# Supplementary material for: Prediction of plant lncRNA by ensemble machine learning classifiers
Source: BMC Genomics. 2018 May 2;19:316. doi: 10.1186/s12864-018-4665-2 (PMC5930664; doi:10.1186/s12864-018-4665-2)
Supplement: Supplementary file 1 — Non-coding RNA search terms. Terms used to search for organism specific non-coding sequences on RNA central. (ZIP 16500 kb) [file 12864_2018_4665_MOESM1_ESM.zip]

Archive with 13 entries (12 files):
- fasta_files/
- fasta_files/a_thaliana_random3000.fa
- fasta_files/h_sapiens_random2000.fa
- fasta_files/lncRNA.fa
- fasta_files/h_sapiens_random4500.fa
- fasta_files/a_thaliana_random3000_setB.fa
- fasta_files/m_musculis_random1000.fa
- fasta_files/o_sativa_random3000.fa
- fasta_files/h_sapiens_random3000.fa
- fasta_files/a_thaliana_random4500.fa
- fasta_files/h_sapiens_random1500.fa
- fasta_files/a_thaliana_random1500.fa
- fasta_files/h_sapiens_random3000_setB.fa
