# Supplementary material for: Prediction of plant lncRNA by ensemble machine learning classifiers
Source: BMC Genomics. 2018 May 2;19:316. doi: 10.1186/s12864-018-4665-2 (PMC5930664; doi:10.1186/s12864-018-4665-2)
Supplement: Supplementary file 1 — Non-coding RNA search terms. Terms used to search for organism specific non-coding sequences on RNA central. (ZIP 16500 kb) [file 12864_2018_4665_MOESM1_ESM.zip › fasta_files/h_sapiens_random2000.fa]

>ENST00000437738.5 cdna chromosome:GRCh38:3:177050602:177196423:-1 gene:ENSG00000177565.16 gene_biotype:protein_coding transcript_biotype:protein_coding gene_symbol:TBL1XR1 description:transducin beta like 1 X-linked receptor 1 [Source:HGNC Symbol;Acc:HGNC:29529]
ATCGTCTTAAGGAGGTATTTGGTGGAGGCTCTTTGAAGTTGGGTTCAGGAGTGTAGAATT
GGCAAAGTTATTGCCAGCTTCCTGGGTTATATCCTGTGTTGTGACCTCATGGTTTAAGTG
GGAATAAAGATGAGTATAAGCAGTGATGAGGTCAACTTCTTGGTATATAGATACTTGCAA
GAGTCAGGATTTTCTCATTCAGCATTTACCTTTGGTATAGAAAGCCATATCAGTCAGTCC
AATATAAATGGTGCCCTCGTCCCACCCGCTGCATTGATTTCTATCATCCAGAAAGGTCTA
CAGTATGTAGAAGCAGAAGTTAGTATTAATGAGGATGGTACCTTGTTTGATGGTCGACCA
ATAGAGTCTCTGTCCCTGATAGATGCCGTAATGCCTGATGTAGTACAAACAAGACAACAA
GCTTATAGAGATAAGCTTGCACAGCAACAGGCAGCAGCTGCTGCAGCTGCCGCAGCTGCA
GCCAGCCAACAAGGATCTGCAAAAAATGGAGAAAACACAGCAAATGGGGAGGAGAATGGA
GCACATACTATAGCAAATAATCATA
>ENST00000538014.2 cdna chromosome:GRCh38:Y:19567787:19589849:1 gene:ENSG00000131002.11 gene_biotype:transcribed_unprocessed_pseudogene transcript_biotype:retained_intron gene_symbol:TXLNGY description:taxilin gamma pseudogene, Y-linked [Source:HGNC Symbol;Acc:HGNC:18473]
GTAGCTGCAGCTGCGCATTGCACCCCCAGCTACGCAGTCTCCTTTCCTTCTCAGTCACAG
GACCGGATGGCAAGTGGCCGCAGCCAGTCGGTGAGACCGACTGAGCTCTGGGGCTTCAGT
TCTTGACGCTACCTACATGGCTACATCTCCAGCCAAGGATGAGAGGATGCAGAAATAATA
TTTGTGTTGTTTTAAAAATCTTAGATCAATTAAAAAGAAAAATGACTCTGTCATTCTTTG
TTTGTGAATAGCACAATGGAAGAAGCTGGACTTTGTGGGTTAAGAGAGAAAGCAGATATG
TTGTGTAACTCTGAATCACATGATATTCTTCAACATCAAGACTCAAATTGCAGTGCCACA
AGTAATAAACATTTATTGGAAGATGAAGAAGGCCGTGACTTTATAACAAAGAACAGGAGT
TGGGTGAGCCCAGTGCACTGCACACAAGAGTCAAGAAGGGAGCTTCCTGAGCAAGAAGTA
GCCCCTCCGTCTGGTCAGCAAGCTTTACAATGCAACAGGAACAAAGAAAAAGTCTTAGAG
AGACAAGGTCTTTCCCTGTCACCCAGGCTGGAGCGCGGTGGTACATTCATGGGTCATGGC
AGCCTTAAACTCCCTGAGCTCGTGATCCTGTCTCTTCAGACTCTAGAGTAGCTGGGGCTA
CAGGCGTACACCACCACACATGGCTAATTTTTTATTTTTCTTTTGTTGTAGAGATGGGCT
GTCATTCTCTTGCCCAGGCTGGTCTTGGTATACTGTCCTGTAGCAGTATATTTTGGCTAC
CTGTACTGGCATTGGCTTTTCCAAGTGTCAAGATTACAGGTGTGAGCTAGTATACCCTGC
CCAGTGTTTCTTTCTTACTTGGCTTTGGTGTGAATGAGAAAAGAATTTAGTACTAAAATT
TTATGTGCATACAGAAGCATTATTTGAAGTCAGCCTGTTTTCCCTCAACCTCTAGTACTC
TGTAAAGTATACCAAAAGTCAAGGTTTTAAAGAACTGTGTTACATATTAGAGAGAACAAA
TCAAAAGTTACCTATCTCCATCGTTACCAGTAGAACATTAGTATGTATTTTGAAGCACCA
TTTGACTCTTTCTATTTCAGCTACTTGCTTGTCCCTTGCAAAGTTATTATAGTACTCTTT
TAAAACTTTTCTTCAAGGGAAGAGCTATTTTGACTTCCTTTTCTTTGATCTAAACCTAAC
ACCCAGAATATGCTTAGCAGATCATCCCAAAACAATCATAACTTGTTTAAATTGTTCATA
GCAAAAGTTACATATTATAAAGAGTTATGAGTGTCTTAGGCAGTGAATAGTAACTGAATA
TCCTTTTATAGTTGTCCTTCACTAGCAGGAAGCCTTATTCCCTGCCCTTTTACATATCTT
AACTTAGAATGTTACTGTCTAAATAGTGGTTAGGCAAGAGTAGTTCTTAAACGTGCAGTA
ATTATCTTGCACTACATTTAAGGGCTAAATAGCTAGTAGTGGTGCTTGATAATTGAAGAA
ATTTGTACAGCTGGAGGAAGTACCTGCTAAATTTTCAAAAGTTACCTGAATTTAATAGGT
AAATCTGTTTTTAATTAGAGCTATATCATTTTACTCTGAATGTCTTAACATAGAAGTTTA
CATAAAATTTACAGATTGGATTGATTTCAGCCTTCTTCTGGTACTTTTTAAAATCTTATT
AATCATTAGGAAAAGAAGTTTTATTATTGATGCAAGCCCTAAACACTCTTTCGACTCCAG
AGGAGAAGCTGGCAGCTCTCTGTAAGAAATATGCTGATCTTGTGAGTATTTATTTAATGG
AGCAAGGAACACAGAAAATAAAATCTATGTGTGCTTGATAAGATTTTTAAATATTATTTT
GATGTAACTTTAAATGTAAAATGATATTTTATCTCAAAATTGAAAACAATCTCCTTTCTT
TAGTACTTATGATTGGTGTGTGTGACTTCATCTTATGAAATGATGTATAGAACATAATAA
TACTTTTTTAAATGTGAAATAAATTTCCTAAAACTTAA
>ENST00000449397.1 cdna chromosome:GRCh38:2:44166266:44166943:1 gene:ENSG00000224637.1 gene_biotype:unprocessed_pseudogene transcript_biotype:unprocessed_pseudogene gene_symbol:PDSS1P2 description:prenyl (decaprenyl) diphosphate synthase, subunit 1 pseudogene 2 [Source:HGNC Symbol;Acc:HGNC:49741]
TGGCCTCACGCTGGTGGCGGTGTGCCCGGCTCCCCCGGCCTTGCAGGGCCTCCAGGGCCG
CGCGCCGCTGCCGGCGCCCGCGCTCAGGCTCATAGGCGGAAGGGATTCGGCTTGTCTCAG
ATACCCTATTTTAGTCTTGTGAAGCGCTTAACATCTGCCTGTCCAAATGTATACAGTATA
TCACGGTTTTATCACACAACCCCGGACAGTAAAACACACAGTGGTGAGAAATATACAGAT
CACCGATCCTTTCAAATTCGGTTGCAGAGACTTGAAAGGTCTGTATGAGGACATTAGAAA
GGAACTGCTCATATCAACAACAGAACTTCAGGAAATGTCTGAGTACTACTTTGATGGAAA
AGGAAAAGCCTTTCGACCAATTATTGGGGTGCTAATGGCCCGAGCATGTAATATCCATCA
TAACAACTCCCGATCCGATGTCCAATTTTCACAAGCTGATTGCTGAGAAGGTTCTAGGCG
GCGTCTGTTAAAAAGCATTGCTGTCTGTTAATTTGACATGTGCAAGCCAGCCACCGCGCC
ATAGCCTTAATTGCAGAAATGATCCACACTGCTAGTCTGGTTCACGATGACGTTATTGAC
GATACAAGTTCTCGAAGAGGAAAACACACAGTTAATAAGATCTGGGGTGAAAAGAAGATA
CGGTTTTTTGGTTTTTTA
>ENST00000412716.7 cdna chromosome:GRCh38:12:51238292:51243933:1 gene:ENSG00000183283.15 gene_biotype:protein_coding transcript_biotype:protein_coding gene_symbol:DAZAP2 description:DAZ associated protein 2 [Source:HGNC Symbol;Acc:HGNC:2684]
AGGCAACGACTGTCCTGGGGAAGACAGGGCAGCGAAGATTCCAGTGCAGGTCTCATTCAG
GAAAGGATACATGTGAGCTGGAGTGGCAAAATAAATTTTAACAGAGCTGAAGCTTAAGTT
GGGCTTGGTGGGGAGGGACGCATGATAAACTAAGGTGTGGGGAGCCGATTTCAGGCAGTG
CGACAAATTTGCAGAAATCTAAGCCCCTCGTGGAAGGTTGCCAAGGTGAGGTGACCTTGA
GTGAATGCGTGTAGGTGGAAAAAGGTTCCGGGGAATGCTTGCATCGTTCTGCATCCGAGC
GTCCAACAGAGAAAAGATCCTGTTTCCAGACAATACCTGCATTTGGTTTTTCTCCAGCTG
AGGGACACCGGTAGGGGGGGGGAGGACAGAAACGAGCAGGGGGTGGGGCCAAGGCGAGTG
GGCGGGACCGCGCGGACCCTCCCGCGGCCGACTGGAGGCCCGGAGCAGGGGCGGAGTTTC
CGGCGGCAGCGCCACTCGGGCGTCGGGTGACGCTAGGCGGACGGACCATCATGTGACACG
GAAGTAGCTCCGAACAGGAAGAGGACGAAAAAAATAACCGTCCGCGACGCCGAGACAAAC
CGGACCCGCAACCACCATGAACAGCAAAGGTCAATATCCAACACAGCCAACCTACCCTGT
GCAGCCTCCTGGGAATCCAGTATACCCTCAGACCTTGCATCTTCCTCAGGCTCCACCCTA
TACCGATGCTCCACCTGCCTACTCAGAGCTCTATCGTCCGAGCTTTGTGCACCCAGGGGC
TGCCACAGTCCCCACCATGTCAGCCGCATTTCCTGGAGCCTCTCTGTATCTTCCCATGGC
CCAGTCTGTGGCTGTTGGGCCTTTAGGTTCCACAATCCCCATGGCTTATTATCCAGTCGG
TCCCATCTATCCACCTGGCTCCACAGTGCTGGTGGAAGGAGGGTATGATGCAGGTGCCAG
ATTTGGAGCTGGGGCTACTGCTGGCAACATTCCTCCTCCACCTCCTGGATGCCCTCCCAA
TGCTGCTCAGCTTGCAGTCATGCAGGGAGCCAACGTCCTCGTAACTCAGCGGAAGGGGAA
CTTCTTCATGGGTGGTTCAGATGGTGGCTACACCATCTGGTGAGGAACCAAGGCCACCTC
TGTGCCGGGAAAGACATCACATACCTTCAGCACTTCTCACAATGTAACTGCTTTAGTCAT
ATTAACCTGAAGTTGCAGTTTAGACACATGTTGTTGGGGTGTCTTTCTGGTGCCCAAACT
TTCAGGCACTTTTCAAATTTAATAAGGAACCATGTAATGGTAGCAGTACCTCCCTAAAGC
ATTTTGAGGTAGGGGAGGTATCCATTCATAAAATGAATGTGGGTGAAGCCGCCCTAAGGA
TTTTCCTTTAATTTCTCTGGAGTAATACTGTACCATACTGGTCTTTGCTTTTAGTAATAA
AACATCAAATTAGGTTTGGAGGGAACTTTGATCTTCCTAAGAATTAAAGTTGCCAAATTA
TTCTGATTGGTCTTTAATCTCCTTTAAGTCTTTGATATATATTACTTGTTATAAATGGAA
CGCATTAGTTGTCTGCCTTTTCCTTTCCATCCCTTGCCCCACCCATCCCATCTCCAACCC
TAGTCTTCCATTTCCTCCCGCCAGTCTCCATTGAATCAATGGTGCAGGACAGAAAGCCAG
TCAGACTAATTTCCTTCTTTCCTCGCACTTCTCCCCACTCGTCATCTTTTAACTAGTGTT
TCACAAGGATCCTCTGAAACCCTCTCTGTGCCCCAAGTACAGATGCCATTACTTCTGCTT
TCGTATCTCCTCAGGCAAAAGTGGAGGGTGCCTTATGGGCCCTCCTCATAGGTTGTCTCT
GCATACACGAACCTAACCCAAATTTGCTTTGGTGCCAGAAAAACTGAGCTATGTTTGAAC
AAAGATGTCGTGCAAACTGTACTGTGAACAACAGTTGGTTTAAAATATGAGGGGCAAGGA
GGAGGATGCATTTCAAAAGCTTGATTGATGTGTTCAGAGCTAAATTAAGAGGAGTTTTCA
GATCAAAAACTGGTTACCATTTTTTGTCAGAGTGTCTGATGCGGCCACTCATTCGGCTCC
CCAGAATTCCTAGACTGGGTTAATAGGGTCATATTGTGAATGTCTCACTACAAAATGACT
TGAGTCCAGTGAAATCTCATTAGGGTTTAAGAATATTTCAGGGATCCTTAATGTTTTGAT
TTTTGTTTTCTGAAATTGGATTTTATTTTATTTTATCTTATAATTTCAGTTCATCTAAAT
TGTGTGTTCTGTACATGTGATGTTTGACTGTACCATTGACTGTTATGGAAGTTCAGCGTT
GTATGTCTCTCTCTACACTGTGGTGCACTTAACTTGTGGAATTTTTATACTAAAAATGTA
GAATAAAGACTATTTTGAAGATTTGAATAAAGTGATGAAGTTGCATTACACCTCACTGCA
AGGATTCTTTACTTAGCTTGTTTTTAGATTTCTTCTATATATATTTTATTTATATCCCAT
CTAGAATTCAGCTAGGTGCTGCTGCTGCTCTGTTTCCTTTGATGACGCTTTGAAATAAAG
GCAGGAGTACAAGCCTAA
>ENST00000490608.1 cdna chromosome:GRCh38:7:1446657:1448033:-1 gene:ENSG00000164877.18 gene_biotype:protein_coding transcript_biotype:retained_intron gene_symbol:MICALL2 description:MICAL like 2 [Source:HGNC Symbol;Acc:HGNC:29672]
CGGGCACAGGGCCTGCCCTGCCTGCTGGAGAAACAGAAAAGTCCCTTTTCCCTGACTCCA
GCTGGGGCTCTGAGTGGGGAGGGAAGGAGTGGGGACCGACCCGGGGCTGTGCCAGAAAAA
GTGCCCTCAGGGTTACCTCTCCCCAGCCCTGGGCCCCCAGGTCCCCCCCGGGCACCAAGG
CCTGTGCTGGGCACTGGGACCTCTGGAGGGACTAGACCCTTTCAGAGCCAGGCCTGGGAC
CCTCCCGATCCCTGCTTGATTCCTCCAGTTGGGGGCATGGCAGGCGTGAAGAGGGCCTCG
GAGGACTCTGAGGAGGAGCCGTCAGGGAAGAAGGCTCCAGTCCAGGCGGCCAAGCTGCCC
TCGCCCGCCCCAGCCCGGAAGCCTCCACTATCTCCAGCCCAGACAAACCCTGTGGTCCAG
AGGAGGAATGAGGGTGCAGGGGGCCCGCCCCCCAAGACTGACCAGGCATTGGCGGGCAGC
TTGGTCAGCAGCACCTGCGGGGTCTGCGGCAAGCACGTGCACCTGGTACAGCGGCACCTG
GCCGACGGGAGGCTTTACCACCGGAGCTGCTTCAGGTGGGGCTGCCCTCTGCCCGCACGC
CTGAGTGTGCACCTCCCCTCCCAGAACCCTC
>ENST00000633409.1 cdna chromosome:GRCh38:CHR_HSCHR17_2_CTG5:45994482:45995546:1 gene:ENSG00000277956.4 gene_biotype:protein_coding transcript_biotype:retained_intron gene_symbol:MAPT description:microtubule associated protein tau [Source:HGNC Symbol;Acc:HGNC:6893]
AGGAGTTGAGAGTTCCGGGCCGGCAGAGGAAGGCGCCTGAAAGGCCCCTGGCCAATGAGA
TTAGCGCCCACGTCCAGCCTGGACCCTGCGGAGAGGCCTCTGGGGTCTCTGGGCCGTGCC
TCGGGGAGAAAGAGCCAGAAGCTCCCGTCCCGCTGACCGCGAGCCTTCCTCAGCACCGTC
CCGTTTGCCCAGCGCCTCCTCCAACAGGAGGCCCTCAGGAGCCCTCCCTGGAGTGGGGAC
AAAAAGGCGGGGACTGGGCCAAGAAGGGTCCGGCCTTTCCGAAGCCCGCCACCACTGCGT
ATCTCCACACAGAGCCTGAAAGTGGTAAGGTGGTCCAGGAAGGCTTCCTCCGAGAGCCAG
GCCCCCCAGGTCTGAGCCACCAGCTCATGTCCGGCATGCCTGGGGCTCCCCTCCTGCCTG
AGGGCCCCAGAGAGGCCACACGCCAACCTTCGGGGACAGGACCTGAGGACACAGAGGGCG
GCCGCCACGCCCCTGAGCTGCTCAAGCACCAGCTTCTAGGAGACCTGCACCAGGAGGGGC
CGCCGCTGAAGGGGGCAGGGGGCAAAGAGAGGCCGGGGAGCAAGGAGGAGGTGGATGAAG
ACCGCGACGTCGATGAGTCCTCCCCCCAAGACTCCCCTCCCTCCAAGGCCTCCCCAGCCC
AAGATGGGCGGCCTCCCCAGACAGCCGCCAGAGAAGCCACCAGCATCCCAGGCTTCCCAG
CGGAGGGTGCCATCCCCCTCCCTGTGGATTTCCTCTCCAAAGTTTCCACAGAGATCCCAG
CCTCAGAGCCCGATGGGCCCAGTGTAGGGCGGGCCAAAGGGCAGGATGCCCCCCTGGAGT
TCACGTTTCACGTGGAAATCACACCCAACGTGCAGAAGGAGCAGGCGCACTCGGAGGAGC
ATTTGGGAAGGGCTGCATTTCCAGGGGCCCCTGGAGAGGGGCCAGAGGCCCGGGGCCCCT
CTTTGGGAGAGGACACAAAAGAGGCTGACCTTCCAGAGCCCTCTGAAAAGCAGCCTGCTG
CTGCTCCGCGGGGGAAGCCCGTCAGCCGGGTCCCTCAACTCAAAG
>ENST00000592291.5 cdna chromosome:GRCh38:19:35612771:35615342:1 gene:ENSG00000249115.8 gene_biotype:protein_coding transcript_biotype:nonsense_mediated_decay gene_symbol:HAUS5 description:HAUS augmin like complex subunit 5 [Source:HGNC Symbol;Acc:HGNC:29130]
CGGTGTCGCCGCCGCGGCGCTGTCATGGAGCTAGCGCAGGAAGCGCGGGAACTGGGTTGC
TGGGCGGTCGAAGAGATGGGGGTGCCCGTGGCGGCCCGGGCCCCGGAATCGACGCTGCGC
AGGAATGAGGATCCCACACCCTGTGTGCTGCCCCAGGCATATGCTTACACACTGTCCCCA
CAGGCTGTGTCTGGGCCAGGGGGCTGACATCTGGGCCTACATCTTGCAGCATGTGCACAG
TCAGAGGACTGTCAAGAAGATCCGGGGAAACCTACTCTGGTATGGCCACCAGGACAGTCC
ACAGGTCCGTCGGAAGTTAGAGCTGGAAGCTGCTGTGACCCGCCTGCGGGCAGAAATCCA
GGAACTCGACCAGAGCCTGGAGCTGATGGAGCGAGACACTGAGGCTCAGGACACGGCCAT
GGAGCAGGCACGTCAGCACACTCAAGACACCCAGCGTCGAGCTCTCCTCCTCCGGGCCCA
AGCTGGGGCCATGCGAAGACAGCAGCATACGCTCCGAGATCCCATG
>ENST00000400325.5 cdna chromosome:GRCh38:CHR_HSCHR6_MHC_QBL_CTG1:31390783:31405391:1 gene:ENSG00000183214.12 gene_biotype:protein_coding transcript_biotype:protein_coding gene_symbol:MICA description:MHC class I polypeptide-related sequence A [Source:HGNC Symbol;Acc:HGNC:7090]
GTCGCCTCTGTGCTCGCTAGTCAAGTGAAACAGTGGGAGTGAAGAAGAAACAAAGACATC
TATAACTGGTTGTGATCAATTAGTTGTAAACACTGCACTCAGACCAGCCTGGGAAGATTT
TAAGGATATGGTGTGGTCTGATGGGTTCCAAGGCAGAGGTTACAATAGCCTGGAAGAGGG
AGACTGCTTAGGCAGTGGCATCCTGGTGGGATAGGGTCTCCAGCCCACTGGAATTTTCTC
TTCCAAGCGTGGCCCCGCCCTCTCCGCTCGTGATTGGCCCTAAGTTCCGGGCCCCAGTTT
CATTGGATGAGCGGTCGGGGGACCGGGCCAGGTGACTAAGTTTCCGCGGCGCCTTCTCCC
CGGCCACTGCTTGAGCCGCTGAGAGGGTGGCGACGTCGGGGCCATGGGGCTGGGCCCGGT
CTTCCTGCTTCTGGCTGGCATCTTCCCTTTTGCACCTCCGGGAGCTGCTGCTGAGCCCCA
CAGTCTTCGTTATAACCTCACGGTGCTGTCCTGGGATGGATCTGTGCAGTCAGGGTTTCT
CACTGAGGTACATCTGGATGGTCAGCCCTTCCTGCGCTGTGACAGGCAGAAATGCAGGGC
AAAGCCCCAGGGACAGTGGGCAGAAGATGTCCTGGGAAATAAGACATGGGACAGAGAGAC
CAGAGACTTGACAGGGAACGGAAAGGACCTCAGGATGACCCTGGCTCATATCAAGGACCA
GAAAGAAGGCTTGCATTCCCTCCAGGAGATTAGGGTCTGTGAGATCCATGAAGACAACAG
CACCAGGAGCTCCCAGCATTTCTACTACGATGGGGAGCTCTTCCTCTCCCAAAACCTGGA
GACTAAGGAATGGACAATGCCCCAGTCCTCCAGAGCTCAGACCTTGGCCATGAACGTCAG
GAATTTCTTGAAGGAAGATGCCATGAAGACCAAGACACACTATCACGCTATGCATGCAGA
CTGCCTGCAGGAACTACGGCGATATCTAAAATCCGGCGTAGTCCTGAGGAGAACAGTGCC
CCCCATGGTGAATGTCACCCGCAGCGAGGCCTCAGAGGGCAACATTACCGTGACATGCAG
GGCTTCTGGCTTCTATCCCTGGAATATCACACTGAGCTGGCGTCAGGATGGGGTATCTTT
GAGCCACGACACCCAGCAGTGGGGGGATGTCCTGCCTGATGGGAATGGAACCTACCAGAC
CTGGGTGGCCACCAGGATTTGCCAAGGAGAGGAGCAGAGGTTCACCTGCTACATGGAACA
CAGCGGGAATCACAGCACTCACCCTGTGCCCTCTGGGAAAGTGCTGGTGCTTCAGAGTCA
TTGGCAGACATTCCATGTTTCTGCTGTTGCTGCTGCTGCTATTTTTGTTATTATTATTTT
CTATGTCCGTTGTTGTAAGAAGAAAACATCAGCTGCAGAGGGTCCAGAGCTCGTGAGCCT
GCAGGTCCTGGATCAACACCCAGTTGGGACGAGTGACCACAGGGATGCCACACAGCTCGG
ATTTCAGCCTCTGATGTCAGATCTTGGGTCCACTGGCTCCACTGAGGGCGCCTAGACTCT
ACAGCCAGGCAGCTGGGATTCAATTCCCTGCCTGGATCTCACGAGCACTTTCCCTCTTGG
TGCCTCAGTTTCCTGACCTATGAAACAGAGAAAATAAAAGCACTTATTTATTGTT
>ENST00000303097.11 cdna chromosome:GRCh38:3:93980142:94055279:1 gene:ENSG00000169379.15 gene_biotype:protein_coding transcript_biotype:protein_coding gene_symbol:ARL13B description:ADP ribosylation factor like GTPase 13B [Source:HGNC Symbol;Acc:HGNC:25419]
ACGTCGACGCGGGGCTTTTCTTTAGCCGGGTCCCGCTAACTCGGCTACGGTGTATCTGCG
TCTTTGGTCAGGTTGTTCCTTGGCTAAGAGGGCAGTCGTCGCGGACCCACGCGGTTAGCA
AGGCTTAGTGCTCGGGCCGGCCGCCTTCACTTCCCTCCCGGCTTTTCCTCCCGACTTATC
CACTTTAGGGGCGTCTCGGAGTGCCGGAGGCCCCCGGGGAAGAGCGGGGTGCCGGTGTCC
GCTCCGGGCTCGGATGGGAAGTGGTGGGAGGAGCGACCCGGGATGTTCAGTCTGATGGCC
AGTTGCTGCGGCTGGTTCAAGCGGTGGCGGGAGCCTGTCAGGTTGGCAAATAAACAAGAT
AAAGAAGGAGCTTTAGGAGAAGCTGATGTCATTGAATGTCTATCTCTGGAAAAATTGGTC
AATGAGCACAAGTGCCTGTGTCAGATAGAACCATGTTCAGCAATCTCGGGGTATGGAAAG
AAAATTGACAAGTCCATTAAAAAAGGCCTTTATTGGCTGCTACATGTTATTGCAAGAGAC
TTTGATGCCTTAAATGAACGCATCCAAAAAGAGACAACAGAGCAGCGTGCTCTTGAGGAA
CAAGAGAAACAAGAAAGAGCTGAACGAGTGCGAAAATTACGAGAAGAAAGAAAACAAAAT
GAACAGGAGCAGGCTGAACTCGATGGAACCAGTGGTCTGGCTGAGTTGGACCCAGAACCA
ACGAATCCTTTCCAGCCAATAGCATCTGTAATCATTGAGAATGAAGGAAAACTTGAAAGA
GAGAAAAAAAACCAAAAAATGGAGAAAGACAGTGATGGCTGCCACCTGAAACATAAAATG
GAGCATGAGCAAATAGAGACACAAGGCCAGGTTAATCACAATGGCCAAAAAAATAATGAA
TTTGGACTAGTAGAAAATTATAAGGAGGCATTAACACAGCAGTTAAAGAATGAAGATGAG
ACAGACCGGCCATCATTGGAATCAGCTAATGGTAAAAAGAAAACTAAGAAACTAAGAATG
AAAAGGAACCACCGGGTAGAACCACTTAATATAGATGACTGTGCTCCTGAGAGTCCAACG
CCACCCCCACCCCCTCCTCCTGTTGGCTGGGGAACCCCTAAAGTCACTAGACTTCCAAAA
CTTGAGCCTCTTGGTGAAACACATCATAATGATTTCTATAGGAAGCCACTGCCTCCCCTG
GCTGTGCCACAGCGACCTAACAGTGATGCTCATGATGTGATCTCATAAACAAGACGTATG
GAGGAGTTCTCTTAATATCAGCAAGGTGAACTGGGACATTCTTCTTTCTCAGAAGAAGAA
ACATCTTGTAAATTGATGACTGGGGCAAGATAACCATAATAATTTTAGTGAGAAGATTAA
TACTCAAGGACCTGACTTGATAATTACTTATTTGTGTTTTTCATGGTTAAAAAAATAAAA
GAAGCACAATGACCAGTACATGAAATCAGCATTTGGACCAAATTAGCAAGATTTACTGTT
GACTCTGGTTTATACATCCCCACTCATGAGCATACTTCTGAAGGAAAACTTTACAAAAAG
AGCCAATGGACTCAGCACTTTCTTTACTATTTGTTCAATAGCCTATATTTCTAGATATTA
AATATTTTTTGTAAGATATATGCACATAGAAGGGGGACTTCTAGGAATTTATAACCAAAA
TTTTAAAACTATTTTTATATTTTTTTAAATCTTTAAAAATTTTAATTACTGTGATATTGA
TTATACACCTTTTTTATAGATGATTTGTTTAAATTATATCTGGAAAATAGAGTTGATTTA
CTTTCAGACATGAACTATACAAACAGGATATATTTATATGGCTTGAGGTATGTTTTGTAA
TAGCGTTGTTCTTTAAGTGTACATCGTAATTTGACCTAATTTAAAAATAATATATTTTCG
AAGTAGTAGATTCTCAGATCTTTATTCTAACAATTACATGATTTGAAAACAGTACTCAAT
GAGACTGGAAATACCTTTTGTACCTAAATGTTTTTTAAATTAATCAAAATACATTCTGTG
AGATACTATTAAAAGTCTCAGTAAAGTCCTATTTTAAAGGTTAGACACTTTCAGAGATCA
AGGTGCTCCCTATACTCCCTTGTTCCATCAGAAGCTGCAGTGACTCTTTTAGGTGATTCT
AATTCTTTCATGCCTTGAAATTAAACTATGAAATTAAAGGCAGAAAAACTGGAAAACCTA
CTGCAGGTCCAGAGACTTCTGTTTTACAACTGGGAAACAGCTTGTGTACTAAAGTAATGA
GAATAAAAATGTTGGCCCAAAATTACTTTTATAAATAAATAATTCCAAAATAATTTCTTA
ATTTAAAATGATAGCACTTCTCTTGCACTTAAGAATGGCATCCATAAGATTCTGTATTTG
GCATTTAGACTAACTTCTAGATGTATATTTTTAATAATAGATTCATAATGTTACATTTAA
TTGAAAACAAACCTTTATATCCAATGAAAATAGTATAAACAGAATGATTTTTATACCACC
TTGTTAAGATTGGTGCTTTTGGTAACTTGTACTGACACAACAGACATGTGCTAGTATCTG
ATAACATTAAGTACATTTTATGTCGTTTAATATAATTATTTACTTTAAAAATTGTACTTC
AGAACATCAGATTTTATTCACATTTTTTAACTCACTGAACTTTAATAATCAGGTCACCTG
TACTCTAGTCAGCACTGTATATATTCTTGGAGTTTGTACATGGGACTTAGCAACCACACT
GAGTGAGGTAAAAGCATTTGATTTCAGATCTAAAATTCGTAACAACCTAAATTTGAGAGG
TGGCTGAAATGTGATGAAAAGCAATACGAAAAGACAATGTAAACTTTGAAAAGGATTTTA
GAGGGAAAATTGCATAGCTTTTTGTAACATTTACTTAATTTTAAAACTAAACTCATACTT
TTGCTATCTTTTTAATATTTATCTCGTTTGGGAGTATACGTGTTTTTAAAATTTGTGTTT
TCTATCTGTTTACTATAGTGTAGCTACTGGCTTCATTTAATAAAAATAAATGATTTTGAA
ATTAAATATAATATAGAATTCACATTTTATATAGCTCTCTCAAAAATTAATTTTTATTCC
TTAAGCATTTTAAAAACATTTTAAAAAATGTTTTGTAAATCCAGGTGTATTTTAACAATT
AAATGCCTATTTTGTTATATGTTATACTTTTATTCTTAATTCTGAATTTTGACATTTTCA
CACAATAAAAATAATTTATATCAA
>ENST00000471546.5 cdna chromosome:GRCh38:2:196639632:196667934:1 gene:ENSG00000144395.17 gene_biotype:protein_coding transcript_biotype:retained_intron gene_symbol:CCDC150 description:coiled-coil domain containing 150 [Source:HGNC Symbol;Acc:HGNC:26834]
AGTTCCCGACATGCCCTGCCACGGGTGCGCCTGCGTACCGGAGCTACTGCGCCGGGGAGC
GGGTTGGTTTAAAATGCTGTGTTAGTTCCACGGAAACCCGCTCGCCTGCTGCAGTACGGA
GCCTCAGGCGGACAGATGGACTGTAAGGTACATATGGAAACTACAGTGTCCAGACCGGTC
CTTTCTCCAACCCACATCAACGCTACAGCTTCTGAAACATTCACAGTACTTCAGCAAAGG
ATGAGAATAGTTGAGGAACAGACCAGTTCACTGAGGGATGACCTAATAATGTTGGATTTT
GGTGAAAAAAGAGGCTATTTGGAAGCTCCAGACTGTTTAGAAGACCTGGACAGCCAGAAA
GTCATTAGTCCTATCCAAAATGAAGCAATTTGTGCAGGAAAAACAGATATTTTATGGAAG
AACTGTGAGTTTCTGGTAAATCGAATGTGCCGTCTTGAAAGCCTCATGCAGTCCTTGAAG
ATGAACATCTTTCGGCTGCAAACTGAAAAGGATTTGAATCCTCAGAAAACAGCTTTTCTG
AAAGATCGACTGAATGCAATACAGGAAGAGCATTCTAAGGACCTGAAGCTGTTGCATCTC
GAAGTTATGAATTTGCGCCAGCAACTGAGAGCTGTAAAAGAGGAAGAAGACAAGGCACAA
GATGAGGTGCAAAGGTTGACTGCCACTCTGAAGATTGCCTCGCAGACAAAGAAGAATGCA
GCCATTATTGAAGAGGAACTGAAGACCACAAAACGTAAAATGAACCTTAAAATTCAAGAG
CTAAGGAGACAACTGGCTCAGGAGAAGTACCTTAGGGAATCTTTAGAGAAATCAGCATCA
GCCATGCTCCTCAAAATACAAGAAATGGGATCAACAGTGGAGGTAGAACGAAAACAGGTG
CACATTTTGCAGCAAAACTGCATTGCTCTACGTGATTCTATACAGAGCGCTCAAGAACTA
CTGGCCCAGGAACAAAAAAAAAAAGAAGAGTTGGAGATTGCTACTTCACAGCTCAAATCT
GATCTAAGTATGAAAATAGATGCTAGAAATCACCCTCTTGTTAGTTTTTGGAGATTTCAT
GGAAAAACTCTTAAGATCCCAAATTCTTAAAGTGGCCAGTGTTATTGGTATTTCCCACAG
TGCTGTATGTAAAACATTGCAGATTTCCCTTCTACCTGCAGTACTGAGATACAGAAGGAT
TGTTGTTAATAATATATTTGACCCTGTTAATTGTAAACTATTCCTTATTTGTTTTTTTCC
AGCTTGTTTGTGGACCTGGGAATATTTGGTTTCTAGACATCTGGCTTGAATATTGGGCAA
AAAAAGTAAAACAATAGATTGAATATTTGATAATAGAATATTAGTAAGGTAGTAAGGCCA
TGAATCCTTGATGACTTATGGATTCTGTCAGTTCATCATGTCAGATTCTCCATTCTTCAT
GTTATCAATCTATTTTGGTTAACCTATATTTGTAGAGATGGATAGTTGTAAGGTACCTTT
AAGAGAGCTTAGATTAATCTCCTCTTTTTATAGATGAGTCCTCAAAGATGACAGAGCTAG
GAAAGGAAGGAGCCTAGACTTGATCCCAAGGTGTTCGGTCATATTTCTTCTAACCCATCA
GCCTTTTATCATACTACTGTTGCTAGTACTTCATTATAAAGCAGTTTCCAGGTAGTCTCA
ATGACAGAGGTCACAGAGTTACAGGGCAGTGCTTCATGTGATTAATACATCATGGTTTAC
ACTGAACTTTCACATAAACTATTTCATTCAGTACTCAAAGCTATCCTTCCAGAGTTACAA
AAGGAAAAAATGGCAAAGTAAGACCTAGACCTGGATCTTCTAACTCCAAGCCGAGTGTAC
TCTCCAGTTCACCTTCTGTGCTCTATGGCTGCTGTAATGGGGGCAGAGAATACCAAAAAG
GAAATGGAAATTATAAAAAATATAGAGCAAGAGTAATCTATTCAATGTTTTGACTTACTG
CTTTTAGCAGAAAGTATTCCCTTTTCTTATAGTAGTGAATTACTGTGTGAAGTTCTCACC
GACAATGCCCCTGGATAATTTTCTGTCTTTCTGTAATTGTGTGCCTACAAAAATACATGT
ATATTTTATGGTG
>ENST00000524686.1 cdna chromosome:GRCh38:11:47285271:47289921:1 gene:ENSG00000110514.19 gene_biotype:protein_coding transcript_biotype:processed_transcript gene_symbol:MADD description:MAP kinase activating death domain [Source:HGNC Symbol;Acc:HGNC:6766]
GAAAGTCTGAGAAGTCTGAATGCTCTCGTGGTCCTGCCATCCCCAGAGGATGGTGTTCTG
ATCCAGGGGCTTAGGAATTACGGGAAGGGAGTGGCAACTGTAGTATAGCATAATTATGGC
CCATACTCCCAAGATCAGGTACCCCTGCCTGGGGATCATAGGTGCCTCTGTGCATTCAAG
GGCTCAAAAGCTGCTGCGGCCCAACAGCTTGAGACTGGCAAGTGACTCAGATGCAGAGTC
AGACTCTCGGGCAAGCTCTCCCAACTCCACCGTCTCCAACACCAGCACCGAGGGCTTCGG
GGGCATCATGTCTTTTGCCAGCAGCCTCTATCGGAACCACAGTACCAGCTTCAGTCTTTC
AAACCTCACACTGCCCACCAAAGGTGCCCGAGAGAAGGCCACGCCCTTCCCCAGTCTGAA
AGGAAACAGGAGGGCGTTAGTGGATCAGAAGTCATCTGTCATTAAACACAGCCCAACAGT
GAAAAGAGAACCTCCATCACCCCAGGGTCGATCCAGCAATTCTAGTGAGAACCAGCAGTT
CCTGAAGGAGGTGGTGCACAGCGTGCTGGACGGCCAGGGA
>ENST00000367557.8 cdna chromosome:GRCh38:1:182646686:182672908:-1 gene:ENSG00000135824.12 gene_biotype:protein_coding transcript_biotype:protein_coding gene_symbol:RGS8 description:regulator of G-protein signaling 8 [Source:HGNC Symbol;Acc:HGNC:16810]
GGACCACGCTTGGAGAACCACTACACTAGGGCAAGCAGGAAGAGAGTCCTCCTTCTGGAA
CTGAAGCAGGCAGTGTGAAGACCCATGTGGAACACCTTAACCCGAAGCCTCTCTGACCAT
CCAGTTGGCAAAGACCCTCAGGCCATGAGGACTGGCCAAAGACAGTGAGAGGACGTGCAA
GGGTAAATTCCTGAGCCCCGCAGTCTTATTTCCTGCCCTGACGTCCCTGCATACCAGCCC
AAGGGTTAACCGTAAGCTGATGCCTGTATGGCGGCCTTACTGATGCCACGCAGGAACAAA
GGGATGAGGACTCGACTGGGATGCCTGTCTCACAAGTCAGACTCGTGTAGTGATTTCACA
GCTATTCTTCCAGACAAACCCAACCGCGCTCTCAAGAGATTATCGACAGAAGAAGCTACG
AGGTGGGCAGATTCCTTTGATGTGCTTCTCTCTCATAAGTATGGGGTGGCTGCATTCCGT
GCCTTCTTGAAGACGGAGTTCAGTGAGGAGAACCTGGAATTCTGGTTGGCCTGTGAGGAG
TTCAAGAAGACCAGGTCAACTGCAAAACTGGTCTCTAAGGCCCATAGGATCTTTGAGGAG
TTTGTGGATGTGCAGGCTCCACGGGAGGTAAACATTGACTTCCAGACCCGAGAAGCCACG
AGGAAGAACCTGCAGGAGCCATCCCTGACTTGCTTTGACCAAGCCCAAGGAAAAGTACAC
AGCCTCATGGAGAAAGACTCTTACCCCAGGTTCCTGAGGTCCAAAATGTACTTAGATCTG
CTGTCCCAAAGCCAGAGGAGGCTCAGTTAGACCTCAGAAGGGAACTCCTGGAAATCACCG
GCTTTCCCCTCCACTTGCT
>ENST00000296414.11 cdna chromosome:GRCh38:4:99816833:99870154:1 gene:ENSG00000070190.12 gene_biotype:protein_coding transcript_biotype:protein_coding gene_symbol:DAPP1 description:dual adaptor of phosphotyrosine and 3-phosphoinositides 1 [Source:HGNC Symbol;Acc:HGNC:16500]
GCAGGCTGCTGTCTCACAGAGCGAGAAGGTGTCAGGAGCAGCCCAGTTGTGTCTCTCTCT
CTACCTCTGTGAAGGGCGCGAATGGGCAGAGCAGAACTTCTAGAAGGGAAGATGAGCACC
CAGGATCCCTCAGATCTGTGGAGCAGATCCGATGGAGAGGCTGAGCTGCTCCAGGACTTG
GGGTGGTATCACGGCAACCTCACACGCCATGCTGCTGAAGCTCTTCTCCTCTCAAATGGA
TGTGACGGCAGCTACCTTCTGAGGGACAGCAATGAGACCACCGGGCTGTACTCTCTCTCT
GTGAGGGCCAAAGATTCTGTTAAACACTTTCATGTTGAATATACTGGATATTCATTTAAA
TTTGGCTTTAATGAATTCTCATCTTTGAAGGATTTTGTCAAGCATTTTGCAAATCAGCCT
TTGATTGGAAGCGAGACAGGCACTCTGATGGTTCTAAAACATCCCTACCCAAGAAAAGTG
GAAGAACCCTCCATTTATGAATCTGTCCGGGTTCACACAGCAATGCAGACAGGAAGAACA
GAAGATGACCTTGTGCCCACAGCACCTTCTCTGGGCACCAAAGAAGGTTACCTCACCAAA
CAGGGAGGCCTGGTCAAGACCTGGAAAACAAGATGGTTTACTCTGCACAGGAATGAACTG
AAATACTTCAAAGACCAGATGTCACCAGAACCAATTCGGATCCTAGACCTAACAGAATGT
TCAGCTGTACAATTCGATTATTCACAAGAAAGGGTAAACTGTTTTTGTTTGGTATTTCCA
TTCAGGACATTTTATCTCTGTGCAAAGACCGGAGTAGAAGCTGATGAGTGGATCAAGATA
TTACGCTGGAAATTGGTCAAGGACAAAAGCTGATTTATTTTGTCTGCTCTCTGTATATCT
CCCGAGGAGAAGACTGATCACAAATAAGAAAACAGCTCAACCAAGGGGAAGGCACGATCC
GATCTCGGTCGTTCATCTTTAAATAGATCTTTCTTGCCAAGGAATGCTCTGGCCCAGGAG
CAAGGTGGAATGTTTCCCTGACGCTGTGATCTGCAGCAGGCTTCAAATGAAAACCGACTA
AGGATTTTCTTTCAAAAACAAATCAGAAGCAGATGCTGATTGGGACCCATATACCACGTT
GCTGACTCACGTTGCTGCCCTTCCATGATGTTGCCATCTCCTTGAGAACACTGAAGCAAT
CACCATTCTGATAGAAAGTGCTTAAACCACCACTCTTAGGTCTGCTCACTCTTAGAACAC
ACAATGGAAGAGGAAGGGTTTTTGTTTTCACTCATTGTGGTCCCCAAGCCTATTGACACT
AGTTGCCTAGAGTCCCACTGTGAGTCATGGTCAGCCTGTCTGACATCCAGGTTGTGCTAT
TAACCAAGAAGGAAACAGATACTTGGAGGCTTAGATGACTTCTGCAGGATTTATATTCAG
ATAGAAAACATCAAATATTTTCAGGGGAGAGGTTTTTTTTTTTAATTTTTCCCCCTTTAT
ACAAAAAAAAAAGAACATTTCCAAAACTAAAATAGAAAATGCTTGTGGCATTTATTTTCT
CTTTTTAAAAGGTTCAGAAATTTGGCAGGTCCTTTGCTTCTAATGACAAAACTGTGAGAG
CTAGATGTCCTATGGGCAATTAGGTAGTATAATAAAGGTAAATGAAGGTACAATTTTTAA
ACCATTATTTTCACCCTGTTGGGGTAAATGTTTTAAAGAGTGAGAAAACATAAATTGAGA
AAGGGTGATAAAGTAATAGATAACTTTTAGTTTAATAATAATTATTGTTATTATACTACT
AATAATAGAGCACTTGTAAGCACTAAGTTATCTTTATCCAACATTTCTCCAAATGGACTG
AAAGAAACTTTTCAAGGACAGTGTATTATAACAATCCCTTTCCCAGAATTAGTTGTATAG
GGTTGGCCCAAGAGATGTAAGAAAAATCTCGCATTGCTCCCTAAGCACCCTGGGCCTTAT
TAAAGAGCAACTTCTATTTCCAGTCGGGGGAGTAACACTAAAGCTACAAGAAATATGTAA
TAATGATAGGTAATAATGTGTTCCAAAGCTTTTTCAAACTAGAATAAGGAGGCAAATAGA
AGAATGAGATACTGATGTCCACAGTTCATTGGCAGAATCTAACCCCTTCTGTTATCTTTT
TTAATACTATTTTTGTTTAGATAGAAGTTTCAAAGAAGATAAAAATGCTTGAAGAGCCTG
AGAGTAAAAAGATTATGCTGCAAAGCTATGATATAAACTGCTCTTGCAGTCCAAAGGGAT
ACCTGATTAAAGAAGTTTCTTATTTAAACATCTCAGACGCAAAAATTACATTAAATTTTT
GTATATTTCAACAACATTTTAAATGTATTTTGTTATGTTTGTATTATATAGGATAAAGCA
AATGTCAAGTTAAAATGTATTGTGTTGTTTGTAAAGTAAGAAGTTACTGGCCAGGAGCGG
CGGCTCATGCCTGTAATCCCAGGACTTTGGTAGGCCAAGACAAGCAGATCACTTGAGGTC
AGGAGTTCAACATCAGCCTGGCCAACATGATGAAACCTTGTCTTTACTAAAAATACAAAA
ATTAGCTGGGCATGGTGGCAGGCGCCTGTAATCCCAGCTACTCAGGAGGCTGAGGCAGGA
GAATTGCTTGAACCCGGGAGGTGGAGGTTGCAGTGAACCAAGATCGCGGCGCTGCACTCT
AGCCTGGGTGACAGAGTCAGACTCCGTCCCAAAAAAACAAACAAACAAAACAAAACAAAA
AAAAACAGAAGTTACAAATGAATACTCACGGATATGTATAGTTTTATGTTTGTTTTCTTA
GAAACAAATGTGTTTCTTTGGGTGGGTAATATTGTGTTTTACTATGTTTACCTTTTATAA
AACATAACCTGTTTATTTATATTCTTTGGCTTTGTTTATTAAAAAGCATGATTTTGCTGT
GCATGTACCATTTTG
>ENST00000370606.3 cdna chromosome:GRCh38:X:137566518:137577691:1 gene:ENSG00000156925.11 gene_biotype:protein_coding transcript_biotype:protein_coding gene_symbol:ZIC3 description:Zic family member 3 [Source:HGNC Symbol;Acc:HGNC:12874]
GCAGGAGACTCTTGCAGTGACGGAAAGTTGCAGCCCCTGGTAGCGCCTTGGGGGTCTCCC
CGCAGTGTCCAACCGCCGCCACCCCTTTCCGACTACGGCACTTCGGAGATCTCCTCCTTC
GCCGGTACCCTCTCTCACTTCGGCCGGATCGCCTGTGCCCAGAACGTCCCACCCATGACG
ATGCTCCTGGACGGAGGCCCGCAGTTCCCTGGGCTGGGAGTGGGCAGCTTCGGCGCGCCG
CGCCACCACGAGATGCCCAACCGTGAGCCGGCAGGCATGGGGCTGAATCCCTTCGGGGAC
TCAACCCACGCCGCCGCCGCCGCCGCCGCCGCCGCTGCCTTCAAGCTGAGCCCTGCCGCG
GCGCACGATCTATCTTCAGGCCAGAGCTCGGCTTTCACGCCGCAGGGTTCGGGCTACGCC
AACGCCCTGGGCCACCATCACCACCACCATCACCATCATCACCACACCAGCCAGGTGCCC
AGCTACGGTGGCGCTGCCTCTGCCGCCTTCAACTCAACGCGCGAGTTTCTGTTCCGCCAG
CGCAGCTCCGGGCTCAGTGAGGCGGCCTCGGGTGGCGGGCAGCACGGGCTCTTCGCCGGC
TCGGCGAGCAGCCTGCATGCTCCAGCTGGCATCCCCGAGCCCCCTAGCTACTTGCTGTTT
CCCGGGCTGCATGAGCAGGGCGCTGGGCACCCGTCGCCCACAGGGCACGTGGACAACAAC
CAGGTCCACCTGGGGCTGCGTGGGGAGCTGTTCGGCCGTGCTGACCCATACCGCCCAGTG
GCCAGCCCGCGCACGGACCCCTACGCGGCCGGCGCTCAGTTTCCTAACTACAGCCCCATG
AACATGAACATGGGAGTGAACGTGGCGGCCCACCACGGGCCCGGCGCCTTCTTCCGTTAT
ATGCGGCAGCCTATCAAGCAGGAGCTGTCGTGCAAGTGGATCGACGAGGCTCAGCTGAGC
CGGCCCAAGAAGAGCTGCGACCGGACCTTCAGCACCATGCATGAGCTGGTGACACATGTC
ACCATGGAGCATGTGGGGGGCCCGGAGCAGAACAACCACGTCTGCTACTGGGAGGAGTGC
CCCCGGGAGGGCAAGTCTTTCAAGGCGAAGTACAAACTGGTCAACCACATCCGAGTGCAC
ACGGGCGAGAAGCCCTTCCCATGCCCCTTCCCGGGCTGCGGGAAGATCTTTGCCCGTTCT
GAGAACCTCAAGATCCACAAGAGGACCCACACAGGTGAGAAACCTTTCAAATGTGAATTT
GAAGGCTGTGACAGACGCTTTGCCAACAGCAGCGACCGTAAGAAGCACATGCATGTGCAT
ACCTCGGACAAGCCCTATATCTGCAAAGTGTGCGACAAGTCCTACACGCACCCGAGCTCC
CTGCGCAAACACATGAAGTGTTGTCCTGCTTGGTATCCGGGACAGTCTCTAATTCCTGAC
GAAGAACTTGATACTGACGTTGGTATGCAGCAGCCAGCCCTCCATAACACTACCTATCCT
AAATGCAGGGTTAATGCCGAACCTACTGTGCAAGAAATGATTTACTGATGAGGTTTCAAA
GAAAACCACATCAATTTGGATGTCTGTTACCTTGAAGTGATCATTTTAAGAGTAGTAGCT
TCTTCCCTAGGTATAAAAAGACTATTTTCTTCTTTTGGTGTATTTCATCCTGTGTTGAGC
AATCATTTGTGAAATGAAAAAGCAAAAAAACTCCCCCCACTTTAGGATTTATAAATGGGA
AGATGGAGGTGAAGACTGGCCTAATTCATAACCCAGTATGCATTATCTCATGCATTGTGT
TGACCTTGGTGAAAATCTTTTTCAAATACCAGCATTCTATATGTAGAACTAAAGTGTTTA
AAACTAGAAACATGAATTGTTGTTTTGTTAATTTTATGTTTGTGTTCAGAAAGCAATACC
CAGGATCCCTTTAATTTTTGTTTGACTTAAATAAAACCATTTAAATTA
>ENST00000448435.2 cdna chromosome:GRCh38:X:82497669:82497924:-1 gene:ENSG00000228041.2 gene_biotype:processed_pseudogene transcript_biotype:processed_pseudogene gene_symbol:RP4-581F12.1
TCACTATATTATGCCAGTTTTTTGGAAGTCTTAGTTTGAGATGTGTGTATTTCCTTGGAA
ATTGATGACTTGAAAAAAATTGCCAATTCACTGACAGTGCTTTGCAATGAAAAACAGAAG
CAAGAAAAGCAAAGCACAGCAGAAAAGAAGAAAGGTGTGGTTCCTGGAGGAGGATTAAAA
GCCACCATGAAAGATGATCCGGCAGATTATGGTGGTTATGATGGAGGATATGTACAAGAT
TATGAAGACTTCATGT
>ENST00000442128.2 cdna chromosome:GRCh38:2:95528855:95532405:1 gene:ENSG00000229689.3 gene_biotype:transcribed_unprocessed_pseudogene transcript_biotype:processed_transcript gene_symbol:AC009237.8
TATTGAGGCACTGGCCCAGGGAACTGAGCCTTGGGCCTGTCCTAAAGCTCCATAGGTGAC
TGCACTGCAGCCCACATGGAGAGCTGCAGCTCTAACACAGGGATTTTGAGAGGCCTCAGT
GCCATTTAAGTGGCACTTCCAGGACACCCATCCTGAGCTCCCACAAAGGGCGCCACCTTC
CCAAGAACGTCTAATTGTCATTGGAACAGCCAGTGTCAGGCAGCTTCTGCTCAGGCTGAT
GTGGCGTCTGACCCTTGGTGGGTTGCCAGACATTCCTTCCTGTTTCTGCCATGGGAAGTT
GGCACTGGGAATGGTATGGAGCCCCCACTTCTACCCTGAGCCTTGGGTGTCTGCTGCTTC
CAGGTGAAAAATGGACATTTCTGATACTGCCCAGCCACTACGGCACCACAACCCATGCTC
ATAGTCTCCAGGGATGTGTAGAACGGCAATGGCAGGACAGCAAACAACTGGCGATTTCCC
CAGGTCCCACGCTCTTGCGGAGTGAGTATGTTGGGTCCCTGTCCCCAGTGTGTTCCAGCC
TTACCCAGGTGCACAGAGTACCCTGGGGCCAGCACAGGGCTTGTCCAGTGATGCTCCTGG
TGTTCACAAAATGGCTCCAGAGATACCTGCATTTTGAAAAGCCTGCCGAGCCAGCAAGTG
TAGGGCAGGACCCGGATTTCTTTGGCAAATCTGAAGGTGAGAGGGCCACTTGCCTGCTGA
GTAGAAGCTGCCTTTACCTGGCCAGTGTATGCAACTTGAGAGAAAATGACAGCTGCATGG
GGCGCTCTGGTGGGACTGGGAAGTCTGATCTTCCGGGGAGCTGTAGATAGTGAATTTCAA
GTTGACAGCTACCTTCTCAGGGATTTATATATAAATATAGTTAGAGGAAAAGCTAAAATC
TATTTTACTAGTTTTTAGTGTTTGTGTAAAGTAAGCTTAAACTGGACAGAATAAACATTT
CTCAGACAATGTTGATGCTACTGATTACAAGTTAGATGGCTGGAGCTTGCCCCTTGGTGG
AGAATTTCTTGGTGATTGGAGACTGGGGACTCTGGCAGCAGAAGTGGCTTTATGGTGGGT
GTGAAGTTGCTTCTGCCCCTCTGAGTGGCCTCTCATGGATGTGAATGCGTGTATTGACAC
CAGTGAAATCCACCTCCGTGTGCGTGGAGGTGGCTGATGAGAACACAAGTGAGCCAGTCC
TGGTTCTTCCCTCCAGAACCGGTCACTCCCAGTCTGACGTTGGAGCATGTGAACTAAGAG
TGACATTTTTTTCTACTTGCTTCTGTGAATAAAGTGTTCTACAGTCAGCCAGCACTAAAC
ACCAGAAAGGAGGAGGGAACAGCGTGGAGCAATTCATCTGGAATTACCTCGGTGTGCAGA
GGCTGTCCCTTGGCTCCACTTGGGATAAACATTGTGAAACATCGTGGGCCTCTTTCTTCT
CAAGCTCCTCCTGACAGCCTCCTGGCAACACTAGAGGCCTCAAGACTATGGAGATCAGAA
TTGCAATGGCTTTGTCATCTCAGCATTGACCACTCCTGAGACCCAAGGTTCCTCCTGGGA
GCAGGAGACAAGGAGTTTGTGATGTTGGATGGAAAATAGGATATATGAATGCAGAAGGGC
TGTGCTGGACCCCTCTTTTCGCTTCTCTCCCTGCTGTCAGCAGTGTCTCTGGCATGGAGG
CGAATCTGTTGTGGGTGAAACAGAAGCCCCTGGGGTAGGACCAGACCCCAGGCCTGAAAA
GGATGCAAAGCCTGCTGTTTCAGGCTGTCAGGAAGAATCGTGGGTACCGAGTGATTATGA
TGAAATGCAACCCAGAGAGGAAATGAATGGGCCCTCACTAAGAAGTGGGTCTGACATGTC
TCTGGCAGCCCACCGGCAAGAGCACGACATGCCCTGCAGCCCCACCATCCACACTACATG
ATGTGGGAGGGCTGTCTGTTCATTCTTACACTGGGGACCCAAGCCTGCTCTGAGGAGTGA
GTCACAGCCCTGACGTGCGCCTTGCATTACTGTTTCCTGAGATGTGCCCGGAGACTCAAG
CTTGCTCATTTCTGTCCTGACACAGCTCACTGTTCCTTAGGTGGTCATAGTCCTCCCGTG
CTGTGTCAGCTCCTACATAGCATTAGTCTTTCACGTGATAAAGTGCAAGCACTTTTCCAT
TTTACAGTATTTGGGGAAATTCTAACACACTCCCCAGGGATTTGTGCATGTCCTTCTGCC
TCCCCGGTGGGTCATTCTGTGGATTCCGCACCTGGCAGTCGGTCTTCCCCCTTGGAAGCC
CCTAGGATCCCTGTTTCTACGGGCCTGGTCCTTGGTTTCTACCCCAGTCCCTTTTGGCCG
GCACCTGCCTGGAACTGCCTGGAGCGCCATGGTATGGGGAAGGACAGGTGGAACCCTGAC
CACAACAGATCCTTCTAAAACAACAGTCACATTGATGATGATGAGTGCAGTGGGGTGAAT
GTCGTCACAGCATGCATGCTGGGAGCTGCCAAGGGCTTACAACAAAAGCAGTTCTTCCTA
AGGCACCCTTTGCATCTTCCCATCCACGCCTCTCAGTGCATTTGGAACTTGCTTATGCAT
TGGAATAACTTGAGTCAGCTGCTCGTTTCTGTGCCTCTGCACTCACAGGTTCCTTCATTA
ACATTTTAAATAAGTGGTTAAAAACTCCTCTGGAGGTTGTTTTTGAAAGAAACAGGGAAA
AGAAAAACACACACTACCTGAATTGATTTGAGTAATTTTCCAGTGACTCAGTTGAAACTC
AGTGTTGCATACATAATTTCCTCATGCTGAGCCAGCCTGAAATAAGACTTGATAAGAGGC
ACAGCCCTAAGTAGCAGGCAGTGCCACTGTGGACAGTGTACACTATGGTGTGAGTGTGTG
CACAGGCGAGCCTAAGTGTGTGTACTCATACACACAGATAAACCGAAAGGACACTGGGCT
TTGTGCTGGCAAAGGCTGTGATGCTGCTGTGGCTTTCTATGGGCCCTGGGGAGTGTCAGA
TGGGAAGTGCTTTGATGGCATGTTGTTCAGTGTATTTAATGGGGTCTCCCATGGCCCGAG
GACCCACTGTGAGCACTCCACCCACTGTGGCGCAGAACACGGCTGGAGTCATCATAGCCC
AGGTCTTTATTGAAAGGGAGTGTTGACCCAGAAGCCTCATATAGAAACCATTTGGCAAGG
TCTGGACCATCTCTCTGCAACTGACCTGCCTTGGCCGCACAGAGGGACCCAAACCCAAAA
GGCCCAGACCCAAGGGAGACTGAATCACATTTACCATTACACCAGCTTTCATTTATTTGT
TTCCATATGATCATAGGGACTGTATTACTAAGTATGCTTATAAATGCTATTTACAGACTG
TTCCCTTTTATAAGGTGAAAGATTAATAAAGAACAAAAAATTGCCTGTAGAAAACCATGC
CTGAGGCCAGGAGCAGTGGCTCATGCCTGTAATCCCAGCACTTTGGGAGACCAAGACAAG
CAGATCACCCAAGGTCAGGAGTTCAAGACCAGCCTGGCCAACTTGGAGAAACCCCAGCTC
TACAAAAATAC
>ENST00000617202.4 cdna chromosome:GRCh38:9:128120694:128128188:-1 gene:ENSG00000148334.14 gene_biotype:protein_coding transcript_biotype:protein_coding gene_symbol:PTGES2 description:prostaglandin E synthase 2 [Source:HGNC Symbol;Acc:HGNC:17822]
AGAGAGAACCGCAACACCTGGTGCCGGGTCGGGTCGTTTCCGGGGCTTTCAGTGGCCGGA
AGTCGCGGCGCCTGTACTGACTCTAGGAAGGGCTGGAGTTGTTTTGAATGGGCGCCCGTA
AGAGAGGTGGGCAACTCTCCCTGTCCAGCCGCCTGCAGCTGACCCTGTACCAGTACAAGA
CGTGTCCCTTCTGCAGCAAGAAAGGTGCCCATCCTGGTGGCCCAGGAAGGAGAAAGCTCG
CAACAACTAAATGACTCCTCTGTCATCATCAGCGCCCTCAAGACCTACCTGGTGTCGGGC
CCCTGGAAGAGATCATCACCTACTACCCAGCCATGAAGGCTGTGAACGAGCAGGGCAAGG
AGGTGACCGAGTTCGGCAATAAGTACTGGCTCATGCTCAACGAGAAGGAGGCCCAGCAAG
TGTATGGTGGGAAGGAGGCCAGGACGGAGGAGATGAAGTGGCGGCAGTGGGCGGACGACT
GGCTGGTGCACCTGATCTCCCCCAATGTGTACCGCACGCCCACCGAGGCTCTGGCGTCCT
TTGACTACATTGTCCGCGAGGGCAAGTTCGGAGCCGTGGAGGGTGCCGTGGCCAAGTACA
TGGGTGCAGCGGCCATGTACCTCATCAGCAAGCGACTCAAGAGCAGGCACCGCCTCCAGG
ACAACGTGCGCGAGGACCTCTATGAGGCTGCTGACAAGTGGGTGGCTGCTGTGGGCAAGG
ACCGGCCCTTCATGGGGGGCCAGAAGCCGAATCTCGCTGATTTGGCGGTGTATGGCGTGC
TGCGTGTGATGGAGGGGCTGGATGCGTTCGATGACCTGATGCAGCACACGCACATCCAGC
CCTGGTACCTGCGGGTGGAGAGGGCCATCACCGAGGCCTCCCCAGCGCACTGAATGTCCC
CGCGCAGAGCAGAGGGAAGGCAGCGGAAGACGCCAGCTGCCAGGGCCTGGGGCCACTGGG
CCAGCGCCTGGCGATACTGGTTGGGGGCAGGATCATTCTGCCCCTTGTCCACGCACCCCC
ACCAGCCCTCTCGCTTCTAACACAGGGCACCTGCTGGGGCTCAGGGATGTTAGGGACGAG
TTCCAGCCCTGCCACTGCCCTGGGGCGACCCCTCCCTGTCCCTGCCTCCCTGCTCTGCCG
CCCCTCTTCCTGGACCCTCAGTGGCTGTCCCATGGCTACATCCTGTGGGTGGGGGCCCTC
GACAGGACAGCAGGACGGTTTGTTTTCAGTGGAATCCCATCCCTGGGTTCCCCTGGTTCC
CACTCTTCCCAAGCCTCCCGGGACTGGGACATGTTTGCAATAAAGGAAAGGTTTGTGGCG
CCTGTCATGGCAGGCATCTCATGG
>ENST00000423064.6 cdna chromosome:GRCh38:7:81750889:81770105:-1 gene:ENSG00000019991.15 gene_biotype:protein_coding transcript_biotype:protein_coding gene_symbol:HGF description:hepatocyte growth factor [Source:HGNC Symbol;Acc:HGNC:4893]
CACACAACAAACTTAGCTCATCGCAATAAAAAGCAGCTCAGAGCCGACTGGCTCTTTTAG
GCACTGACTCCGAACAGGATTCTTTCACCCAGGCATCTCCTCCAGAGGGATCCGCCAGCC
CGTCCAGCAGCACCATGTGGGTGACCAAACTCCTGCCAGCCCTGCTGCTGCAGCATGTCC
TCCTGCATCTCCTCCTGCTCCCCATCGCCATCCCCTATGCAGAGGGACAAAGGAAAAGAA
GAAATACAATTCATGAATTCAAAAAATCAGCAAAGACTACCCTAATCAAAATAGATCCAG
CACTGAAGATAAAAACCAAAAAAGTGAATACTGCAGACCAATGTGCTAATAGATGTACTA
GGAATAAAGGACTTCCATTCACTTGCAAGGCTTTTGTTTTTGATAAAGCAAGAAAACAAT
GCCTCTGGTTCCCCTTCAATAGCATGTCAAGTGGAGTGAAAAAAGAATTTGGCCATGAAT
TTGACCTCTATGAAAACAAAGACTACATTAGAAACTGCATCATTGGTAAAGGACGCAGCT
ACAAGGGAACAGTATCTATCACTAAGAGTGGCATCAAATGTCAGCCCTGGAGTTCCATGA
TACCACACGAACACAGCTTTTTGCCTTCGAGCTATCGGGGTAAAGACCTACAGGAAAACT
ACTGTCGAAATCCTCGAGGGGAAGAAGGGGGACCCTGGTGTTTCACAAGCAATCCAGAGG
TACGCTACGAAGTCTGTGACATTCCTCAGTGTTCAGAAGGTAAATAAACCTGAATGCCAT
GTGGGCCATTCTATTCCCCCTATGTGTAGAACTGTAACTCACATTAAAGGTTAACAGCAA
CGAATCAATCATAACAAATATGTTGTTCGTGCAAATGCAACTACAAATAATTATTTAAAC
ATTTTTATACAATGTTTTTAAAACTGTTGGATTATCACCAGATTAATGCAAAATAACAGA
GCGAGTTATCAGTTTGAATTTCAACACTGCCTGAGACATCCCTCTGGGGAAAGTGAAAGA
GAGGGTTTACTTACCTACTGTCTTGAGCTCACATACCTCAAAATCTACTACTGTGTGGCA
CCTGAAAGGAGTTGAATGAAGCTTAGCCTTTCATTAGCAATGTTAATTCTATTCAACCAG
CACCTGCTTCCACAGAAATTCTGTCCAAACTATCATGAAGTGGTGTGACAAGGGTATATG
GACCCAGAAGATAATACAATATAAGAAGGGATCACTGGAAGCTTGACCCCATGCACATTT
TGGTGAAAATGTGCCTAGAATCAAATGTGACACGTAGGCTGGAACTGAGTACCATTCAGA
ATAGGATCTGAAGAGATCAAAGCAATGGAGACCACCAAACTGTCTTGAAGGCATGTCTAT
GGACCTTAAGTCCATGTCTATGTTTTCAGCTCTTCTCACAGCATAAAAGGGCATTGTCCT
TACTTTTGCAGTGGAAAACTGAATGGCTGACAAGATGGAAGAGTAACCATTTCAGCATTG
TATGTGGTTTCATTTTTCTTAGTTATCTGGCTACTGAATAGCCGGATTTTTCAGTTCTGT
CAGAAACTCTAAATTTCCAAAAATCTAAGTGAAACATGGATGAAACTCTGTTAGAAAATT
GTTAGGATTTTGGAGTATTTGGGGAGGGGGACTACTGGAATGCTGTCCAAGTTTTATACT
AAGATATCTTACCTGTTTGTTATTAACCAAATATTTTTAAAAATATTTCCTCCATAAATA
TTCATTTAATATTAGGTTGATATTTATCACATAAAAAGTAAAGGCTACTGTTAGCTAATT
GTCACAGAGAAGGATTTGTTTTCTGTTGTTAGTGAATTTGAAATCCTTGACTTTATGTGC
TACAGCCAGTTCCATCTCTGTTTGTAAATTCTTACTTTCCATTCCATATCATATTCTGTT
CCCTATAACCTCTTCATTGTTTTCTTTTCTTTTAAAAATAATAAACTTTTCTATGATCAC
GTTTTGAACA
>ENST00000533610.1 cdna chromosome:GRCh38:11:108140025:108144147:1 gene:ENSG00000075239.13 gene_biotype:protein_coding transcript_biotype:retained_intron gene_symbol:ACAT1 description:acetyl-CoA acetyltransferase 1 [Source:HGNC Symbol;Acc:HGNC:93]
TATGCAAAGTTAACTTTAAAATATTTCAACTTTTTATCAGGGCAGCTGTGCTGAGAATAC
AGCAAAGAAGCTGAATATTGCACGAAATGAACAGGACGCTTATGCTATTAATTCTTATAC
CAGAAGTAAAGCAGCATGGGAAGCTGGGAAATTTGGAAATGAAGTTATTCCTGTCACAGT
TACAGTAAAAGGTCAACCAGATGTAGTGGTGAAAGAAGATGAAGAATATAAACGTGTTGA
TTTTAGCAAAGTTCCAAAGCTGAAGACAGTTTTCCAGAAAGAAAATGGCACAGTAACAGC
TGCCAATGCCAGTACACTGAATGATGGAGCAGCTGCTCTGGTTCTCATGACGGCAGATGC
AGCGAAGAGGCTCAATGTTACACCACTGGCAAGAATAGTAGCATTTGCTGACGCTGCTGT
AGAACCTATTGATTTTCCAATTGCTCCTGTATATGCTGCATCTATGGTGAGAACAAAGTG
AGGGGCGATACTCCATTATGCTAGCTTCTGGTTTGCTTATACCAAGGTTGCAGTTTTTAA
GATTTTAAATGTTATCTGCCAAAGCA
>ENST00000514994.1 cdna chromosome:GRCh38:5:1057211:1063882:-1 gene:ENSG00000113504.20 gene_biotype:protein_coding transcript_biotype:retained_intron gene_symbol:SLC12A7 description:solute carrier family 12 member 7 [Source:HGNC Symbol;Acc:HGNC:10915]
CACTTGCGCATCAGCGCCGAGGTGGAGGTGGTGGAGATGGTTGAAAACGACATATCTGCT
TTCACCTACGAGAGGACACTAATGATGGAGCAGAGGTCGCAGATGCTGAAGCAGATGCAG
CTGTCCAAGAACGAGCAGGAGCGAGAGGCCCAGCTGATCCACGACAGGAACACCGCGTCC
CACACCGCGGCGGCAGCCAGGACCCAAGCGCCGCCTACGCCAGACAAGGTGCAGATGACC
TGGACCAGGGAGAAGCTGATCGCTGAGAAGTACAGGAGCAGAGACACCAGCCTATCTGGT
TTCAAAGACCTCTTCAGCATGAAGCCGTGAGTGTCCGTGCGTGTGGCCTGGGGGGAACAG
ATCCTGGCAGTGCTGGCCCGGCAGTGAGGACAGAGTCCCTTCCCTGACCACTGAAGAGCT
TCGGGGCAACCCTGCAGGCCAGTGGGCCCGTTAGAGAACAGGGAGCCGCCTGAGTGGGCA
CTGAGGGGTCCTTTTGGTGCCAAGGCCGGGCCCTGAGTTCAGCCCTGTGGCCGGGCGCTG
AGGGATCCTTCTAGTGCCAAGGCCGGGAGTCCTTGTAAGACCTGGG
>ENST00000330494.11 cdna chromosome:GRCh38:17:7888851:7912760:1 gene:ENSG00000170004.16 gene_biotype:protein_coding transcript_biotype:protein_coding gene_symbol:CHD3 description:chromodomain helicase DNA binding protein 3 [Source:HGNC Symbol;Acc:HGNC:1918]
ATATGGAGGTGAAGGGTGAGATCGGGAAACAAAGGGTATGGCCCCCTAGTTCCCAAAGGG
AGCAGGGAGATGGGAATAGAATTGAAGGTAGGTTTTAGGCTACTTGGGAGGAGGAATATT
TAGGTAATTGTGGAGACTTTCTCCTGTGTGATGAAGGCGGCAGACACTGTGATCCTGTGG
GCAAGAAGTAAAAATGACCAGCTGAGGATTTCTTTTCCTCCAGGACTGTGTTGGGGTGAC
AGGATGCCTGATAAGGATGACATTCGGCTGCTGCCGTCAGCATTGGGTGTGAAGAAGAGA
AAACGAGGACCCAAGAAGCAGAAGGAGAACAAGCCAGGAAAACCCCGAAAACGCAAGAAG
CGTGACAGTGAGGAGGAATTTGGTTCTGAGCGAGATGAGTACCGGGAGAAGTCAGAGAGT
GGGGGCAGTGAATATGGAACCGGACCGGGTCGGAAACGAAGAAGGAAGCACCGAGAAAAA
AAGGAGAAGAAGACAAAGCGGCGGAAAAAGGGGGAGGGAGATGGGGGGCAAAAGCAAGTG
GAACAGAAGTCATCAGCAACTCTGCTTCTGACCTGGGGCCTGGAGGATGTGGAGCATGTG
TTCTCTGAGGAGGATTACCACACGCTCACCAACTACAAAGCCTTCAGCCAGTTCATGAGG
CCCCTAATTGCTAAGAAGAATCCTAAGATCCCAATGTCTAAGATGATGACCATCCTTGGG
GCCAAATGGAGAGAGTTCAGTGCCAACAACCCCTTCAAGGGGTCAGCAGCTGCTGTGGCG
GCGGCAGCGGCAGCAGCAGCAGCAGCTGTAGCTGAGCAGGTGTCAGCTGCTGTCTCGTCG
GCCACCCCCATAGCACCCTCCGGACCCCCCGCCCTTCCACCACCCCCTGCTGCTGATATC
CAGCCCCCACCCATCCGAAGAGCCAAAACCAAAGAGGGCAAAGGTCCAGGCCATAAGAGG
CGGAGTAAGAGCCCCCGAGTGCCTGATGGACGCAAGAAGCTTCGGGGAAAGAAAATGGCA
CCACTCAAAATAAAACTAGGGCTTCTGGGTGGCAAGAGGAAGAAAGGAGGCTCGTATGTT
TTTCAGAGCGACGAAGGTCCTGAACCAGAGGCTGAGGAATCAGACCTGGACAGTGGCAGT
GTCCACAGTGCCTCAGGCCGGCCTGATGGCCCTGTCCGCACCAAGAAACTAAAGAGAGGC
CGGCCAGGAAGGAAGAAGAAGAAGGTCCTGGGCTGTCCTGCAGTGGCCGGGGAGGAGGAG
GTTGATGGCTACGAGACGGATCACCAGGATTACTGTGAGGTGTGCCAGCAGGGTGGGGAA
ATTATTCTGTGTGACACCTGCCCTCGTGCCTACCACCTCGTCTGCCTTGATCCTGAGCTT
GACCGGGCTCCAGAGGGCAAATGGAGCTGCCCTCACTGTGAGAAGGAGGGGGTCCAGTGG
GAGGCCAAGGAGGAAGAAGAAGAATACGAAGAGGAGGGAGAGGAAGAAGGGGAGAAGGAG
GAGGAGGATGATCACATGGAGTACTGCCGCGTATGCAAGGACGGCGGGGAGCTCCTGTGC
TGTGACGCGTGCATCTCCTCCTACCACATTCATTGTCTAAACCCTCCCCTGCCTGACATT
CCCAATGGTGAATGGCTGTGTCCCCGATGCACATGCCCCGTGCTGAAGGGTCGAGTGCAG
AAGATCCTACATTGGCGGTGGGGGGAGCCACCTGTAGCAGTGCCAGCCCCTCAACAGGCA
GATGGAAATCCAGATGTCCCACCCCCCCGTCCTCTTCAAGGCAGATCAGAGCGAGAGTTC
TTTGTCAAGTGGGTAGGACTATCCTACTGGCACTGCTCCTGGGCCAAGGAGCTTCAGCTG
GAAATCTTCCATTTGGTTATGTATCGAAACTACCAGCGGAAGAATGACATGGATGAGCCC
CCACCCCTGGACTATGGCTCCGGCGAGGATGATGGGAAGAGCGACAAGCGTAAAGTGAAA
GACCCGCACTATGCTGAGATGGAGGAGAAGTACTATCGTTTTGGCATCAAGCCAGAGTGG
ATGACCGTCCACCGCATCATCAACCACAGTGTGGATAAAAAGGGGAATTACCACTATCTA
GTAAAATGGAGGGACTTACCATATGACCAGTCCACGTGGGAGGAAGATGAAATGAATATC
CCTGAATACGAAGAACATAAGCAAAGCTACTGGAGACACCGAGAACTAATTATGGGGGAA
GACCCTGCCCAGCCCCGCAAGTATAAGAAGAAGAAGAAGGAGCTACAGGGTGATGGGCCT
CCCAGTTCTCCCACTAATGATCCTACCGTGAAATATGAGACTCAGCCACGGTTTATCACA
GCCACTGGAGGCACCCTGCACATGTATCAGTTGGAAGGGCTGAACTGGCTACGCTTCTCC
TGGGCCCAGGGCACTGACACCATTCTAGCTGATGAGATGGGGCTAGGCAAGACCATACAA
ACCATCGTCTTCCTCTACTCACTCTACAAGGAGGGCCACACAAAAGGTCCCTTCCTGGTG
AGTGCCCCACTCTCTACCATCATTAACTGGGAGCGGGAGTTCCAGATGTGGGCACCCAAA
TTCTATGTGGTGACATACACGGGTGACAAGGACAGCCGGGCCATCATTCGTGAGAATGAA
TTCTCCTTTGAGGACAATGCCATCAAAGGGGGCAAGAAAGCTTTTAAGATGAAGAGGGAG
GCACAGGTGAAGTTCCATGTTCTCCTGACATCGTATGAGCTGATCACCATTGATCAGGCA
GCACTTGGTTCCATCCGCTGGGCCTGTCTTGTGGTAGATGAGGCCCATCGACTCAAGAAC
AACCAGTCCAAGTTTTTCAGGGTTCTCAATGGTTACAAGATAGATCATAAGTTGCTGCTG
ACAGGAACCCCATTGCAGAATAATCTGGAGGAGCTCTTCCATCTCCTGAACTTCCTCACC
CCAGAGAGATTTAACAACTTGGAGGGCTTCCTGGAGGAGTTTGCTGACATATCCAAAGAG
GACCAGATCAAGAAACTGCATGATTTGCTGGGGCCACACATGCTGCGGAGACTCAAGGCA
GATGTCTTTAAGAACATGCCAGCCAAGACAGAGCTCATCGTTCGGGTGGAGCTAAGCCCC
ATGCAGAAGAAATACTACAAATACATCCTGACTCGAAATTTTGAGGCCTTGAATTCACGA
GGTGGTGGGAACCAGGTGTCGCTGCTTAATATCATGATGGATCTTAAGAAGTGCTGCAAC
CATCCATACCTTTTTCCCGTGGCTGCTATGGAGTCCCCCAAACTCCCCAGTGGGGCTTAT
GAGGGTGGGGCACTTATTAAGTCGTCTGGGAAGCTCATGCTGCTCCAGAAGATGCTGCGA
AAGCTGAAGGAGCAAGGACACCGAGTGCTCATCTTCTCGCAGATGACCAAAATGTTAGAC
TTGCTTGAGGACTTCTTAGACTATGAAGGCTACAAGTATGAGCGCATCGATGGTGGTATC
ACGGGTGCCCTGAGGCAGGAGGCCATCGATCGGTTTAATGCTCCTGGGGCCCAACAATTC
TGCTTCCTCCTGTCCACCCGAGCTGGGGGCCTGGGCATCAATCTGGCCACTGCTGACACT
GTCATCATCTTTGATTCTGACTGGAACCCCCATAATGACATCCAGGCCTTTAGCCGGGCT
CATCGGATTGGCCAGGCCAACAAAGTGATGATTTACCGGTTTGTGACTCGCGCGTCAGTG
GAAGAGCGAATCACACAAGTGGCCAAGAGAAAGATGATGCTGACACACCTGGTTGTGCGG
CCTGGGCTGGGCTCCAAGGCAGGCTCCATGTCCAAGCAGGAGCTTGACGACATTCTCAAA
TTTGGCACTGAAGAGCTATTCAAGGATGAAAACGAGGGGGAGAACAAGGAGGAGGACAGC
AGTGTGATTCATTATGACAATGAGGCCATCGCTCGGCTGTTGGACCGGAACCAGGATGCA
ACTGAGGACACTGACGTGCAGAACATGAATGAGTATCTCAGCTCCTTCAAGGTGGCACAG
TACGTCGTGCGGGAAGAAGACAAGATTGAGGAAATTGAGCGAGAGATCATCAAGCAGGAG
GAGAATGTGGACCCTGACTACTGGGAGAAGCTGCTGAGGCATCACTATGAGCAACAGCAG
GAAGACCTAGCCCGGAATCTAGGCAAGGGCAAGCGGGTTCGCAAGCAAGTTAACTACAAT
GATGCTGCTCAGGAAGACCAAGACAACCAGTCAGAGTACTCGGTGGGTTCAGAGGAGGAG
GATGAAGACTTCGATGAACGTCCTGAAGGGCGTAGACAGTCAAAGAGGCAGCTCCGGAAT
GAGAAAGATAAGCCACTGCCTCCACTGCTGGCCCGAGTCGGGGGCAACATTGAGGTGCTG
GGCTTCAACACCCGTCAGCGGAAGGCTTTCCTCAATGCTGTGATGCGCTGGGGGATGCCA
CCACAGGATGCCTTCACCACACAGTGGCTGGTGCGGGACCTGAGGGGCAAGACTGAGAAG
GAGTTTAAGGCCTATGTGTCTTTGTTCATGCGCCATCTGTGTGAGCCTGGGGCAGACGGC
TCTGAAACCTTTGCCGATGGGGTCCCTCGGGAGGGACTGAGTCGCCAGCAGGTGTTGACC
CGCATTGGAGTCATGTCTCTCGTCAAAAAGAAGGTGCAGGAGTTTGAGCACATCAATGGG
CGTTGGTCAATGCCGGAACTGATGCCTGACCCCAGCGCCGATTCTAAGCGCTCCTCCAGA
GCCTCCTCTCCTACCAAAACGTCTCCCACCACTCCTGAGGCTTCTGCTACCAACAGTCCC
TGCACCTCTAAACCTGCTACTCCAGCTCCAAGTGAGAAAGGAGAAGGCATAAGGACACCT
CTTGAGAAGGAGGAAGCTGAAAACCAGGAGGAAAAGCCAGAGAAGAACAGCAGAATTGGG
GAGAAGATGGAGACAGAGGCTGATGCCCCCAGCCCAGCCCCATCACTTGGGGAGCGGCTG
GAGCCAAGGAAGATTCCTCTAGAGGATGAGGTGCCAGGGGTGCCTGGAGAGATGGAGCCT
GAACCTGGGTACCGTGGGGACAGAGAGAAGTCAGCCACAGAGTCGACGCCAGGAGAAAGG
GGGGAGGAGAAGCCGTTGGATGGACAGGAACACAGGGAGAGGCCGGAGGGGGAAACAGGG
GATTTGGGCAAGAGAGAAGATGTAAAAGGTGACCGGGAGCTTCGACCAGGGCCTCGAGAT
GAGCCACGGTCCAATGGGCGACGAGAGGAAAAGACAGAGAAGCCCCGGTTCATGTTCAAT
ATCGCCGATGGTGGCTTCACAGAGCTTCACACACTGTGGCAGAATGAGGAACGGGCAGCT
ATTTCCTCGGGGAAACTCAATGAGATCTGGCACAGAAGACATGACTATTGGCTTCTGGCT
GGGATTGTCCTCCATGGCTATGCACGGTGGCAGGACATCCAGAATGATGCTCAATTTGCC
ATTATCAACGAGCCATTTAAAACTGAAGCCAATAAGGGGAACTTTCTGGAGATGAAAAAT
AAGTTCCTGGCCCGGAGGTTCAAGCTCCTGGAGCAGGCGCTGGTGATTGAGGAGCAGCTG
CGGCGGGCGGCCTACCTGAACCTGTCGCAGGAGCCGGCGCACCCCGCCATGGCCCTCCAC
GCCCGCTTCGCCGAGGCCGAGTGCCTGGCCGAGAGCCACCAGCACCTCTCCAAGGAGTCG
CTGGCGGGGAACAAGCCGGCCAACGCCGTCCTGCACAAGGTTCTGAACCAGCTGGAGGAG
TTGCTGAGCGACATGAAGGCGGACGTGACCCGCCTGCCAGCCACGCTGTCCCGAATACCC
CCCATCGCAGCCCGCCTTCAGATGTCCGAGCGCAGCATCCTCAGCCGGCTGGCCAGCAAG
GGCACGGAGCCTCACCCCACACCGGCCTACCCGCCGGGTCCCTACGCTACACCTCCGGGG
TACGGGGCGGCCTTCAGCGCCGCACCCGTAGGGGCCCTGGCCGCCGCAGGCGCCAATTAC
AGCCAGATGCCTGCAGGGTCCTTCATCACAGCCGCCACCAACGGCCCTCCAGTGCTTGTG
AAGAAGGAGAAGGAAATGGTGGGGGCATTGGTGTCAGACGGGCTGGATCGGAAGGAGCCC
CGAGCCGGGGAGGTGATCTGTATAGACGACTGACTGGATCCCAGGCCTGCCCTTCACCCA
GGCCCCGTCCCCGAGGCCGACCCCCAGCTCAAGCGCTGGGGCCTGCTGCCAGCCCTCCAC
CTTCCCCACCCCTTGGGCCATCACTGGGCTAGGAACCCCTTTGCCCCTCTCTGCAGCTCC
TCTCTTCAAGAAGGGCCCTTTGTCTTTCTCCACTCCCACACACCTTTCCCACCAAGCCTT
GAAGACTGTGCTGGTGAGAAGAAGTCTGGGTGGGAGATGGCTGGCAGGGTCTTCCAAGTA
CCTTCCTCCCACACTGCCAAGTATACACAACTTCCCAGTAAATGGTTGTGGGGAGGAAAG
AGGTGGAGCCTCCCCAGCCGTTTCCCTGCAGAATCAGCTCTGTCTCATGTGGAAGTGGAG
AATCAGCCTTGCCTGGCCTTTAGGAACTTTTGTGGGGAAGAGAGCTTTGAAGAGAGGAGG
GGGACTTTAGAGAGGGATGAAAATGAGCCCTGGGAGGGAGGAAGGGACGAGGAGGGGTGG
CTGCATGTTACCGTCCCCTACCTCTCCCCACGTGGAGGGTGGAGCAGTTATGAGGGAGGA
AGTCAACTGCTGTTCAGCCTCAGAATAAAGGTGCCGTTCACTGGCTCAGTTACCTCCTGT
GTACCGGCATCTTGTGTTGGGAATGTTCCCCCCTCCCTAGGGACCAAGGACCACCCCTAC
AAAAAGAGTAATGGTTGGGTGATACTCCCTCAAGCCAAAGAGGAGCTCCCCAACCTGTTC
TAGGGACCCAGGTAACCTAGAAGGGTGGGAGAGAATACAATGGGCCAGATGTGGTGGAAG
CCCAGCTCTGGGGCTCAGGTTCCTGGAAGACTTCTACTACCCTCCCTCCTCAAGGCCTGG
ATACAGACTAAATTTGTATAAGTCAGGCAGGGGACCTAGTCAGGGTCTTGGGAGCTACCT
TGTCGTTGGGACCAGAGCAAAATAGTGGAGGGCAGGCTAGGGAAATGTGGGCACATCCCC
CCTCCCAGGAGGGGCCGGGGAGAGTGGCAGTTTGCATGGCGAACCCCCCACTTCCTCTTT
GCTGCCCCTTCACTTTCTTGCTGCCCCTTTCCCAGTCTCTCTTCACACCCACTCCTGGTC
TGTCCTGATCCCCTCTTCTGTATCAGGTTTATTGGTTGTACATATAAATTATACTTTCCT
TTCTGTGT
>ENST00000488355.1 cdna chromosome:GRCh38:6:169217454:169223440:-1 gene:ENSG00000186340.14 gene_biotype:protein_coding transcript_biotype:processed_transcript gene_symbol:THBS2 description:thrombospondin 2 [Source:HGNC Symbol;Acc:HGNC:11786]
GACAATGACAACATCCCAGATATTGATGATGTGTGTCCTGAAAACAATGCCATCAGTGAG
ACAGACTTCAGGAACTTCCAGATGGTCCCCTTGGATCCCAAAGGGACCACCCAAATTGAT
CCCAACTGGGTCATTCGCCATCAAGGCAAGGAGCTGGTTCAGACAGCCAACTCGGACCCC
GGCATCGCTGTAGGTTTTGACGAGTTTGGGTCTGTGGACTTCAGTGGCACATTCTACGTA
AACACTGACCGGGACGACGACTATGCCGGCTTCGTCTTTGGTTACCAGTCAAGCAGCCGC
TTCTATGTGGTGATGTGGAAGCAGGTGACGCAGACCTACTGGGAGGACCAGCCCACGCGG
GCCTATGGCTACTCCGGCGTGTCCCTCAAGGTGGTGAACTCCACCACGGGGACGGGCGAG
CACCTGAGGAACGCGCTGTGGCACACGGGGAACACGCCGGGGCAGGTGCGAACCTTATGG
CACGACCCCAGGAACATTGGCTGGAAGGACTACACGGCCTATAGGTGGCACCTGACTCAC
AGGCCCAAGACTGGCTACATCAGAGTCTTAGTGCATGAAGGAAAACAGGTCATGGCAGAC
TCAGGACCTATCTATGACCAAACCTACGCTGGCGGGCGGCTGGGTCTATTTGTCTTCTCT
CAAGAAATGGTCTATTTCTCAGACCTCAAGTACGAATGCAGAGATGAACATCTAACCCAC
TAGAGGAAACCAGTTTGGTGATATATGAGACTTTATGTGGAGTGAAAATTGGGCATGCCA
TTACATTGCTTTTTCTTGTTTGTTTAAAAAGAATGACGTTTACATATAAAATGTAATTAC
TTATTGTATTTATGTGTATATGGAGTTGAAGGGAA
>ENST00000525842.5 cdna chromosome:GRCh38:11:130226678:130314686:-1 gene:ENSG00000196323.11 gene_biotype:protein_coding transcript_biotype:protein_coding gene_symbol:ZBTB44 description:zinc finger and BTB domain containing 44 [Source:HGNC Symbol;Acc:HGNC:25001]
CGGCTCCCGGGCCCCCTCGCTCCTCCCCTCTGGCCCCTCCGAGCGCTGGGGGTGCTTCCC
TCCCCGCCTCCTCGCACTCCCACTCGCGGGCACGCCGGTGGCTGTGCCGCCATGCCCCAC
CACAGGCTGCTCACGGGCCTAGGCGCGGCGGCCCGAGATAGGGGCCCCTGAGCCTCCCGG
GGGAGGAGAGAGGCAGCGAGCCGCGCTCCGCCCCCTCCCCCCGGGCCGCCGCCGCCGCCG
CCTCGCCGCCCCAGCCTGGCGGGAGAAGGAGGAGGAGCAGCAGGCCTCCGGGCCCGGCGC
CGCCGCCCGCAGGACATTTCTGATTTATTTGCATCCTTGAAGAGCATCTGTAGAAGAGGA
AGTAAAAGATGGGTGTGAAAACATTTACTCATAGCTCCTCTTCCCACAGCCAGGAAATGC
TTGGAAAGCTAAATATGCTGCGAAATGATGGACATTTTTGTGATATCACTATTCGTGTCC
AGGACAAAATCTTCCGGGCACATAAGGTGGTACTAGCAGCTTGCAGTGATTTCTTTCGCA
CCAAACTTGTAGGCCAAGCCGAGGATGAGAACAAGAATGTGTTGGATCTGCATCATGTTA
CAGTGACTGGCTTTATACCTCTTTTAGAATATGCTTACACAGCCACTCTATCAATTAACA
CAGAAAATATTATTGATGTTCTAGCAGCAGCCAGCTATATGCAAATGTTCAGTGTTGCCA
GCACCTGCTCAGAGTTCATGAAATCAAGCATTTTATGGAATACACCCAACAGCCAACCTG
AAAAGGGTCTAGATGCTGGACAAGAAAATAATTCTAACTGCAATTTTACTTCTCGAGATG
GGAGCATTTCTCCCGTGTCCTCAGAGTGCAGTGTGGTAGAAAGAACCATTCCTGTCTGCC
GAGAATCCCGGAGAAAGCGCAAAAGCTACATTGTTATGTCTCCTGAAAGTCCTGTAAAGT
GTGGCACACAAACAAGCTCACCCCAGGTATTGAATTCTTCAGCTTCCTACTCAGAAAATA
GAAACCAACCAGTTGACTCTTCCTTAGCTTTTCCTTGGACTTTTCCTTTTGGAATTGATC
GAAGGATTCAGCCTGAGAAAGTTAAGCAAGCAGAAAATACCCGGACTTTAGAATTACCTG
GCCCATCTGAGACCGGTAGAAGAATGGCTGATTATGTGACTTGTGAGAGCACAAAAACTA
CCTTGCCTTTAGGTACCGAAGAAGATGTCCGGGTCAAAGTAGAAAGATTAAGTGATGAGG
AGGTCCATGAGGAAGTGTCCCAGCCTGTCAGTGCATCTCAGAGTTCGCTGAGTGATCAGC
AGACAGTTCCAGGAAGTGAACAAGTCCAAGAGGACCTTCTGATTAGTCCACAGTCTTCCT
CTATAGGCTCAGTAGATGAAGGCGTTTCTGAGGGCTTGCCTACACTTCAAAGCACGTCTA
GCACTAATGCTCCTCCGGATGATGATGATCGATTGGAAAATGTTCAGTATCCCTACCAAC
TCTACATTGCTCCTTCCACCAGCAGTACAGAGCGACCAAGTCCAAATGGTCCCGACAGAC
CTTTTCAGTGTCCAACCTGCGGGGTGCGATTCACCCGTATTCAGAACCTAAAGCAGCACA
TGCTCATCCACTCAGGAATTAAACCATTTCAGTGTGACCGCTGTGGGAAAAAGTTCACCA
GGGCTTACTCGCTAAAGATGCATCGCCTAAAGCATGAAGTGATTTCCTAGTACCGGACTA
CTTAAACCAGGAACAAGAAGAGACCCTTGTTCAATATGATCTTGGAGAACACGGTTTTGA
AAGCAACTCCTCTGTTCAAATGCCTGTCATTTCACAGGTCTCCTCAACCCAGAATTGTGA
AAGCACTTTTCCCTTGGGGTCTCTTGGTGGGCTGGCAGAAAAAGAGGAAGAAGTGCCAGA
GCAGCCAAAGAGCAGTGCTTGTGCTGAGGCAACCAGAGATGACCCCCCAAAATCAGAGCT
GTCTTCTATAACTATTGAGTAGTTTTGTGATTTGGCTTCAGTTTTGTTTTTTGGAAAGTG
CCTGTGCTTGGTCTTGTACATTTAAATTTAATTTAATTTTTTAAACAAAAAAAGCCGGGT
GGGAGGGAGGGGGAGATTGGGAAAGAATTTCCCTTTTTACTTTCTGAGCCCTGAAACTGA
TTTTATTTTTCCTAACTGAGAGATTGCTTCTGTAAGTACACAATAACATGATGTTGAAAC
AGAAACTATGAGACTTAAGGAGAACTGGTTGACTTAAAACATATACCAGTTCCTTCTTCC
ATTGTTAAAAGTAGGCTAACAACAGATCATTAGCTAGAGAGGAAATCAGATGATTATTGA
CCTTCTTGAGACAAGAGGGTACATGAGAAACTAATTACTAAACAGCTTGACAAATGGCCT
GAGTAGATACTTACTGCTGTACACAGGATGTTGTATAATATTTTGTAAAGCCTGTTGTTT
TTGGAAGTATTTATGGTAAGCTTTCTTAAAAATTATTATGGTAAATACTTCTGAAATCCG
GCGTACTTTTCTTTAAGCTTTGTCATTTCTGTTATGATTTTTCATGGTGAAATTTTGGTA
CTGAGATGGGCATTCTCTGTACCTTTATAGTACCACTCCAAAGGCAAGGAACCATGATTG
ACAACAGTCAAGCTGTGGATGAAATGACCAGGAACGGAGAATGAAGTATGTAAATCCCAG
CTTCATAGGAACTCTTCTCATACTGCTTTTCAGATTAAAATTGCTGTTTACCTGGTCTCC
GAATGTAATGCCTGACTGTGTCATTGCCCGGATCAGTTTTCCCCCTGCCCCATCAATATG
TTCTCTTGCATATATTGGCGTGCTGCCATATAAAGTAAAAATACTGGAGATATTCTATAT
TTTATATATAGGTTTATGTGTTGTTGGGGATGTTTTCATTGTGCTCTTTTGGACATAATA
AATAATTCTCTATTGAGGCTACATTCTTTTTTTTTTTCTTTTTTTTTAAAAGAATGGCAT
CTCACTCTGTTGCCCAGGCTGGAGTATAGTGGCTAAGTCATAGCTCACTGCAGCTTCGAA
CTCCTGGGCTCAGGCCATTCTCCTGCCTCAGCCTCTTGAGTATCTAGGATTATAGGCATG
CTCCACCACACCTGGTTAACTTCATTTTTATTTTTTGTAGAGATGAGGTCTCACTATGGT
GCCCAGGCTGGTCTTGAACTCCTAGACCAAGTGATCCTCCTCCTTTGGCCTCCCAGACTG
CTGGGATCACTGCACCGGCCAAGGCTGCATTCTTAACCCAACTAGATTGTTTACTGAATC
CCATATGACAGCGATACATTGTCCTTACATATTTATTTTTAGACATTGCAAAGTTATTAA
AAACAGTTAACTATAGTTTTTACACAACGTAGGCAACAATGAAGAGTATAGACTGTAAGA
TTTTCATCTATGACTCATAAATCTGGGAGAAAAAAATTATTAAGACTAATGAGAAACTGA
AAACCTTAAACTAATGAATATTATTTCTGCTGCTAAAAATATGAAACTTTCTGGTCTGTA
GTTGAAATTTGTATGATCCTCTAGACTTGGGTATACTTTTCATCTGGTGCCATTAAAGCA
TCTCTAATATTGATCCTAAATATTTGTAAGTCCATGAGCAGTGAACTTTGGAATAAGTTT
CTGTGTAGATACCCAAAGTTTAATAATTATGAGAGCACCTGATTTGATAGACAGAAAATA
CAGTTCTTTAGTCAAAACACAAGATCTGAATTTTGTTCAGGTGCTAGACCATACTAAATG
TATATATTTTTAATTATAGTGATTTGTTTCATTTTTTTAGATTGGCTAATTCTGTAATTT
TTTCCCCAAAAACATGTGAAGAAAGGAAAAGTAAATTAAATTCCTTAGAACTGTTTTAGG
TTAAGATTCTCTGTGTCTGCCCATATTCTGCAGTCCTTAACTTGTTTTCAACTCTTTACC
TCACTCATGAACTTGTTTTTACCCATTTGCTGCCAAACATAGGTGTGTTCCCTTCAGGAG
AATCAGCATATACAGGTTATGATAGGCTCCCACCATTTATGCTTCTTCACTGATAGGGTT
GCATTACTTTCTGCAGCAGACTATAATACTTCATATAGTACTGCTGTGTCTCAACTGGAA
AGGTCAGGAATTTTAATGTTACGTTGTGGTCTTTGAAAACTGTTAGGCCTAGCAATAGAT
AAATCTCAAAATTAATTTTAAAATCTGTATTGACAAGAATAGGTAAAATTATGACCAGGA
ATCATTGTTACCCTTAGTTCCAAGAGGTGGTTTTTGAAAGAGCAAGAGGAAAGAAAAAAG
AAAAGAAGGAAAGAAGAATAAAGAAGAGAAACGTGTAAGAATGGTTTGCAGATTGATTGG
TTAAAAGTGTTTTTAGCACATCCCCAACCCTGAAAACTTCGCATTAAGAGCCAAGCACAA
TGTTGGTAGCTCCAAGATATTCTGACTGTGTTCTCAGAATGAGGGATTACCCATCACTGG
GTATTCCTTCCCAAGTAGAAACTTTAGATTTTCACTGGTAATACACATTGCCAAGTTTTA
TGGGAAATCTGAATATACTGTGAAAATGCATATCTGGTTAGTTGTCTGCTGCCCAGATCT
TATCAATACCAGTAACTAACCAGTATTTAACATAAAATGATACAAATAAAGGCCTTTTTC
TATTTCAGTGAGGGTACATTTTTCTTGATATATATGTACTTTAAGGATATTGGATCTGTT
TATGGATCTGTTTTAGGAAACAGATTTGCAAGGGATAATTGTATATATAGTAGTATTTAG
GTTTATTTCAAATTCATCTTAGGGATGCCTAGATGCATAATTTTTACCAGGACATATTGA
AAATATTGCAAAGAGATAGCCAGTTATATTATCCCATTCATTAGAAATTACCAGTGTAAC
TAAACATAAATATTCCAGTTTAGAGTGCTTAAACGTAGCTATCTTTCTTAAGGCCAGGAG
GGTAACTTTGTGGTATCTAAAGGGCTTAAATTTCAGAATGCAGAATAAATTGCCTTTTTA
AAACCAAGCATTTTGTACAAGCTTTTATTTTCAGTTTTTTAACTACCAAATAGGTGTGAT
GTACTTTAGAAGTAAACAAAGATGTTCACCCATGATAATGGATGTTAAAGCTCCTGCAGT
TGTTCTTTTCGTGTTTAAAGGGTATATTCTAATAGTGGAAGCATCAAACATGTCAGTGAT
TTCATCTCATTCAGAAATAAAGAGATTAATATTGGTCTTTATTTTTTGGCATTTTAAGTT
TTATATAAATGGATGCAGATGGAGATTATCACCCACAAATATATTTAAATGGATTTTTCT
TAATTTGAATTTCAAGTAATCTTTTTATTTCAAGTAATTAGTTACGCATTTAGTTACATT
GCCAGTTTTTTTTTTTTATCAATTTCAGTAAGACAAAATATACTAAAATGTTTAAATAGC
CTCATTCAATCTTACATTTTGACATTTCAGCAATCATTCTGGCTTACAGTAATTAGATCC
CCTGTTACGACACATGCCCTTTGTTCTTAATAACTAGCAAAAAAAAAAAAAAAAAAAAAC
TTTCATCTTGTTAAAATACTTTGCCAAATGAAATAGACTAGTCAATACATCTGATGTCCA
TAATTATTGGTAACTCAGTTACCTTCTAACTAATAGGCTGGTTCAGGAGACTCTCCCAGT
TTATAAATGGTTCTCTTGGGAGCCTTTGGAAGCTGTATTAAATCTTTCAGTCTTTTATTT
CTAATTTTTTCTCTTAATCTAAATAGAGGCCAGTTATCTATTTTATCAGCTTTTATTCTT
GAAGATTCTCAGATTATGTTTTAGTCCCTTTTAGCTTTAATAGTCCTTGAAAAATACATT
ACTGTATAATGTGGCAATTCTGTAACAGAGACTTATTACTTGAATGAATAATCCTAAAAT
TTTAATATTTTAGCTGAAGTTTGAGATTTGTGGAATGAACAAAAGAATTAGAAACTTTCA
TATGTTACTTTGTTTCAGTCATCTGCAAAGTATGAAGCTGTAATTCTGAAATACACATCC
AAGTGAATGAGAATTAAAAATTTTCTAAATATTAATACTAACTGGGAAAAAAAAACTAGT
GTGAAGTTTACAGTTAGAAGAAACAGACCCAAAGTTGCCAGAAGGTAATAAATAAATGTA
GTTTTCACTGTAAGTAAGTTATTGACGTAAGATGCTTTATTTGTAATATATTTAGATTTT
GAAAGTTATTGAGAGATGAATGTATAAAAGCTAAATTTTCTTTTCTGAAGCAGTGAAACA
AAATTGGGGTAACAAGGAAGCTCTGTTGTGGCAAACATGTCTATGAGGAATATTAAAACT
AAGCATACTCCCACAGGCTTTAAACTCAAACTATGAACATTTAAATTAAGTTGTTCCTTA
TTTTGCCTATACCCATTTTTATCTTTCATTGTCGTTTTTGCTTGACAGTATGGTGACAGA
GTATTTTTATTTGGAAAGTCCTCAGCAAGATGAATTAGCCAAAAGCAATAATGGTTCAGA
TTAAACAATAAAGTGGAATTGATTCAATCCCAGGCTCAACTAAGAACAGTCGCTCTCTGG
ATGTTTCATTTTAGACGATAGATAAGTTGAGATGTTGTAATATTTATGGGGGGTTAAGCC
TGTGTCAGTTATGGGATGAAGACTTGTAGTACCAGTACCATCAGTGGTCATACTTTTTTT
TAACTTTTTACTAAACTAATACAGTTAGACATTTCCACTCTATCGTGATTATATTTTTAT
GATGGGAAAATAAAAACACTTCCATGTTTTTATAAATAGTCTCTGCAAAGATTTCAGATG
TTATTGGTATCTCGGTTTGGCAGTATCTGAAAAATTGAGATTGTCTTTGAAATGTTTGTG
CTACTTTTACTTAAGTAAACCCCCACTGTGCAAGACCCAGGCCGGCTTCAGCTAATACCA
AGGTTTCTGTGTGCATAATAGTTTACAGAGAACTTAAGAGTAAGGACTGCGGATTAAAAA
CAAAACTTTTTTTAACTTTAAAATTTTTAGTTTTTGTTCAAAGTACCTGGTTTATAAAGT
CAAATTCTTTTATTAGTTCCTTTCTCGTTTAAATTGACTGATGTTGCTGATGAAGCTTAA
AGTCCCAGGCACGGTTGTGGCGATATACTGATAAAATTGGTGCCTAGTGGTGGGAGGAGC
TCCAGTGTCAGGACTTTTATTAAAAGGCCCTTGTTTTCCCAAATGCCAATCTAGCCACAT
TTAGATTTCATTATTCAATAAAACAGATGAAAAATCATCCCATAAATGAATGTTGAGGTT
ACCAAAGTACATCACCTGCTGAGGAAGGATAAATCTTCCTGCTTTAAGGGAGCCCTGTCA
TCTCTCCTCTTAATGCACGTTTCCCTTGGTATTAGTGGAAGCTGTGTTCAAGATGGGAAG
CCTTTCCTGCAGTTCTTAGAAACACCTGCTTTCTAAGGAGAGCCTTTTCTAGGATTAGCT
TATGTGTGTTTTCTCTAGGCGATTTTTTATTTCAGTTACCAATTTAATTTTCAAGTTGAC
AGATGCTGTGTAAAGTCTCTCATAATGAGAGTAGTCCATTAAATTGTTGAAAGTTGCACT
GCTTTTCATCTTTCAGGTACCTGAAATGAGTGACATCAGGTATTTGGAAGGAGTAAGATC
ATAAACTGTATTCATTTTCTTCCTTGTACAAAGTGATGACTTCTAATGCTTATATCTCAA
GGTATTTTTTAAAAAAGCAACGGTCCCTAATAGAGTAAAATTTGGTTTTGGTCCAAGTTC
CCAATAATGTATTTAATGTTTCTGTTGTTTACTGGTGCCTCCCGTTGCATCAGGTAGAGA
TTGCCTGCCTCTTTGTAGGGCAGCCTTGTGGCACCTTATGTCCAACTTGGAGGATAGTAT
ATGGCTTCTTTGTGCCTCTACTATCTTTTCAAAAGCCATTTTATAAAAATCCTAGGTAGC
CTATTTTAATATTTAAATATATATATTTGTGAAAGAACTTTTAGAACAGACCTTTTCTTT
TTACTTTAAAATTCCTGTATTTCCATTTTTAAGAGTAAATTTAATCTCCAGGATTTAGAA
GTGTCTTTCCAGAGAAGCATAATGAGAAAGTCAGACTGAGGTAATAAGACCAGAATTAAG
TGATAGAAGAAACTGTTGTTTGGTTAAAGGACACAGATTTGAAGGAAAAAAATTTTGATG
TAACAATTTTTTAAATAAAATTTTGTTTTTCTGTAATGTCATATTTGCTGCTACAGTAGC
TCAATATTTTACAGGGCTAACATAAAGCTGGCTCCATTTAAAAACTGGAGTACTTCCTAG
TGCAGCCAGCCTAGGCGGAAACTGTACACCATGGTCTTCCAGATGGGTGACTGATGGCTT
TGGGTAGCTGATGCATGCTTTAATATTTGCCTATAGCCCGGCAGCAAGGAAGTCGGGGCG
GGGGGACTTTTTTACCCTGCCAGTTATAGCATTGTGATTCTTTCTGGGCACTGGCATTTT
GTGAAACTCTCAAGGGAAGGTGATGCAGGGGAGAAAATGTGAATTAAATTACATAGATGG
GTGTTTTTATGTCTTCTACCCCTTTCCTAGAATTAGTACAACTCTTAACTGTGCCAGTCC
CCAGTTCACCAGCTTTGTATCCAGTCGTCATCTCATTCAAGTATGGCTTTACTTGGTGAC
ACTGGCCATAGCTAAGTTAACTTGGCATGTTTGACTTTTGACAATAACAAAAATGGTTTT
GGATTTTGTTTTATTTCCAAAAAATGTATACAATATCAGAACTTCACATTTTATATACTA
GTATCTGGCTATTAGTATTTTACAGGAACCATAGTTCTTGGTGACTACATATATATATAT
ATTTTTGTGACCTTTTTTGTAAACTAAGTGCCGTTTCAACGTTACAATCATTTTTAGGGT
TATTGTAATCAATGTGAATATCATGTTTTTTCAAATCTGTTCTGAGCCTATAGTGTTTGC
TTTGTGAACATGTGTATTGTATATATTCTGTATAGTTATATTGTACTGAAATTAGCTTGT
TTGATATAAGGAAAATATGTATTGAGTACCTTTTTGCTAGCCTGATTGTTTAATCTTTTT
AAAAAAGGTTTAAACTTTTTTTAAAAAAAAAATCTTTAAACTGGCCTTTATTACATGGTC
ACACATAAAGTTGCAGTTAGGAAAGGGATGGGCAGGGAAAAACTAGTTTTGAGTGTCTTT
AGATAGAAACATGAGACTAAGGTTTGATTTTGTTTTCGTTTTCTCATTAAAATATCTTAT
GCTTTATGGAATAAA
>ENST00000259396.8 cdna chromosome:GRCh38:9:114323056:114326475:1 gene:ENSG00000229314.5 gene_biotype:protein_coding transcript_biotype:protein_coding gene_symbol:ORM1 description:orosomucoid 1 [Source:HGNC Symbol;Acc:HGNC:8498]
GCCCATAGTTTATTATAAAGGTGACTGCACCCTGCAGCCACCAGCACTGCCTGGCTCCAC
GTGCCTCCTGGTCTCAGTATGGCGCTGTCCTGGGTTCTTACAGTCCTGAGCCTCCTACCT
CTGCTGGAAGCCCAGATCCCATTGTGTGCCAACCTAGTACCGGTGCCCATCACCAACGCC
ACCCTGGACCGGATCACTGGCAAGTGGTTTTATATCGCATCGGCCTTTCGAAACGAGGAG
TACAATAAGTCGGTTCAGGAGATCCAAGCAACCTTCTTTTACTTCACCCCCAACAAGACA
GAGGACACGATCTTTCTCAGAGAGTACCAGACCCGACAGGACCAGTGCATCTATAACACC
ACCTACCTGAATGTCCAGCGGGAAAATGGGACCATCTCCAGATACGTGGGAGGCCAAGAG
CATTTCGCTCACTTGCTGATCCTCAGGGACACCAAGACCTACATGCTTGCTTTTGACGTG
AACGATGAGAAGAACTGGGGGCTGTCTGTCTATGCTGACAAGCCAGAGACGACCAAGGAG
CAACTGGGAGAGTTCTACGAAGCTCTCGACTGCTTGCGCATTCCCAAGTCAGATGTCGTG
TACACCGATTGGAAAAAGGATAAGTGTGAGCCACTGGAGAAGCAGCACGAGAAGGAGAGG
AAACAGGAGGAGGGGGAATCCTAGCAGGACACAGCCTTGGATCAGGACAGAGACTTGGGG
GCCATCCTGCCCCTCCAACCCGACATGTGTACCTCAGCTTTTTCCCTCACTTGCATCAAT
AAAGCTTCTGTGTTTGGAACAG
>ENST00000491168.5 cdna chromosome:GRCh38:6:33291654:33297103:-1 gene:ENSG00000237441.9 gene_biotype:protein_coding transcript_biotype:processed_transcript gene_symbol:RGL2 description:ral guanine nucleotide dissociation stimulator like 2 [Source:HGNC Symbol;Acc:HGNC:9769]
GTCTGGGATGAGGAGGAGGATGGTGCCGTGTTTACCGTCACAAGCCGCCAATATCGACCT
CTTGATCCCTTGGTCCCTATGCCTCCCCCACGTTCCTCCCGACGGCTCCGAGCTGGCACT
CTGGAGGCCCTGGTCAGACACCTACTGGATACCCGGACATCAGGGACTGATGTGAGCTTC
ATGTCAGCCTTCCTGGCTACCCACCGGGCCTTCACCTCCACGCCTGCCTTGCTAGGGCTT
ATGGCTGACAGGCTGGAAGCCCTTGAATCTCATCCTACCGACGAACTAGAGAGGACAACA
GAGAACTTTTTCTCAATTTGATCCCCTCTCAGTGCCTGGGAGGCCTGTGGGGTCACAGAG
ACCGGCCAGGACATTCTCACCTCTGCCCATCTGTCCGAGCTACTGTCACACAGTTTAACA
AGGTGGCAGGGGCAGTGGTTAGTTCTGTCCTGGGGGCTACTTCCACTGGAGAGGGACCTG
GGGAGGTGACCATACGGCCACTCCGTCCCCCACAGAGGGCCCGGCTCCTGGAGAAGTGGA
TCCGCGTGGCAGAGGAGTGCCGGCTGCTCCGAAACTTCTCTTCAGTTTATGCCGTGGTGT
CAGCCCTGCAGTCCAGCCCCATCCACAGGCTTCGGGCAGCCTGGGGGGAAGCAACCAGGG
ACAGCCTCAGAGTCTTTTCCAGCCTCTGCCAGATTTTCTCCGAGGAGGATAATTATTCCC
AGAGTCGGGAGCTGCTCGTGCAGGAGGTGAAGCTGCAGTCTCCTCTGGAGCCACACTCCA
AGAAGGCCCCGAGGTCTGGCTCCCGGGGTGGGGGTGTGGTCCCATACCTTGGCACCTTCC
TGAAGGACCTTGTGATGCTGGATGCAGCCTCCAAGGATGAGTTGGAGAATGGATACATCA
ATTTTGACAAGCGGAGGAAGGAGTTTGCAGTCCTTTCTGAGTTGCGACGGCTCCAGAATG
AATGTCGTGGCTATAACCTCCAACCTGACCATGATATCCAGAGGTGGCTACAGGGGCTCC
GGCCACTGACAGAGGCTCAGAGCCATCGTGTATCCTGTGAGGTGGAGCCACCTGGTTCCA
GTGACCCTCCTGCCCCACGGGTGCTTCGGCCAACATTGGTCATCTCGCAGTGGACAGAGG
TTTTGGGCTCTGTTGGGGTCCCTACCCCGCTTGTGTCCTGTGACCGGCCCAGTACTGGGG
GAGATGAGGCGCCTACAACTCCTGCTCCTCTGCTGACTCGGCTGGCCCAGCACATGAAGT
GGCCATCTGTCTCGTCACTAGACTCTGCCTTGGAAAGCAGTCCATCCCTGCACAGTCCAG
CTGACCCCAGCCACCTCTCCCCACCAGCCTCCTCCCCTAGGCCTTCTCGAGGTCACCGCC
GCTCAGCCTCCTGTGGCTCCCCGCTGAGTGGGGGTGCAGAAGAGGCCTCCGGGGGGACTG
GATATGGGGGAGAGGGATCTGGGCCAGGGGCCTCTGATTGCCGTATCATCCGAGTCCAGA
TGGAGTTGGGGGAAGATGGCAGTGTCTATAAGAGCATTTTGGTGACAAGCCAGGACAAGG
CTCCAAGTGTCATCAGTCGTGTCCTTAAGAAAAACAATCGTGACTCTGCAGTGGCTTCAG
AGTATGAGCTGGTACAGCTGCTACCAGGGGAGCGAGAGCTGACTATCCCAGCCTCGGCTA
ATGTATTCTACGCCATGGATGGAGCTTCACACGATTTCCTCCTGCGGCAGCGGCGAAGGT
CCTCTACTGCTACACCTGGCGTCACCAGTGGCCCGTCTGCCTCAGGAACTCCTCCGAGTG
AGGGAGGAGGGGGCTCCTTTCCCAGGATCAAGGCCACAGGGAGGAAGATTGCACGGGCAC
TGTTCTGAGGAGGAAGCCCCGTTGGCTTACAGAAGTCATGGTGTTCATACCAGATGTGGG
TAGCCATCCTGAATGGTGGCAATTATATCACATTGAGACAGAAATTCAGAAAGGGAGCCA
GCCACCCTGGGGCAGTGAAGTGCCACTGGTTTACCAGACAGCTGAGAAATCCAGCCCTGT
GGGAACTGGTGTCTTATAACCAAGTTGGATACCTGTGTATAGCTTCCCACCTTCCATGAG
TGCAGCACACAGGTAGTGCTGGAAAAACGCATCAGTTTCTGATTCTTGGCCATATCCTAA
CATGCAAGGGCCAAGCAAAGGCTTCAAGGCTCTGAGCCCCAGGGCAGAGGGGAATGGCAA
AATGTAGGTCCTCGCAGGAGCTCTTCTTCCCACTCTGGGGGTTTCTATCACTGTGACAAC
ACTAAGATAATAAACCAAAACACTACCTGAATTCTA
>ENST00000252463.6 cdna chromosome:GRCh38:16:3088894:3092860:-1 gene:ENSG00000130182.7 gene_biotype:protein_coding transcript_biotype:protein_coding gene_symbol:ZSCAN10 description:zinc finger and SCAN domain containing 10 [Source:HGNC Symbol;Acc:HGNC:12997]
CAGCCCAGAGGACCCCAGGCGACCAGAGTCCAGGCTGAGGCCCGAGGTGGCTCACCAGCT
GTTCAGATGCTTCCAGTATCAGGAGGACATGGGGCCACGGGCGTCCCTGAGCCGGCTCCG
GGAGCTCTGCGGCCACTGGCTGCGGCCGGCTCTGCACACCAAGAAACAGATCCTGGAGCT
GCTGGTGCTGGAGCAGTTCCTGAGTGTGCTGCCTCCGCACCTCCTGGGCCGCCTGCAGGG
GCAGCCGCTCAGGGATGGGGAGGAGGTGGTGCTGCTGCTCGAGGGCATCCACCGGGAGCC
CAGCCACGCGGGGCCGCTGGATTTTAGTTGTAATGCTGGCAAGAGTTGTCCCCGTGCAGA
CGTCACCTTGGAGGAAAAGGGGTGTGCTTCCCAGGTCCCCAGCCACAGCCCCAAGAAGGA
ATTGCCTGCGGAAGAGCCTTCAGTGCTGGGCCCATCGGATGAGCCTCCCCGACCCCAGCC
AAGGGCTGCCCAGCCTGCTGAGCCGGGACAGTGGAGGCTTCCCCCAAGTTCAAAGCAGCC
GCTGAGCCCGGGGCCCCAGAAGACATTCCAGGCCCTGCAAGAAAGCAGTCCCCAGGGCCC
CTCACCATGGCCAGAGGAGAGTTCCCGAGATCAGGAGCTGGCGGCTGTGCTGGAGTGCCT
GACCTTTGAGGATGTGCCAGAGAATAAGGCGTGGCCTGCACACCCCCTGGGATTCGGAAG
CAGAACCCCAGACAAGGAGGAATTTAAACAAGAAGAGCCCAAAGGGGCTGCCTGGCCCAC
TCCCATCTTAGCAGAGTCCCAGGCAGATAGTCCTGGGGTGCCGGGAGAGCCTTGCGCCCA
GTCGCTCGGACGGGGCGCTGCGGCTAGCGGCCCTGGTGAAGATGGGTCCCTTCTTGGCAG
CAGTGAAATTTTGGAGGTCAAAGTGGCTGAGGGCGTCCCCGAGCCCAATCCGGAGTTGCA
GTTCATCTGCGCGGACTGCGGGGTGAGCTTCCCGCAGCTGTCTCGCCTGAAGGCGCACCA
GCTGCGCTCGCACCCGGCTGGGCGCTCCTTCCTGTGCCTTTGCTGCGGGAAGAGCTTCGG
CCGCAGCTCCATTCTCAAGCTGCACATGCGCACTCACACGGACGAGCGGCCGCACGCCTG
CCACCTGTGCGGCCACCGCTTCCGCCAGAGCTCGCACCTGAGCAAGCACCTGCTGACCCA
CTCCTCCGAACCCGCCTTCCTGTGCGCAGAGTGCGGCCGCGGCTTCCAGCGCCGCGCCAG
CCTTGTGCAGCACCTGCTGGCGCACGCCCAGGACCAGAAGCCGCCCTGCGCTCCTGAGAG
TAAGGCCGAAGCGCCGCCACTGACCGATGTCCTGTGCTCCCACTGCGGCCAGAGCTTCCA
GCGCCGCTCCAGCCTCAAGCGCCACCTGCGGATCCACGCCAGGGACAAGGACCGCCGGTC
CTCCGAAGGCTCCGGCAGCCGCCGCCGGGACTCCGACCGGAGGCCCTTCGTGTGCAGCGA
CTGCGGCAAGGCCTTCCGGCGCAGCGAGCACCTGGTGGCCCACCGGAGGGTGCACACGGG
CGAGCGGCCCTTCTCCTGCCAGGCTTGCGGCCGCAGCTTCACGCAGAGCTCGCAGCTGGT
CAGCCACCAACGGGTGCACACGGGCGAGAAGCCCTACGCCTGTCCGCAGTGCGGGAAGCG
CTTTGTGCGCCGGGCCAGCCTTGCCCGCCACCTGCTGACCCACGGTGGCCCTCGGCCCCA
CCACTGCACCCAGTGCGGGAAGAGTTTCGGCCAGACCCAGGATCTGGCCCGCCACCAGCG
CAGCCACACGGGCGAGAAGCCCTGCCGCTGCAGCGAGTGCGGTGAGGGCTTCAGCCAGAG
CGCCCACCTGGCGCGCCACCAGCGCATCCACACAGGGGAGAAGCCCCACGCCTGCGACAC
CTGCGGCCACCGTTTCCGCAATAGCTCCAACCTGGCCCGCCATCGCCGCAGCCACACGGG
CGAGCGGCCCTACAGCTGTCAGACGTGCGGTCGCAGCTTCCGGCGCAACGCGCATCTGCG
GCGGCACCTGGCTACCCATGCGGAGCCCGGGCAGGAGCAGGCCGAGCCCCCGCAGGAGTG
CGTGGAGTGCGGGAAGAGCTTCAGCCGCAGCTGCAATCTGCTGCGACACCTGCTGGTGCA
CACGGGCGCCAGGCCCTACTCCTGCACGCAGTGTGGCCGCAGCTTCAGCCGCAACTCCCA
CCTGCTGCGCCACCTGCGCACCCACGCCCGCGAGACGCTGTACTAGCTTGGCCCGCCTTC
CGCCAGCCGCGCCCTGCGCCACCTACCCGGGGTCCTCCACAGCGGAGGCCTGCAGGAATG
TCCCTTCCCACCACACCCCACTTCCCTCTCCTTCCACTTTCACAGCTGTCCTTCCCTGGC
CGAGGCATTGCTTTCTGGCCTCAGCTATGTAATTAAAACGCCCGAAGTAAAATGGCCTTC
TCC
>ENST00000597712.5 cdna chromosome:GRCh38:19:45779471:45785713:-1 gene:ENSG00000268434.5 gene_biotype:protein_coding transcript_biotype:nonsense_mediated_decay gene_symbol:AC011530.4
CCCCTTGTGTGCAAGAAGATCGCCCAGGAGCGGCTCACAGTCCTCCTGTTCCTGGAGGAC
TGCATCATCACTGCCTGCCAGGAGGGCCTCATCTGCACCTGGGCCCGGCCGGGCAAGGCG
CCCCAAATCCAGGGTTTTCCAAAGTGTGGTTCAAGAACCACCTGCATCTGAATCTAGAGG
TACTGGATACAACCCCACGTCTGGGCCGTTACCCAGGACATTCTACATGAGAACGTGGGG
GTGGGGCCCTGGCTGCACCTGAACTGTCACCTGGAGTCAGGGTGGAAGCGGAGCCCATCG
TGGTGAGGCTTAAGGAGGTCCGACTGCAGAGGGACGACTTCGAGATTCTGAAGGTGATCG
GACGCGGGGCGTTCAGCGAGGTAGCGGTAGTGAAGATGAAGCAGACGGGCCAGGTGTATG
CCATGAAGATCA
>ENST00000523793.5 cdna chromosome:GRCh38:6:89619597:89638497:-1 gene:ENSG00000083099.10 gene_biotype:protein_coding transcript_biotype:processed_transcript gene_symbol:LYRM2 description:LYR motif containing 2 [Source:HGNC Symbol;Acc:HGNC:25229]
ACTGGCTGCTTCCTTGGTTTGGTGCGATCGCGTGAGACAGCGTCAGGCGCTTGATTTCCC
TGAGTCCCGGTGCCTCAGCTGCCCAGTGCCCACGGTAAAAGTCTATTGCACTGAGCTGTG
GCAAACAGCAAATGAGATTACCAAAGATTTGAACAACTGTTAATTTAGAAAAAGTGCTGT
CGTTGTAATAACAACTTCTAGGAGACCGGCAGCCCTTTTCAGCCCGTTCGTAAGAAGGCA
ACAAGTTCTTCTCCTCTACAGAAGGATTTTGCAAACAATTCGGCAAGTTCCAAATGATTC
TGATCGCAAATACCTGAAAGATTGGGCAAGAGAAGAATTCAGAAGAAACAAAAGTGCCAC
CGAAGAGTAGCCTCCAACTGATTCTCCAGCTTGTTGATTAGAGGTTCACATCGACAACCA
TTTATTGGTGCCTAAGAGAGAAACAAAAAAGGAATCAATCCCTTGTTCATTCCTTCATCA
GGCTTCGCCCACGACTGAAGCGCAAGACCTGAAGGAGGCAAACGGCATTGTTACAACCAC
TGGTGTGCGCAGCATCTGTGTGAGAGAATTCTCCTTGGACCTGGGGCTCTGACCTAATGG
AATTTACAGCTTAGAGGGTGAGAGCAGGTGTTCACATCAAGCAAGCACCTCTGGACCACC
TACCATCCTCCTAGGTCTTGTCCTGGGCACCACGGGGACTCGGAGACAGTCCACAGAAGT
GAGGGAATATTGACCTTGAGGCCTCCAAAAGTAGTATCCTATGGCTGGGCATGGTGGCTC
ACGTCTGTAATCCCAGCACTTTGGGAGGCCAAGGTGGGTGGATCATCTGAGGTCAGGAGT
TCGAGACCAGCCTGGCCAACATGGTGAAACCTCGTCTCTACTAAAAATACAAAAATCAGC
TGGGTGTGGTGGCAGGCACCTGTAATCCCAGCTACTCAGGAGGCTGAGGCAGGAGAATCG
CTTGAACCCCAGAGATGGAGGTTGCAGTGAGCTGAGATTGCACCACTGTACTCCAACCTG
AGTGACATAGCGAGACTCTGTCTCAAATAAATAAATAAACAGTATCCTCTTAGTACTGCT
GTGGCCCATTTAAAATCCACGTCCAACTACGGGCCTAAGGCAAGGGGATTTTCTCTTTTC
AGGCAAAGCAAATACTAATGCTATTTCTGTAACCACAGATCAAGAGAACAGTATGCGTAA
CATCTTATGCCTAAAGTTCCTTGTTTGTGTTGAGAAAAAGCCTCAGCATATACAATTATG
CATAAAATAAACTTTCATAGCATGCCATCCAACTTATTTGTTATTCGATGTAAGCAT
>ENST00000591725.1 cdna chromosome:GRCh38:17:60149942:60157542:1 gene:ENSG00000167434.9 gene_biotype:protein_coding transcript_biotype:protein_coding gene_symbol:CA4 description:carbonic anhydrase 4 [Source:HGNC Symbol;Acc:HGNC:1375]
GCTATAAAACCCAGGCCGGCAGGATCGCTGCACCCGCGGCGGCCTCCTCGGTGCGCGACC
CCCGGCTCAGAGGACTCTTTGCTGTCCCGCAAGATGCGGATGCTGCTGGCGCTCCTGGCC
CTCTCCGCGGCGCGGCCATCGGCCAGTGCAGGGTTGGACATTGGAAACCTACTAAGCAGC
TAGAAAGTAGAAAGAGAAATGCTTTGCAGTTCTGGTGCTTTGTAGCTGTGTGGTCTTGGA
GTCACACTGGTGCTACGAGGTTCAAGCCGAGTCCTCCAACTACCCCTGCTTGGTGCCAGT
CAAGTGGGGTGGAAACTGCCAGAAGGACCGCCAGTCCCCCATCAACATCGTCACCACCAA
GGCAAAGGTGGACAAAAAACTGGGACGCTTCTTCTTCTCTGGCTACGATAAGAAGCAAAC
GTGGACTGTCCAAAATAACGGGCACTCAGTGATGATGTTGCTGGAGAACAAGGCCAGCAT
TTCTGGAGGAGGACTGCCTGCCCCATACCAGGCCAAACAGTTGCACCTGCACTGGTCCGA
CTTGCCATATAAGGGCTCGGAGCAC
>ENST00000637178.1 cdna chromosome:GRCh38:X:63637906:63754731:-1 gene:ENSG00000131089.14 gene_biotype:protein_coding transcript_biotype:protein_coding gene_symbol:ARHGEF9 description:Cdc42 guanine nucleotide exchange factor 9 [Source:HGNC Symbol;Acc:HGNC:14561]
CGGGCGCCAAACCCAGCCCTTCTCTAACCACCCTACTTCCTCCTCTCCTTTCTAGCATGG
TGGCTGTATGGACAGTCTGACAGAACAGAGACTGACATCTCCCAATCTGCCGGCCCCCCA
CCTGGAACACTACAGTGTTCTGCATTGCACCATGACCCTGGATGTGCAAACTGTAGTCGT
TTTTGCCGTGATTGTAGTCCTCCTGCTTGTCAATGTCATACTCATGTTTTTCCTGGGAAC
GCGCTGAATGGAGTCCAGCCACCTGAGCTGTCGCGAACTCTCGCTTTGATTTCATCCCGA
GAGCCACCGAGAAAAAAAAAAAATCACAGACAGAGACAGGGAAAGAGAGAGAAAGAACAA
GCTTTCTTACTCAGGGGGGAAAACGTTTTGAGCTTCAACATGGCCTCGCTGTGATATGTA
TGACGTTGACTGATGGCCCATACAAGCTGGAACAGTTGAGGGAAAAAGAACAAATAACAC
ACTGATCACTGGAGATTCCATCGTTAGTGCTGAGGCAGTATGGGATCACGTCACCATGGC
CAACCGGGAGTTGGCATTTAAAGCTGGCGACGTCATCAAAGTCTTGGATGCTTCCAACAA
GGATTGGTGGTGGGGCCAGATCGACGATGAGGAGGGATGGTTTCCTGCCAGCTTTGTGAG
GCTCTGGGTGAACCAGGAGGATGAGGTGGAGGAGGGGCCCAGCGATGTGCAGAACGGACA
CCTGGACCCCAATTCAGACTGCCTCTGTCTGGGGCGGCCACTACAGAACCGGGACCAGAT
GCGGGCCAATGTCATCAATGAGATAATGAGCACTGAGCGTCACTACATCAAGCACCTCAA
GGATATTTGTGAGGGCTATCTGAAGCAGTGCCGGAAGAGAAGGGACATGTTCAGTGACGA
GCAACTGAAGGTAATCTTTGGGAACATTGAAGATATCTACAGATTTCAGATGGGCTTTGT
GAGAGACCTGGAGAAACAGTATAACAATGATGACCCCCACCTCAGCGAGATAGGACCCTG
CTTCCTAGAGCACCAAGATGGATTCTGGATATACTCTGAGTATTGTAACAACCACCTGGA
TGCTTGCATGGAGCTCTCCAAACTGATGAAGGACAGCCGCTACCAGCACTTCTTTGAGGC
CTGTCGCCTCTTGCAGCAGATGATTGACATTGCTATCGATGGTTTCCTTTTGACTCCAGT
GCAGAAGATCTGCAAGTATCCCTTACAGTTGGCTGAGCTCCTAAAGTATACTGCCCAAGA
CCACAGTGACTACAGGTATGTGGCAGCTGCTTTGGCTGTCATGAGAAATGTGACTCAGCA
GATCAACGAACGCAAGCGACGTTTAGAGAATATTGACAAGATTGCTCAGTGGCAGGCTTC
TGTCCTAGACTGGGAGGGCGAGGACATCCTAGACAGGAGCTCGGAGCTGATCTACACTGG
GGAGATGGCCTGGATCTACCAGCCCTACGGCCGCAACCAGCAGCGGGTCTTCTTCCTGTT
TGACCACCAGATGGTCCTCTGCAAGAAGGACCTAATCCGGAGAGACATCCTGTACTACAA
AGGCCGCATTGACATGGATAAATATGAGGTAGTTGACATTGAGGATGGCAGAGATGATGA
CTTCAATGTCAGCATGAAGAATGCCTTTAAGCTTCACAACAAGGAGACTGAGGAGATACA
TCTGTTCTTTGCCAAGAAGCTGGAGGAAAAAATACGCTGGCTCAGGGCTTTCAGAGAAGA
GAGGAAAATGGTACAGGAAGATGAAAAAATTGGCTTTGAAATTTCTGAAAACCAGAAGAG
GCAGGCTGCAATGACTGTGAGAAAAGTCCCTAAGCAAAAAGGTGTCAACTCTGCCCGCTC
AGTTCCTCCTTCCTACCCACCACCGCAGGACCCGTTAAACCACGGCCAGTACCTGGTCCC
CGACGGCATCGCTCAGTCGCAGGTCTTTGAGTTCACCGAACCCAAGCGCAGCCAGTCACC
ATTCTGGCAAAACTTCAGCAGGTTAACCCCCTTCAAAAAATGATACCTACAGGGAGGCAG
ATAATTTTAAAATAAAGTAAATAAAATTATATTTATAGATGGACCTTTTTTCGGAGAAGC
ACTGTTGAAATTTATACACACACACACACACAGAGACCCTTGAGT
>ENST00000508699.1 cdna chromosome:GRCh38:4:176192972:176195541:-1 gene:ENSG00000150628.6 gene_biotype:protein_coding transcript_biotype:nonsense_mediated_decay gene_symbol:SPATA4 description:spermatogenesis associated 4 [Source:HGNC Symbol;Acc:HGNC:17333]
AAAGGGTATTTGACACAGACTGCGGCAGCCCTAGACAAGTCACCGTCACTTTCGCCACAG
CTAGCAGCTCCCATCCGAGGGAGGCCTAAGAAGTGTCTGGTCTATCCGCATGCGCCGAAG
AGCTCCCGCTTGTCTCGTTCCGTTCTGCGTTGGCTTCAGGGTCTGGATCTCAGCTTCTTC
CCCAGGAACATCAACAGAAATATTCTGTATATATTACCCCTGGGAACTTGAATTATCATC
CTTTGAAAACGGGACCTCTTTAAAAGTCAAGTTGGATAACTGGGCACAGTTGGAGAAGTT
CCTGGCAAGAAAAAAATTTAAATTACCTAAAGAACTAATCCATGGAACAATTCATTGTAA
AGCTGGAGTGCCTGAAATATTGATAGAAGAGGTTTACACTTTA
>ENST00000631227.1 cdna chromosome:GRCh38:CHR_HSCHR5_7_CTG1:21196720:21196860:1 gene:ENSG00000281198.1 gene_biotype:processed_pseudogene transcript_biotype:processed_pseudogene gene_symbol:RP11-811J10.1
ATTAAATGTCACATCAACTTAACCACATTCTTCATTGATTGCATGGCTGCCCTCAGTCTG
GACTATGACCGGAAGAAAGTCTCCACGGCCGCCATCTTGGCCAGGATTAAAAGAACTGGA
GATGGAAGCTACAAGAGTGGC
>ENST00000569251.5 cdna chromosome:GRCh38:15:74845008:74852213:-1 gene:ENSG00000140497.16 gene_biotype:protein_coding transcript_biotype:retained_intron gene_symbol:SCAMP2 description:secretory carrier membrane protein 2 [Source:HGNC Symbol;Acc:HGNC:10564]
TCCCTGTACCTCCCCTGTTCTCTCCAGGCCGTGGTGTCTGCAGCCCAGGCAGGCCTGCTC
CGGCAGCAGGAAGAACTGGACAGGAAAGCTGCCGAGCTGGAACGCAAGGAGCGGGAGCTG
CAGAACACTGTAGCCAACTTGCATGTGAGACAGAACAACTGGCCCCCTCTGCCCTCGTGG
TGCCCTGTGAAGCCCTGCTTCTATCAGGATTTCTCCACAGAGATCCCTGCCGACTACCAG
CGGATATGCAAGATGCTCTACTATCTGTGGATGTTGCATTCAGTGACTCTGTTTCTGAAC
CTGCTTGCCTGCCTGGCCTGGTTCTCGGGCAACAGCTCCAAGGGAGTGGACTTTGGCCTC
TCCATCCTGTGGTTTCTGATCTTCACTCCCTGTGCCTTCCTTTGTTGGTACCGACCCATC
TATAAGGCCTTTAGGTCCGACAACTCTTTCAGCTTCTTTGTGTTCTTCTTTGTATTTTTT
TGTCAAATAGGGATCTACATCATCCAGTTGGTTGGCATCCCTGGCCTGGGGGACAGCGGT
TGGATTGCAGCCCTGTCTACACTGGATAATCATTCCCTGGCCATATCAGTCATCATGATG
GTGGTGGCTGGCTTCTTCACCCTCTGTGCCGTGCTCTCAGTCTTCCTCCTGCAGCGGGTG
CACTCCCTCTACCGACGGACAGGGGCCAGCTTCCAGCAGGCCCAGGAGGAGTTTTCCCAG
GGCATCTTCAGCAGCAGAACCTTCCACAGAGCTGCTTCATCTGCTGCCCAAGGAGCCTTC
CAGGGGAATTAGTCCTCCTCTCTTCTCTCCCCCTCAGCCTTTCTCTCGCCTGCCTTCTGA
GCTGCACTTTCCGTGGGTGCCTTATGT
>ENST00000624316.3 cdna chromosome:GRCh38:CHR_HSCHR19_2_CTG2:21735672:21760262:-1 gene:ENSG00000274746.4 gene_biotype:protein_coding transcript_biotype:protein_coding gene_symbol:ZNF100 description:zinc finger protein 100 [Source:HGNC Symbol;Acc:HGNC:12880]
AGCAGCCGCCCCTCCCCCAACAATGGCGCAGCCCAGGCTGCACCCGCGCAAGCAGGTGCC
TCCTCGCTGGCAGTTCACCCGCCCACCCCGCGACCCGCCCCGGGCAGGGCTCCGGCCTCC
CTGCACGCTCGCCGCGCTGCCGCTGCCTCCGCCTCCCCAAGCTGACTCATCTGGAGATAA
TTATGTGTTTTTCTCTTTCGTTCTCTTTATGTGATGGATTACATTTATTGATTTACATAT
GTTGAACCAGCCTTGCATCCCAGGGGCCATTGACGTTTAGGGATGTGGCCATAGAATTCT
CTCTGGAGGAGTGGCAATGCCTGGACAGTGCTCAGCAGGGTTTGTATAGGAAAGTGATGT
TAGAGAACTACAGAAACCTGGTCTTCTTGGGTATTGCTCTCACTAAGCCAGACCTGATCA
CCTGTCTGGAGCAAGGAAAAGAGCCCTGGAATATAAAGAGACATGAGATGGTAGCCAAAC
CCCCAGTTATATGTTCTCATTTTCCCCAAGACCTTTGGGCAGAGCAGGACATTAAAGATT
CTTTTCAAGAAGCGATTCTGAAAAAATATGGAAAATATGGACATGACAATTTACAGTTAC
AAAAAGGCTGTAAAAGTGTGGATGAGTGTAAAGTGCACAAAGAACATGATAACAAATTAA
ACCAGTGTTTGATAACTACCCAGAGCAACATATTTCAATGTGATCCATCTGCAAAAGTCT
TTCATACATTTTCAAATTCAAACAGACATAAGATAAGACATACTAGAAAGAAACCTTTCA
AATGTAAAAAATGTGAAAAATCATTTTGCATGCTTTTACACCTAACTCAACATAAAAGAT
TTCATATTACAGAGAATTCCTACCAATGTAAAGATTGTGGCAAAGCCTTCAACTGGTTCT
CAACCCTTACTACACACAGGAGAATTCATACTGGAGAGAAACCCTACAAATGTGAAGAAT
GTGGGAAAGCATTTAACCGGTCCTCACACCTTACTACACATAAGATAATTCATACTGGAG
AGAAACCATACAGATGTGAAGAATGTGGGAAAGCTTTTAACCGGTCTTCACACCTTACTA
CACATAAAAGAATTCATACTGGAGTGAAACCCTACAAATGTACAGAATGTGGCAAAGCTT
TTAACCGGTCCTCACACCTTACTACACACAGGATAATTCATACTGGAGAGAAACCCTACA
AATGTGAAGAATGTGGCAAAGCCTTTAACCAGTCCTCAACCCTTACTACACATAAGATAA
CTCATGCTGGAGAGAAACCTTACAAATGTGAAGAATGTGGCAAAGCTTTTTACCGATTCT
CATACCTTACTAAACATAAGACAAGTCATACTGGAGAGAAATTCTACAAATGTGAAGAAT
GCGGCAAAGGCTTTAACTGGTCCTCAGCCCTCACTAAACATAAGAGAATTCATACTGGAG
AGAAACCCTACAAATGTGAAGAATGTGGCAAAGCTTTTAATGAGTCCTCAAACCTTACTA
CCCATAAGATGATTCATACTGGAGAGAAACCCTACAAATGTGACGAATGTGGCAAAGCCT
TTAACCGGTCCTCACAACTAACTGCACATAAGATGATTCATACTGGAGAGAAACCCTACA
AATGTGAGGAATGTGGCAAAGCTTTTAACCGATCCTCAACCCTTACTAAACATAAGATAA
CTCATACTGGAGAGAAATCTTACAAATGGGAAGAATGTGGTAAAGACTTTAACCAGTCCC
TAAGCCTTATTAAACAAAATAACTCATACTGGAGAGAAACCCTACAAATGTGAAAAATGT
GGCAAAGCCTTTTACCAGTCCTCAACTCTTACTAAACATAAAAAAATTCATACTGGAGGG
AACTCCTGTGACTGTGAAGAATATGGCAAAGCCTTTAATAAATTCTCAATTCCTAACAGA
CATAAGATAATTCATACTAGAGAGAAATTCTACAAACCAGAAAGATGTGACAGTGCTTTG
AAAACACCTCAAACTTTTCAAAACATAAATCATAGTGTTGAGAAATCCTAGAAATGTGAA
GAATGTGATAAAGTTTTAAATGGTTGTCACACTTGATTGTAGGTAAGGTAAGTTATACTG
GAGAAAACTTCTACATGTGTGAACAGTGTGACAAAACTTTTAACTAATGCTCACACCTTC
ACAGGAAAGCATTTATACTTGAGAAATATTGTACAAATATAAAGACTGTGAAAAAGCCAT
TAATACATGCTCACATCTTACTCAACATCAGAGAGTTCATACTCAATAAAAACATAAGTG
CAA
>ENST00000330387.10 cdna chromosome:GRCh38:7:137874979:138002057:-1 gene:ENSG00000182158.14 gene_biotype:protein_coding transcript_biotype:protein_coding gene_symbol:CREB3L2 description:cAMP responsive element binding protein 3 like 2 [Source:HGNC Symbol;Acc:HGNC:23720]
GTTTGTGTCTGGAGCCGTAGCGGCAAGTGGGCTTGCGGCTAAGGGATTTTCCTGGGATGA
GAGCGGGTCTTCTGCCTTCATTTTGGATGCACATCCCGCTTTAGCCCCGGCAGCCTTTGG
TCCGGCTCGTGTCCCTGGGGATTCTCGGATCTCCGAGGACACCGGACGGGAGCGCTTGGC
CATCCTCTCTCCGGCAGAGGAGCAGACGTTTGCTTTCCAAGTGCAAAACTACAGACACGC
GCGCGCACACACGCAAGCACACGCGGAGAGAGAGGAACCTTGCCGGTCCGAGGCAGCTCT
GCGCGTCCCCTCCTGCGCTTAGCATCCTCGGCCCAGCGCGGCCCGCACCGCCATGGAGGT
GCTGGAGAGCGGGGAGCAGGGCGTGCTGCAGTGGGACCGCAAGCTGAGCGAGCTGTCAGA
GCCCGGGGACGGCGAGGCCCTCATGTACCACACGCACTTCTCAGAACTTCTGGATGAGTT
TTCCCAGAACGTCTTGGGTCAGCTCCTGAATGATCCTTTCCTCTCAGAGAAGAGTGTGTC
AATGGAGGTGGAACCTTCCCCGACGTCCCCGGCGCCTCTCATCCAGGCTGAGCACAGCTA
CTCCCTGTGCGAGGAGCCTCGGGCCCAGTCGCCCTTCACCCACATTACCACCAGTGACAG
CTTCAATGACGATGAGGTGGAAAGTGAGAAATGGTACCTGTCTACAGACTTCCCTTCAAC
ATCCATCAAGACAGAGCCAGTTACAGACGAACCACCCCCAGGACTCGTTCCGTCTGTCAC
TCTGACCATCACAGCCATCTCCACCCCGTTGGAAAAGGAGGAACCTCCTCTGGAAATGAA
CACTGGGGTTGATTCCTCGTGCCAGACCATTATTCCTAAAATTAAGCTGGAGCCTCATGA
AGTGGATCAGTTTCTAAACTTCTCTCCTAAAGAAGCCCCAGTGGACCACCTGCATTTGCC
GCCCACCCCTCCGAGCAGTCACGGCAGTGACTCAGAGGGCAGCCTGAGTCCCAACCCACG
CCTGCACCCCTTCAGCCTGCCTCAGACCCACAGCCCCTCCAGAGCTGCACCCCGGGCCCC
CTCCGCCCTCTCCAGCTCCCCTCTCCTCACGGCTCCTCATAAACTGCAGGGATCAGGCCC
TCTGGTCCTGACAGAGGAGGAGAAGAGGACCCTGATCGCTGAGGGCTATCCCATCCCCAC
CAAATTGCCCCTGTCAAAATCAGAGGAGAAGGCCCTGAAGAAAATTCGGAGGAAGATCAA
GAATAAGATTTCTGCTCAGGAAAGTAGGAGAAAGAAGAAAGAATACATGGACAGCCTGGA
GAAAAAAGTGGAGTCTTGTTCAACTGAGAACTTGGAGCTTCGGAAGAAGGTAGAGGTTCT
AGAGAACACTAATAGGACTCTCCTTCAGCAACTCCAGAAGCTTCAGACTTTGGTGATGGG
CAAGGTTTCTCGAACCTGCAAGTTAGCTGGCACGCAGACTGGCACCTGCCTCATGGTTGT
GGTGCTGTGCTTTGCCGTTGCATTCGGCAGCTTCTTTCAAGGCTACGGGCCCTATCCTTC
TGCCACCAAGATGGCTCTGCCCAGCCAGCATTCCCTGCAGGAGCCCTACACAGCCTCCGT
GGTGAGATCCAGAAACCTGCTGATCTACGAGGAACATTCTCCCCCAGAGGAGTCATCCAG
CCCGGGCTCGGCTGGGGAGCTGGGGGGCTGGGATAGAGGTTCCTCCCTGCTCAGGGTGTC
AGGGCTGGAGTCCAGGCCGGATGTGGATCTTCCCCATTTCATTATCTCGAATGAGACCAG
CCTGGAGAAGTCAGTGCTTTTGGAGCTGCAGCAGCACCTGGTCAGCGCCAAACTGGAGGG
GAATGAAACACTAAAAGTTGTAGAACTCGACAGAAGAGTGAACACCACTTTCTAAAGAGG
CTGCCTGCACCCCCTCCCTTTCCCTTAACTCTACTTTTACATCCCCAAACCACCTTTGTC
ATCAGCTTTTCCTCTTTGCCACTGGATCTTCATGGAGACATGGGCAAGCATTAGTGGCTT
CAGATTGGAGACCAGCCTGGGACTTCCCTGCAGTGAGAGAGCATCTCCCCCTGGTCCATG
CCCCTCCTGTGCAGAAGGGAGCCTGCATCCCTCCCTTCCTTTCTCTTACTGCCATAGGAA
ATTATTTTAGGGGTTGGAGGTGGGACAAGCAGGCTTGTTTCCACCAATAGTGCCAAAAAG
ATATTGCCTAATGTGCACCTGTGAGGTGTAACCCCCCGCTTTGGAGACGAGATGGCTCTT
GTTCAGTCAAGACCCCAGACTCTGGCCACAAAAATGCCATAATGCCTGTTGGTATTTGGC
AAAGCACTGACCCGTGTCCTCCGTTGCTCGCACTGGGGTCTCTGGTGTGAACACCCCCGA
CAGCAGCCCTCCGCCCACTCTGCCCCCTGGGAGCCCTCGCTGGATCGTCTCGTCTCCTGC
AGCAGCACTGGCAGGCGAGGGCTCTCGTTCATATTCTCAGGCCGCAAGTGCAATGCCTGA
GGGGATCAGGCTTTTCTACTCCAGGCAAACCTGCCCCATCTTGTCGCTTTTAGGACCTCC
CACAACCTGGTTCCCCACACATCCATAGTTCTGCCTCCCCAGCTTCTCCTCCCCAGTTGT
AAATAGTATTTATTAGCTTGCCGAGGCTTCCTGCTAGCAACCACACTGAAGAGATCGATG
CCTCCTTTCAAGCTAGCCAAGTTTTCTGCGAGCCTTCAGAGCTAGGAGGGCACCCTAGGC
TCTGGGATCCCGTGTCTTTCCAGACAATGTTTTGTTTCCTTTCCTTTGTTTTTTCTTTTA
ACTGGAATAATTACCATTGAAAAAGAAGTTCCTTTGAGCATGTATGTGTCTGCCTCTAGG
ATGAGCTCAGAGCGAGAGATGACACAATGCCTCACTCAGGCCCCGGGCTCCCTGGCCACA
AGCTTTTTCTATCCTGTTTTCATGACAGAGAAGGGGAAGCCCTGTTCTGACAACAGACAT
TTCAGACAACCTTGCTGGCTTTCCACACCTGCCTGGCCCCCTCCTCCCTCCACACTTCCA
CTTTGTCCTCCTCGTCCCCTACCTCAACAAAGCAGGGTGGGGTAGGTGACATTTGTGTAT
CCACATTCTTACCTTTGGTAGTCAGGTTTGGCTACTTTGCAGCTCGCCCAAAGAGATACA
ACCTAATCCCCAACCTACTTTTAGTTTTTTTGTTTTTTTTTTATGGTTAAAAGTAACTTT
TGTAGTTTAAAAAAATCTTTCCTCTTTCATATAAATAAGAAGTGGAAATTGCCTTTTTAT
TGTGTAATGTAGAAAACCCTCAAGTGTTTTTTCCGAGCTTGGGAAAGATTTTGTGTAGGA
AATGTGCATAGAGTTTGTATTTTATTTTTATTAGCAGCTGAAATGCCTTTGGTTTTGGCT
TCTCTCTCTCCCTCTCTCTCTCTGTCTCTCCTTCTCTCTCTCCCCCCACCACCCACCCCC
ACACACGTCATCTGCATTGTTATTGGAGCCTGTACTTAGAGGGATTAAGCCCACACCCTG
GCTTCCATTCCATATCAGGTACAGGATTTGATGTTATTAACATTTGTCGTCATACCTCAT
AAGTCGGTCCCTGCCTTGTCTGTCTAGGCCCATTTGGGGCTCCCTGTGAGTGATTCCCCT
CTCTCTGCTATGCTGGAGACGGTTCCAGCCTGGAAAGCGGCCAAGTTCATCTTCTCACTG
TGAGTGGAAGCTGGATCGGGCCCCCGTAGTCCTGGCAGCCCTGTTGTCTGGAGGGTTCTT
GTTGTCCCTCCCATTAGCCAGGGCGGAGACTGTCTGAGCTGTGCAGGAGGAGGGTTGCTA
GTAGGTTCTGCTTCTGCTTCTCTCTGCTCCACTGTCTGCAGCCCAGATCCTGTTGGGCCT
GGCTGGTGTCTGGTAACCATGGGCCTCCACTGACCCATCCCTCTCTTTTAAACTGTCAGG
TCATTATCAGGCATAGGCAGCCTATAGGGCCCAAAGAAGGCAAAAAGATAAGATTTACTC
AAGTAGCATTTGGGCAATGAGGAAGGAAAGGTTTCAAATTTAGGGGCAGAAGTGAGAGAA
TGAGCCAACCCATGTACCTGCTGCAACTGAACCAGACTGGGTTTTCAAGGCTCCCAGACG
TAGAGTAGGAAACGTGCTCTTCTAAATGAGGAGGGAGAAGATAAAGGAAACTTCTAGCCC
CTGTCCTTAGTGCTTTGAGGATTTTATTTTCTCCCTTACTACGCTTGCTTGACGTCACTC
TCTCTCGACCTCCAAACAGCAGGACTCTTTCTCTGGGAAACCATCCTTCCAAAACGGAAT
CTATGTAGACAATGGGACGTTAGGCAGAGAGCTCAGATGGCCCTTTTAAGGGGGCTCCAA
GAACCAACATCACTGCTCTTTTAGATAAACCTCTGCCCTCCACTCCTTGCTTGAGTGGGT
TAAAGGAACTAACAGTTGTCCCTTTAGGAGGACAAAATGGGGTCAAGAGGACACAGAAGA
GTTGTATAGCACCAGATTGGTTCCAAATAGTTAATGGATGTGTGCACATTTTCTGTTCAG
GGATTAAGACCAGAATATCAGTGGATTTGTTTTCCCCACCAAGTGGCCTCTTAGACTAGT
CATTAACTTATGATTAGCTCTAAAGATTTCAAATAGTGGCAGACAGTGTCTTCTGAATGT
AAGTTTTGAGAAATACGAGTCTGTCAGAGCGGCCATAAGCCATAAAGAGTCAATCTCTTA
ATTATATTTTTCATCATGTAAACAAGTTTCCCATTTCCCTTTCTTAGATTGCACCAGTGA
AGGAGATGTTTTGCAAAGATTCAGAGAACTAATTTTTCACTGGATAAGACCTGAGTAACC
CAGACCCCCCACCGTGGTTCTTTTCACAGCCCTCGACTTTGCACTTAAAAAGGGATATTG
TAAATGAAAGGCTGCAGTGCCAGTTTTAAGAAAGAATTTCTGTGAAGTGTGAGGACTCTG
GAGTCTAGCTCACATAAAGAGAGTGTTATATAAAAATCCGACAGCTGAACTAGGTTGCTC
TTTTTTGGCAGGGAGTGGGGATGAGATTTGACACCAATATGGGCAAAATTAGATAACCTT
TTGGTTAATATAAATGATTTTGATTTGGAGGCCTAATTTGTAGATTGTGAAAGCAGCTTT
TAGTTTAACTTATTCACAGACCCCTTATAATTACCATGTTTTTTTTTTTCTTCCTAAATC
TCTTGGTTCAGCTTGTGAATCTTACGTGCCCGTAAAGTTGGGATGTTGAATTGGCTCTTC
TTTGTTCTGGCAGTGAGTCAAGTGTCCAGCATTTTTTCATAAGTGTTTTTTAAAATTGTT
CTCCAGCATTTTATGGCTCCTCCCTCCCATGTCCTCAGACCCAGCAAAAGCGTAGAGGCA
GAATTAGAGGCCTCTCCAGGCCAGCTCCTCTGCCCACATGTCATACAAGGTGTGAATTTG
AGCACAGTCCAGAAATGGAGACATCCCACCCCCAGTTGAATAATGGCCCATTCATGCCAA
CCTTGCCAACACGGAGAGGGCAGAGATGCACTAGAAGACCTTCATCCTCCCCTTCCTCTG
CCCCAAGTCACTACAGTTGGTTCTATTGAAGCCAGTCTTTAAGAAACCTGGGTTAAAGAC
ACCAGCACTTCTGCTTGCTGGGCTGGCTGGACCTGTGAAGCCATGGGCAGGTAGTGCCCT
CTTGAGAGTCATTTTATTTGGCCACCTTCAGGTGAGACTATCCATAGACACATGCTAGGA
TAGGCCCCGCTGGGAGGGCAGTTACAGGAGAGAGTAGGTGGTGGTGACGTGAGGGCTGTG
AAGGATCCAGAGACAAGACTTAGATGTTTCGTTCATTCACTCACTCATTCAGTTACTCCT
AAGACTTTTCAGTTTCATAAGGAAGAGTGTTGCCTGAGGCCCTAGGGAATATTGGGGAAT
AGAAGGGATTGAGGAAACATTAATAATAGTTATTCAAAAGACCCAAATGCTTATACTTCT
CTCTCCCTTCTTCTCTCTCTGACACACACACACACACACACACACACACACACACACACG
TGCACATTCCTCCCTTACATGCTCATTTGTGCCTTAAATGTGCCTTATAGGTAAATCCAG
GATGACTGAGGAATCCCTCGTCACTGGGAGATTTTGTATATATTCTTTTATTATTAGATT
GAGTTGGGTGTGGGGAAAAATTTTTTTCTGAAGGCTCAAAAGTGGTTTCCTAAAAGTGAG
CCACTATCAGATTTGCACATCAGGAGAAAAGAAATAGGGTTACGTCCATTAGGAAAATCC
CAGTTTGCAGGAGTGCAATCACATCAAAAAAACAACCAGCCAGGATTAAAGGTATTATAA
ATCCTCATAGCGGAACATTTCTCAGGGCAAAGGAACCTGGCTCATTTGAAGATTAATGTT
CCATGCCTTTGTGGTCAAAGGGTCAGCACTTAACACAGGAAAAAACTAGGTGTTGTTTTG
TTTTGTTATTTTGGACAACATAAAATTCAGGAATGTTTTATTTAGCCTTGGTTTCTAGAA
GGAAGGGAAATAATATTTCTTGAGCATTTACTAGGGTGTTGCGTGCTGTGCTAAGTAAAT
TTTAAGTCTTTCAGTTTTATAGATACGGAAAACAAGGGTGACTCTTTACCACAGGATGAA
TAAAGAACTAAGTAATATGGGAAATGCAGCAATTTCTGGACTAGCTGAGCCGATTCCTTC
CTGTGAGCACACTGTAAGCTTTCAAGTTCTCTGGGCAGGAATTACAGCACCTGTCCCCTG
CAATGGCCCTGCTGTGTGATGCTCATCGCTTCCCTTCGTGCTGGAGCAGTCCCCCAGGTG
TCCATCTCCTATCTTTTTGTTCCAATCTTCTGTGAGTTCCAGCTAGCAGGCTTTACATCT
GGGGAAAGGAAAACCAGGGGTTTTAGCTCTGTTCTCTGCTCCCATCCTTCGCTCACCAGC
TGAGTGAGAACATGAACTTTTTGCACCATGTACCCATGGCTTACACTACTTAGAAAATCA
CCTTTTCAGATAAAACAGTTTATGAGTTCATAGAGAACACCAGCACTCTTTGACAAAACT
GTGAGTGACCCTTTTTAAACAATGCTGAGCAGGCCCTGAGCTATAATCAACGGTGAGCTT
TAATGTCTATGCTGACAGTTAGGTTTTGCTCTCTTTTGTAACAGGTTACGTAGACCAGCA
GTGTTTAAATCTAAATACGTTGTGAGTCTGTTATCTGTCCTATCGCGTTTTTTAAATGAC
TTTTTATTCTTTATCATAGCTAAGTAAATACCAAAAAAAAAAAAAAGCTTTGTAGGACAC
TTGTACTTAGTTTGGGAAAAAAAAATAAATTGAAATTGTTATGCTTTTGTATTTCCATTT
CTTGCAAATAAATATTTTTTCTTAAATAGTAA
>ENST00000490235.5 cdna chromosome:GRCh38:3:157459622:157470529:-1 gene:ENSG00000197415.11 gene_biotype:protein_coding transcript_biotype:processed_transcript gene_symbol:VEPH1 description:ventricular zone expressed PH domain containing 1 [Source:HGNC Symbol;Acc:HGNC:25735]
GATTACCAAACCAATAACAATGACCAGGCAGTAGTTGAAATCTGTATCACAAGAATCACA
ACAGCCATCAGAGAGACCGAGTCCATTGAAAAGCATGCAAAGGCCCTTGTGGGGCTCTGG
GACTCCTGCTTGGAACATAACCTGAGACCCTTTGGGAAAGACGAAGACACTCCTCATGCA
AAAATCGCATCTGATATCATGAGTTGCATTTTACAGAATTACAACCGACCCCCAGTGATG
GCATTAGCCATCCCCATTGCAGTGAAATTCCTCCACAGAGGCAACAAGGAACTGTGCAGG
AATATGTCTAACTACCTGTCTCTGGCTGCAATTACCAAGGCAGATCTCCTGGCTGATCAC
ACGGAAGTTATAGTAAAGAGCATACTCCAAGTTTGAAGAACTGCATTTCCGTGCTTCTGG
TCACCTGTTCAACTACCAACTGTGGAGATCTTATCTCTGTGTACTGAGTGGAACACGTCA
CTCAGTGGGGTATGAAAAACCTGTCTTCATTTGCTTCCAAAAGCAAGAAATGTCTTTTGT
TAGATAAAATACATCAGAAAATGTGTAATGACTTCTTAAATGTGAACATGATTTGGATAA
CAAGCATAAATACTAGCATAAAAAGCCAAATAGTACACCTCTGTTAATTGTTACAACATT
TGAATGAATAAGAAGCTCAAATTAGTTCATGCAAAA
>ENST00000506073.1 cdna chromosome:GRCh38:4:48110569:48114545:-1 gene:ENSG00000074966.10 gene_biotype:protein_coding transcript_biotype:protein_coding gene_symbol:TXK description:TXK tyrosine kinase [Source:HGNC Symbol;Acc:HGNC:12434]
TTATTTGTCTTCCACTAGTGAAGGAAGGCACGATCGAGACTTTCATACGCTTTATAATAA
TTCGTCTCACCCTTCCCTTAGAGACTCCCTCAATATCACGTACTCATGGCTTTCTAACAG
CTGAGAAATGATCTGCTTTTCAGATAACACCATCCAGTCGGTTTTCTGTTGCTGCTGTTG
CTGTTCAGTGCAGAAGCGACAAATGAGAACACAGATAAGCCTGAGCACAGATGAAGAGCT
TCCAGAAAAATACACCCAGCGTCGCAGGCCGTGGCTCAGCCAATTGTCAAATAAGAAGCA
ATCCAACACGGGCCGTGTGCAGCCGTCAAAACGAAAGCCACTGCCTCCCCTCCCACCCTC
TGAGGTTGCTGAAGAGAAGATCCAAGTCAAGGCACTTTATGATTTTCTGCCCAGAGAACC
CTGTAATTTAGCCTTAAGGAGAGCAGAAGAATACCTGATACTGGAGAAATACAATCCTCA
CTGGTGGAAGGCAAGAGACCGTTTGGGGAATGAAGGCTTAATCCCAAGCAACTATGTGAC
TG
>ENST00000574447.1 cdna chromosome:GRCh38:16:30985216:30986703:1 gene:ENSG00000099377.13 gene_biotype:protein_coding transcript_biotype:protein_coding gene_symbol:HSD3B7 description:hydroxy-delta-5-steroid dehydrogenase, 3 beta- and steroid delta-isomerase 7 [Source:HGNC Symbol;Acc:HGNC:18324]
ACGGTGTGCGGGCCGGCCAGCCCTGGACGAAAGAAGAGGGCCCCTCCAGGCCAGTCTGGG
CACCCTGGGATAGCGGCTGCAGCTCCCAGGATCAGCTCTGCCCTCCCCGCAAACGCCAGC
CTCGTCACCGCTCCAGGGCACCTCCAGCAGTAACAGGTGGTTGCAGCAGGTGGCAGCCAG
CCCCTGGATGAGCCAAGGTCTCTTCCCCAGCCAGGCATGGCCGACTCTGCACAGGCCCAG
AAGCTGGTGTACCTGGTCACAGGGGGCTGTGGCTTCCTGGGAGAGCACGTGGTGCGAATG
CTGCTGCAGCGGGAGCCCCGGCTCGGGGAGCTGCGGGTCTTTGACCAACACCTGGGTCCC
TGGCTGGAGGAGCTGAAGACAGGGCCTGTGAGGGTGACTGCCATCCAGGGGGACGTGACC
CAGGCCCATGAGGTGGCAGCAGCTGTGGCCGGAGCCCATGTGGTCATCCACACGGCTGGG
CTGGTAGACGTGTTTGGCAGGGCCAGTCCCAAGACCATCCATGAGGTCAACGTGCAGGGT
ACCCGGAACGTGATCGAGGCTTGTGTGCAGACCGGAACACGGTTCCTGGTCTACACCAGC
AGCATGGAAGTTGTGGGGCCTAACACCAAAGGTCACCCCTTCTACAGGGGCAACGAAGAC
ACCCCATACGAAGCAGTGCACAGGCACCCCTATCCTTGCAGCAAGGCCCTGGCCGAGTGG
CTGGTCCTGGAGGCCAACGGGAGGAA
>ENST00000479185.1 cdna chromosome:GRCh38:2:217848356:217885880:-1 gene:ENSG00000079308.16 gene_biotype:protein_coding transcript_biotype:retained_intron gene_symbol:TNS1 description:tensin 1 [Source:HGNC Symbol;Acc:HGNC:11973]
TGCCCCTCCCTCATCTCCCCTCCAGCAGCCCACTCTTTTTCTGCCCACCTCTCTCCCTTA
GCAACATCCCAGGAGACAGCCAGACTAGCGTCTGCATCACCATCGAGCCAGGACTGCTCT
TGAAGGGAGACATCTTGCTGAAGTGCTACCACAAGAAGTTCCGAAGCCCAGCCCGAGACG
TCATCTTCCGTGTGCAGTTCCACACCTGTGCCATCCATGACCTGGGGGTTGTCTTTGGGA
AGGAGGACCTTGATGATGCTTTCAAAGATGATCGATTTCCAGAGTATGGCAAAGTGGAGT
TTGTATTTTCTTATGGGCCAGAGAAAATTCAAGGTATAAGCCGAGTTAGAATTCATTCTC
TCACTCCTTCCTTTTATCCTGACCCTATCCCCAGCACCCTTCCACCCCTGGTCTGTTCCA
CAGTGATCAAGTTATTTTTGAGAGGCAGGCCATCAGTAAAGGATCTGGGTTTCAGAGTGG
ACCCCTAGCTAAACATGAACCAGTGACTTAATCTCTGGATAATAAAAATAAAAAAGCAGA
CAGAGAGGCACTGGGTTGGATAAACTGTTCTGGTCCCATTAGGTCATCAGCCTGTTATAT
TCAGAGACTGAGGTCCTTGGTAGATGGAGGGAGTGGCTGGCGGGCAGGGGGCACACAAAG
GTGCTGGATAGAAGATGTGTATTTATGAGAACTGAGGTGATTCAACCTGAAGGCTGGTTT
AATAATAACCTTGAAGCCTCTATACTGGTTATAAGTGGAGACCAGTTGTTCACCATCTTA
TTCGAGAATGGAATGAAAGGAGATGAAGTTAGGTTATGGGCAGAGGGACTCTGGATAGAC
TAAAGAAAGGACTGCCAAGCCAGGAAGGTAACTCACCCTGACAGACTTGACTAGGAGCTA
TGCTGTCTTTGAGCCAGGTTTTTAAAAATTTACTTATTTATTTTTATTTTACCTTAAGTT
CTGGGATACACGTGCTGAATGTGCAGATTTGTTACATAGGCATATATGTGCCATGGTGGT
TTGCTGCACCTGTCAACCCATCGTCTACTTTTAAGCTCTGCATGCATTAGGTATTTGTCC
CAATGCTGAGCTGGGTTTTCTGTGGATGGCTGGGAGATTCTGCCGTGCCCCCTAGGTTTC
TGTCTGGAGCGGAGAGCGTTTTAAGAGGGGGCAGGGCCATGCCTGGGATGACCCTTTGGA
GGCTTTATGTCCTTTCAATGTCGGGGCTGTGATTTCCCTGCTGTCCCTGATCCCACGTAG
CTCATAAGCAGCCTGCCCCCCACCCCCAGGGTCTGACCCCAGGGGCAGACTTTCTAGTCT
CTTGGCACTGCCTCAGGAGCCCCAGGGACACAGAAGAAAAAGAGGCAGGTACCCAGCCAG
GGGTCCTCCCCGCTTTCTTCCAGGGGGTCTTCATTCTTCAGTGCCTGTCCTGATTTACCC
CTATGACCCGGCATGAGCCTTTTCAAGAATGTGAGAAACTAGACTCCCAGTTCTCAGTCC
AGCTTAAGCCACTGGTCCCGCCCACCACGCTCAAGAAAATGAGAAGTCCCTCAGGGAGCC
TCTTTTGGGGAGCTTGTGGGCTTTCTCTGTTTTTCCAGCTGCTGATCTCTTTTCCCTCTC
TGCACTGTCTCCCCGACTGCCGCTGCCTTTCCCATCCCACTTAGGCATGGAGCACCTGGA
GAACGGGCCGAGCGTGTCTGTGGACTATAACACCTCCGACCCCCTCATCCGCTGGGACTC
CTACGACAACTTCAGTGGGCATCGAGATGACGGCATGGAGGAGGTGGTGGGACACACGCA
GGGGCCACTAGATGGGAGCCTGTATGCTAAGGTGAAGAAGAAAGACTCCCTGCACGGCAG
CACCGGGGCTGTTAATGCCACACGTCCTACACTGTCGGCCACCCCCAACCACGTGGAACA
CACGCTTTCTGTGAGCAGCGACTCGGGCAACTCCACAGCCTCCACCAAGACCGACAAGAC
CGACGAGCCTGTCCCCGGGGCCTCCAGTGCCACTGCTGCCTTGAGTCCCCAGGAGAAGCG
GGAGCTGGACCGCCTGCTGAGTGGCTTTGGCTTAGAGCGAGAGAAGCAAGGCGCCATGTA
CCACACCCAGCACCTCAGGTCCCGCCCAGCAGGGGGCTCGGCTGTGCCCTCCTCTGGACG
CCACGTTGTCCCAGCCCAGGTTCATGTCAATGGTGGGGCGTTAGCATCTGAGCGGGAGAC
AGACATCCTGGACGATGAATTGCCAAACCAGGATGGTCACAGTGCGGGCAGCATGGGCAC
ACTCTCTTCTCTGGACGGGGTCACCAACACCAGTGAGGGGGGCTACCCAGAGGCCCTGTC
CCCACTGACCAACGGTCTGGACAAGTCCTACCCCATGGAGCCTATGGTCAATGGAGGAGG
CTACCCCTACGAGTCTGCCAGCCGGGCGGGGCCTGCCCATGCTGGCCACACGGCCCCCAT
GCGGCCCTCCTACTCTGCACAGGAGGGTTTAGCTGGCTACCAGAGGGAGGGGC
>ENST00000618353.1 cdna chromosome:GRCh38:5:108924606:109187578:1 gene:ENSG00000151422.12 gene_biotype:protein_coding transcript_biotype:protein_coding gene_symbol:FER description:FER tyrosine kinase [Source:HGNC Symbol;Acc:HGNC:3655]
TTGGTAAATTGACTTCCTTGGGCCCACTGTCACTATCTCTTAGCTAAATTTTGAGATGGA
GCAGAAAATGAAATGTCCTCATTGTAAGGATCAGCTGGAGTCTGGTTTCGGCTCCCAATC
CTGTAAAACATGTGCTTTAATGTTCAGCTCTGAGCCTTCCACATCAGAAGTCCACAGAGA
TCAGGAAAGAAAGGAGAGGCTATCCAAATTTGAATCTATTCGTCATTCAATTGCTGGAAT
AATTAGGTCTCCAAAATCTGCACTGGGCTCTTCAGCACTTTCTGATATGATCTCCATCAG
TGAGAAGCCTTTGGCAGAACAGGACTGGTACCATGGTGCAATTCCCAGAATAGAAGCTCA
AGAACTGTTAAAAAAACAAGGAGACTTTTTGGTGCGAGAGAGTCATGGGAAACCTGGTGA
ATATGTCCTTTCTGTATATTCTGATGGACAGAGGAGACATTTTATCATACAATATGTTGA
TAACATGTATCGATTCGAGGGCACTGGGTTTTCAAACATTCCTCAACTTATAGATCATCA
CTATACAACAAAACAGGTCATCACTAAGAAATCAGGTGTAGTTCTGCTGAATCCTATTCC
TAAGGACAAGAAATGGATTCTCAGTCATGAAGATGTCATATTGGGAGAATTACTGGGCAA
GGGAAATTTTGGTGAAGTATATAAGGGCACATTAAAGGATAAAACTTCTGTTGCTGTTAA
AACATGTAAAGAAGATCTTCCTCAGGAATTGAAAATAAAATTTTTACAAGAAGCCAAAAT
TCTCAAGCAATATGATCATCCCAATATTGTCAAACTTATAGGAGTTTGCACACAAAGACA
GCCTGTCTACATCATTATGGAACTGGTTTCAGGAGGTGATTTCCTCACCTTTCTGAGAAG
GAAGAAGGATGAACTAAAACTCAAACAGTTAGTGAAATTTTCATTAGACGCTGCTGCTGG
TATGTTGTATCTCGAGAGTAAAAACTGTATACACAGGGACCTTGCTGCAAGAAACTGCCT
GGTAGGTGAAAATAATGTTCTGAAAATCAGTGACTTTGGAATGTCTCGTCAAGAGGATGG
TGGAGTGTATTCATCTTCTGGCTTAAAGCAGATTCCCATTAAATGGACAGCACCGGAAGC
TCTTAATTATGGGAGATACAGTTCAGAGAGTGACGTGTGGAGCTTTGGCATCCTTCTCTG
GGAGACCTTCAGCTTAGGGGTTTGTCCGTACCCTGGAATGACAAATCAGCAAGCAAGAGA
GCAAGTAGAAAGAGGATACCGGATGTCAGCTCCCCAGCACTGTCCAGAGGATATTTCCAA
AATCATGATGAAGTGTTGGGATTATAAACCTGAAAATCGCCCTAAGTTCAGTGAACTTCA
GAAAGAGCTCACTATCATCAAGAGAAAACTCACATAGTGA
>ENST00000492942.1 cdna chromosome:GRCh38:2:152578621:152607653:1 gene:ENSG00000157827.19 gene_biotype:protein_coding transcript_biotype:retained_intron gene_symbol:FMNL2 description:formin like 2 [Source:HGNC Symbol;Acc:HGNC:18267]
TTGTTGTCCTGGACTCAAGCTGTACCCCCCGCCTCAGCCTCCTGAGTAGCTGGGACTGGA
GGCACAAATCATTGCATCTGGCATTCTTGAAATTTTTAATAGAGAAATATGCTCTGACAG
TGATATACTAGAGACATAAGTGCATTTATAATGGTGTAAGTTTCATTAGGTAGATACTTC
GGGTTTTTGGTTTTAAATCAATACTGACAGTTCCCTAACTTGTCTCCCAATGCTTTGTGT
TTCTTTTTTTTTCCATGTTAATTTTAGTATGGTTTCAACATGGTCATGTCTCATCCACAC
GCTGTCAATGAGATTGCACTAAGCCTGAACAACAAGAATCCCAGAACAAAAGCCCTTGTC
TTAGAACTGTTGGCAGCCGTTTGTCTTGTCAGAGGCGGGCATGAAATCATTTTATCAGCA
TTTGATAACTTTAAAGAGGTTTGTGGAGAAAAACAGCGCTTTGAGAAGTTGATGGAACAT
TTCAGGAATGAAGACAATAACATAGATTTTATGGTGAGTTATTTCAGTATTCAATAAAGC
AAACTCAGTTTCAATACTTTTTTTCTAAATACACACACACACACACACACACACACACAC
ACACACATATTTATATTACAAAGGACAGGGAATTGCAATTAATATGCTATAGATCCAATC
TAGAATGTCCCTCTTAATCTGTATTTCTCTTTGATTTCCATTTTATTCCTTACATACACG
GTATAGTAAAGACAAAAGTACTAATCATAGCAA
>ENST00000545719.1 cdna chromosome:GRCh38:9:71750319:71816690:-1 gene:ENSG00000135048.13 gene_biotype:protein_coding transcript_biotype:protein_coding gene_symbol:TMEM2 description:transmembrane protein 2 [Source:HGNC Symbol;Acc:HGNC:11869]
ACCACTTCACTTGTGTGTGAACATAAGAAGTATGACTCTGAAATGAATGCTTCATGACAG
CAAGGATCATGTCTTTCTTTCTTGTTCAACACCCTATGTCCAGTGCCTTGAACAGTTCCT
GACCCATGATTTTCTGAAAACTTTACTCCTTTGCTGCACTTCAAGTCTGCAAAATTGACA
AATGAAAGTGTCGGGGCAGTTGGGGAGAAAGAGGCCTTCAGATATACTCTATAAATCATC
AAAATATGATGTGCTATATATTCTCGGCATAAACTGGAAATGAAAAAAACTTGCTACAAA
TAGGAGTGACTCCTTTGGGCTTAAATTGGATTGGCAGCAACACAGATTCTGCTGTGGATT
GAAGTCATTTTCTACCTCGGCACTACTCAGTCCATGGGGAATGGTGAAGTTATGATTTTG
CAGCAAGATTCTGGGAGCAGGCCAGCATCTACATCTGTTCTAAACTTAACAGTGTATCAT
GTATGCCACTGATTCCAGGGGACACTCCCCTGCTTTCCTCCAACCTCAGAATG
>ENST00000549279.1 cdna chromosome:GRCh38:12:113221464:113260402:1 gene:ENSG00000186815.12 gene_biotype:protein_coding transcript_biotype:protein_coding gene_symbol:TPCN1 description:two pore segment channel 1 [Source:HGNC Symbol;Acc:HGNC:18182]
GAGCTGGCGCAGCTGCCCTGGTGGCAGTGGCTGAAGTGGCGGCGGCTTCGGCGGCTGCGG
CGGCTGCAACAGCTTCGGGCTCGGGGTTTTGGCGGCGGCGCCGGCGGGCTAGGCTGCGCG
AAGATGCCTCTAATGGAGGAGTTTCTGAGCAGCACCCCTGGCCCAGTGGCTTTGAAAGGG
AGCTCAAACCAGAGACTATTTCAAGCCCTGGATATCATATCCTGAGGGCCACAGGAGAAG
AGAACATGGCTGTGAGTTTGGATGACGACGTGCCGCTCATCCTGACCTTGGATGAGGGTG
GCAGTGCCCCACTGGCTCCCTCCAACGGCCTGGGCCAAGAAGAGCTACCTAGCAAAAGAC
GCTGCTGCATGCTGTGCTCCAGCAAACAGAAACCTTGGATTCCCTGCAGGGTCATTTCCG
ATGTGGCGTGCAAAGCAGCCAGCTGTTTCGAGGGAGCGTCTGGGCCCTGTGACATCAGCA
TGTGGGAGTGTTACCGTGTGTGCAAACAGATGGCGGCAGCTATGCCATCCACGACTCCCA
GGCC
>ENST00000490394.1 cdna chromosome:GRCh38:2:33722721:33727564:-1 gene:ENSG00000239649.3 gene_biotype:transcribed_processed_pseudogene transcript_biotype:processed_transcript gene_symbol:MYADML description:myeloid associated differentiation marker like (pseudogene) [Source:HGNC Symbol;Acc:HGNC:31019]
GTGTGGCTTACGCCACCGAAGTAACCTGGACCCGGGCCCGGCCCGGCGAGATCACTGACT
ACATGGCCTCCGAGCTGGGGCTGCTGAAGGTGCTGGAGACCTTCGTGGCCTGCCTCATCT
TCGTGTTCATCAATAGCCCCTACGTGTACCACAACCGGCCGGCCCTGGAGTGGTGGGTGG
CGGTGTACGCCCTCTGCTTCGTCCTGGCGGCCCTCACTATCCTGCTGAGCCTGGGGCACT
GCACCAACATGCTGCCCATCCGCTTCCCCAGTTTCCTGTTGGGGCTGGCCTTGCTGTCCG
TCCTCCTCTATGCCACTGCCCTTGTCCTCTGGCCCCTCTACCAGTTCAACGAGAAGTATG
GTGTCCAGCCCTGGCAGACGAGAGATGTGAGCTGCAGCGACAGAAACCCCTACCTTCAAC
CTCAATAGGCTTGTATCCTGGGAGACAGAATGTGTTTCTGGTCACTCATTCTAACCCAAG
AAATCAAGGAAAATAACAGACTTCCACAGAAGCTAGACTGACCAGGCGATACTGTGACCG
GGCAAGCATGGCTTTTGACAGTAAATCCCGGAGAGGAACAGAGAGATGCAGATACTTGAT
CATTCTTTGCCTATAAACACAATGGTTACATACCCCCAGATCTGACCTTGCTGTAGATCC
ATCTGAAAGGAAGGAATCAAGCCTCTGTGTTCCTGAAGTCAGGTCCTTTTCACTCCCAAA
AACACAGGTTCATTTGCGGTGGGTCTGAGGCTAGGTGCTCTGGGTTATCTAGTGCTTCCT
GAAGCCCTAGTTTTGAA
>ENST00000397032.8 cdna chromosome:GRCh38:19:33386980:33521791:-1 gene:ENSG00000124299.13 gene_biotype:protein_coding transcript_biotype:protein_coding gene_symbol:PEPD description:peptidase D [Source:HGNC Symbol;Acc:HGNC:8840]
GCACTTCACGTGACGCCGGTGCCGGGCGAACATGGCGGCGGCCACCGGACCCTCGTTTTG
GCTGGGGAATGAAACCCTGAAGGTGCCGCTGGCGCTCTTTGCCTTGAACCGGCAGCGCCT
GTGTGAGCGGCTGCGGAAGAACCCTGCTGTGCAGGCCGGCTCCATCGTGGTCCTGCAGGG
CGGGGAGGAGACTCAGCGCTACTGCACCGACACCGGGGTCCTCTTCCGCCAGGAGTCCTT
CTTTCACTGGGCGTTCGGTGTCACTGAGCCAGGCTGCTATGGTGTCATCGATGTTGACAC
TGGGAAGTCGACCCTGTTTGTGCCCAGGCTTCCTGCCAGCCATGCCACCTGGATGGGAAA
GATCCATTCCAAGGAGCACTTCAAGGAGAAGTATGCCGTGGACGACGTCCAGTACGTAGA
TGAGATTGCCAGCGTCCTGACGTCACAGAAGCCCTCTGTCCTCCTCACTTTGCGTGGCGT
CAACACGGACAGCGGCAGTGTCTGCAGGGAGGCCTCCTTTGACGGCATCAGCAAGTTCGA
AGTCAACAATACCATTCTTCACCCAGAGATCGTTGAGTGCCTCTTCGAGCACTACTGCTA
CTCCCGGGGCGGCATGCGCCACAGCTCCTACACCTGCATCTGCGGCAGTGGTGAGAACTC
AGCCGTGCTACACTACGGACACGCCGGAGCTCCCAACGACCGAACGATCCAGAATGGGGA
TATGTGCCTGTTCGACATGGGCGGTGAGTATTACTGCTTCGCTTCCGACATCACCTGCTC
CTTTCCCGCCAACGGCAAGTTCACTGCAGACCAGAAGGCCGTCTATGAGGCAGTGCTGCG
GAGCTCCCGTGCCGTCATGGGTGCCATGAAGCCAGGTGTCTGGTGGCCTGACATGCACCG
CCTGGCTGACCGCATCCACCTGGAGGAGCTGGCCCACATGGGCATCCTGAGCGGCAGCGT
GGACGCCATGGTCCAGGCTCACCTGGGGGCCGTGTTTATGCCTCACGGGCTTGGCCACTT
CCTGGGCATTGACGTGCACGACGTGGGAGGCTACCCAGAGGGCGTGGAGCGCATCGACGA
GCCCGGCCTGCGGAGCCTGCGCACTGCACGGCACCTGCAGCCAGGCATGGTGCTCACCGT
GGAGCCGGGCATCTACTTCATCGACCACCTCCTGGATGAGGCCCTGGCGGACCCGGCCCG
CGCCTCCTTCCTTAACCGCGAGGTCCTGCAGCGCTTTCGCGGTTTTGGCGGGGTCCGCAT
CGAGGAGGACGTCGTGGTGACTGACAGCGGCATAGAGCTGCTGACCTGCGTGCCCCGCAC
TGTGGAAGAGATTGAAGCATGCATGGCAGGCTGTGACAAGGCCTTTACCCCCTTCTCTGG
CCCCAAGTAGAGCCAGCCAGAAATCCCAGCGCACCTGGGGGCCTGGCCTTGCAACCTCTT
TTCGTGATGGGCAGCCTGCTGGTCAGCACTCCAGTAGCGAGAGACGGCACCCAGAATCAG
ATCCCAGCTTCGGCATTTGATCAGACCAAACAGTGCTGTTTCCCGGGGAGGAAACACTTT
TTTAATTACCCTTTTGCAGGCTCCCACCTTTAATCTGTTTTATACCTTGCTTATTAAATG
AGCGACTTAAAATGATTGAAAATAATGCTGTTCTTTAGTAGCAACTAAAATGTGTCTTGC
TGTCATTTATATTCCTTTTCCCAGGAAAGAAGCATTTCTGATACTTTCTGTCAAAAATCA
ATATGCAGAATGGC
>ENST00000515012.5 cdna chromosome:GRCh38:4:4290251:4321398:1 gene:ENSG00000168826.15 gene_biotype:protein_coding transcript_biotype:nonsense_mediated_decay gene_symbol:ZBTB49 description:zinc finger and BTB domain containing 49 [Source:HGNC Symbol;Acc:HGNC:19883]
GTTGTCGTGATGATTCCGCGGCCAGCGGATCGCTGCGAGTGGCCTTGAAGGCAGCTGCTG
CAGGTGAAGAGTAGGCGGCGGGGCAGAGAGCGGCCTCCGAGGGTCACCTGAATGGTTGAG
CATGGACCCTGTTGCTACCCACAGCTGCCATCTGCTCCAGCAACTGCATGAGCAGCGAAT
CCAAGGCCTGCTTTGTGACTGTATGTTGGTGGTAAAAGGAGTCTGCTTTAAAGCGCATAA
GAATGTCCTGGCAGCATTCAGCCAGTATTTTAGGAGCCTCTTTCAGAATTCTTCAAGCCA
GAAGAATGATGTTTTTCACTTGGATGTTAAAAATGTCAGTGGCATAGGGCAGATCCTGGA
CTTCATGTACACTTCTCATCTAGATCTTAACCAGGACAATATACAAGTAATGCTGGACAC
AGCACAGTGTTTGCAAGTTCAAAATGTTCTGAGTCTGTGTCACACATTTTTAAAATCAGC
CACTGTAGTACAGCCACCTGGCATGCCTTGTAATAGTACATTGTCTCTACAAAGCACCCT
GACCCCAGATGCCACTTGTGTTATCAGTGAAAACTACCCCCCTCATTTACTGCAGGAATG
TTCAGCAGATGCACAGCAGAACAAAACGTTGGATGAATCGCATCCGCATGCTTCACCATC
AGTTAATCGTCATCACTCCGCAGGTGAAATCTCAAAACAAGCTCCTGATACTTCAGATGG
CAGCTGCACAGAACTGCCTTTCAAACAGCCAAATTACTATTACAAACTCAGAAACTTTTA
CAGTAAGCAGTACCATAAACACGCAGCTGGTCCCAGTCAGGAGAGAGTTGTTGAGCAGCC
TTTTGCTTTCAGCACCTCTACAGACCTTACCACGGTAGAGAGCCAGCCTTGTGCCGTCAG
TCATTCTGAATGCATCCTGGAGTCTCCCGAGCACTTACCTTCCAACTTCCTGGCCCAGCC
TGTGAATGACTCTGCCCCACACCCTGAGTCAGACGCCACATGCCAACAACCTGTCAAGCA
GATGAGGCTCAAAAAGGCCATTCATCTGAAGAAGCTCAATTTCCTGAAGTCACAGAAATA
CGCAGAGCAAGTATCTGAACCCAAGTCAGATGATGGTTTGACAAAGAGGTTGGAATCTGC
TAGTAAAAATACCCTAGAGAAAGCTAGCAGCCAAAGTGCTGAAGAAAAAGAAAGTGAAGA
AGTCGTCAGTTGTGAGAATTTTAATTGCATTAGTGAGACGGAGAGGCCTGAAGACCCGGC
TGCCCTGGAAGACCAGTCCCAGACACTTCAGTCCCAGAGACAATACGCGTGTGAATTATG
CGGGAAACCTTTTAAACACCCAAGCAACTTGGAGCTTCACAAACGGTCTCATACAGGTTT
GCAGCCTCTGGCGACGTCCAGCGTCACATTATTATTCACTCAGGAGAAAAACCACACTTG
TGTGACATCTGTGGTCGAGGGTTTAGTAACTTCAGTAATTTGAAGGAGCACAAAAAGACA
CACACGGCTGATAAAGTCTTCACCTGTGATGAGTGTGGAAAGTCTTTTAATATGCAAAGG
AAGTTAGTAAAGCACAGAATTCGGCACACGGGGGAGCGGCCTTACAGCTGCTCTGCCTGC
GGGAAATGTTTTGGGGGATCAGGTGACCTCCGCAGGCATGTCCGCACTCACACTGGGGAG
AAGCCGTACACATGTGAGATCTGTAACAAGTGCTTTACCCGCTCTGCGGTGCTCCGGCGG
CACAAGAAGATGCACTGCAAAGCTGGTGACGAGAGCCCAGATGTGCTGGAGGAGCTCAGC
CAAGCCATCGAGACCTCCGACCTCGAGAAATCTCAGAGCTCAGACTCTTTCTCCCAAGAC
ACGTCTGTGACGCTGATGCCAGTGTCGGTTAAACTCCCTGTCCACCCAGTGGAAAATTCT
GTGGCAGAATTTGATAGCCACTCTGGCGGCTCCTATTGTAAGTTACGGTCCATGATCCAA
CCTCATGGAGTTAGTGACCAGGAGAAGCTGAGTTTGGATCCTGGTAAACTTGCCAAGCCC
CAGATGCAGCAGACACAGCCTCAGGCCTATGCTTACTCGGATGTGGACACCCCAGCCGGT
GGCGAACCACTGCAGGCCGATGGCATGGCCATGATCCGTTCCTCTCTGGCTGCTTTGGAC
AACCACGGCGGTGACCCCCTGGGCAGTCGAGCATCTTCCACCACTTATAGGAACTCAGAG
GGTCAGTTTTTCTCCAGCATGACTCTCTGGGGGCTAGCGATGAAGACGCTGCAGAATGAA
AACGAGTTAGACCAGTGATGTACCGCGCTTCTCCACGGTAGAGGCGTGTTCTCAGTTTAG
CAGGCTGGTGTTAAGGCTGTAGGAGGACCCAGTTTCCCCA
>ENST00000494507.1 cdna chromosome:GRCh38:2:162005645:162014462:-1 gene:ENSG00000197635.9 gene_biotype:protein_coding transcript_biotype:retained_intron gene_symbol:DPP4 description:dipeptidyl peptidase 4 [Source:HGNC Symbol;Acc:HGNC:3009]
TTTGGTATCAGATGATCTTGCCTCCTCATTTTGATAAATCCAAGAAATATCCTCTACTAT
TAGATGTGTATGCAGGCCCATGTAGTCAAAAAGCAGACACTGTCTTCAGACTGAACTGGG
CCACTTACCTTGCAAGCACAGAAAACATTATAGTAGCTAGCTTTGATGGCAGAGGAAGTG
GTTACCAAGGAGATAAGATCATGCATGCAATCAACAGAAGACTGGGAACATTTGAAGTTG
AAGATCAAATTGAAGCAGCCAGACAATTTTCAAAAATGGGATTTGTGGACAACAAACGAA
TTGCAATTTGGGGCTGGTCATATGGAGGGTACGTAACCTCAATGGTCCTGGGATCGGGAA
GTGGCGTGTTCAAGTGTGGAATAGCCGTGGCGCCTGTATCCCGGTGGGAGTACTATGACT
CAGTGTACACAGAACGTTACATGGGTCTCCCAACTCCAGAAGACAACCTTGACCATTACA
GAGTAAGAGATGAGGACCTATACCTATTTTATAACCTATTTATAAGTGGTTTAAGAACCT
TCTTAATTGTATCTATTCTAGAAAATACATATTTTTATTTCC
>ENST00000503908.5 cdna chromosome:GRCh38:6:35129115:35141311:-1 gene:ENSG00000124678.17 gene_biotype:protein_coding transcript_biotype:nonsense_mediated_decay gene_symbol:TCP11 description:t-complex 11 [Source:HGNC Symbol;Acc:HGNC:11658]
GCGACGCCCCAACCCGCCGCTCCGCCGCGGTGGTACGCTCCAGGCCGCCAGGCCGCGAGG
CCCACCGAGCGGACGCCAGTGGATGACCCGCGGCGGGGGAGGAGGAGATACCATCAGCAA
AATGCCAGACGTCAAGGAGAGTGTGCCCCCGAAATATCCTGGCGACTCAGAGGGCAGGTC
CTGTAAGCCCGAAACCTCAGGACCCCCCCAGGAAGACAAGAGCGGCTCCGAGGACCCCCC
TCCCTCTTCAACAATGATCAACTCGTGGCCAATCTTTGTTCATCTACATCTCCTCCACAT
CTTGGAGCCAAATAATTTTCTGTGAAAAATCATGATGCTGCATCAAAAGAGAGTGATAAA
ATATGATTTATTGTATACGGCTGCATTTTATACACCACGTAATCATTTTCTTTCTGTCAC
AGGTCTGACAGAAACCGTTAATGAAGTTTCCAAGCTGAGCAACAAGATTGGGATGAATTG
TGATTACTACATGGAAGAGAAGGTTTTACCTCCAAGCAGTCTGGAAGGCAAGGTCAAGGA
GACAGTGCACAATGCCTTTTGGGACCATCTTAAAGAGCAACTATCAG
>ENST00000487784.1 cdna chromosome:GRCh38:10:60787671:60791927:1 gene:ENSG00000170312.15 gene_biotype:protein_coding transcript_biotype:retained_intron gene_symbol:CDK1 description:cyclin dependent kinase 1 [Source:HGNC Symbol;Acc:HGNC:1722]
TGAATATGTAAAAATGAAAGATAGAAAAGGCCAACTGTATTGAAGATACAAAATAGAGTT
GGTAGCGGTATATAGAAGAAAAATCAAGAGGCTTCTGTGTAGAAAACCAATTTGTAATTT
AAGGATCGGGGACCAAAAATGTTTAAAGACTAAATGTGTTCACATTACTATAGATATGTC
TATAAGGTGAAGATTCTTTTCTTAGGTATACAAATGTGATGTTGTATATAAATGGGCTTC
CCACCCACAAATGCTTATTAGCCTAAAATGGCCTGAAAGCTCTAGTAATTAAATTATTTC
TCTGCGTCCTAATTTTTTGTCTTTGAAACAGATTATTTAGAAAATCATGTACTTCGCTTA
AGTTTCTAACTTTTACTTGCTTTTTCCAGAGTTATTTATACCAAATCCTACAGGGGATTG
TGTTTTGTCACTCTAGAAGAGTTCTTCACAGAGACTTAAAACCTCAAAATCTCTTGATTG
ATGACAAAGGAACAATTAAACTGGCTGATTTTGGCCTTGCCAGAGCTTTTGGAATACCTA
TCAGAGTATATACACATGAGGCAATAACACTCTGGTACAGATCTCCAGAAGTATTGCT
>ENST00000435125.1 cdna chromosome:GRCh38:2:202520401:202520989:1 gene:ENSG00000236047.1 gene_biotype:processed_pseudogene transcript_biotype:processed_pseudogene gene_symbol:AC073410.1
GGGGCAGTCCTGGTGCTTGATAGCTGAGTAAAACTCCTGGGCTACCTGGAGGCTATCATG
ACCCAGCAGAGAAAGTAGTGGTCATGTCCTGTGAGGACATCAACATTTCTGGCAGTTTCT
ACAGAAACAAGTTAAAGTATCTAGCCTTCCTCTGCAAGCGGACAAGCACCAACCCTTCCC
AAGGACCCTACCATTTATGGGTCCCCAGCCACATCTTTTGGCAGACCACCTGCGGTAGGC
TGCCCCACAAGACCAAGCAAGGCTAGGCTGCCCTAGATCACCTCAAGGTGTTTGATAGAA
TCCCCCTGCCATATGACAAGAAAAAGCAGATGGCGGTTTCTGCCACCCTCGAGGTTGTAC
GTCCGAAGCCTTGAAGAAAGTTTGCCTACCTGGGGCACTGGGCTCAGAAGGTTGACTGGA
AATACCAGGCAATGACAGCCACCATGGGGGAGAAGAGGAAGGTCTATTATCAGAAGATCT
GTTACCAGAAGAAAAACAGCTCATGAGGCTATAGGAAAAGGCTGAAAAGAACATAGAGAA
GAACATTGACAAATACACGAAGGTCCTCAAGGCCCACAGACTCCTAGTC
>ENST00000582165.1 cdna chromosome:GRCh38:17:32350186:32360739:1 gene:ENSG00000010244.17 gene_biotype:protein_coding transcript_biotype:protein_coding gene_symbol:ZNF207 description:zinc finger protein 207 [Source:HGNC Symbol;Acc:HGNC:12998]
GACGTGGTGGTAGCCGTTGGGTTGGGAAAGTGAGGGATTTTTGGCCTCGTTTCTCCTGCT
TCTTTTCTCCTCCCTTTTACTTTGCCGGTAGAACACAGTTATGGGTCGCAAGAAGAAGAA
GCAGCTGAAGCCGTGGTGCTGTGTCATCATTAGGCTGTCTTTGTGCCTTAACAGTATTGA
TCAGGTATTGTAATAGAGATTTTGATGATGAGAAGATCCTTATTCAGCACCAAAAAGCAA
AGCATTTTAAATGCCATATATGTCACAAGAAATTGTATACAGGACCTGGCTTAGCTATTC
ATTGCATGCAGGTACATAAAGAAACAATAGATGCCGTACCAAATGCAATACCTGGAAGAA
CAGACATAGAGTTGGAAATATATGGTATGGAAGGTATTCCAGAAAAAGACATGGATGAAA
GACGACGACTTCTTGAACAGAAAACACAAGAAAGTCAAAAAAAGAAGCAACAAGATGATT
CTGATGAATATGATGATGACGACTCTGCAGCCTCAACTTCATTTCAGCCACAGCCTGTTC
AACCTCAGCAAGGTTATATTCCTCCAATGGCACAGCCAGGACTGCCACCAGT
>ENST00000543004.5 cdna chromosome:GRCh38:11:63986446:63998339:1 gene:ENSG00000167770.11 gene_biotype:protein_coding transcript_biotype:protein_coding gene_symbol:OTUB1 description:OTU deubiquitinase, ubiquitin aldehyde binding 1 [Source:HGNC Symbol;Acc:HGNC:23077]
GCTGTTTAAAGATGGCGGCGGAGGAACCTCAGCAGCAGAAGCAGGAGCCGCTGGGCAGCG
ACTCCGAAGGTGTTAACTGTCTGGCCTATGATGAAGCCATCATGGCTCAGCAGGACCGAA
TTCAGCAAGAGGACATGACAGATCCCTGCCTCCTCCAGATTGCTGTGCAGAACCCTCTGG
TGTCAGAGCGGCTGGAGCTCTCGGTCCTATACAAGGAGTATGCTGAAGATGACAACATCT
ATCAACAGAAGATCAAGGACCTCCACAAAAAGTACTCGTACATCCGCAAGACCAGGCCTG
ACGGCAACTGTTTCTATCGGGCTTTCGGATTCTCCCACTTGGAGGCACTGCTGGATGACA
GCAAGGAGTTGCAGCGGTTCAAGGCTGTGTCTGCCAAGAGCAAGGAAGACCTGGTGTCCC
AGGGCTTCACTGAATTCACAATTGAGGATTTCCACAACACGTTCATGGACCTGATTGAGC
AGGTGGAGAAGCAGACCTCTGTCGCCGACCTGCTGGCCTCCTTCAATGACCAGAGCACCT
CCGACTACCTTGTGGTCTACCTGCGGCTGCTCACCTCGGGCTACCTGCAGCGCGAGAGCA
AGTTCTTCGAGCACTTCATCGAGGGTGGACGGACTGTCAAGGAGTTCTGCCAGCAGGAGG
TGGAGCCCATGTGCAAGGAGAGCGACCACATCCACATCATTGCGCTGGCCCAGGCCCTCA
GCGTGTCCATCCAGGTGGAGTACATGGACCGCGGCGAGGGCGGCACCACCAATCCGCACA
TCTTCCCTGAGGGCTCCGAGCCCAAGGTCTACCTTCTCTACCGGCCTGGACACTACGATA
TCCTCTACAAATAGGGCTGGCTCCAGCCCGCTGCTGCCCTGCTGCCCCCCTCTGCCAGGC
GCTAGACATGTACAGAGGTTTTTCTGTGGTTGTAAATGGTCCTATTTCACCCCCTTCTTC
CTGTCACATGACCCCCCCCCATGTTTTATTAAAGGGGGTGCTGGTGGTGAGCCGTGTGTG
CGTGTCCCTGCTCTGCTGCCCGCCTGGCTGCTCTGTCTGCTGCCCCCTCCCCCCAGGTGG
GTCCCCCTGCTTTTCACCTATCTACTCCTGAGCTTCCCCAACAGGAGCAGGTTTGAGGGG
CCAGGCCTCTTGGAGGCCCCTCCTGCTTCGTTGGGTTCTGCTTCCTTCCCTTCTTAGCTG
GCTCAGGGGCTTCTATGGGATCCTGGAAGTTCCTTAGGGACTTGCCCAGGGTCCCAGGGC
CACCCACACTTCATCTGCTCCCTCATAGGCCCCACCTCCACGTCCCGGCTGGGCCCCAGA
CCCCAGCTTCCTGCCCTCCACCGGGAGTCTGCATGGTTGGGAGTCCTGGGTGGAGGGGCC
TTTGTGAGGCTGGACCCGGCTCAGGGCAGGTGGAGGAGCTGGGCCTCCCACAGGGTGCCC
GGGCAGTGCCATCCTGGTGGGGGAGGGCAGCCTTCAAACGTGTGGGGTCTACAGTCCTCA
GGTCTAGGCAGGGCTGCCGGTTCTCCACCTCCCCATCCGCCCCAGGCCCCCTGCCTGTGC
CTGCCTTGCACCCCCTCTGCTTGGGCCACGGTGTCTCTGCATTGCCTGCCTTTTTGCCTT
CACCTCTTTTCTTCCCCGCCCCCTGCA
>ENST00000539273.5 cdna chromosome:GRCh38:17:57096578:57120555:1 gene:ENSG00000121057.12 gene_biotype:protein_coding transcript_biotype:protein_coding gene_symbol:AKAP1 description:A-kinase anchoring protein 1 [Source:HGNC Symbol;Acc:HGNC:367]
GTGACTTACACAGGCCCCTGAGGATGAAGGTAACAGTCCTGTGAGCACTGAGGCTGGGCT
GGGACCAACACCTGAGCCATGGCTCCAGCACTCTGATTCCTGGCCCAGCCATGCTGCTGA
GGGTGCACAGCCCAGGCCTACCATCGCCCCCACCCTTGGTGGCAGAACCGAGCACTACCC
AGCAAGGTGTAATTACTTCAAGCCTCCAGGATGGCAATCCAGTTCCGTTCGCTCTTCCCC
TTGGCATTGCCTGGGATGCTGGCGCTCCTCGGCTGGTGGTGGTTTTTCTCTCGTAAAAAA
GGCCATGTCAGCAGCCATGATGAGCAGCAGGTGGAGGCTGGTGCTGTGCAGCTGAGGGCT
GACCCTGCCATCAAGGAACCTCTCCCCGTGGAAGACGTCTGTCCCAAAGTAGTGTCCACA
CCCCCCAGTGTCACAGAGCCTCCAGAAAAGGAACTGTCCACCGTGAGCAAGCTGCCTGCA
GAGCCCCCAGCATTGCTCCAGACACACCCACCTTGCCGAAGATCAGAGTCCTCGGGCATT
CTTCCTAACACCACAGACATGAGATTGCGACCAGGAACACGCAGAGATGACAGTACAAAG
CTGGAGCTAGCCCTGACAGGTGGTGAAGCCAAATCGATTCCTCTAGAGTGCCCCCTTTCA
TCCCCAAAGGGTGTACTATTCTCCAGCAAATCAGCTGAGGTGTGTAAGCAAGATTCCCCC
TTCAGCAGGGTGCCAAGGAAGGTCCAGCCAGGCTACCCCGTAGTCCCCGCAGAGAAGCGT
AGCTCTGGGGAGAGGGCAAGAGAGACAGGTGGGGCCGAAGGGACTGGTGATGCCGTGTTG
GGGGAAAAGGTGCTTGAAGAAGCTCTGTTGTCTCGGGAGCATGTCTTGGAATTGGAGAAC
AGCAAGGGCCCCAGCCTGGCCTCTTTAGAGGGGGAAGAAGATAAGGGGAAGAGCAGCTCA
TCCCAGGTGGTGGGGCCAGTGCAGGAGGAAGAGTATGTAGCAGAGAAGTTGCCAAGTAGG
TTCATCGAGTCGGCTCACACAGAGCTGGCAAAGGACGATGCGGCGCCAGCACCCCCAGTC
GCAGACGCCAAAGCCCAGGATAGAGGTGTCGAGGGAGAACTGGGCAATGAGGAGAGCTTG
GATAGAAATGAGGAGGGCTTGGATAGAAATGAGGAGGGCTTGGATAGAAATGAGGAGAGC
TTGGATAGAAATGAGGAGGGCTTGGATAGAAATGAGGAGATTAAGCGGGCTGCCTTCCAG
ATAATCTCCCAAGTGATCTCAGAAGCAACCGAACAGGTGCTGGCCACCACGGTTGGCAAG
GTTGCAGGTCGTGTGTGTCAGGCCAGTCAGCTCCAAGGGCAGAAGGAAGAGAGCTGTGTC
CCAGTTCACCAGAAAACTGTCTTGGGCCCAGACACTGCGGAGCCTGCCACAGCAGAGGCA
GCTGTTGCCCCGCCGGATGCTGGCCTCCCCTTGCCAGGCCTACCAGCAGAGGGCTCACCA
CCACCAAAGACCTACGTGAGCTGCCTGAAGAGCCTTCTGTCCAGCCCCACCAAGGACAGT
AAGCCAAATATCTCTGCACACCACATCTCCCTGGCCTCCTGCCTGGCACTGACCACCCCC
AGTGAAGAGTTGCCGGACCGGGCAGGCATCCTGGTGGAAGATGCCACCTGTGTCACCTGC
ATGTCAGACAGCAGCCAAAGTGTCCCTTTGGTGGCTTCTCCAGGACACTGCTCAGATTCT
TTCAGCACTTCAGGGCTTGAAGACTCTTGCACAGAGACCAGCTCGAGCCCCAGGGACAAG
GCCATCACCCCGCCACTGCCAGAAAGTACTGTGCCCTTCAGCAATGGGGTGCTGAAGGGG
GAGTTGTCAGACTTGGGGGCTGAGGATGGATGGACCATGGATGCGGAAGCAGATCATTCA
GGAGGTTCTGACAGGAACAGCATGGATTCCGTGGATAGCTGTTGCAGTCTCAAGAAGACT
GAGAGCTTCCAAAATGCCCAGGCAGGCTCCAACCCTAAGAAGGTCGACCTCATCATCTGG
GAGATCGAGGTGCCAAAGCACTTAGTCGGTCGGCTAATTGGCAAGCAGGGGCGCTATGTG
AGTTTTCTGAAGCAAACATCTGGTGCCAAGATCTACATTTCAACCCTGCCTTACACCCAG
AGCGTCCAGATCTGCCACATAGAAGGCTCTCAACATCATGTAGACAAAGCGCTGAACTTG
ATTGGGAAGAAGTTCAAAGAGCTGAACCTCACCAATATCTACGCTCCCCCATTGCCTTCA
CTGGCACTGCCTTCTCTGCCGATGACATCCTGGCTCATGCTGCCTGATGGCATCACCGTG
GAGGTCATTGTGGTCAACCAGGTCAATGCCGGGCACCTGTTCGTGCAGCAGCACACACAC
CCTACCTTCCACGCGCTGCGCAGCCTCGACCAGCAGATGTACCTCTGTTACTCTCAGCCT
GGAATCCCCACCTTGCCCACCCCAGTGGAAATAACGGTCATCTGTGCCGCCCCTGGTGCG
GACGGGGCCTGGTGGCGAGCCCAAGTGGTTGCCTCCTACGAGGAGACCAACGAAGTGGAG
ATTCGATACGTGGACTACGGCGGATATAAGAGGGTGAAAGTAGACGTGCTCCGGCAAATC
AGGTCTGACTTTGTCACCCTGCCGTTTCAGGGAGCAGAAGTCCTTCTGGACAGTGTGATG
CCCCTGTCAGACGATGACCAGTTTTCACCGGAAGCAGATGCCGCCATGAGCGAGATGACG
GGGAATACAGCACTGCTTGCTCAGGTGACAAGTTACAGTCCAACTGGTCTTCCTCTGATT
CAGCTGTGGAGTGTGGTTGGAGATGAAGTGGTGTTGATAAACCGGTCCCTGGTGGAGCGA
GGCCTTGCCCAGTGGGTAGACAGCTACTACACAAGCCTTTGACCCCCATGCTGCTTCCTG
AGAGTCTTTTTTTGCACTGTTGAAATTGGGCTTGGCACTCAAGTCAAAGATGAACATCGG
AATAACAAACATTGTCCTCTCCAGAAAGTCCTTTCTTTCTCCATACTGTAGTCCTATTGA
GAAGACATTTCGTCTCTGAGAAAAAAGGATGGAACTATGGGTTCTCTTCGCAAAGCCAAA
GGATAGTGTTTAACAAGCCAGCTGGCTTATGCT
>ENST00000496024.1 cdna chromosome:GRCh38:7:134920566:134933242:1 gene:ENSG00000122786.19 gene_biotype:protein_coding transcript_biotype:processed_transcript gene_symbol:CALD1 description:caldesmon 1 [Source:HGNC Symbol;Acc:HGNC:1441]
TAGTGTTCTGGATTGAGTATCTCAGTTACCAGCCTGAAATCTCCATCGACCAACACTGCC
TTCTCTCAAATGACTTCTTATATGAAAGTGGACAGACAGTGGAATGCAGAAATTTTAGAG
CTGATCTTGGGGACCGGTCAACTGTCTACTGGCCAAATCGCCTACCAGAGGAATGACGAT
GATGAAGAGGAGGCAGCCCGGGAACGGCGCCGCCGAGCCCGACAGGAACGGCTGCGGCAG
AAGCAGGAGGAAGAATCCTTGGGACAGGTGACCGACCAGGTGGAGGTGAATGCCCAGAAC
AGTGTGCCTGACGAGGAGGCCAAGACAACCACCACAAACACTCAAGTGGAAGGGGATGAT
GAGGCCGCATTCCTGGAGCGCCTGGCTCGGCGTGAGGAAAGACGCCAAAAACGCCTTCAG
GAGGCTCTGGAGCGGCAGAAGGAGTTCGACCCAACAATAACAGATGCAAGTCTGTCGCTC
CCAAGCAGAAGAATGCAAAATGACACAGCAGAAAATGAAACTACCGAGAAGGAAGAAAAA
AGTGAAAGTCGCCAAGA
>ENST00000557162.1 cdna chromosome:GRCh38:14:23563252:23564631:-1 gene:ENSG00000213983.11 gene_biotype:protein_coding transcript_biotype:nonsense_mediated_decay gene_symbol:AP1G2 description:adaptor related protein complex 1 gamma 2 subunit [Source:HGNC Symbol;Acc:HGNC:556]
TGCCGGAAATGCGGTCCTGTTTGAGACAGTACTCACCATCATGGATATCCGCTCTGCAGC
TGGCCTACGGGTTCTAGCTGTCAACATTCTTGGTCGCTTCCTACTCAACAGTGACAGGAA
CATTAGGTATGTAGCCCTGACATCACTGCTTCGACTGGTGCAGTCTGATCACAGTGCTGT
GCAGCGGCATCGGCCCACTGTGGTGGAATGTCTACGGGAAACTGATGCCTCCCTCAGCCG
GAGAGCCCTGGAACTAAGCCTGGCTCTGGTAAATAGCTCCAATGTGCGAGCCATGATGCA
AGAGCTGCAGGCCTTTCTGGAGTCCTGCCCTCCTGACCTACGGGCTGACTGTGCCTCAGG
CATCCTGCTGGCTGCAGAGAGACACCATCCTGCATGTGCTGACAACGGCGGGCACCCATG
TGCGGGATGATGCAGTGGCCAACCTGACCCAGCTGATTGGGGGGGCCCAGGAGCTACATG
CCTACTCTGTGCGCCGCCTCTACAATGCCCTGGCAGAAGACATTTCCCAGGTCACAGCTG
CTTACACAGTGCAGAAGACAT
>ENST00000578686.1 cdna chromosome:GRCh38:17:39660286:39661321:1 gene:ENSG00000131748.15 gene_biotype:protein_coding transcript_biotype:retained_intron gene_symbol:STARD3 description:StAR related lipid transfer domain containing 3 [Source:HGNC Symbol;Acc:HGNC:17579]
AGCGGGTGTCCTGGAGCCCCAGACAGCACAGGAGGCTCCAGGAAGGTGCCGAGGGGCCCT
CTGGTGGGTGCCCCCCACCAAGAGGGAAGGGTTGGTCTGCCCGAGCCCATCTGGCACCAC
CCAGCCCTCTGCCGCCCTGTCCCAGACCTTCCTGCCCTGTCCTGCGGAGCTCGTGTACCA
GGAGGTGATCCTGCAGCCCGAGAGGATGGTGCTGTGGAACAAGACAGTGACTGCCTGCCA
GATCCTGCAGCGAGTGGAAGACAACACCCTCATCTCCTATGACGTGTCTGCAGGGGCTGC
GGGCGGCGTGGTCTCCCCAAGGGACTTCGTGAATGTCCGGCGCATTGAGCGGCGCAGGGA
CCGATACTTGTCATCAGGGATCGCCACCTCACACAGTGCCAAGCCCCCGACGCACAAATA
TGTCCGGTGAGCCTCACTTTGCCTGGGGTCACCCCTGCCAGCCCCTCCCCTGGGAGCATT
GAGCAGTGCAGGGTACAGCATGTACAGCTGGGCACTTCCCCTGCTGAGGCTGCGTTCCTG
TTCCCTGTCCCGCTGGGCTCTGCTCCTCCTGGCTACTAATCCTGCTAATCTTGCTGCTCT
GTCTGTGGAGATGGGGGGTGGTGGACAGCTGGAACCAAGCCACCAAGGCTGGACGGGATG
TG
>ENST00000626224.2 cdna chromosome:GRCh38:CHR_HG2233_PATCH:239983523:240025330:-1 gene:ENSG00000281434.2 gene_biotype:protein_coding transcript_biotype:protein_coding gene_symbol:NDUFA10 description:NADH:ubiquinone oxidoreductase subunit A10 [Source:HGNC Symbol;Acc:HGNC:7684]
GATCCTGAGCTGACCGGGTAGCCATGGCCTTGCGGCTCCTGAAGCTGGCAGCGACGTCCG
CGTCCGCCCGGGTCGTGGCGGCGGGCGCCCAGCGCGTGAGAGGAATTCATAGCAGTGTGC
AGTGCAAACTGCGCTATGGAATGTGGCATTTCCTACTTGGGGATAAAGCAAGCAAAAGAC
TGACAGAACGCAGCAGAGTGATAACTGTAGATGGCAATATATGTACTGGAAAAGGCAAAC
TTGCAAAAGAAATAGCAGAGAAACTAGGCTTCAAGCACTTTCCTGAAGCGGGGATTCATT
ATCCAGACAGTACCACAGGAGATGGGAAGCCCCTCGCCACCGACTATAATGGCAACTGTA
GTTTGGAGAAATTTTACGATGATCCGAGAAGCAATGATGGCAACAGTTACCGCCTGCAGT
CCTGGTTGTACAGCAGTCGCCTGCTGCAGTACTCAGATGCCTTGGAGCACTTGCTGACCA
CAGGACAAGGTGTTGTGTTGGAGCGCTCCATCTTCAGTGACTTTGTGTTCCTGGAGGCGA
TGTACAACCAGGGATTCATCCGAAAGCAGTGTGAGTCAGCATTGCAGACCCACTTCTGGA
CTGGGGTGGCTGGAGCCAGTGGAAAGCTGGAATCTGGGAGCTCAGAGGAAGTACTGTTGA
TTAATGAAAGAGGAGGCCGAAGCAAGCCAGGTGTGGACCACTACAACGAGGTGAAGAGCG
TCACCATCTGCGATTACCTGCCCCCCCACCTGGTGATTTACATCGATGTGCCCGTTCCAG
AGCCACATGAAATGAAGATCACCTCTGCCTATCTACAGGACATTGAGAATGCCTATAAGA
AAACCTTTCTCCCTGAGATGAGTGAAAAATGTGAGGTTTTACAATATTCTGCAAGGGAAG
CTCAAGATTCAAAAAAGGTGGTAGAGGACATTGAATACCTGAAGTTCGATAAAGGGCCGT
GGCTCAAGCAGGACAATCGCACTTTATACCACCTGCGATTACTGGTTCAGGATAAGTTTG
AGGTGCTGAATTACACAAGCATTCCTATCTTTCTCCCGGAAGTCACCATTGGAGCTCATC
AGACTGACCGTGTCTTACATCAGTTCAGAGAGCGATTAGATTGGACTGTGTGTTTTGGGG
AGGAATCCACAGAGGTGAAGCATCAGGGGCACTTGCTGTCAGTGCAGCCTGGCACCGTGG
CCCTGACCGTGGGCTCCTGGCTGAGGTCGTGCTTGCTGGGTCTCCACTGGAAGCTGCTCT
TCCTCTTTCCAGAAAGCCCCATGCACACCACAGCCTTTATGTTCCTTTGTTGA
>ENST00000426694.5 cdna chromosome:GRCh38:9:128921748:128940442:1 gene:ENSG00000175287.18 gene_biotype:protein_coding transcript_biotype:protein_coding gene_symbol:PHYHD1 description:phytanoyl-CoA dioxygenase domain containing 1 [Source:HGNC Symbol;Acc:HGNC:23396]
CTGCAGATGGATGCGTTAATTCCCTTCCATAATCCTCCCAGGACCGAGAGGGTTTCAGAT
CGGTGCTGGGAGGGGCCCAGATAGTTCTCCCCAGGACCTCTTCCACCTTTGGAATGCCCA
TTACCTGGAGAAGGGGGGTGCCGCACATCCCCCAGACCAACCCTGCATCCCATTCTATCC
AGATTGAGGCCTAGAGAGAGGCAGGCGTTCCTCAGAGTCACAGGGAATGGCGGCGCCTGG
ACTGGGACTCAGCCCAGCTGCTTGGCCTGACCCTCTCACAGCATAATTTCCCGGCACCTG
GAGGCCGCGCTTAGAAGCCGCCCAGTGCCCTGAGCGTCTCCATGGCCTGCCTGAGCCCCT
CGCAGCTCCAGAAGTTCCAACAGGATGGATTCCTGGTGCTGGAAGGATTCTTGTCTGCGG
AAGAGTGTGTGGCCATGCAACAAAGGATTGGCGAGATAGTGGCTGAAATGGATGTTCCTC
TCCACTGCCGCACAGAATTCTCCACCCAGGAAGAGGAGCAGCTTCGAGCCCAGGGCAGCA
CAGACTATTTCTTGAGCAGTGGTGACAAGATTCGATTCTTCTTTGAGAAAGGCGTTTTTG
ATGAGAAAGGAAATTTCCTGGTCCCTCCGGAGAAATCCATCAACAAAATTGGCCACGCTC
TGCACGCCCACGACCCCGTCTTCAAGAGCATCACACACTCCTTCAAGGTGCAGACCTTGG
CCAGAAGTCTGGGCCTCCAGATGCCCGTGGTGGTGCAGAGCATGTACATCTTTAAGCAAC
CTCACTTTGGCGGTGAAGTCTCCCCTCATCAGGACGCCTCCTTCCTGTACACGGAGCCCC
TGGGCCGGGTGCTGGGCGTGTGGATCGCAGTG
>ENST00000491417.1 cdna chromosome:GRCh38:2:238261441:238262975:-1 gene:ENSG00000132326.11 gene_biotype:protein_coding transcript_biotype:retained_intron gene_symbol:PER2 description:period circadian clock 2 [Source:HGNC Symbol;Acc:HGNC:8846]
TGATGCTGGCCATCCACAAAAAGATCCTGCAGTCAGGCGGGCAGCCTTTCGACTATTCTC
CCATTCGGTTTCGCGCCCGGAACGGAGAGTACATCACGTTGGACACCAGCTGGTCCAGCT
TCATCAACCCATGGAGCAGGAAAATCTCCTTCATCATTGGGAGGCACAAAGTCAGGGTGG
GCCCTTTGAATGAGGACGTGTTTGCAGCCCACCCCTGCACAGAGGAGAAGGCCCTGCACC
CCAGCATTCAGGAGCTCACAGAGCAGATCCACCGGCTCCTGCTGCAGGTGGGTGTGGTGC
CTGCATGTCCTCCTCCCAGGTAGCAGCCTGAGAGCCCCCTGCAGAGGACATAGGCTCTGA
ACCCTGGTCCTGGCACACCCACTCAGACAGCTTCATCTGTCATTCTCTGAACATCCCCCA
GGGGACAGTTTGGGCATAGACTGTGCTAGTCCGAGACAGTCCATAGTACCCTTGGCTCTC
TCCAGCCTTGCATTCGACCTTGTCTGAACTGCAGCCCTGAGTGAGTAGCTGAAGGACGTG
TGCAGACCCCGTGCTCTGACACAGGCTGCATAGTT
>ENST00000437957.2 cdna chromosome:GRCh38:17:19132053:19138588:1 gene:ENSG00000189152.10 gene_biotype:protein_coding transcript_biotype:protein_coding gene_symbol:GRAPL description:GRB2 related adaptor protein like [Source:HGNC Symbol;Acc:HGNC:37240]
ACCAGTCTGTCTCAGACCAAAGGCCCCCTTATCTGCTCCCCAGAGCCTGACGTCCCCCCA
CTGAATTGTCACCCCTGAGCTGTCTAAATGCGAGGGACCCTAGGTGACCACTGGTGGCTG
TGCTCAGGCCGGGTCCCCCGACCTTCACCCCAAGGCTCAGTGCGTGGCATATCCTGAACA
TGGAGGATGACCAGAACTGGTACAAGGCCGAGCTCCGGGGTGTCGAGGGATTTATTCCCA
AGAACTACATCCGCGTCAAGCCCCATCCGTGGTACTCGGGCAGGATTTCCCGGCAGCTGG
CCGAAGAGATTCTGATGAAGCGGAACCATCTGGGAGCCTTCCTGATCCGGGAGAGTGAGA
GCTCCCCAGGGGAGTTCTCTGTGTCTGTGAA
>ENST00000520225.1 cdna chromosome:GRCh38:8:85209213:85214518:1 gene:ENSG00000133740.10 gene_biotype:protein_coding transcript_biotype:protein_coding gene_symbol:E2F5 description:E2F transcription factor 5 [Source:HGNC Symbol;Acc:HGNC:3119]
AAATAAAGAGTCGAGTTCATCTAAGCCCGTGGTTTTTCCTGTTCCCCCACCTGATGACCT
CACACAGCCTTCCTCCCAGTCCTTGACTCCAGTGACTCCACAGAAATCCAGCATGGCAAC
TCAAAATCTGCCTGAGCAACATGTCTCTGAAAGAAGCCAGGCTCTGCAGCAGACATCAGC
TACAGATATATCTTCAGCAGGATCTATTAGTGGAGATATCATTGATGAGTTAATGTCTTC
TGACGGAGGAAAGTTAAAGGACACTACAGGTCATCAAAAACAAGTTGGCCAAGGACTCAT
TACTTGTCTTATATTTTTACTGCCACTAAACTGCCTGTATTTCTGTATGTCCTTCTATCC
AAACAGACGTTCACTGCCACTTGTAAAGTGAAGGATGTAAACGAGGATATATAACTGTTT
CAGTGAACAGATTTTGTGAAGTGCCTTCTGTTTTAGCACTTTAAGTTTATCACATTTTGT
TGACTTCTGACATTCCACTTTCCTAGGTTATAGGAAAGATCTGTTTATGTAGTTTGTTTT
TAAAATGTGCCAATGCCTGTACATTAACAAGATTTTTAAAAATAAAATTGTATAAAACAT
TCAA
>ENST00000440367.6 cdna chromosome:GRCh38:3:42905731:42917641:1 gene:ENSG00000182983.14 gene_biotype:protein_coding transcript_biotype:protein_coding gene_symbol:ZNF662 description:zinc finger protein 662 [Source:HGNC Symbol;Acc:HGNC:31930]
TGGCAGTTAAAGAAATAACTCCCCAGGAGGTGCTAGACATCGGGCGCATGTTAGAGGCAC
AAAGATGAGAATGTTAAAAGACATAAAATACAGGTCTGCTCTGGGAATGCAAAAACTGGT
AAAAGGAGAGATAAAAGAGCAGGTGCAGTCTAGTGAAGTACCCGCTACCTCCTATCAGCA
AATATCTGTCCACCTAGGGTGCAGCGAGCTGGAGAGGAAGGGGTGGCCTAGAGCGCAGGG
GAAGGATTCCTCCCCAGCCGCCTGCACCCCTACCCCGGTAGCGGTCCCTGGGATCGTCCG
TGTCTCCAGGAGAACCGGACCGCTCTCCCCTCCCTCCCCGAGCGAGAAAGGAGGACCACA
GAGATGCGGCGCCCTCCGCCGTCCTAGAGCAACCGGAGCGGCCCGAGCCCCGGCCTCCCG
GATGCTGGGGCCTGGCGGGAGTCAGTGACCTTCGAGGATGTGGCCGTCTACTTCTCTGAG
AACGAATGGATCGGCCTGGGCCCTGCTCAGAGAGCCCTGTACAGGGATGTGATGCTGGAG
AATTATGGGGCTGTGGCTTCCCTGGCAGCATTTCCATTTCCCAAACCGGCTCTGATTTCC
CAGCTGGAGCGAGGGGAAACACCCTGGTGCTCGGTTCCTCGGGGAGCTCTGGATGGAGAG
GCCCCAAGGGGCATCTCCTCAGGATATCCATTTCTAAAGCCTGCTGGGATTTCCCATCCT
GAGCAGGTGGAAGAGCCATTAAACCTGAAACTGCAAGGAGAGGGTCCAAGCCTGATTTGT
CCGGAGGGTGTGTTGAAGAGGAAGAAAGAAGATTTTATTCTGAAGGAGGAAATTATTGAG
GAAGCACAGGACCTCATGGTCCTATCAAGTGGACCCCAGTGGTGTGGATCCCAGGAATTA
TGGTTTGGGAAAACCTGTGAAGAGAAAAGCAGGTTAGGGAGATGGCCTGGTTACCTCAAT
GGGGGACGTATGGAAAGTTCTACAAATGATATTATAGAAGTGATTGTCAAGGATGAGATG
ATCTCAGTAGAAGAGAGTTCAGGGAATACTGATGTCAATAACCTCCTTGGTATACATCAC
AAAATTCTAAATGAGCAAATATTCTATATATGTGAGGAATGCGGCAAGTGTTTTGATCAA
AATGAGGACTTTGATCAACACCAGAAAACTCATAATGGAGAGAAGGTCTATGGATGTAAG
GAATGTGGGAAGGCTTTCAGTTTTCGATCACATTGCATTGCACATCAGAGAATTCACAGT
GGGGTGAAACCCTATGAATGTCAAGAATGTGCTAAGGCCTTTGTTTGGAAGTCAAACCTG
ATTCGTCACCAGAGAATACATACTGGAGAGAAACCCTTTGAATGTAAGGAATGTGGGAAG
GGCTTTAGTCAGAACACAAGCCTTACGCAACATCAACGGATCCACACTGGTGAGAAACCA
TACACATGTAAGGAATGTGGGAAAAGCTTTACTCGAAACCCAGCCCTTCTTCGACATCAG
AGAATGCACACTGGGGAGAAGCCTTACGAATGTAAGGACTGTGGGAAGGGCTTCATGTGG
AACTCAGATCTTTCTCAGCACCAGAGGGTCCACACTGGGGACAAGCCTCATGAATGTACT
GACTGTGGGAAAAGCTTCTTTTGCAAGGCACATCTTATTCGACATCAAAGAATCCATACT
GGGGAAAGACCCTATAAATGTAATGACTGTGGGAAGGCCTTCAGTCAGAATTCTGTCTTA
ATTAAGCACCAGAGGCGCCATGCTAGAGACAAACCCTATAACTGTCAGATCTCTCACCTT
CTTGAACATTAGAGAGTGCATAATGGTGATACTTGTTTATAATTCTTATGCTGCAGGAAC
CCTAGAGACAAAATGAGATGACCATTCACAATTTGCTGTAACCCTTAACTTAAATAGCCA
GTATTATCTTGCCCTTTTGAACATTTACCATGTACTCTAGCAAGACTGGTCCCTCTGTTC
TATGATGTTTTAACAAGGCATCATTTAGTTGGGCAGCTACTCTGTATCAGGTGCTAACCA
CTTTACATACATTAATTTGCATAACAATCCTATTAAGGTAGGTGCTCTTCTCCCCATTTT
ACAAATGAGAAATCTGAGTTGAAAGAGGTTATAAAACTCATTCAGGGTTGCTCAGTTAGT
AAGTTATAGAGTTGAAATTGGAGCCAGGCCTATCTGACTGCAGAGTTTACTGTTCTTTAC
TTAATTGTACATATTTATGTCTCTGCCCATTTTTATTTGCTTATTTTCCTGTGCTTTTAG
TTTCCCTTCATCACTCAGATCTAGCTCCTTCAACTAAGAAGATCTCTCTTCCTCTTCTAC
TTGTAATCAGTACCACCCAAGTTAGTATTTAATTATGTGCCATCTTATATTTTTCTAATA
GTCTCATGTCTTTTAATCTTAACCCCAGCTAAATGACTCTGAGGACCAACAGTACATTTC
TTTTATGTTTTTCAAATCCTGAAACATTAATCTTTGACTAGATATAACATGCTCATGATA
AAAAAGAATTGAAATAGTTGAAAAGGGTGTTCAGTGAAAAGTAAATTTCCTTGTCATTCC
TATCTCTTGAGTTCTCCCCAGAGGCAATCACTGCTACTGGTTGTGTATCTCTGTAGATAC
TCTTTGTATACAAGTGTTTATTAGTATTGCTTTTCATAATTCTGTCTCACTGAAAACCTT
ATTTGATGGAAGCAACATTGCAGTTAAATTGTGAACTCTAAGACCTTTTCTTCAGAAGTT
GCTTTCCTTTTGAGGCCACCAAAGTAATTTAGGGAAACAGCAGAGGGTAATCCAGGTCTT
TTTTTTTTTTTTTTTTTTTTTAGACAGAGTCTCACTCTGTTGCTCTGGCTGGAGTGCAGT
GGTGCTATCTCAGCTCACTGCAAGCTCCACCTCCTGGGTTCATGCCATTCTTCTGCCTCA
GCCTCCCAAGTAGCTGGGACTACAGGTGCCCGCCACCATGCCTGGCTAATATTTTTTATT
TTTAGTAGAGACGGGGTTTCACCATGTTAGCCAGGCTGGTCTCGATCTCCTGACCTTGTG
ATCCACCTGTCTCGGCCTCCCAAAGTGCTGGGATTACAGGCCTCAGCTACCACGCCTGGC
CAATCCAGGTCTTAAGAGACCTCATTGCCTTTGTTTTATGAGATATCATTCTGGGATTGG
GAATATGTAAACTCAACTGGAGATTTTTTTTCATAAAAATTTATATAGTTCCAGCCCTCT
CATTGCTTCCTATCCTAAATCCTCTTCCAGTCTGTCCATCCCTCACTACCATGATAGTCT
ACATTCTGATAAGCTGTGAGGCCACTGCCAAGGGAGGGAGAAATGGTCACTTTCTGGTGG
TGGTTAATGCTTTGTTAGATAGCTTCATCCAGTCAATAGTTGAAAAGTTTTCACATAATC
CAGTATTGGCATCAGAGCCAGAAATGCCCTCCCTAGGTCCAGGACCAAAGATAAAACAAA
CACGAGGAACATGTAGCGTCTACACAGGAAAGTAAAGAATTATAGAATTAACTAATTCTA
CTTGAAATCAGGAGTTTTATAAAACAACATTTTTAGACGTGGTCATCTTTTATTGGTTTC
CATCATCTCTTCCCCTTCTCTCTGGGAACAGTTACCCGGGTATTCTTTGGGAAGCTATCC
TTTCTCAGCTATGTGGTTTGGCACCACCACCATCTTCATGAGTGGACCCTGTTTGGCTTG
TGTCAATCAGTTTATCCCATCCCCTTGGCCACAGAGCCATTGTGATATGAGGAGATACTG
GCTCTTCTGGAAAAGAGAGGCTTTTCTTCATCGAGAGCTACCAGAGGAGATATTATCTGT
CCTCTGTGTGGCACATAGGAAAATGTGAGACCTAGAATTATAGCAACTTTTTTTTTCTGT
TAAAAGGGGAGATTCTCAAGCTTCCAGGTGCTACCATATGGAGCCTAAGGATAAAGCCAA
TACCAAAGAAAACAGTGACTAAACAGAGAGAAACTAGGTCCTTGGTGACATCTTTTGAGC
CACTAGACCAAGCTTTACCTGAAGCAGAGCTACCTCAGAACTTTTCAGCTATGTGAGCCA
ATAAACATCTGTCAAACGA
>ENST00000586995.5 cdna chromosome:GRCh38:17:69247346:69302849:-1 gene:ENSG00000154265.15 gene_biotype:protein_coding transcript_biotype:nonsense_mediated_decay gene_symbol:ABCA5 description:ATP binding cassette subfamily A member 5 [Source:HGNC Symbol;Acc:HGNC:35]
GTTGAATTTTTTGTTACTGTGGCTTTTGGATTTATTGGCCTTATGATAATCCTCATAGAA
AGTTTTCCCAAATCGTTAGTGTGGCTTTTCAGTCCTTTCTGTCACTGTACTTTTGTGATT
GGTATTGCACAGGTCATGCATTTAGAAGATTTTAATGAAGGTGCTTCATTTTCAAATTTG
ACTGCAGGCCCATATCCTCTAATTATTACAATTATCATGCTCACACTTAATAGTATATTC
TATGTCCTCTTGGCTGTCTATCTTGATCAAGTCATTCCAGGGGAATTTGGCTTACGGAGA
TCATCTTTATATTTTCTGAAGCCTTCATATTGGTCAAAGAGCAAAAGAAATTATGAGGAG
TTATCAGAGGGCAATGTTAATGGAAATATTAGTTTTAGTGAAATTATTGAGCCAGTTTCT
TCAGAATTTGTAGGAAAAGAAGCCATAAGAATTAGTGGTATTCAGAAGACATACAGAAAG
AAGGGTGAAAATGTGGAGGCTTTGAGAAATTTGTCATTTGACATATATGAGGGTCAGATT
ACTGCCTTACTTGGCCACAGTGGAACAGGAAAGAGTACATTGATGAATATTCTTTGTGGA
CTCTGCCCACCTTCTGATGGGTTTGCATCTATATATGGACACAGAGTCTCAGAAATAGAT
GAAATGTTTGAAGCAAGAAAAATGATTGGCATTTGTCCACAGTTAGATATACACTTTGAT
GTTTTGACAGTAGAAGAAAATTTATCAATTTTGGCTTCAATCAAAGGGATACCAGCCAAC
AATATAATACAAGAAGTGCAGAAGGTTTTACTAGATTTAGACATGCAGACTATCAAAGAT
AACCAAGCTAAAAAATTAAGTGGTGGTCAAAAAAGAAAGCTGTCATTAGGAATTGCTGTT
CTTGGGAACCCAAAGATACTGCTGCTAGATGAACCAACAGCTGGAATGGACCCCTGTTCT
CGACATATTGTATGGAATCTTTTAAAATACAGAAAAGCCAATCGGGTGACAGTGTTCAGT
ACTCATTTCATGGATGAAGCTGACATTCTTGCAGATAGGAAAGCTGTGATATCACAAGGA
ATGCTGAAATGTGTTGGTTCTTCAATGTTCCTCAAAAGTAAATGGGGGATCGGCTACCGC
CTGAGCATGTACATAGACAAATATTGTGCCACAGAATCTCTTTCTTCACTGGTTAAACAA
CATATACCTGGAGCTACTTTATTACAACAGAATGACCAACAACTTGTGTATAGCTTGCCT
TTCAAGGACATGGACAAATTTTCAGGAATTGCTTGATAGACAAAAGGATGTTATTGATGT
TTGTTTTCTGCCCTAGACAGTCATTCAAATTTGGGTGTCATTTCTTATGGTGTTTCCATG
ACGACTTTGGAAGACGTATTTTTAAAGCTAGAAGTTGAAGCAGAAATTGACCAAGCAGAT
TATAGTGTATTTACTCAGCAGCCACTGGAGGAAGAAATGGATTCAAAATCTTTTGATGAA
ATGGAACAGAGCTTACTTATTCTTTCTGAAACCAAGGCTGCTCTAGTGAGCACCATGAGC
CTTTGGAAACAACAGATGTATACAATAGCAAAGTTTCATTTCTTTACCTTGAAACGTGAA
AGTAAATCAGTGAGATCAGTGTTGCTTCTGCTTTTAATTTTTTTCACAGTTCAGATTTTT
ATGTTTTTGGTTCATCACTCTTTTAAAAATGCTGTGGTTCCCATCAAACTTGTTCCAGAC
TTATATTTTCTAAAACCTGGAGACAAACCACATAAATACAAAACAAGTCTGCTTCTTCAA
AATTCTGCTGGTGAGAGTGTGTGAAGACTCAGATATCAGTGATCTTATTAGCTTTTTCAC
AAGCCAGAACATAATGGTGACGATGATTAATGACAGTGACTATGTATCCGTGGCTCCCCA
TAGTGCGGCTTTAAATGTGATGCATTCAGAAAAGGACTATGTTTTTGCAGCTGTTTTCAA
CAGTACTATGGTTTATTCTTTACCTATATTAGTGAATATCATTAGTAACTACTATCTTTA
TCATTTAAATGTGACTGAAACCATCCAGATCTGGAGTACCCCATTCTTTCAAGAAATTAC
TGATATAGTTTTTAAAATTGAGCTGTATTTTCAAGCAGCTTTGCTTGGAATCATTGTTAC
TGCAATGCCACCTTACTTTGCCATGGAAAATGCAGAGAATCATAAGATCAAAGCTTATAC
TCAACTTAAACTTTCAGGTCTTTTGCCATCTGCATATTGGATTGGACAAGCTGTTGTTGA
TATCCCCTTATTTTTTATCATTCTTATTTTGATGCTAGGAAGCTTATTGGCATTTCATTA
TGGATTATATTTTTATACTGTAAAGTTCCTTGCTGTGGTTTTTTGCCTTATTGGTTATGT
TCCATCAGTTATTCTGTTCACTTATATTGCTTCTTTCACCTTTAAGAAAATTTTAAATAC
CAAAGAATTTTGGTCATTTATCTATTCTGTGGCAGCGTTGGCTTGTATTGCAATCACTGA
AATAACTTTCTTTATGGGATACACAATTGCAACTATTCTTCATTATGCCTTTTGTATCAT
CATTCCAATCTATCCACTTCTAGGTTGCCTGATTTCTTTCATAAAGATTTCTTGGAAGAA
TGTACGAAAAAATGTGGACACCTATAATCCATGGGATAGGCTTTCAGTAGCTGTTATATC
GCCTTACCTGCAGTGTGTACTGTGGATTTTCCTCTTACAATACTATGAGAAAAAATATGG
AGGCAGATCAATAAGAAAAGATCCCTTTTTCAGAAACCTTTCAACGAAGTCTAAAAATAG
GAAGCTTCCAGAACCACCAGACAATGAGGATGAAGATGAAGATGTCAAAGCTGAAAGACT
AAAGGTCAAAGAGCTGATGGGTTGCCAGTGTTGTGAGGAGAAACCATCCATTATGGTCAG
CAATTTGCATAAAGAATATGATGACAAGAAAGATTTTCTTCTTTCAAGAAAAGTAAAGAA
AGTGGCAACTAAATACATCTCTTTCTGTGTGAAAAAAGGAGAGATCTTAGGACTATTGGG
TCCAAATGGTGCTGGCAAAAGCACAATTATTAATATTCTGGTTGGTGATATTGAACCAAC
TTCAGGCCAGGTATTTTTAGGAGATTATTCTTCAGAGACAAGTGAAGATGATGATTCACT
GAAGTGTATGGGTTACTGTCCTCAGATAAACCCTTTGTGGCCAGATACTACATTGCAGGA
ACATTTTGAAATTTATGGAGCTGTCAAAGGAATGAGTGCAAGTGACATGAAAGAAGTCAT
AAGTCGAATAACACATGCACTTGATTTAAAAGAACATCTTCAGAAGACTGTAAAGAAACT
ACCTGCAGGAATCAAACGAAAGTTGTGTTTTGCTCTAAGTATGCTAGGGAATCCTCAGAT
TACTTTGCTAGATGAACCATCTACAGGTATGGATCCCAAAGCCAAACAGCACATGTGATG
TATCGGAACAGTACAACATCTAAAGAGTAAATTTGGAAAAGGCTACTTTTTGGAAATTAA
ATTGAAGGACTGGATAGAAAACCTAGAAGTAGACCGCCTTCAAAGAGAAATTCAGTATAT
TTTCCCAAATGCAAGCCGTCAGGAAAGTTTTTCTTCTATTTTGGCTTATAAAATTCCTAA
GGAAGATGTTCAGTCCCTTTCACAATCTTTTTTTAAGCTGGAAGAAGCTAAACATGCTTT
TGCCATTGAAGAATATAGCTTTTCTCAAGCAACATTGGAACAGGTTTTTGTAGAACTCAC
TAAAGAACAAGAGGAGGAAGATAATAGTTGTGGAACTTTAAACAGCACACTTTGGTGGGA
ACGAACACAAGAAGATAGAGTAGTATTTTGAATTTGTATTGTTCGGTCTGCTTACTGGGA
CTTCTTTCTTTTTCACTTAATTTTAACTTTGGTTTAAAAAGTTTTTTATTGGAATGGTAA
CTGGAGAACCAAGAACGCACTTGAAATTTTTCTAAGCTCCTTAATTGAAATGCTGTGGTT
GTGTGTTTTGCTTTTCTTTAAATAAAACGTATGTATAATTAA
>ENST00000575206.1 cdna chromosome:GRCh38:17:1728210:1730927:1 gene:ENSG00000167716.18 gene_biotype:protein_coding transcript_biotype:protein_coding gene_symbol:WDR81 description:WD repeat domain 81 [Source:HGNC Symbol;Acc:HGNC:26600]
ACTTCCAAGCCGGGCTCTATGTGACTGAGTCTCCCCAGCCCCAGGAGGCTGAGGCTGTGA
GCCTGGGCCGGCTGAGTGACAAGAGCAGCACCAGCGAGACCTCCCTGGGTGAGGAGCGGG
CTCCAGACGAGGGGGGTGCCCCCGTGGACAAGAGCAGCCTTCGATCAGGTGACAGCAGCC
AGGACTTGAAGCAAAGCGAGGGCTCCGAGGAGGAAGAGGAGGAGGAGGACAGCTGCGTGG
TGCTAGAGGAGGAGGAGGGGGAGCAGGAGGAGGTCACCGGGGCATCTGAGCTCACTCTGT
CTGACACGGTGCTGTCCATGGAGACGGTTGTGGCCGGCGGCAGTGGGGGAGATGGAGAAG
AAGAGGAGGAGGCACTGCCTGAGCAGTCAGAAGGCAAAGAACAGAAGATCCTCCTTGGAC
CCACTCGGCAGCAGTTCACAGTGAGCAGTGGCGAGAGCCCACCGCTGAGCGCCGGCAACA
TCTACCAGAAGAGGCCGGTCCTGGGCGACATCGTGTCAGGGCCTGTGCTCAGCTGCCTCC
TCCACATCGCCCGCCTGTATGGGGAGCCTGTCCTCACCTACCAGTACCTG
>ENST00000477796.1 cdna chromosome:GRCh38:X:107544583:107555197:1 gene:ENSG00000147234.10 gene_biotype:protein_coding transcript_biotype:processed_transcript gene_symbol:FRMPD3 description:FERM and PDZ domain containing 3 [Source:HGNC Symbol;Acc:HGNC:29382]
ATGTAGTAGGCCCTTGCTAAATTTGTCAAAAGAATGAATAAACGCCCCCCCAAAGACAAT
GAGGATGCCCCTCAGCACGACTCCTGTATTCCTAATTGCTGGGCCTTACAGAGCTCAGCA
GGGAGCTAGAATCCAAGGGGCACCCAGGAAAGGCTTAGTTTCCAGTGTTTGCTAATCATG
CTTCTGATAAAATTGTGGGAGAGTTTTCAAGAACTAAAAAGCCAGCCAGGCATGGTGGCC
TGTAAGCCCAGTACTTTGGGAGGCTGAGGCAGGTGGATCACCTAAGGTCAGGAGTTCAAG
ACCAGCCTGGCCAACATGGTGAGACCCCATCTCTACTAAAAATACAAAATTAGCTGGGTG
TGGTGGCACATGACTGTAATCCCAGCTACTCAGGAGGCAAGGCTGGAGAATCGCTTGAAC
CCAGGGAGCGGAGGTTGCAGTGAGCCGAGATTGCACCATTGCACTCCAGCCTAGGCGACA
AGAGTGAAACTCCGTCTAAAAATAAATAAATAAATACAAGCCTGGCTGATTTTTTGGGCA
TTTCTTACAGAATTGGATAAACAAAGTGGTGCAGAGCCCAAAACTAGAAAGCCAGAAGAC
TTGGGTTAAATCTCTCACATCTCTATTCCCCAATAGTGTAGTAACTGTGGATAAATCCTT
TTGGAGTGCTAGGTCTCCTTTCTCCCACATCTAAAATAGTATTTATTATGCAACTCCTTC
CTAGGGGCAGGACATGTCTGTGAGGTGAACAAGATCATTTCTGTAAATTATTTGGGATGC
TTATATTCAGATATAATAATAATAATAAAAAGACACCCTTTAGGTCTATCTCACTGTAAG
AAAACCAAATATATAAAAACTCAATGTATGTTATTACTAAAGAACTTTTGCAAACTCCCC
TAGGCCTAGAGTATTAATAATGGGGTTCAATCTACCCAAATTCAATTCATGCCCAGCTGT
TTCAGAACACACCAATTACATAGGGAAGCATTTAGCACATTGCCTTGCAACTAATAGGTA
ATTAATATTTGTTTATTGACTCCTTGATCAGTAATGCAAAGTGTACCTGTACTGGGACAT
CTTAACTCTGACGTGACAAAGGTTAGGCTTTCCCTAGATATGGAGAACTCACCATCTCTC
TGTTCTTTTTCCAGTCCCCCAAATCTGCTTTCATCAGTGCTGCGAAGAAGGCCAAGTTGA
GGTCCAATCCTGTGAAGGTTCGATTTTCTGAGCAGGTGGCAGTTGGAGAAACAGATGCAA
AAATGATGAAGAAGGAAGCTCTCCTCCTCATCCCTAATGTCCTGAAGGTTTTCTTAGAAA
ATGGGCAGATCAAGTCATTCACATTTGATGGTCGGACCACTGTTAAGGATGTGATGTTGA
CATTACAGGACCGCCTTTCCCTGAGGTTCATTGAGCACTTTGCTCTTGTCCTTGAGTATG
CCGGGCCAGAACAGAATCACAAGTTTCTGCTTCTTCAGGACAAGCAACCCCTGGCTTATG
TGGTACAGCGGACACACTATCATGGAATGAAATGCCTCTTCCGAATAAGCTTCTTTCCCA
AAGACCCTGTGGAGCTGCTGCGTCGGGATCCTGCTGCTTTTGAGTACCTATACATCCAGG
TAGAGTCTGGCTTGGGGATACACAGACAGACCAGTGGACAAAGAAGCAGGCAGGCTGTTC
TGCCATCACAATGAAATAGCTATGTAAGTTTTTCCAACCTCCAGGTAGCCCTGAAGGCCC
TTTCCTTCCTTTTCTGCTACCATCGTAGGCCATGGCCAAGTTGGCTGGCCTGGTGACCTG
AGCTGGCTGTGGCTCAAAGTCCTGTCTATTTGTCCACTCAGATCTCATCAGTTTTCAGAA
ACAAGCAATCCCAGTAACTCTGGCATCCTCACAGGATCCTAAAGTTTAACAAGCCCATTT
CGGTTTCAACGGGTCCCAACCCCCAATACCTAGCTCCAGTATGAGATGATTCCCAATTCA
GTTTATCCAGAAACATTTACTAGACACTTACTCTGGGTTAAGCCCTATGCTAGGTACTAG
CAATCAGAAGTGAATGAAGAACTGTCCTGGCTCACTAGAGCTTATATGTGCCTGAATAAA
TATGACAGCAGCAGGGTGCAATGAAGATGAGGGCACTCAGGAAGCATTTTTCCAACTCTA
CACAAGAGAGATGGTGCAGGCTTCATGGAAAAAGTGATATATGCATGCTCTTAGCCTTGA
AGAATGAATGAGAGTTTGTTGTGTAGAGAGATGGAATGGAGGGGGCATACTCTAAGCAAA
GGGCCTTGCATTTACAAAGCCATGGTGGCATG
>ENST00000586492.1 cdna chromosome:GRCh38:19:3005839:3008876:-1 gene:ENSG00000065717.14 gene_biotype:protein_coding transcript_biotype:processed_transcript gene_symbol:TLE2 description:transducin like enhancer of split 2 [Source:HGNC Symbol;Acc:HGNC:11838]
GGAAAGCCGGCCTACTCCTTCCACGTGTCTGCGGACGGGCAGATGCAGCCGGTTCCCTTC
CCCTCGGATGCACTGGTAGGCGCGGGCATCCCGCGGCACGCCCGGCAGCTGCACACGCTG
GCCCATGGCGAGGTGGTCTGCGCGGTCACCATCAGCGGCTCCACACAGCATGTGTACACG
GGCGGCAAGGGCTGTGTGAAGAACCGAGACAACTACATTCGTTCCTGCAAGTTGCTGCCG
GATGGCCGGAGTCTGATCGTGGGCGGTGAGGCCAGCACCTTGTCCATTTGGGACCTGGCG
GCGCCCACCCCCCGTATCAAGGCCGAGCTGA
>ENST00000431660.5 cdna chromosome:GRCh38:7:88207676:88226976:-1 gene:ENSG00000075142.13 gene_biotype:protein_coding transcript_biotype:protein_coding gene_symbol:SRI description:sorcin [Source:HGNC Symbol;Acc:HGNC:11292]
ACTCTGCAAGAAGGCAATCCTCTAAGGATCACCAGCTTCTACCTATAAGACTTCAACTCA
AGATGCAGTATGGAGGGGCTCCCGGAGGGCCTGCGTTTCCCGGACAAACTCAGGATCCGC
TGTATGGTTACTTTGCTGCTGTAGCTGGACAGGATGGGCAGATAGATGCTGATGAATTGC
AGAGATGTCTGACACAGTCTGGCATTGCTGGAGGATACAAACCTTTTAACCTGGAGACTT
GCCGGCTTATGGTTTCAATGCTGGATAGAGATATGTCTGGCACAATGGGTTTCAATGAAT
TTAAAGAACTCTGGGCTGTACTGAATGGCTGGAGACAACACTTTATCAGTTTTGACACTG
ACAGGAGTGGAACAGTAGACCCACAAGAATTGCAGAAGGCCCTGACAACAATGGGATTTA
GGTTGAGTCCCCAGGCTGTGAATTCAATTGCAAAACGATACAGCACCAATGGAAAGATCA
CCTTCGACGACTACATCGCCTGCTGCGTCAAACTGAGGGCTCTTACAGACAGCTTTCGAA
GACGGGATACTGCTCAGCAAGGTGTTGTGAATTTCCCATATGATGATGTAAGTCTTAGAA
ATTAAGAGATACAGTAGATGAAAAGGATGTACACCAGATGGGTATCCCTTTGAAATTAGC
TGTTAAGAATATCTTAAGGTTAAGGATGCCAGAGACATAAGGGATTCAAAAGTTAGAAAG
AGTTATCATCCAGAATTTATTAATTTCATTTATTAGTCTTAACTATAGTGAGACCATGAT
TTGATTTGCATTCAGAGACCTGGGTTCAAGACCCAGCTTGTTGTATTTATTAGCTGGGTC
ACTTAAGCAGGTTTCTTAATTGCTGTGACACTATATGAATAAAGAAGATATAGTAGTAAT
GCCTTTTTCACTGAGCCATTGTAAGATTTCTATTAGAAATGCCCTTGAAAAACACTATGC
AGATATACTATCTGCTTTTGTCTTCTGTAAACAAATCATGTCAGTCACTGAGAATAGATA
ACAGCTCAATAGTTTTGCATACCTATGTTCTTCATTGAGGGCATAAGGCAGGCAACAACT
TAAATCACAATTTTTTTTTTTTTTTTGAGATGGAGTCTCGCTCTGTTGCCCAGGTTGGAG
TGCAGTGGCGCAATGTCAGCTCACTGCAACCTCCACGTCTCGGGTTCTAGCGATTCTCCT
GCCTCAGCCTCCTGAGGGACTATAGGCATGTGCCACCATACCTGGTTAAGTTTTTTTGTA
TTTTTAGTAGAGACGGGGTTTCACTGTGTTAGCCAGGATGGTCTCGATCTCCTGTCCTTG
TGATCTGTCCGCTTAGGCCTCCCAAAGTGCTGGGATTACAGGCGTGAGCCACTGCTCCCG
GCTAAATCACAATTTAAAACAAGTTATTTACTAAACAG
>ENST00000580380.1 cdna chromosome:GRCh38:17:75136148:75168281:-1 gene:ENSG00000189159.15 gene_biotype:protein_coding transcript_biotype:protein_coding gene_symbol:HN1 description:hematological and neurological expressed 1 [Source:HGNC Symbol;Acc:HGNC:14569]
CTCAATTAGAAAACTGCAATTTGGTTCCACCACATCCTGACTACTACCAGTTTTGCGGCC
TCCAGGTGGTGGATCCAATTTTTCATTAGGTTTTGATGAACCAACAGAACAACCTGTGAG
GAAGAACAAAATGGCCTCTAATATCTTTGGGACACCTGAAGAAAATCAAGCTTCTTGGGC
CAAGTCAGCAGGTGCCAAGTCTAGTGGTGGCAGGGAAGACTTGGAGTCATCTGGACTGCA
GAGAAGGAACTCCTCTGAAGCAAGCTCCGGAGACTTCTTAGATCTGAAGGGAGAAGGTGA
TATTCATGAAAATGTGGACACAGACTTGCCAGGCAGCCTGGGGCAGAGTGAAGAGAAGCC
CGTGCCTGCTGCGCCTGTGCCCAGCCCGGTGGCCCCGGCCCCAGTGCCATC
>ENST00000525470.1 cdna chromosome:GRCh38:11:59807236:59810022:-1 gene:ENSG00000166902.4 gene_biotype:protein_coding transcript_biotype:retained_intron gene_symbol:MRPL16 description:mitochondrial ribosomal protein L16 [Source:HGNC Symbol;Acc:HGNC:14476]
AAAAAATAAAATAAATAAAAATAAGAAGTAGTACCTTTGGCCCAGGTTGTATCGGGGTCC
CGGCCTGTTACCTTCGTCGTTTAACTTGATTTGTCTTTGTAGATTCCTGGGCACTCCTCC
CCGCCAGTGCTGGCGTAAAGACACTGCTCCCAGTACCAAGTTTTGAAGGATGATAAAGAA
GATGTCACATGTCTGGCCTGAAGTTTTGCCCACCCACCAAAACCTGGCACACTGACCTGT
GCAGGTCTCAGCATGAAAAGTCCCTGCATATATGAGAGAAAGAGCATTGATCAAAGGATT
CCTAGGTTATGTTTCCATTCCTGAAAAACCCAAGCTTAGATTTATTGAAAGGGCACCACT
TGTGCCAAAAGTAAGAAGAGAACCTAAAAATTTAAGTGACATACGGGGACCTTCCACTGA
AGCTACGGAGTTTACAGAAGGCAATTTTGCAATCTTGGTGAGTGAATTCAGCATCGAGCA
GCAATGGGATGGAAGCTAGGGAATAACAAAATCTCATACTCCTTGAGATAATTTAGTCTC
TTCCTCCACAGTTTTTATTAGAACTGCCACCAGTTGCTCTTTAAACTGGTATGTACAGAG
GCTACTGGGTACCCAGTAAACATTTGGGTTATATATCTTTTTTTTTTTTAATGTAGAGTG
AAAATAACGTAAAAGCAGAAGGAAGGGGCTAGCTAATGTGCCCCATAATCAGATCATGAG
ATCTTTTCAAGCCCTGGTAAAAATAAAACCATCCACAATATAGGATGTGGAAGACAGCTG
TTTCCTTACTTGTTGAGTAGCTTCCATGAAGACTTGATGTCAGCAGCCACACAAATGGGT
GTGCACTAGGATTTGTTTTCCACCAGGCAGCCAGAGTGATATTCCAAAGTCCTCTTCCTG
CAGCCTACATAATCACCCCCAC
>ENST00000553817.1 cdna chromosome:GRCh38:14:44963851:45042322:-1 gene:ENSG00000179454.13 gene_biotype:protein_coding transcript_biotype:processed_transcript gene_symbol:KLHL28 description:kelch like family member 28 [Source:HGNC Symbol;Acc:HGNC:19741]
AAAATTTTTTCCCTAGTGTTCCAGAGAGCTACCAAAGTGCTTTCTGTGAGGAAGTCCCAT
GGTCTGGTTTATATCTTAACAGCATCAATGGCTGTTATATGAGATGGAGTAATAATGCAA
GCATGGAAACCGGTGATGAAACTACAATAGCCATGTGGGAGATAATTACGGCATGAACTA
GAGGGATGGCAGCAGAGACTGCAGTAGCCAACTGTCCTTTGTAATCTGCTCCACCTTTTT
TGGAGGGCACAGTGGAATTTGGGAGGAGAGGAGAAAACTAACTATACCTCGTATTTTGCT
CCAATGAGTTCAACTGTATCCACAGCTTTAAAAAGGATGCTGGTTTTACCTGAGCCCATT
GATGATGCCAATACGGCAAAAGCTTCTAAAGCTGCTTGGCGTACCCTGCGTTTGCTATCT
ACAAGAGCTGGGGCAAGATCAAAGGACAGTTTGGGCAAGTCAAAATCCTCACTAGGATAG
GTCAGCAGGGAGCAGATGCAAATGTTCACCACCTCCTCTCTCACTCTGGAATGCTTATGT
TTGAGATGTT
>ENST00000448210.5 cdna chromosome:GRCh38:CHR_HSCHR6_MHC_COX_CTG1:30057095:30060223:1 gene:ENSG00000234058.6 gene_biotype:protein_coding transcript_biotype:protein_coding gene_symbol:PPP1R11 description:protein phosphatase 1 regulatory inhibitor subunit 11 [Source:HGNC Symbol;Acc:HGNC:9285]
CCGGAAGCGGCGAGCCGGAAGTGGGGTTAGCCAGGTTATCCCCAGGGGTGGAGAAGCGGA
GGCCCAGGAGGAGGGGGAATAAAGAAGGTGGAGGATCCTGGCTACCACTCTGAATCCGAT
ACCGCTTCTCTTAGACCTCAGCGACAGAAAAAGGGAAGGGTGTCTCATCCCCCTTCCTCC
TCTCCTCCCTGTCCTGAGCCTTAGCCATGGCCGAGGCAGGGGCTGGGCTGAGCGAGACCG
TCACTGAGACAACGGTTACCGTGACAACCGAGCCCGATGATTTGGGGAGGAAGACGGAGA
AACAGCAAGGATTATATTTTCCTTTGAAGAGTTGCTGGGACCTTTCCTAGGAGAACCGGA
GCCTTACCATCAAACTTCGGAAACGGAAGCCAGAGAAAAAGGTAGAATGGACAAGTGACA
CTGTGGACAATGAACACATGGGCCGCCGCTCATCCAAATGCTGCTGTATTTATGAGAAAC
CTCGGGCCTTTGGCGAGAGCTCCACGGAAAGTGATGAGGAGGAAGAAGAGGGCTGTGGTC
ATACACACTGTGTACGTGGCCACCGCAAAGGACGGCGTCGTGCAACCCTAGGACCGACCC
CCACCACCCCTCCCCAGCCTCCTGACCCTTCCCAGCCCCCTCCAGGGCCAATGCAGCACT
AAATCCCTCTCTCCTCCAGCATTCCTGTGTCTGTCTGGCCCTAAATGTATCCATGTGGCT
ACTTCTCCAGCCCCCTCCTTCCCTCTCTTCTGCCTGATAGAGGGAAGAGGAAGAGGAGGA
CGAACAGAGATCCTGAAATTCTGACTTGCTGCTATTCCAGAACCCAGCCTCCTGGGTTTC
CCCAGTCCTCATTTTTCCTCCCAATACCCACCCTTCTCTCTCGAGGGATCTAGGCACCTT
GGTCCCAGTGTCTTCCTTTTGTTCTCACTGCCAAACTGCCTGTCCTGGGATCTAGTTATC
TTGGCCCTGCACTCTCAACATGAGTAGCGAACACTTAAATTGGGTTTTCAACAGTCCCAG
CTTTCACTGCCAGGGTCCCAGTCAGATTCCAGGAATTTGCGCCCTAACTTTGCTTGCTAA
TCCTGGTTTAGAGCTATCCCACTAAAATATTTAATCCTAATTCTTAGTCCTTGCCTGTGA
GATATGAGGTCTTACAGGAGACCTCAGAGCTCCCAGCCCTTCTCCTCCTGCTAACCCTTC
TCACACCCTCAAGAGGAGTTAGAAAAGAGGTCCTTGTCATTCTCACCTCTTATGGAAAAT
GGAATAAGAAATAATCATATCCTTTCTTCCCACCCTTCTCCTGTTATTTAGGATTTCTGA
CAAAGCTGGCTTGAGATTGGTCACTTAGAGCCGACTGTCTCCTCTGCCTTTTGTTTTTCA
GCTTCAGAGACAGATCCAATATAGTCCCAGGGACCTGGGTCTCTGGGAGAGGAAGGAAGA
GGGAGGGAGCAAAGAGATTGGGGTATGTCCCCTGTAGTACACTCTTACCTCTTACTTCCT
AGACTTTGATTTCTCCGGCAGCCCAGATGTTCAGTTCTCTTGGCCCCTCTCTACCCCTTA
CTGGGATCTGGTTTTCATTTTCCGGTCCTTTTGCCATACACAGTTACAGAGATCAGTCAA
ATCCATACCACCACTGAGATCTCATTTATTGCCACAGATGCACAAAATAAATAACCCAAA
ATCACAAAA
>ENST00000623527.3 cdna chromosome:GRCh38:10:84194635:84218696:1 gene:ENSG00000148600.14 gene_biotype:protein_coding transcript_biotype:protein_coding gene_symbol:CDHR1 description:cadherin related family member 1 [Source:HGNC Symbol;Acc:HGNC:14550]
CCCGCCGCGGCTGCAGTCGCCGCTACCCCCATTGTGGTCTCTGCCCTCCCCGCGGGCCCA
GGGCATGCTCCGTGCCCCTGCGCCCGGTCTCGGCGGCGGCAGGCGACACTCCGCGCCGGC
GGAGACATGAGGCGCTGCCGGTGGGCCGCCCTGGCCCTGGGGCTGCTGCGCCTCTGCTTG
GCTCAGGCCAACTTCGCCCCGCACTTCTTCGACAACGGGGTCGGCAGCACCAACGGAAAC
ATGGCTCTGTTCAGCCTCCCAGAGGACACCCCTGTAGGCTCTCACGTATACACCCTGAAT
GGGACAGACCCTGAGGGAGACCCCATCTCCTACCACATCAGCTTTGACCCCAGCACTAGA
AGCGTCTTTTCTGTTGACCCCACTTTTGGAAACATCACCCTGGTTGAAGAGCTGGACAGA
GAGAGGGAAGATGAGATTGAAGCCATCATCAGCATTTCTGATGGCCTGAATCTGGTGGCC
GAAAAAGTCGTGATCCTGGTGACCGATGCCAATGATGAGGCGCCCAGGTTCATCCAGGAG
CCTTATGTTGCCCTGGTTCCCGAGGACATACCTGCTGGGAGCATCATCTTTAAGGTCCAT
GCAGTGGACAGGGACACAGGCTCTGGAGGGAGTGTCACCTACTTCCTGCAGAACCTGCAC
TCCCCATTTGCCGTGGACCGCCACAGCGGTGTGCTGCGCCTCCAGGCTGGGGCCACTCTG
GACTACGAGAGGTCCCGGACCCACTACATCACCGTGGTCGCCAAGGATGGCGGTGGGAGG
CTTCATGGGGCTGATGTGGTGTTCTCAGCCACCACCACGGTCACGGTCAATGTGGAGGAT
GTTCAGGACATGGCCCCTGTCTTCGTGGGCACACCCTACTATGGCTATGTGTACGAGGAC
ACCCTTCCGGGCTCGGAGGTACTGAAGGTGGTCGCCATGGATGGAGACCGGGGCAAACCC
AATCGAATTCTCTACAGCCTTGTAAATGGGAACGATGGAGCCTTTGAAATTAATGAGACA
TCTGGAGCCATCTCCATCACTCAGAGCCCGGCCCAGCTCCAGAGAGAGGTGTATGAGCTG
CATGTACAGGTGACTGAAATGAGCCCTGCGGGGAGCCCAGCTGCCCAGGCCACCGTCCCA
GTCACCATCAGGATTGTGGACCTCAACAACCACCCGCCAACATTCTATGGAGAGAGCGGA
CCCCAAAACAGGTTTGAGCTGTCCATGAATGAGCACCCACCCCAGGGAGAGATCCTGCGG
GGCCTCAAGATCACCGTCAATGACTCCGACCAGGGAGCCAATGCCAAATTCAACTTGCAG
CTGGTGGGACCCAGGGGCATCTTCCGAGTGGTTCCACAGACAGTCCTGAATGAAGCCCAA
GTCACAATCATTGTGGAGAACTCAGCTGCCATTGACTTTGAAAAGTCCAAAGTATTAACC
TTCAAGCTCCTGGCTGTTGAAGTGAACACCCCAGAGAAGTTCAGTTCCACAGCGGATGTT
GTGATCCAGCTCCTGGACACCAATGACAATGTCCCCAAGTTCGACTCCCTCTACTACGTT
GCCAGGATTCCTGAGAACGCCCCAGGGGGCTCCAGCGTGGTGGCTGTCACAGCTGTGGAT
CCAGATACAGGACCCTGGGGCGAAGTGAAATATTCCACCTATGGGACTGGGGCAGACCTC
TTCCTGATCCACCCATCCACTGGGCTTATCTACACCCAGCCCTGGGCTAGCCTGGACGCT
GAGGCCACTGCCAGGTACAACTTCTATGTGAAGGCAGAGGACATGGAAGGCAAGTACAGC
GTAGCTGAGGTGTTTATCACACTGCTGGATGTCAATGACCACCCCCCTCAGTTTGGAAAG
AGCGTTCAGAAGAAGACGATGGTGCTAGGGACCCCAGTGAAAATTGAGGCCATAGACGAG
GATGCAGAGGAACCCAACAACCTGGTGGACTATTCCATCACCCATGCAGAGCCCGCCAAC
GTGTTCGACATCAATTCCCACACGGGGGAGATCTGGCTCAAGAATTCCATCCGCTCCCTG
GATGCCCTGCACAACATCACACCTGGAAGGGACTGCCTATGGTCCCTAGAGGTGCAGGCC
AAGGACCGGGGCTCCCCATCCTTCAGCACCACAGCCTTACTCAAGATTGACATCACAGAT
GCTGAGACCCTCTCCCGGAGCCCCATGGCTGCCTTCCTGATACAGACCAAGGACAACCCC
ATGAAGGCCGTGGGTGTGCTGGCCGGCACCATGGCCACCGTCGTGGCCATCACTGTCCTC
ATCTCCACCGCCACCTTCTGGCGCAACAAGAAGTCTAACAAGGTCCTGCCAATGCGGCGG
GTGCTCCGCAAGCGGCCCAGCCCTGCGCCCCGCACCATCCGCATTGAGTGGCTCAAGTCC
AAGAGCACCAAAGCCGCTACCAAGTTCATGCTCAAAGAGAAACCTCCCAATGAGAACTGT
AACAACAACAGCCCAGAAAGCTCTCTGCTCCCGAGAGCTCCGGCTCTCCCTCCACCACCC
AGCGTGGCGCCCAGCACTGGCGCAGCCCAGTGGACCGTGCCTACTGTCTCTGGCTCTCTC
ACTCCGCAGCCGACCCAACCCCCGCCAAAACCCAAAACTATGGGAAGCCCCGTCCAGTCA
ACTCTGATCTCTGAGCTCAAGCAAAAGTTTGAGAAGAAGAGTGTGCACAACAAGGCTTAC
TTCTAGTGTATGCCCTATGACCCCCCATCTTTCCTCCGCCCCTGACCCCCACCACCCTGC
TGCTCGGACTATGCTCCCCTTCCTCTGCTCCTTAAGGTCACTGACCCCTGTTTTGCACAA
TGGTATAATCCCCACTGTCCTCATCTCTACCGCCACCTTCTGGCGCAACAAGAAGTTGCG
CTCTGACAGGGCTCTAGTCAGGGCCTTGGGCAAGACATTGGGCTCTAGGATGCAATTGGC
AAATACGTCCCCGTTACTCAAATCCTTGGCACTACTACAATGCCCTCCATTCTTCAGGGC
TGAGAATTGACGAGAAGCCAGCTCACCCATCCCAGACCTCACAGTCCCTCAGGTTCTACT
GGGATCTCATCATCATCCTTAGTCAAGCAGCAGGGCCCTGGCCACGTGGAGCAACACTGA
CTAGAATCTGGATCCTGACGCCTGCAGCTGAGAGCAGGAGCAGGAAAAGGAGGCTCAGCA
CTGTCTCAGGCTGGAGGTCAGCGAACCTCGTGGGCTGTAGGAAAGCAAATGTAGGTAAGG
GGAGAGCAAGGATGCACAGAAAACACACTGACTGTGGGACTGTGCCAGGATGCATTTGGA
AAGATAGAGCATTCTGTCTGGGCAGAGACTGTGGACCCTGGTATGCCCACGTGGGACAGA
GGACACAGAGGTGGAAGATTGATCTTGCCAAGAGTGAGGGCAGATGTCTCCAGCCAGGAC
TGCCCTGAGCCGCAAAATGTCAAAGCTGGAGCTATAGAGGTAGCCCTAAAGGCAACTAGA
AGAGCATCAGGGCTGCTCTCTGAGGAGCTGCCCCACCAGCCATCCTTGAAGAGACAATTC
AGGGCAGTTGATGAATATCAGGGCTGAGATGTGGTGAGACTTCCGTTTTTATCCAGCTCT
TTTGCTCACATCGCGTAACCTTGGGAAAGCTGTTTAAAGTCGCTGATCATCCTCTTCCTC
ATCTGTAAATGAAGAAAGTAGGCCCTGTCTACCTCACATGCAGGTCTAGGGTGAGGATTG
AAGAAAATAGTGGTGATGAGGGCTTTAACCAAGTGCAAAGCGGCATGAATGCAAAGTATT
TTTCTGCAGCCCAGTTCTGTGGGTGCAGCTCTTCCAGAAAGTATTAGGAGCCTCACATCT
ACTCTGCCAAGCGCCCCAGCAGGCACTGTGCTGGGCTTAGGGGCTACCACTGGATGATGG
CATTGCCGTGACTCACACACCTCTACTTCTGTTCTTCCCTCACTCCATCCCCGCTACCGT
CCTGGCCAGCTACCGTCAGAGAGAACCAGAGCTCCAAGTCTTTAATTTGCCAAGATGAAG
AAAATGAGTTCTCAAGGAGGGAATGCTTTGCTTGAGGCCACACAGCAGGTTGGTAGCAAA
GATCTTGTCTAGCCAGGGCAGCCCTTATCAGCTTGTGACAACCTTCCCCAGGACAGAAGT
CATACAAGGCCTCTGGGGTTAATACAAATAGGTTGTGCCCTGCTTTAAGGAACCTGCTAT
CAGGAAATCTACATGTGTGCACAGAGAGAGAAAAGTAGAACAGTTCTTTGCATTTGGCTC
TACTTACTAACAACCCCTCTAGAATACATTGGTGATTTCATTTAAAGAGATTGTATGCAT
TTGTGGCTTTCCTGATTTCTGAGTCTGTGTTTGGAGGTGTTACTGAGATGTGCCAGTGTG
CAGAATCCTTGCTGGGGTTTCTACAGTCCCCAACGTGAACAGTATTAAGCAAGAGGTGGA
CTCGAGCAATCCAGGAGCCCAGACTGAGCAAATAAGTACTTTCCAGCCTGTGTTTCAGGA
GAGGACTGTGCTGGATCATGCTTGCCCTCCACAGGGAATACAGCATCCTTACAGCTTGCA
TGCAATCAACCTCTTTTGTAAATGGAAAATAAAGTCTGTTACCCAAAGGCCATGCTGATC
CCCTGCTCCCTGCTTTCATTTATGTTTGCTGACCTGTGGAGACCAGTCTTTCTGACACAC
AGTGAAGCTCAACTTGCCTCCTGGCTGCTTCAGCAGGTGGATCCATTCTTCGACCCCCAG
ATGTGACTCTAAAGAAGGCTGAAAATTTTTGTCCAAATTGCCATGCAGATATCTTGAACA
GCAGGACATTTGCAGGCCTTGTCTACTGGACTTTTCTCCCAAACAGGACAAGCCCAGGCA
GGGCTGCATGGAGAGGAATGGAACCTGGAGCTAGAATTAATTGCCCACTCTCCCACCCTA
CCAGTGCAGCCCGGCAAGGGCAGGAATTGGGAGGCCTAGGGTGGGCATGAAAGCTTGGGA
AGCACTGTCGTCTCTCAGACAGGCGTCCTAAAGACCTCTAGGCTGGAAGCTTGGGCTTGC
AAGTGGATCCGGGACCGAGGGTGGTCTCTTGGACAACCCCAGGAACTTGGACCAAGGCAG
AGCCAATCTTGCAAACTGGCCATGGATGGGGAAGTGCCCGGTAGCCAGCATGAGCCACAC
TAGGAAAGAGGAGGAGGGTGCAGCCAAACTTAAGGCACCGGCAAGTGTTGTCAGCACTGG
AGGAGACCCCGCCAGTGGGGTGAGGCCAGCCAAGTCCCTGTGTTACGAATGGTGGGCCAA
GGGGCTGTCTGCTAGGTCCCAGTAGGACAGGCAGAGCTCCAGGCTGGCACCATGGTAGGC
CTCCAGGGAAAGAGCTGGGAGGCAGGAATGGCACACTGGGCAGGCTTGCCCATTCCTGGC
CCTGAGAATGGAGCTGTAGCCTCATGGACAATAAATGGATGTGACACCAAATACTCTGCA
GAGTCATTTTCCTCCTGCGGCTGAGCTCAGATCTTCCAATCACGTGAAATAACAAAGTCC
TTTACAGTTTGACAGCCCTAGGTCTGAATTCTGGTTCTGCCATTAATTGTGACTTTGGGC
AAGAGGTCAAGTCTCTCTGGGCCTCACTTTCCTCATTAACACAGGGTGCAAAGTATGGTT
GCAGAGAGGATGAAAAGATCTAATATATGTAAAGTGCCTAGCACCGGCTTTGTATCTACT
TACACAAGCTCAGTAGACACTTGCCGTGACTGTGGCCCACATACTAGAACACCATGTCCT
GAAAGAGAGGACCCCCTCCATGCATCCTCACCCCCCAGGATGTTTCCACCCACCTGTAGG
TCCAGAAGCTTTTACTTCATGCTAGAAAAAGAGAAGAGAGTGGATCCAGAGGGGAGTGGA
GGACAGGGCAGATGCCACAGCATCTGTGGCCTGTGTAGCCGGCAGCCTGCATTTGGGCGT
TGACATTCCAGGGGAGTTAGGAACAATGAGAGGTCTCTAAGAACTTGTGGCACTCTGTCC
TCAAGCAGCTGTCCCTCAGAATCCTGCTAGAAAAGTGTGATCAGAGCTGGGAAGGAGCCA
CCATGCTCTGCTTCTCTAAGGATTTCGGTGATTCTATTTTTAGGGACTGAAGGCGTTGAG
GGAATCCAAGGCCAGTCCACCTGCCAGGGGTGTTGGCATCTGTTGACAGGCAGTGGCACA
TCCTGACAGTCTTCAAGGCCTTGGCCACCAAGGGATGGAGAGGGAGAATGGAGAAGATGC
CACATGAGGAATGAGGCAGGAGACTGGCATGTGCCACATGGAGGACCCCTTAGGAAACTC
ACAAACAACCTAGGGAGGGGTTCTCTGAAGGGCCTAGTTTCCAGAATGAGGCGGTCATGG
CTTAAGCGACCATCATTTGATCAATAAAGCAGAGTAGCAACAGGCTGATGTTGGGGACAT
CGGTTTGATGTTATAAAATCGTGCACATGTACCCCTTTTGAGGCCTGAATGAGGTTCGGT
TATTTATTCATTTCTCAATAATTTACTCAGCCATTCCTAGGGTGACAAGTTTGGAGTATA
TCTTCTGTGCCAGGCTCTCTTCTAGGTGTTAGGTGTATGTCTCTAACAAGATAGAAGGAA
AGAAGAAAAGAAAAAGAACAACATTCCTCTCTTTAATTGCTAATCGCCTGGGCCTAGGGA
GTCTTCATTTTAAAAGCAAGTAGCCCTGCTTACAAATGTCTCCTCAATCAAAGGCATTTG
CCTTAAACTTGTATGGTCTAAACTCTAAATAAATAAGCTTCTCAAGGGCATGACAACTAT
A
>ENST00000514815.1 cdna chromosome:GRCh38:4:107590276:107631804:-1 gene:ENSG00000138801.8 gene_biotype:protein_coding transcript_biotype:processed_transcript gene_symbol:PAPSS1 description:3'-phosphoadenosine 5'-phosphosulfate synthase 1 [Source:HGNC Symbol;Acc:HGNC:8603]
ACGAGACCCTGCTGGCATGCCTCATCCAGAAACAGGGAAGGATCTTTATGAGCCAAGTCA
TGGTGCCAAAGTGCTGACGATGGCCCCTGGTTTAATCACTTTGGAAATAGTTCCCTTTCG
AGTTGCAGCTTACAACAAGAAAAAGAAGCGTATGGACTACTATGACTCTGAACAGAGAGT
AATGGCACCTATCTTTCCTTTTACAATACTGGAGGTGGTCCACACCCGTCCCAGCAGCCA
CAGGTGGGTGCATGCATGGGATGGTTGGGTGGGACAGCTCCCTGTTCCCCCTTCCC
>ENST00000477078.2 cdna chromosome:GRCh38:10:104274920:104291644:1 gene:ENSG00000065621.14 gene_biotype:protein_coding transcript_biotype:processed_transcript gene_symbol:GSTO2 description:glutathione S-transferase omega 2 [Source:HGNC Symbol;Acc:HGNC:23064]
CTGGGGATGCGACCAGGACCCTGGGGAAAGACATGAAGTGGTCAACATTAACCTGAGAAA
CAAGCCTGAATGGTACTATACAAAGCACCCTTTTGGCCACATTCCTGTCCTGGAGACCAG
CCAATGTCAACTGATCTATGAATCTGTTATTGCTTGTGAGTACCTGGATGATGCTTATCC
AGGAAGGAAGCTGTTTCCATATGACCCTTATGAACGAGCTCGCCAAAAGATGTTATTGGA
GCTATTTTGTAAGGTCCCACATTTGACCAAGGAGTGCCTGGTAGCGTTGAGATGTGGGAG
AGAATGCACTAATCTGAAGGCAGCCCTGCGTCAGGAATTCAGCAACCTGGAAGAGGATAG
GAAGAAAAGAAAGTTTATACCTGGTTAATTCGTCACTGAAAACAATTTTCTGAATGGAAT
TACCAGATCAAAGGGTATAATGAGCACATTGGAGGCTTGGACTGTATTTCACTAAATTGC
TTCCCAAAAGACTTGTGTTGTTTGCCCCTCACCAGCACAAGTACAGCAGCCCCCACTGGG
AGCCACCACACTGTTTCGAGATTGGGGGCTTGGGATTTCTTGGCAATGGTGTAGAGGATG
GTGAAGATTTCTTCATCCTCCGGTTGAACGTTCTTGGGGAGCCGCGGCCGACGCGCCTCG
CACTGATGGCCACCAGGGGGAGCCCCGCGCGCTTCCTCCTTCCCCTTGTGTTCCAGGGCG
CACTTCAAAACGCTGACGTTCTCCTTCGTCCCTCTGGGGGCGC
>ENST00000591515.6 cdna chromosome:GRCh38:19:2321521:2324532:-1 gene:ENSG00000130332.14 gene_biotype:protein_coding transcript_biotype:retained_intron gene_symbol:LSM7 description:LSM7 homolog, U6 small nuclear RNA and mRNA degradation associated [Source:HGNC Symbol;Acc:HGNC:20470]
GTGAGTAGAGCTGACCGGCCGCAGTTCAGCCACACATGGACTCATTACCGAAGCTGCCTC
CACCCAGGCAGCCCGAGCCAGCAGCTGTGACCGGCACCCTGTGGCCCACACGGCCAGAAG
TGTTTGCCATCTGGCCCCCCGCAGACGTGGTCTGCTGCCTGTGGTGGAGATCACTCTGGA
GGCGGCTGTCATCGGCCACTCCCGGGAGCCCTCTCCTACCCTCAGTCCTCCATCCCTGGA
GCAGTTAGCCCCATACCTGGGCCATGCTGGGGCGGGCCCTGCGCCCAGGACGGATCTCAT
GCCTTCTCTTTTCTCTCCCCCGGTGATTTCTCCAAGCCAGTGGAATCCTGAAGGGCTTCG
ACCCACTCCTCAACCTTGTGCTGGACGGCACCATTGAGTACATGCGAGACCCTGACGACC
AGTACAAGCTCACGGAGGACACCCGGCAGCTGGGCCTCGTGGTGTGCCGGGGCACGTCCG
TGGTGCTAATCTGCCCGCAGGACGGCATGGAGGCCATCCCCAACCCCTTCATCCAGCAGC
AGGACGCCTAGCCTGGCCGGGGGCGCGGGGGGTGCAGGGCAGGCCCGAGCAGCTCGGTTT
CCCGCGGACTTGGCTGCTGCTCCCACCGCAGTACCGCCTCCTGGAACGGAAGCATTTTCC
TTTTTGTATAGGTTGAATTTTTGTTTTCTTAATAAAATTGCAAACCTCAA
>ENST00000555267.1 cdna chromosome:GRCh38:14:90399978:90404153:1 gene:ENSG00000198668.10 gene_biotype:protein_coding transcript_biotype:retained_intron gene_symbol:CALM1 description:calmodulin 1 [Source:HGNC Symbol;Acc:HGNC:1442]
AATATTAAAAGTATAACTGGAAAACCTATGTTGAAATCAACCAAACATGTCGTGGACTGA
ATGATAACCTTTTCTTTCTTCATATAGGCTGATCAGCTGACCGAAGAACAGATTGCTGAA
TTCAAGGAAGCCTTCTCCCTATTTGATAAAGATGGCGATGGCACCATCACAACAAAGGAA
CTTGGAACTGTCATGAGGTCACTGGGTCAGAACCCAACAGAAGCTGAATTGCAGGATATG
ATCAATGAAGTGGATGCTGATGGTAATGGCACCATTGACTTCCCCGAATTTTTGACTATG
ATGGCTAGAAAAATGAAAGATACAGATAGTGAAGAAGAAATCCGTGAGGCATTCCGAGTC
TTTGACAAGGTAATCCAGCATCTACATAGCAGATGGTACTTAAGTATGGCTTCTTCCGCT
TTCACTTCTAAAAGCTATAATAATGTTATAGACAGAAGACTTAAATCTAACTGCCTGAGC
CTCTGATCTCACTTTCAAAAATCCTCCTTATGGTAACCGTATCAGGGGAGGGTAGGCATA
ATAAATAGGAATTT
>ENST00000557358.1 cdna chromosome:GRCh38:15:91013804:91022596:-1 gene:ENSG00000184056.14 gene_biotype:protein_coding transcript_biotype:processed_transcript gene_symbol:VPS33B description:VPS33B, late endosome and lysosome associated [Source:HGNC Symbol;Acc:HGNC:12712]
AGGAAGTCGCTTCTTTTTCTGGTAGAAGGCGGGGTTCTCCTCGTACGCTGCGGAGTCTCT
GCGGGGTGTAGACCGGAATCCTGCTGACGGGCAGAGTGGATCAGGGAGGGAGGGTCGAGA
CACGGTGGCTGCAGGTCTGAGACAAGGCTGCTCCGAGGTAGTAGCTCTCTTGCCTGGAGG
TGGCCATTCATTCCTGGAGTGCTGCTGAGGAGCGAGGGCCCATCTGGGGTCTCTGGAAGT
CGGTGCCCAGGCCTGAAGGATAGCCCCCCTTGCGCTTCCCTGGGCTGCGGCCGGCCTTCT
CAGAACGAAGGGCGTCCTTCCACCCCGCGGCGCAGGTGACCGCTGCCATGGCTTTTCCCC
ATCGGCCGGACGCCCCTGAGCTGCCTGACTTCTCCATGCTGAAGAGGCTGGCTCGAGACC
AGCTCATCTATCTGCTGGAGCAGATTGTGCTTCTTGGTCAGACCCCGCATCAAGAATATG
CGATACATTGCCAGTCTTGTCAATGCTGACAAATTGGCTGGCCGAACTCGCAAATACAAA
GTGATCTTCAGCCCTCAAAAG
>ENST00000594364.1 cdna chromosome:GRCh38:19:43652041:43656802:-1 gene:ENSG00000011422.11 gene_biotype:protein_coding transcript_biotype:retained_intron gene_symbol:PLAUR description:plasminogen activator, urokinase receptor [Source:HGNC Symbol;Acc:HGNC:9053]
AGGGGGTGGATTCTAGAAAGATTCAGCAGGCAGAATAGGCAGGGCTCAATGACTGGCTGC
AGGGTGGGATAAGGAGGAATTGATTTTGAGTGAGTCCTTGCAGAGCTGGGGCTCCAGGAC
TGTCCCCATGGAGTCTCACTCCCCTCCCCCTCTTCCAAACAGGCCGGGCTGTCACCTATT
CCCGAAGCCGTTACCTCGAATGCATTTCCTGTGGCTCATCAGACATGAGCTGTGAGAGGG
GCCGGCACCAGAGCCTGCAGTGCCGCAGCCCTGAAGAACAGTGCCTGGATGTGGTGACCC
ACTGGATCCAGGAAGGTGAAGAAGTCCTGGAGCTTGAAAATCTGCCGCAGAATGGCCGCC
AGTGTTACAGCTGCAAGGGGAACAGCACCCATGGATGCTCCTCTGAAGAGACTTTCCTCA
TTGACTGCCGAGGCCCCATGAATCAATGTCTGGTAGCCACCGGCACTCACGGTGAGGCCC
TCTCCGAGGCTGGGAGGGAACACTTATTGGGGGTGGAGAGTTCCGCAAGAGATTGACTTC
CAGTTAAGCTGGAGTTAACTGTGGTGGGTCTCCCTGTGGAAAAGGTGGGATTTCCTTCAG
GTGGGTGAATATTATTGTAAGGAATTAGGACTTGTCCATCAGGATGTGGACATTT
>ENST00000422685.5 cdna chromosome:GRCh38:10:97470831:97498429:-1 gene:ENSG00000155229.20 gene_biotype:protein_coding transcript_biotype:protein_coding gene_symbol:MMS19 description:MMS19 homolog, cytosolic iron-sulfur assembly component [Source:HGNC Symbol;Acc:HGNC:13824]
TCGAGCCACCGCCCATATCCCCTCCCACGGTCTCTAGTTCGCGTTATGGCCGCTGCCGCG
GCTGTGGAGGCGGCGGCGCCTATGGGTGCCCTATGGGGCCTCGTGCACGACTTCGTCGTG
GGTCAGCAAGAGGGCCCCGCTGACCAGGTGGCTGCAGATGTGAAATCTGGCAACTATACA
GTGTTACAAGTTGTGGAAGCCCTTGGGTCCTCTCTAGAGAATCCAGAACCCCGAACTCGG
GCACGAGCAATCCAGCTTTTGTCACAGGTGCTACTCCACTGTCACACCTTGCTCCTGGAG
AAGGAAGGAGCAGAGAGTTTAATAGGCAAGAAGGAAGGGAGGAGGAAGAAGCTCCCCTGT
ACAGAGACAGAGCGGGGCTCCAAAGCCAAGAGAGGGAACTCCGCCTGCCACAGATACCAG
CTAGTGGTACACCTGATACTGTTCTATGAGAACCGGCTGAAGGACCATCATCTTGTGATC
CCATCTGTCCTGCAGGGTTTGAAGGCACTTAGCCTGTGTGTGGCCCTGCCCCCAGGGCTG
GCTGTTTCTGTGCTTAAAGCCATCTTCCAGGAAGTGCATGTACAGTCCCTGCCACAGGTG
GACCGACACACAGTCTACAATATCATCACCAATTTTATGCGAACCCGGGAAGAAGAGCTA
AAGAGCCTAGGAGCTGACTTCACCTTTGGCTTCATCCAGGTGATGGATGGGGAAAAGGAT
CCCCGTAATCTTCTGGTGGCCTTCCGCATCGTCCATGACCTCATCTCCAGGGACTATAGC
CTGGGACCCTTTGTGGAGGAGTTGTTTGAAGTGACATCCTGTTATTTCCCTATCGATTTT
ACCCCTCCACCTAATGATCCCCATGGTATCCAGAGAG
>ENST00000452752.5 cdna chromosome:GRCh38:17:42961264:42979663:-1 gene:ENSG00000108825.17 gene_biotype:protein_coding transcript_biotype:protein_coding gene_symbol:PTGES3L-AARSD1 description:PTGES3L-AARSD1 readthrough [Source:HGNC Symbol;Acc:HGNC:43946]
GCAGCACGCCCGGACCTTGTGGTACGACAGGCCCAGCTGCAAGAATGCCGATGGAGTGGA
GTTGTACAATGAGATTGAGTTCTATGCCAAAGTGAACTCCAAGGACTCCCAGGATAAGCG
CTCTTCCCGCTCTATTACTTGTTTTGTGAGAAAATGGAAGGAAAAGGTGGCCTGGCCGCG
GCTTACCAAGGAGGATATCAAGCCAGTGTGGCTGTCTGTGGACTTTGATAACTGGAGAGA
CTGGGAAGGGGATGAAGAGATGGAGCTGGCTCATGTGGAACATTATGCAGAGCTTTTGAA
GAAGGTCAGCACCAAGAGACCTCCACCTGCCATGGATGATTTGGATTTCACCACCACCGT
GGTCTCCTGCTGTCCCGCGGAGCTGCAGACTGAAGGGAGCAACGGCAAGAAAGAAGTGCT
GAGCGGTTTCCAAGTGGTGCTGGAAGACACAGTGCTTTTCCCTGAGGGCGGGGGACAGCC
TGATGACCGTGGTACAATCAATGACATCTCTGTGCTGAGAGTGACTCGCCGTGGGGAACA
GGCTGATCATTTCACCCAGACACCCC
>ENST00000414804.5 cdna chromosome:GRCh38:15:20462378:20506171:-1 gene:ENSG00000180229.12 gene_biotype:transcribed_unprocessed_pseudogene transcript_biotype:processed_transcript gene_symbol:HERC2P3 description:hect domain and RLD 2 pseudogene 3 [Source:HGNC Symbol;Acc:HGNC:4871]
AGCGGCTCTTGGGAGGCTGCGTCCGCGCGCCGGCGGGGCGGGGCGGCCGGGCCCTGCGCG
TCAGGCCTGAGACCTGGGAGGAAGCTGGAGAAAAGATGCCCTCTGAATCTTTGTGTTTGG
CTGCCCAGGCTCGCCTCGACTCCAAATGGTTGAAAACAGATATACAGCTTGCATTCACAA
GAGATGGGCTCTGTGGTCTGTGGAATGAAATGGTTAAAGATGGAGAAATTGTATACACTG
GAACAGAATCAACCCAGAACGGATAGCTCCCTCCTGGAAAAGAGTCATTTTTTACAGGTC
AGAACTGTAGAAATAATGAGAAAGTGACACTTGTACGCATAGCTGATTTGGAGAACCATA
ATAACGATGGAGGCTTCTGGACTGTGATTGACGGGAAAGTGTATGATATAAAGGACTTCC
AGACACAGTCGTTAACAGAAAATAGTATTCTTGCTCAGTTTGCAGGGGAAGACCCAGTGG
TAGCTTTGGAAGCTGCTTTGCAGTTTGAAGACACCCGGGAAT
>ENST00000493599.1 cdna chromosome:GRCh38:20:46349528:46353197:-1 gene:ENSG00000080189.14 gene_biotype:protein_coding transcript_biotype:processed_transcript gene_symbol:SLC35C2 description:solute carrier family 35 member C2 [Source:HGNC Symbol;Acc:HGNC:17117]
ATTTTATCAGTAAGGAAACTGAGGTCCAGAAAGGGGACACATCTCAGCCCAAGTCCCACA
GCTCTGTACTAGCAAGACCTAGATTAAAATGAACGTTTGTAGGGATAGAATTTTGTCCCT
GTTTGTAGGTGAACTGGCTGAAATGTAGACCAAGGAGTTCCCTGAGTGGGCTGGGGCACT
GTTGGTCCTTCGTCACTTGGTAGCCGCCCTACCTTCTTTAGCCCAGTAGTTACCACAGCT
CCAAAGACCCCATGAAGTCAGCAGCCATGAGCCCCTCCCCACAGACCAGTAAGGGAATAC
TGTCCAAAGGTGCAGGGCACTTCCATCCGTCTTTCCATGCAGGGCCACCCCCCTCTACTT
CACCCCAGAGGCTCAGACGAGCCCTCCCCATCATTCCGCTAGGATCCCCATCATCCCACT
AGGATCTCCATCATCCCGCTAGGATCTCCTTCATCCCACTGGGATCTCCTTCATCCCGCT
AGGATCCCATCATCATCCCACTAGGATCCCCATCATTCCACTAGGATCCCATCGTCATCC
CGCTAGGATCCCATCGTCATCCCGCTAGGATCCCATCGTCATCCCGCTAGGATCCCATCA
TCATCCCGCTAGGATCCCATCATCCCGCTAGGATCCCCATCATCCCGCTAGGATCCCATC
ATCCTGCTAGGATCCCCATCATCCCGCTAGGGTCCCATCATCCCGCTAGGATCCGCATCA
TCCTGCTAGGATCTGGCTTGTATTGCCCCCAGGCGCTCTGGCAGCCATCACTGCTTCCCT
GGTTTCCCCAGGTCTCAGGCCATCTGTGTGGGATCACTTTATACCTTCCATGCTTTTTCT
CTGGGCTGCAGACAGTTAGCAGGTCTCAGTAAGAACTCACTACTACAGTGGAAGATCTTG
TGTGGTTGGCATTGGGCTGGCCAAGGCAGCCCAGGACCCGGCCTCCCACTCTCTCTCCCT
GTTGCTTTCAGGTCTCCATTTGTCCACATCTGAGAAAATCTTCCGTTTCCAGGACACAGG
GCTGCTCCTGCGGGTACTTGGGAGCCTCTTCCTTGGCGGGATTCTCGCCTTTGGTTTGGG
CTTCTCTGAGTTCCTCCTGGTCTCCAGAACCTCCAGCCTCACTCTCTCCATTGCCGGCAT
TTTTAAGGAAGTCTGCACTTTGCTGTTGGCAGCTCATCTGCTGGGCGATCAGATCAGCCT
CCTGAACTGGCTGGGCTTCGCCCTCTGCCTCTCGGGAATATCCCTCCACGTTGCCCTCAA
AGCCCTGCATTCCAGAGGTAACCCAGAGTCCCTTCCAGAAGCCTCTGTTTTCTGTTCTTC
TCCCTGTGACTCTTAGTGATTCTGATGCAGGAAGTGTGCCCGGTGGCTCTGCTGCCGTCA
CTCCTCTAGGAAGATGTGGGGGTCATCTCCAGAGTGGGTGGGTGGGGCCTGGGTGACTCA
GCACACATGCAAATCAGAGCAAACCAAGAAAACCACGACTGGGCCTGTAACTGTGGTCTC
TCTCTATCCCAAGGTGATGGTGGCCCCAAGGCCTTGAAGGGGCTGGGCTCCAGCCCCGAC
CTGGAGCTGCTGCTCCGGAGCAGCCAGCGGGAGGAAGGTGACAATGAGGAGGAGGAGTAC
TTTGTGGCCCAGGGGCAGCAGTGACCAGCCAGGGCAAATGGCTTAGAAGCAGGCCACTCC
CCAGCCTGCTGCCAGCACTCACTGTGCTCAAGCCGCCAGGGCTCATCATGGTAGCTGGGA
GCTGTGGACGGGAGTCACCAGGTGGTGGGGCCAAGCCAGGGACTCATGACTTTTGCCCCT
CCCTTCAGAGCCTGGTCACACAAGGGGCGAGCACCAGGCCAGCCTGGGACTGGCCAGAGC
TGGGCCCAAGCTGCGCTGGAATCGCAGCAGGAGAGGGGAGTGGGCTGGTTCTTCCCACCA
CTTCCCAGGCTCTGACAGCCGAGACTCATTTCCAAGGCACAGCAGCTTTCTAAAGGGACT
GAGTTTGGACTGGGTTTTGGACCTCCAGGGGCTGGAGCTTCATCACCTGGGCAGTGTCTT
TTCTCAGAGAGCAGGTTTCTTTATAGTTTGGAAATAAATGGTTCACGGTCCACTGGCCGC
CTTGTGTTGCTGGAGACGTGGGGGCAGGGAGGGGACAGTGTGGGCCTGGCCTCTCCTTTC
CTTTCCCTGCCTGGAGCCTTCTTCAAATGTCTGGTCTTAAGCCAGGCCTCCTTCATTTTC
TCGCTCCTGTTAGAACACCAGTCCCCTCCCCAGTGGGGCCCCACTGCACCTGCTGGCAGG
AAATAAATGAATGTTTACTGAGTACTGCATTCTGGAGACCTTACATGTTTTCACAGCCTA
GTTTGAATACTGGCTTTGTCACTAGCTGTGTGACCCTAAGCAAATGACCTAACCTGTCTG
TGCCGTAGTTTTTTAATCTGTGAAATGGGGATAATGTCTATCTCAGAGTCCTTTTGAAGA
TTGAGTCATTATTAGTAACAGATTAAATGTTATATAAGCATTTCTTTTAA
>ENST00000591524.1 cdna chromosome:GRCh38:18:56757325:56782168:1 gene:ENSG00000091157.13 gene_biotype:protein_coding transcript_biotype:retained_intron gene_symbol:WDR7 description:WD repeat domain 7 [Source:HGNC Symbol;Acc:HGNC:13490]
GTGATCATATGAAGAAGGGTCCTACCAGGCCACCTAGACCAAGCACCCCAGACCTTTCTA
AGGCAAGGGGTTCCCCTCCAACTTCCAGTAATATTGTGCAAGGACAGATTAAACAAGGTT
GGAGTCAGTTAGCTGCTATGCACTGTGTTATGCTGCCAGACCTACTGGGATTGGATAAAT
TTAGGCCTCCCCTTCTGGAGATGCTGGCCCGAAGATGGCAAGATCGATGCTTGGAGGTGA
GAGAAGCCGCGCAGGCCCTGCTTCTGGCGGAACTGAGAAGAATTGAGCAGGCAGGCAGGA
AGGAAGCCATTGATGCCTGGGCTCCTTACTTACCTCAGTACATAGACCACGTCATATCAC
GTAAGAGTTCTCATGCTTCTCTACAAAGCTTTGCAGGAATATGTAGAAAAGGTACCTGTA
CTCACAAATATATATGCTACTACCCATCAACAAAAATGAGTCACTGACCTTAAAGTGAAA
AGAACAGATCCTCAAATTCACTTTATTATTTTCTGAATCTCTGTAGTTTGGAACTTGCTT
TAAAAAACAAAAGGCAAAGGCTGTCTATATCAAAATATTCATTAATGAACTGACTTTTAT
AAATGAATTCCCCATCAAACATCCTACTCTAGTACTAACATGTGCCTCCGCCCATTGCAT
TATTATGCTTATGGATGCCAGCTTGTTCGATATGGATCTGATGATATGCAAGTGCAGATA
CAAGGCAAACTCTCTTGCTAGTTAAAGTTGGGATTGTGAATCCTTAGAAAAACAAAGATC
TGATAGAGTTAGACTCAGGCAATATTTACAAAGAGAAAATTGGGAAGGATTTTGATGGAT
AAATCTTTCAAAAGAGTATAATTTGAAAGGAT
>ENST00000413184.6 cdna chromosome:GRCh38:11:61420057:61429550:-1 gene:ENSG00000149532.15 gene_biotype:protein_coding transcript_biotype:protein_coding gene_symbol:CPSF7 description:cleavage and polyadenylation specific factor 7 [Source:HGNC Symbol;Acc:HGNC:30098]
GACTTTTCCGTCGCGCCATAGGCAGCTGCGGCGCAGACGCGGCGCTACCCGGGTCGGGCC
CGAGGGTGATGGGCAGCGACCCCCGGCGGCCTGGGAGAGCGTGGCATCTTCCTTACTTTG
TCCATCCTCCGGACTCGCGATCTTCCTTCCGGAGCCATGTCAGAAGGAGTGGACTTGATT
GATATATATGCTGACGAGGAGTTCAACCAGGACCCAGAGTTCAACAATACAGATCAGATT
GACCTGTATGATGATGTGCTGACAGCCACCTCACAGCCCTCAGATGACAGAAGCAGCAGC
ACTGAACCACCTCCTCCTGTTCGCCAGGAGCCATCTCCCAAGCCCAACAACAAGACCCCT
GCAATTCTGTATACCTACAGTGGCCTGCGTAATAGACGAGCTGCCGTTTATGTGGGCAGC
TTCTCCTGGTGGACCACAGACCAGCAGCTGATCCAGGTTATTCGCTCTATAGGAGTCTAT
GATGTGGTGGAGTTGAAATTTGCAGAGAATCGAGCAAATGGCCAGTCCAAAGGGTATGCT
GAGGTGGTGGTAGCCTCTGAAAACTCTGTCC
>ENST00000263666.8 cdna chromosome:GRCh38:3:73382433:73624940:-1 gene:ENSG00000121440.14 gene_biotype:protein_coding transcript_biotype:protein_coding gene_symbol:PDZRN3 description:PDZ domain containing ring finger 3 [Source:HGNC Symbol;Acc:HGNC:17704]
GTCCGGGGAGAGCCAGCGAGCGCGCGGGCGGCGTAGCCGGCCTGTCTGGGCCGCCTCGTG
GGGAGGGAGGGGGCGCCCGGCCGCCCGGCGGCGACCCCGGGGCCTGGCCGCCACCATGGG
CTTCGAGCTGGACCGCTTCGACGGCGACGTGGACCCGGACCTGAAGTGCGCGCTGTGCCA
CAAGGTCCTGGAGGACCCGCTGACCACGCCGTGCGGCCACGTCTTCTGCGCCGGCTGCGT
GCTGCCCTGGGTGGTGCAGGAGGGCAGCTGCCCGGCGCGCTGCCGCGGTCGCCTGTCGGC
CAAAGAGCTCAACCACGTCCTGCCGCTCAAGCGCCTTATCCTCAAGCTGGACATCAAGTG
CGCGTACGCGACGCGCGGCTGCGGCCGGGTGGTCAAGCTGCAGCAGCTGCCGGAGCACCT
CGAGCGCTGCGACTTCGCGCCCGCGCGCTGTCGCCACGCGGGTTGCGGCCAGGTGCTGCT
GCGGCGCGACGTGGAGGCGCACATGCGCGACGCCTGCGACGCGCGGCCAGTGGGCCGCTG
CCAGGAGGGCTGCGGGCTACCCTTGACGCACGGCGAGCAGCGCGCGGGCGGCCACTGCTG
CGCGCGAGCGCTGCGGGCGCACAACGGCGCGCTCCAGGCCCGCCTGGGCGCGCTGCACAA
GGCGCTCAAGAAGGAGGCGCTGCGCGCTGGGAAGCGCGAGAAGTCGCTGGTGGCCCAGCT
GGCCGCGGCGCAGCTTGAGCTGCAGATGACCGCGCTGCGCTACCAGAAGAAATTCACCGA
ATACAGCGCGCGCCTCGACTCGCTCAGCCGCTGCGTGGCCGCGCCGCCCGGCGGCAAGGG
CGAAGAAACCAAAAGTCTGACTCTTGTCCTGCATCGGGACTCCGGCTCCCTGGGATTCAA
TATTATTGGTGGCCGGCCGAGTGTGGATAACCACGATGGATCATCCAGTGAAGGAATCTT
TGTATCCAAGATAGTTGACAGTGGGCCTGCAGCCAAGGAAGGAGGCCTGCAAATTCATGA
CAGGATTATTGAGGTCAACGGCAGAGACTTATCCAGAGCAACTCATGACCAGGCTGTGGA
AGCTTTCAAGACAGCCAAGGAGCCCATAGTGGTGCAGGTGTTGAGAAGAACACCAAGGAC
CAAAATGTTCACGCCTCCATCAGAGTCTCAGCTGGTGGACACGGGAACCCAAACCGACAT
CACCTTTGAACATATCATGGCCCTCACTAAGATGTCCTCTCCCAGCCCACCCGTGCTGGA
TCCCTATCTCTTGCCAGAGGAGCATCCCTCAGCCCATGAATACTACGATCCAAATGACTA
CATTGGAGACATCCATCAGGAGATGGACAGGGAGGAGCTGGAGCTGGAGGAAGTGGACCT
CTACAGAATGAACAGCCAGGACAAGCTGGGCCTCACTGTGTGCTACCGGACGGACGATGA
AGACGACATTGGGATTTATATCAGTGAGATTGACCCTAACAGCATTGCAGCCAAGGATGG
GCGCATCCGAGAAGGAGACCGCATTATCCAGATTAATGGGATAGAGGTGCAGAACCGTGA
AGAGGCTGTGGCTCTTCTAACCAGTGAAGAAAATAAAAACTTTTCATTGCTGATTGCAAG
GCCTGAACTCCAGCTGGATGAGGGCTGGATGGATGATGACAGGAACGACTTTCTGGATGA
CCTGCACATGGACATGCTGGAGGAGCAGCACCACCAGGCCATGCAATTCACAGCTAGCGT
GCTGCAGCAGAAGAAGCACGACGAAGACGGTGGGACCACAGATACAGCCACCATCTTGTC
CAACCAGCACGAGAAGGACAGCGGTGTGGGGCGGACCGACGAGAGCACCCGTAATGACGA
GAGCTCGGAGCAAGAGAACAATGGCGACGACGCCACCGCATCCTCCAACCCGCTGGCGGG
GCAGAGGAAGCTCACCTGCAGCCAGGACACCTTGGGCAGCGGCGACCTGCCCTTCAGCAA
CGAGTCTTTCATTTCGGCCGACTGCACGGACGCCGACTACCTGGGGATCCCGGTGGACGA
GTGCGAGCGCTTCCGCGAGCTCCTGGAGCTCAAGTGCCAGGTGAAGAGCGCCACCCCTTA
CGGCCTGTACTACCCTAGCGGCCCCCTGGACGCCGGCAAGAGTGACCCTGAGAGCGTGGA
CAAGGAGCTGGAGCTGCTGAACGAAGAGCTGCGCAGCATCGAGCTGGAGTGCCTGAGCAT
CGTGCGCGCCCACAAGATGCAGCAGCTCAAGGAGCAGTACCGCGAGTCCTGGATGCTGCA
CAACAGCGGCTTCCGCAACTACAACACCAGCATCGACGTGCGCAGACACGAGCTCTCAGA
TATCACCGAGCTCCCGGAGAAATCCGACAAGGACAGCTCGAGCGCCTACAACACAGGCGA
GAGCTGCCGCAGCACCCCGCTCACCCTGGAGATCTCCCCCGACAACTCCTTGAGGAGAGC
GGCGGAGGGCATCAGCTGCCCGAGCAGCGAAGGGGCTGTGGGGACCACGGAAGCCTACGG
GCCAGCCTCCAAGAATCTGCTCTCCATCACGGAAGATCCCGAAGTGGGCACCCCTACCTA
TAGCCCGTCCCTGAAGGAGCTGGACCCCAACCAGCCCCTGGAAAGCAAAGAGCGGAGAGC
CAGCGACGGGAGCCGGAGCCCCACGCCCAGCCAGAAGCTGGGCAGCGCCTACCTGCCCTC
CTATCACCACTCCCCATACAAGCACGCGCACATCCCGGCGCACGCCCAGCACTACCAGAG
CTACATGCAGCTGATCCAGCAGAAGTCGGCCGTGGAGTACGCGCAAAGCCAGATGAGCCT
GGTGAGCATGTGCAAGGACCTGAGCTCTCCCACCCCGTCGGAGCCGCGCATGGAGTGGAA
GGTGAAGATCCGCAGCGACGGGACGCGCTACATCACCAAGAGGCCCGTGCGGGACCGCCT
GCTGCGGGAGCGCGCCCTGAAGATCCGGGAAGAGCGCAGCGGCATGACCACCGACGACGA
CGCGGTGAGCGAGATGAAGATGGGGCGCTACTGGAGCAAGGAGGAGAGGAAGCAGCACCT
GGTGAAGGCCAAGGAGCAGCGGCGGCGGCGCGAGTTCATGATGCAGAGCAGGTTGGATTG
TCTCAAGGAGCAGCAAGCAGCCGATGACAGGAAGGAGATGAACATTCTCGAACTGAGCCA
CAAAAAGATGATGAAGAAGAGGAATAAGAAAATCTTCGATAACTGGATGACGATCCAAGA
ACTCTTAACCCACGGCACAAAATCCCCGGACGGCACTAGAGTATACAATTCCTTCCTATC
GGTGACTACTGTATAATTTTCACTTCTGCATTATGTACATAAAGGAGACCACTACCACTG
GGGTAGAAATTCCTGCCTCGTTCAATGCGGCAAGTTTTTGTATATAAGATAAGTACGGTC
TTCATGTTTATAGTCCAAATTTGCAAACCCTACAACTCTGGGTGTCATAGGTCTATTTTA
AGGGAAGAGAGAGAAAAACACCCTTACTATCTTGGAAGGCAATATTAACAAACAGAGCTT
TTTTCAAATAGCAATTGTACTTTTCTACCTGTACCCTTTTACATAAAGTGTTTAAATTTC
AGAAAGATCTTTTATTAAGCATACTTTCACAGAATAACTTGTTTAAACTATATTCATATA
AAAAAGTTAAACACGCTTTTTTTCCTGCCTAAAACACAAATACAACTGCCAGTATGTATT
TTTAATGGAACCCTATTTTATAATGGTACGTTACTGAATGTGTTTCATATGCGTGACCGT
TAAGATATTATCATTTAGGTGAAGGTTTCAACTCAAAACCACCCAACCCGGTGGTTAACG
ATTTAATACATATAACCAAACCGGCAGCGTTTAGAGTTGGGATATACATTTAAACATTTT
CCTGGTTAAGGTTCCCAAGAGAGTGTAAAGGTTTTAGCAGAAAGCAAAATATCTTGCATC
TTTATGGAAGTTTAAAGCATGTTTGCAAATATTGCAGCCCATTGAAAGAATTTGCATGTA
CAGGAAAGTTGTGGATGGAGACGGTTTGTGGAATTTTAAGTGCTCATTGTAGTAAACTTT
TGCTTTGTAGATTTGAAGGTACAGACTTATACAGGCAAGTTCACAAAATCATGATTAGTT
ACAAACAGTAAAATGAAGTTAAAATAAATTATTATTTTCTATTTGATATGTTTTGATGTG
ATTCCTCATTTTGCAGTGGTGCCTATAAAATAAAAGCCTTTTGCAGTG
>ENST00000418543.7 cdna chromosome:GRCh38:19:12666800:12675832:1 gene:ENSG00000123154.11 gene_biotype:protein_coding transcript_biotype:protein_coding gene_symbol:WDR83 description:WD repeat domain 83 [Source:HGNC Symbol;Acc:HGNC:32672]
CCAGGGCGCGGTCTGGAGGCTCACGGGAGAGAGGCTGTAGCCCTGGGCAATCCCGGGGGT
CGTTACAGGAAGGTAGGAAAATGCCACCCTCAGGGCACTGGTTGGGCTAAAGGTGACACT
GGCGTCTCACGGGCTATGAAGACGGAATGCCTCTTAATGCCGGAATTCCAAGACGGAATG
CCTCTTAATGCCGGGCAAGTCTCACATGAAGCTACTCATCATTTGCTTCGTGTCCTCCGA
GCTCCGAGAGTTGGCAAAGCTGATGAAGGAGCAGTAGACAGCGACCCAAGCACACCACTT
CAGCTAGGGAAAGACCGATTTAAGGCTGCAAGGAAGGAGTCCTGGGAGCATGGCTTTCCC
TGAGCCAAAGCCGCGGCCTCCAGAGCTGCCGCAGAAACGGTTGAAGACGCTGGACTGCGG
GCAGGGGGCAGTGCGAGCCGTACGATTTAATGTGGATGGCAATTACTGCCTGACGTGCGG
CAGTGACAAGACGCTGAAGCTGTGGAACCCGCTTCGGGGGACGCTGCTGCGGACGTACAG
CGGCCACGGCTACGAGGTGCTGGATGCGGCCGGCTCCTTTGACAACAGTAGTCTCTGCTC
CGGCGGCGGGGACAAGGCGGTGGTTCTGTGGGATGTGGCATCAGGGCAGGTCGTGCGCAA
ATTCCGGGGCCACGCAGGGAAGGTGAACACGGTGCAGTTTAATGAAGAGGCCACAGTTAT
CCTGTCCGGCTCTATTGATTCCAGTATCCGCTGTTGGGATTGCCGCTCACGGAGGCCTGA
GCCAGTGCAGACGCTGGATGAGGCCAGAGATGGCGTGTCCAGTGTGAAGGTGTCAGACCA
CGAGATCCTGGCAGGCTCCGTGGATGGCCGCGTGAGACGCTATGACCTAAGGATGGGGCA
GCTCTTCTCAGACTACGTGGGCAGCCCCATCACCTGCACCTGCTTCAGCCGGGATGGGCA
GTGCACCCTGGTGTCCAGCCTGGACTCCACATTGCGGCTCCTGGACAAAGACACAGGGGA
GCTGCTGGGCGAGTACAAGGGCCATAAGAACCAGGAATACAAGCTGGACTGCTGCCTGAG
CGAGCGTGACACACATGTGGTCAGCTGTTCTGAGGACGGGAAGGTGTTCTTCTGGGACCT
GGTGGAGGGTGCGCTGGCTCTGGCCCTGCCTGTGGGTTCCGGTGTGGTGCAGTCGCTGGC
CTACCACCCAACAGAGCCCTGCCTGCTGACCGCCATGGGAGGCAGCGTCCAGTGCTGGCG
AGAGGAGGCCTATGAGGCAGAGGATGGAGCAGGCTGAAGCCAGGGGACCCACCAACAGGA
CCAAGGACCGAGACACAGACATGGAAGGACTTCAGATACCATCTTATTCTAGAGACGTAG
CTGACCAAAAAGTAGGGGAGGGGCTGGGTCTGCAAATTAATAAATAGAAGAGGGGGTAAG
ACCTTCCTGGGACCGCA
>ENST00000528401.1 cdna chromosome:GRCh38:8:143484497:143507840:-1 gene:ENSG00000014164.6 gene_biotype:protein_coding transcript_biotype:protein_coding gene_symbol:ZC3H3 description:zinc finger CCCH-type containing 3 [Source:HGNC Symbol;Acc:HGNC:28972]
CGCATTGTCAAGAAGACGCCGGCCTCGCCTCTCAGCGCCCCGCCCTTCCCCCTGTCTCTG
CCCTCCTGGCGGGCCCGGCGGCTCTCACTATCCAGATACCACTGTCCTTGCAAGGGCCGC
ATGAAGTTTGCTGAGGTCACCACGCCTTTCCAGGGAGCTGAGCCGGATTTGCTGTGTGGT
CTTCGGAGGGGCTGTCCCAGGGCCTGGGAGTGGGGGGATGTCTGCTGTGAGTCTCTTTAG
ACAGCAGTGACCTGAGGGGTCCTTGAGGGCCTAGGCAGGATTCCTGGCCAGCCTGCCCCT
CAGTAGCTGGCACAGACAGAGTGGGTCCTGGGCCGATGACCCAGCCCAAAGGGTGGCACA
GGTGCAGAGGGTCGCGGGCCCGCCAAGGACAGCTGCACCTGGCCGCCTGGCACCTCTGCC
GGACGAGCTGAACTCGGCACTCCGGGGCCATGAAGTCCCACTAATACTTGTTTTTTTGCA
GCTGACATACAAAACACCAATAGCTTCAGCTGAAATGGATTTTTAAAAGTGTCATTTTAT
GGAGAA
>ENST00000520905.1 cdna chromosome:GRCh38:8:20551201:20551405:1 gene:ENSG00000253178.1 gene_biotype:unprocessed_pseudogene transcript_biotype:unprocessed_pseudogene gene_symbol:RP11-404E12.1
CTAATCCAACTAATTTTAAAACAAATAATAATGATACATAACATTAAGGGACGAACCTGG
TCCCTTATACTAATCTCCCTAATTATTTTTATTGCCACAGCTAATCTCCTTGGACTCTTA
CCCCACTCATTTACACCAGCTGCCCAACTATCTATAAACCTAGCCATGGCAATCCCCCTA
TGAGCAGGCACAGTAATTACAGGCT
>ENST00000529994.1 cdna chromosome:GRCh38:11:66058607:66060699:1 gene:ENSG00000087365.15 gene_biotype:protein_coding transcript_biotype:retained_intron gene_symbol:SF3B2 description:splicing factor 3b subunit 2 [Source:HGNC Symbol;Acc:HGNC:10769]
GGTTCTGAGACGCACAGTAATTTACCCAAAGGCATACAGCTTGTGAGTGGCAGAACTTTG
GAGTCTGACTCCAAGGCCCCTTCGCAGCTACTTCATGAGATGGCCTCCTTGGGAAAAGCC
TGACTGTTGAACTGTGGGGGAGAATGGGGGAGGAGTTTAGGGGTTGGGGTGCTGGCACAG
TGCTTGGATTCCCTGACCCAGCTGGTTTTCCTCCTCTTGACAGAAAAACCGGAAGCGTAG
GAACCGAAAGAAGAAGAAAAAGCCCCAGCGGGTGCGAGGGGTGTCCTCTGAGAGCTCTGG
GGACCGGGAGAAAGACTCAACCCGGTCCCGTGGCTCTGATTCCCCAGCAGCTGATGTTGA
GATTGAGTATGTGACTGAAGAACCTGAAATTTACGAGCCCAACTTTATCTTCTTTAAGAG
GATCTTTGAGGCTTTTAAGCTCACTGATGATGTGAAGAAGGAGAAAGAGAAGGAGCCAGA
GAAACTTGACAAACTGGAGAACTCTGCAGCCCCCAAGAAGAAGGGATTTGAAGAGGAGCA
CAAGGACAGTGATGATGACAGCAGTGATGACGAGCAGGAAAAGAAGCCAGAAGCCCCCAA
GCTGTCCAAGAAGAAGTTGCGCCGAATGAACCGCTTCACTGTGGCTGAACTCAAGCAGCT
GGTGGCTCGGCCCGATGTCGTGGAGATGCACGATGTGACAGCGCAGGACCCTAAGCTCTT
GGTTCACCTCAAGGCCACTCGGAACTCTGTGCCTGTGCCACGCCACTGGTGTTTTAAGCG
CAAATACCTGCAGGGCAAACGGGGCATTGAGAAGCCCCCCTTCGAGCTGCCAGACTTCAT
CAAACGCACAGGCATCCAGGAGATGCGAGAGGCCCTGCAGGAGAAGGAAGAACAGAAGAC
CATGAAGTCAAAAATGCGAGAGAAAGTTCGGCCTAAGATGGGCAAAATTGACATCGACTA
CCAGAAACTGCATGATGCCTTCTTCAAGTGGCAGACCAAGCCAA
>ENST00000414818.1 cdna chromosome:GRCh38:21:37144560:37153277:1 gene:ENSG00000182670.13 gene_biotype:protein_coding transcript_biotype:protein_coding gene_symbol:TTC3 description:tetratricopeptide repeat domain 3 [Source:HGNC Symbol;Acc:HGNC:12393]
GAACCTTGATTTATCGTCTTCCTGGAGTGTTAACTTGGCCCACGAGTAATGTGATTATTG
AAGAGTCTCAGCCACAAAAAATAAAGATGCTGTTAGAGAAATTTGTTGAAGAATGCAAGT
TCCCTCCAGTGCCAGATGCCATTTGTTGCTATCAGAAGTGCCATGGATATTCTAAGATCC
AGATATACATAACTGATCCAGACTTTAAGGATTTTCTACAAGGAATATGTCTTACCCCTG
ACTGTGAAGGTGTCATTTCTAAGATTATCATCTTCAGCAGTGGTGGTGAAGTTAAATGTG
AATTTGAACACAAGGTCATAAAAGAAAAGGTTCCTCCAAGACCTATTCTGAAACAGAAAT
GTTCTAGCCTAGAGAAACTAAGACTGAAAGAAGACAAAAAATTGAAGAGAAAGATCCAAA
AAAAAGAAGCAAAAAAGTTAGCACAAGAAAGAATGGAGGAGGACTTAAGAGAAAGTAATC
CACCCAAAAATGAAGAGCAGAAAGAAACTGTAGACAATGTTCAGCGTTGTCAGTTCCTTG
ATGACAGAATTCTACAGTGTATAAAGCAGTATGCTGACAAGATTAAATCCGGCATACAGA
ATACAGCCATGCTTCTCAAAGAATTGCTTTCTTGGAAAGTTTTGAGCACAGAAGACTATA
CAACCTGTTTTTCTAGCAGAAATTTTCTAAATGAAGCAGTGGACTATGTTATTCGCCACT
TGATTCAAGAAAATAACAGAGTAAAGACAAGAATATTTCTGCATGTTTTGAGTGAGCTTA
AAGAAGTGGAGCCCAAATTAGCCGCCTGGATCCAAAAACTTAATAGCTTTG
>ENST00000343381.10 cdna chromosome:GRCh38:1:247099991:247104372:-1 gene:ENSG00000188295.14 gene_biotype:protein_coding transcript_biotype:protein_coding gene_symbol:ZNF669 description:zinc finger protein 669 [Source:HGNC Symbol;Acc:HGNC:25736]
GCCTGGCGGTTGCTTTGTCTCTCCTTCGCCGGAGCCGGCTCTTCCTGTTAGTCTCCGCTG
CTAGTTCTTGGCTCTGGGAGGCCCAGGTGGCTCTGCAGCAGCCTCTGCCACCCTGTGACC
TGCGAGTATTGGGACATCCCTAGCTGACGCCAGGACACCCGGGAAGCCGAGGAATGGTGA
GTGGACTGCGCCTGGCTTCCCGAAGTGGAGAAGAGGGCTGGTTGAAACCTGCTGTGGCGC
GACTCGGGCCTCCACGCCATCGGCTCCGGAACCTGCGGACCGAGTCGCCGTGGCGTAGCC
GGGGCTCAGTCCTCTTCTGTTCAGGGCCGGGCCGGGCGGGGCGGGCAGCGGAACCCCTGC
ATCCTGTCTGTACCTGCGGGCGCCACTTCCGCCGGCCGGAGCCCTGTCGGGAACCCCTCG
CCTCCCCTATCCAGGACTCGGTGGCTTTTGAGGATGTGGCTGTGAACTTTACCCAGGAGG
AATGGGCTTTGCTAGATTCTTCTCAGAAGAATCTCTACAGAGAAGTGATGCAGGAAACCT
GCAGGAACCTGGCTTCTGTAGGAAGCCAATGGAAAGACCAGAATATTGAAGATCACTTCG
AAAAACCTGGGAAAGATATAAGAAATCATATCGTACAGAGACTGTGTGAAAGTAAAGAAG
ATGGTCAGTATGGAGAAGTTGTCAGCCAAATTCCAAATCTTGATCTGAACGAGAACATTT
CTACTGGATTAAAACCATGTGAATGCAGTATTTGTGGAAAAGTCTTTGTACGTCATTCCC
TCCTTAATAGGCATATCCTAGCTCACTCAGGATACAAACCATATGGAGAGAAGCAATATA
AATGTGAACAGTGTGGGAAATTCTTCGTTTCTGTTCCAGGTGTTAGAAGACACATGATAA
TGCACAGTGGAAATCCAGCTTATAAATGTACGATATGTGGGAAAGCTTTTTATTTTCTCA
ATTCAGTTGAAAGACATCAGAGAACTCACACAGGAGAAAAACCCTATAAATGTAAACAAT
GTGGTAAAGCATTCACTGTTTCCGGTTCTTGTCTAATACATGAACGAACTCACACTGGAG
AGAAACCCTACGAATGTAAGGAATGTGGGAAAACATTCAGATTTTCTTGTTCTTTTAAGA
CGCATGAAAGGACTCACACTGGAGAAAGACCCTATAAATGTACCAAATGTGATAAAGCCT
TCAGCTGTTCCACTTCCCTTCGTTACCATGGAAGCATTCATACTGGAGAGAGACCCTATG
AGTGTAAACAATGTGGCAAAGCCTTTAGTCGTTTGAGTTCCCTTTGTAACCATAGAAGTA
CTCATACCGGAGAGAAACCCTATGAATGTAAACAATGTGATCAAGCCTTCAGTCGCCTCA
GTTCCCTTCACCTCCACGAAAGAATTCATACTGGAGAAAAACCCTATGAATGTAAGAAAT
GCGGTAAAGCCTACACTCGTTCCAGTCACCTTACTCGCCATGAAAGAAGTCATGATATAG
AGGCTGGGTGTAGTGACTCAGCCTATAATCCCAGCACTTTGGGAGGCCAAGGCGTGTGGA
TTGCTTGAGCCCAGGAGTTCATAACCAGCCTGGATTAAAACAATGTGAAACAACCTGGGC
AACATGGTGAAACCCTGTCTTTACAAAAAATAAAATAATGCCGGGCACGGTGGCTTACGC
CTGTAATCCCAGCACTTTGGGAGGCCGAGGCGGGTGGATCACGAGGTCAGGAGATCGAGA
CCATCCTGGCCAACACGGTGAAACCCCGTCTCTACTAAAAATACAAAAAATTAGCTGGGC
GTGGTGGCAGACGCCTGTGGTCCCAGTTACTCGGGAGGCTGAGGCAGGAGAATGGCATGA
ACCCGGGAGGCGGAACTTGCAGTGAGCCGAGATCGCACCACTGCACTTCAGCCTGGGTGA
CAGAGTGAGACTCTGTCTCAAAAAATAAGAT
>ENST00000329967.10 cdna chromosome:GRCh38:14:104753100:104759657:1 gene:ENSG00000184990.12 gene_biotype:protein_coding transcript_biotype:protein_coding gene_symbol:SIVA1 description:SIVA1 apoptosis inducing factor [Source:HGNC Symbol;Acc:HGNC:17712]
AAACCCGCTCTCGCCCGCGGATGGGCGCGCAGCTGTGACGTCACGGCGTCGTTGGTAAGG
GGCTGGCGGCCGGGGAGCTGCGTAGCTCCCGGCCCCGCGGCCATGCCCAAGCGGAGCTGC
CCCTTCGCGGACGTGGCCCCGCTACAGCTCAAGGTCCGCGTGAGCCAGAGGGAGTTGAGC
CGCGGCGTGTGCGCCGAGCGCTACTCGCAGGAGGTCTTCGAGAAGACCAAGCGACTCCTG
TTCCTCGGGGCCCAGGCCTACCTGGACCACGTGTGGGATGAAGGCTGTGCCGTCGTTCAC
CTGCCAGAGTCCCCAAAGCCTGGCCCTACAGGGGCCCCGAGGGCTGCACGTGGGCAGATG
CTGATTGGACCAGACGGCCGCCTGATCAGGAGCCTTGGGCAGGCCTCCGAAGCTGACCCA
TCTGGGGTAGCGTCCATTGCCTGTTCCTCATGCGTGCGAGCCGTGGATGGGAAGGCGGTC
TGCGGTCAGTGTGAGCGAGCCCTGTGCGGGCAGTGTGTGCGCACCTGCTGGGGCTGCGGC
TCCGTGGCCTGTACCCTGTGTGGCCTCGTGGACTGCAGTGACATGTACGAGAAAGTGCTG
TGCACCAGCTGTGCCATGTTCGAGACCTGAGGCTGGCTCAAGCCGGCTGCCTTCACCGGG
AGCCACGCCGTGCATGGCAGCCTTCCCTGGACGAGCGCTCGGTGTTCACACTGAACTGTG
GGGTCGACGGGAGGGGTGCCTTTTACATGTTCTATTTTGTATCCTAATGACAGAATGAAT
AAACCTCTTTATATTTGCACAA
>ENST00000581265.1 cdna chromosome:GRCh38:17:35021622:35089194:-1 gene:ENSG00000092871.16 gene_biotype:protein_coding transcript_biotype:nonsense_mediated_decay gene_symbol:RFFL description:ring finger and FYVE like domain containing E3 ubiquitin protein ligase [Source:HGNC Symbol;Acc:HGNC:24821]
AGCCTCCCTGCCTGAGGCGTCCGCGGCCGGGATCCGGCCCCTCCCCTCGCCTCCTCTCCT
AGGTGCCGGCCGGGAGGGCGGCCGCAGCAGATTTTATCATGTGGGCAACCTGCTGCAACT
GGTTCTGCCTGGATGGACAGCCTGAGGAGGTCCCACCACCCCAGGGAGCCAGGATGCAGG
CCTATTCCAACCCTGGGTACAGCTCCTTCCCTTCCCCAACAGGCTTGGAACCAAGCTGCA
AGTCCTGTGGGGCTCACTTTGCAAACACGGCCAGGAAGTAGTGCTCAAGATCACATAGTT
ATTAAATGACAGAGCCGGGATTCAAACCCAGGTCCTTGATTCCAAAGCCCCTCCCAGAAG
ACATTCAGCATGTCGAGTAGAAGATGACAGTTACAGGCCTGGGTGCCTAGAAAAGCATGG
CAATGATTAAAATAAGCAGACCTGCTTGGACTGTAAGAAAAATTTTTGCATGACCTGTTC
GAGCCAAGTAGGGAATGGGCCCCGCCTCTGCCTTCTCTGCCAACGGTTTCGAGCTACAGC
CTTTCAGCGAGAGGAGCTCATGAAGATGAAGGTGAAGGACTTGAGGGACTATCTCA
>ENST00000479337.1 cdna chromosome:GRCh38:2:106073818:106078155:1 gene:ENSG00000119147.9 gene_biotype:protein_coding transcript_biotype:retained_intron gene_symbol:C2orf40 description:chromosome 2 open reading frame 40 [Source:HGNC Symbol;Acc:HGNC:24642]
GGGATTCACCGCAAGTGAGGAAGGAAGTCATTCTTTGTGCTTTGGGGATGGGGAATTGAT
GATTTCAGCACCTGTTCCAACTAAGACTAAAGTGGCCGTTGATGAGAATAAAGCCAAAGA
ATTCCTTGGCAGCCTGAAGCGCCAGAAGCGGCAGCTGTGGGACCGGACTCGGCCCGAGGT
GCAGCAGTGGTACCAGCAGTTTCTCTACATGGGCTTTGACGAAGCGAAATTTGAAGATGA
CATCACCTATTGGCTTAACAGAGATCGAAATGGACATGAATACTATGGCGATTACTACCA
ACGTCACTATGATGAAGACTCTGCAATTGGTCCCCGGAGCCCCTACGGCTTTAGGCATGG
AGCCAGCGTCAACTACGATGACTACTAACCATGACTTGCCACACGCTGTACAAGAAGCAA
ATAGCGATTCTCTTCATGTATCTCCTAATGCCTTACACTACTTGGTTTCTGATTTGCTCT
ATTTCAGCAGATCTTTTCTACCTACTTTGTGTGATCAAAAAAGAAGAGTTAAAACAACAC
ATGTAAATGCCTTTTGATATTTCATGGGAATGCCTCTCATTTAAAAATAGAAATAAAGCA
TTTTGTTAAAAAGAAAA
>ENST00000555079.1 cdna chromosome:GRCh38:14:76790671:76806515:-1 gene:ENSG00000013523.9 gene_biotype:protein_coding transcript_biotype:protein_coding gene_symbol:ANGEL1 description:angel homolog 1 [Source:HGNC Symbol;Acc:HGNC:19961]
CATCATCTTGTGCGGGGACCTAAATTCTGTCCCTGATTCACCTCTCTACAACTTCATCAG
GGATGGAGAGCTCCAGTACCATGGGATGCCAGCCTGGAAGGCTGCTCATTGGCTTTGACC
GAGGATGGTGACGTAGATACGGTATCTGGACAGGAAGACTTCTCCCATCAGCTTTACCAG
AGGAAGCTGCAGGCCCCACTGTGGCCCAGCTCCCTGGGCATCACTGATTGCTGTCAGTAT
GTCACCTCCTGTCACCCCAAGAGATCAGAGAGACGCAAGTATGGCCGAGACTTCCTGCTA
CGTTTCCGCTTCTGCAGCATCGCTTGTCAGCGACCAGTAGGACTGGTCCTTATGGAAGGA
GTGACAGATACTAAGCCAGAGCGACCTGCGGGTTGGGCTGAGTCTGTCCTTGAGGAAGAT
GCATCGGAGCTTGAGCCTGCCTTCTCCAGGACTGTAGGTACCATCCAGCACTGCCTCCAC
CTGACGTCAGTATATACCCACTTCCTGCCCCAGCGTGGCCGCCCAGAGGTCACTACAATG
CCATTGGGTCTTG
>ENST00000609229.1 cdna chromosome:GRCh38:22:18914530:18921554:-1 gene:ENSG00000100033.16 gene_biotype:protein_coding transcript_biotype:retained_intron gene_symbol:PRODH description:proline dehydrogenase 1 [Source:HGNC Symbol;Acc:HGNC:9453]
CTTTTAAAACTGAACACCGAGGTGGGTTTTGTGGTGGGTGGTGAACGGACAGGTTTGGGC
CTCGATCCCCCACCCGACCCTAGCACCCACAGGTGGGGGTGCCCCCTCTGCTGATGCGCC
TCCTCCCTCAGCACCATGGACCTGCTGGACTGGAGCAGCCTCATCGACAGCAGGACCAAG
CTGTCCAAGCACTTGGTAGTCCCCAACGCACAGGTAACACCTCCGCTCCTCAGTGAGGCC
CAGCTCAGCAGGGCGCTGCGCTAAGAAGGGAATTCAGCCTGCCACGTGTGTCTCTTGTTG
CCTACCCTGGGAACTTAACATGACCAAAATCACTGCACACTATGGCCCCACAGACCCCCT
GTGGTCCAGGGGGAAGAAGACAAGCCCACTAGTGTCCACAGAGTGCTTGGCGGGACAGAG
ACCCACGCGGAGCCTTAAGACACCACAAGGAGAGGGGGTCTGGGGGCCTTCCCCAAGTCA
TCTGTCTTGTGCATCAGGTCACCCCAAACTTCAGAGGCCTGAAACGGCAGCAGCCACTCT
GCTTCTGCCTCATGGTTCTGGGGTTGACAGGGCTCAGCTGGGCAGTCCTCCCCTGGGGTC
TCCTGGGTAGCTGTACTCACAGAGTGGTGGCGCTGGGACCTGGGGGAGGCACCCATTCAC
ATGTCTGGGAGTTGGTGCTGGCTGTGGCTTGGGCTTTTTCCCAACATGGCAGCTGGGCTC
TAAGGGCCAGTGTCACCTGAGACGTGAGAGCCAGGCAGAAGCTGGGTGACCTTTTCCTGC
CTCGCCTCAGAAGTCACACGGTGTCTTTTCTGGCAAGTTCTGTTTGTTAGAAGCATGTCA
CCAGGCCAGCCTGTATACAGCGGGGAGAGGAATGAGACTCATCTGCCTGTGGGAGGGGGG
CCCAGGACCTGGCAGACTGCTTGAAACCACAGCTTAAACTGGGATTCAAAGAAAGAACAG
AAGCACCTTCAGAAAACATCCTGCAGAGGCAGCTTTCCATGACACATCTAGCCCCAGTCC
ACTAAGGGCCCAGCCTCAAACTTAGAGCCCCCGACCCAGAGCCTCGGGGCGCAGTGCGTA
CAGTGTGGCTGTGCACCAAGGCCACCAGCTGTTGGAGACTTTAGCATGGTGTAGCAAGGG
ATAGAGTGGTACTGTTTGTGCCCAGTGAGGCAAGGCTGCTGGGGCCAGCAAAGGGGTGAG
CGGGAGGCCCTGCGGGATGGGTCCCCACGGCCTCTGAGCACCAGCAACTTGAAGGCCTCA
TCCTGGTGGTTGCCCTGGTCCCTGGCTACGTGTCAGCACGTGCTGCACAACTGCCCTGTC
TGCCTGTAGCCAGGGGTCTTCCTCCTGGGCCCTCTGCCTGCTCCGGGTGGAGCCCTTCTG
TTTGACGATTGGGTGATCAGTGTTCACTTGTTCAATGTCACATGGGAGTTGCAGGGGGCT
CTCCCACAACGGTGGGGCCTCTGTGGGAACTGGGGAGTACACACTTCGGAGTGCAGGCCT
GGACTGAGCCTGGGGCCCACTGACATGGGCACTGAGCTCCCTCGTGGTACCCCTAGGCCC
CGCATAGGGCAGTGCACTGGCTGCGTTGGAGGTTCAGGGGCACTGTGCTGCTTGTCCAGG
TGGCCCTCCCTCCCAGCCCTGCACAGACGGGTGAGAGGGTTCCTGTGGGCTGGGAATACT
GAGAGAGGTTTAGCCTGGGCCTCAGGGTGGCACTTTCCCGCCCTTGCTGTGGCCTGACCG
CGTGTTGCACCCCCAGACAGGACAGCTGGAGCCCCTGCTGTCCCGGTTCACTGAGGAGGA
GGAGCTACAGATGACCAGGATGCTACAGCGGATGGATGTCCTGGCCAAGGTGAGCTGTCC
CGCTCGGGCAGAGGGTACCTGGGACTCGTGGAGAAGAGGGCACCTGCCTCACTTGAGCAA
CAGTTGCTCCCACTCTCCCACCCCCTGCGCCTCTCAGAAAGCCACAGAGATGGGCGTGCG
GCTGATGGTGGATGCCGAGCAGACCTACTTCCAGCCGGCCATCAGCCGCCTGACGCTGGA
GATGCAGCGGAAGTTCAATGTGGAGAAGCCGCTCATCTTCAACACATACCAGTGCTACCT
CAAGGATGCCTATGACAATGTGACCCTGGACGTGGAGCTGGCTCGCCGTGAGGGCTGGTG
TTTTGGGGCCAAGCTGGTGCGGGGCGCATACCTGGCCCAGGAGCGAGCCCGTGCGGCAGA
GATCGGCTATGAGGACCCCATCAACCCCACGTACGAGGCCACCAACGCCATGTACCACAG
GTGCCTGGACTACGTGTTGGAGGAGCTGAAGCACAACGCCAAGGCCAAGGTGATGGTGGC
CTCCCACAATGAGGACACAGTGCGCTTTGCACTGCGCAGGTAGGTGTGCCCCACCCTGCA
CCGAAACCCCAACCTGAGCCGTTGTCTCCTCCGGCTGGGGAGAGGTGGCAGCAGCGCAGA
GCTCAGGGTGGGCAGAGCGACCTGCTGGGTGGTCGGGCATTTGTGGGGAAAGGCTGGTGA
AATGAGCTGGAGGGTGGCTTCAGTGGGCAGGCCCAGGCCCGCTGGCGTTCTGGACATCGG
ACTGTGAGAGCACAATGGCTTTTTGCAGTTACGTTGGTTTTTAAAATTAACTTTTTTCTT
TTTTTGAGATAGAATCTCGCTCTGTCACCTATGCTGGAGTGCAGTGGCGTGGTCTCGGCT
CACTGCAACCTCCGCTTCCCAAGTTCAAGCAATTCTTCATGCCTCAGCCTCCCAAGTAGC
TGGGATTACAGGCATGTGCCACCACGCCTGGCTAATGTTTTGTATTTTTAGCAGAGACAG
GGTTTCACCGTGTTGGCCAGACTGGTCTCAAACTCCTGGCCTCAAGTGATCCTCCCTTCT
TGGCCTCCCAAAGTGCTGGGATTACAAGCATCAGCCACTGTACCCAGACTTTTAAAAATT
AACATCTGACTTATTAAACTTCACAATTAAAAAACTAAATTTCATCAGGGTATTCGGATG
GCTCCTGAAAGGTACAAATGCAGTGTTGGAGGCCAGTCCCTCAGGAGGCCTCCACAGTGC
CACCTCATTAATACGCCCTTAACATTTTAACTACATCTGGAATGTAACGGTTTGTTTTCT
CTTTAAACATTTGTCCCATGGAGCACAACTTCGGTAGAATTCTAACAAGTCAAATGCAGA
AGTTAGGTGAAGTCAGTTCTTGGATACTCCTGTACTGTCACCCTGGTCTTATCTCATGCC
TTAGTCCAAGCTATGCACACAATGGGGTCCTAGGTCCCCCTCCCCTCCCAGATTCCGCCT
TCCCAGGGATGGGACCCCCTAGAACCCTCGGGGGCCTGGGCAGTGGCCTCGCTGGCTCTC
GCCTTCCTAGGAGCTGAGCAGGAGCTCCACTCTCAGCAGGGCAGGGTGCCCCAGATCCAG
GGCTTGTGGCACGAGGGGGCTCCCCAAGAAGCTGTGAAGCCACAGGGCCAGGCTTGGGGC
CAGGGCTGCAGCCAACAGGACACATCCTGGTGCTGCTCGGGAGCTGACTCACGGCTCTGA
AATCATTCAGTGATGTCCACATTCAGCCTTTGTTTACGATGCTGCTACTTTTTCATGGCC
TGAAATTGCAGCACACCCATTTTTGTGCCCTGATCCTCTGCTAATTGTCATAGATGTGTC
GGTGATGGGACAGACTCACTTTCTCCACACGCACAGGCCTGGTGGCCAGCACTGCCCAGC
ACTCGGGAGCTGGTGGGGGTTCCTCTCAGCTTGTAATCAGGACTCCCAGCCTCTGGGTGG
ACTCTCAATGCTGGTGGACTCACAGCCTGACTAGACACATCACCATCCAACTCCGAAAGG
ACAGCCTGCCCTCAGCAGGGCTTCCTCTCTCCAGCTTCCGCCCGGCACCTGTCTGTCCCT
ACTATCTTGCTGTGGCAGTGGCTTCCCCAGTGGACACAGCTTCCCCCTCCCCTGAGTGGC
AGCCGGGCTCTCTCCTCTTGGCCCCAAGGGCCCTGTGCCAGGCTCCCCCAGTACCACGCT
CACATCCCTGCCTGAGAGGCTGGACCCCTGCAGGCTTCAGCTCTGCCCCTGCTGTGGGTG
GTTGGGGAGCTCTGGGGAGCTGGGGTCCCCTCCCATGGGTAAGTGGTTCTAGACTATGGC
AGCTGCTCTGTCCTGTGCTGGGCCCAGACTGCCACACCACCCACCCTCAAACAATCGGAG
TTGGCTTTGGCCAAGGAACAAACCAGCCCCAAACTTAGAGGCTGGAACAGTGGCATGTTC
TGTAGGCCAGGGGTGGGCTGGCTCAGCTGATGCTTCTGCTGCTGGCTGTGCCTGTGTCCC
TCCTGCGTCTGTGATCTGGGGCCGGTGGGGCCTAATGAGCTCATTCATGGCTGGGGCAGT
AAAGGAGACTGCATCCCGGGTCCAGCGTCCCACAGGCCAGCCCAGGCTTGAGCACGTGGT
GGGCTCAGGCTTCCAGAAGGCCTGGAGAGGGCAAGCCTCTGCTTGTGTCACCTTTGGTAC
CTCCCTGCTGGCCAAAGTGCCTCACGAGGCCAAGCCCAGATGCCAGGTGGAGTGAGCCAC
TGTCCTGTGCTGGGAGGAGCCGCAGTCACATGGCAGAGGCTGTGCACACCAGCAGGGGAG
GGGGCAGCCAGCAGTGGCACCCGGCTCTCGGGTTCATGTCCTGGGGTTGAGGAAGACACA
AGATGGAAGCCAGGGCGATGTGGCAGAGATGGGTGCCTGCTTTAGACTGGGTGGTCCCG
>ENST00000429733.5 cdna chromosome:GRCh38:CHR_HSCHR6_MHC_MCF_CTG1:29789281:29794690:1 gene:ENSG00000229194.7 gene_biotype:transcribed_unprocessed_pseudogene transcript_biotype:processed_transcript gene_symbol:HLA-V description:major histocompatibility complex, class I, V (pseudogene) [Source:HGNC Symbol;Acc:HGNC:23482]
AGTCGCCGAGGATGGTGTCATGGCGCCCCGAACCCTGCTTCTGCTGCTCTCGGGGGCCCT
GGTCCTGACCCAGACCTGGGCAGGCTTCCACTCCTTGAGGTATTTCCACACCACCATGTC
CCGGCCCGGCCGCGCGGATCCCCGCTTCCTCTCCGTGGGCGACGTGGACGACACGCAGTG
CGTGCGGCTCGACAGCGACGCCACGAGTCCCAGGATGGAGCCGCGGGCGCCGTGGATGGA
GCAGGAGGGGCCGGAATATTGGGAAGAGGAGACAGGGACCGCCAAGGCCAAAGCACAGTT
TTACCGAGTGAACCTGCGGACCCTGAGCGGCTACTACAACCAGAGTGAGGCCTGGGCTGC
CAGCCACACAGAGTCATGGACAGGTCTCTACAGACACAACTTAGTGCCAGCTTGGATGAA
ACCCTCTGAGGAATGGGTGCCATCTTTCAGGATGTGGTGCATGTATTGAATCAAAGATGT
CTCTATAGTGCTGTGTTTACAGAAGGAAGAATACGTGGGTCCAAAAACCAAGAAGTAGAA
GCAGGTGTGGCTCCATATCTAAACCCTTATATTCACCTTCAGGGTGATTTTGCACTTCTC
ATCTCCAATATCTGGGCTCTGTAGGGGAGGAGGTCCTGGTTTCCCAAAGGGGGCACCCTG
GCAAGGAGACATTTAAATGAGAGTCCATGGAAATACACATTATGGCTGCCCCCAGGGATG
TTTGAATAGTATGTGTCCAGATACAAGCAGGTGAGAAGAGGAGGAGGCAGGGCTGCTATC
ACACAAGGAGGGCAGGAGATGTGTGTGTGGAAATAAGAGATCCACTTGGAGACCTTATGG
TTCCCCTTGTCCTGTTGTAAGTGTGAGCAGAATCATCCAGCAACCCAGCCTGAGAGGGTT
TCATATTCAAGAGCCCAGAACCCTCAGGAAGGAAGGATTGAGTGATACTCACAGGTAATG
TCCCAAGGCTGTGCTCCTGTGCTCTGACATCCTCAGCAGGATTGGTGCAAAGCCCTGCTT
CCCATGGGCTGTTCCCAGCCAGTGACTGGTCACAGCAGGCATTAAGGCAAGCCATTCCTG
GGAGACACGGGACTCCTCTGATGGCTAACTGTAGCTGGAAGACTCCTCCACGGCCTTGCT
CAACTCTCCTTAGATTGCCTGTGCTCTAGGATGCGTCAAACAAACTTTCTCTCCTTCTGT
CCAGCACTTGGGGTCACACTTGCATCGTGGTCTGCCGCCTTTTCTCAGGGATTTCTGGCT
CACTTCCCATATTCCCTTACGGGTGTGTCCCCTTATAAGATGTCGCAGACTTTAAGCTCA
TCTTGGCATCTGCTCCTTGAAGGACTTGGACTAAAAATTATTTCCATCTGCATATCAATA
ACTCTTATTCCAACCTGTAAAATCCTTCTCTTTATCCAACTTCTGCCACCCCCACAGAAT
CTATTTTACTTGTGTGTGTAGTATCTCTTTGAGTTAACAGATATTTGTTCTATTAAGCTA
CTAAATTTTGAGGTAGTTTGTGACACAGTACTTGATAACTATTAAGGCTTTCTTAAGTTT
CCATTATTCCATGGATATTATCTACATATCTTTTAATCCCTTGCATTTTAATAACTTAGC
TATACTTGCTGTTTCCAACTCTTTCCTCCTATTTTTGAACATTTTAAATTTTGTCTTTCT
CTGTCCTTCCTTCCTTCTTTCCTCCTTTCCTCCCTCAGAGCTTTCTCCCTCCCTCCATTT
TTTTCATAAACTCCAAGTGTTTAGGCCAAAAGGAAGCATTATTTGAACTTTATGCTAAAA
GTATAATGCCGTAATTTATAATATAAAAGTAAAGAAAAGGAAGTTGTTAATGGAATATGA
AAAAATGCCTAGGGTGATTCTATAGCCAAGACAGTACCTTTTAACATTTAATTTCTGCCT
CCAACTGAATGTTTTCAGAACACATGAGCAACACAAGCTCTTTCCCATTCTTGGTACAAG
CACTTGAGAAATCAAATTAGCCTTATCTAGTATGATTAATGTCCATACATCATATAATCC
CACCATCTGCCTCCTGATCATACCCCCTGGGGACATTCTTGGCTATGTGTCCAGGAGACA
TGTACACCAATGTTTATGGCAAAAACTGGAAACAATCACATATACATCAATGGGAATTAA
CAAAATAGTCGTATAATAATAAAAAGTAAAACTTCAGCAGCAACAGTGAATGAACAGCAC
CCTCCCACATCAGAGATAACTCTCCTACACATAACATGCATCAGCATCACAGAAGAATGC
ACATTGTGTGAGTTCTCTGTACGGGGAAGTTAAAAAAAGCAGGTCAAACTGTGATTTGGA
TATATATATATATACTTATTGTAAAAATCTTTAGAGACAATGAAAAGGAATAGTAAATAC
AAGACTCAAGATAGAAGTTCCTTTTGGGGAATAGAATTGGACAACAGCCGAGGGTGGCTT
CATAGGTTTTGTTTTTTATGCCAGGAGGGGATGTCCAGGTAGTTAAGTTACTTGATCATA
AATCTTTCTTTCTTTCTTTCTTTCTTTCTTTCTTTCTTTCTTTTTTTTTTTTTTTTTTTT
TTTGAGACGGAGTCTCGCTCTGTCGCCCAGGCTGGAGTGCAGTGGCGTGATCTCAGTTCA
CTGCAACCTCCGCCTCCCAGGTTCAAGCAATTCTCCTACCTCAGCCTCCTGAGTAGCTGG
AATTATAGGCATCCACCACGACACCCAGGTAATTTTTGTATTTTTAGTAGAGACGGGGTT
TCACCATATTGTCCAGGTTGGTCTCAAACTCCTGACCTCAGGTGATCCGCCAACTTCGGC
CTTCCAAAGTGCTGGGATTACAGACATGAGCCACCATTCCCGGCCCACAAATCTTTAAAG
TGTCATTTTTCAAAATGCACCTTGTGTGCCATTCCTGACTGATTATTTGGAAATGAAAGA
GAAAAGAAAATACCAAAGTTCATCTCAAGGATCCTTAGCAATAACTACACACGTTAAAAC
AAAGCCACAGCCAATTGTAAAGAGTCATGTGACAGAGAGGACCAGGATCTCATGAAAAAT
AGCCTTGGCTAGAAAGAGGTCATTTGACCCTGGGCTAATTGGCAACTCTCTACATTGTCT
GGCATACAGTGTTCAATCTGATGTGCAAGGCAATTGTATCTTGCAAAGAATTTGAGAATT
TGATATGTTGCTCACATTTTACCACACATACAAGTGGATTAAACTTTTACACAGTAAAAA
AAAAAAGCATTGTTGAGCAAAATAAATTAAATGAAAAGACATAAAGGAATAACTAGTGAT
GAAATAGCAATAAGAATGGAAAACATGAAAGAGATGCTTGTACAGCAATGATAGCAGCAC
AAAAGAACAGTGTTTTTCAGAATCATACGGGAGTCCAAATCACTTCTACCACATCTAATT
AAAAAACACAGTGAAAGATGTTAAACTTTCATAGGATGCCCACTGAATAGCCAGTTATTG
AAAAATCTTGTTCCTAGATTGGAGTAAACAATTTCTGCCTACCCTAGCCAAACAAATTAT
TGTCATGATGCTAAGCTAGTGTATAGACAGAGGTGTGAGATTCACATTTTTCTAACTGCA
AAGCACCCTGATTAGGCAAATATTTTTGTAGATGCTTGAGTAAGAAAATTGGCATTTTGG
GCATTCTTAAACCGAATTAGAAACTTCTGAAGAGAAACAAACGTAGTTATGATTGTAAAG
GCATTATTGTATGGCACCAAAGTCTTGGGACACTTTAATTTAGCTACTGTATTTTCTCAA
CTCTGTTGCAACTTATCAAAGAGAATATTAATATTAAAGGCATTTACAAAAAAAATCTGA
GATATTGTTGTATCTTCTTTCTCTGTCTCAAATATTTAATCAACTTTACAGAAGAGAATT
TTAAAGTATTAAAAAAAGTCAGATACAAGAAGTATTTGATTTACAAAACCCTGAAACAAT
AATGTTAATTTTGCTTTTAACATGTTTATAAATTCTTTGATACTCCTCCTTTCCAGAAGT
GCAGCTTCATTCCCTCCCTGTTCGTGTGGCCTGGACTTAATGACTCACTTCTAACTGATA
GAGTAATGCTGACATAATAGTTTGTGATTCTGGGTGTAGAACATAAGACTCACTGAAGTT
TCTACTTTGGTTCTTTCTTTCTCTGGAATCATGAGCCCTGGGGGAAGCTGGCTGTTGTGT
CATAAGGAGGCCTGTGGTCCATGTGACTAGGAAGTGAGTCCTCCTGGGACCAGACAATAA
GAAGCTAAAGCCTCTTCCAAAAGCCATGTGAGAGATTCTTGTGTCTTGTGAATCCCCAGC
CCCATTTGAGCCCTCAGATGATTCAGCCCTGGAAGACAACTAGACTGCAACGTTGTGAGA
GGCCCTGAGCCAGAAGCATTCAGAGAAACTTCTCCTGGATTCCTGACCATGGATAACTGT
GGGAGATGATAAATATTTGTTGATTTGAGCTGCTAAGTTGTAGGTGACTTGTTATGCAGC
AGTAGATAACTAATACAGCTTCACAAGAGAGGATGAATCACTGAACTTTTTCATTTGCTC
TAAATTCATTATAAGATATTAAACATGTCATTTGCTTTTAATATTTAATAAAAATTTCCA
TGGCTATATAAGATA
>ENST00000341193.9 cdna chromosome:GRCh38:17:41722640:41734644:-1 gene:ENSG00000173805.15 gene_biotype:protein_coding transcript_biotype:protein_coding gene_symbol:HAP1 description:huntingtin associated protein 1 [Source:HGNC Symbol;Acc:HGNC:4812]
CAGACTCGAGATGCGCCCGAAGAGGTTGGGCCGGTGCTGCGCGGGGAGCCGGCTCGGACC
CGGGGACCCAGCAGCACTCACCTGTGCACCTTCGCCCTCAGCCAGTCCCGCTCCGGAGCC
CTCTGCGCAGCCGCAGGCACGGGGCACTGGACAGAGAGTAGGATCCCGAGCCACCTCTGG
ATCCCAGTTCCTCTCGGAAGCCCGCACCGGAGCTCGCCCGGCCTCGGAGGCTGGAGCCAA
GGCAGGAGCCCGGCGCCCGTCCGCATTCTCGGCCATCCAAGGGGATGTCCGGTCTATGCC
CGACAATTCGGACGCGCCGTGGACCCGCTTCGTATTCCAAGGGCCGTTTGGTTCCCGGGC
CACTGGCCGGGGGACTGGAAAGGCAGCGGGCATCTGGAAGACGCCAGCCGCCTACGTTGG
CCGGCGACCCGGGGTGTCCGGCCCTGAGCGCGCCGCCTTTATTCGGGAGCTGGAGGAAGC
ACTGTGTCCTAACCTACCTCCGCCAGTCAAAAAGATCACCCAGGAAGACGTCAAAGTGAT
GTTATATTTGCTGGAGGAGGTGTGTACTGCCTTCCTGATCCAGCTTCTCCCACCTGTCTG
GGAGAGCGTTACCTATGGGATGGTCCTGCAGAGAGAGAGGGACCTGAACACTGCAGCTCG
CATCGGCCAGTCCCTGGTGAAACAGAACAGTGTTTTGATGGAGGAGAACAGCAAGCTGGA
AGCCCTGCTGGGCTCAGCCAAGGAGGAGATTTTATACCTCAGACACCAGGTGAACTTGCG
GGATGAGCTCCTCCAGCTCTACTCAGATTCTGATGAGGAGGATGAGGATGAAGAAGAGGA
GGAGGAAGAAAAGGAGGCAGAAGAGGAACAGGAAGAAGAAGAAGCAGAGGAAGACCTGCA
GTGTGCTCATCCCTGTGATGCCCCTAAGCTGATTTCGCAGGAGGCATTGCTGCACCAGCA
CCACTGCCCACAGCTGGAAGCCTTGCAGGAGAAGCTGAGGCTGCTGGAGGAGGAGAATCA
TCAGCTGAGAGAAGAGGCCTCTCAACTCGACACTCTTGAGGATGAGGAACAGATGCTCAT
TCTGGAGTGTGTGGAGCAGTTTTCGGAGGCCAGCCAACAGATGGCTGAGCTGTCGGAGGT
GCTGGTGCTCAGGCTGGAAAACTATGAACGGCAGCAGCAGGAGGTCGCTCGGCTGCAGGC
CCAGGTGCTGAAGCTGCAGCAGCGCTGCCGGATGGAGACTCTTCCTGGTTTCCAGGAGAC
GCTGGCTGAGGAGCTCAGAACGTCTCTAAGGAGGATGATCTCAGACCCTGTGTATTTTAT
GGAGAGGAATTATGAGATGCCCAGAGGGGACACATCCAGCCTAAGGTATGATTTTCGCTA
CAGTGAGGATCGAGAGCAGGTGCGGGGGTTTGAGGCTGAGGAAGGGTTGATGCTGGCAGC
GGATATCATGCGGGGGGAAGATTTCACGCCTGCGGAGGAGTTCGTGCCCCAGGAGGAGCT
GGGGGCTGCCAAGAAGGTGCCGGCTGAGGAAGGGGTGATGGAAGAGGCAGAGCTGGTGTC
AGAGGAGACCGAGGGCTGGGAGGAGGTGGAACTGGAGCTGGATGAGGCAACGCGGATGAA
CGTGGTGACATCAGCCCTGGAGGCCAGCGGCTTGGGCCCTTCACACCTGGACATGAATTA
TGTCCTCCAGCAGCTGGCCAACTGGCAAGATGCCCATTACAGGCGGCAGCTGAGGTGGAA
GATGCTCCAGAAAGGTGAGTGCCCCCACGGGGCCCTCCCTGCCGCCAGCCGGACAAGCTG
CAGATCGTCGTGCCGATGAAAAGAGAGGGTGGATAAGCTCCCCGAGTGCTCACCTGCCCC
AGCCTGGCTCTACCTGCTGTGCTTATTTGCATGGACTTTGCATATCATTTGCATAGACAC
CTCTGATCCCCTTCAGTGGGAACCGTAGTGTCAGTGCTCATTTATGTGGCATTTGCTTAG
GATTCCAGATCTCCATCCACTTTTCTCCTGGGGGCTGGGCTGGGGGTTAGGGCTGGGACT
GTGCCCCCACACTGCGCCTCAGCTTCCCATCTCTGCCCGCTTGCTTCCCCTGCCCCCAAC
CCCTGCCTCCTCTATCCCCCAGGCTCTCCAACTCTGCAGCAGTGGCAGCAGCAGTCAAAA
CAAACACGGGGGGCGGTGGGTGGGATGGTGGAGCAGCCCGGGGGCTGACCCAGGCTGGAG
GACAGGGCCAGCCACCCTCCCACGGCCTGGGAGGAAGAGAGGCCTTCTGGGACTGCCCAG
GCTATGGGGACAAAGGCCTTCACCAGCAAGGGCCACAGTTGGAACAGTCCCCTGGGTGTC
AGAAGGTGGGCTAGGGCCTCCTGCAGGGTTGTGGGGTGGAACAGGGTCTCCTCTCCCCAG
CCAGAAACCCCAAAGTCTGGGAGCTGCACCTTCCGAGTGCAGGCCATGTGAGCCCTGCCT
CTTTAAGGAGCCGCAGGACATGAAAGATGACCTTGTGACACTCATGCACAGCAGCCATTG
CACGTGCATCAGCTCCCATCAGCCTCATTCCGTGGCAGGTGATGTGTCCCCATTGGTTAG
GTGAGGAGGGTGAGGCTCAGAGAGCTAAGGACACTTGTTTGGGGCCACACAGCCGGGGTA
GATCTGAGCCCGTCCTCTCTACTCCTGTGCTGTAGCACCTTCACTGGCCCATCCCTCCCC
TCTAGTGCTGTCCTGGTACCCGTCCCAGCCTGTCCCCATTCTCATGGCCCTTTGGTCACT
GCCGGGTGGAATAGCACTGGCTTCAGCAGGCGTGTCATGTAAGCTTGTGCAGGTTATAAA
CTGAACCATGACCTTTATGGCGCATGCAGGGGGCAACCTGCATAATTATCAATGGCGACT
TTCCGTGTCCTTCTGATACAGTTGATCAGACCCCTGCCCACCGCCCAGGCCAGGCCTGTG
GTCATCAATGCCCCAGTTCACATCCACCTGCTTCTCTTCCAGGCTTTGCTGTTCCCCAGC
AGCCTGCAGAGGCCCCACAGACAGCTTGAGGCCCCTCCTTCTGCTGCCTGGCCAAGCCCC
ACACCCGCAGACCCTCCTTCCCATCCTCTGAAATGGGACCCTGTGTCTGTCACCAGCCCA
CCCTCTGTGTTCATGAACCTGGGCTGGAGCTTGGGGACCCCTCCCTGCCCCTGGCTTCCT
CTTCCATGTTCTGCCCTTTCCCACATGTTGGAGGCTTTTCCAACGTCTTCAGGGACAGGC
GGTAGGAACCCCGGCCCTCGCTCTGCAGCTGGTGCAAAAGCTGTGGCTGCCAGGTCTGGG
CCACATGGCAGCCCAGGGGGCAGGAGAAGCCCGGGAGAGGCCCACTGGCTACCAGACTCA
GCCCTGAGCAGGGAACAGGGCCCAGCTTCCACCGGCAGGGAGTTGTGAGCGCCTTCCCAA
CAATGTGCCCCTCACCCCTTGATGCCCATGCTAATGGTAGCCACCCTGGTTCTTGTTGAC
TTGAGGGACCTGGCTGTCTTCCCTGTTCTTCATCCTTTCTTCTCAGTCCCTACCTACTGT
TTGTAACCACAAGTGTCTCTGTGTGTGGGTGGGTGAGGGCCCCTCTGCCCAGTGGTGTGT
CTCCTCTCCCTCCCTCCCTCTTCTGCCAGTGGCCTGGGGGTGTCCAGGCTCCCATCCGTG
GCCCAGCCCCTCTCCCCTCTGTCTTGATCCCCCCCTCCCTGCCCCTGGCTTCCTCTTCCA
TGTTCTGCCCTTTCCCACACCTTTGTTCCTCAATAGCTGGGGGCTGGGACTGAGGCCTCC
TGCAGGTACCTGCCCCCCTTCACACAGCACCTCTCAATCTCCTATTGCTTGTCAGCCTGT
GTGCGTGTGGTGCAGGAAATAAAGGATCTATACCCTCCTG
>ENST00000426641.3 cdna chromosome:GRCh38:12:9641723:9643011:1 gene:ENSG00000233719.4 gene_biotype:transcribed_processed_pseudogene transcript_biotype:transcribed_processed_pseudogene gene_symbol:GOT2P3 description:glutamic-oxaloacetic transaminase 2 pseudogene 3 [Source:HGNC Symbol;Acc:HGNC:4436]
CCTGCTGCACTCTGGCTGCGTCCTCTCTGGGATCGCTGCCACCTTCCACCTGGGCCTCGC
AGCTGCGGCCTCTGCCAGAGCCAGCTCCTGATGGACCCATGTGGAAATGGGACCTCCAGA
TATCATCCTGGCAGTCATTGAAGACTTTAAGAGGGACACCAATAGCAAAAAGATGAATCT
GGGAGTTGGTGCCTACCGGGATGATAACGGAAAGCCTTGGACGTGCTGCCTAGCGTCCCC
AAGGCAGAGGCCCAGATTGCCACAAAAAGTTTGGACAAGGAATACCTGTCCACTGGGGGA
CTGGCTGAATTTTGCAAGGCATCTGCAGAACTAGCCCTTGGTGAGAACAGCGAAGTCTTG
AAAAGTGGCCGGTTTGTCATTGTGCAGACCATTTCTGGAACTGGAGCCTTAAGGATTGGA
GCCAGCTTTCTGCAAAGATTTTTTAAGTTCAGCTGAGATGTCTTTCTGCCCAAACCAAGC
TGGGGAAATCACACGCCCATCTTCAGGGACACTGGCATGCAGCTACAAGGTTATCGGCTT
TATGACCCCAAGACTTGCGATTTTGACTTCACAGGCGCTGTGGAGGGCCTTTCAAAAATA
CCAGAGCAAAATGTTGTTCTTCTGCATGCCTGCACCCACAATCCCACGGGAGTGGACCCA
GGTCTGGAACAGTGGAAGGATACAGCAACAATGGTGAAGAAGAAGAGTCTCTTTGCCTTC
TTTGACATAGCCTACCAAGGCTTTACCAGTGGTGATGGTGATAAGGATGCCCGGGCTGTG
CACCACTTCTTTGAACAGGGCATTAATGTTTGTCTCTGCCAATCATATGCCAAGAACATG
GGCTTATATTGTGAGCGTGTAGGAGCCTTCACTGTAGTATGCAAAGATGCGATGAAACCA
AAAGGGTAGAGTCACAGTTGAAGATCTTGATCCATTCCACGTATGCCAACCGTCCCCACA
ATGGGGCCCAGATTGCTTCTACCATTCTGAACACCCCAGATTCATGAAAACAATGGTTGC
AAGAAGTGAAAGGCATGGCCGACCACATCATTAGCATGCGGACTCAGCTTGTCTCCAACC
TCAAGAAGAAGGGTTCCACCCACAACTGGCCACATAGCACTGCCCAAACTGGCATGTTTT
GTTTCACAGGGCTAAAGCCTGAACAGGTGGAGTGGCTAACCAAGGAGTTCTCCATCTATA
TGACAAAGGACGGCCGCATTTCTGTGGCAGGGGTCACCTCCGGCAACGTGGGCTACCTTG
CCCATGCCATTCACCAGGTCACCAAGTAA
>ENST00000542832.1 cdna chromosome:GRCh38:12:12820277:12823259:1 gene:ENSG00000213782.7 gene_biotype:protein_coding transcript_biotype:processed_transcript gene_symbol:DDX47 description:DEAD-box helicase 47 [Source:HGNC Symbol;Acc:HGNC:18682]
CTGGCATGCACTGTTAAGTTCCTTGGCTCCTCCTTATGCCATCAGGTCGTGATATCATTG
GGCTTGCAGAAACTGGCTCTGGAAAGACAGGCGCCTTTGCTTTGCCCATTCTAAACGCAC
TGCTGGAGACCCCGCAGCGTTTGTTTGCCCTAGTTCTTACCCCGACTCGGGAGCTGGCCT
TTCAGATCTCAGAGCAGTTTGAAGCCCTGGGGTCCTCTATTGGAGTGCAGAGTGCTGTGA
TTGTAGGTGGAATTGATTCAATGTCTCAATCTTTGGCCCTTGCAAAAAAACCACATATAA
TAATAGCAACTCCTGGTCGACTGATTGACCACTTGGAAAATACGAAAGGTTTCAACTTGA
GAGCTCTCAAATACTTGGTCATGGATGAAGCCGACCGAATACTGAATATGGATTTTGAGA
CAGAGGTTGACAAGATCCTCAAAGTGATTCCTCGAGATCGGAAAACATTCCTCTTCTCTG
CCACCATGACCAAGAAGGTTCAAAAACTTCAGCGAGCAGCTCTGAAGAATCCTGTGAAAT
GTGCCGTTTCCTCT
>ENST00000602204.1 cdna chromosome:GRCh38:19:16869969:16871638:1 gene:ENSG00000127511.9 gene_biotype:protein_coding transcript_biotype:retained_intron gene_symbol:SIN3B description:SIN3 transcription regulator family member B [Source:HGNC Symbol;Acc:HGNC:19354]
GCAGCTTCTGGAGTATCGGACCGAGAAGGAGCGGGAGAAGCTGCTGTGTGAGGGCCGCAG
GGAGAAGGGCAGCGACCCCGCCATGGAGCTGCGGCTGAAGCAGCCCAGTGAAGTGGAGCT
GGAGGAGTACTACCCGGCCTTCCTGGACATGGTGCGGAGCCTGCTGGAGGGCAGCATCGA
CCCCACGCAGTACGAGGACACCCTACGCGAGATGTTCACCATCCATGCCTACGTGGGCTT
CACCATGGACAAGCTGGTGCAGAACATTGCGCGGCAGGTGAGCCGGGCCGGGGTGGGGCC
GGCCCTGAGGACGGCGGAAATGGCTCTACCATCATTTCACTCCCCGCTCGGGAGGGGGCC
CGTGGTCAGCACAGCAAACCTATCCTGTTTTTTCTTAATTGAGACAAAATTCGCATAACG
TAAAATTAACCATTTTGAAGTGTACAGTTTGGTAACATTTGGTACATTCACAATATTGTG
CAACCACCACCTCTGTCTAGTTCCAGAACATTTCATC
>ENST00000621663.4 cdna chromosome:GRCh38:10:72216000:72235858:1 gene:ENSG00000166295.8 gene_biotype:protein_coding transcript_biotype:protein_coding gene_symbol:ANAPC16 description:anaphase promoting complex subunit 16 [Source:HGNC Symbol;Acc:HGNC:26976]
ACGGGCGCGCGCACGCCGCCTTCGCCGCTGGCTCCGTCTGTTGGGGGGCGAACACGCCGC
GGTCCTCGTCGTGGTGAGCGCAGCCACTCAGGCTGGTCCTGGGGGTGGGGCTGTAGGGGA
AAGTGCTAAAGCCGCTGAGGTGCAGTGGCTCACGCCTGTAATCCCAGCACTTTGGGAGGC
CAAGGCAGGTGGATCACCTGAGGTCGGGAGTTCAAGACCAGCCTGACCAACATGGAGAAA
CCCCATCTCTACTAGAAATACAAAATTAGCCAGGCATGGTGGTGCATGCCTGTAATCCCA
GCTACTCGGGAGGCTGAAGCAGGAGAATCGCTTAAATCCGGGAGGCAGAGGTTGCTGTGA
GCCGAGATCGCGCCATTTCCAGCCTGGGCAACAAGAGGGAAACTCCGTCTCAAAAAAAAA
AAAAAAAAAGAAGAGAAAAGAAAACATAAGTTTCAGCCAGGCATGTGAAGTAAGAACTCT
GCTAGAGAGGAAATGGCTGCTTCATCATCATCCTCCTCAGCTGGTGGGGTCAGTGGAAGT
TCTGTCACTGGATCTGGTTTCAGTGTCTCAGACCTTGCCCCACCACGGAAAGCCCTTTTC
ACCTACCCCAAAGGAGCTGGAGAGATGTTAGAAGATGGCTCTGAGAGATTCCTCTGCGAA
TCTGTTTTTAGCTATCAAGTGGCATCCACGCTTAAACAGGTGAAACATGATCAGCAAGTT
GCTCGGATGGAAAAACTAGCTGGTTTGGTAGAAGAGCTGGAGGCTGACGAGTGGCGGTTT
AAGCCCATCGAGCAGCTGCTGGGATTCACCCCCTCTTCAGGTTGATACTGCCTGGATGGT
CACCTCTGGTGCGCAGCAAGTGCAAAGCCAGTGGGGGACTTTCTCACAGCTTACATAGCC
ATCCAGAGATCCACAGCTACGTCACTGAATTGTTAATGCACATTTGTACTTGGTTTCTCT
GTATCTATTCACAGGCAACAAATACTTATATGTGTGATCTTTCAGGGAATGTTTTGTTTA
TTTGTTTTTAAAAGTATTGGGAATCAGATTAAGACAATCAGTTTCAGAGAACCAGGAGGT
TTGGGGTTAAGAGATACTCAAAAATTTTCACAAGCCAAGTAGGGCATATATCAGATTTGG
CCAACTGAATGGCGTCTGTCCTGTCATCCATATGGTGCCTGGAAATATTTACCAGTCAAG
GTCAAGGTCAGCATCTGTGGTTAAAAATATAGCATTCTGACCTAAAAAAGTTATTTTGCA
GATGAATGTGTTTTCAACTCAGGACCTATCCAAATGAGGAATTTTTAAATATTCTTTTTT
TTTTCCTATTTTTAGACATCAATTCTATAGATTCTGACTTTTTCTAACCTCTTATAGACA
TGCCAAATGCTGGCAAAAAGAAGTGCTTTTTGGATATGGCAGCACTTGTAAAAATAAAGC
AGTAAGCAAAATCCTTTTAAACACAGAAATCCTGAGTTCTTCTCATTGGTGGACTCAAGC
AATTCTGTAGCAAATAAATCCTTTGAAAGAGCTCCAAATTGGTGGCATTATCCTTTCAAA
ATCTCAGGGATTTGGGATGAAGTGAAGAGGTCAAATTACTTTTTAGAAGAAGGGAATCTA
AAAACCATCTCTCCTAAACAAATGGTAGACTGGCTTTACTTAAGGGATATTTGTCTTTAT
AGGAGTACATAAATTTATCTTAATGATATTTAAGTAGTTTTTTTTTTTTTTTGAGACGAA
GTTTTGCTCTTGTTGCCCAGGCTGTATCGCAATGGCGCGATCTCTGCTCACTGCAACATC
CACCTCCCAGGTTCAAGCAATTCTCCTGCCTCAGCCTCCCAAGTAGCTGGGATTACAGGC
ACCCGCCACCACACCCAGCTAATTTTTTGTATATTTAGTAGAGACGGGGTTTCACCATGT
TGACCAGGCTAGTCTCGAACTTCTGACCTCAGGTGATCCACCTGCCTCAGCCTCCCAAAT
TGCTGGGATTACAGGCGTGAGCCACCTTGCCCAGCCAATTTTTTTTTAAAGAGACATGGT
CTTGCTATGTTGCCCAGGTTGGTCTTGAACTCCTGGCCTCAAGAGATCCCCCCAACCTTG
GCCTCCAAAGTGCTGGGATTACAGGCATGAGCCACCGCGCCTGGCCTCAAGTAAGTTTTT
ATACCATGATAGGGGAAAACCTGGAAGGCTAAGAGATGTGCTGTTTTCCTTCATGGGACC
CCACTTTCCACAGTAAACAACTGGTATAATCATTTATTACGTTGTATGCAAATTTTGCCT
TAGACAACATTTGTCTGGTTCCTTATTAATAACTTGCATCTGATCTGCTTAGAGTTGCTT
AATTATAAGTAAATATAATCCCAGTAGCATTTAGCCTTAATCTCAAGAGTTCAAAATGTT
TAACACATTCTACCTGACGGGAGGTGGTGACCTCATTCAGTCGGTTAAGAGCCTGAGCCC
TGTGAAGTTAAACACCTGCTCATGGTCACATAGCCCAGGCAGAAGAAAATCTCGGACTTG
GAATAGATCCCAGTTGCCTGATAATTCATCTCATTATTGCCTCTAAAGCAAATTGGAGAC
TGGGCACAGTGGCTCCCACCTTTAATCCCAGCACCTGGGGAGGCTGAGGTGAGTGGATCA
CTAGAGGTCAGGAGTTCAAGACCAGTCTGGCCGACATGGTGAAACTCAGTCTCTATTGAA
AATACAAAAATTAGCTCAGTGTGGTGGCACACACTTGTAATCCCAGCTACTCAGGAGGCT
GAGGCATGAGAATCGCTTAAACCCAGGAGGCGGAGGTTGCAGTGAGCTGAGATCACACCA
TTGCACTCTAGTCTGGGTGACAGAGCGAGACTCTGTCTCAAAAAAAAAAAAATAAAGCCG
GGCGTGGTGGCTCACGCCTGTAATCCCGGCACTTTGGGAGGCTGAGGCAGGCGGATTGCC
TGAGATCGGGAGTTCGAGACCAGCCTGGCCAACATGGTGAAACCTTGTCTCTACTAAAAC
TACAAAAAAAATTAGCCAGGCGTGGTGGCGGGCGCCTGTAATCCCAGCTACTCAGGAGGC
TGAGGCAGCAGAATCGTTTGAACCCGGGAGGCGGAGGTTGCAGTGAGTGGAGATCGTGCC
TGTGTGCTCCAGCCTGAGCAACAAGAGCGAAACTGTCTCAAAAAAAAGAAGAAAATAAAT
AAATAAAAATCAGAGCACAAGAAGTACCAGTCCACCAACTCACATTTTCTATATTAATAA
TTCTTAACTAAAAGAAGTTCCATATTCGACAGCATTTTAGTTTTTTAATAGTACTTATTA
GCATCAACCATCTTGATAATCACCAAGGGAAAAATTAAAAATACCTAGACTGCAATAAAC
CTTTAAATTGGATTTTCAGTGAGAATTTAGAAGCAATCACTACCTTTCTCGTTTCATTTG
TGTAACCATGCAGCATAGGCACTGTGTTACATCATCTTTACGCTTTGGTATTTGAACTTA
TTACAGAATTTTTTCTCTAAATTGGATGTTTCTTTATATGACCTTGGAAACTGAAGTGAT
CTTAGCATTAAACAAAAATGCTTTTTG
>ENST00000620841.1 cdna chromosome:GRCh38:2:131398439:131401250:-1 gene:ENSG00000276460.1 gene_biotype:unprocessed_pseudogene transcript_biotype:unprocessed_pseudogene gene_symbol:RP11-109E12.4
GGCCTCTCCAGCACCAGAGCAGCCAAGCTGCTGGCCCACCACGAGCCCAATGTCCTCATG
CCTCCCAAGCAGACACCAGAGATTGTCAGGTTCCTCAAGCAGATGGTGGAAGGTTCTCCC
TCCTCCTATGGACAGGTGCCTTCCTGTGCTGGATCGCATGTGGGAATCAGCACTCCCAAC
AGTATACTTGGCTCTGTACTTGTCCTAGTTGTCATTTTGATAGGGATCTTTACCTGTTAG
CAAGAGATAAAAAGCACTGACATCGTGTCCATCTTTTCAAGATGATCCTCAGCAAGCTCT
TGTCATCTCAGATTCTGAGGAGATCATCGCTGCAGAGCAGCTGGGGTGTGGACATTGTGG
AGGCTAAAGAGGAGACCAGATCTCTGCAGATATCAAGGTGCTGCCTTCTACGGGGTGTCG
GGTGGGTAACTCGCCCGTCATGGGGGAGTCTGAGCCCTAGGCCCGCTCCTCTGAGTTGCA
CACGAGACCCTCTTGGGAACAAGAACATCTGTTTCTCTTCTCCAACCTGTCTGGGAGGCA
TCGCCACGGCATAGTGATTGGCACGGTGACCGCACACCACTGGTCATATTGCCTCCTTGA
TCTCAGGAGTTGGAAATGAGAAGATGCCATTGCCGCTGAGAGGGGGCACTGTGTTGGTTT
GTGGCGGGAATGGCCATCTCCACCAGCACCTTTTTCTTCATCATGGCAGTGTCCCTGCAG
TATCACATCCTGGACTCTGTTATATTCCTCACTGGCATCATTGTGGCCAATGTGCCCAAG
GTGTCCTGGCCACTGTTACT
>ENST00000517361.1 cdna chromosome:GRCh38:8:105528884:105803597:1 gene:ENSG00000169946.13 gene_biotype:protein_coding transcript_biotype:protein_coding gene_symbol:ZFPM2 description:zinc finger protein, FOG family member 2 [Source:HGNC Symbol;Acc:HGNC:16700]
AGATTCTTAGAAGACCCTTCAGAGTCTGAAGTAAAGAAAGTTTTGAACCTGTTTTTTCAT
TCTACTGTAGGGCTTCTGAAAACAAGGAGAGCTGGAGGTGTTTCAGAAAGATGGGGAACG
AAAAATTCAGAGTCGACAGCAACTTCCAGTGGGAACAACCTGGGGGCCGTTTCCTGGGAA
GATGGACTTGAATAATAATTCTTTGAAGACAAAGGCTCAGGTCCCAATGGTGCTGACTGC
TGGTCCCAAGTGGTTGCTGGATGTGACTTGGCAAGGAGTGGAAGACAACAAAAACAACTG
CATTGTGTACAGCAAAGGGGGTCAGCTTTGGTGTACAACTACGAAGGCCATCTCTGAGGG
TGAAGAGCTAATTGCCTTTGTGGTGGATTTTGACTCAAGGCTACAAGCTGCCAGTCAGAT
GACTCTCACAGAAGGGATGTACCCTGCACGCCTGCTGGACTCAATTCAGCTGCTTCCTCA
GCAAGCTGCCATGGCTTCTATTTTGCCCACAGCTATTGTCAATAAGGATATATTCCCTTG
CAAGTCCTGTGGCATCTGGTATCGGAGTGAGCGGAATCTGCAGGCCCATTTGATGTACTA
CTGCAGTGGGAGGCAAAGAGAAGCTGCTCCGGTGTCAGAGGAAAATGAAGACAGTGCCCA
TCAGATTTCCAGCCTGTGCCCCTTCCCACAGTGCACCAAGAGCTTTTCAAATGCTCGAGC
TCTAGAAATGCACCTGAATTCACACAGTGGAGTGAAAATGGAAGAATTCCTGCCCCCTGG
TGCTAGTCTAAAATGCACCGTCTGTAGCTACACTGCTGATTCCGTGATCAACTTTCACCA
ACACCTGTTCTCCCATCTCACTCAAGCTGCCTTCCGATGTAATCACTGCCATTTCGGCTT
CCAGACTCAGAGGGAGTTATTGCAGCACCAGGAGCTCCATGTCCCTAGCGGCAAACTTCC
CAGAGAAAGTGACATGGAACACTCTCCAAGTGCAACTGAAGACAGCTTACAGCCAGCCAC
AGACTTATTGACCAGAAGCGAACTTCCCCAGAGCCAAAAGGCCATGCAGACTAAAGATGC
GAGCTCTGACACAGAGCTGGACAAGTGTGAGAAAAAGACTCAGCTCTTTCTCACGAACCA
GAGACCAGAGATACAGCCTACAACAAATAAACAAAGCTTTTCTTACACAAAAATAAAGTC
TGAGCCCTCTAGCCCAAGACTTGCCTCATCTCCAGTTCAGCCTAATATTGGGCCTTCTTT
CCCTGTGGGCCCTTTCCTATCTCAGTTTTCTTTCCCCCAAGATATCACCATGGTCCCTCA
AGCTTCAGAGATCTTAGCTAAGATGTCTGAACTGGTGCATCGGCGACTGAGGCATGGCAG
TAGTAGCTACCCTCCCGTCATTTACAGCCCTTTGATGCCCAAGGGGGCTACTTGTTTTGA
GTGTAACATAACATTCAATAATTTGGATAATTATCTAGTGCACAAAAAGCATTATTGCAG
CAGCCGATGGCAGCAGATGGCTAAGTCCCCAGAGTTCCCTAGTGTGTCAGAAAAGATGCC
TGAAGCTTTGAGTCCCAACACTGGCCAAACCTCCATAAACCTTCTCAACCCAGCTGCTCA
TTCTGCTGATCCTGAGAATCCACTTCTTCAAACATCTTGCATCAATTCTTCCACTGTCTT
AGATTTAATTGGGCCAAATGGGAAGGGCCATGACAAGGACTTTTCCACTCAAACTAAGAA
GCTCTCCACCTCCAGTAACAATGATGACAAAATTAATGGAAAACCTGTTGATGTGAAAAA
TCCCAGTGTCCCCTTAGTGGATGGGGAAAGTGACCCAAATAAGACTACCTGTGAAGCTTG
CAACATTACCTTCAGCCGGCACGAAACATACATGGTCCACAAACAGTATTACTGTGCTAC
ACGCCACGACCCTCCACTGAAGAGGTCTGCTTCCAACAAAGTGCCTGCCATGCAGAGAAC
CATGCGCACACGCAAGCGCAGAAAGATGTATGAGATGTGCCTACCTGAGCAGGAACAAAG
GCCTCCACTGGTTCAGCAGAGATTTCTTGACGTAGCCAACCTCAATAATCCTTGTACCTC
CACTCAAGAACCCACAGAAGGGCTAGGAGAGTGCTACCACCCAAGATGTGATATCTTTCC
AGGAATTGTCTCTAAACACTTGGAAACTTCTCTGACGATCAACAAGTGTGTTCCAGTTTC
CAAATGTGATACTACTCATTCCAGTGTTTCCTGCCTAGAGATGGACGTGCCCATAGATCT
CAGCAAAAAGTGTTTATCTCAGTCTGAGCGGACGACCACGTCTCCCAAAAGGCTGCTGGA
CTATCACGAGTGCACTGTGTGCAAGATCAGTTTCAATAAGGTAGAAAACTATCTGGCCCA
CAAGCAGAATTTCTGCCCGGTTACTGCACATCAGCGTAATGACCTGGGTCAACTGGACGG
CAAAGTGTTTCCGAATCCAGAAAGCGAACGAAACAGCCCTGATGTCAGCTACGAAAGAAG
CATAATAAAATGTGAGAAAAATGGGAATTTGAAGCAGCCTTCCCCCAATGGAAACTTATT
TTCATCCCACCTAGCAACCCTGCAAGGCTTGAAGGTCTTTAGTGAAGCTGCTCAGCTCAT
TGCTACAAAAGAAGAAAACAGACATTTGTTTCTTCCACAATGCCTTTACCCTGGAGCAAT
AAAGAAAGCAAAAGGAGCCGACCAGCTTTCTCCATATTATGGAATCAAGCCAAGTGATTA
TATTTCTGGTTCTCTTGTCATCCATAACACTGACATCGAGCAAAGCAGAAATGCAGAAAA
TGAATCTCCTAAAGGCCAGGCTTCCTCAAATGGGTGTGCTGCGCTGAAGAAAGATTCTCT
GCCATTGTTGCCCAAAAATCGAGGAATGGTAATAGTGAATGGTGGACTGAAACAAGATGA
GAGACCTGCTGCCAACCCACAGCAAGAGAACATTTCCCAGAATCCTCAGCACGAAGACGA
CCACAAATCTCCCTCGTGGATCTCTGAGAACCCATTAGCTGCCAATGAGAATGTCTCACC
AGGAATTCCCTCAGCAGAGGAACAGTTGTCTAGTATAGCAAAAGGTGTGAATGGTTCCAG
CCAGGCTCCAACCAGTGGGAAATATTGCCGGCTATGTGATATCCAGTTCAACAACCTTTC
AAACTTTATAACTCACAAGAAGTTTTATTGCTCATCACATGCAGCAGAACATGTCAAATG
AACTAACTAAACATCAGTCACCTTTGGTATCAGTGTTTAGTATGTTGTTCTAACCAGTCC
>ENST00000626154.2 cdna chromosome:GRCh38:9:36572930:36677417:1 gene:ENSG00000165304.7 gene_biotype:protein_coding transcript_biotype:nonsense_mediated_decay gene_symbol:MELK description:maternal embryonic leucine zipper kinase [Source:HGNC Symbol;Acc:HGNC:16870]
GTACCAGCCGCGTCTCTCAGGACAGCAGGCCCCTGTCCTTCTGTCGGGCGCCGCTCAGCC
GTGCCCTCCGCCCCTCAGAGTGATTTGCCCCGGATCAAAACGGAGATTGAGGCCTTGAAG
AACCTGAGACATCAGCATATATGTCAACTCTACCATGTGCTAGAGACAGCCAACAAAATA
TTCATGGTTCTTGAGTACTGCCCTGGAGGAGAGCTGTTTGACTATATAATTTCCCAGGAT
CGCCTGTCAGAAGAGGAGACCCGGGTTGTCTTCCGTCAGATAGTATCTGCTGTTGCTTAT
GTGCACAGCCAGGGCTATGCTCACAGGGACCTCAAGCCAGAAAATTTGCTGTTTGATGAA
TATCATAAATTAAAGCTGATTGACTTTGGTCTCTGTGCAAAACCCAAGGGTAACAAGGAT
TACCATCTACAGACATGCTGTGGGAGTCTGGCTTATGCAGCACCTGAGTTAATACAAGGC
AAATCATATCTTGGATCAGAGATGTTTGGAGCATGGGCATACTGTTATATGTTCTTATGT
GTGGATTTCTACCATTTGATGATGATAATGTAATGGCTTTATACAAGAAGATTATGAGAG
GAAAATATGATGTTCCCAAGTGGCTCTCTCCCAGTAGCATTCTGCTTCTTCAACAAATGC
TGCAGGTGGACCCAAAGAAACGGATTTCTATGAAAAATCTATTGAACCATCCCTGGATCA
TGCAAGATTACAACTATCCTGTTGAGTGGCAAAGCAAGAATCCTTTTATTCACCTCGATG
ATGATTGCGTAACAGAACTTTCTGTACATCACAGAAACAACAGGCAAACAATGGAGGATT
TAATTTCACTGTGGCAGTATGATCACCTCACGGCTACCTATCTTCTGCTTCTAGCCAAGA
AGGCTCGGGGAAAACCAGTTCGTTTAAGGCTTTCTTCTTTCTCCTGTGGACAAGCCAGTG
CTACCCCATTCACAGACATCAAGTCAAATAATTGGAGTCTGGAAGATGTGACCGCAAGTG
ATAAAAATTATGTGGCGGGATTAATAGACTATGATTGGTGTGAAGATGATTTATCAACAG
GTGCTGCTACTCCCCGAACATCACAGTTTACCAAGTACTGGACAGAATCAAATGGGGTGG
AATCTAAATCATTAACTCCAGCCTTATGCAGAACACCTGCAAATAAATTAAAGAACAAAG
AAAATGTATATACTCCTAAGTCTGCTGTAAAGAATGAAGAGTACTTTATGTTTCCTGAGC
CAAAGACTCCAGTTAATAAGAACCAGCATAAGAGAGAAATACTCACTACGCCAAATCGTT
ACACTACACCCTCAAAAGCTAGAAACCAGTGCCTGAAAGAAACTCCAATTAAAATACCAG
TAAATTCAACAGGAACAGACAAGTTAATGACAGGTGTCATTAGCCCTGAGAGGCGGTGCC
GCTCAGTGGAATTGGATCTCAACCAAGCACATATGGAGGAGACTCCAAAAAGAAAGGGAG
CCAAAGTGTTTGGGAGCCTTGAAAGGGGGTTGGATAAGGTTATCACTGTGCTCACCAGGA
GCAAAAGGAAGGGTTCTGCCAGAGACGGGCCCAGAAGACTAAAGCTTCACTATAACGTGA
CTACAACTAGATTAGTGAATCCAGATCAACTGTTGAATGAAATAATGTCTATTCTTCCAA
AGAAGCATGTTGACTTTGTACAAAAGGGTTATACACTGAAGTGTCAAACACAGTCAGATT
TTGGGAAAGTGACAATGCAATTTGAATTAGAAGTGTGCCAGCTTCAAAAACCCGATGTGG
TGGGTATCAGGAGGCAGCGGCTTAAGGGCGATGCCTGGGTTTACAAAAGATTAGTGGAAG
ACATCCTATCTAGCTGCAAGGTATAATTGATGGATTCTTCCATCCTGCCGGATGAGTGTG
GGTGTGATACAGCCTACATAAAGACTGTTATGATCGCTTTGATTTT
>ENST00000371656.3 cdna chromosome:GRCh38:20:50123770:50131132:-1 gene:ENSG00000240849.10 gene_biotype:protein_coding transcript_biotype:protein_coding gene_symbol:TMEM189 description:transmembrane protein 189 [Source:HGNC Symbol;Acc:HGNC:16735]
CAAGTAACAGGCAGGAGGAGTGTTAAGCCTGAGGCTCCATCTTCAGGGAAGAAAACATCC
CAACTAGAGAAGAAGGGACACCTTCCCCTCCTAACAAATGAATGAGCGGGCAATTGCAGG
GGCTCTCATTGCTGACTTCTTGTCTGGCCTGGTACACTGGGGTGCTGACACATGGGGCTC
TGTGGAGCTGCCCATTGTGGGGAAGGCTTTCATCCGACCCTTCCGGGAGCACCACATTGA
CCCGACAGCTATCACACGGCACGACTTCATCGAGACCAACGGGGACAACTGCCTGGTGAC
ACTGCTGCCGCTGCTAAACATGGCCTACAAGTTCCGCACCCACAGCCCTGAAGCCCTGGA
GCAGCTATACCCCTGGGAGTGCTTCGTCTTCTGCCTGATCATCTTCGGCACCTTCACCAA
CCAGATCCACAAGTGGTCGCACACGTACTTTGGGCTGCCACGCTGGGTCACCCTCCTGCA
GGACTGGCATGTCATCCTGCCACGTAAACACCATCGCATCCACCACGTCTCACCCCACGA
GACCTACTTCTGCATCACCACAGGCTGGCTCAACTACCCTCTGGAGAAGATAGGCTTCTG
GCGACGCCTGGAGGACCTCATCCAGGGCCTGACGGGCGAGAAGCCTCGGGCAGATGACAT
GAAATGGGCCCAGAAGATCAAATAACTTCTCCGAGCCTGCTACCTGGTTGCCAACCTTCC
CTAGCCCCCAAACCGAAGCCATCTGCCAAATTCCAGCCTCTTTGAGCTGGCCCCTCCAGA
TGGAGAGGACATCTCCTGGGCTGGGCCCAGGTACCCCAGCCCACCCCTCATGACACAGAA
TACTTGAGCCACTGATTTTTCATTTCTTTTTTTTTTTTTTCCTCGGCCCCTCCTCAGCCA
CCTGAGTTGCTCTATCTGCAAGCCTGACTCTGCCAGCCTCCCCTGGTAGAGAGGAGGTTT
ACCCACTCCCTGCACGCCTGCCGTCCCTGCCCCGCTGGGCAGCCCTTCAGTGTGGCTGGC
GTTGGGGCCAGTGAGTTGCCTCTTTCCCTCCTTGTCTGGCCCCAGTGGTCTGGGGAGCCC
CCAGGCACACCTAAGCGTCGTGGAGCATTGTTCTGCCACAGCCCTGCATACTGACCCCGG
GAGGCTGGGCAGGTGGACAGCCCCAGCCACCACCTTCAGCCTAGCCTGTCCCCCAAGGAT
GGTGAAGCTCAGCAGGGGTCTGAGGGTAGCCGGCCAGAAGAGGCTGGAACCTCCTGCTCA
AGTCTAGACCCCTACTTCTCTGCTGCCCCCACCCTGCCAGAGCTGATGTTTCCAATACCA
AGATGTCTTCACAGGGCACAGCCCCTGCAGAGCATCTTGGTCATTTGGAAGAGGACACGG
TATCCCCTCTGGCCAGAGTATGTCAGAGAAGGAAGAGTAGGGCTTTTTTGTTTTGTTTTT
TTTTAAAGGTGCTTGCTTGTTTAATGTAAATAATAGAAAGCCTTAATATCTTTTCTGTAA
CACGGAGTAATATTTTAATGTCATGTTTTGGATGTACATAATATATTTATAACAAAGCAG
CAAGAGTCTACTTAACCTTGGCTGCCTCGTGGTGTTTCCTGGCTGGGTGGGGTGGGGGGT
ATCAAGGAGCCTGGGACGTGAGGCCCCACTCTCGCCCCATTCCCAGCTCCCCCCAACCCT
GGCCTCAGGATGAGAGCTGTCACCTGAGACAGTGAATTAATGTTGACATCTGCTCCAAAG
CCTTTTGGAGGGGATTGGGTGAGGACAGTGGTCTTTCCTGTTGATCATGATGATAAAGTA
ATGATGGCTGATCCCTATTTGTGACTTCCTTCAGCAAATATTCACTGGCACCTGGTGTGT
GCCAGGCTCTGTCCTGTACACAGGTACAGCGGTGAAAGAACCAACAAAGACCTATCCTGG
TGGAGCTGACCTCCTGGGAAAAGAGTCAATAAACAAATAAATGCACATGGAAA
>ENST00000404609.2 cdna chromosome:GRCh38:6:159526062:159526527:-1 gene:ENSG00000216480.2 gene_biotype:processed_pseudogene transcript_biotype:processed_pseudogene gene_symbol:RP3-393E18.1
TGACGAACACAAAGGGAAAGAGGAGAGGCACCTGACATATGTTCTCTAGGCCTTTTAGAA
AACATGGAGTTGCTCCTTTGGCCACGTATATGCGAATCTATAAGAAAGGTGATAATGTAG
ACATCAAGGGAATGGGTACTGTTCAAAAAGGAATGCCCCACAAGTGTCACCATGGCAAAA
CTGGGAGTCTACGATGTTCCCCAGCATGCTGTTGGCATTGTTGTAAACAAACAAGTTAAG
GGCAAGATTCTTGCCAAGAGAATTAATGTGCGTATTGAGCACATTACGCACTCTAAGAGC
CGAGATAGCTTCCTGAAACGCGTGAAGGAAAATGATCAGAAAAAGAAAGAAGCCAAAGAG
AAAGGTACCTGGGTTCAGCTAAAGCGCCAGCCTGCTCCACCCAGAGAAACACACTTTGTG
AGAACCAATGGGAAGGAGCCTGAGCTGCTGGAACCTATTCCCTATT
>ENST00000636842.1 cdna chromosome:GRCh38:10:24629996:24706630:-1 gene:ENSG00000107863.17 gene_biotype:protein_coding transcript_biotype:protein_coding gene_symbol:ARHGAP21 description:Rho GTPase activating protein 21 [Source:HGNC Symbol;Acc:HGNC:23725]
TCAGAGAAGAGATGCAGACTGTGCTATAGGCAGTCATGGCCCAGTTCAGGATTTTAGACT
GCATGATCAACCACAATTGGAGTTTGTTGTGCAATCTGTATTGTGCATGGAGTGGTCAGG
TCTCAAAAAATAAAGATGGAAAAGAACAAAGTGAAACTGTATCACTGTCTGAAGATGAAA
CATTCTCCTGGCCAGGTCCCAAAACAGTTACGTTGAAAAGAACATCTCAAGGCTTTGGTT
TTACATTAAGACATTTTATTGTTTATCCCCCAGAGTCTGCAATTCAATTTTCATATAAGG
ATGAAGAAAATGGAAACAGAGGAGGAAAACAAAGAAACCGCTTGGAACCAATGGATACCA
TATTTGTTAAGCAAGTTAAAGAAGGAGGACCTGCTTTTGAAGCTGGATTATGTACAGGTG
ACCGAATTATAAAAGTCAATGGAGAAAGTGTTATTGGCAAAACCTATTCCCAAGTAATTG
CTTTAATTCAAAACAGTGATACAACATTGGAACTTAGTGTTATGCCAAAAGATGAAGACA
TTCTCCAAGTG
>ENST00000472641.1 cdna chromosome:GRCh38:6:32148359:32151937:-1 gene:ENSG00000204314.10 gene_biotype:protein_coding transcript_biotype:processed_transcript gene_symbol:PRRT1 description:proline rich transmembrane protein 1 [Source:HGNC Symbol;Acc:HGNC:13943]
CTCTCCATCTCTGCGCTGCTGCCGGCTGCGCCATCCAGCACCCAGACTCCAGCACCGGCC
GAGGACCCCCACTCCGGCTGCAGGGACCCTGTCCCAGCGAGACCGCAGGCATGTCATCCG
AAAAGTCAGCCATATGCAGGCGGGACCCCGGGGGGAACAGGAGTGACCTCCACTCTCCCC
CCGCCGCCCCAGGGCCCAGGGCTGGCCCTACTGGAGCCGAGGCGCCCGCCACACGACTAC
ATGCCCATCGCGGTGCTGACCACCATCTGTTGCTTCTGGCCTACTGGCATCATTGCCATC
TTCAAGGCCGTGCAGGTGCGCACGGCCTTGGCCCGCGGAGACATGGTGTCGGCCGAGATC
GCTTCACGCGAGGCCCGGAACTTCTCCTTCATCTCCCTGGCCGTGGGCATCGCGGCCATG
GTGCTCTGTACCATCCTCACCGTAGTCATCATCATCGCCGCGCAGCACCACGAGAACTAC
TGGGATCCCTAAAAACGCCCCTGGTCCGGCCCCACTCTGCGCCCCTCGATCTCCCAGGCT
CTTTCTGCAGTCATACCGCGGACCCAATGGGCGCCCTGCACACCCGTTTCTGGGGCCGTC
AGACTTGGATACATCGTAAACTCCGCCTCCACGGAACGTCTCGCCTTGCGAGCAAGCTCG
GAATCCAGTTCCTCAGGAACCCCTCCAAAACCCACACCCCCAGGGACGCCGCTTTCCGGG
ATCCCGGCCAAACGCCGGACCCTCAGTCGCTCCAGGCCCCCTCACCCTCAAAGTGTAGCG
CCCCCAACCGAGCAACCTCGGTTTGGTCCCTAAAACCCCGCCTCCTCTATAAGCACCGCC
CCAGCTCTGACAAAACCCCGCCTCCAGGTCGGCAGGCTCCGCCTTCTTTTCTTCTCCGCG
GGGTGATTCAGTCCAGTGATTGGGTTTGTGGCTCCAGGCCTCGCCCACAGACGGACAGAC
CCCTCCCTTTCTTCCGGCAAAAGGACCGAGCCCTGGGGTAGTAAGGCCCCCACACTCCTG
TTTTTTGCAAGTACATTTTTGTCCCTCCTCCACCCAGGTATCTGCCTATTTTCTTGCTAA
TCCCAGAACCTTTCCTTTTGCTTTTTTTAAGGACATTTGGGAAGTTCCTGGTGTAGGACC
CTTCTCCCTGGGATAAGAAACCTGCCTGTAAACGCTCTGTAAATACTCCCTTCCACCCAT
CCCAGCCCCTGGGCAGCCGGGCAGAAGGGAATCCAGGCTATGGACCTCCCAAGTCCCCGC
TCCCCGCTCCCCTCGGCGGCCCCGCCTTGTTCTGATCTGTGTGTGAGTGTGTGTGAACTT
CTGAAAGACAATATTAAAGAGACTTAGTTGATTTA
>ENST00000631861.1 cdna chromosome:GRCh38:CHR_HSCHR17_2_CTG5:45507761:45561970:-1 gene:ENSG00000282331.1 gene_biotype:transcribed_unprocessed_pseudogene transcript_biotype:transcribed_unprocessed_pseudogene gene_symbol:LRRC37A4P description:leucine rich repeat containing 37 member A4, pseudogene [Source:HGNC Symbol;Acc:HGNC:25479]
ATGTCTTCTGCTCAGTGCCCGGCACTAGTGTGTGTCATGTCCCGGCTGCGTTTCTGGGGC
CCATGGCCCCTCCTTATGTGGCAACTATTGTGGCTACTAGTTAAGGAGGCTCAGCCTCTG
GAGTGGGTCAAGGACCCGCTCCAGCTCACCTCTAATCCCCTGGGGCCGCCTGAGTCCTGG
TCTTCCCACTCCTCCCATTTCCCACGGGAATCTCCCCATGCGCCTACTCTCCCAGCAGAC
CCGTGGGACTTTGATCACCTGGGGCCCTCTGCTTCCTCAGAGATGCCAGCCCCACCCCAG
GAATCGACTGAAAATTTGGTTCCATTCCTGGACACCTGGGATTCAGCTGGAGAGCAGCCC
CTGGAGCCAGAGCAGTTCTTGGCTTCACAGCAGGATTTAAAGGACAAGCTGAGTCCACAG
GAAAGACTCCCTGTTTCGCCCAAGAAGCTGAAGAAAGATCCAGCTCAGCGTTGGAGCCTT
GCTGAGATTATTGGAATTGCACGCCAATTATCCACACCTCAGAGTCAGAAACAGACTTTG
CAGAATGAATATTCCAGTACAGATACACCGTATCCCAGTAGCCTGCCTCCAGAACTCCGG
GTGAAGTCAGATGAGCCTCCAGGGCCCTCTGAGCAAGTTGGACCTTCTCAATTCCATCTA
GAGCCCGAAACTCAAAATCCAGAGACCCTTGAAGACATCCAGTCCTCTTCACTCCAGCAA
GAAGCCCCAGCACAGCTTCCACAGCTCCTTGAGGAAGAACCTTCTTCAATGCAGCAGGAG
GCCCCAGCTCTGCCTCCAGAGTCCTCTATGGAGAGTCTAACTCTACCGAATCATGAGGTG
TCAGTTCAACCTCCAGGTGAGGATCAAGCTTATTATCACTTGCCCAACATTACAGTTAAA
CCTGCAGATGTGGAGGTTACCATAACTTCAGAGCCTACCAATGAGACAGAATCTTCCCAA
GCCCAGCAGGAGACCCCAATTCAGTTTCCAGAGGAGGTGGAACCTTCTGCAACCCAACAG
GAGGCCCCAATTGAGCCTCCAGTTTCTCCTATGGAGCATGAACTTTCCATCAGTGAGCAG
CAGCAGCCAGTTCAGCCTTCTGAGTCTTCTAGGGAGGTCGAATCTTCTCTGACCCAGCAG
GAGACCCCAGGTCAGCCTCCAGAACATCATGAAGTCACAGTTTCACCTCCAGGTCACCAT
CAAACTCATCATTTAGATTCACCCAGTGTCTCTGTGAAGCCTCCAGACGTGCAGCTCACC
ATAGCAGCAGAGCCTAGTGCAGAGGTGGGAACTTCTCTAGTCCACCAGGAGGCTACAGCT
CGGCTCTCAGGGTCAGGTAATGATGTAGAACCTCCCGCCATCCAGCACGGGGGCCCACCT
CTGCTTCCAGAGTCATCAGAAGAAGCTGGACCTTTAGCAGTTCAACAGGAGACTTCATTT
CAATCTCCGGAACCTATTAATAATGAGAACCCCTCTCCAACCCAGCAGGAGGCTGCAGCT
GAGCATCCACAGACCGCTGAGGAGGGTGAGTCTTCCCTAACCCATCAGGAGGCCCCAGCT
CAGACTCCAGAGTTCCCTAATGTAGTTGTAGCTCAACCTCCAGAGCATTCACACCTGACT
CAAGCCACAGTTCAACCTTTGGATCTGGGGTTTACCATCACTCCAGAATCCATGACAGAG
GTTGAACTTTCTCCAACCATGAAGGAGACCCCAACTCAGCCTCCTAAGAAAGTTGTACCC
CAACTTCGAGTATATCAAGGGGTAACAAATCCAACACCAGGTCAGGATCAAGCTCAGCAT
CCAGTGTCACCCAGCGTTACAGTTCAACTTTTGGACCTGGGACTTACCATCACTCCAGAA
CCCACTACGGAGGTTGGACATTCTACAGCCCCGAAGAGGACTATAGTTTCTCCAAAGCAT
CCTGAGGTGACACTTCCACATCCAGACCAGGTTCAGACTCAGCATTCACACCTGACTCGA
GCCACAGTTCAACCTTTGGACCTGGGGTTTACCATCACTCCAAAATCCATGACAGAGGTT
GAACCTTCTACAGCCCTGATGACTACAGCTCCTCCTCCAGGACACCCTGAGGTGACACTT
CCACCTTCAGACAAGGGTCAGGCTCAGCATTCACACCTGACTCAAGCCACCGTTCAACCT
CTGGACCTGGAGCTTACCATAACTACAAAACCTACTACAGAGGTTAAACCATCTCCAACC
ACAGAGGAGACCTCAACTCAGCCTCCAGACCTGGGACTTGCCATCATTCCAGAACCCACT
ACAGAGACTGGACATTCTACAGCCCTGGAGAAGACTACAGCTCCTCATCCAGACCGGGTT
CAGAGTCTGCATCGAAGCCTGACTGAAGTCACAGGTCCACCTACTGAACTAGAACCTGCT
CAGGATTCACTGGTGCAGTCTGAAAGTTACACCCAAAATAAGGCTTTAACTGCACCAGAG
GAACAGAAGGCCTCCACAAGCACCAACATATGTGAGCTCTGTACCTGCGGAGATGAGATG
TTGTCATGTATTGATCTCAACCCAGAGCAGAGGCTCCGCCAAGTGCCTGTGCCAGAGCCC
AACACCCACAATGGCACCTTCACCATCTTAAATTTCCAAGGAAACTATATTTCTTACATT
GATGGAAATGTATGGAAAGCATACAGTTGGACTGAGAAACTAATTCTCAGAGAAAATAAC
TTGACTGAATTACACAAGGATTCATTTGAAGGCCTGCTATCCCTCCAGTATTTAGATTTA
TCCTGCAATAAAATACAGTCTATTGAAAGACATACATTTGAACCACTACCATTTTTGAAG
TTTATAAATCTTAGTTGCAATGTAATTACAGAACTCAGCTTTGGAACATTTCAGGCCTGG
CACGGAATGCAGTTTTTACATAAGTTGATCTTACCTAGCCATATGGCCTGCTGCCTCTGC
CAACTTAAAAACAGCATTGAGGCTGTCTGCAAGACAGTCAAGCTGCATTGCAACAGTGCA
TGTCTGACAAACACCATACATTGTCCTGAAGAAGAATCTGTAGGGAATCCAGAAGGAGCA
TTCATGAAGATGTTACAAGCCCGGAAGAATTACACAAGCACTGAGCTGACTGTTGAGCCG
GAGGAGCCCTCAGACAGCAGTGGCATCAACTTGTCAGGCTTTGGGAGTGAGCAGCTAGAC
ACCAATGACGAGAGTGATGTTATCAGTGCACTAAGTTACATTTGCCATATTTCTCAGCAG
TAAACCTAGATGTGGAATCAATGTTACTACCGTTCATTAAACTGCCAACCACAGGAAACA
GCCTGGCAAAGATTCAAACTGTAGGCCAAAACTGGCAAAAAGTGAATAGAGTCCTCATGG
GCCCAATGAGCATCCAGAAAAGGCACTTCAAAGAGGTGGGAAGGCAGAGCATCAGGAGGG
AACAGGGTGCCCAGGCATCTGTGGAGAACGCTGCCGAAGAAAAAAGGCTCGGGAGTCCAG
CCCCAAGGGAGCTGGAACAGCCTCACACACAGCAGGGGCCTGAGAAGTTAGCGGGAAACG
CCATCTACACCAAGCCTTCGTTCAGCCAAGAGCATAAGGCAGCAGTCTCTGTGCTGACAC
CCTTCTCCAAGGGCGCGCCTTCTACCTCCAGCCCTGCAAAAGCCCTACCACAGGTGAGAG
ACAGATTGAAAGACAACACACACTATTTCCATTTTAGAAAGTGCAAAGGCTAGAGTTACA
AATATGAAGGCTTCTAAACCAATTTCACATTCCAGAAAAAAATACCGCTTTCACAAAACT
CGCTCCGCATGACCCACAGAACACCCAAGGTCAAAAAGAGTCCAAAGTTCAGAAAGAAAA
GTTATCTGAGTAGACTGATGCTCGCAAACAGGCCTCCGTTCTCTGCAGCGAAGAGCCTCA
TAAATTCCCTTTCACAAGGGGCTTTTTCATCCTTAGGAGACCTGAGTCCTCAAGAAAACC
CTTTTCTGGAAGTATCTGCTCCTTCAGAACATTTTATAGAAACCACTAATATAAAAGACA
CAACTGCAAGAAATGCCTTGGAAGAAAATGTTTTTATGGAAAACACTAACATGCCAGAAG
TCACCATCTCTGAAAACACAAACTACAATCATCCTCCTGAGGCAGATTCCGCTGGGACTG
CATTCAACTTAGGGCCAACTGTTAAACAAACTGAGACAAAATGGGAATACAACAACGTGG
GCACTGACCTGTCCCCCGAGCCCAAAAGCTTCAATTACCCATTGCTCAGTTTGAAATTCA
GCTAACCCAGCAGCTACAGTCCCTTATCCCCAACAACAATGTGAGAAGGCTCATTTCTCA
TGTTATCCGGACCTTGAAGATGGACTGCTCTGGGGCCCATGTGCAAGTGACCTGTGCCAA
GCTCATCTCCAGGACAGGCCACCTGATGAAGCTTCTCAGTGGGCAGCAGGAAGTAAAGGC
ATCTGAGATAGAATGGGATACGGACCAATGGAAGACTGAGAACTACATTAATGAGAGCAC
GGAAGCCCAGAGTGAACAGAAAGAGAAGTCGCTTGAGCTCACAAAAGAAGTTCCAGGATA
CGGCTATACTGACAAACTCATCTTGGCATTAATTGTGACTGAAATACTAATGATTTTGAT
TATACTTTTCTGCCTCATTGTGATGTGTTGTCACCGAAGGTCATTACAAGAAGATGAAGA
AGGATTCTCAAGGGGCATTTTCAGGTTTCTGCCACGGAGGAGATGCTCTTCACGAAGGGA
GAGTCAGGATGGACTTTTTTCATTCAGACGGCCGCTCTGGCTTAAAGATATGTACAAACC
TCTCAGTGCCACAAGAGTAAATAATCACGCATGGAAGCTGCACAAGAAGTCATCTAATGA
GGACGAGATCCTCAACAGGGACCCTGGGGACAGCGAAGCCCCAACAGAGAAGGGGGAGGA
GAGTGAAGCCCTGCCATAG
>ENST00000531367.5 cdna chromosome:GRCh38:11:104995744:105023136:-1 gene:ENSG00000137757.10 gene_biotype:protein_coding transcript_biotype:protein_coding gene_symbol:CASP5 description:caspase 5 [Source:HGNC Symbol;Acc:HGNC:1506]
ATGGCTGCTCTTCTGCAAATCGAGGCTGGACCACCTGAGTCAGCAGAATCTACAAATATA
CTCAAACTTTGTCCTCGTGAAGAATTCCTGAGACTGTGTAAAAAAAATCATGATGAGATC
TATCCAATAAAAAAGAGAGAGGACCGCAGACGCCTGGCTCTCATCATATGCAATACAAAG
TTTGATCACCTGCCTGCAAGGAATGGGGCTCACTATGACATCGTGGGGATGAAAAGGCTG
CTTCAAGGCCTGGGCTACACTGTGGTTGACGAAAAGAATCTCACAGCCAGGGATATGGAG
TCAGTGCTGAGGGCATTTGCTGCCAGACCAGAGCACAAGTCCTCTGACAGCACGTTCTTG
GTACTCATGTCTCATGGCATCCTAGAGGGAATCTGCGGAACTGCGCATAAAAAGAAAAAA
CCGGATGTGCTGCTTTATGACACCATCTTCCAGATATTCAACAACCGCAACTGCCTCAGT
CTAAAGGACAAACCCAAGGTCATCATTGTCCAGGCCTGCAGAGGTGAAAAACATGGGGAA
CTCTGGGTCAGAGACTCTCCAGCATCCTTGGCACTCATCTCTTCACAGTCATCTGAGAAC
CTGGAGGCAGATTCTGTTTGCAAGATCCACGAGGAGAAGGACTTCATTGCTTTCTGTTCT
TCAACACCACATAACGTGTCCTGGAGAGACCGCACAAGGGGCTCCATCTTCATTACGGAA
CTCATCACATGCTTCCAGAAATATTCTTGCTGCTGCCACCTAATGGAAATATTTCGGAAG
GTACAGAAATCATTTGAAGTTCCACAGGCTAAAGCCCAGATGCCCACCATAGAACGAGCA
ACCTTGACAAGAGATTTCTACCTCTTTCCTGGCAATTGA
>ENST00000371818.8 cdna chromosome:GRCh38:10:89327894:89340971:1 gene:ENSG00000119917.13 gene_biotype:protein_coding transcript_biotype:protein_coding gene_symbol:IFIT3 description:interferon induced protein with tetratricopeptide repeats 3 [Source:HGNC Symbol;Acc:HGNC:5411]
CTTCCTTCCCCTAAAAGCAATTACTCAAAAACGGAGAAAACATCAGCTGATGCGTGCCCT
ACTCTCCCACCCCTTTATATAGTTCCTTCAGTATTTACTTGAGGCAGACAGGAAGACTTC
TGAAGAACAAATCAGCCTGGTCACCAGCTTTTCGGAACAGCAGAGACACAGAGGGCAGTC
ATGAGTGAGGTCACCAAGAATTCCCTGGAGAAAATCCTTCCACAGCTGAAATGCCATTTC
ACCTGGAACTTATTCAAGGAAGACAGTGTCTCAAGGGATCTAGAAGATAGAGTGTGTAAC
CAGATTGAATTTTTAAACACTGAGTTCAAAGCTACAATGTACAACTTGTTGGCCTACATA
AAACACCTAGATGGTAACAACGAGGCAGCCCTGGAATGCTTACGGCAAGCTGAAGAGTTA
ATCCAGCAAGAACATGCTGACCAAGCAGAAATCAGAAGTCTAGTCACTTGGGGAAACTAC
GCCTGGGTCTACTATCACTTGGGCAGACTCTCAGATGCTCAGATTTATGTAGATAAGGTG
AAACAAACCTGCAAGAAATTTTCAAATCCATACAGTATTGAGTATTCTGAACTTGACTGT
GAGGAAGGGTGGACACAACTGAAGTGTGGAAGAAATGAAAGGGCGAAGGTGTGTTTTGAG
AAGGCTCTGGAAGAAAAGCCCAACAACCCAGAATTCTCCTCTGGACTGGCAATTGCGATG
TACCATCTGGATAATCACCCAGAGAAACAGTTCTCTACTGATGTTTTGAAGCAGGCCATT
GAGCTGAGTCCTGATAACCAATACGTCAAGGTTCTCTTGGGCCTGAAACTGCAGAAGATG
AATAAAGAAGCTGAAGGAGAGCAGTTTGTTGAAGAAGCCTTGGAAAAGTCTCCTTGCCAA
ACAGATGTCCTCCGCAGTGCAGCCAAATTTTACAGAAGAAAAGGTGACCTAGACAAAGCT
ATTGAACTGTTTCAACGGGTGTTGGAATCCACACCAAACAATGGCTACCTCTATCACCAG
ATTGGGTGCTGCTACAAGGCAAAAGTAAGACAAATGCAGAATACAGGAGAATCTGAAGCT
AGTGGAAATAAAGAGATGATTGAAGCACTAAAGCAATATGCTATGGACTATTCGAATAAA
GCTCTTGAGAAGGGACTGAATCCTCTGAATGCATACTCCGATCTCGCTGAGTTCCTGGAG
ACGGAATGTTATCAGACACCATTCAATAAGGAAGTCCCTGATGCTGAAAAGCAACAATCC
CATCAGCGCTACTGCAACCTTCAGAAATATAATGGGAAGTCTGAAGACACTGCTGTGCAA
CATGGTTTAGAGGGTTTGTCCATAAGCAAAAAATCAACTGACAAGGAAGAGATCAAAGAC
CAACCACAGAATGTATCTGAAAATCTGCTTCCACAAAATGCACCAAATTATTGGTATCTT
CAAGGATTAATTCATAAGCAGAATGGAGATCTGCTGCAAGCAGCCAAATGTTATGAGAAG
GAACTGGGCCGCCTGCTAAGGGATGCCCCTTCAGGCATAGGCAGTATTTTCCTGTCAGCA
TCTGAGCTTGAGGATGGTAGTGAGGAAATGGGCCAGGGCGCAGTCAGCTCCAGTCCCAGA
GAGCTCCTCTCTAACTCAGAGCAACTGAACTGAGACAGAGGAGGAAAACAGAGCATCAGA
AGCCTGCAGTGGTGGTTGTGACGGGTAGGACGATAGGAAGACAGGGGGCCCCAACCTGGG
ATTGCTGAGCAGGGAAGCTTTGCATGTTGCTCTAAGGTACATTTTTAAAGAGTTGTTTTT
TGGCCGGGCGCAGTGGCTCATGCCTGTAATCCCAGCACTTTGGGAGGCCGAGGTGGGCGG
ATCACGAGGTCTGGAGTTTGAGACCATCCTGGCTAACACAGTGAAATCCCGTCTCTACTA
AAAATACAAAAAATTAGCCAGGCGTGGTGGCTGGCACCTGTAGTCCCAGCTACTTGGGAG
GCTGAGGCAGGAGAATGGCGTGAACCTGGAAGGAAGAGGTTGCAGTGAGCCAAGATTGCG
CCCCTGCACTCCAGCCTGGGCAACAGAGCAAGACTCCATCTCAAAAAAAAAAAAAAAAAA
AAAAAAGAGTTGTTTTCTCATGTTCATTATAGTTCATTACAGTTACATAGTCCGAAGGTC
TTACAACTAATCACTGGTAGCAATAAATGCTTCAGGCCCACATGATGCTGATTAGTTCTC
AGTTTTCATTCAGTTCACAATATAACCACCATTCCTGCCCTCCCTGCCAAGGGTCATAAA
TGGTGACTGCCTAACAACAAAATTTGCAGTCTCATCTCATTTTCATCCAGACTTCTGGAA
CTCAAAGATTAACTTTTGACTAACCCTGGAATATCTCTTATCTCACTTATAGCTTCAGGC
ATGTATTTATATGTATTCTTGATAGCAATACCATAATCAATGTGTATTCCTGATAGTAAT
GCTACAATAAATCCAAACATTTCAACTCTGTTAGAA
>ENST00000637393.1 cdna chromosome:GRCh38:16:9937725:10180003:-1 gene:ENSG00000183454.15 gene_biotype:protein_coding transcript_biotype:protein_coding gene_symbol:GRIN2A description:glutamate ionotropic receptor NMDA type subunit 2A [Source:HGNC Symbol;Acc:HGNC:4585]
GACAAGGATCCGACGTCTACCTTCTTCCAGTTTGGAGCGTCCATCCAGCAGCAAGCCACG
GTCATGCTGAAGATCATGCAGGATTATGACTGGCATGTCTTCTCCCTGGTGACCACTATC
TTCCCTGGCTACAGGGAATTCATCAGCTTCGTCAAGACCACAGTGGACAACAGCTTTGTG
GGCTGGGACATGCAGAATGTGATCACACTGGACACTTCCTTTGAGGATGCAAAGACACAA
GTCCAGCTGAAGAAGATCCACTCTTCTGTCATCTTGCTCTACTGTTCCAAAGACGAGGCT
GTTCTCATTCTGAGTGAGGCCCGCTCCCTTGGCCTCACCGGGTATGATTTCTTCTGGATT
GTCCCCAGCTTGGTCTCTGGGAACACGGAGCTCATCCCAAAAGAGTTTCCATCGGGACTC
ATTTCTGTCTCCTACGATGACTGGGACTACAGCCTGGAGGCGAGAGTGAGGGACGGCATT
GGCATCCTAACCACCGCTGCATCTTCTATGCTGGAGAAGTTCTCCTACATCCCCGAGGCC
AAGGCCAGCTGCTACGGGCAGATGGAGAGGCCAGAGGTCCCGATGCACACCTTGCACCCG
TAAGAAAGGGCTTGTTGTCTCCCAAAGTGGGATCAGAGTTTTGCTGTTGTCATTGTTTGC
TTGCTTACATACTCATTGTTGGAAATACGCACTGAAAATGCAGAATGTTATGTGTTTACT
TACGGGACTTTTATTTTGCTCTCCTCTCTCTTTCTTTCATCTCCTTTGTAAGAAAAGTCA
CATTAGACTTTGTTTCCTGCAACTTAACTTTTTTTTCTACTCAACAATATATC
>ENST00000587919.1 cdna chromosome:GRCh38:18:79359396:79374027:1 gene:ENSG00000166377.19 gene_biotype:protein_coding transcript_biotype:nonsense_mediated_decay gene_symbol:ATP9B description:ATPase phospholipid transporting 9B (putative) [Source:HGNC Symbol;Acc:HGNC:13541]
GCTGGACCAGGACGTGAAGCCAGAGATGGCGATGCTCTACCCGGAGCTGTACAAGGACCT
CACCAAGTTCGCCAAGGTAGCACAGACTGCAGCACTCTGCGTTGTTGTCTGATGATCGGG
GCAGCTGGAGACTGGATGTGCCAACGCAGTTTATCCACACCGGTCAGTGTCAGTGGACAC
CAAGTCCCCAGTCCGTCGGCTCAAGCTCCTGCGATGTAGGACAACATAGCCCTGCTCTCA
ACAAGTCTGTATTCTAGTCAGGATGAGAAAGCAGTGAATCAGTGGCATAGAGCAACAGCA
TAAAGGGCCGCGGCCTGCAGTGGAAGATCCTTGTCCTTCAAAACCTTCCTCATCTGGGTT
TTAATAAGTATTTACCAAGGCGGCATCCTCATGTATGGGGCCCTGGTGCTCTTCGAGTCT
GAGTTCGTCCACGTGGTGGCCATCTCCTTCACCGCACTGATCCTGACCGAGCTGCTGATG
GTGGCGCTGACCGTCCGCACGTGGCACTG
>ENST00000460647.6 cdna chromosome:GRCh38:14:21030250:21031282:1 gene:ENSG00000179636.14 gene_biotype:protein_coding transcript_biotype:protein_coding gene_symbol:TPPP2 description:tubulin polymerization promoting protein family member 2 [Source:HGNC Symbol;Acc:HGNC:19293]
ACACACTTAAATACAAAGGCCGGGAAGGGTCAGACCACCATCCGGGTACTCTAAGTCCTC
CCTCCCCCTTCTCCTTCACCCCCAAGTGTCTCCCACGACTGCCCTCCCCGACCTCTAGCT
GACCATGGCATCAGAGGCAGAAAAAACATTCCATCGGTTTGCTGCGTTTGGAGAATCATC
AAGCAGTGGCACTGAAATGAACAACAAGAACTTCTCCAAGCTGTGCAAAGACTGTGGCAT
CATGGATGGCAAGACAGTCACCTCCACGGACGTGGACATCGTGTTCAGCAAAGTCAAGGC
CAAGAACGCCCGAACCATCACGTTTCAACAGTTCAAAGAGGCAGTGAAGGAACTGGGCCA
GAAGCGCTTCAAAGGGAAGAGTCCAGATGAAGTCCTGGAGAACATTTATGGACTCATGGA
GGGCAAAGACCCAGCCACCACTGGCGCTACTGTGAGTGACAGCCTTCATCCCCTTGACCC
TACTTCCCTAAATCCCCATTGTTCCAGTCTACCCTCCCTAACCCTGCCAACTGTGTGACT
GTAGAGACAGGGCCGAAACAGACTTTAG
>ENST00000437849.1 cdna chromosome:GRCh38:2:165757068:165764959:-1 gene:ENSG00000115339.13 gene_biotype:protein_coding transcript_biotype:nonsense_mediated_decay gene_symbol:GALNT3 description:polypeptide N-acetylgalactosaminyltransferase 3 [Source:HGNC Symbol;Acc:HGNC:4125]
GTCCACAGTGTGCTCTATTCTTCACCTGCAATACTGCTGAAGGAAATCATTTTGGTGGAT
GATGCTAGTGTAGATGAGTACTTACATGATAAACTAGATGAATATGTAAAACAATTTTCT
ATAGTAAAAATAGTCAGACAAAGAGAAAGAAAAGGTCTGATCACTGCTCGGTTGCTAGGA
GCAACAGTCGCAACAGCTGAAACGCTCACATTTTTAGATGCTCACTCGTTTTCAACTGGC
GATTATAGCAATGACAGCCCAAGCAGGTGAGTGTTTCTATGGTTGGCTAGAACCTCTGTT
GGCCAGAATAGCTGAGAACTACACGGCTGTCGTAAGTCCAGATATTGCATCCATAGATCT
GAACACGTTTGAATTCAACAAACCTTCTCCTTATGGAAGTAACCATAACCGTGGAAATTT
TGACTGGAGTCTTTCATTTGGCTGGGAGTCGCTTCCTGATCATGAGAAGCAAAGAAGGAA
AGATGAAACCTACCCAATTAAAACACCCACTTTTGCAGGAGGACTTTTTTCCATATCAAA
AGAATATTTTGAGTATATTGGAAGCTATGATGAAGAAATGGAAATCTGGGGAGGTGAAAA
TATAGAAATGTCTTTCAGAGTATGGCAATGTGGTGGGCAGTTGGAGATTATGCCTTGCTC
TGTTGTTGGACATGTTTTTCGCAGCAAAAGCCCTCATAGCTTTCCAAAAGGCACTCAGGT
GATTGCTAGAAACCAAGTTCGCCTTGCAGAAGTCTGGATGGATGAATACAAGGAAATATT
TTATAGGAGAAATACAGAT
>ENST00000412442.1 cdna chromosome:GRCh38:21:13905960:13906488:-1 gene:ENSG00000230965.1 gene_biotype:processed_pseudogene transcript_biotype:processed_pseudogene gene_symbol:SNX18P13 description:sorting nexin 18 pseudogene 13 [Source:HGNC Symbol;Acc:HGNC:39621]
GTTCAAGTGCAGAAAGGGCCCAATCTGGTGGATGAACCACACGGCCAGCTTCTGGATGCA
GGCACAGTGCCACATTTTTTGTCACTTCCTGATGCGCCCCACCAGCACTGAAGAGACAGC
CTGGAGACAGGGCAAGAGGAAGGCTGAGAAGGATGAGTTGGTGAGTGCCAGATTCTTCCT
GACCCTGAGCCCACCCCCAGGGCGACACTCAACCTTTAGGAGTGGGAGAGCAAGATTGAC
GGCTTCAAGTGCTTCACCAAGAAGATGGACAACAGGGCACTCAGCTCAACTTCACAGCCA
ATGAGTGGTGACAGGCTTTAAGAAAGAGCATCAGAAGGCTGCCAGTTCTTCTTCAGCCTC
AGCCAGGCCTTGGAGCTGGACCAGGCCATTCACTTGAGTATAGATGCCTTCCACACTGTC
TGTGAGGTCTTTGCCAATCAGTCCAGGCAGGACCTGGACCCAGCCATGGACCTGTTAGTG
CTGTCTCAGGGACACCAGACCAACATCCTGGACATCATCCACATACACA
>ENST00000486569.1 cdna chromosome:GRCh38:1:172602149:172603205:1 gene:ENSG00000094975.13 gene_biotype:protein_coding transcript_biotype:retained_intron gene_symbol:SUCO description:SUN domain containing ossification factor [Source:HGNC Symbol;Acc:HGNC:1240]
ATACTTCTCAATTTGATGGAGATTATATTTCAAAACTTCCTAAAAGTAATCAGTATCCAA
GCCCTAAAAGGTGTTTCTCTTCCTATGATGATATGAATTTGAAAAGAAGAACTTCATTCC
CACTCATGAGATCCAAGTCTCTACAGTTAACTGGCAAAGAAGGTAGATTTCTGTGGATAT
ATAATATGTATATATAAACATGAAACTAGCTTCTGGCATAAATATAATGTCAGTGTTGTG
TTCATGACCATCTGCAACAAAAAATGGATACAAGTAGCCTTTGTCTTTGTGCTGTGTCAA
GCCACTTTATCATTTTCACATTTTATATCTGTCTTTGTTCCTAAAAGCCCAGAGGGTAGG
GAGGGGGGCTTAGTTTAATTAGCAGTTGGTAGCTTTGTTTGCACATGCTCCTGTTTAGAA
GTATTTCTTTTTAGAAAGGGATGTTTGAGAAAGTTCAACAGATATGGAAAACCTGAATGT
GCTCCCATAGCATCCTGTGCTTTTCTGCCTCCTCTTCTTATACAGGTAGGACCCCTTTTG
TCTCTAGTTTAGGACTATGAGGCACTTTCTGAACAAAAAT
>ENST00000596399.1 cdna chromosome:GRCh38:19:51379910:51387960:-1 gene:ENSG00000105370.7 gene_biotype:protein_coding transcript_biotype:protein_coding gene_symbol:LIM2 description:lens intrinsic membrane protein 2 [Source:HGNC Symbol;Acc:HGNC:6610]
GGCCGTGGCAGAAGGAGGGCTCGGGCAGGCTCTGCCACTCAGATCACCATGTACAGCTTC
ATGGGTGGTGGCCTGTTCTGTGCCTGGGTGGGGACCATCCTCCTGGTGGTGGCCATGGCA
ACAGACCACTGGATGCAGTACCGGCTGTCAGGGTCCTTCGCCCACCAGGGCCTGTGGCGG
TACTGCCTGGGCAACAAGTGCTACCTGCAGACAGACAGCATCGCATACTGGAATGCCACC
CGGGCCTTCATGATCCTGTCTGCCCTATGCGCCATCTCCGGCATCATCATGGGCATCATG
GCCTTCGCTCATCAGCCTACCTTCTCCCGCATCTCCCGGCCCTTCTCTGCTGGCATCATG
TTTTTTTCCTCAACCCTTTTCGTCGTGTTGGCCTTGGCCATCTACACTGGAGTCACCGTC
AGCTTCCTGGGCCGCCGCTTTGGGGACTGGCGCTTTTCCTGGTCCTACATCCTGGGCTGG
GTGGCAGTGCTCATGACGTTCTTCGCAGGGATTTTCTACATGTGCGCCTACCGGGTGCAT
GAATGCCGGCGCCTGTCTACACCCCGCTGAGCCCAAATGTGTCCCCCAACTTCATCTGGA
AGTTAAAGTGAGGCCACTGAAGAGGAGGAGGAGGGTCTAGAGGCCTGAAATCCTGGTTCC
TAGGGGAATGAGGGGGCTCAGTTCTGGACTGTGGGTTTGTGGGGGGAGGCTGACTCCTGG
TCCTAGGCTGGAAGGAGGAAGAATAGGGCCCATGGGAGGGAGCTGAGAAGACTCAAGTCC
CCGTCTGCCTGGCAGGTTGTTAGAAAAATGGACTATCCATTAGAGCAACTTTCTGGGGCC
TAATAAAACTGATGTGAAACT
>ENST00000448295.5 cdna chromosome:GRCh38:X:151913463:151924315:1 gene:ENSG00000147381.11 gene_biotype:protein_coding transcript_biotype:protein_coding gene_symbol:MAGEA4 description:MAGE family member A4 [Source:HGNC Symbol;Acc:HGNC:6802]
CCCCAGGGGCCCGGATGTGATGCCACTGACTTGCGCATTGGGGGTTAGAGAGAAGCGAGC
TGCTCTGTCTGACCAGCAGCTTGGGATTGGCGGAGGGAAGCGGGCCAGGCCCTGTGAGGA
GTCAAGGTTCTGAGCAGACAGGCCAACCGGAGGACAGGATTCCCTGGAGGCCACAGAGGA
GCACCAAGGAGAAGATCTGCCTGTGGGTCCCCATTGCCCAGCTTTTGCCTGCACTCTTGC
CTGCTGCCCTGACCAGAGTCATCATGTCTTCTGAGCAGAAGAGTCAGCACTGCAAGCCTG
AGGAAGGCGTTGAGGCCCAAGAAGAGGCCCTGGGCCTGGTGGGTGCACAGGCTCCTACTA
CTGAGGAGCAGGAGGCTGCTGTCTCCTCCTCCTCTCCTCTGGTCCCTGGCACCCTGGAGG
AAGTGCCTGCTGCTGAGTCAGCAGGTCCTCCCCAGAGTCCTCAGGGAGCCTCTGCCTTAC
CCACTACCATCAGCTTCACTTGCTGGAGGCAACCCAATGAGGGTTCCAGCAGCCAAGAAG
AGGAGGGGCCAAGCACCTCGCCTGACGCAGAGTCCTTGTTCCGAGAAGCACTCAGTAACA
AGGTGGATGAGTTGGCTCATTTTCTGCTCCGCAAGTATCGAGCCAAGGAGCTGGTCACAA
AGGCAGAAATGCTGGAGAGAGTCATCAAAAATTACAAGCGCTGCTTTCCTGTGATCTTCG
GCAAAGCCTCCGAGTCCCTGAAGATGATCTTTGGCATTGACGTGAAGGAAGTGGACCCCG
CCAGCAACACCTACACCCTTGTCACCTGCCTGGGCCTTTCCTATGATGGCCTGCTGGGTA
ATAATCAGATCTTTCCCAAGACAGGCCTTCTGATAATCGTCCTGGGCACAATTGCAATGG
AGGGCGACAGCGCC
>ENST00000473932.5 cdna chromosome:GRCh38:CHR_HSCHR6_MHC_SSTO_CTG1:31962464:31964339:-1 gene:ENSG00000234798.6 gene_biotype:protein_coding transcript_biotype:retained_intron gene_symbol:DXO description:decapping exoribonuclease [Source:HGNC Symbol;Acc:HGNC:2992]
TTAGGACCTCATGGATCCCAGGGGGACCAAGAGAGGAGCTGAGAAGACAGAGGTAGCTGA
GCCTCGGAACAAACTACCTCGTCCAGCACCTTCTCTGCCCACAGACCCTGCCCTCTACTC
TGGGCCCTTTCCTTTCTACCGGCGCCCTTCGGAACTGGGCTGCTTCTCCCTGGATGCTCA
ACGCCAGTACCATGGAGATGCCCGAGCCCTGCGCTACTATAGCCCACCCCCCACTAACGG
TCCAGGCCCCAACTTTGACCTCAGAGACGGATACCCGGATCGATACCAGCCCCGGGACGA
GGAGGTCCAGGAAAGGCTGGACCACCTGCTGTGCTGGCTCCTGGAACACCGAGGCCGGTT
GGAGGGGGGTCCAGGCTGGCTGGCAGAGGCCATAGTGACGTGGCGGGGGCACCTGACAAA
ACTGCTGACGACACCGTATGAGCGGCAGGAGGGCTGGCAGCTGGCAGCCTCCCGGTTCCA
GGGAACACTATACCTGAGTGAAGTGGAGACACCGAACGCTCGGGCCCAGAGGCTTGCTCG
GCCACCGCTCCTCCGGGAGCTTATGTACATGGGATACAAATTTGAGCAGTACATGTGTGC
AGACAAACCTGGAAGCTCCCCAGACCCCTCTGGGGAGGTTAACACCAACGTGGCCTTCTG
CTCTGTGCTACGCAGCCGCCTGGGAAGCCACCCTCTGCTCTTCTCAGGGGAGGTAGACTG
CACAGACCCCCAAGCCCCATCCACACAGCCCCCAACCTGCTATGTGGAGCTCAAGACCTC
CAAGGAGATGCACAGCCCTGGCCAATGGAGGAGTTTCTACAGGTTCAGGATCGGGGTGGG
CAGGGCGAGAGCTTAGGCTTGAAGGCTGGGAAAGGGACTTGGGGAGGAGGGTGAAGGCAG
AATGGAGGGTGCACGAGGGGTCCCACTGATCCCTTGCTTTTCCTGTCAGACACAAGCTCC
TGAAATGGTGGGCTCAGTCATTCCTCCCAGGGGTCCCGAATGTTGTTGCTGGCTTCCGTA
ACCCAGACGGTTTTGTCTCTTCCCTCAAGACCTTTCCTACCATGAAGATGTTTGAATATG
TCAGGAATGACCGTGACGGCTGGAATCCCTCTGTGTGCATGAACTTCTGTGCCGCCTTCC
TTAGCTTTGCCCAGAGCACGGTTGTCCAGGATGACCCCAGGCTCGTTCATCTCTTCTCTT
GGGAGCCTGGCGGCCCAGTCACCGTGTCTGTACACCAAGATGCACCTTACGCCTTCCTGC
CCATATGGTATGTGGAAGCTATGACTCAGGACCTCCCATCACCCCCCAAGACTCCCTCTC
CCAAATAGTAATGCTTTAGAGGGAGGCAGTCATATCTCTGTGTGCAGATAATAAAAGCAT
ATTTCTAAGAGGTTC
>ENST00000412453.2 cdna chromosome:GRCh38:10:75276376:75276646:-1 gene:ENSG00000233313.2 gene_biotype:processed_pseudogene transcript_biotype:processed_pseudogene gene_symbol:HMGA1P5 description:high mobility group AT-hook 1 pseudogene 5 [Source:HGNC Symbol;Acc:HGNC:19120]
ATGAGAGGGTCCAGGTCGAAATCTAGCCGGCCGTGGGCCTCCAACCAGGAAAAGGACTAC
ACTGAGCAGTGGGGGCAGGGCAGGCCGCAGGCAGCCTCCGTAGGAGCCCGGCCAACACCT
GGGAGACCCGGGGCCACCAAAGGGCAACAAAATCAGGGGCGCTGCTGACACCCGGAAACC
CACCACAACTCCAGGAAGGAAACCAAGGGGCCGACCCAAAAAACCGGGAAGGAGGGAGAG
GAGGGCATCGGAGTGCTCAGAGGAGGAGCAG
>ENST00000465506.5 cdna chromosome:GRCh38:7:140696690:140705662:1 gene:ENSG00000090266.12 gene_biotype:protein_coding transcript_biotype:protein_coding gene_symbol:NDUFB2 description:NADH:ubiquinone oxidoreductase subunit B2 [Source:HGNC Symbol;Acc:HGNC:7697]
AGCGAAGTAGGCAGGGGCGAGGCGGCTGGGGACCGCGGGGCGGACGGGAGCGAGTATGTC
CGCTCTGACTCGGCTGGCGTCTTTCGCTCGCGTTGGAGGCCGCCTTTTCAGAAGCGGCTG
CGCACGGACTGCTGGAGATGGTGGAGTCCGTCATGCCGGTGGTGGTGTGCACATTGAGCC
CCGGTATAGACAGTTCCCCCAGCTGACCAGATCCCAGGTGTTCCAGAGCGAGTTCTTCAG
CGGACTCATGTGGTTCTGGATTCTCTGGCGCTTTTGGCATGACTCAGAAGAGGTGCTGGG
TCACTTTCCGTATCCTGATCCTTCCCAGTGGACAGATGAAGAATTAGGTATCCCTCCTGA
TGATGAAGACTGAAGGTGTAGACTCAGCCTCACTCTGTACAAGTGGGTGTGCTCCAAATT
TCTTTATGTCATATTTACCTTTTTTCATAAACATTAGTTTTTACTTTGTGCCTATGATGG
ACTTGAAAAAACTGCATATTCTAACAGCATGAAGTTGAGTTAACCATGTCCTGTATCTGC
TTTTTTTTTTTTTTTTGAGACAGAGTCTTGCTCTGTCGCCCAGACTGGAGTGCAGTGGCG
TGATCTGGGCTCACTGCAACCTCTGCCTTCCAGGTTCAAGTGATTCTCCTTCCTCAGCCT
CCTGAGTAGCTGGGATTATAGGCACATGCTACCACACTTGGCTAATTTTTGTATTTTTAG
TAGAGGCAGAGTTTTGCCACGTTGGCCAGGCTGGTCTCGAACTTCTGACCTCAAGTGATC
TGCCCACCTCAGACTCCCAAAGTGCTAGGATTACAGGTGTGAGCCACCACGCCTGGCCAT
GTATCTGATTTCTGCCTTAAGTTTTCACATTTGCTTTGGTCTCTTCTTCCTTTTCATTGT
ATGTTTTATTTTATTTACATTTTTTATTTTGTAGAGACAGGGTGTCACTATGTTGCCCAG
GCTGGTCTTGAACTCCTGGGCTCAAATGATTCTCCTGCCTCTGCCTCCCAAAGTGCTGGG
ATTACAGGCATGTGCCACCACACCTGGCCCATTGTATAATAAAAAAAAATTTTTTTCCTA
AGTTAGGTTATAATTTTAGGG
>ENST00000356046.6 cdna chromosome:GRCh38:1:24319566:24355318:1 gene:ENSG00000158055.15 gene_biotype:protein_coding transcript_biotype:protein_coding gene_symbol:GRHL3 description:grainyhead like transcription factor 3 [Source:HGNC Symbol;Acc:HGNC:25839]
TGAGTGAGTAAACATCGGTGGATACCTGCCGCTCTCAGAGCGTGGAGGCTGGATGGGGTT
TCCTGGAGGGGGAAGAGCGGGGAGGCCGGCACCGGGATTCACAGAGCAATTTGTAAGGGT
AAATGAATGGGCTGACGATCTTACTTTGGCGTGTCAAGGCAAGCCCCAGTCTCAAGCTAG
AGTTTCAGGTCTGTGCGGCTGCTAAAGAACGACCCAGTCAACTTGCAGAAATTCTCTTAC
ACTAGTGAGGATGAGGCCTGGAAGACGTACCTAGAAAACCCGTTGACAGCTGCCACAAAG
GCCATGATGAGAGTCAATGGAGATGATGACAGTGTTGCGGCCTTGAGCTTCCTCTATGAT
TACTACATGGGTCCCAAGGAGAAGCGGATATTGTCCTCCAGCACTGGGGGCAGGAATGAC
CAAGGAAAGAGGTACTACCATGGCATGGAATATGAGACGGACCTCACTCCCCTTGAAAGC
CCCACACACCTCATGAAATTCCTGACAGAGAACGTGTCTGGAACCCCAGAGTACCCAGAT
TTGCTCAAGAAGAATAACCTGATGAGCTTGGAGGGGGCCTTGCCCACCCCTGGCAAGGCA
GCTCCCCTCCCTGCAGGCCCCAGCAAGCTGGAGGCCGGCTCTGTGGACAGCTACCTGTTA
CCCACCACTGATATGTATGATAATGGCTCCCTCAACTCCTTGTTTGAGAGCATTCATGGG
GTGCCGCCCACACAGCGCTGGCAGCCAGACAGCACCTTCAAAGATGACCCACAGGAGTCG
ATGCTCTTCCCAGATATCCTGAAAACCTCCCCGGAACCCCCATGTCCAGAGGACTACCCC
AGCCTCAAAAGTGACTTTGAATACACCCTGGGCTCCCCCAAAGCCATCCACATCAAGTCA
GGCGAGTCACCCATGGCCTACCTCAACAAAGGCCAGTTCTACCCCGTCACCCTGCGGACC
CCAGCAGGTGGCAAAGGCCTTGCCTTGTCCTCCAACAAAGTCAAGAGTGTGGTGATGGTT
GTCTTCGACAATGAGAAGGTCCCAGTAGAGCAGCTGCGCTTCTGGAAGCACTGGCATTCC
CGGCAACCCACTGCCAAGCAGCGGGTCATTGACGTGGCTGACTGCAAAGAAAACTTCAAC
ACTGTGGAGCACATTGAGGAGGTGGCCTATAATGCACTGTCCTTTGTGTGGAACGTGAAT
GAAGAGGCCAAGGTGTTCATCGGCGTAAACTGTCTGAGCACAGACTTTTCCTCACAAAAG
GGGGTGAAGGGTGTCCCCCTGAACCTGCAGATTGACACCTATGACTGTGGCTTGGGCACT
GAGCGCCTGGTACACCGTGCTGTCTGCCAGATCAAGATCTTCTGTGACAAGGGAGCTGAG
AGGAAGATGCGCGATGACGAGCGGAAGCAGTTCCGGAGGAAGGTCAAGTGCCCTGACTCC
AGCAACAGTGGCGTCAAGGGCTGCCTGCTGTCGGGCTTCAGGGGCAATGAGACGACCTAC
CTTCGGCCAGAGACTGACCTGGAGACGCCACCCGTGCTGTTCATCCCCAATGTGCACTTC
TCCAGCCTGCAGCGCTCTGGAGGGGCAGCCCCCTCGGCAGGACCCAGCAGCTCCAACAGG
CTGCCTCTGAAGCGTACCTGCTCGCCCTTCACTGAGGAGTTTGAGCCTCTGCCCTCCAAG
CAGGCCAAGGAAGGCGACCTTCAGAGAGTTCTGCTGTATGTGCGGAGGGAGACTGAGGAG
GTGTTTGACGCGCTCATGTTGAAGACCCCAGACCTGAAGGGGCTGAGGAATGCGATCTCT
GAGAAGTATGGGTTCCCTGAAGAGAACATTTACAAAGTCTACAAGAAATGCAAGCGAGGA
ATCTTAGTCAACATGGACAACAACATCATTCAGCATTACAGCAACCACGTCGCCTTCCTG
CTGGACATGGGGGAGCTGGACGGCAAAATTCAGATCATCCTTAAGGAGCTGTAAGGCCTC
TCGAGCATCCAAACCCTCACGACCTGCAAGGGGCCAGCAGGGACGTGGCCCCACGCCACA
CACAACCTCTCCACATGCCTCAGCGCTGTTACTTGAATGCCTTCCCTGAGGGAAGAGGCC
CTTGAGTCACAGACCCACAGACGTCAGGGCCAGGGAGAGACCTAGGGGGTCCCCTGGCCT
GGATCCCCATGGTATGCTTGAATCTGCTCCCTGAACTTCCTGCCAGTGCCTCCCCGTACC
CCAAAACAATGTCACCATGGTTACCACCTACCCAGAAGACTGTTCCCTCCTCCCAAGACC
CTTGTCTGCAGTGGTGCTCCTGCAGGCTGCCCGTTAAGATGGTGGCGGCACACGCTCCCT
CCCGCAGCACCACGCCAGCTGGTGCGGCCCCCACTCTCTGTCTTCCTTCAACTTCAGACA
AAGGATTTCTCAACCTTTGGTCAGTTAACTTGAAAACTCTTGATTTTCAGTGCAAATGAC
TTTTAAAAGACACTATATTGGAGTCTCTTTCTCAGACTTCCTCAGCGCAGGATGTAAATA
GCACTAACGATCGACTGGAACAAAGTGACCGCTGTGTAAAACTACTGCCTTGCCACTCAC
TGTTGTATACATTTCTTATTTACGATTTTCATTTGTTATATATATATATAAATATACTGT
ATATATATGCAACATTTTATATTTTTCATGGATATGTTTTTATCATTTCAAAAAATGTGT
ATTTCACATTTCTTGGACTTTTTTTAGCTGTTATTCAGTGATGCATTTTGTATACTCACG
TGGTATTTAGTAATAAAAATCTATCTATGTATTACGTCACATTA
>ENST00000402119.8 cdna chromosome:GRCh38:19:15912573:15934835:-1 gene:ENSG00000171903.16 gene_biotype:protein_coding transcript_biotype:protein_coding gene_symbol:CYP4F11 description:cytochrome P450 family 4 subfamily F member 11 [Source:HGNC Symbol;Acc:HGNC:13265]
GAGGGTATGTGGGACAAGCTGCTTCTGATAGGAGCCAGGCTGGCAGTGGCAGGGCTGGAG
GGTCCTGGCCTGGGATGGGGAGGGGACTGCCCAAGGTTGGGGTGGGTCAAGGCTGCTGGC
CTGGGAGACTGGTGATTTCCTGGTAACTGGACCCCTGGCAACCTCCCAGTGATTCAGGCT
GGGCCTTTTTGGATTCTAATCAGCCTCTCTCTCTCTTTCCCTTTCTGTGTAACTGGAGGC
CACTTGGCTGCTGGTTTTCATTGGGCATTTCTGGACTTTAGATCTCAGCTCTTGTTTACC
CATCTCAGAGCCTTCCCTGATCTGCCTCCAGCACTGCCCATCCTTGCCCCTTTCCACTGT
CCTTGGAGCTTCCTGGGCCCTTCCCTGGGCCTCAGGATCCCACCCTCCATCCCGTCTGCC
CTGCAGGATGCCGCAGCTGAGCCTGTCCTGGCTGGGCCTCGGGCCCGTGGCAGCATCCCC
GTGGCTGCTTCTGCTGCTGGTTGGAGGCTCCTGGCTCCTGGCCCGCGTCCTGGCCTGGAC
CTACACCTTCTATGACAACTGCCGCCGCCTCCAGTGTTTTCCTCAACCCCCGAAACAGAA
CTGGTTTTGGGGACACCAGGGCCTGGTCACTCCCACGGAAGAGGGCATGAAGACATTGAC
CCAGCTGGTGACCACATATCCCCAGGGCTTTAAGTTGTGGCTGGGTCCTACCTTCCCCCT
CCTCATTTTATGCCACCCTGACATTATCCGGCCTATCACCAGTGCCTCAGCTGCTGTCGC
ACCCAAGGATATGATTTTCTATGGCTTCCTGAAGCCCTGGCTGGGGGATGGGCTCCTGCT
GAGTGGTGGTGACAAGTGGAGCCGCCACCGTCGGATGTTGACGCCTGCCTTCCATTTCAA
CATCTTGAAGCCTTATATGAAGATTTTCAACAAGAGTGTGAACATCATGCACGACAAGTG
GCAGCGCCTGGCCTCAGAGGGCAGCGCCAGACTGGACATGTTTGAACACATCAGCCTCAT
GACCTTGGACAGTCTGCAGAAATGTGTCTTCAGCTTTGAAAGCAATTGTCAGGAGAAGCC
CAGTGAATATATTGCCGCCATCTTGGAGCTCAGTGCCTTTGTAGAAAAGAGAAACCAGCA
GATTCTCTTGCACACGGACTTCCTGTATTATCTCACTCCTGATGGGCAGCGCTTCCGCAG
GGCCTGCCACCTGGTGCACGACTTCACAGATGCCGTCATCCAGGAGCGGCGCTGCACCCT
CCCCACTCAGGGTATTGATGATTTCCTCAAGAACAAGGCAAAGTCCAAGACTTTAGACTT
CATTGATGTGCTTCTGCTGAGCAAGGATGAAGATGGGAAGGAATTGTCTGATGAGGACAT
AAGAGCAGAAGCTGACACCTTCATGTTTGAGGGCCATGACACTACAGCCAGTGGTCTCTC
CTGGGTCCTATACCACCTTGCAAAGCACCCAGAATACCAGGAACAGTGCCGGCAAGAAGT
GCAAGAGCTTCTGAAGGACCGTGAACCTATAGAGATTGAATGGGACGACCTGGCCCAGCT
GCCCTTCCTGACCATGTGCATTAAGGAGAGCCTGCGGTTGCATCCCCCAGTCCCGGTCAT
CTCCCGATGTTGCACGCAGGACTTTGTGCTCCCAGACGGCCGCGTCATCCCCAAAGGCAT
TGTCTGCCTCATCAATATTATCGGGATCCATTACAACCCAACTGTGTGGCCAGACCCTGA
GGTCTACGACCCCTTCCGTTTCGACCAAGAGAACATCAAGGAGAGGTCACCTCTGGCTTT
TATTCCCTTCTCGGCAGGGCCCAGAAACTGCATCGGGCAGGCGTTCGCCATGGCTGAGAT
GAAGGTGGTCCTGGCGCTCACCCTGCTGCACTTCCGCATCCTGCCGACCCACACTGAACC
CCGCAGGAAACCCGAGCTGATATTGCGCGCAGAGGGTGGACTTTGGCTGCGGGTGGAGCC
CCTGGGTGCGAACTCACAGTGACTGTCCTACCCACCCACCCACCTCTGTAGAGTCCCAGA
AACAAAACTATGCTGACACCTCTGCTTGAGCCTCGTTGACAGCCAGCATGGGGCTCCTGG
GGACTGGTGGGATCTAAGAAAGGGAGGTGAGTGGGTGGAGGCAGGGTGACGTCTCTGAAC
CCAAAACCCTGACGGCCTCTCTGGCTGAGCACAGGGCATCTAGGCCCTTAGTGGGTTCTC
CCAGAGCCCAAGTAAAAACTTTATCCTGTGGGCAGTAGGGAGCCCTGGGAGGTGTTTGAG
CAGGAGAGGGAACAGGATTAAGAATGGGTTTAAGGAGCAAGACTGAGACTCTGATTCAGC
GAGAAACAACCATAGGGGCAGATCCCTTCATCTGTCCTGGGAATGTCCTCCCAAGACTGG
AGTCCTCAGCTCAGAACAAAGGGAAAGGGGTGCAGCTTCCACCCTGGCAGGCTCTCAGAA
ATTTTTAGTTCCTTTTTCCACCAACTTCCCACCCCTGTTTCTCCCCCTCCCAGTGCGTTC
TCTCTGTGACTCTCTTCCCTTACTTTCAGAGGCATAGGATCTGGAGCCAGACTGCTTGGG
CTCAAGTCCTGGCTCTGCTGCGTGACTTGAGCAAGTTAATTCCTCTCTCTGTGCCTCGGT
TCCCTCAACCATATAATGGAGACAACAGCATTACCTATATCAGGGTTTTCCTGAGGTCTC
AATATAAGGGACTCAGAGCTGTGCCTGGCACACAATGAATGCTAAATATATGGAGCCATT
ATTATTTCCTGTCTCAGAAAGTCTGGCTGTTAAAGAATGTTGTCTTTCAAGATCGTTATT
TCTACCACGACTTTAAAGGCTGTGTTTTGGAACTCAAAGGCAAAAATTCTAATATCTGTG
CTCCTTGAACAACCTCTTCTCCTAGAGGGCTGTGCATATAAGATATGTATATATATATAT
ATATTATATATATATATATATACACACACACACACACACACACACACATATATACATATA
CACACACACACACACACACACACACACACACACACATATATATATATATATATTTTTTTT
TTTTTCCTGAGGATGGTGAAGGTACCTGACTGTGTGAGGTGGTAGGAGAATGAGAGAAAC
CTCAGTCAGTGTCTCAAAATAAAATCCTGCTACAAACATTG
>ENST00000412249.5 cdna chromosome:GRCh38:3:51671238:51684573:1 gene:ENSG00000164081.12 gene_biotype:protein_coding transcript_biotype:protein_coding gene_symbol:TEX264 description:testis expressed 264 [Source:HGNC Symbol;Acc:HGNC:30247]
GAACCCTGAGCCGCCTGCGCGGATCGGCGTCCGCAGCGGGCGGCTGCTGAGGGGTGACTG
TTCTTTCAGCTCCCAGCACTGGAGCGCTCGGCCCCTGCCGCACTGGATGCCAGCAGTTAC
TAAAAGTGAGCCTGGCATTTCAGCTGCCTTGAGGTGCAGTGTTGGGGATCCAGAGCCATG
TCGGACCTGCTACTACTGGGCCTGATTGGGGGCCTGACTCTCTTACTGCTGCTGACGCTG
CTGGCCTTTGCCGGGTACTCAGGGCTACTGGCTGGGGTGGAAGTGAGTGCTGGGTCACCC
CCCATCCGCAACGTCACTGTGGCCTACAAGTTCCACATGGGGCTCTATGGTGAGACTGGG
CGGCTTTTCACTGAGAGCTGCAGCATCTCTCCCAAGCTCCGCTCCATCGCTGTCTACTAT
GACAACCCCCACATGGTGCCCCCTGATAAGTGCCGATGTGCCGTGGGCAGCATCCTGAGT
GAAGGTGAGGAATCGCCCTCCCCTGAGCTCATCGACCTCTACCAGAAATTTGGCTTCAAG
GTGTTCTCCTTCCCGGCACCCAGCCATGTGGTGACAGCCACCTTCCCCTACACCAC
>ENST00000270176.9 cdna chromosome:GRCh38:11:65525077:65538704:1 gene:ENSG00000142186.16 gene_biotype:protein_coding transcript_biotype:protein_coding gene_symbol:SCYL1 description:SCY1 like pseudokinase 1 [Source:HGNC Symbol;Acc:HGNC:14372]
CTCTCCGCCCCGCCCCGGCTCGGGCGGCCGGAGGACCCGGAGCTAAGGCGCCCGAACCCG
CGGCGGCGGTGGGGACGATGTGGTTCTTTGCCCGGGACCCGGTCCGGGACTTTCCGTTCG
AGCTCATCCCGGAGCCCCCAGAGGGCGGCCTGCCCGGGCCCTGGGCCCTGCACCGCGGCC
GCAAGAAGGCCACAGGCAGCCCCGTGTCCATCTTCGTCTATGATGTGAAGCCTGGCGCGG
AAGAGCAGACCCAGGTGGCCAAAGCTGCCTTCAAGCGCTTCAAAACTCTACGGCACCCCA
ACATCCTGGCTTACATCGATGGACTGGAGACAGAAAAATGCCTCCACGTCGTGACAGAGG
CTGTGACCCCGTTGGGAATATACCTCAAGGCGAGAGTGGAGGCTGGTGGCCTGAAGGAGC
TGGAGATCTCCTGGGGGCTACACCAGATCGTGAAAGCCCTCAGCTTCCTGGTCAACGACT
GCAGCCTCATCCACAACAATGTCTGCATGGCCGCCGTGTTCGTGGACCGAGCTGGCGAGT
GGAAGCTTGGGGGCCTGGACTACATGTATTCGGCCCAGGGCAACGGTGGGGGACCTCCCC
GCAAGGGGATCCCCGAGCTTGAGCAGTATGACCCCCCGGAGTTGGCTGACAGCAGTGGCA
GAGTGGTCAGAGAGAAGTGGTCAGCAGACATGTGGCGCTTGGGCTGCCTCATTTGGGAAG
TCTTCAATGGGCCCCTACCTCGGGCAGCAGCCCTACGCAACCCTGGGAAGATCCCCAAAA
CGCTGGTGCCCCATTACTGTGAGCTGGTGGGAGCAAACCCCAAGGTGCGTCCCAACCCAG
CCCGCTTCCTGCAGAACTGCCGGGCACCTGGTGGCTTCATGAGCAACCGCTTTGTAGAAA
CCAACCTCTTCCTGGAGGAGATTCAGATCAAAGAGCCAGCCGAGAAGCAAAAATTCTTCC
AGGAGCTGAGCAAGAGCCTGGACGCATTCCCTGAGGATTTCTGTCGGCACAAGGTGCTGC
CCCAGCTGCTGACCGCCTTCGAGTTCGGCAATGCTGGGGCCGTTGTCCTCACGCCCCTCT
TCAAGGTGGGCAAGTTCCTGAGCGCTGAGGAGTATCAGCAGAAGATCATCCCTGTGGTGG
TCAAGATGTTCTCATCCACTGACCGGGCCATGCGCATCCGCCTCCTGCAGCAGATGGAGC
AGTTCATCCAGTACCTTGACGAGCCAACAGTCAACACCCAGATCTTCCCCCACGTCGTAC
ATGGCTTCCTGGACACCAACCCTGCCATCCGGGAGCAGACGGTCAAGTCCATGCTGCTCC
TGGCCCCAAAGCTGAACGAGGCCAACCTCAATGTGGAGCTGATGAAGCACTTTGCACGGC
TACAGGCCAAGGATGAACAGGGCCCCATCCGCTGCAACACCACAGTCTGCCTGGGCAAAA
TCGGCTCCTACCTCAGTGCTAGCACCAGACACAGGGTCCTTACCTCTGCCTTCAGCCGAG
CCACTAGGGACCCGTTTGCACCGTCCCGGGTTGCGGGTGTCCTGGGCTTTGCTGCCACCC
ACAACCTCTACTCAATGAACGACTGTGCCCAGAAGATCCTGCCTGTGCTCTGCGGTCTCA
CTGTAGATCCTGAGAAATCCGTGCGAGACCAGGCCTTCAAGGCCATTCGGAGCTTCCTGT
CCAAATTGGAGTCTGTGTCGGAGGACCCGACCCAGCTGGAGGAAGTGGAGAAGGATGTCC
ATGCAGCCTCCAGCCCTGGCATGGGAGGAGCCGCAGCTAGCTGGGCAGGCTGGGCCGTGA
CCGGGGTCTCCTCACTCACCTCCAAGCTGATCCGTTCGCACCCAACCACTGCCCCAACAG
AAACCAACATTCCCCAAAGACCCACGCCTGAAGGAGTTCCTGCCCCAGCCCCCACCCCTG
TTCCTGCCACCCCTACAACCTCAGGCCACTGGGAGACGCAGGAGGAGGACAAGGACACAG
CAGAGGACAGCAGCACTGCTGACAGATGGGACGACGAAGACTGGGGCAGCCTGGAGCAGG
AGGCCGAGTCTGTGCTGGCCCAGCAGGACGACTGGAGCACCGGGGGCCAAGTGAGCCGTG
CTAGTCAGGTCAGCAACTCCGACCACAAATCCTCCAAATCCCCAGAGTCCGACTGGAGCA
GCTGGGAAGCTGAGGGCTCCTGGGAACAGGGCTGGCAGGAGCCAAGCTCCCAGGAGCCAC
CTCCTGACGGTACACGGCTGGCCAGCGAGTATAACTGGGGTGGCCCAGAGTCCAGCGACA
AGGGCGACCCCTTCGCTACCCTGTCTGCACGTCCCAGCACCCAGCCGAGGCCAGACTCTT
GGGGTGAGGACAACTGGGAGGGCCTCGAGACTGACAGTCGACAGGTCAAGGCTGAGCTGG
CCCGGAAGAAGCGCGAGGAGCGGCGGCGGGAGATGGAGGCCAAACGCGCCGAGAGGAAGG
TGGCCAAGGGCCCCATGAAGCTGGGAGCCCGGAAGCTGGACTGAACCGTGGCGGTGGCCC
TTCCCGGCTGCGGAGAGCCCGCCCCACAGATGTATTTATTGTACAAACCATGTGAGCCCG
GCCGGCCCAGCCAGGCCATCTCACGTGTACATAATCAGAGCCACAATAAATTCTATTTCA
CA
>ENST00000587635.5 cdna chromosome:GRCh38:18:79396131:79467676:1 gene:ENSG00000131196.17 gene_biotype:protein_coding transcript_biotype:protein_coding gene_symbol:NFATC1 description:nuclear factor of activated T-cells 1 [Source:HGNC Symbol;Acc:HGNC:7775]
GGCTGTCTTCCCGGAGACCCGACCCCGGCAGCGCGGGGCGGCCGCTTCTCCTGTGCCTCC
GCCCGCCGCTCCACTCCCCGCCGCCGCCGCGCGGATGCCAAGCACCAGCTTTCCAGTCCC
TTCCAAGTTTCCACTTGGCCCTGCGGCTGCGGTCTTCGGGAGAGGAGAAACTTTGGGGCC
CGCGCCGCGCGCCGGCGGCACCATGAAGTCAGCGGAGGAAGAACACTATGGCTATGCATC
CTCCAACGTCAGCCCCGCCCTGCCGCTCCCCACGGCGCACTCCACCCTGCCGGCCCCGTG
CCACAACCTTCAGACCTCCACACCGGGCATCATCCCGCCGGCGGATCACCCCTCGGGGTA
CGGAGCAGCTTTGGACGGTGGGCCCGCGGGCTACTTCCTCTCCTCCGGCCACACCAGGCC
TGATGGGGCCCCTGCCCTGGAGAGTCCTCGCATCGAGATAACCTCGTGCTTGGGCCTGTA
CCACAACAATAACCAGTTTTTCCACGATGTGGAGGTGGAAGACGTCCTCCCTAGCTCCAA
ACGGTCCCCCTCCACGGCCACGCTGAGTCTGCCCAGCCTGGAGGCCTACAGAGACCCCTC
GTGCCTGAGCCCGGCCAGCAGCCTGTCCTCCCGGAGCTGCAACTCAGAGGCCTCCTCCTA
CGAGTCCAACTACTCGTACCCGTACGCGTCCCCCCAGACGTCGCCATGGCAGTCTCCCTG
CGTGTCTCCCAAGACCACGGACCCCGAGGAGGGCTTTCCCCGCGGGCTGGGGGCCTGCAC
ACTGCTGGGTTCCCCGCGGCACTCCCCCTCCACCTCGCCCCGCGCCAGCGTCACTGAGGA
GAGCTGGCTGGGTGCCCGCTCCTCCAGACCCGCGTCCCCTTGCAACAAGAGGAAGTACAG
CCTCAACGGCCGGCAGCCGCCCTACTCACCCCACCACTCGCCCACGCCGTCCCCGCACGG
CTCCCCGCGGGTCAGCGTGACCGACGACTCGTGGTTGGGCAACACCACCCAGTACACCAG
CTCGGCCATCGTGGCCGCCATCAACGCGCTGACCACCGACAGCAGCCTGGACCTGGGAGA
TGGCGTCCCTGTCAAGTCCCGCAAGACCACCCTGGAGCAGCCGCCCTCAGTGGCGCTCAA
GGTGGAGCCCGTCGGGGAGGACCTGGGCAGCCCCCCGCCCCCGGCCGACTTCGCGCCCGA
AGACTACTCCTCTTTCCAGCACATCAGGAAGGGCGGCTTCTGCGACCAGTACCTGGCGGT
GCCGCAGCACCCCTACCAGTGGGCGAAGCCCAAGCCCCTGTCCCCTACGTCCTACATGAG
CCCGACCCTGCCCGCCCTGGACTGGCAGCTGCCGTCCCACTCAGGCCCGTATGAGCTTCG
GATTGAGGTGCAGCCCAAGTCCCACCACCGAGCCCACTACGAGACGGAGGGCAGCCGGGG
GGCCGTGAAGGCGTCGGCCGGAGGACACCCCATCGTGCAGCTGCATGGCTACTTGGAGAA
TGAGCCGCTGATGCTGCAGCTTTTCATTGGGACGGCGGACGACCGCCTGCTGCGCCCGCA
CGCCTTCTACCAGGTGCACCGCATCACAGGGAAGACCGTGTCCACCACCAGCCACGAGGC
CATCCTCTCCAACACCAAAGTCCTGGAGATCCCACTCCTGCCGGAGAACAGCATGCGAGC
CGTCATTGACTGTGCCGGAATCCTGAAACTCAGAAACTCCGACATTGAACTTCGGAAAGG
AGAGACGGACATCGGGAGGAAGAACACACGGCCCAGCGCTCAGCTCAGGAGCTGCCTCTG
GTGGAGAAGCAGAGCACGGACAGCTATCCGGTCGTGGGCGGGAAGAAGATGGTCCTGTCT
GGCCACAACTTCCTGCAGGACTCCAAGGTCATTTTCGTGGAGAAAGCCCCAGATGGCCAC
CATGTCTGGGAGATGGAAGCGAAAACTGACCGGGACCTGTGCAAGCCGAATTCTCTGGTG
GTTGAGATCCCGCCATTTCGGAATCAGAGGATAACCAGCCCCGTTCACGTCAGTTTCTAC
GTCTGCAACGGGAAGAGAAAGCGAAGCCAGTACCAGCGTTTCACCTACCTTCCCGCCAAC
GGTAACGCCATCTTTCTAACCGTAAGCCGTGAACATGAGCGCGTGGGGTGCTTTTTCTAA
AGACGCAGAAACGACGTCGCCGTAAAGCAGCGTGG
>ENST00000480647.1 cdna chromosome:GRCh38:1:6628395:6630326:1 gene:ENSG00000041988.15 gene_biotype:protein_coding transcript_biotype:retained_intron gene_symbol:THAP3 description:THAP domain containing 3 [Source:HGNC Symbol;Acc:HGNC:20855]
CAGCTGTCCAGGGAAGTACTCTGTAGTGATGTGAAAATTCCGAATGACTCTGAGGCGCTG
GGTCCAGCCTTGCTGGGCCTCACACCCCGTGCCTCTGCCCTTAGGTTTCCGTTCAGCCGC
CCGGAGCTGCTGAAGGAATGGGTGCTGAACATCGGCCGGGGCAACTTCAAGCCCAAGCAG
CACACGGTCATCTGCTCCGAGCACTTCCGGCCAGAGTGCTTCAGCGCCTTTGGAAACCGC
AAGAACCTAAAGCACAATGCCGTGCCCACGGTGTTCGCCTTTCAGGACCCCACACAGCAG
GTGAGGGAGAACACAGACCCTGCCAGTGAGAGAGGA
>ENST00000543225.5 cdna chromosome:GRCh38:10:68721242:68771301:1 gene:ENSG00000060339.13 gene_biotype:protein_coding transcript_biotype:protein_coding gene_symbol:CCAR1 description:cell division cycle and apoptosis regulator 1 [Source:HGNC Symbol;Acc:HGNC:24236]
GGGTTTGAAATGGCTTCGATGTTAGCCGGGACCCGACTCAGATCGATGCTATAGAAGACA
AACAAGGGAAGGTTTTTTTTCCTTTTGCATCATGGCTCAATTTGGAGGACAGAAGAATCC
GCCATGGGCTACTCAGTTTACAGCCACTGCAGTATCACAGCCAGCTGCACTGGGTGTTCA
ACAGCCATCACTCCTTGGAGCATCTCCTACCATTTATACACAGCAAACTGCATTGGCAGC
AGCAGGCCTTACCACACAAACTCCAGCAAACTATCAGTTAACACAAACTGCTGCATTGCA
GCAACAAGCCGCAGCTGCAGCAGCTGCATTACAACAGCCAGCTGTTGCACTGCCTACAAG
CCTTAGCCTGTCTACTCCTCAGCCAACAGCACAAATAACTGTATCATATCCAACACCAAG
GTCCAGTCAACAGCAAACCCAGCCTCAGAAGCAGCGTGTTTTCACAGGGGTGGTTACAAA
ACTACATGATACGTTTGGATTTGTGGATGAAGATGTATTCTTTCAGCTTAGTGCTGTCAA
AGGGAAAACCCCCCAAGTAGGTGACAGAGTATTGGTTGAAGCTACTTATAATCCTAATAT
GCCTTTTAAATGGAATGCACAGAGAATTCAAACACTACCAAATCAGAATCAGTCGCAAAC
CCAGCCATTACTGAAGACTCCTCCTGCTGTACTTCAGCCAATTGCACCACAGACAACATT
TGGTGTTCAGACTCAGCCCCAGCCCCAGTCACTGCTGCAGGCACAGATTTCAGCAGCTTC
TATTACACCACTATTGCAGACTCAACCACAGCCCTTATTACAGCAGCCTCAGCAAAAAGC
TGGTTTATTGCAGCCTCCTGTTCGTATAGTTTCACAGCCACAACCGGCACGACGATTAGA
TCCCCCATCCCGATTTTCAGGAAGAAATGACAGAGGGGATCAAGTGCCTAACAGAAAAGA
TGATCGAAGTCGTGAGAGAGAGAGAGAAAGACGTAGATCGAGAGAAAGATCACCTCAGAG
GAAACGTTCCCGGGAAAGATCTCCACGAAGAGAGCGAGAGCGATCACCTCGGAGAGTTCG
ACGTGTTGTTCCACGTTACACAGTTCAGTTTTCAAAGTTTTCTTTAGATTGTCCCAGTTG
TGACATGATGGAACTAAGGCGCCGTTATCAAAATTTGTATATACCTAGTGACTTTTTTGA
TGCTCAATTTACATGGGTGGATGCTTTCCCTTTGTCAAGACCATTTCAGCTGGGAAATTA
CTGCAATTTTTATGTAATGCACAGAGAAGTAGAGTCCTTAGAAAAAAATATGGCCATTCT
TGATCCACCAGATGCTGACCACTTATACAGTGCAAAGGTAATGCTGATGGCTAGCCCTAG
TATGGAAGATTTATATCATAAGTCATGTGCTCTTGCTGAGGACCCACAAGAACTTCGAGA
TGGATTCCAACATCCTGCTAGACTTGTTAAGTTTTTAGTGGGCATGAAAGGCAAGGATGA
AGCTATGGCCATTGGAGGCCACTGGTCTCCTTCGTTGGATGGACCAGACCCAGAAAAAGA
TCCCTCTGTGTTGATTAAGACTGCTATTCGTTGTTGTAAGGCTCTGACAGGCATTGATCT
AAGTGTGTGCACACAATGGTACCGTTTTGCAGAGATTCGCTACCATCGCCCTGAGGAGAC
CCACAAGGGGCGTACAGTTCCAGCTCATGTGGAGACAGTGGTTTTATTTTTCCCGGATGT
TTGGCATTGCCTTCCCACCCGCTCAGAGTGGGAAACCCTCTCCCGAGGATACAAGCAGCA
GCTGGTCGAGAAGCTTCAGGGTGAACGCAAGGAGGCTGATGGAGAACAGGATGAAGAAGA
GAAGGATGATGGTGAAGCTAAAGAAATTTCTACACCTACCCATTGGTCTAAACTTGATCC
AAAGACAATGAAGGTAAATGACCTCCGAAAAGAATTAGAAAGTCGAGCTCTTAGTTCCAA
AGGATTAAAATCCCAGTTAATAGCCCGATTGACAAAACAGCTTAAAGTAGAGGAACAAAA
AGAAGAACAGAAGGAGTTAGAGAAATCTGAAAAAGAAGAGGATGAGGATGATGATAGGAA
ATCTGAAGACGATAAAGAGGAAGAAGAAAGGAAACGTCAAGAGGAAATAGAACGCCAGCG
TCGAGAAAGAAGATATATTTTGCCTGATGAACCGGCCATCATTGTACATCCAAATTGGGC
TGCAAAAAGTGGCAAGTTTGATTGTAGCATCATGTCTTTGAGTGTCCTATTGGACTACAG
ATTAGAGGATAATAAAGAACATTCATTTGAGGTTTCATTGTTTGCGGAACTTTTCAACGA
AATGCTTCAAAGAGATTTTGGTGTCCGTATATACAAATCATTACTGTCTCTTCCTGAGAA
AGAGGAC
>ENST00000619819.1 cdna chromosome:GRCh38:X:52481515:52483950:1 gene:ENSG00000278160.1 gene_biotype:unprocessed_pseudogene transcript_biotype:unprocessed_pseudogene gene_symbol:RP11-485B17.10
GACAAGGAAATGTTGTGCACCCAGACTGCCACCTTAATGTGCTTCCCACAGCACTCAATT
GATGGGACCCCTTTTGGGCTCATCCTGAGGCTCTGGGAGGTCTGCCTTCTGCAGGGCGAG
CACAAGCTCACAGCCAGGACATAAGCGGCATTCAAACTGTCTCTCTTTGGCCCATGGGAG
CTCCTTCAGGACATGCTGTCTCAGGCCTGGACTCTTGAGGACCACGTGGTGCTCAGGCCT
CCATGGTCGAGTTGAGAAGGACACACTGCGACCTGCATCCCACGTCCTGGGCCTGGAGCG
AGTGTCCCTGGCACCCAGGCCTCTGTGGGCATCCCTCAGCATGCAGACCCTCCCCAAGGG
GGATGGGCTGGCCCTCCGTGGCCCACCAGCCCAGCTCCAGAAGTCCAGAAGCTGACCCTG
AGGCCAAGGCCCAGCAGCATGAGGGGACTTCTGCAGAGCCCCGGGCAGCAGGACACTCTC
TGGGGGCTCAGCCGCCCAGAGTGCAGCAAGTCTGTTCCTATCTCAGGACAGACCCCAGGA
TTTTGGGCGATTTCTGTGTGGGTGTCCTCTCCCAAAACTCCCCATGTACCTGGACATCCA
GGGCTCATGGTTTCTACAGTGCAGCTTTGA
>ENST00000498337.1 cdna chromosome:GRCh38:10:132710348:132753972:1 gene:ENSG00000068383.18 gene_biotype:protein_coding transcript_biotype:processed_transcript gene_symbol:INPP5A description:inositol polyphosphate-5-phosphatase A [Source:HGNC Symbol;Acc:HGNC:6076]
TGGTGAATATCCATCTTTTCCATGATGCTTCCAATCTGGTCGCCTGGGAAACAAGCCCTT
CCGTGTACTCGGGAATCCGGCACAAGGCACTGGGCTACGTGCTGGACAGAATCATTGATC
AGCGATTCGAGAAGGTTTCCTACTTTGTATTTGGTGATTTCAACTTCCGGCTGGATTCCA
AGTCCGTCGTGGAGACGCTCTGCACAAAAGCCACCATGCAGACGGTCCGGGCCGCCGACA
CCAATGAAGTGGTGAAGCTCATATTTCGTGAGTCGGACAACGACCGGAAGGTTATGCTCC
AGTTAGAAAAGAAACTCTTCGACTACTTCAACCAGGAGGTTTTCCGAGACAACAACGGCA
CCGCGCGCCAGTGTCTCTGCAGGAGTGGCGTGAGCGGCGGCCGGGACAGCTCCTGACAGA
TGGGCAGGATCAGCCGCTGCCTTGTCATTGTCCACACGGCCCTGCCTGCCTTCACTTTGT
AATCAAGAAGAATGTGGGAGACCATGCGAAATTGGTGATCATGTTTGTGAAAAATCTCAG
AGAGATACAAATTATCAATTCAACA
>ENST00000487790.5 cdna chromosome:GRCh38:CHR_HSCHR6_MHC_QBL_CTG1:31865202:31869377:-1 gene:ENSG00000206378.10 gene_biotype:protein_coding transcript_biotype:processed_transcript gene_symbol:SLC44A4 description:solute carrier family 44 member 4 [Source:HGNC Symbol;Acc:HGNC:13941]
ACTCCGGAGACTGAGCCATGGGGGGAAAGCAGCGGGACGAGGATGACGAGGCCTACGGGA
AGCCAGTCAAATACGACCCCTCCTTTCGAGGCCCCATCAAGAACAGAAGCTGCACAGATG
TCATCTGCTGCGTCCTCTTCCTGCTCTTCATTCTAGGTTACATCGTGGTGGGGATTGTGG
CCTGGTTGTATGGAGACCCCCGGCAAGTCCTCTACCCCAGGAACTCTACTGGGGCCTACT
GTGGCATGGGGGAGAACAAGTGAGTACAAAGGCGAGAAGAGGAGTGCAGGAGCGAGGCGA
GAGATAAGCCGTATCTCCTGTACTTCAACATCTTCAGCTGCATCCTGTCCAGCAACATCA
TCTCAGTTGCTGAGAACGGCCTACAGTGCCCCACACCCCAGGTGTGTGTGTCCTCCTGCC
CGGAGG
>ENST00000552802.5 cdna chromosome:GRCh38:12:48832422:48836680:-1 gene:ENSG00000174243.9 gene_biotype:protein_coding transcript_biotype:nonsense_mediated_decay gene_symbol:DDX23 description:DEAD-box helicase 23 [Source:HGNC Symbol;Acc:HGNC:17347]
GGACTACAGCATCACCACCAAAGGTGGCAAGATCCCCAATCCCATCCGATCCTGGAAAGA
CTCTTCTCTGCCCCCACACATCTTGGAGGTCATTGATAAGTGTGGCTACAAGGAACCAAC
ACCTATACAGCGTCAGGCAATTCCCATTGGGCTACAGAATCGTGACATCATTGGTGTGGC
TGAGACTGGCAGTGGCAAGACAGCAGCCTTCCTCATCCCTCTGCTGGTCTGGATCACCAC
ACTTCCCAAAATTGACAGGCTGGAGTGCAGTGGTGTGATCTTGGCTTACAGCAACCGTTG
CCTCCCAGGCTCATATCCTCCTACCTCAGCCTCCCAAGTAGCTGGGATTACAGGATCGAA
GAGTCAGACCAAGGCCCTTATGCCATCATCCTGGCTCCCACCCGTGAGTTGGCTCAACAG
ATTGAGGAAGAGACCATCAAGTTTGGGAAACCGCTAGGTATCCGCACTGTGGCTGTCATT
GGTGGCATCTCCAGAGAAGACCAGGGCTTCAGGCTGCGCATGGGTTGTGAGATTGTGATT
GCTACCCCTGGGCGTTTGATTGATGTGCTGGAGAACCGCTACCTGGTGCTGAGCCGCTGT
ACCTATGTGGTTCTGGATGAGGCAGATAGGATGATTGACATGGGCTTTGAGCCAGATGTC
CAGAAGATCCTGGAGCACATGCCTGTCAGCAACCAGAAGCCAGACACGGATGAGGCTGAG
GACCCTGAGAAGATGCTGGCCAACTTTGAGTCGGGAAAACATAAGTACCGCCAAACAGTC
ATGTTCACGGCCACCATGCCCCCAGCGGTGGAGCGTCTGGCCAGGAGCTATCTTCGGCGA
CCTGCTGTGGTGTACATTGGCTCCGCAGGCAAGCCCCATGAGCGTGTGGAACAGAAGGTC
TTCCTCATGTCAGAGTCAGAAAAGAG
>ENST00000613455.4 cdna chromosome:GRCh38:3:9703826:9727441:1 gene:ENSG00000144550.12 gene_biotype:protein_coding transcript_biotype:protein_coding gene_symbol:CPNE9 description:copine family member 9 [Source:HGNC Symbol;Acc:HGNC:24336]
GGCGGCCACTGTCAGGGCGCGAGCGGCTGGAGCGCACGCAGGGCTGGAGCGAGTGCAGCC
GCCGCCGCCGCCGACACCGCGGCACATGGGCCGGCCCCGCCGCTGCCGTCGCCCCTAGCC
CCAGCAGCCCTGGTCTCGCAGCCTCCTGCGGCTCTGGTCGCCCGACCAGCCATGTCTCTC
GGCGGAGCCTCCGAGCGCAGCGTCCCGGCCACCAAGATTGAAATTACCGTGTCCTGCCGG
AACCTGCTAGACCTTGATACCTTCTCCAAGTCCGACCCCATGGTGGTGCTTTACACGCAG
AGCCGGGCCAGCCAGGAGTGGCGGGAGTTCGGACGGACCGAGGTGATTGATAACACGCTG
AACCCAGACTTCGTGCGCAAATTCGTCCTCGACTATTTCTTTGAGGAAAAGCAAAATCTG
CGCTTCGATGTGTACAACGTGGACTCCAAAACCAACATCTCCAAACCGGAGGATTTCCTG
GGACAAGCGTTCCTGGCCCTGGGAGAGGTGATTGGAGGCCAGGGCAGCCGAGTAGAGCGA
ACCCTCACGGGTGTACCAGGCAAGAAGTGTGGGACCATATTGCTGACTGCAGAAGAGCTT
AGCAATTGTCGGGACATTGCCACCATGCAGCTGTGTGCAAACAAGCTGGACAAGAAGGAC
TTCTTTGGGAAATCAGACCCCTTCCTTGTGTTCTACAGGAGCAATGAGGATGGCACGTTC
ACCATCTGCCACAAGACAGAGGTTGTGAAAAACACGCTGAATCCTGTGTGGCAGCCCTTC
AGCATCCCTGTGCGGGCTCTGTGCAATGGAGACTATGACAGAACGGTGAAGATTGATGTG
TACGACTGGGACCGGGATGGAAGCCACGATTTCATTGGTGAGTTCACCACCAGCTACCGG
GAGCTGAGCAAGGCCCAGAACCAGTTCACAGTATATGAGGTTCTTAACCCTCGGAAGAAA
TGTAAGAAGAAGAAATATGTCAACTCAGGAACTGTGACGCTGCTCTCCTTCTCTGTGGAC
TCTGAATTCACTTTTGTTGATTACATCAAGGGAGGGACACAGCTGAACTTCACAGTAGCC
ATTGACTTCACGGCTTCCAATGGGAATCCTCTGCAGCCTACCTCCCTGCACTACATGAGT
CCCTACCAGCTCAGCGCCTATGCCATGGCCCTCAAGGCAGTGGGAGAGATCATCCAGGAC
TATGACAGTGATAAGCTCTTCCCAGCTTATGGCTTTGGGGCCAAGCTGCCCCCAGAGGGA
CGGATCTCCCACCAGTTCCCCCTGAACAACAATGATGAGGACCCCAACTGTGCGGGCATC
GAGGGTGTGCTGGAGAGCTATTTCCAGAGCCTGCGCACAGTGCAGCTCTATGGGCCCACC
TACTTTGCTCCTGTCATCAACCAAGTGGCCAGGGCTGCAGCCAAGATCTCTGATGGCTCC
CAGTACTATGTTCTGCTCATCATCACTGATGGGGTCATCTCTGACATGACGCAGACCAAG
GAGGCCATCGTCAGCGCCTCCTCATTGCCCATGTCTATCATTATCGTCGGTGTAGGACCA
GCCATGTTTGAGGCAATGGAAGAGTTGGACGGTGATGATGTGCGCGTGTCCTCTAGGGGA
CGCTACGCAGAGCGGGACATCGTTCAGGAAGGTTGCTGCAGCCTTGGCACATCCGTGGTG
TAGGTCGGGAGGTCCCCAAGGCCCCTGCCCTCTAGTGGAGACAACCAACAATAAATAATC
AC
>ENST00000608013.1 cdna chromosome:GRCh38:2:95526651:95532405:1 gene:ENSG00000229689.3 gene_biotype:transcribed_unprocessed_pseudogene transcript_biotype:processed_transcript gene_symbol:AC009237.8
CCACGAGCCTCTAACAGCCCCGCCGGGGCCCTCGCGTGCCAGACTATGTGCCCCGAGAGC
ACCTTGTGCTGGGGGAAGAGGCGGCTGGCGGTGCAGGAAATCCTGGCGGCGCAGGAAATT
CCGGCGGCGCGGCGAGGGGTGGGGGGAGGCAGGCGCAGGAGGCGGGCGAAGAGGAGGGCG
CAGAGTAGCATAAGCCGCTCGGCCTAGCGGCCGCTGGCTCCACAAAGGCCTCCCCAAGAG
CCGGCCTCCCACCTGCCCGGCTGCCGGGGTCCTGGGGCTCCGCCGCCCCCGCCCCGCGGA
CGGCCAGCCTCCTGCCCCTGCAGTGCCTGCAGCAGAGCAGCTTGGGGCCCAGCGTGGTGG
TGCCCAGGTCCGCCTCAGCAAGGTGCCCGCGCCCACCTTCCAACCCAAAAGGCCGGCGCG
GAAGGGCAGCATAAAGGCAGCGGCCACCTGCGGATACCCAAGTGGCCTTACAAGGTGGCC
AAGGAGGAGAAACGGGAGGCGGAGGAGGCCGAGAAGAGGCGCCAGGCCAAGGTGCAGGAG
AAGCGCCCGCCGCCCTGGAAGAAGAGGACGTGAAAAATGGACATTTCTGATACTGCCCAG
CCACTACGGCACCACAACCCATGCTCATAGTCTCCAGGGATGTGTAGAACGGCAATGGCA
GGACAGCAAACAACTGGCGATTTCCCCAGGTCCCACGCTCTTGCGGAAACCGGTCACTCC
CAGTCTGACGTTGGAGCATGTGAACTAAGAGTGACATTTTTTTCTACTTGCTTCTGTGAA
TAAAGTGTTCTACAGTCAGCCAGCACTAAACACCAGAAAGGAGGAGGGAACAGCGTGGAG
CAATTCATCTGGAATTACCTCGGTGTGCAGAGGCTGTCCCTTGGCTCCACTTGGGATAAA
CATTGTGAAACATCGTGGGCCTCTTTCTTCTCAAGCTCCTCCTGACAGCCTCCTGGCAAC
ACTAGAGGCCTCAAGACTATGGAGATCAGAATTGCAATGGCTTTGTCATCTCAGCATTGA
CCACTCCTGAGACCCAAGGTTCCTCCTGGGAGCAGGAGACAAGGAGTTTGTGATGTTGGA
TGGAAAATAGGATATATGAATGCAGAAGGGCTGTGCTGGACCCCTCTTTTCGCTTCTCTC
CCTGCTGTCAGCAGTGTCTCTGGCATGGAGGCGAATCTGTTGTGGGTGAAACAGAAGCCC
CTGGGGTAGGACCAGACCCCAGGCCTGAAAAGGATGCAAAGCCTGCTGTTTCAGGCTGTC
AGGAAGAATCGTGGGTACCGAGTGATTATGATGAAATGCAACCCAGAGAGGAAATGAATG
GGCCCTCACTAAGAAGTGGGTCTGACATGTCTCTGGCAGCCCACCGGCAAGAGCACGACA
TGCCCTGCAGCCCCACCATCCACACTACATGATGTGGGAGGGCTGTCTGTTCATTCTTAC
ACTGGGGACCCAAGCCTGCTCTGAGGAGTGAGTCACAGCCCTGACGTGCGCCTTGCATTA
CTGTTTCCTGAGATGTGCCCGGAGACTCAAGCTTGCTCATTTCTGTCCTGACACAGCTCA
CTGTTCCTTAGGTGGTCATAGTCCTCCCGTGCTGTGTCAGCTCCTACATAGCATTAGTCT
TTCACGTGATAAAGTGCAAGCACTTTTCCATTTTACAGTATTTGGGGAAATTCTAACACA
CTCCCCAGGGATTTGTGCATGTCCTTCTGCCTCCCCGGTGGGTCATTCTGTGGATTCCGC
ACCTGGCAGTCGGTCTTCCCCCTTGGAAGCCCCTAGGATCCCTGTTTCTACGGGCCTGGT
CCTTGGTTTCTACCCCAGTCCCTTTTGGCCGGCACCTGCCTGGAACTGCCTGGAGCGCCA
TGGTATGGGGAAGGACAGGTGGAACCCTGACCACAACAGATCCTTCTAAAACAACAGTCA
CATTGATGATGATGAGTGCAGTGGGGTGAATGTCGTCACAGCATGCATGCTGGGAGCTGC
CAAGGGCTTACAACAAAAGCAGTTCTTCCTAAGGCACCCTTTGCATCTTCCCATCCACGC
CTCTCAGTGCATTTGGAACTTGCTTATGCATTGGAATAACTTGAGTCAGCTGCTCGTTTC
TGTGCCTCTGCACTCACAGGTTCCTTCATTAACATTTTAAATAAGTGGTTAAAAACTCCT
CTGGAGGTTGTTTTTGAAAGAAACAGGGAAAAGAAAAACACACACTACCTGAATTGATTT
GAGTAATTTTCCAGTGACTCAGTTGAAACTCAGTGTTGCATACATAATTTCCTCATGCTG
AGCCAGCCTGAAATAAGACTTGATAAGAGGCACAGCCCTAAGTAGCAGGCAGTGCCACTG
TGGACAGTGTACACTATGGTGTGAGTGTGTGCACAGGCGAGCCTAAGTGTGTGTACTCAT
ACACACAGATAAACCGAAAGGACACTGGGCTTTGTGCTGGCAAAGGCTGTGATGCTGCTG
TGGCTTTCTATGGGCCCTGGGGAGTGTCAGATGGGAAGTGCTTTGATGGCATGTTGTTCA
GTGTATTTAATGGGGTCTCCCATGGCCCGAGGACCCACTGTGAGCACTCCACCCACTGTG
GCGCAGAACACGGCTGGAGTCATCATAGCCCAGGTCTTTATTGAAAGGGAGTGTTGACCC
AGAAGCCTCATATAGAAACCATTTGGCAAGGTCTGGACCATCTCTCTGCAACTGACCTGC
CTTGGCCGCACAGAGGGACCCAAACCCAAAAGGCCCAGACCCAAGGGAGACTGAATCACA
TTTACCATTACACCAGCTTTCATTTATTTGTTTCCATATGATCATAGGGACTGTATTACT
AAGTATGCTTATAAATGCTATTTACAGACTGTTCCCTTTTATAAGGTGAAAGATTAATAA
AGAACAAAAAATTGCCTGTAGAAAACCATGCCTGAGGCCAGGAGCAGTGGCTCATGCCTG
TAATCCCAGCACTTTGGGAGACCAAGACAAGCAGATCACCCAAGGTCAGGAGTTCAAGAC
CAGCCTGGCCAACTTGGAGAAACCCCAGCTCTACAAAAATAC
>ENST00000569646.5 cdna chromosome:GRCh38:16:1602377:1610666:-1 gene:ENSG00000187535.13 gene_biotype:protein_coding transcript_biotype:protein_coding gene_symbol:IFT140 description:intraflagellar transport 140 [Source:HGNC Symbol;Acc:HGNC:29077]
GAGGTGAGTGGCCTTAGGGCTAGGGCGGCCGACCCAGGTCCTTAGGAGCCAGGCCGGGGT
TTGGGGCCGAGGATGTGACCGGTGGCGGGCGTCGGGACCCTCCCGTCTCCTCCCACGATC
CCGGCGCCGCCGAGTCCCCGCGGCCCCTCGCGAGTCCCATCGAGGCTGGGGCGGGCTTGG
CGCGGGGTCCAGGTCGCTCGTCGGACTATGGCTGTCGCCCCCGCCCGGCCTCGAATCGCG
GCTGATTCCGGTTTCAGCGCTGAGGAGGCCTGAGTTCCGTCATGGCCCTCTATTATGACC
ACCAGATAGAAGCCCCGGATGCAGCAGGGTCACCCTCATTTATCAGCTGGCACCCTGTCC
ATCCATTCTTGGCAGTTGCTTACATCAGCACAACCTCAACAGGCAGCGTGGATATTTACC
TGGAGCAAGGGGAGTGCGTGCCAGATACACACGTCGAGAGGCCGTTCCGGGTTGCTTCCC
TGTGCTGGCACCCGACGCGGCTGGTGCTGGCTGTGGGCTGGGAGACTGGAGAAGTGACGG
TGTTTAACAAGCAGGACAAGGAGCAGCACACGATGCCCCTGACACACACAGCCGACATCA
CCGTGCTCCGTTGGAGCCCCAGTGGAAACTGCCTGCTGTCTGG
>ENST00000532691.1 cdna chromosome:GRCh38:11:90162492:90169685:1 gene:ENSG00000077616.10 gene_biotype:protein_coding transcript_biotype:retained_intron gene_symbol:NAALAD2 description:N-acetylated alpha-linked acidic dipeptidase 2 [Source:HGNC Symbol;Acc:HGNC:14526]
ATTTAATATAAATATAAATAGATACATTTAAATAATATGCTTATACTTTTTTCTTTATTA
CATAATGGGCTGTCTTCTTCGTTTTCATAATTAACTGGGGTATATTTTTACATTTTAGAA
TAAATATGACATTTTGAATAATAGAATATTTTGAATTTTAAATAAATAACAATTTAGCTA
TGAGAAAATAATATAAAATAGACAGCTTTTAAAATTTGACTTCAAGGTGCATGCTTAGGT
GCTTAGAAGTAAATTGGCATAATGTCTGTACCTTACTTGCAAATGCTTCAACAGTGTTAA
CAATTATTGAATTTAGGTGGTAGAGATATGAGAATCCATTATGCTATTGCACAGCTTTTC
ATAATAAAACACTATTATGAAAATAGTTTTTTATAATAAAACACTGTAAAAAACATAATT
TGCTGTACTAAGTAATTTATTCCTTTTAAAATTCTAGGAAGGTTAGAATGCATGTTTATA
ACATCAATAAAATTACAAGGATTTACAATGTAGTTGGAACTATCAGAGGATCTGTGGAAC
CTGGTGAGTCACATAATTTTTTAAAACATTTTGTTTTTACAAAAATTAAAGGGTAAGTAA
AGATAAATTGTAGTCAACAATTGAAGTGGGGTTTTTTGGCTGATTTGAAACTACTAAATT
TTGAGGAAAACTGTACAAATCTAAAAGAAGATTTTACTTTATAGTGTTGTCTTCTATAGA
GGAAACTCAAGCAAGAGGATGTTTATTTTAAAAACATAAATTACAAATATTTATAATGTA
TTCAAAGTTGTAGGTTTCTTGAACGTATTATTTTCCAGACAGGTATGTTATTCTGGGAGG
TCACCGGGACTCCTGGGTATTTGGAGCTATTGACCCAACCAGTGGGGTTGCTGTTTTGCA
AGAAATTGCCCGGAGTTTTGGAAAACTGATGAGTAAAGGCTGGAGACCTAGAAGAACTAT
CATTTTTGCCAGCTGGGATGCAGAAGAATTTGGACTTCTGGGTTCCACAGAATGGGCTGA
GGAGAATGTCAAAATACTCCAGGAGAGAAGCATTGCTTATATCAACTCGGATTCATCTAT
AGAAGGTAAATTTTATTTCAATTTGAAGTGAAATTTTCAGAAAGGAAATTTTACTTCAAG
TAACTTTTATTATTGAGTAGAATACCATCTACTAAGACTATAAATTCTAGCTTATTAAGC
ACCTCAGATATCCCCTTCCTTTGAGATGCCTCAGTAATACCTTTATTTTTCATTTTGCCA
CAGAGAAAATAATTAGGATTCATATGAATTGATATGATTCATAACTAAGCTATTGCTTTT
AATTTCTTTGATATATTTACTATTTGTTTATATTACTACTTAAAACTCTAGTATTAACCA
CATATTTTCTCGATAAAGATATTAATGGAATTTGGCTAAAACAGTTCAGAAGAAAGGTTT
TGCAGACTATTCTGTGTAGAAATATTTCCTGTATTTGTTGTAACAAATTTGAAGTAAGTG
TACTCACTTACTCACTCCTTTTGAACTACAAACTCCTATTGAATCTAGCTCAGGATCACC
TGAGCCCAGGAGTGTAAGCCATAGAGAGACCCTGACTCTCAAAAAAAAAAAAAGAAAAAG
AAAAAGAAAAAAACTGATCTGGATTGTCTACGCCAACAGGACTTGATTTCTGATTAGCAC
TACTATGGAGACAGTATGATTCAGAAAATGAAGAGATTCGTGTCTCTAGGCTTTCATTGC
ATTGTGATTATTTCTAAATAAATGTTAGAACCTAATAA
>ENST00000404100.1 cdna chromosome:GRCh38:6:86432244:86432669:1 gene:ENSG00000219500.1 gene_biotype:processed_pseudogene transcript_biotype:processed_pseudogene gene_symbol:RP11-15J23.1
AAAATGAGAAAGTCACTGAGAGTTGAGAGGAGGCAGCAGATAACTGGGAAATCCAAATCT
TCTCCCAAAGTACCTGTGGTGATTCAGGACAACAGTCTTCCCACGGGGCCCACTCCACAG
ATCCACATACTCCAGAGGCCCGCCAGAGTGGTGGGGTCAATAGCCTCTGCTCCATCAGCA
GCCAGTCCTCCCAGTCAAGCCCCCAGCACAGCAGAGGCCAGCCCTTCTGGTCAAGTCCCA
AGCACAGTGCAGGGCCAGCCCTCCCAGTCAAGTCCCTGGCACAGCAGGGACAGAGCACAC
AGCAGTCCAGAGGTGGATCCTGGGCCTTGCTGGAGGAGGAACAGGAGAAATTCATGCTTG
ACAGGCCAACCAGGATAGCCTAACCCAAAGACAGGAGCCAGCCCAATAAAGTGATCAGGC
ACCCTT
>ENST00000617713.1 cdna chromosome:GRCh38:X:52480836:52481131:1 gene:ENSG00000278358.1 gene_biotype:processed_pseudogene transcript_biotype:processed_pseudogene gene_symbol:RP11-485B17.9
GTGGTCACTCCTGATGGTTTTCAAGAAGGGGAAGGCCAGGAACCTAGGGAAATACCTCAT
TTGGCCCGACCACAACTGGCCAGAGCAGGACAAACATGCCATGCCATGTCAGGCGCCCAG
TTACCCAGCTGGAGGGAAAGTCAGTCCTGAGAGGGTGGAAGGGGCCAGTCACAAATCCCG
GATAGATAGTGACCTGGGCTCCACAGGTGAGCTGGGCTCTGATGGCTTTCCCTGCCTTTG
GAAACAAGGAGGAGAAGTTTTTTGCAGAAAAAGCCTCTTTTCCTTCCAGAACTGCT
>ENST00000442801.5 cdna chromosome:GRCh38:2:108293676:108308551:1 gene:ENSG00000198203.9 gene_biotype:protein_coding transcript_biotype:nonsense_mediated_decay gene_symbol:SULT1C2 description:sulfotransferase family 1C member 2 [Source:HGNC Symbol;Acc:HGNC:11456]
GACCTCAGACCTGGGGAAACAGATAAAACTGAAAGAGGTGGAGGGGACCCTCCTGCAGCC
TGCAACTGTGGACAACTGGAGCCAGATCCAGAGCTTCGAGGCCAAACCAGATGATCTCCT
CATCTGCACCTACCCTAAAGCAGGGACAACGTGGATTCAGGAAATTGTGGATATGATTGA
ACAGAATGGGGACGTGGAGAAGTGCCAGCGAGCCATCATCCAACACCGCCATCCTTTCAT
TGAGTGGGCTCGGCCACCCCAACCTTCTGTTCCTTTATGTAGCTCGAAATGCCAAAGACT
GTATGGTTTCCTACTACCATTTCCAAAGGATGAACCACATGCTTCCTGACCCTGGTACCT
GGGAAGAGTATTTTGAAACCTTCATCAATGGAAAAGTGGTTTGGGGTTCCTGGTTTGACC
ACGTGAAAGGATGGTGGGAGATGAAAGACAGACACCAGATTCTCTTCCTCTTCTATGAGG
ACATAAAGAGGGACCCAAAGCATGAAATTCGGAAGGTGATGCAGTTCATGGGAAAGAAGG
TGGATGAAACAGTGCTAGATAAAATTGTCCAGGAGACGTCATTTGAGAAAATGAAAGAAA
ATCCCATGACAAATCGTTCTACAGTTTCCAAATCTATCTTGGACCAGTCAATTTCCTCCT
TCATGAGAAAAGGAACTGTGGGGGATTGGAAAAACCACTTCACTGTTGCCCAGAATGAGA
GGTTTGATGAAATCTATAGAAGAAAGATGGAAGGAACCTCCATAAACTTCTGCATGGAAC
TCTGAGCAAGATGTAAATAAAATTAAAAGGTGGATGGCAAGAGTGCAAATACTATCTTCA
ATCCTTCAGTCCCAGCCAGAAGAATCTCTGAA
>ENST00000621215.1 cdna chromosome:GRCh38:CHR_HSCHR19KIR_FH15_A_HAP_CTG3_1:54803379:54805366:1 gene:ENSG00000273575.4 gene_biotype:protein_coding transcript_biotype:retained_intron gene_symbol:KIR2DL4 description:killer cell immunoglobulin like receptor, two Ig domains and long cytoplasmic tail 4 [Source:HGNC Symbol;Acc:HGNC:6332]
ATTCAATCGTCCCGTGCAGGGGTAAGTGAGTCTGAGATGTGTTTTGAGCCTGGCCGTTGC
GCATGATGTGAAGTGACAAGTCTAGTCTGCAGTTTTCAGAAACCCTCATTCCTCCCTTGA
CTGATTCACCACTTGAACCTCATATGACGTAGAAGAAGCCTACCTATGTCCCCTTCACAT
GTTGTGGTCAATGTGTCAACTGCACGATCCGGGCCCCTCACCACATCCTCTGCACCGGTC
AGTCGAGCCGAGTCACTGCGTCCTGGCAGCAGAAGCTGCACCATGTCCATGTCACCCACG
GTCATCATCCTGGCATGTCTTGGGTTCTTCTTGGACCAGAGTGTGTGGGCACACGTGGGT
GGTCAGGACAAGCCCTTCTGCTCTGCCTGGCCCAGCGCTGTGGTGCCTCAAGGAGGACAC
GTGACTCTTCGGTGTCACTATCGTCGTGGGTTTAACATCTTCACGCTGTACAAGAAAGAT
GGGGTCCCTGTCCCTGAGCTCTACAACAGAATATTCTGGAACAGTTTCCTCATTAGCCCT
GTGACCCCAGCACACGCAGGGACCTACAGATGTCGAGGTTTTCACCCGCACTCCCCCACT
GAGTGGTCGGCACCCAGCAACCCCCTGGTGATCATGGTCACAGGTCAGAGGGCTCCTGTC
TGGGCTTCTCCTTGTCCCACCTCCTGAGTCCCAGAGCTTCTGGTGGGGGTGTCCACCAGA
GTCCGATCATCCAGGCCCCAACTATATTTGGGGTAAAGGGGGATTGAATACAGGGGAATG
GGTGCTGTGTTGGAAAGAATAACTGTCCCCATCGATGGCCACATTGTAATCCTTGGAGCC
TGTGACTATGTTATAGGGCAGGGGACTGAAGGGGAAGATGGAGCTCAGGTTGTTGATGAG
TTGACCTTGAGATGGGGAGATGG
>ENST00000428953.1 cdna chromosome:GRCh38:10:114124929:114144602:-1 gene:ENSG00000165813.17 gene_biotype:protein_coding transcript_biotype:protein_coding gene_symbol:CCDC186 description:coiled-coil domain containing 186 [Source:HGNC Symbol;Acc:HGNC:24349]
TAGACTCATCAGAGAAATAGACAAATTAAAGGAAGACATTAACTCTCACGTCATCAAAGT
AAAGTGGGCACAAAACAAATTAAAAGCTGAAATGGATTCACACAAGGAAACCAAAGATAA
ACTCAAAGAAACAACAACAAAATTAACACAAGCAAAGGAAGAAGCAGATCAGATACGAAA
AAACTGTCAGGATATGATAAAAACATATCAGGAGTCAGAAGAAATTAAATCAAATGAGCT
TGATGCAAAGCTTAGAGTCACAAAAGGAGAACTTGAAAAACAAATGCAAGAAAAATCTGA
CCAGCTAGAGATGCATCATGCCAAAATAAAGGAACTAGAAGATCTGAAGAGAACATTTAA
GGAGGGTATGGATGAGTTAAGAACACTGAGAACAAAGGTGAAATGTCTAGAAGATGAACG
ATTAAGAACAGAAGATGAATTATCAAAATATAAGGAAATTATTAATCGCCAAAAAGCTGA
AATTCAGAATTTATTGGACAAGGTGAAAACTGCAGATCAGCTACAGGAGCAGCTTCAAAG
AGGTAAGCAAGAAATTGAAAATTTGAAAGAAGAAGTGGAAAGTCTTAATTCTTTGATTAA
TGACCTACAAAAAGACATCGAAGGCAGTAGGAAAAGAGAATCTGAGCTGCTGCTGTTTAC
AGAAAGGCTCACTAGTAAGAATGCACAGCTTCAGTCTGAATCCAATTCTTTGCAGTCACA
ATTTGATAAAGTTTCCTGTAGTGAAAGTCAGTTACAAAGCCAGTGTGAACAAATGAAACA
GACAAATATTAATTTGGAAAGTAGGTTGTTGAAAGAGGAAGAACTGCGAAAAGAGGAAGT
CCAAACTCTGCAAGCTGAACTCGCTTGTAGACAAACAGAAGTTAAAGCATTGAGTACCCA
GGTAGAAGAATTAAAAGATGAGTTAGTAACTCAGAGACGTAAACATGCCTCTAGTATCAA
GGATCTCACCAAACAACTTCAGCAAGCACGAAGAAAATTAGATCAGGTTGAGAGTGGAAG
CTATGACAAAGAAGTCAGCAGCATGGGAAGTCGTTCTAGTTCATCAGGGTCCCTGAATGC
TCGAAGCAGTGCAGAAGATCGATCTCCAGAAAATACTGGGTCCTCAGTAGCTGTGGATAA
CTTTCCACAAGTAGATAAGGCCATGTTGATTGAGAGAATAGTTAGGCTGCAAAAAGCACA
TGCCCGGAAAAATGAAAAGATAGAATTTATGGAGGACCACATCAAACAACTGGTGGAAGA
AATTAGGAAAAAAACAAAGAAAATCTACAAACACTTGGAACAGAAATAGAACGTCTTATT
AAACACCAGCATGAACTAGAACAGAGGACAAAGAAAACCTAAAACAAGCCTCTTGCTCAG
TAAAGAGACAAAAGCCACACAGGAGTAGGTGCCACTGACCTCTATTGTTGGAGACTTTGT
TCCACTTTTTGTTTCAGCCAGTAAAAATATTGTTTTGCTTCATCTGTACACAAAAAAATA
CCCTTTTACAATATGAATGCATTGCTGTATATACTGTAAGACTGAAAGCTTTGATGAAAT
TTGTTTTTGTATGGTG
>ENST00000558848.1 cdna chromosome:GRCh38:15:90217617:90220218:1 gene:ENSG00000185033.14 gene_biotype:protein_coding transcript_biotype:retained_intron gene_symbol:SEMA4B description:semaphorin 4B [Source:HGNC Symbol;Acc:HGNC:10730]
CTGGAGCTGGCTAGGCTGGGCAGAGGACCACAGAGGGAAGATGGACGGGAAGCTTGACCT
TCTGGGTCCAAGGATGATGCCTATGGGAGAGGAGGGAGGCTCAGCAAACCCTCCATTTTG
TCCACTACCTTCCCCTTTCTCATTCCCCAGCTGCTTTGGGGTGCAGACGCAGAGAAGAAA
CAGCAGTGCAGCTTCAAGGGCAAGGACCCACAGCGCGACTGTCAAAACTACATCAAGATC
CTCCTGCCGCTCAGCGGCAGTCACCTGTTCACCTGTGGCACAGCAGCCTTCAGCCCCATG
TGTACCTACATCGTGAGTGACCTGTCCTCAGCCCTGAGGCTGACCTGGGAACTGCCCCTC
TTTCTGCCCCAGGGATCCTGTTCTGTAGCATAGACCCCTGAGGAAAGGCAGGGCCCAGAG
GGAGGTTTCTAGGTACCACTGGCCTCCAAGAGCCCTGAGGTCCCACACCCTGGCACAAAG
CGCAGCCCTGACAGCCATGTCTCCCTGTGCGGGGAGGCGGGGGCACATGCGGTCACTTAC
CCATGAAGATCCTGTGCCACCCAGGCCTTGCTGCCCTCTTCTGCTTCTTCCAGCATCTCT
CCCTCTCCTTTGCTTGATTCTCTTGTCTTATCTTGTACA
>ENST00000381310.7 cdna chromosome:GRCh38:10:1182134:1200360:-1 gene:ENSG00000185736.15 gene_biotype:protein_coding transcript_biotype:protein_coding gene_symbol:ADARB2 description:adenosine deaminase, RNA specific B2 (inactive) [Source:HGNC Symbol;Acc:HGNC:227]
ACACATGGGCCTGTGGAGCCCAGTCCCAGGCAACAGTGTCCCCAGAGCCCCAGTGATGGC
TGGGTTGGGTCTGGGGCACTCCCAGGGAGCTCCCCAAGGTCCGCACGATGGGAAGACTGA
CAGGTCCTCAGGACCAGGCCGCAGACGGACAGAGAGGACCAGGCTCCCTGGGCTCCTGGG
TGGGGCTCCGCTGACTGCTGGCTCTCCCCACAGGTGGAACGTCCTGGGGCTGCAGGGCGC
GCTCCTGTCCCACTTCGTGGAGCCCGTGTACCTGCAGAGCATCGTGGTGGGCAGCCTGCA
CCACACGGGCCACCTCGCACGCGTCATGAGCCACCGCATGGAGGGTGTCGGCCAGCTGCC
CGCCTCCTACCGGCACAACCGGCCTCTCCTCAGCGGCGTGAGTGACGCCGAGGCGCGCCA
GCCGGGGAAGTCGCCCCCCTTCAGCATGAACTGGGTCGTGGGCAGCGCGGACCTGGAGAT
TATCAACGCCACCACTGGGCGGAGGAGCTGTGGGGGCCCATCCCGGCTCTGCAAGCACGT
GCTGTCTGCACGGTGGGCGCGGCTGTATGGCAGGCTGAGCACACGGACACCCAGCCCTGG
AGACACGCCCTCCATGTACTGTGAGGCCAAGCTGGGGGCGCACACCTACCAGTCTGTGAA
ACAGCAGCTGTTCAAGGCCTTTCAGAAGGCTGGCCTGGGCACCTGGGTGAGGAAACCACC
GGAGCAGCAGCAGTTTCTACTGACTCTCTAGGCTGCGGGCTCCTGGCTGCTGGAGCTGAG
CGGGACGCTGGAGGGATGGGACCGTGTCTGGGGGGCGACGTGGCGGGTCGGCCGGTTCCC
TGCATTCGTTTTACTTTGGTGTCCCAGAAACACGCGAGTGTGCAATGTTTGGACGAGCAA
CAACACAAATTCAGAACGTGCCTCTTTCCAGATCGCTGGCCCCAGAACCCTGTCCCCCAC
ACCCAGGGGCACATGCACTGTTGAGTTAGCGCCGACTCTTCCTGTGGAGTCTGAGGGAGG
GGCTCCATTCAGGCAAAGGGGTTTTAGCTGCAGCCTTGGAAGGAGGCACCGACACGACAC
CAGGCAGGAGTGAGCCTCAGGCCCCGTCCCTGCACCCCACCCCTGCGTGCGCCTCTTGGT
GATGCTGGGGTCTCACTAGCTTGAGGGGGCACATGAAGATAAGCCACAAATGAAGAGAAA
AGCCATGCCCACCCCAGCCCCAGAGAAACCAATAAGAATCCTCTATTATTTTCACTATTC
ATTTAGGTTTTTATACTCCACCTCCTTTCAAAAAAGATTTAAGATGTACGACATTACCGA
ACACCTAAAATAGAACCAGAGAAACGAAAGCCATTCCCACAAAGTGAAGGAACAGTTTCC
AAAACCCCTGCGAGGCAGAGTTAAGACCTGTGACGTGGGGAGCCTGGAAACACCCGGCCC
ACGCGTGCTGCAGATGTGGGGAGCCTGGAAACACCCGGCCCACGCGTGCTGCAGATGTGG
GGAGCCTGGAAACACCCGGCCCACGCGTGCTGCAGATGTGGGGAGTCTGGAAACACCCGG
CCCACGCGTGCTGCAGATGTGGGGAGCCCGGAAACACCTGGCCCATGCCTGTTCAGTCCG
TCATGGCGTTTGGTTTATGGTGGCCGATACTAAGAGCCACTGAGGTCTGGGTTGTGTAAG
GGTTAGCTACCACCCTATAACCTCCCTACCAGGTAATAAGGAGACCAAGTCTTTGATCAA
ATTCTGATTTTTTAACTAAATTTTCATTAGAAAGCAAGCACAAAATAAAATCAAAACAAC
CTTTACCTTC
>ENST00000567417.1 cdna chromosome:GRCh38:15:68176538:68181873:1 gene:ENSG00000033800.13 gene_biotype:protein_coding transcript_biotype:processed_transcript gene_symbol:PIAS1 description:protein inhibitor of activated STAT 1 [Source:HGNC Symbol;Acc:HGNC:2752]
GAAAGTAGAAGTGATTGACCTAACCATAGACAGTTCATCTGATGAAGAGGAAGAAGAGCC
ATCTGCCAAGAGGACCTGTCCTTCCCTATCTCCCACATCACCACTAAATAATAAAGGCAT
TTTAAGTCTTCCACATCAAGCATCTCCAGTATCCCGCACCCCAAGCCTTCCTGCTGTAGA
CACAAGCTACATTAATACCTCCCTCATCCAAGACTATAGGCATCCTTTCCACATGACACC
CATGCCTTACGACTTACAAGGTGAATCTAAGGAAGAACTGGAAGACTGAGCCAACAGGGC
CTTGGACCCAGGGAACTGAGAGAAATAATATGCCGTTGTTATAAATACTGACCCAGTTCG
TTGATTGTACTGTCATCAGTAGCCAGTGTTTTACTCCCAGTGGTAAAACTAGTGCAATAA
TCTTTAGTTTTTGTGAGCTCCTGAGTACTCTGCAAATTGTTTTTGAATGACTGCTAGTAT
GTGGGTTTGAATTTTGGTATTTATGAACATTATTTTTTTTTGCCGTGGGGAACGGAGTCT
TGCTCTGTTGCCTGGGCTGGAGTGCGGTGGCACGATCTCAGCTCACTACAACCTCCGCCT
CCCAGGTTCAAACAATTCTCCTGCCTCAGCTTCCCGACCGAGTAGCTGGGATTATAGGCG
CCCACTACCACACCAGGCTAATGTTTTATATTTTTAGTAGAGACAGGG
>ENST00000629426.2 cdna chromosome:GRCh38:14:73950252:73963108:1 gene:ENSG00000119723.16 gene_biotype:protein_coding transcript_biotype:protein_coding gene_symbol:COQ6 description:coenzyme Q6, monooxygenase [Source:HGNC Symbol;Acc:HGNC:20233]
CGGGATTGGAGTGCTCTGCTCCGGACGCACTACGTAGGTGGGCCTGCGGGAGTTCTGAGT
GCGACGGCGCAGGTCTGCACCATGGCGGCCCGGCTTGTCAGCCGATGCGGGGCTGTGCGT
GCAGCTCCCCACAGCGGCCCGCTGGTGTCCTGGCGCAGGTGGTCCGGCGCCTCAACAGAC
ACCGTGTATGACGTGGTGGTGTCGGGTGGAGGCCTGGTGGGCGCTGCCATGGCCTGTGCC
TTGGGATATGATATTCACTTTCATGACAAGAAAATCCTGTTGCTCGAAGCAGGTCCAAAG
AAAGTACTGGAGAAATTGTCAGAAACTTACAGCAACAGGGTCAGCTCCATTTCCCCTGGC
TCTGCAACGCTTCTCAGTAGTGTGGGACGCCTGCTCAGAGGCCCTGATAATGTTTGATAA
GGATAATTTAGATGACATGGGCTATATCGTGGAGAATGATGTCATCATGCATGCTCTCAC
TAAGCAGTTGGAGGCTGTGTCTGACCGAGTGACGGTTCTCTACAGGAGCAAAGCCATTCG
CTATACCTGGCCTTGTCCATTTCCTATGGCCGACTCCAGCCCTTGGGTTCATATTACCCT
AGGTGATGGCAGCACCTTCCAGACCAAATTGTTGATAGGTGCAGATGGTCACAACTCCGG
AGTACGGCAGGCTGTTGGAATCCAGAATGTGAGCTGGAACTATGACCAGTCTGCTGTTGT
GGCTACTCTGCATTTATCAGAGGCCACAGAAAACAACGTAGCCTGGCAGAGATTTCTTCC
CTCTGGGCCTATTGCTCTGCTCCCGCTCTCAGACACCTTGAGTTCCTTGGTTTGGTCCAC
GTCCCATGAACATGCAGCAGAGCTAGTTAGCATGGATGAGGAAAAATTTGTGGATGCCGT
TAACTCTGCCTTTTGGAGTGATGCTGACCACACGGACTTCATCGACACAGCTGGTGCCAT
GCTGCAGTATGCTGTCAGCCTTCTGAAGCCCACTAAGGTCTCGGCTCGCCAGCTGCCCCC
AAGCGTAGCCAGGGTGGATGCCAAAAGCCGAGTTCTGTTTCCTCTTGGGTTGGGACATGC
TGCTGAGTACGTCAGGCCTCGGGTGGCGCTCATTGGGGATGCAGCCCACAGAGTCCATCC
GCTTGCAGGACAGGGTGTCAACATGGGCTTTGGGGATATCTCCAGCTTGGCCCATCACCT
CAGTACGGCAGCCTTCAATGGGAAGGACTTAGGTTCCGTGAGCCACCTCACAGGTTATGA
AACAGAAAGACAGCGTCACAACACTGCTCTTCTGGCTGCTACAGACTTACTAAAAAGGCT
CTATTCTACCAGTGCCTCCCCGCTTGTGTTGCTCAGGACGTGGGGCTTGCAGGCCACAAA
TGCAGTGTCTCCACTCAAAGAACAGATTATGGCCTTTGCAAGCAAATGAGTACTCCTCTC
CTAAAGAAAGATTACGTTGATGAAAAAGAACATCCTGCCCAGGACCCATCATACATATTT
TCAAGATCTTATTTAATTTAATAAACTTACTTTACATT
>ENST00000412587.5 cdna chromosome:GRCh38:3:52547990:52679714:-1 gene:ENSG00000163939.18 gene_biotype:protein_coding transcript_biotype:nonsense_mediated_decay gene_symbol:PBRM1 description:polybromo 1 [Source:HGNC Symbol;Acc:HGNC:30064]
TCCATGGGTTCCAAGAGAAGAAGAGCTACCTCCCCTTCCAGCAGTGTCAGCGGGGACTTT
GATGATGGGCACCATTCTGTGTCAACACCAGGCCCAAGCAGGAAAAGGAGGAGACTTTCC
AATCTTCCAACTGTAGATCCTATTGCCGTGTGCCATGAACTCTATAATACCATCCGAGAC
TATAAGGATGAACAGGGCAGACTTCTCTGTGAGCTCTTCATTAGGGCACCAAAGCGAAGA
AATCAACCAGACTATTATGAAGTGGTTTCTCAGCCCATTGACTTGATGAAAATCCAACAG
AAACTAAAAATGGAAGAGTATGATGATGTTAATTTGCTGACTGCTGACTTCCAGCTTCTT
TTTAACAATGCAAAGTCCTATTATAAGCCAGATTCTCCTGAATATAAAGCCGCTTGCAAA
CTCTGGGATTTGTACCTTCGAACAAGAAATGAGTTTGTTCAGAAAGGAGAAGCAGATGAC
GAAGATGATGATGAAGATGGGCAAGACAATCAGGGCACAGTGACTGAAGGATCTTCTCCA
GCTTACTTGAAGGAGATCCTGGAGCAGCTTCTTGAAGCCATAGTTGTAGCTACAAATCCA
TCAGGACGTCTCATTAGCGAACTTTTTCAGAAACTGCCTTCTAAAGTGCAATATCCAGAT
TATTATGCAATAATTAAGGAGCCTATAGATCTCAAGACCATTGCCCAGAGGATACAGAAT
GGAAGCTACAAAAGTATTCATGCAATGGCCAAAGATATAGATCTCCTCGCAAAAAATGCC
AAAACTTATAATGAGCCTGGCTCTCAAGTATTCAAGGATGCAAATTCAATTAAAAAAATA
TTTTATATGAAAAAGGCTGAAATTGAACATCATGAAATGGCTAAGTCAAGTCTTCGAATG
AGGACTCCATCCAACTTGGCTGCAGCCAGACTGACAGGTCCTTCACACAGTAAAGGCAGC
CTTGGTGAAGAGAGAAATCCCACTAGCAAGTATTACCGTAATAAAAGAGCAGTACAAGGA
GGTCGTTTATCAGCAATTACAATGGCACTTCAATATGGCTCAGAAAGTGAAGAAGATGCT
GCTTTAGCTGCTGCACGCTATGAAGAGGGAGAGTCAGAAGCAGAAAGCATCACTTCCTTT
ATGGATGTTTCAAATCCTTTTTATCAGCTTTATGACACAGTTAGGAGTTGTCGGAATAAC
CAAGGGCAGCTAATAGCTGAACCTTTTTACCATTTGCCTTCAAAGAAAAAATACCCTGAT
TATTACCAGCAAATTAAAATGCCCATATCACTACAACAGATCCGAACAAAACTGAAGAAT
CAAGAATATGAAACTTTAGATCATTTGGAGTGTGATCTGAATTTAATGTTTGAAAATGCC
AAACGCTATAATGTGCCCAATTCAGCCATCTACAAGCGAGTTCTAAAATTGCAGCAAGTT
ATGCAGGCAAAGAAGAAAGAGCTTGCCAGGAGAGACGATATCGAGGACGGAGACAGCATG
ATCTCTTCAGCCACCTCTGATACTGGTAGTGCCAAAAGAAAAAGTAAAAAGAACATAAGA
AAGCAGCGAATGAAAATCTTATTCAATGTTGTTCTTGAAGCTCGAGAGCCAGGTTCAGGC
AGAAGACTTTGTGACCTATTTATGGTTAAACCATCCAAAAAGGACTATCCTGATTATTAT
AAAATCATCTTGGAGCCAATGGACTTGAAAATAATTGAGCATAACATCCGCAATGACAAA
TATGCTGGTGAAGAGGGAATGATAGAAGACATGAAGCTGATGTTCCGGAATGCCAGGCAC
TATAATGAGGAGGGCTCCCAGGTTTATAATGATGCACATATCCTGGAGAAGTTACTCAAG
GAGAAAAGGAAAGAGCTGGGCCCACTGCCTGATGATGATGACATGGCTTCTCCCAAACTC
AAGCTGAGTAGGAAGAGTGGCATTTCTCCTAAAAAATCAAAATACATGACTCCAATGCAG
CAGAAACTAAATGAGGTCTATGAAGCTGTAAAGAACTATACTGATAAGAGGGGTCGCCGC
CTCAGTGCCATATTTCTGAGGCTTCCCTCTAGATCTGAGTTGCCTGACTACTATCTGACT
ATTAAAAAGCCCATGGACATGGAAAAAATTCGAAGTCACATGATGGCCAACAAGTACCAA
GATATTGACTCTATGGTTGAGGACTTTGTCATGATGTTTAATAATGCCTGTACATACAAT
GAGCCGGAGTCTTTGATCTACAAAGATGCTCTTGTTCTACACAAAGTCCTGCTTGAAACA
CGCAGAGACCTGGAGGGAGATGAGGACTCTCATGTCCCAAATGTGACTTTGCTGATTCAA
GAGCTTATCCACAATCTTTTTGTGTCAGTCATGAGTCATCAGGATGATGAGGGAAGATGC
TACAGCGATTCTTTAGCAGAAATTCCTGCTGTGGATCCCAACTTTCCTAACAAACCACCC
CTTACATTTGACATAATTAGGAAGAATGTTGAAAATAATCGCTACCGTCGGCTTGATTTA
TTTCAAGAGCATATGTTTGAAGTATTGGAACGAGCAAGAAGGATGAATCGCTGAAAAGAG
TGAAGATTCCTCTGGTGCTGCAGGCCTCTCAGGCTTACATCGCACATACAGCCAGGACTG
TAGCTTTAAAAACAGCATGTACCATGTTGGAGATTACGTCTATGTGGAACCTGCAGAGGC
CAACCTACAACCACATATCGTCTGTATTGAAAGACTGTGGGAGGATTCAGCTGGTGAAAA
ATGGTTGTATGGCTGTTGGTTTTACCGACCAAATGAAACATTCCACCTGGCTACACGAAA
ATTTCTAGAAAAAGAAGTTTTTAAGAGTGACTATTACAACAAAGTTCCAGTTAGTAAAAT
TCTAGGCAAGTGTGTGGTCATGTTTGTCAAGGAATACTTTAAGTTATGCCCAGAAAACTT
CCGAGATGAGGATGTTTTTGTCTGTGAATCACGGTATTCTGCCAAAACCAAATCTTTTAA
GAAAATTAAACTGTGGACCATGCCCATCAGCTCAGTCAGGTTTGTCCCTCGGGATGTGCC
TCTGCCTGTGGTTCGCGTGGCCTCTGTATTTGCAAATGCAGATAAAGGTGATGATGAGAA
GAATACAGACAACTCAGAGGACAGTCGAGCTGAAGACAATTTTAACTTGGAAAAGGAAAA
AGAAGATGTCCCTGTGGAAATGTCCAATGGTGAACCAGGTTGCCACTACTTTGAGCAGCT
CCATTACAATGACATGTGGCTGAAGGTTGGCGACTGTGTCTTCATCAAGTCCCATGGCCT
GGTGCGTCCTCGTGTGGGCAGAATTGAAAAAGTATGGGTTCGAGATGGAGCTGCATATTT
TTATGGCCCCATCTTCATTCACCCAGAAGAAACAGAGCATGAGCCCACAAAAATGTTCTA
CAAAAAAGAAGTATTTCTGAGTAATCTGGAAGAAACCTGCCCCATGACATGTATTCTCGG
AAAGTGTGCTGTGTTGTCATTCAAGGACTTCCTCTCCTGCAGGCCAACTGAAATACCAGA
AAATGACATTCTGCTTTGTGAGAGCCGCTACAATGAGAGCGACAAGCAGATGAAGAAATT
CAAAGGATTGAAGAGGTTTTCACTCTCTGCTAAAGTGGTAGATGATGAAATTTACTACTT
CAGAAAACCAATTGTTCCTCAGAAGGAGCCATCACCTTTGCTGGAAAAGAAGATCCAGTT
GCTAGAAGCTAAATTTGCCGAGTTAGAAGGTGGAGATGATGATATTGAAGAGATGGGAGA
AGAAGATAGTGAGGTCATTGAACCTCCTTCTCTACCTCAGCTTCAGACCCCCCTGGCCAG
TGAGCTGGACCTCATGCCCTACACACCCCCACAGTCTACCCCAAAGTCTGCCAAAGGCAG
TGCAAAGAAGGAAGGCTCCAAACGGAAAATCAACATGAGTGGCTACATCCTGTTCAGCAG
TGAGATGAGGGCTGTGATTAAGGCCCAACACCCAGACTACTCTTTCGGGGAGCTCAGCCG
CCTGGTGGGGACAGAATGGAGAAATCTTGAGACAGCCAAGAAAGCAGAATATGAAGGCAT
GATGGGTGGCTATCCGCCAGGCCTTCCACCTTTGCAGGGCCCAGTTGATGGCCTTGTTAG
CATGGGCAGCATGCAGCCACTTCACCCTGGGGGGCCTCCACCCCACCATCTTCCGCCAGG
TGTGCCTGGCCTCCCGGGCATCCCACCACCGGGTGTGATGAACCAAGGAGTGGCCCCTAT
GGTAGGGACTCCAGCACCAGGTGGAAGTCCATATGGACAACAGGTGGGAGTTTTGGGGCC
TCCAGGGCAGCAGGCACCACCTCCATATCCCGGCCCACATCCAGCTGGACCCCCTGTCAT
ACAGCAGCCAACAACACCCATGTTTGTAGCTCCCCCACCAAAGACCCAGCGGCTTCTTCA
CTCAGAGGCCTACCTGAAATACATTGAAGGACTCAGTGCGGAGTCCAACAGCATTAGCAA
GTGGGATCAGACACTGGCAGCTCGAAGACGCGACGTCCATTTGTCGAAAGAACAGGAGAG
CCGCCTACCCTCTCACTGGCTGAAAAGCAAAGGGGCCCACACCACCATGGCAGATGCCCT
CTGGCGCCTTCGAGATTTGATGCTCCGGGACACCCTCAACATTCGCCAAGCATACAACCT
AGAAAATGTTTAATCACATCATTACGTTTCTTTTATATAGAAGCATAAAGAGTTGTGGAT
CAGTAGCCATTTTAGTTACTGGGGGT
>ENST00000442767.1 cdna chromosome:GRCh38:17:76332287:76384484:-1 gene:ENSG00000161542.16 gene_biotype:protein_coding transcript_biotype:protein_coding gene_symbol:PRPSAP1 description:phosphoribosyl pyrophosphate synthetase associated protein 1 [Source:HGNC Symbol;Acc:HGNC:9466]
CCGGGCCACGAGCTGGTTCCCGCCCGGGTCCTAGGAAGCGGCAAGCGCGCCCCCGCCGCT
CGTCCTAGGCGTCTGGCTAGAAGGCGGCGCCGCGACCTGGCCGGGTGAGCTGAGGCGGCA
GGCCGCGAGGCGCGGAGTCCCGGGCCCGGCCGCGAGCGCAGTGTCTGGGGCGCGCGAAAG
CGACCGCGCAGCGCAGACGGAGGCGCGGGCTCCGCGCGAACTCGTGTCGGAGCGAGCGCC
GGGCGCGCGCGGCTCCGCTCTCCCGGGGGACCCTTGGTTTCACCTCGACGCCACGACCTC
GCCCCCGCGGGTGCTGTCGGCGCCGGGATGCAGCGCCCCTTTTGCGCGCTCTGCCCTAGC
CCACCCGAAATTCGAGGCCCGCACGCCACCCGGGGCGCCTCTCCAGGCCGGGGCGTCTCG
CCCGCCGCCCACCAGCTTCCCTCTTTCTTCCTCCCCCGCGCTCCCACGGAGGTTATTTTT
AACTTCCCGACGCTGCAGCTGGGCTACCGAGCCTGAGGCCGCCTAGCGCGCTGTCCCGGG
TAGAGCAGGCGACAGGCCGGGGGCTCCGAGCCGGAGAGGAGGCTTGACAGTGTAGATGGG
CCTGGGGGCCCCCGTCGGGATTGGAAAGCCAAGCATGTGGCGCCTTGGTGCTGAATTGGG
GAAGTCTGTTGTATATCAAGAGACCAATGGAGAAACAAGAGTTGAAATAAAAGAATCTGT
TCGTGGCCAAGATATTTTCATTATACAGACAATACCCAGAGATGTGAATACAGCTGTGAT
GGAGTTGCTCATCATGGCTTACGCACTGAAGACTGCCTGTGCCAGGAACATTATTGGGGT
CATCCCCTACTTCCCCTACAGCAAGCAGAGCAAGATGAGGAAGAGGGGTTCCATTGTGTG
CAAGCTGC
>ENST00000308588.9 cdna chromosome:GRCh38:15:75598083:75625815:-1 gene:ENSG00000169371.13 gene_biotype:protein_coding transcript_biotype:protein_coding gene_symbol:SNUPN description:snurportin 1 [Source:HGNC Symbol;Acc:HGNC:14245]
AGGGAGGAGCCGGAAACTCAGGGCGCGAGGCCTGTGGGCCCAGCGGTGAGGCAGCAGCTG
GGGGCGGGGGGAGGGCGGACCTAGCTTCCCAGGGCAGGTGATTCGTCGGCCCCGGTGGCG
GCGGCGCGTGCGACGGTCACCTCGGTTTGGGGAAGATGGAAGAGTTGAGTCAGGCCCTGG
CTAGTAGCTTTTCTGTGTCTCAAGATCTGAACAGCACAGCTGCCCCACACCCCCGCCTAT
CCCAGTACAAGTCCAAGTACAGTTCCTTGGAGCAGAGTGAGCGCCGCCGGAGGTTACTGG
AACTGCAGAAATCCAAGCGGCTGGATTATGTGAACCATGCCAGAAGACTGGCTGAAGATG
ACTGGACAGGGATGGAGAGTGAGGAAGAAAATAAGAAAGATGATGAAGAAATGGACATTG
ACACTGTCAAGAAGTTACCAAAACACTATGCTAATCAATTGATGCTTTCTGAGTGGTTAA
TTGACGTTCCTTCAGATTTGGGGCAGGAATGGATTGTGGTCGTGTGCCCTGTTGGAAAAA
GAGCCCTTATCGTGGCCTCCAGGGGTTCTACCAGTGCCTACACCAAGAGTGGCTACTGTG
TCAACAGGTTTTCTTCACTTCTGCCAGGAGGCAACAGGCGAAACTCAACAGCAAAAGACT
ACACCATTCTAGATTGCATTTACAATGAGGTAAACCAGACCTACTACGTTCTGGATGTGA
TGTGCTGGCGGGGACACCCTTTTTATGATTGCCAGACTGATTTCCGATTCTACTGGATGC
ATTCAAAGTTACCAGAAGAAGAAGGACTGGGAGAGAAAACCAAGCTTAATCCTTTTAAAT
TTGTGGGGCTAAAGAACTTCCCTTGCACTCCCGAAAGCCTGTGTGATGTGCTATCTATGG
ATTTCCCTTTTGAGGTAGATGGACTTCTCTTCTACCACAAACAGACCCACTACAGCCCCG
GAAGCACTCCCTTGGTGGGCTGGCTGCGCCCCTACATGGTGTCAGATGTCCTTGGTGTAG
CTGTGCCGGCTGGCCCGCTGACCACCAAGCCAGACTATGCTGGGCACCAGCTCCAGCAGA
TTATGGAGCACAAGAAGAGCCAGAAGGAAGGCATGAAGGAGAAACTCACACACAAGGCCT
CTGAGAATGGGCACTATGAATTGGAGCACCTGTCTACTCCCAAGTTGAAGGGTTCTTCCC
ATAGCCCAGACCACCCTGGATGCCTCATGGAGAATTAAAGAGAGAAGCCTCCTTAAGGAG
CCACAGGATGGTACCTGGCCCCAAAAGGAATCCTGGAGAGGAGGACAGTGACAACAGGTG
ACTTCATTCTTTAGAGTGAACTTTCCAAACCCAGTCCAGCTGGAAACAGCTTATCTATAA
TCTGAAATGCTGGCTCAAACAGTTATGGGGAGGTTCCCAGATTGCGTAGCATTCAGATTG
ATTTGAGCAGCTCCTACTGTGATAAGTGTATCCCAGATCCACAATGTAAATATATGTGAT
TTGTAAGAAAGAA
>ENST00000263103.1 cdna chromosome:GRCh38:10:58793535:58814314:1 gene:ENSG00000122870.11 gene_biotype:protein_coding transcript_biotype:protein_coding gene_symbol:BICC1 description:BicC family RNA binding protein 1 [Source:HGNC Symbol;Acc:HGNC:19351]
GATCCACAATTCATTGCGCAGTTGATGGAACAGCTTGATGTCTTCATCAGTATTAAACCA
AAGCCCAAACAGCCAAGCAAGTCTGTGATTGTGAAAAGTGTTGAGCGAAATGCCTTAAAT
ATGTATGAAGCAAGGAAATGTCTCCTCGGACTTGAAAGCAGTGGGGTTACCATAGCAACC
AGTCCATCCCCAGCATCCTGCCCTGCCGGCCTGGCATGTCCCAGCCTGGATATCTTAGCT
TCAGCAGGCCTTGGACTCACTGGACTAGGTCTTTTGGGACCCACCACCTTATCTCTGAAC
ACTTCAACAACCCCAAACTCACTCTTGAATGCTCTTAATAGCTCAGTCAGTCCTTTGCAA
AGTCCAAGTTCTGGTACACCCAGCCCCACATTATGGGCACCCCCACTTGCTAATACTTCA
AGTGCCACAGGTTTTTCTGCTATACCACACCTTATGATTCCATCTACTGCCCAAGCCACA
TTAACTAATATTTTGTTGTCTGGAGTGCCCACCTATGGGCACACAGCTCCATCTCCCCCT
CCTGGCTTGACTCCTGTTGATGTCCATATCAACAGTATGCAGACCGAAGGCAAAAAAATC
TCTGCTGCTTTAAATGGACATGCACAGTCTCCAGATATAAAATATGGTGCAATATCCACT
TCATCACTTGGAGAAAAAGTGCTGAGTGCAAATCACGGGGATCCGTCCATCCAGACAAGT
GGGTCTGAGCAGACATCTCCCAAATCAAGCCCCACTGAAGGTTGTAATGATGCTTTTGTT
GAAGTAGGCATGCCTCGAAGTCCTTCCCATTCTGGGAATGCTGGTGACTTGAAACAGATG
ATGTGTCCCTCCAAGGTTTCCTGTGCCAAAAGGCAGACAGTGGAACTATTGCAAGGCACG
AAAAACTCACACTTACACAGCACTGACAGGTTGCTCTCAGACCCTGAACTGAGTGCTACC
GAAAGCCCTTTGGCTGACAAGAAGGCTCCAGGGAGTGAGCGCGCTGCAGAGAGGGCAGCA
GCTGCCCAGCAAAACTCCGAAAGGGCCCACCTTGCTCCACGGTCATCATATGTCAACATG
CAGGCATTTGACTATGAACAGAAGAAGCTATTAGCCACCAAAGCTATGTTAAAGAAACCA
GTGGTGACGGAGGTCAGAACGCCCACAAATACCTGGAGTGGCCTGGGTTTTTCTAAATCC
ATGCCAGCTGAAACTATCAAGGAGTTGAGAAGGGCCAATCATGTGTCCTATAAGCCCACA
ATGACAACCACTTATGAGGGCTCATCCATGTCCCTTTCACGGTCCAACAGTCGTGAGCAC
TTGGGAGGTGGAAGCGAATCTGATAACTGGAGAGACCGAAATGGAATTGGACCTGGAAGT
CATAGTGAATTTGCAGCTTCTATTGGCAGCCCTAAGCGTAAACAAAACAAATCAAGTGAG
CGTTGTGTTTTATGCACACTTTTAGGTATCCCCAGATTAGAATGTGTTTATTTGGGTTGG
AGTATCACTGACTGTGGCCTCTCTGACTTCAAGTGCTTGGTGTAATTCACATGCCATCTC
CTCTGTGAAGCCTCCTTGTTTCTCCCAGTGAAGCAGGCCACCTGGTTCTCTTTCCTCTCA
CTCCATTTTGTGCGTGCTTTCACTCTAGCACTTGCCATACCAAAGGGCAATTATTTATCT
ACCTATCTGTATCTCCTTGTGAAATTTGTGCTCCACAAACCAAAGACTGTATTTGTTCAT
TTTATAAACATTTATGAAGTGTC
>ENST00000632623.1 cdna chromosome:GRCh38:CHR_HSCHR16_1_CTG1:15952480:15973769:-1 gene:ENSG00000276914.2 gene_biotype:protein_coding transcript_biotype:protein_coding gene_symbol:FOPNL description:FGFR1OP N-terminal like [Source:HGNC Symbol;Acc:HGNC:26435]
GTGCGCAGGGCCGCGGTGCGGCCCTGGCGGCCGTTGAAAAATGGCGACTGTGGCAGAGTT
GAAGGCTGTTTTAAAGGACACCTTGGAAAAAAAGGGGGTATTAGGGCATTTAAAAGCAAG
GATCCGAGCTGAAGTTTTCAATGCCCTAGATGATGACCGTGAACCCCGACCATCATTGTC
TCATGAAAACCTTCTAATTAATGAATTAATTCGAGAGTATTTAGAATTCAACAAATATAA
GTATACAGCATCTGTCCTCATAGCAGAATCTGGTCAACCTGTAGTTCCGTTGGACAGACA
GTTTCTCATCCATGAACTAAATGCATTTGAAGAATCAAAGGATAATACAATATGACCACC
TAAGAAAGGAGGAACAGAAAAGTACTAACATTGAAGATCTTCATGTTTCTCAGGCAGTCA
ACAGATAATGCTTTGTTTGGGGTATCTTTTGTCTTAAAATTGTATTATTAATTAAATAAC
TTATTTATTGTCCCAATGTTACCAAAATGCACCACTAATGTTTGTAGAAA
>ENST00000528125.5 cdna chromosome:GRCh38:11:111878935:111883900:1 gene:ENSG00000137720.7 gene_biotype:protein_coding transcript_biotype:protein_coding gene_symbol:C11orf1 description:chromosome 11 open reading frame 1 [Source:HGNC Symbol;Acc:HGNC:1163]
GTTTCGCAGAGGGGCGGGCTCGCTACCTCGCTCGCGCAGGCACTGCAGATTCTCCCAGGC
CAGTGGATCCCGAGCCAACTCGGCCGGGCGCTGGAGGCAGGTGGCGAGACAGAACCTCGC
CTGTTTCCTCACAAACCCACACTGTGGCAGCCTTGTTAATGCAGATGGCCATGGTGAAGT
GTGGACAGATTGGAATAATATGTCCAAGTTTTTCCAGTATGGATGGCGATGCACCACTAA
TGAGAATACCTATTCAAACCGTACCCTGATGGGCAACTGGAACCAGGAAAGATATGACCT
GAGGAATATCGTGCAGCCCAAACCCTTGCCTTCCCAGTTTGGACACTACTTTGAAACAAC
ATATGATACAAGCTACAACAACAAAATGCCACTTTCAACACATAGATTTAAGCGAGAGCC
TCACTGGTTCCCAGGACATCAACCTGAACTGGATCCTCCCCGATACAAATGCACAGAAAA
GTCAACTTACATGAATAGCTATTCAAAGCCTTAAATTGGGCATCACTCAGGATG
>ENST00000615672.4 cdna chromosome:GRCh38:CHR_HSCHR8_3_CTG1:7439699:7455509:-1 gene:ENSG00000274405.4 gene_biotype:protein_coding transcript_biotype:protein_coding gene_symbol:SPAG11B description:sperm associated antigen 11B [Source:HGNC Symbol;Acc:HGNC:14534]
GGCTTGCAGTGCTCTTGGCAGACATGAGGCAACGATTGCTCCCGTCCGTCACCAGCCTTC
TCCTTGTGGCCCTGCTGTTTCCAGGATCGTCTCAAGCCAGACATGTGAACCACTCAGCCA
CTGAGGCTCTCGGAGAACTCAGGGAAAGAGCCCCTGGGCAAGGCACAAACGGGTTTCAGC
TGCTACGCCACGCAGTGAAACGGGACCTCTTACAACCGCGCACCCCACCTTACCAAGGGG
ATGTTCCACCGGGAATTAGAAATACCATCTGCCATATGCAGCAAGGGATCTGCAGACTTT
TTTTCTGCCATTCTGGGACAGGCCAGCAGCACAGACAACGCTGTGGATAAGGAGAGTAGA
GACTTCCTCTTCCTGCCTCCTGTCTTCTGGAGTTGTGACCGCAGGGTGGCCCAGGTGGAT
CGGCTTCAGAGGCCAGGAGGCAGCTCTCTGCAGCCGAAGAGCAGGAGCCTCACCCAGGGT
CTGTGGCTCTGACTAAGCCTGGACTGCCTCTCGGCTGTGCTCCGTGGACTGGCTCCTCAG
GGATCCATGTGAGAGACCGGAGTATGATCCTCAGTGCGAGGACAAATAAAAGTAGTGATT
ATGTCCACCCCA
>ENST00000529275.1 cdna chromosome:GRCh38:11:212870:214495:1 gene:ENSG00000177963.13 gene_biotype:protein_coding transcript_biotype:protein_coding gene_symbol:RIC8A description:RIC8 guanine nucleotide exchange factor A [Source:HGNC Symbol;Acc:HGNC:29550]
ATGCTGCTGGCCTTCTGGCTGCCAGGGGCCTCATGGCAGGAGGCCGGCCCGAGGGCCAGT
ACTCAGAGGATGAGGACACAGACACAGATGAGTACAAGGAAGCCAAAGCCAGCATAAACC
CTGTGACCGGGAGGGTGGAGGAGAAGCCGCCTAACCCTATGGAGGGCATGACAGAGGAGC
AGAAGGAGCACGAGGCCATGAAGCTGGTGACCATGTTTGACAAGCTCTCCAGGATGCCAT
GTGCGAGACTATGGAGCAGCAGCTCTCCTCGGACCCTGACTCGGACCCTGACTGAGGATG
GCAGCTCTTCTGCTCCCCCATCAGGACTGGTGCTGCTTCCAGAGACTTCCTTGGGGTTGC
AACCTGGGGAAGCCACATCCCACTGGATCCACACCCGCCCCCACTTCTCCATCTTAGAAA
CCCCTTCTCTTGACTCCCGT
>ENST00000451919.1 cdna chromosome:GRCh38:22:23683725:23687980:-1 gene:ENSG00000272578.5 gene_biotype:transcribed_unprocessed_pseudogene transcript_biotype:processed_transcript gene_symbol:AP000347.2
GGCTTCTGACCGCTCACCCTCCCCCGTCAACTCCTTACGTAGTCACCATTATGAAAAAGT
GTGCCCCTTCAGCACCTTGGGAAGACCTGGATATAACCAGGGTCCCAGGTTTGAGGAGAC
AGTGCTGGGTCAAACAGCCTTTATTTTAGCAGTTGTGAGACCCTAGAGAACTCCTTTGGT
GTTTTGGGGTCTCCCCAGCATGCACAATGGGGGTTATGCTAGCATCTCTTTCCTAGGGAA
CTCATGAGGTTATGTTTGAGATAAATATTTAAAAACTCATGGTGTGGTGTTCCCTGTGGA
TATTGCACACACTTAGAAATGGAACAAATACAAGAAGGGGTGAGAGAAAATAAAGCATGC
GAAGAAGTTAACTTGGTGCCATTGGGCAGAGGGTGAGAGCCCAGCAAACCGGAGAGATCA
GCTGCCCACATCAGTGGCGAGGAGTGCGGAGAGTGGGTGAGGCTGGGGCAGGAAGCAGGC
CAGCCTGCCAGAGCCCAGGAACAGGTGAAAGGACCTGCTGAAGCTCACACCCGTGGACCA
CCCAGACTGCCTGCCGCTACAGGATGCCCTCCGCATCTCCCAGGACTTCTTTCCGGCATC
AGTGTGGACATTGACCCCACTGGACTGCAGTCACAGTGGACTCCCAAGGGGCAG
>ENST00000574894.1 cdna chromosome:GRCh38:16:16273841:16278201:1 gene:ENSG00000103226.17 gene_biotype:protein_coding transcript_biotype:retained_intron gene_symbol:NOMO3 description:NODAL modulator 3 [Source:HGNC Symbol;Acc:HGNC:25242]
CTCCTGTGCAGGAGATGGTAGATGAGTTACAAGGCCCCTTCTCGTATGATTTCTCTTACT
GGGCGCGGTCTGGAGAGAAAATCACTGTTACACCGTCATCTAAAGAGCTGCTCTTTTATC
CCCCTTCAATGGAAGCCGTTGTCAGTGGAGAAAGCTGCCCAGGGAAGCTGATCGAGATCC
ACGGGAAGGCAGGCCTGTTTTTAGAAGGCCAGATCCACCCCGAGTTGGAAGGAGTCGAGA
TTGTCATCAGTGAAAAGGGGGCAAGTTCACCGCTGATCACAGTCTTTACTGATGACAAAG
GTGCCTACAGTGTTGGCCCCCTGCACAGTGACCTGGAGTACACGGTGACCTCACAGAAGG
AGGGCTATGTTCTGACTGCAGTGGAAGGAACCATCGGAGACTTCAAGGCCTATGCCCTGG
CAGGCGTAAGCTTTGAGATAAAAGCTGAGGATGACCAGCCCCTCCCGGGAGTCCTCTTAT
CCCTGAGTGGTGGCCTGTTTCGTTCCAACCTCTTGACCCAGGACAACGGCATTCTGACAT
TCTCAAACCTGGTAACGTGTTCTGCAATTTACCACCTGCCTGTCTTCCCTGAGAGAGAGC
CAGGATGCAGCATGCGAGACTTATGTGTTGCTTGACAACGTGAGAAGAGAAGGCCAATGT
GGAGTGGTTTCAGTTTCTTGGGGGCCCACGGTCATTAGAGTATTGCTCTTACTCGAACTT
AATGCTGCTGATTCATGTTCCCTTCCACACGCGCTTCTTGTTTTCTGATCACCCGCTTGT
CACTAAGACAGTGTAATTAATTTCCCTGGCCACAACGGCTGCTCTCTTAGGCGTCTTCTC
GTTTTGCCACAGAATCATGTTTATGATGCTGAGTCTTGTTTGGTGGTTAGCTTGCGTTTC
TTCTGAAAAGACATTCCACTTGGTGGGAAGAGAGCAGCAGTTTTTCTTTCAAGATGCAGT
CGGAGGCCCTGACTGGTGGGGATTCAGGAAGTGTGTGTTAGTTGGTCATCTTGTCAGTCA
TGGTGACAAAGTGGCTGTGGTGGGGCTACTGGAGACCGGGCAGTGGGGGCATCTGAAGAC
ACCACTTTGCAGTGATGCAGACTGCTCCTTACTTGCTGTGTCCTATCAGGCAAGTTACTT
TGCCTCTCTGAGCCTCAGTTTCTTTATTCATTAAATTCAAATATGAGCCAGGTATGGTGG
CCCACGCCTGTAATCCCACCGCTTTGGGAGGGTGAGGCAGTAGGATCGCTTGAGCTTGGG
AGTTTGAGA
>ENST00000368130.8 cdna chromosome:GRCh38:1:159062484:159076901:-1 gene:ENSG00000163568.14 gene_biotype:protein_coding transcript_biotype:protein_coding gene_symbol:AIM2 description:absent in melanoma 2 [Source:HGNC Symbol;Acc:HGNC:357]
ATAGACATTTTCTTCTGTGGCTGCTAGTGAGAACCCAAACCAGCTCAGCCAATTAGAGCT
CCAGTTGTCACTCCTACCCACACTGGGCCTGGGGGTGAAGGGAAGTGTTTATTAGGGGTA
CATGTGAAGCCGTCCAGAAGTGTCAGAGTCTTTGTAGCTTTGAAAGTCACCTAGGTTATT
TGGGCATGCTCTCCTGAGTCCTCTGCTAGTTAAGCTCTCTGAAAAGAAGGTGGCAGACCC
GGTTTGCTGATCGCCCCAGGGATCAGGAGGCTGATCCCAAAGTTGTCAGATGGAGAGTAA
ATACAAGGAGATACTCTTGCTAACAGGCCTGGATAACATCACTGATGAGGAACTGGATAG
GTTTAAGTTCTTTCTTTCAGACGAGTTTAATATTGCCACAGGCAAACTACATACTGCAAA
CAGAATACAAGTAGCTACCTTGATGATTCAAAATGCTGGGGCGGTGTCTGCAGTGATGAA
GACCATTCGTATTTTTCAGAAGTTGAATTATATGCTTTTGGCAAAACGTCTTCAGGAGGA
GAAGGAGAAAGTTGATAAGCAATACAAATCGGTAACAAAACCAAAGCCACTAAGTCAAGC
TGAAATGAGTCCTGCTGCATCTGCAGCCATCAGAAATGATGTCGCAAAGCAACGTGCTGC
ACCAAAAGTCTCTCCTCATGTTAAGCCTGAACAGAAACAGATGGTGGCCCAGCAGGAATC
TATCAGAGAAGGGTTTCAGAAGCGCTGTTTGCCAGTTATGGTACTGAAAGCAAAGAAGCC
CTTCACGTTTGAGACCCAAGAAGGCAAGCAGGAGATGTTTCATGCTACAGTGGCTACAGA
AAAGGAATTCTTCTTTGTAAAAGTTTTTAATACACTGCTGAAAGATAAATTCATTCCAAA
GAGAATAATTATAATAGCAAGATATTATCGGCACAGTGGTTTCTTAGAGGTAAATAGCGC
CTCACGTGTGTTAGATGCTGAATCTGACCAAAAGGTTAATGTCCCGCTGAACATTATCAG
AAAAGCTGGTGAAACCCCGAAGATCAACACGCTTCAAACTCAGCCCCTTGGAACAATTGT
GAATGGTTTGTTTGTAGTCCAGAAGGTAACAGAAAAGAAGAAAAACATATTATTTGACCT
AAGTGACAACACTGGGAAAATGGAAGTACTGGGGGTTAGAAACGAGGACACAATGAAATG
TAAGGAAGGAGATAAGGTTCGACTTACATTCTTCACACTGTCAAAAAATGGAGAAAAACT
ACAGCTGACATCTGGAGTTCATAGCACCATAAAGGTTATTAAGGCCAAAAAAAAAACATA
GAGAAGTAAAAAGGACCAATTCAAGCCAACTGGTCTAAGCAGCATTTAATTGAAGAATAT
GTGATACAGCCTCTTCAATCAGATTGTAAGTTACCTGAAAGCTGCAGTTCACAGGCTCCT
CTCTCCACCAAATTAGGATAGAATAATTGCTGGATAAACAAATTCAGAATATCAACAGAT
GATCACAATAAACATCTGTTTCTCATTCA
>ENST00000472170.1 cdna chromosome:GRCh38:1:46183892:46185002:1 gene:ENSG00000117472.9 gene_biotype:protein_coding transcript_biotype:processed_transcript gene_symbol:TSPAN1 description:tetraspanin 1 [Source:HGNC Symbol;Acc:HGNC:20657]
GTGGCAGGACCCTGGCAGCAGTGAGGGAAAGTCTTGCCCCTCTGCCCACCCTGAGGATAT
TTCTAGAACCCCTGATCTCCTTTATATCTGCCCAGCTGTGTGGTGCAGCCCTGTTGGCAG
TGGGCATCTGGGTGTCAATCGATGGGGCATCCTTTCTGAAGATCTTCGGGCCACTGTCGT
CCAGTGCCATGCAGTTTGTCAACGTGGGCTACTTCCTCATCGCAGCCGGCGTTGTGGTCT
TTGCTCTTGGTTTCCTGGGCTGCTATGGTGCTAAGACTGAGAGCAAGTGTGCCCTCGTGA
CGTTCTTCTTCATCCTCCTCCTCATCTTCATTGCTGAGGTTGCAGCTGCTGTGGTCGCCT
TGGTGTACACCACAATGGCTGAGCACTTCCTGACGTTGCTGGTAGTGCCTGCCATCAAGA
AAGATTATGGTTCCCAGGAAGACTTCACTCAAGTGTGGAACACCACCATGAAAGGGCTCA
AGTGCTGTGGCTTCACCAACTATACGGATTTTGAGGACT
>ENST00000453967.1 cdna chromosome:GRCh38:9:64621560:64637586:-1 gene:ENSG00000181997.8 gene_biotype:unprocessed_pseudogene transcript_biotype:unprocessed_pseudogene gene_symbol:AQP7P2 description:aquaporin 7 pseudogene 2 [Source:HGNC Symbol;Acc:HGNC:32049]
ATGGTTCAAGCATCTGGGCACAGGCGGTCCACCCGTGGCTCCAAAATGGTCTCCTGGTCC
GTGATAGCAAAGATCCAGGAAATATGATGCGAGGAAGATGAGAGGAAGATGGCGCGAGAG
TTCCTGGCCGAGTTCATGAGCACATATGTCATGATGGTATTCGGCCTTGGTTCCGTGGCC
CATATGCTTCTAAATAAAACATTTGGGAGCTACCTTGGTGTCAACTTGGGTTTTGGCTTC
GGAGTCACCATGGGAGTGCACATGGCAGGCCGCACCTCTGGAGCCCACATGAACGCAGCT
GTGAGCCTCACTAACTGTGCACTGGGCCGTGTGCCCTGGAGGAAGTTTCCAGTCTATGTG
CTGGGGCAGTTCCTGGGCTCCTTCCTGGCAGCTGCCACCATCTACAGTCTCTTCTACACG
GCCATTCTCCACTTTTCGGGTGGAGAGCTGATGGTGACCGGTCCCGTTGCTACAGCTGGC
ATTTTTGCCAACTACCTTCCTGATCACATGACATTGTGGCGGGGCTTCCTGAATGAGGAG
TGGCTGACCGGGATGCTCCAGCTGTGTCTCTTCGCCATCGTGGACCAGGAGAACAACCCA
GCACTGCCAGGAACACACGCACTGGTGATAGGCATCCTCGTGGTCATCATCAGGGTGTAC
CATGGCATGAACACAGGATATGCCATCAATCCGTCCCGGGACCTGCCCCCCCCGCATCTT
CACCTTCATTGCTGGTTGGGGCAAACTGGTCTTCAGCGATGGGGAGAACTTGTGGTGGGT
GCCAGTGGTGGCACCACTTCTGGGTGCCTCTCTAGGTGGCATCATCTACCTGGTCTTCAT
TGGCTCCACCATCCCACGGGAGCCCCTGAAATTGGAGGACTCTGTGGCATATGAAGACCA
CGGAATAACCGTATTGCCCAAGATGGGATCTCATGAACCCATGATCTCTCCCCTTACCCT
CATCTCCGTGAGCCCTGCCAACAGATCTTCAGTCCACCCTGCCCCACCCTTACATGAATC
CATGGCCGTAGAGCACTTCTA
>ENST00000270162.6 cdna chromosome:GRCh38:21:43414515:43427128:-1 gene:ENSG00000142178.7 gene_biotype:protein_coding transcript_biotype:protein_coding gene_symbol:SIK1 description:salt inducible kinase 1 [Source:HGNC Symbol;Acc:HGNC:11142]
ATGCGGCGCGGCCCCGGAGGCAGCAGCAGCGGCGGCGGCAGCCGGAGCAGTAGGCACCCG
AGCAGCGCCAGCGGCCGAGCGGGCGGCTTCCTGGCCTGGGCGCTCCGGTGGCGGCGGAGG
TGCGCGCGGAGCCATGGTTATCATGTCGGAGTTCAGCGCGGACCCCGCGGGCCAGGGTCA
GGGCCAGCAGAAGCCCCTCCGGGTGGGTTTTTACGACATCGAGCGGACCCTGGGCAAAGG
CAACTTCGCGGTGGTGAAGCTGGCGCGGCATCGAGTCACCAAAACGCAGGTTGCAATAAA
AATAATTGATAAAACACGATTAGATTCAAGCAATTTGGAGAAAATCTATCGTGAGGTTCA
GCTGATGAAGCTTCTGAACCATCCACACATCATAAAGCTTTACCAGGTTATGGAAACAAA
GGACATGCTTTACATCGTCACTGAATTTGCTAAAAATGGAGAAATGTTTGATTATTTGAC
TTCCAACGGGCACCTGAGTGAGAACGAGGCGCGGAAGAAGTTCTGGCAAATCCTGTCGGC
CGTGGAGTACTGTCACGACCATCACATCGTCCACCGGGACCTCAAGACCGAGAACCTCCT
GCTGGATGGCAACATGGACATCAAGCTGGCAGATTTTGGATTTGGGAATTTCTACAAGTC
AGGAGAGCCTCTGTCCACGTGGTGTGGGAGCCCCCCGTATGCCGCCCCGGAAGTCTTTGA
GGGGAAGGAGTATGAAGGCCCCCAGCTGGACATCTGGAGCCTGGGCGTGGTGCTGTACGT
CCTGGTCTGCGGTTCTCTCCCCTTCGATGGGCCTAACCTGCCGACGCTGAGACAGCGGGT
GCTGGAGGGCCGCTTCCGCATCCCCTTCTTCATGTCTCAAGACTGTGAGAGCCTGATCCG
CCGCATGCTGGTGGTGGACCCCGCCAGGCGCATCACCATCGCCCAGATCCGGCAGCACCG
GTGGATGCGGGCTGAGCCCTGCTTGCCGGGACCCGCCTGCCCCGCCTTCTCCGCACACAG
CTACACCTCCAACCTGGGCGACTACGATGAGCAGGCGCTGGGTATCATGCAGACCCTGGG
CGTGGACCGGCAGAGGACGGTGGAGTCACTGCAAAACAGCAGCTATAACCACTTTGCTGC
CATTTATTACCTCCTCCTTGAGCGGCTCAAGGAGTATCGGAATGCCCAGTGCGCCCGCCC
CGGGCCTGCCAGGCAGCCGCGGCCTCGGAGCTCGGACCTCAGTGGTTTGGAGGTGCCTCA
GGAAGGTCTTTCCACCGACCCTTTCCGACCTGCCTTGCTGTGCCCGCAGCCGCAGACCTT
GGTGCAGTCCGTCCTCCAGGCCGAGATGGACTGTGAGCTCCAGAGCTCGCTGCAGTGGCC
CTTGTTCTTCCCGGTGGATGCCAGCTGCAGCGGAGTGTTCCGGCCCCGGCCCGTGTCCCC
AAGCAGCCTGCTGGACACAGCCATCAGTGAGGAGGCCAGGCAGGGGCCGGGCCTAGAGGA
GGAGCAGGACACGCAGGAGTCCCTGCCCAGCAGCACGGGCCGGAGGCACACCCTGGCCGA
GGTCTCCACCCGCCTCTCCCCACTCACCGCGCCATGTATAGTCGTCTCCCCCTCCACCAC
GGCAAGTCCTGCAGAGGGAACCAGCTCTGACAGTTGTCTGACCTTCTCTGCGAGCAAAAG
CCCCGCGGGGCTCAGTGGCACCCCGGCCACTCAGGGGCTGCTGGGCGCCTGCTCCCCGGT
CAGGCTGGCCTCGCCCTTCCTGGGGTCGCAGTCCGCCACCCCAGTGCTGCAGGCTCAGGG
GGGCTTGGGAGGAGCTGTTCTGCTCCCTGTCAGCTTCCAGGAGGGACGGCGGGCGTCGGA
CACCTCACTGACTCAAGGGCTGAAGGCCTTTCGGCAGCAGCTGAGGAAGACCACGCGGAC
CAAAGGGTTTCTGGGACTGAACAAAATCAAGGGGCTGGCTCGCCAGGTGTGCCAGGCCCC
CGCCAGCCGGGCCAGCAGGGGCGGCCTGAGCCCCTTCCACGCCCCTGCACAGAGCCCAGG
CCTGCACGGCGGCGCAGCCGGCAGCCGGGAGGGCTGGAGCCTGCTGGAGGAGGTGCTAGA
GCAGCAGAGGCTGCTCCAGTTACAGCACCACCCGGCCGCTGCACCCGGCTGCTCCCAGGC
CCCCCAGCCGGCCCCTGCCCCGTTTGTGATCGCCCCCTGTGATGGCCCTGGGGCTGCCCC
GCTCCCCAGCACCCTCCTCACGTCGGGGCTCCCGCTGCTGCCGCCCCCACTCCTGCAGAC
CGGCGCGTCCCCGGTGGCCTCAGCGGCGCAGCTCCTGGACACACACCTGCACATTGGCAC
CGGCCCCACCGCCCTCCCCGCTGTGCCCCCACCACGCCTGGCCAGGCTGGCCCCAGGTTG
TGAGCCCCTGGGGCTGCTGCAGGGGGACTGTGAGATGGAGGACCTGATGCCCTGCTCCCT
AGGCACGTTTGTCCTGGTGCAGTGAGGGCAGCCCTGCATCCTGGCACGGACACTGACTCT
TACAGCAATAACTTCAGAGGAGGTGAAGACATCTGGCCTCAAAGCCAAGAACTTTCTAGA
AGCGAAATAAGCAATACGTTAGGTGTTTTGGCTTTTTAGTTTATTTTTGTTTTATTTTTT
TCTTGCACTGAGTGACCTCAACTTTGAGTAGGGACTGGAAACTTTAGGAAGAAAGATAAT
TGAGGGGCGTGTCTGGGGGCGGGGGCAGGAGGGGAGCGGGGTGGAGGGAACACGTGCAGT
GCCGTGGTGTGGGGATCTCGGCCCCTCTCTCTGGGTTCGTCGTGGTTGAGATGATTACCT
CGGACGTCTACGGAAACGAGCGGGCGCATTGTTGTCCGCTTGTGTGTGTGTGTGTGTGTG
TGTGTGTGCGCGTGCATTGATTACTATCCATTTCTTTAGTCAACGCTCTCCACTTCCTGA
TTTCTGCTTTAAGGAAAACTGTGAACTTTCTGCTTCATGTATCAGTTTTAAAGCAGCCCA
GGCAAAGATCATCTACAGATTCTAGGAATTCTCTCCCCTGAAATCAAAACCTGGAAGACT
TTTTTTTCTTATTTTAGTTGAGAAGTTTCATAAACTGCTCAAGGATTAGTTTTCCAGGAC
TCTGCGGAGGAACGGCAGGAAGAACCTCAGAGAGGGCAGAGGTGACTTCAAAGTGCTGGG
GACTCCGTCCTGAGGGTCACTTGGCCCTGAGCCCCTGCGTGCCCTTGCGGAAGCCCAGAA
GCTTCTTCCTGCTGCACCTCCCGTTTCCGCTGCTGCTGACGTTTATGCATTTCATGATGG
GGTCCAACAAGAACACCTGACTTGGGTGAAGTTGTGCAATATTGGAGGCTGACTGTAGGG
CTGGGCAGCTGGGAGACAGGCTCATGGCTCATGGCTCATGGCTCAGGGCGGTGCCTGCCC
TGGGCCGGGACCCCCCTCCCCACCCCCCACCTAGGCTTTTTGGGTTTTGTTCAAGGAAGG
TAAAGTGAGAGGTTTAGGTCAGTGTTTTTAAGTTTTTGTTTTTTTTTTAAAGCAAATCCT
GTATATGTATCTACATGGGAGACAGGTAGACACTACTTATTTGTTACATTTTGTACTATA
CGTTTGTGTTCCAGGTTTCAGCTTCCCTCGCTCCTGTTGTTAAGAAGCGTCCCTGTCAGC
ACAGGTGTGCATTGAGGAAGGGGCCCCAGGGCCTTCGCTCCCTCAGCACTGGGGTGGAGG
CGGCAGGAAGGGGCGGCCCTTACCTGGCAGGTCTGGGCGCACCTTTAGCAGGTGGACTCC
GTGGGGCTCCACCAGCCAGAAGCCTCTGGAAGGCAACGAAGGCAATGCTGCTCCCTGAGT
CCAGTCCCCGCCCCCAAACCCAGCCCAGGTGCCTTCAGCTACTTCGGCTTCTTAAACCCT
GCAGTGTTAAACAGAGGCATTGAGAAAGGGGAAAGGCGGGTATTTTTAAAAGCCAAAGAT
TGACCCAGTTACTTGAGGGTAGGGAGGCGGGCCCAGTGCAGGAGGCTGCATCCCTGGCCT
GCTGGTGCCCACCGGGGGCTGTGCCTGTGCCGGGCCGCAGGGAAGCTGGCTGCCCCCATT
CCTGCTGCTGCTGCTGCTGCTGCTCTGTGGCTGTTTCAAAGACTGGGCGAAAGGCTGTCC
GGAGGGCAGACCAGGTGCCTTGCCGCAGAGAAAACACCAAAGTCTCCTGTTCGCTCATAA
AGAAGTTTTTGGGATGGGAGAGAATCCAGACCATCTTGGGGCAGCCAGGCCCTTGCCTTC
ATTTTTACAGAGGTAGCACAACTGATTCCAACACAAAACCCCTTCCCCTTTTTAAAATGA
TTTCTGTTCTAATGCCATAGATCAAAGGCCTCAGAAACCATTGTGTGTTTCCTCTTTGAA
GCAATGACAAGCACTTTACTTTCACGGTGGTTTTTGTTTTTTCTTATTGCTGTGGAACCT
CTTTTGGAGGACGTTAAAGGCGTGTTTTACTTGTTTTTTTAAGAGTGTGTGATGTGTGTT
TTGTAGATTTCTTGACAGTGCTGTAATACAGACGGCAATGCAATAGCCTATTTAAAGACA
CTACGTGATCTGATTGAGATGTACATAGTTTTTTTTTTTACCATAACTGAATTATTTTAT
CTCTTATGTTAACATGAGAAATGTATGCCAAATGATTAGTTGATGTATGTTTTTTAATTT
AATATTTAAATAAAATATTTGGAAGGAAAAAA
>ENST00000536229.7 cdna chromosome:GRCh38:18:78991682:78997322:1 gene:ENSG00000256463.8 gene_biotype:protein_coding transcript_biotype:protein_coding gene_symbol:SALL3 description:spalt like transcription factor 3 [Source:HGNC Symbol;Acc:HGNC:10527]
TGTTAAGTGAACTGGCAAAGGCATCTCTAATTTTGCTGGAAATGAGGAAGCCGGATGGTA
AAGGGGAATCCTAATGAGCCCATCGAAAGCCGGCTTTGTACTCAACAGACAGGGTAGCCG
CAGATTGTATGAAAATATTGGAAATCAATGGCTTCTATGGAATTTCATTAAGAAGCAGGA
TCCACAATTGATAGGGCCTCATAATTTGATGGATTGGGCTAAGAAAATGATTAGCTAGCT
AGAAAGAGTCATAGAATACGCACGCTGGGACGTCAGAAATGTCGAAGTGGGGTAATTTGT
ACAAAATAAAAAATATTGATTTTACTCGTGCAAAATTTTGAGACGGAGGGCGGGCGCCGA
GCCCCGGCTGACTCACTCTCTTGGTCTTGCAGCCGCCCCGGGGGAAGGTGCGGAGGACGC
AGACAGCGGGCCCGAGAGCCGCAGCGGGGGCGAGGAGACCAGCGTGTGCGAGAAATGCTG
CGCCGAGTTCTTCAAGTGGGCGGACTTCCTGGAGCACCAGCGGAGCTGCACCAAGCTCCC
GCCCGTGCTGATCGTGCACGAGGACGCGCCCGCGCCGCCCCCCGAGGACTTCCCCGAGCC
TTCGCCCGCCAGCTCCCCCAGCGAGCGCGCCGAAAGCGAGGCGGCCGAGGAGGCGGGTGC
GGAGGGCGCGGAGGGCGAGGCCAGGCCGGTGGAGAAGGAGGCCGAGCCCATGGACGCGGA
ACCCGCGGGGGACACGCGCGCGCCCCGGCCCCCGCCTGCGGCCCCTGCACCCCCAACGCC
CGCCTACGGCGCGCCCAGCACCAACGTGACCCTGGAGGCGCTGCTGAGCACCAAGGTGGC
GGTGGCGCAGTTCTCGCAGGGCGCGCGCGCGGCAGGCGGCTCGGGAGCAGGTGGAGGCGT
GGCAGCTGCAGCCGTGCCCCTGATCCTGGAACAGCTCATGGCCCTGCAGCAGCAGCAGAT
CCACCAGCTGCAGCTCATCGAGCAGATCCGCAGCCAGGTGGCCCTCATGCAGCGCCCGCC
GCCGCGGCCCTCACTCAGCCCCGCGGCCGCCCCGAGCGCACCGGGCCCGGCCCCCAGCCA
GCTGCCCGGGCTGGCCGCGCTCCCGCTGTCGGCCGGGGCCCCTGCCGCCGCCATCGCGGG
CTCGGGCCCCGCCGCCCCGGCCGCCTTCGAGGGCGCGCAGCCGCTGTCCCGGCCCGAGTC
TGGCGCCAGCACCCCCGGCGGCCCTGCGGAGCCCAGCGCGCCCGCCGCCCCCAGCGCCGC
CCCTGCCCCCGCTGCCCCCGCCCCGGCGCCAGCGCCGCAGAGCGCAGCCTCGTCGCAGCC
GCAGAGCGCATCCACGCCGCCTGCCCTGGCCCCGGGGTCCCTGCTGGGTGCGGCGCCCGG
CCTGCCAAGTCCGCTTCTACCTCAGACTTCCGCCAGCGGCGTCATCTTCCCCAACCCGCT
GGTCAGCATCGCGGCCACGGCCAACGCTCTGGACCCGCTGTCCGCGCTCATGAAGCACCG
CAAGGGCAAGCCGCCCAATGTGTCGGTGTTCGAGCCCAAAGCCAGCGCCGAGGACCCGTT
CTTCAAGCACAAATGCCGCTTCTGCGCCAAGGTCTTCGGCAGCGACAGCGCGCTCCAGAT
CCACCTGCGCTCGCACACAGGCGAGCGGCCCTTCAAGTGCAACATCTGCGGGAACCGCTT
CTCCACCAAAGGCAACCTGAAGGTGCACTTCCAGAGGCACAAGGAGAAGTACCCCCACAT
CCAGATGAACCCTTACCCGGTCCCCGAGTACCTGGACAACGTGCCCACCTGCTCGGGCAT
CCCCTACGGCATGTCGCTGCCCCCCGAGAAGCCCGTGACCACCTGGCTGGACAGCAAGCC
CGTGCTGCCCACCGTGCCCACGTCCGTGGGGCTGCAACTGCCGCCCACTGTCCCTGGCGC
GCACGGCTACGCCGACTCTCCCAGCGCCACCCCAGCCAGCCGCTCCCCGCAGAGGCCCTC
GCCCGCCTCCAGCGAGTGCGCCTCCTTGTCCCCAGGCCTCAACCACGTGGAGTCCGGCGT
GTCGGCCACCGCCGAGTCCCCACAGTCGCTCCTCGGCGGGCCGCCCCTCACTAAAGCCGA
GCCCGTCAGCCTGCCCTGCACCAACGCCAGGGCCGGGGACGCTCCCGTGGGCGCGCAGGC
TAGCGCTGCACCCACATCGGTGGACGGCGCACCCACGAGCCTCGGCAGCCCCGGGCTGCC
CGCCGTCTCCGAGCAGTTCAAGGCCCAGTTTCCGTTCGGGGGGCTGCTAGACTCGATGCA
AACGTCGGAAACCTCGAAGCTGCAGCAGCTGGTGGAGAACATCGACAAGAAGATGACGGA
CCCGAACCAGTGCGTCATCTGCCACCGGGTGCTGAGCTGCCAGAGCGCGCTGAAGATGCA
CTACCGGACGCACACGGGGGAGCGGCCGTTCAAGTGCAAGATCTGCGGCCGCGCCTTCAC
CACCAAGGGCAACCTCAAGACGCACTTCGGCGTGCACCGTGCAAAGCCGCCCCTGCGCGT
GCAGCACTCCTGCCCCATCTGCCAGAAGAAGTTCACCAACGCCGTGGTCCTGCAGCAGCA
CATCCGCATGCACATGGGCGGCCAGATCCCCAACACGCCGCTGCCGGAGGGCTTCCAGGA
TGCCATGGACTCCGAGCTGGCCTACGACGACAAGAACGCGGAGACCCTGAGCAGCTACGA
TGACGACATGGACGAGAACTCCATGGAGGACGACGCTGAGCTGAAGGACGCGGCCACCGA
CCCGGCCAAGCCACTCCTGTCCTACGCGGGGTCCTGCCCGCCCTCCCCGCCCTCGGTCAT
CTCCAGCATTGCCGCCCTGGAGAACCAGATGAAGATGATCGACTCGGTCATGAGCTGCCA
GCAGCTGACCGGCCTCAAGTCCGTGGAGAACGGGTCCGGGGAGAGTGACCGCCTGAGCAA
CGACTCCTCGTCGGCCGTGGGCGACCTGGAGAGCCGCAGCGCGGGCAGCCCCGCCCTGTC
CGAGTCCTCGTCCTCGCAGGCCCTGTCGCCGGCCCCCAGCAATGGTGAGAGCTTCCGCTC
CAAGTCCCCGGGCCTGGGCGCCCCGGAGGAGCCCCAGGAAATCCCGCTCAAGACCGAGAG
GCCGGACAGCCCAGCCGCCGCCCCGGGCAGCGGAGGCGCCCCTGGCCGCGCGGGCATCAA
GGAGGAGGCGCCCTTCAGCCTGCTGTTCCTGAGCAGGGAGCGGGGTCCCAGCCAAAGCAC
TCCTAGCCTGATCTCCAGCGCCGCACCCACCATGATCAAAATGGAAGTGAACGGTCACGG
CAAGGCCATGGCGCTGGGCGAGGGTCCCCCGCTGCCCGCGGGCGTCCAGGTCCCCGCCGG
GCCTCAGACAGTGATGGGCCCGGGCCTGGCGCCCATGCTGGCCCCCCCACCGCGCCGGAC
GCCCAAGCAGCACAACTGCCAGTCGTGCGGGAAGACCTTCTCCTCGGCCAGCGCCCTGCA
GATCCATGAGCGCACGCACACCGGCGAGAAGCCGTTCGGCTGCACCATCTGCGGCCGGGC
CTTCACCACTAAGGGCAACCTCAAGGTGCACATGGGGACACACATGTGGAATAACGCCCC
CGCGAGACGCGGCCGCCGCCTGTCTGTGGAGAACCCCATGGCTCTCCTAGGGGGTGATGC
CCTGAAGTTCTCTGAAATGTTCCAGAAGGACCTGGCAGCTCGGGCAATGAACGTCGACCC
CAGTTTTTGGAACCAGTATGCTGCAGCCATCACTAACGGGCTCGCCATGAAGAACAACGA
GATCTCCGTCATCCAGAACGGCGGCATCCCCCAGCTCCCCGTGAGTCTTGGGGGCAGCGC
CCTCCCCCCTCTGGGCAGCATGGCCAGTGGGATGGACAAAGCACGCACTGGCAGTAGCCC
ACCCATCGTCAGCTTGGACAAAGCGAGCTCAGAAACAGCAGCCAGCCGCCCATTCACGCG
GTTTATCGAGGATAACAAGGAGATTGGTATCAACTAG
>ENST00000613250.2 cdna chromosome:GRCh38:CHR_HSCHR19KIR_G248_A_HAP_CTG3_1:54786459:54798281:1 gene:ENSG00000275593.4 gene_biotype:transcribed_unprocessed_pseudogene transcript_biotype:processed_transcript gene_symbol:KIR3DP1 description:killer cell immunoglobulin like receptor, three Ig domains pseudogene 1 [Source:HGNC Symbol;Acc:HGNC:16343]
GTGGTCAGGACAAGCCCTTCCTCTCTGCCTGGCCCAGCCCTGTGGTGTCTGAAGGAGAAC
ATGTGGCTCTTCAGTGTCGCTCTCGTCTTGGGTTTAACGAATTCAGTCTGTCCAAAGAAG
ACGGGATGCCTGTCCCTGAGCTCTACAACAGAGTATTCCGAAACACCGTTTTCATAGGCC
CTGTGACCCCAGCACATGCAGGGACCTACAGATGTCGGGGTTCACACCCACACTTCCTCA
CTGGGTGGTCAGCACCCAGCAACCCCCTGGTGATCATGGTCACAGGAGTCCACAGAAAAC
CTTCCCTCCTGGCCCACCCAGGTCCCCTGGTGAAATCAGAAGAGACAGTCATCCTGCAAT
GTTGGTCAGATGTCATGTTTGAGCACTTCCTTCTGCACAGAGAGGGGAAGTTTAATGACA
CTTTGCGCCTCACTGGAGAGCTCCATGATGGGGTCTCCAAGGCCAACTTCTCCATCGGTC
GCATGACGCAAGACCTTGCAGGGACCTACAGATGCTACGGTTCTGTTCCTCATTCCCCCT
ATCAGTTGTCAGCTCCCAGTGACCCTCTGGACATCGTGATTACAGGTCTATGTGGGAAAC
CTTCTCTCTCAGCCCAGCCGCGCCCCATGGTTAAGGCAGGAGAGAGCGTGACCTTGTCCT
GCAGCTCCCGGAGCTCCTATGACATCTACCATCTATCAAGGGAGGGGGAGGCTCATGAAC
TTAGGTTCCCTGCAGTGCCCAAGGTCAATGGAACCTTCCAGGCCAACTTTCCTCTGGGCC
CTGCCACCCACGGAGGGACCTACAGATGCTTCGGCTCTTTCCGTGACTCTCCCTACGAGT
GGTCAGACCTTAGTGACCCACTGCTTGTTTCTGTCACAGATTCTATGAAGGAGAAAGGAA
AAGATGTGATACTGTAATTTTGCTCCATTTGTCTAAAATGAGTAGGCTGCAACTCCTCTT
GAAGTGATACCTTTTCTAGCTCTTGTTGGAGGTGTCTCAGGACTCATTACTTCGGGGAAC
CTGCAACTGTGTCAGTCTGGGGAAACTGCAAATATTCTTGTCTTACATTTGTCTCCAGCC
AATTGTGATGGACTCCAGTGACCTGCAATTGCTGTTATTGCAGGTAAAATGTACCTGAGT
CAGGCCACAGTTCTCCTGGACTATGAGCCCCTGGCCATGTTCCTGAGGCAATTCTGTTCA
TCTAAATATAATAATAATAACAC
>ENST00000482997.5 cdna chromosome:GRCh38:2:152126004:152175729:-1 gene:ENSG00000115145.9 gene_biotype:protein_coding transcript_biotype:retained_intron gene_symbol:STAM2 description:signal transducing adaptor molecule 2 [Source:HGNC Symbol;Acc:HGNC:11358]
AGGGAGCCGCGGCCGCGGGTCACCCGGCGGGTAGCAGTTGCTGAGTGTCAGCTAGACAGC
AGCGACTAGGGCTCGGGCGCCGGCGAGATGCCTTTGTTCACCGCCAACCCCTTCGAGCAA
GACGTGGAAAAAGCCACGAATGAGTACAACACTACAGAAGATTGGAGTCTTATTATGGAC
ATATGTGACAAAGTTGGAAGTACTCCTAATGGAGCGAAAGATTGCCTAAAAGCCATAATG
AAAAGGGTAAATCATAAGGTTCCACATGTTGCTCTGCAAGCACTAACTCTTCTTGGGGCT
TGTGTGGCAAACTGTGGAAAGATATTTCATTTAGAAGTATGTTCCCGTGATTTTGCAACA
GAAGTACGTGCTGTGATTAAAAATAAGGCACATCCTAAAGTATGTGAAAAACTGAAATCT
TTAATGGTGGAGTGGTCAGAAGAATTTCAGAAGGACCCTCAGTTTAGTCTGATATCTGCA
ACTATTAAATCTATGAAAGAAGAAGGAATTACTTTTCCTCCAGCAGGTTCTCAGACTGTC
TCAGCTGCTGCCAAGAATGGTACGTCATCGAACAAAAACAAAGAGGATGAAGACATAGCT
AAAGCTATTGAATTATCGCTGCAAGAACAGAAACAGCAACACACAGAAACAAAATCCTTA
TATCCATCTTCAGAAATTCAGTTAAATAATAAGGTTGCACGGAAAGTGAGAGCTTTATAT
GATTTTGAAGCTGTTGAGGACAATGAACTCACCTTTAAACATGGTGAAATAATTATTGTT
TTGGATGACAGTGATGCCAATTGGTGGAAAGGAGAAAATCACAGAGGAATAGGACTTTTC
CCATCCAATTTTGTAACAACTAATTTAAACATAGAGACTGAGGCAGCGGCTGTGGACAAA
TTGAATGTAATTGATGATGATGTGGAGGAAATTAAGAAATCAGAGCCTGAGCCTGTTTAT
ATAGATGAGGATAAGATGGATAGAGCCCTGCAGGTACTTCAGAGTATAGATCCAACAGAT
TCAAAACCAGACTCCCAAGACCTTTTGGATTTAGAAGATATCTGCCAACAGATGGGTCCA
ATGATAGATGAAAAACTTGAAGAAATTGATAGGAAGCATTCAGAATTGTCTGAATTGAAT
GTTAAAGTCCTGGAAGCTCTGGAACTATATAACAAATTGGTGAATGAAGCACCAGTGTAC
TCAGTCTATTCAAAGCTCCACCCTCCAGCACATTACCCACCTGCATCATCTGGGGTTCCA
ATGCAGGTGAGCATGTTTTTTGAGAACATTTTCTAAATTATAAACAACTTTTAAAAGTAA
AAGAAAATGTTTTATAGCATAGTATTAAGATTTCTTTTGTCTGTGAATAAAATTATAAAA
TTTATCTTTGATTGTTTCAGTAAATATTGGCTAAACAATTAACATTCACCAGAGCAAATT
AGACAGATACTGATATTTCACAAATACATTTTAGTTCAGTTTTAACAT
>ENST00000264363.6 cdna chromosome:GRCh38:4:114827763:115113876:-1 gene:ENSG00000138653.9 gene_biotype:protein_coding transcript_biotype:protein_coding gene_symbol:NDST4 description:N-deacetylase and N-sulfotransferase 4 [Source:HGNC Symbol;Acc:HGNC:20779]
AAAGACCGACTACAGCTAAACAAGAGGCACAGCAGCACTAGCAACAGCAGAGCAGGAGCA
GCTGGTATTCCGGTGATTAAATAGTTCTCATAGCCTTTTTGCTGTACTCGGTCTGCTCCC
TGGTGTAATTCTCGTGTCCAAGAAGGAAGCTGCATTTTAACGGTGTGCTGAACAGAGGTT
TGAATCATTCCAGCTGGCTGCTTGTTTTGAAAAGGACAATGTGTGTATAAATAAAAGGAC
TCTGCTGGAAGAGTTCAGACACTAAGACTGGAGCTAGAGAGTGCTCTTGGAATATTGTTG
AGGCAGATTGCATGAACTGAAAGCTCCTTCTAATTAACCTGGAGCCAAGTGAACCTGAAT
ACTGGATATCTCATGTTCTAACACGGGATAAATTCAAGTTAGAAAAAGACAAAATATTGA
AATGCTTCTCTAGATTATGCTTAGAGGATTCTGCAGCAATTCTCAGTATTGGACATATTC
AAAATCTCCTCAACGTATATCCTTCCCATCTATTGCCTTCCAGCTTTAACTCAGTTGTGC
TCCCTTCAAACATTTTACATGATTTGCGATGGTTACATGAACTCTGGGGAAGTGATATTT
GCAACATCTCATACTTTATTCACTATGGCACTTTAGGAAACGAAATTGGGAAAAAGCTTC
CAAAACATTATTCTAAAAAATGAATCTTATTGTGAAACTTCGGAGAAGTTTTCGAACATT
GATTGTTCTCTTAGCTACCTTTTGCTTGGTGAGCATTGTCATTTCTGCCTATTTTCTCTA
CTCTGGCTACAAACAGGAAATGACACTTATTGAAACCACTGCAGAAGCAGAATGCACTGA
CATCAAAATTCTACCATATAGGTCAATGGAGCTGAAAACAGTTAAACCTATTGACACATC
CAAAACGGACCCTACTGTCCTTCTCTTCGTGGAGAGCCAATACTCTCAACTCGGTCAAGA
TATCATAGCTATTTTGGAGTCCAGCCGATTTCAGTACCACATGGTTATTGCCCCTGGAAA
GGGAGATATACCTCCTCTTACAGATAATGGCAAAGGGAAATATACTTTAGTTATTTATGA
AAATATTCTGAAGTATGTCAGCATGGACTCATGGAATCGAGAGCTTTTAGAAAAATACTG
TGTGGAATACAGTGTTAGTATAATCGGTTTTCATAAAGCCAATGAGAACAGCTTACCAAG
TACACAATTAAAAGGCTTTCCGTTAAACCTTTTCAATAATCTAGCTCTAAAGGACTGTTT
TGTTAACCCTCAATCTCCTTTGCTGCATATTACCAAAGCCCCCAAGGTTGAGAAAGGCCC
TCTTCCTGGGGAAGACTGGACTATTTTCCAATATAATCATTCAACCTACCAGCCTGTACT
TTTAACTGAGTTACAGACAGAAAAATCCCTGTCATCCTTGTCTAGCAAAACACTCTTTGC
AACGGTGATTCAGGATCTGGGGCTTCATGATGGAATTCAGAGAGTACTTTTTGGCAACAA
CTTGAACTTTTGGCTGCACAAGCTCATCTTCATAGATGCCATCTCCTTCTTGTCAGGGAA
GAGGCTGACATTGTCCTTGGACAGGTACATCCTTGTGGACATTGATGATATATTTGTTGG
GAAAGAGGGAACAAGGATGAATGTCAAAGATGTGAAGGCATTACTAGAGACTCAAAATTT
ACTGCGCACTCAGGTTGCAAATTTTACCTTCAACCTTGGATTTTCAGGGAAGTTTTACCA
CACAGGGACTGAAGAGGAAGATGAAGGAGATGACCTTTTACTTCGGTCTGTGGATGAGTT
CTGGTGGTTTCCTCACATGTGGAGCCACATGCAGCCCCACCTCTTCCACAACGAGTCATC
TTTAGTAGAGCAGATGATTCTCAACAAGGAATTTGCACTGGAACATGGAATACCAATCAA
CATGGGCTATGCTGTGGCCCCACATCACTCAGGGGTCTACCCGGTTCACATTCAGCTGTA
TGCAGCTTGGAAGAAGGTCTGGGGTATTCAAGTCACCAGCACTGAAGAATATCCACATCT
GAAACCTGCCCGGTACAGAAAGGGCTTCATTCACAATAGCATCATGGTCCTCCCTCGACA
GACTTGTGGGTTGTTCACTCACACTATTTTCTACAAAGAATATCCAGGAGGACCCCAAGA
ACTGGATAAAAGTATCAGAGGAGGTGAACTTTTTCTCACAATCCTTCTAAACCCAATCAG
CATTTTCATGACCCATTTATCAAACTATGGAAATGACCGCCTAGGGTTATATACCTTTGT
GAACTTGGTCAACTTTGTGCAGAGCTGGACCAACCTGAAATTGCAAACTCTGCCTCCAGT
GCAACTGGCCCACCAGTATTTTGAGCTCTTCCCTGAGCAGAAAGACCCTCTATGGCAGAA
TCCATGTGATGATAAACGACACAAAGACATCTGGTCCAGAGAGAAAACTTGTGACCACTT
ACCAAAATTTCTAGTAATTGGTCCACAAAAAACAGGAACAACTGCACTTTATTTATTTCT
TCTTATGCATCCTTCAATCATCAGCAATCTCCCTAGTCCAAAGACATTTGAGGAAGTTCA
GTTCTTTAATGGCAACAACTATCACAAAGGAATAGACTGGTATATGGACTTTTTCCCTAC
ACCATCCAATACTACAAGTGACTTTCTGTTTGAAAAGAGTGCTAATTACTTCCATTCGGA
AGAAGCTCCAAGACGAGCCGCATCTCTTGTCCCCAAAGCCAAGATCATCACCATCCTCAT
TGACCCCTCAGACAGGGCATACTCTTGGTACCAGCACCAACGATCACATGAAGATCCAGC
TGCTCTGAGGTTCAATTTCTATGAAGTTATTTCAACAGGACATTGGGCTCCATCTGACTT
AAAAACTTTGCAGAGAAGATGCCTAGTACCTGGATGGTATGCAGTCCACATAGAAAGATG
GCTAACTTACTTTGCTACTTCTCAGTTGCTAATTATTGATGGACAGCAGCTGAGATCTGA
CCCAGCTACTGTGATGGATGAAGTCCAGAAGTTTCTGGGAGTTACACCTCGTTATAATTA
CTCTGAAGCACTAACGTTTGATCCCCAAAAGGGTTTTTGGTGTCAATTACTGGAAGGAGG
AAAGACAAAATGCCTTGGAAAAAGCAAAGGCCGAAAATATCCACCTATGGATCCAGAGTC
TAGAACGTTCCTCTCTAATTACTACCGAGATCATAATGTGGAACTATCCAAACTGCTACA
CAGACTGGGACAGCCTCTGCCATCGTGGCTGAGACAGGAACTGCAGAAAGTGAGATAGCA
CTGGAGACAAGAACTAAGCCTCTCAAGATACTTTTAGTGTTAAAAAAAAAA
>ENST00000406272.6 cdna chromosome:GRCh38:3:15003915:15043008:1 gene:ENSG00000177463.15 gene_biotype:protein_coding transcript_biotype:protein_coding gene_symbol:NR2C2 description:nuclear receptor subfamily 2 group C member 2 [Source:HGNC Symbol;Acc:HGNC:7972]
ATGACCAGCCCCTCCCCACGCATCCAGATAATCTCCACCGACTCTGCTGTAGCCTCACCT
CAGCGCATTCAGATTGTCACAGACCAGCAGACAGGACAGAAAATCCAGATAGTCACCGCA
GTGGACGCCTCCGGATCCCCCAAACAGCAGTTCATCCTGACCAGCCCAGATGGAGCTGGA
ACTGGGAAGGTGATCCTGGCTTCCCCAGAGACATCCAGCGCCAAGCAACTCATATTCACC
ACCTCAGACAACCTCGTCCCTGGCAGGATCCAGATTGTCACGGATTCTGCCTCTGTGGAG
CGTTTACTGGGGAAGACGGACGTCCAGCGGCCCCAGGTGGTAGAGTACTGTGTGGTCTGT
GGCGACAAAGCCTCCGGCCGTCACTATGGGGCTGTCAGTTGTGAAGGTTGCAAAGGTTTC
TTCAAAAGGAGTGTGAGGAAAAATTTGACCTACAGCTGCCGGAGCAACCAAGACTGCATC
ATCAATAAACATCACCGGAACCGCTGTCAGTTTTGCCGGCTGAAAAAATGCTTAGAGATG
GGCATGAAAATGGAATCTGTGCAGAGTGAACGGAAGCCCTTCGATGTGCAACGGGAGAAA
CCAAGCAATTGTGCTGCTTCAACTGAGAAAATCTATATCCGGAAAGACCTGAGAAGTCCC
CTGATAGCTACTCCCACGTTTGTGGCAGACAAAGATGGAGCAAGACAAACAGGTCTTCTT
GATCCAGGGATGCTTGTGAACATCCAGCAGCCTTTGATACGTGAGGATGGTACAGTTCTC
CTGGCCACGGATTCTAAGGCTGAAACAAGCCAGGGAGCTCTGGGCACACTGGCAAATGTA
GTGACCTCCCTTGCCAACCTAAGTGAATCTTTGAACAACGGTGACACTTCAGAAATCCAG
CCAGAGGACCAGTCTGCAAGTGAGATAACTCGGGCATTTGATACCTTAGCTAAAGCACTT
AATACCACAGACAGCTCCTCTTCTCCAAGCTTGGCAGATGGGATAGACACCAGTGGAGGA
GGGAGCATCCACGTCATCAGCAGAGACCAGTCGACACCCATCATTGAGGTTGAAGGCCCC
CTCCTTTCAGACACACACGTCACATTTAAGCTAACAATGCCCAGTCCAATGCCAGAGTAC
CTCAACGTGCACTACATCTGTGAGTCTGCATCCCGTCTGCTTTTCCTCTCAATGCACTGG
GCTCGGTCAATCCCAGCCTTTCAGGCACTTGGGCAGGACTGCAACACCAGCCTTGTGCGG
GCCTGCTGGAATGAGCTCTTCACCCTCGGCCTGGCCCAGTGTGCCCAGGTCATGAGTCTC
TCCACCATCCTGGCTGCCATTGTCAACCACCTGCAGAACAGCATCCAGGAAGATAAACTT
TCTGGTGACCGGATAAAGCAAGTCATGGAGCACATCTGGAAGCTGCAGGAGTTCTGTAAC
AGCATGGCGAAGCTGGATATAGATGGCTATGAGTATGCATACCTTAAAGCTATAGTTCTC
TTTAGCCCCGATCATCCAGGTTTGACCAGCACAAGCCAGATTGAAAAATTCCAAGAAAAG
GCACAGATGGAGTTGCAGGACTATGTTCAGAAAACCTACTCAGAAGACACCTACCGATTG
GCCCGGATCCTCGTTCGCCTGCCGGCACTCAGGCTGATGAGCTCCAACATAACAGAAGAA
CTTTTTTTTACTGGTCTCATTGGCAATGTTTCGATAGACAGCATAATCCCCTACATCCTC
AAGATGGAGACAGCAGAGTATAATGGCCAGATCACCGGAGCCAGTCTATAG
>ENST00000470978.1 cdna chromosome:GRCh38:10:26734651:26746782:1 gene:ENSG00000148459.15 gene_biotype:protein_coding transcript_biotype:processed_transcript gene_symbol:PDSS1 description:prenyl (decaprenyl) diphosphate synthase, subunit 1 [Source:HGNC Symbol;Acc:HGNC:17759]
TATCTGTGTCTGAAGCAGGAGGCTTGAGATGATTTTTATGGACACACCAAGAAATAACTG
CATTCAGAAACAGGTCTCTGTTCTAGGATGTCCCGACCCAGTGGTGCATGAGATCGCCTA
TCAGTACGGAAAAAATGTAGGAATAGCTTTTCAGCTAATAGATGATGTATTGGACTTCAC
CTCGTGTTCTGACCAGATGGGCAAACCAACATCAGCTGATCTGAAGCTCGGGTTAGCCAC
TGGTCCTGTCCTGTTTGCCTGTCAGCAGTTCCCAGAAATGAATGCTATGATCATGCGACG
GTTCAGTTTGCCTGGAGATGTAGACAGAGCTCGACAGTATGTACTACAGAGTGATGGTGT
GCAACAAACAACCTACCTCGCCCAGCAGTACTGCCATGAAGCAATAAGAGAGATCAGTAA
ACTTCGACCATCCCCAGAAAGAGATGCCCTCATTCAGCTTTCAGAAATTGTACTCACAAG
AGATAAATGACAACTCTTTCTGTTCTTTCTGGCAGCTATCTTACCAGACTGTGCCTAAAG
AATTTTGTGGAATACACTTTGTTTGCTTCATGTGCAGATAACCAAAAATCATTTTAAAAG
ATATCAAACTTATTGATGGGCAATTTATTTTTTTTTATTGCAAAAGTTTTTTCAGAAAAC
TTTTTAAATGTAATTAATAAACCACCTGAATCTGTCATTCTAGTCCTATAAATTATAATC
AAGGTATCTTGATGGTTATATGTGGTATTGTTTACACTGTTAATATCCACATGTAAGGCC
ATTACACAAATAAATAACC
>ENST00000399474.2 cdna chromosome:GRCh38:X:44476027:44477422:-1 gene:ENSG00000215035.2 gene_biotype:processed_pseudogene transcript_biotype:processed_pseudogene gene_symbol:FDPSP5 description:farnesyl diphosphate synthase pseudogene 5 [Source:HGNC Symbol;Acc:HGNC:3636]
ATGAATGGAGACCAGAAATCAGATGTTTATGCCCAAGAAAAGCAGGATTTCGTTCAGCAC
TTCCCCCAGATCATTAGGGTGCTGAGTGAGGATGAGATGGGGCACTCAGAGACAGGAGAT
GCTGTTGACCGGCTCAAGGAGGTCCTGGAGTACAATGCCATTGGAGGCAAGTATCACCAG
GATTTGATGGTGCTAGTAGCATTCTGGGAGCTGGTGGAGCCGAGGAAACAGGATGCTGAT
AGTCTCCAGCAGGCCCTGACCGTGGGCTGGTGTGTGGAACTGCTGCAAGCTTTCTTCCTG
GTGGCAGATGACATCATGGATTCATCCGTCTCCCGCCGGGGACAGATCTGGTGGTATCAG
AAGCCGGGCATGGGTTTGGATGCCATCAATGATGCTATGCTTCTGGAAGTATGTATCTAC
CACCTGCTGAAGCTCTATTGCCCAGAGCAGCCCTATTTTTTGGACCTAATCGAGCTCTTC
CTGCAGAGTTCCTATCAGACTGAGATTGGGTAGACCCTGGACCTCATCACAGCCCCCCAG
GGCAATGTGGATCTTGGCAGATTCACTGAAAAGAGGTACAAATCTATCGTCAAGTACAAG
GCAGCTTTCTACTCCTACCTTCCTGTAGCTGCAGCCATGTACAGCAGGAATTGATGGCGA
CAAGGAGCATGCTAATGGCAAGAAGATCCTGCTGGAGATGGGAGAGTTCTTTCAGATTCA
GGATGATTACCTTGACCTCTTTGGGGACCCCAGTGTGACCAGCAAAGTTGGCACTGACAT
CCAGGACAACAAATGCGGTTGGCTGGTGGTTCAGTGTCTGCAACAGGCCACTCCAGAATA
GTACCAGATCCTGAAGGAGAACTACCGGCAGAAGAAGGCCAAGAAGGTGGCCCAGGTTAA
GGCACTATCTGAGGAGCTGAATCTGCTGGCCGTGTTCTTGCAATATGAGGAAGACAGTTA
CAGCCACATTATGGGTCTCATTGAACAGTACGCAGCACCCCTGACCCCAGCCATCTTTCT
GGGGCTGGTGCGCAAAATCTATAAGCAGAAAAAGTAA
>ENST00000556566.1 cdna chromosome:GRCh38:14:93203506:93207029:-1 gene:ENSG00000170270.4 gene_biotype:protein_coding transcript_biotype:protein_coding gene_symbol:GON7 description:GON7, KEOPS complex subunit homolog [Source:HGNC Symbol;Acc:HGNC:20356]
GCTGGGAGAGTACGTCGGGCAGGAAGGGAAGCCGCAGAAGCTGCGGGTGTCCTGTGAGGC
GCCGGGTGACGGCGACCCTTTCCAGGGCCTGTTGTCTGGCGTGGCCCAGATGAAGGACAT
GGTGATGATGAAGATGATGCAGAAGATGAAAATAACATTGATAACAGAACTAACTTCGAT
GGACCATCTGCAAAACGGCCAAAAACACCGTCTTAACAATAGCCTTCATGACATTTAAAA
GATGGCTGTTGTATCCTTATTGTCACACTAGGACATTTAAGGAAGACTTATGCTCTAATT
TGGAAAAAGCATTTGTGTTGTTCTCCTGGGACAATTTTGTCAAAGAGAAAACTGGTTTTT
CTGTTTCTAGCAAAGATAGTAAAGGCTTAGAAATAAAA
>ENST00000618135.4 cdna chromosome:GRCh38:CHR_HSCHR19LRC_PGF1_CTG3_1:54191850:54194261:1 gene:ENSG00000274129.4 gene_biotype:protein_coding transcript_biotype:protein_coding gene_symbol:TSEN34 description:tRNA splicing endonuclease subunit 34 [Source:HGNC Symbol;Acc:HGNC:15506]
GAGGCCTAGGGGCGGGGCTTCGCCGAGACCCCGGAGGCTTTGGGTGCGCTGCAGCGGTCC
GCGGCGCGCAGCTGTTTCGGTAACTGCTTTGCCTCCCGGCTCCCGCAGGAGGATGCTGGT
GGTGGAGGTGGCGAACGGCCGCTCCCTGGTGTGGGGAGCCGAGGCGGTGCAGGCCCTCCG
GGAGCGCCTGGGTGTGGGGGGCCGCACGGTAGGCGCCCTGCCCCGCGGGCCCCGCCAGAA
CTCGCGCCTGGGCCTCCCGCTGCTGCTGATGCCCGAAGAGGCGCGGCTCTTGGCCGAGAT
CGGCGCCGTGACTCTGGTCAGCGCCCCGCGTCCAGACTCTCGGCACCACAGCCTGGCCCT
GACATCCTTCAAGCGCCAGCAAGAGGAGAGCTTCCAGGAGCAGAGCGCCTTGGCAGCTGA
GGCCCGGGAGACCCGTCGTCAGGAGCTCCTGGAGAAGATTACGGAGGGCCAGGCTGCTAA
GAAGCAGAAACTAGAACAGGCTTCAGGGGCCAGCTCAAGCCAGGAGGCCGGCTCGAGCCA
GGCTGCCAAAGAGGATGAGACCAGTGATGGCCAGGCTTCGGGAGAGCAGGAGGAAGCTGG
CCCCTCGTCTTCCCAAGCAGGACCCTCAAATGGGGTAGCCCCCTTGCCCAGATCTGCTCT
CCTTGTCCAGCTGGCCACTGCCAGGCCTCGACCGGTCAAGGCCAGGCCCCTGGACTGGCG
TGTCCAGTCTAAAGACTGGCCCCACGCCGGCCGCCCTGCCCACGAGCTGCGCTACAGTAT
CTACAGAGACCTGTGGGAGCGAGGCTTCTTCCTCAGTGCGGCTGGCAAGTTCGGAGGTGA
CTTCCTGGTCTATCCTGGTGACCCCCTCCGCTTCCACGCCCATTATATCGCTCAGTGCTG
GGCCCCTGAGGACACCATCCCACTCCAAGACCTGGTTGCTGCTGGGCGCCTTGGAACCAG
CGTCAGAAAGACCCTGCTCCTCTGTTCTCCGCAGCCTGATGGTAAGGTGGTCTACACCTC
CCTGCAATGGGCCAGCCTGCAGTGAACTCCAGAGACCTAGGGGATGTGGCTGTGTCGGCA
GCAAGAGCCTTTCTGGATGTTCCCCAGCTCTTCTCTGGGAGTCTAGAACATCCTCCTACC
TTTCTCCGCGGTTAGTTTTTGATTCCAGGTTTTCGAACACTACATCTTTTTTATGTTCTT
CCTTGTTTCAAAGCACTTATTGGCTGTGTTTTTGTAGTTACCTATTTTCACACTGTGAGC
TTCCCGAGAATGGGGCCTGGGTTTGATTCATCTGTTTTCTACAGGGTTTAAGTCTCAGGA
GGTCTCAATAAACTTGGTATATAAATGT
>ENST00000473745.5 cdna chromosome:GRCh38:7:128940672:128949388:1 gene:ENSG00000128604.18 gene_biotype:protein_coding transcript_biotype:protein_coding gene_symbol:IRF5 description:interferon regulatory factor 5 [Source:HGNC Symbol;Acc:HGNC:6120]
AGAAAGCGGAACTGAGCCCGCGTGTTCTGAGGCCAGGGCAGGGCTGGAGCGTTCTGAACA
CCTCCCCGTCCCAGCCCCTGGGCCAGGCAAGGGCCGGCCTTACCTCTCCTGGGTTGGTGG
CAGCAGAGCTGGGCTCTGAGGGAGGCCTGCAATGTGAGACAGTAGCAGCTCAGAGGCGGC
ACTAGGCAGGTGCAACCCCAAAAGACCCCTCTGCCATGAACCAGTCCATCCCAGTGGCTC
CCACCCCACCCCGCCGCGTGCGGCTGAAGCCCTGGCTGGTGGCCCAGGTGAACAGCTGCC
AGTACCCAGGGCTTCAATGGGTCAACGGGGAAAAGAAATTATTCTGCATCCCCTGGAGGC
ATGCCACAAGGCATGGTCCCAGCCAGGACGGAGATAACACCATCTTCAAGGCCTGGGCCA
AGGAGACAGGGAAATACACCGAAGGCGTGGATGAAGCCGATCCGGCCAAGTGGAAGGCCA
ACCTGCGCTGTGCCCTTAACAAGAGCCGGGACTTCCGCCTCATCTACGACGGGCCCCGGG
ACATGCCACCTCAGCCCTACAAGATCTACGAGGTCTGCTCCAATGGCCCTGCTCCCACAG
ACTCCCAGCCCCCTGAGGATTACTCTTTTGGTGCAGGAGAGGAGGAGGAAGAAGAGGAAG
AGCTGCAGAGGATGTTGCCAAGCCTGAGCCTCACAGAGGATGTCAAGTGGCCGCCCACTC
TGCAGCCGCCCACTCTGCGGCCGCCTACTCTGCAGCCGCCCACTCTGCAGCCGCCCGTGG
TGCTGGGTCCCCCTGCTCCAGACCCCAGCCCCCTGGCTCCTCCCCCTGGCAACCCTGCTG
GCTTCAGGGAGCTTCTCTCTGAGGTCCTGGAGCCTGGGCCCCTGCCTGCCAGCCTGCCCC
CTGCAGGCGAACAGCTCCTGCCAGACCTGCTGATCAGCCCCCACATGCTGCCTCTGACCG
ACCTGGAGATCAAGTTTCAGTACCGGGGGCGGCCACCCCGGGCCCTCACCATCAGCAACC
CCCATGGCTGCCGGCTCTTCTACAGCCAGCTGGAGGCCACCCAGGAGCAGGTGGAACTCT
TCGGCCCCATAAGCCTGGAGCAAGTGCGCTTCCCCAGCCCTGAGGACATCCCCAGTGACA
AGCAGCGCTTCTACACGAACCAGCTGCTGGATGTCCTGGACCGCGGGCTCATCCTCCAGC
TACAGGGCCAGGACCTTTATGCCATCCGCCTGTGTCAGTGCAAGGTGTTCTGGAGCGGGC
CTTGTGCCTCAGCCCATGACTCATGCCCCAACCCCATCCAGCGGGAGGTCAAGACCAAGC
TTTTCAGCCTGGAGCATTTTCTCAATGAGCTCATCCTGTTCCAAAAGGGCCAGACCAACA
CCCCACCACCCTTCGAGATCTTCTTCTGCTTTGGGGAAGAATGGCCTGACCGCAAACCCC
GAGAGAAGAAGCTCATTACTGTACAGGTGGTGCCTGTAGCAGCTCGACTGCTGCTGGAGA
TGTTCTCAGGGGAGCTATCTTGGTCAGCTGATAGTATCCGGCTACAGATCTCAAACCCAG
ACCTCAAAGACCGCATGGTGGAGCAATTCAAGGAGCTCCATCACATCTGGCAGTCCCAGC
AGCGGTTGCAGCCTGTGGCCCAGGCCCCTCCTGGAGCAGGCCTTGGTGTTGGCCAGGGGC
CCTGGCCTATGCACCCAGCTGGCATGCAATAACAAGGCTGCAGACGGTGACTGGCCCTGG
CTTCCTGGGTGGCGGTGCGGACTGATGTGGAGATGTGACAGCCCCGATGAGCACCTGGCT
GGCTGCAGGGTCCTACCTCTGGGTTTCCTGGAAGTGGATTTGGGCCAAGAAGGAGAGGGA
GAAAGGCCCGAGCCCCTGCCTTCCCGGGCCTTTCTCTCCTGGGCTGTCTCTGGTCTGGTC
AGCCTGGCTCTCGGGAAATTCAGCCATGAGCAGGGAAAGAACTCTCCCAACCCTGGGGCC
TAGCTGTATAGGAGGAATTGCCTAAGGGTGGCCCACTCTTGTGATTGCCCCATTTCCTCT
GGCAACAAAAGCCAGAGTGTTGTGGGCCAAGTCCCCCCACAGGGCCTCTGCAGGGCATGG
CCCTGATTTCCCTGGTTTGAGACTCACTTCCTCATCTCCCTGTCCTCTGAGATAATATGA
GTGAGCACTTAGGTATCATATCAGATGCTCAAGGCTGGCAGCTACCCCCTTCTTGAGAGT
CCAAGAACCTGGAGCAGAAATAATTTTTATGTATTTTTGGATTAATGAATGTTAAAAACA
GA
>ENST00000453646.1 cdna chromosome:GRCh38:9:39154075:39155479:1 gene:ENSG00000226625.1 gene_biotype:processed_pseudogene transcript_biotype:processed_pseudogene gene_symbol:RBM17P1 description:RNA binding motif protein 17 pseudogene 1 [Source:HGNC Symbol;Acc:HGNC:50366]
ATGCCCCCATACGATGGCCTGAGAGTGGAGACCAGTGACTCAAAAGCAGAAGGCTGGTTC
CAAAACATCAAACTTCTGCAGTCTCAGCTTCAGGTGAGGAAGGCAGCTCTCACTCAGGGA
AAGAGCCAAAGTTAGAAACAGTGCAGCTCTTGCCAGTCATTGACCTAAGGCCAGGCGGCT
CCTCAGATGACCTGCAAATTGGGGACACACCACGGCATGCAGCAGCTGGGCTGAAGGATC
CTGCTCCCAGTGGATTTTTGCAGGGGACGTTCTGATTCCCTTAGCTGACGAATATGATCC
TATGTTCCCTTATGATTATGAGAAAGTAGTGAAGTGCCAGAGAGAGGAACGACAGACACA
GCAGGAGCTAGAAATATGAAAGGAAATAGAAGAAAGGGAAAAGAGGCCTGAAGACAGGCA
AGAAGTTAGGGGAGTTCTGATCAAGGCGACCAAATCCAGATTCTGATGAAGGGGAAGATT
AGGAGGGAGAGAGGAGGAAAAGTAGTAGGGTGGAGCTGCCATTGCCCTTCCCACTTCTCT
GGTAGAGAAAGACCAAGAGTCACCCCGAGATTTTCCTTATGAAGAGGATTCAAGACCTCA
GTCATGGTCTTCCAAAGCAGCCATTCCTCCCCCAGTGAAGGAGGAACAGGACAGACTGAG
ATCTCCAAACCGGCCTAGCAGCTCCTTCCTCGCTAACGTGGTGGGAACGGTGGCGCACAA
CATCATGCAGAAGCGCGGCTTCCGGGAAGGCCGGGGCCTCGGGGAGCACCTGCAGGGGCT
GCGAGATGCCTTTCCGGTGGGGAAGACTAGCAGATCAGGCGGCAAGATCATCGTGGGCGA
CGCCGCAGAGAAAGATGCATTGAAGGATCAGGTACAAATCCACTGACTGAAATACTTGAG
TCCTACTAAGGTGGTCCTACTAAGGAACATGGTTGGTGAAGGGGAGGTGGAAGAAGACTT
GGAAGTTGAAACCAGAGAAGAAAAAAATATGGCAAAGTTGGAAAACGTGTGATATGTGAA
ATTCTTGGTGTCCCTGATGATGAAGCAGTACAGACCTTTTTAGAATTTGAGAGTTGAGTC
AGCAATTAAAGCTGTTGTTCACTTGAATAGAAGGTATTTTGGTGGACAGGTGGCAAGAGG
ATGTTTTTACATTTGTACAAATTCAGCATCTTGGATTTGGTGGAACAAGT
>ENST00000522656.5 cdna chromosome:GRCh38:8:17497091:17565274:1 gene:ENSG00000003989.16 gene_biotype:protein_coding transcript_biotype:protein_coding gene_symbol:SLC7A2 description:solute carrier family 7 member 2 [Source:HGNC Symbol;Acc:HGNC:11060]
CTTCTGCAGCGCGGCCGGCGGGCGCTCCTCTTCGCGGGACCAGCGAGGCGGCGGCCGCTG
CTCCAGCGTCCCCCAGCCGCGGGCCCCCGACGCGCTGCAGCCGGCAGCCCACCGCCGCCT
TCTTGGCGCGACCCCAACCCAGCCCCAGTCGCCTTCGTCAGACGTCAGAATGATTCCTTG
CAGAGCCGCGCTGACCTTTGCCCGATGTCTGATCCGGAGAAAAATCGTGACCCTGGACAG
TCTAGAAGACACCAAATTATGCCGCTGCTTATCCACCATGGACCTCATTGCCCTGGGCGT
TGGAAGCACCCTTGGGGCCGGGGTTTATGTCCTCGCTGGGGAGGTGGCCAAGGCAGACTC
GGGCCCCAGCATCGTGGTGTCCTTCCTCATTGCTGCCCTGGCTTCAGTGATGGCTGGCCT
CTGCTATGCCGAATTTGGGGCCCGTGTTCCCAAGACGGGGTCTGCATATTTGTACACCTA
CGTGACTGTCGGAGAGCTGTGGGCCTTCATCACTGGCTGGAATCTCATTTTATCGTATGT
GATAGGTACATCAAGTGTTGCAAGAGCCTGGAGTGGCACCTTTGATGAACTTCTTAGCAA
ACAGATTGGTCAGTTTTTGAGGACATACTTCAGAATGAATTACACTGGTCTTGCAGAATA
TCCCGATTTTTTTGCTGTGTGCCTTATATTACTTCTAGCAGGTCTTTTGTCTTTTGGAGT
AAAAGAGTCTGCTTGGGTGAATAAAGTCTTCACAGCTGTTAATATTCTCGTCCTTCTGTT
TGTGATGGTTGCTGGGTTTGTGAAAGGAAATGTGGCAAACTGGAAGATTAGTGAAGAGTT
TCTCAAAAATATATCAGCAAGTGCCAGAGAGCCACCTTCTGAAAACGGAACAAGTATCTA
TGGGGCTGGTGGCTTTATGCCTTATGGCTTTACGGGAACGTTGGCTGGTGCTGCAACTTG
CTTTTATGCCTTTGTGGGATTTGACTGCATTGCAACAACTGGTGAAGAAGTTCGGAATCC
CCAGAAAGCTATTCCCATTGGAATTGTGACGTCTTTGCTTGTTTGCTTTATGGCCTATTT
TGGGGTCTCTGCAGCTTTAACACTTATGATGCCGTACTACCTCCTCGATGAAAAAAGCCC
CCTTCCTGTAGCGTTTGAATATGTGGGATGGGGTCCTGCCAAATATGTCGTCGCAGCTGG
TTCTCTCTGCGCCTTGTCAACAAGTCTTCTTGGATCCATTTTCCCAATGCCTCGTGTAAT
CTATGCTATGGCGGAGGATGGGTTGCTTTTCAAATGTCTAGCTCAAATCAATTCCAAAAC
GAAGACACCAATAATTGCTACTTTATCATCGGGTGCAGTGGCAGCTTTGATGGCCTTTCT
GTTTGACCTGAAGGCGCTTGTGGACATGATGTCCATTGGCACACTCATGGCCTACTCTCT
GGTGGCAGCCTGTGTTCTCATCCTCAGGTACCAGCCTGGCTTATCTTACGACCAGCCCAA
ATGTTCTCCTGAGAAAGATGGTCTGGGATCGTCTCCCAGGGTAACCTCGAAGAGTGAGTC
CCAGGTCACCATGCTGCAGAGACAGGGCTTCAGCATGCGGACCCTCTTCTGCCCCTCCCT
TCTGCCAACACAGCAGTCAGCTTCTCTCGTGAGCTTTCTGGTAGGATTCCTAGCTTTCCT
CGTGTTGGGCCTGAGTGTCTTGACCACTTACGGAGTTCATGCCATCACCAGGCTGGAGGC
CTGGAGCCTCGCTCTCCTCGCGCTGTTTCTTGTTCTCTTCGTTGCCATCGTTCTCACCAT
CTGGAGGCAGCCCCAGAATCAGCAAAAAGTAGCCTTCATGGTTCCATTCTTACCATTTTT
GCCAGCGTTCAGCATCTTGGTGAACATTTACTTGATGGTCCAGTTAAGTGCAGACACTTG
GGTCAGATTCAGCATTTGGATGGCAATTGGCTTCCTGATTTACTTTTCTTATGGCATTAG
ACACAGCCTGGAGGGTCATCTGAGAGATGAAAACAATGAAGAAGATGCTTATCCAGACAA
CGTTCATGCAGCAGCAGAAGAAAAATCTGCCATTCAAGCAAATGACCATCACCCAAGAAA
TCTCAGTTCACCTTTCATATTCCATGAAAAGACAAGTGAATTCTAACACTTGCAGGAGCA
GAGCTGGTCATCGTCTTAGCATACATATCCTACACTGAGTAAACCGTAACGGGATGTCAT
CAGCATGCTGGGTTGTCATGGGTTTGCTGCATACATAGTTCACCCTAATTTATA
>ENST00000478414.1 cdna chromosome:GRCh38:7:107903503:107905763:1 gene:ENSG00000091140.12 gene_biotype:protein_coding transcript_biotype:retained_intron gene_symbol:DLD description:dihydrolipoamide dehydrogenase [Source:HGNC Symbol;Acc:HGNC:2898]
ACCATATGGCCCATGGAAAAGATTTTGCATCTAGAGGAATTGAAATGTCCGAAGTTCGCT
TGAATTTAGACAAGATGATGGAGCAGAAGAGTACTGCAGTAAAAGCTTTAACAGGTGGAA
TTGCCCACTTATTCAAACAGAATAAGGTTGTTCATGTCAATGGATATGGAAAGATAACTG
GCAAAAATCAAGTCACTGCTACGAAAGCTGATGGCGGCACTCAGGTTATTGATACAAAGA
ACATTCTTATAGCCACGGGTTCAGAAGTTACTCCTTTTCCTGGAATCACGGTATTTATGC
TTCATAATTTACAACCATTACAACTTTTCTTTAGAAATACGTTTTATAAGTTATTTATGC
TATTTGTGAACTTTGAGAGATTTCTGACTGAAATACTATATTTTGATGGTCATTCAGCTT
TGGGAAGTTACCTGTCTTTATTCTGCAGTGATTCTGACCAGCTATAGAACACTTTATATT
AAGATATGTTTGAATACAGTATGAAGTTAAAATTGACCATTGCGTTTGGAATATTGGTGG
ATAAAATTT
>ENST00000634200.1 cdna chromosome:GRCh38:CHR_HSCHR17_7_CTG4:36492602:36495735:1 gene:ENSG00000278574.4 gene_biotype:protein_coding transcript_biotype:protein_coding gene_symbol:ZNHIT3 description:zinc finger HIT-type containing 3 [Source:HGNC Symbol;Acc:HGNC:12309]
CTTGACACACTGGGCTTAAGGGATCCTCCTGCCTCAGCCTCCCAAGTAGCTGAGACCACA
TGTGTGTACCACCATGCCTGGATGATTTTTTTTATTTTCTGTAGAGACATAGTCTTGCTA
GGTTGCCCAGGCTGGTCTCAAACTCCTGGGCTCAAGTGATCCTCCCACCTTGGCCTCCGA
ATGTTAGGATTACAGGCGTGAGCCAGCACAGCTGGCCTTCTGTTGACTCTAACAGTGCAA
CCCTGAAACTCGTCCTGTTGAGAAAAAAATAAGATCAGCTCTTCCTACCAAAACCGTAAA
GCCTGTGGAAAACAAAGTGATGAGGAAGAAGACAGAGTTTCTTTGCAGAATTTAAAGAAT
TTAGGGGAATCTGCAACATTAAGAAGCTTATTGCTCAATCCACACCTCAGGCAGTTGATG
GTCAACCTCGATCAGGGAGAAGACAAAGCAAAGCTCATGAGAGCTTACATGCAAGAGCCT
TTGTTTGTGGAGTTTGCAGACTGCT
>ENST00000637504.1 cdna chromosome:GRCh38:11:69048932:69136316:1 gene:ENSG00000162341.16 gene_biotype:protein_coding transcript_biotype:protein_coding gene_symbol:TPCN2 description:two pore segment channel 2 [Source:HGNC Symbol;Acc:HGNC:20820]
GCAGTGAAGCTGGGCGCCTTCGGGGCTTGAGCTTCTGAGGGTCGGGTCCAGCGCGTGGGC
TGCTGGATGGCGGAACCCCAGGCGGAGTCGGAGCCCCTGCTGGGCGGGGCCCGCGGCGGT
GGCGGCGACTGGCCGGCGGGGCTGACCACTTACCGCAGCATCCAAGTCGGCCCTGGTGCC
GCGGCCAGGTGGGACCTCTGCATTGATCAGGCTGTGGTCTTCATCGAAGATGCTATTCAG
TACCGCTCCATCAACCACCGGGTGGATGCCAGCTCGATGTGGCTTTACCGACGGTATTAC
TCGAACGTATGCCAACGGACTTTGAGCTTCACCATCTTCTTGATCCTGTTTTTGGCTTTT
ATCGAGACCCCATCCTCACTCACCAGCACGGCGGACGTGCGCTACCGCGCTGCTCCCTGG
GAGCCGCCCTGCGGCCTGACCGAGAGTGTCGAGGTGCTCTGCCTGCTGGTCTTTGCGGCC
GACCTCTCTGTGAAGGGTTACCTGTTCGGGTGGGCCCATTTCCAGAAAAACCTTTGGCTG
CTGGGCTACCTCGTGGTGCTGGTGGTGTCTCTGGTGGACTGGACCGTGTCCCTGAGTCTC
GTGTGTCATGAGCCCCTGCGGATCCGCCGGCTTCTCCGTCCCTTCTTCCTGCTGCAGAAC
TCCTCTATGATGAAGAAGACCTTGAAATGCATCCGCTGGTCGCTGCCGGAAATGGCCAGC
GTCGGGCTGCTGCTGGCCATCCACCTGTGCCTCTTCACCATGTTCGGAATGCTGCTGTTC
GCTGGTGGGAAGCAGGATGATGGGCAGGACAGGGAGAGGCTGACCTACTTCCAGAACCTG
CCTGAGTCTCTGACTTCCCTCCTGGTGCTGCTGACCACGGCCAACAACCCCGATGTGATG
ATTCCTGCGTATTCCAAGAACCGGGCCTATGCCATCTTCTTCATAGTCTTCACTGTGATA
GGAAGCCTGTTTCTGATGAACCTGCTGACAGCCATCATCTACAGTCAGTTCCGGGGCTAC
CTGATGAAATCTCTCCAGACCTCGCTGTTTCGGAGGCGGCTGGGAACCCGGGCTGCCTTT
GAAGTCCTATCCTCCATGGTGGGGGAGGGAGGAGCCTTCCCTCAGGCAGTTGGGGTGAAG
CCCCAGAACTTGCTGCAGGTGCTTCAGAAGGTCCAGCTGGACAGCTCCCACAAACAGGCC
ATGATGGAGAAGGTGCGTTCCTATGGCAGTGTTCTGCTCTCAGCTGAGGAGTTTCAGAAG
CTCTTCAACGAGCTTGACAGAAGTGTGGTTAAAGAGCACCCGCCGAGGCCCGAGTACCAG
TCTCCGTTTCTGCAGAGCGCCCAGTTCCTCTTCGGCCACTACTACTTTGACTACCTGGGG
AACCTCATCGCCCTGGCAAACCTGGTGTCCATTTGCGTGTTCCTGGTGCTGGATGCAGAT
GTGCTGCCTGCTGAGCGTGATGACTTCATCCTGGGGATTCTCAACTGCGTCTTCATTGTG
TACTACCTGTTGGAGATGCTGCTCAAGGTCTTTGCCCTGGGCCTGCGAGGGTACCTGTCC
TACCCCAGCAACGTGTTTGACGGGCTCCTCACCGTTGTCCTGCTGGAGGCCGGAGATGGT
GGGCCTGCTGTCGCTGTGGGACATGACCCGCATGCTGAACATGCTCATCGTGTTCCGCTT
CCTGCGTATCATCCCCAGCATGAAGCTGATGGCCGTGGTGGCCAGTACCGTCCTGGGCCT
GGTGCAGAACATGCGTGCGTTTGGCGGGATCCTGGTGGTGGTCTACTACGTATTTGCCAT
CATTGGGATCAACTTGTTTAGAGGCGTCATTGTGGCTCTTCCTGGAAACAGCAGTGACCC
AGGAGGCTCTCACGTGGAGTCCCCAGAACAGCATCAACTCCTCACGATGCTCCTGACGGT
GGTGGACAGACTCTCCATGCCCCGATGAAGTTGTGAGTCACATACATCCCCGTCCACAGC
ACCCGGTACTCAGTAGGTGGTCCCATAAATGTTTGTGGCACAAGTGAATGAACTTGGAAC
CATCCATCTAGTGGAAATTGTAAATTATAACAAAACCCAATGGACCGTGAAAGCCAGGGT
CAAGGCTGGGGCCTGCTGAGGCCCTGTCATCGAGGGAGTTTTTGTGCTGGTAAAGATGAT
GACTGCCCTGGTGCAGGGCCCGTGTAGCCCAACATGTCTAGTCCGTGGCGGGCTCTTACT
GGGGATGAGGGGCCTCCAGGAGGAGCAGGCCTGGGCACAGACTTCTGACCTGGGCACAGT
TGGGAAGGGTGACAAGGGGTCAGAGCAGGCTCTTGGCCTCAGGTCAAAGGACAGGAGTCC
TCCTGACTCTGCTGTGTCTGAAGCCCACAGTGAATGCAATGCAGAAAAAGCAGTGCTTGA
CCCTTTGTTTTCTCCGGGGTTAGGATCCCTGATATGATTGGGCTGTGTCCCCACCCAAAT
CTTGCCTTGAATTGTAATGATCCCCACATGTCAGGAGTGGGGCCAGGTGGAGATCATTGA
ATCACGGGGGTGGTTTCCCCTGTACTGTTCTTGTGGTAGTGAATAAGTCTCATGAGATCT
GATGGTTTTATAAAGGGGAGTTCCCCGGCACATGCTCTCTCTTGCCTGCCCCCATGGAAG
ATGTGTCTTGCTTCTCCTTTGCCTTCTGCCATGATTGTGAGGCCTCCCTGGCCATGTGCA
ACTGTGAGTCAATTAAACTTCTTTCCTTTAAAAATT
>ENST00000404190.1 cdna chromosome:GRCh38:10:88724544:88752786:1 gene:ENSG00000204021.3 gene_biotype:protein_coding transcript_biotype:protein_coding gene_symbol:LIPK description:lipase family member K [Source:HGNC Symbol;Acc:HGNC:23444]
ATGTGGCAGCTTTTAGCAGCAGCATGCTGGATGCTTCTTCTTGGATCTATGTATGGTTAT
GACAAGAAAGGAAACAATGCAAACCCTGAAGCTAATATGAATATTAGCCAGATTATTTCT
TACTGGGGTTATCCTTATGAAGAGTATGATGTTACAACAAAAGATGGTTATATCCTTGGA
ATTTATAGGATTCCACATGGAAGAGGATGCCCAGGGAGGACAGCTCCAAAGCCTGCTGTG
TATTTGCAGCATGGCTTAATTGCATCTGCCAGTAACTGGATTTGCAACCTGCCCAACAAC
AGTTTGGCTTTCCTTCTGGCAGATAGTGGTTATGACGTGTGGTTGGGGAACAGCCGAGGA
AACACTTGGTCCAGAAAACACCTTAAATTGTCACCGAAATCACCGGAATACTGGGCCTTC
AGTTTGGATGAGATGGCTAAATATGACCTTCCAGCCACAATCAATTTTATCATAGAGAAA
ACTGGACAGAAGCGACTCTACTACGTGGGCCACTCACAAGGCACCACCATAGCTTTTATA
GCATTTTCTACAAACCCAGAACTGGCTAAAAAGATTAAGATATTTTTTGCACTGGCTCCA
GTTGTCACAGTTAAATACACCCAAAGTCCTATGAAAAAACTAACAACCCTTTCCAGGCGA
GTAGTTAAGGTGTTGTTTGGTGACAAAATGTTCCACCCTCATACATTGTTTGACCAATTC
ATTGCCACCAAAGTGTGCAATCGAAAGCTATTCCGTCGTATTTGCAGCAACTTCCTATTT
ACTCTGAGTGGATTTGATCCGCAAAACTTAAATATGAGTCGCTTGGATGTTTATTTGTCA
CACAATCCTGCGGGAACATCTGTTCAGAATATGCTGCACTGGGCTCAGGCTGTTAATTCT
GGTCAGCTCCAAGCTTTTGATTGGGGAAACTCTGATCAGAACATGATGCACTTCCATCAG
CTTACACCTCCTTTATACAACATTACTAAGATGGAAGTTCCAACAGCAATATGGAATGGT
GGACAGGACATTGTGGCTGATCCCAAGGATGTTGAAAATTTACTTCCTCAAATTGCTAAC
CTTATTTATTACAAGCTGATTCCACACTACAATCATGTGGATTTTTACCTTGGAGAGGAT
GCACCTCAGGAAATTTACCAAGACCTAATTATATTGATGGAAGAATATTTACAAAATTAA
ATGCACTTTACTTTCTCTAAGCAAGTGGAT
>ENST00000546737.5 cdna chromosome:GRCh38:12:113299777:113332947:-1 gene:ENSG00000089060.11 gene_biotype:protein_coding transcript_biotype:protein_coding gene_symbol:SLC8B1 description:solute carrier family 8 member B1 [Source:HGNC Symbol;Acc:HGNC:26175]
CCAGCTGTTTGGAACTGAGCTACTGCAGAAAGGGAAGTGGAGAGTAAGGGCCAGGCCCCG
TGGGGGCAGATGGCCGGCAGAAGGCTGAATCTGCGCTGGGCACTGAGTGTGCTTTGTGTG
CTGCTAATGGCGGAGACAGTGTCTGGGACTAGGGGCTCGTCTACAGGAGCTCACATTAGC
CCCCAGTTTCCAGCTTCAGGTGTGAACCAGACCCCCGTGGTAGACTGCCGCAAGGTGTGT
GGCCTGAATGTCTCTGACCGCTGTGACTTCATCCGGACCAACCCTGACTGCCACAGTGAT
GGGGGGTACCTGGACTACCTGGAAGGCATCTTCTGCCACTTCCCTCCCAGCCTCCTCCCT
CTGGCTGTCACTCTCTACGTTTCCTGGCTGCTCTACCTGTTTCTGATTCTGGGAGTCACC
GCAGCCAAGTTTTTCTGCCCCAACTTGTCGGCCATTTCTACCACACTGAAGCTCTCCCAC
AACGTGGCAGGCGTCACCTTCCTGGCATTTGGGAATGGTGCACCTGACATCTTCAGTGCC
CTGGTGGCCTTCTCTGACCCGCACACAGCCGGCCTGGCCCTTGGGGCACTGTTTGGTTAC
CTGGGCTTGTATGTGTTCTATGTGGTCACTGTGATTCTCTGCACCTGGATCTACCAACGG
CAACGGAGAGGATCTCTGTTCTGCCCCATGCCAGTTACTCCAGAGATCCTCTCAGACTCC
GAGGAGGACCGGGTATCTTCTAATACCAACAGCTATGACTACGGTGATGAGTACCGGCCG
CTGTTCTTCTACCAGGAGACCACGGCTCAGATCCTGGTCCGGGCCCTCAATCCCCTGGAT
TACATGAAGTGGAGAAGGAAATCAGCATACTGGAAAGCCCTCAAGGTGTTCAAGCTGCCT
GTGGAGTTCCTGCTGCTCCTCACAGTCCCCGTCGTGGACCCGGACAAGGATGACCAGAAC
TGGAAACGGCCCCTCAACTGTCTGCATCTGGTTATCAGCCCCCTGGTTGTGGTCCTGACC
CTGCAGTCGGGGACCTATGGTGTCTATGAGATAGGCGGCCTCGTTCCCGTCTGGGTCGTG
GTGGTGATCGCAGGCACAGCCTTGGCTTCAGTGACCTTTTTTGCCACATCTGACAGCCAG
CCCCCCAGGCTTCACTGGCTCTTTGCTTTCCTGGGCTTTCTGACCAGCGCCCTGTGGATC
AACGCGGCCGCCACAGAGGTGGTGAACATCTTGCGGTCCCTGGGTGTGGTCTTCCGGCTG
AGCAACACTGTGCTGGGGCTCACGCTGCTGGCCTGGGGGAACAGCATTGGAGATGCCTTC
TCGGATTTCACACTGGCTCGCCAGGGCTACCCACGGATGGCGTTCTCCGCCTGCTTTGGC
GGCATCATCTTCAACATCCTCGTGGGTGTGGGGCTGGGCTGCCTGCTCCAGATCTCCCGA
AGCCACACAGAAGTGAAGCTGGAGCCAGACGGACTGCTGGTGTGGGTCCTGGCAGGCGCC
CTGGGGCTCAGCCTCGTCTTCTCCCTGGTCTCAGTCCCATTGCAGTGCTTCCAGCTCAGC
AGAGTCTATGGCTTCTGCCTGCTCCTCTTCTACCTGAACTTCCTTGTCGTGGCCCTCCTC
ACTGAATTTGGAGTGATTCACCTGAAAAGCATGTGA
>ENST00000451047.1 cdna chromosome:GRCh38:2:241217615:241223705:1 gene:ENSG00000146205.13 gene_biotype:protein_coding transcript_biotype:protein_coding gene_symbol:ANO7 description:anoctamin 7 [Source:HGNC Symbol;Acc:HGNC:31677]
CGCGGGGGGCGCGTTCCGAGGGCTGAGGGCGGACGGTGGCGGAGAGCCCGGCCGTGACCC
CCTCCCCGCAGTGCTGCAGTTCGGCTTCGTCACCATCTTCGTGGCCGCCTGTCCGCTCGC
GCCGCTCTTCGCCCTGCTCAACAACTGGGTGGAGATCCGCTTGGACGCGCGCAAGTTCGT
CTGCGAGTACCGGCGCCCGGTGGCCGAGCGCGCCCAGGACATCGGCATCTGGTTCCACAT
CCTGGCGGGCCTCACGCACCTGGCGGTCATCAGCAACGCCTTCCTCCTGGCCTTCTCGTC
CGACTTCCTGCCGCGCGCCTACTACCGGTGGACCCGCGCCCACGACCTGCGCGGCTTCCT
CAACTTCACGCTGGCGCGAGCCCCGTCCTCCTTCGCCGCCGCGCACAACCGCACGTGCAG
GTATCGGGCTTTCCGGGATGACGATGGACATTATTCCCAGACCTACTGGAATCTTCTTGC
CATCCGCCTGGCCTTCGTCATTGTGTTTGAGCATGTGGTTTTCTCCGTTGGCCGCCTCCT
GGACCTCCTGGTGCC
>ENST00000542286.5 cdna chromosome:GRCh38:12:123602077:123619716:1 gene:ENSG00000111364.15 gene_biotype:protein_coding transcript_biotype:retained_intron gene_symbol:DDX55 description:DEAD-box helicase 55 [Source:HGNC Symbol;Acc:HGNC:20085]
AGCGGAAGTGCTCGTTGGGGGTGCACAAGGCGCGTTCGAGCAGCGGCGACCGACGCGGCG
AAGGAGCGCGCCATGGAGCATGTGACAGAGGGCTCCTGGGAGTCGCTGCCTGTGCCGCTG
CACCCGCAGGTGCTGGGCGCGCTGCGGGAGCTGGGCTTCCCGTACATGACGCCGGTGCAG
TCCGCAACCATCCCTCTGTTCATGCGAAACAAAGATGTCGCTGCAGAAGCGGTCACAGGT
AGTGGCAAAACACTCGCTTTTGTCATCCCCATCCTGGAAATTCTTCTGAGAAGAGAAGAG
AAGTTAAAAAAGAGTCAGGTTGGAGCCATAATCATCACCCCCACTCGAGAGCTGGCCATT
CAAATAGACGAGGTCCTGTCGCATTTCACGAAGCACTTCCCCGAGTTCAGGTGAATTGGA
TGCAGTGTCCCTGTTAGTCATGGGCTGTTTTGTCGAACTTAATCAAAGGCTGTTTTCTTG
TTGTAGCCAGATTCTTTGGATCGGAGGCAGGAATCCTGGAGAAGATGTTGAGAGGTTTAA
GCAACAAGGGTGAGTTTGCTCGTGTCTGCTTGTTTCTTTGCTTGCTTTTGGCATTGAACC
TAAGAATCGATGTGTGATCTCAGCCTAACTGTGGGTCCCCCTTTCAGCAGCCTCCTCCCC
CTGCAAAAAGGTGTTTTCTCCAGGCCAGCTTCCCATTGTGCTTTGCTGGCTCCTTCCCAT
AAGGCCCTGATGAGAACTTCACAAACTCAGGTTCTTACAGAGGTCAAGAGAACGACGTGA
AGATAAATGAGTGGTCAGGGGCTGGGGGATGGTGAGGAACTGGCCAGCAGCTGCCTTGAA
TACTCAGCTCCAGCTGGTAGTTGCCTGGGAGGACTCGGCTCAGTAGTGGCAGGTTTTGAA
TTTTTTAAAAAGAAGATGGAATTCCAGATTTGTGTGTGTAATCTCCTGATTTTTTAACTG
TTGGCGTGTAATCCACATTTGAAAAACATATCTTGTAGGTGAGCCAGTCTGAGGGAGCCA
CATCTGGCCCTGAGTCTGCCAGTTTGTGATCTTTACATAGGATTCTCTAATTCTGTCAAC
ATTTCCATTTTACAAGTGAGTTACCTGGGACCTACAATGGTTGAGTAACTTGCGTAAGTC
AGAGGTTGGTAAGCTTTTTTTTTATAAAGGAGCAGATGGTAAATGTTTTCGGCTTTGTGA
ACCATATGGTCTCCATCGCACTTACTCAACTGCTGTTGTAGTGTGAAGGCAGCGATAGAC
AACATGTGAATAAATGGGCGTGGTTTTCTGCCAATAAAATACTTGGCAAGGACAGGCAGC
AGCCCAGGTTTGGTCCGGGAGCTGGAGTTTGCCAACCTTGCCTAGGTCATAGCCCAGAAC
CCAGATCCCGTCTCACCACAGCCCTCAGTCTTTCTACCCTGCAGCACTCTTCTACTCTCA
TGCTCTTCGTTCTCTTCACTAGGGCTTAAATGACTTTGGGGGGATATAAAACTTGGTATT
TTGGTAATCATCAACCACATTCCCAAGATCCAGAGAGTTTGGTAAATGTTAACTTTCTTT
CCAAAGTGGGAACATCATTGTGGCCACTCCAGGCCGCTTGGAGGACATGTTCCGGAGGAA
GGCCGAAGGCTTGGATCTGGCCAGCTGTGTGCGATCCCTGGATGTCCTGGTGTTGGATGA
GGCAGACAGACTTCTGGACATGGGGTTTGAGGCAAGCATCAACACCATTCTGGAGTTTTT
GCCAAAGCAGAGGAGAACAGGCCTTTTCTCTGCCACTCAGACGCAGGAAGTGGAGAACCT
GGTGAGAGCGGGCCTCCGGAACCCTGTCCGGGTCTCAGTGAAGGAGAAGGGCGTGGCAGC
CAGCAGTGCCCAGAAGACCCCCTCCCGCCTGGAAAACTACTACATGGTATGCAAGGCAGA
TGAGAAATTTAATCAGCTGGTCCATTTTCTTCGCAATCATAAGCAGGAGAAACACCTGGT
CTTCTTCAGCACCTGTGCCTGTGTGGAATACTATGGGAAGGCTCTGGAAGTGCTGGTGAA
GGGCGTGAAGATTATGTGCATTCACGGAAAGATGAAATATAAACGCAATAAGATCTTCAT
GGAGTTCCGCAAATTGCAAAGTGGGATTTTAGTGTGCACTGATGTGATGGCCCGGGGAAT
TGATATTCCTGAAGTCAACTGGGTTTTGCAGTATGACCCTCCCAGCAATGCAAGTGCCTT
CGTGCATCGCTGCGGTCGCACAGCTCGCATTGGCCACGGGGGCAGCGCTCTGGTGTTCCT
CCTGCCCATGGAAGAGTCATACATCAATTTCCTTGCAATTAACCAAAAATGCCCCCTGCA
GGAGATGAAGCCCCAGAGAAACACAGCGGACCTTCTGCCAAAACTCAAGTCCATGGCCCT
GGCTGACAGAGCTGTGTTTGAAAAGGGCATGAAAGCTTTTGTGTCATATGTCCAAGCTTA
TGCAAAGCATGAATGCAACCTGATTTTCAGATTAAAGGCCTTGCTCGAGGTTTTGCCCTG
CTGAGGATGCCCAAGATGCCAGAATTGAGAGGAAAGCAGTTTCCAGATTTTGTGCCCGTG
GACGTTAATACCGACACGATTCCATTTAAAGATAAAATCAGAGAAAAGCAGAGGCAGAAA
CTCCTGGAGCAACAAAGAAGAGAGAAAACAGAAAATGAAGGGAGAAGAAAATTCATAAAA
AATAAAGCTTGGTCAAAGCAGAAGGCCAAAAAAGAAAAGAAGAAAAAAATGAATGAGAAA
AGGAAAA
>ENST00000486605.5 cdna chromosome:GRCh38:CHR_HSCHR6_MHC_MCF_CTG1:32672875:32678393:1 gene:ENSG00000228284.8 gene_biotype:protein_coding transcript_biotype:processed_transcript gene_symbol:HLA-DQA1 description:major histocompatibility complex, class II, DQ alpha 1 [Source:HGNC Symbol;Acc:HGNC:4942]
ACAATTGCTCTACAGCTCAGAACAGCAACTGCTGAGGCTGCCTTGGGAAGAGGATGATCC
TAAACAAAGCTCTGATGCTGGGGGCCCTCGCCCTGACCACCGTGATGAGCCCTTGTGGAG
GTGAAGACATTGTGGCTGACCATGTTGCCTCTTACGGTGTAAACTTGTACCAGTCTTATG
GTCCCTCTGGGCAGTACAGCCATGAATTTGATGGAGACGAGGAGTTCTATGTGGACCTGG
AGAGGAAGGAGACTGTCTGGCAGTTGCCTCTGTTCCGCAGATTTAGAAGATTTGACCCGC
AATTTGCACTGACAAACATCGCTGTGCTAAAACATAACTTGAACATCGTGATTAAACGCT
CCAACTCTACCGCTGCTACCAATGAGGTTCCTGAGGTCACAGTGTTTTCCAAGTCTCCCG
TGACACTGGGTCAGCCCAACACCCTCATCTGTCTTGTGGACAACATCTTTCCTCCTGTGG
TCAACATCACCTGGCTGAGCAATGGGCACTCAGTCACAGAAGGTGTTTCTGAGACCAGCT
TCCTCTCCAAGAGTGATCATTCCTTCTTCAAGATCAGTTACCTCACCTTCCTCCCTTCTG
ATGATGAGATTTATGACTGCAAGGTGGAGCACTGGGGCCTGGATGAGCCTCTTCTGAAAC
ACTGGGGTGCATCACCATCTACAGCAGCGGAAGAGT
>ENST00000493357.1 cdna chromosome:GRCh38:1:66958911:66960078:1 gene:ENSG00000198160.14 gene_biotype:protein_coding transcript_biotype:processed_transcript gene_symbol:MIER1 description:MIER1 transcriptional regulator [Source:HGNC Symbol;Acc:HGNC:29657]
CCATCACAATCTGTTGCTTCTCAAGATGCCCAGGAAATAATCCGCCCACGTCGATGTAAA
TATTTTGATACAAATAGTGAAGTAGAAGAAGAATCTGAAGAAGATGAAGATTATATTCCA
TCAGAAGACTGGAAAAAGGTAGTTAGAACAATATTTTCCCAAAATTTAGATAAATTAATA
TTTTTTTAAAAAGCCTCGTGTAATTATTTTTTTTTTTACTAACTATGTATATTGATAAAA
TCGATGTAAGCCCTTTTATGACATTTAAATGTTTGGTAAATGTTCAGATTCCTTCTTAAC
ACATCTAGGTTAGATTAGAAATCTACATTTCTGGCGGGGTGTGGTGGCTCACGCCTGTTA
TCCCAGCACTTGGGAGGCTGAGGCAGGCGGATCGCTTGAGCCCAGGAGTTCGAGACCAGC
CTGGGCAGCGTTGCGGGACCCTGTCTCATTTTATAAAACAAAACAAAAAATAA
>ENST00000629579.1 cdna chromosome:GRCh38:CHR_HSCHR5_3_CTG5:177882391:177883000:1 gene:ENSG00000278666.3 gene_biotype:transcribed_unprocessed_pseudogene transcript_biotype:retained_intron gene_symbol:RP11-423H2.1
CAGTCCATCAACGCCCATCCTTCCAACTGCATCTGTATCAAGTTTGACCCCATGGGGAAG
TACTTTGCCACAGGAAGTGCAGATGCTTTGGTCAGCCTCTGGGATGTGGATGAGTTAGTG
TGTGTTCGGTGCTTTTCCAGGCTGGATTGGCCTGTAAGAACCCTCAGTTTCAGCCATGAT
GGGAAAATGCTGGCGTCAGCATCGGAAGATCATTTTATTGACATTGCTGAAGTGGAGACA
GGTAACTTCATGAGAATCTACCGTCTTTCACCTTTGGCAGTCAGGACTTCTCTTGTGATC
TCATCTCTGCATGTGACTACTTCACCAGCATGATCATGAATGAATTTGTCTCCTTTAGAC
AAGTATGTTTCTGTTTTGACTGTCACTGCCAGGTGGTGAGGAAGCAAAGAGTTAAGAAAT
AAACAGGCAGGTCTGAGGAAGGTGATTTAGAAAAATATTTTGATTTATTTAAACTTTAAA
CTACAGAGT
>ENST00000513536.5 cdna chromosome:GRCh38:4:67911310:67946564:-1 gene:ENSG00000187054.15 gene_biotype:protein_coding transcript_biotype:protein_coding gene_symbol:TMPRSS11A description:transmembrane protease, serine 11A [Source:HGNC Symbol;Acc:HGNC:27954]
GGATTTGGCACCCGAAGCAGAAATCTGAAGCCATGGATGATTGCCGTTCTCATTGTGTTG
TCCCTGACAGTGGTGGCAGTGACCATAGGTCTCCTGGTTCACTTCCTAGTATTTGATCCA
CAAATCAATAACAATTTCGGACAAAGCAACACATATCAACTTAAGGACTTACGAGAGACG
ACCGAAAATTTGGTGGATGAGATATTTATAGATTCAGCCTGGAAGAAAAATTATATCAAG
AACCAAGTAGTCAGACTGACTCCAGAGGAAGATGGTGTGAAAGTAGATGTCATTATGGTG
TTCCAGTTCCCCTCTACTGAACAAAGGGCAGTAAGAGAGAAGAAAATCCAAAGCATCTTA
AATCAGAAGATAAGGAATTTAAGAGCCTTGCCAATAAATGCCTCATCAGTTCAAGTTAAT
GGTTGTGGTAAACGAGTTGTTCCATTAAACGTCAACAGAATAGCATCTGGAGTCATTGCA
CCCAAGGCGGCCTGGCCTTGGCAAGCTTCCCTTCAGTATGATAACATCCATCAGTGTGGG
GCCACCTTGATTAGTAACACATGGCTTGTCACTGCAGCACACTGCTTCCAGAAGTATAAA
AATCCACATCAATGGACTGTTAGTTTTGGAACAAAAATCAACCCTCCCTTAATGAAAAGA
AATGTCAGAAGATTTATTATCCATGAGAAGTACCGCTCTGCAGCAAGAGAGTACGACATT
GCTGTTGTGCAGGTCTCTTCCAGAGTCACCTTTTCGGATGACATACGCCAGATTTGTTTG
CCAGAAGCCTCTGCATCCTTCCAACCAAATTTGACTGTCCACATCACAGGATTTGGAGCA
CTTTACTATGGTGGGGAATCCCAAAATGATCTCCGAGAAGCCAGAGTGAAAATCATAAGT
GATGATGTCTGCAAGCAACCACAGGTGTATGGCAATGATATAAAACCTGGAATGTTCTGT
GCCGGATATATGGAAGGAATTTATGATGCCTGCAGGGGTGATTCTGGGGGACCTTTAGTC
ACAAGGGATCTGAAAGATACGTGGTATCTCATTGGAATTGTAAGCTGGGGAGATAACTGT
GGTCAAAAGGACAAGCCTGGAGTCTACACACAAGTGACTTATTACCGAAACTGGATTGCT
TCAAAAACAGGCATCTAATTCACGATAAAAGTTAAACAAAGAAAGCTGTA
>ENST00000473362.1 cdna chromosome:GRCh38:2:115814663:115836682:1 gene:ENSG00000175497.16 gene_biotype:protein_coding transcript_biotype:retained_intron gene_symbol:DPP10 description:dipeptidyl peptidase like 10 [Source:HGNC Symbol;Acc:HGNC:20823]
TCAAGAATTAACAGAAATTTTAATAGCCAGCACAGTTCTTTCCCATTACTTAACTTGTGA
GTATGAAAGGTAAAATTTCTACCAGATTTTCAGTTGCTCTTGTTTTGGTCCAATATGTTG
GTATTTGCAGGGATGAAGAACCAGGAGGCCAGCTGGTTACAGATAAGTTCCATATTGACT
GGGATTCCGTACTCATTGACATGGATAATGTCATTGTAGCAAGATTTGATGGCAGAGGAA
GTGGATTCCAGGGTCTGAAAATTTTGCAGGAGATTCATCGAAGATTAGGTTCAGTAGAAG
TAAAGGACCAAATAACAGCTGTGAAATTTTTGCTGAAACTGCCTTACATTGACTCCAAAA
GATTAAGCATTTTTGGAAAGGGTTATGGTGGCTATATTGCATCAATGATCTTAAAATCAG
ATGAAAAGCTTTTTAAATGTGGATCCGTGGTTGCACCTATCACAGACTTGAAATTGTATG
CCTCAGCTTTCTCTGAAAGATACCTTGGGATGCCATCTAAGGAAGAAAGCACTTACCAGG
CAGCCAGT
>ENST00000367740.2 cdna chromosome:GRCh38:1:171703950:171742074:-1 gene:ENSG00000117533.14 gene_biotype:protein_coding transcript_biotype:protein_coding gene_symbol:VAMP4 description:vesicle associated membrane protein 4 [Source:HGNC Symbol;Acc:HGNC:12645]
GATCGGCTCGATGAGCGGAGGCGCTGCTGCGGCGCTGCGGCCGACGCCGGGTCCGCACCA
ACTGTCTCCCCCTCCCAGCTTCTTACCTCGGCTTCCTACTCCTTCCCCCGCCCGCCCAGC
ACCGCCAGCCCGGGAGAGCTGCCGGGAGTTCCCCGGGAGCCTCAGGTGGTGACTATCCTG
TTGAGAAGCAAAAGATACTTTGCAAGTAAAAAATATGCCTCCCAAGTTTAAGCGCCACCT
CAATGATGATGATGTCACAGGTTCTGTGAAAAGTGAAAGGAGAAATCTTTTGGAAGATGA
TTCAGATGAAGAAGAGGACTTTTTTCTGGGACCATCTGGACCAAGATTTGGACCTAGAAA
TGATAAAATTAAGCATGTTCAGAATCAAGTGGATGAAGTTATTGATGTCATGCAAGAAAA
TATTACAAAGGTAATTGAGAGAGGGGAGAGACTAGATGAACTACAGGACAAATCAGAAAG
CTTATCGGATAATGCAACAGCTTTTAGCAACAGATCCAAACAACTTCGAAGGCAAATGTG
GTGGCGTGGATGCAAAATAAAAGCCATCATGGCTTTGGTTGCTGCTATCCTTTTGCTAGT
GATTATCATTCTTATAGTCATGAAATACCGTACTTGATTTGATGACAGAGATCTTCATTA
AACAAGATCTGGGACAGTAATAAAAGATTGCTGCATAATTTAAATGAAACCTATGTGTAT
ATAACTTTCAAAACTTCTTTTTCAAGAAACTAAGAGGCAAGTATCACTTCAAATTGGAAC
GTTGAGAATGTCCAATTATCTTCTCCCTTTCTAACAAAATGTTCTTTTAATAATTATGTT
TAAGGCAAAGAGAACTAGCCTCTATTTTTCCATATTTCAAGGATCTAATTTGAAACTAGA
TACTTGCCAGTTCATTATTTGTGTATATAAACACTGATTATAATATTTCATATTAATATT
TTAATGGCATAAGGACTTGCATTATTGCATTAGGGAGCGGGTCATGCTGGGGGTCAGGAA
GCCTGTGTAGAGTACCAAATTATATGCTGAAAGAGATGCATAACCATTCTGTCAATATTT
GCAGAAATATAGTTCCTTTCATATTACAGTTGTTTTGCAAGCAATTTCCACATTTATAGG
TGTAACAAAAGCTAAATGTTGTAAATGTTGTTGCCCTCAGGTATAACTAAAAA
>ENST00000430151.2 cdna chromosome:GRCh38:6:29926459:29929232:1 gene:ENSG00000230795.3 gene_biotype:unprocessed_pseudogene transcript_biotype:unprocessed_pseudogene gene_symbol:HLA-K description:major histocompatibility complex, class I, K (pseudogene) [Source:HGNC Symbol;Acc:HGNC:4969]
ATGGGGTCATGGCGTCCCGAACCCTCCTCCTGCTGCTCTTGGGGGCCCTGGCCCTGACCG
AGACCTGGGCGGGTACCCACTCCATAAGGTATTTCAGCACCGCCGTGTCCCGGCCGGGTC
GCGGGGAGCCCCGGTACATCGCAGTGGGCTACGTGGACGACACGCAGTTCGTGCGGTTCG
ACAGCGACGCGGCGACTCCGAGGATGTAGCCGCAGTCGCCGTGGTTGGAGCAGGAGGGAC
CGGAGTATTGGGACCGGAGCACACGGAACATCAGGCCCGCGCACAGACTGACAAGAGTGA
ACCTGCCCATGCCGCGCCGCTACTACCACCAGAGCTAGGCCGGGTCTAACACCCTCCAGA
TAATGTATGGCTGCGACTTGGGGCTGGAAGGGCGCCTCCTCCGCGGGTATGAACAGCACG
CCAACGATGGCAAGGATTACATAGCCCGGAACTAGGACCTGCGCTCCTGGACCGCGGCGG
ACATGGCGGCTCAGATCACCAAGCGCAAGTGGGAGGCAGAAGAATTTGCAGAGCAGATCA
GGGCCTACCTGGAGGGCACGTGCGTGGAGAGGCTCGCAGACACCTGGAGAACGGGAAGGA
GACGCTGCAGCTCACGGACACATATGATCCACCATTCCGTCTCTGACTATAAGGCCACCC
TGAGGTGCTGGGCCCTGGGCTTCTACCCTGTGGAGATCACACTGGCCTGGCAGCAGGATG
GAGAGGACCAGACTCGGGACATGGAGCTTCTAGAGACCAGGCCTGCAGGGGATGGAACCT
TCCAGAAGTGGGCAGCTGTGGTGGTGCCTTCTGGAGAGGAACAGAGATACCCGTGCCATG
TGCAGCATGAGGGGTTGCCCAAGCCCCTCACCCTGAGATGGGAGCAGTCTTCTCAGCCCA
CCATCCCCATCGTGGGTATCGTTGCTGGCCTGGTTCTCCTTGGAGCTGTAGTCACTGGAG
CTGTGGTTTCTGCTGTGATGTGCAGGAAGAAGAACTCAGGCAGCGACCATGCGCAGGGTT
CTGATGTGTCTCTCACGGCTTGTAAA
>ENST00000505592.5 cdna chromosome:GRCh38:5:134781141:134784693:1 gene:ENSG00000145833.15 gene_biotype:protein_coding transcript_biotype:retained_intron gene_symbol:DDX46 description:DEAD-box helicase 46 [Source:HGNC Symbol;Acc:HGNC:18681]
GCCAACGGTCACAAAAGTTGTCACTGTTGTGACAACCAAAAAAGCAGTTGTGGATTCTGA
TAAGAAGAAAGGTGAGCTGATGGAGAATGACCAGGATGCCATGGAGAGGTAAATGTGTTT
CGATTGGAAATGGAGGGCATTACAGTTAAAGGAAAAGGTTGCCCCAAACCAATTAAATCC
TGGGTCCAGTGTGGAATTTCCATGAAGATCTTAAATTCCCTCAAGAAGCATGGCTATGAA
AAGCCCACGCCCATCCAAACCCAAGCTATTCCTGCTATAATGTCTGGACGAGATTTGATT
GGCATTGCCAAAACAGGAAGTGGAAAGACCATTGCTTTTCTGTTGCCCATGTTTAGACAC
ATCATGGATCAGAGGTCATTAGAGGAAGGAGAGGGGCCAATAGGTACAATTCTTTTCATT
AAACTATTTTTCAAATAACAGCTTTGTTGTCAAACAGAAAGACCTTATAGTTTATAATGT
TCTTAATTATGACAATGAAGTTGTCTTTATGTACATTTTCTTTATCAATTTGGCACTTTG
GGGCTGATTTCCCCT
>ENST00000461701.5 cdna chromosome:GRCh38:11:64912611:64917206:-1 gene:ENSG00000110046.12 gene_biotype:protein_coding transcript_biotype:retained_intron gene_symbol:ATG2A description:autophagy related 2A [Source:HGNC Symbol;Acc:HGNC:29028]
GAACAGCGGAGCCGGACGGGGATCGCCGGCGGGCGGCAAGCGGAGGCGGCCCAGGCCCGG
CGGTCTCCGAGATGTCACGATGGCTGTGGCCATGGTCAAACTGTGTGAAAGAGCGGGTCT
GCCGCTACTTGCTGCACCACTACTTAGGTCACTTCTTCCAAGAGCACCTCAGCCTGGACC
AGCTCAGCCTCGATCTGTACAAGGGCAGCGTTGCCCTGCGAGACATCCACCTGGAAATCT
GGGTGAGGAGCCAGGCCCGAGTCCAGGAAGTCTGTGAACGAGGTGCTGGAGTCAATGGAG
TCACCGCTGGAGCTGGTGGAAGGCTTCGTGGGCTCCATCGAGGTGGCCGTGCCCTGGGCT
GCTCTGCTCACCGACCACTGCACAGTGCGCGTGTCCGGCCTCCAGCTCACCTTGCAGCCC
CGCCGGGGTCCAGGTGAGGGCAGGGCGAGGCTGGGGGCAGGCAAGTGGGGAGAGTGGGCT
GGGGCGTCCAGGACCTGACTGGGCCTGCCTGCCTTGAGACCCTGTTTCTCCCTACAGCGC
CAGGGGCTGCCGACTCACAGAGCTGGGCCTCATGCATGACCACAAGCCTGCAGCTGGCCC
AGGAGTGTCTGCGGGATGGGCTACCGGAGCCCTCTGAGCCACCACAGCCCCTGGAGGGGC
TGGAGATGTTTGCCCAGACCATTGAGACTGGTGAGCAGGCCCCTCCTGGCCGCCCTGTCT
CCTGCCCTTCAGTGGCACACAGAACAGGGGCTCCAGACAACGGCACGGCCACCCTGGTGC
CCAGATGGGAAATTCTGCCTCCCCTTTGCTGCTCTACCTGACCTGAGACCCCTCCCCAAC
TCCTCAGTGCTTCGGAGGATCAAAGTGACCTTCCTGGACACTGTCGTGAGGGTGGAGCAC
TCTCCGGGTGATGGGGAACGTGGTGTGGCCGTCGAGGTCCGTGTGCAGAGGTAAGGGCAG
GCCGATCTGGGGTGGACTGGTGTGAAGATGGGGAGTGGGGGCTGCTGGATGGTCCCCACC
CGCAGCCTAGGTTCCTGGGAAGAGGCAGGGTGGATCTGGATGGGCCTCGGTGGTGGTAGG
GTTGGGGAGGTGGGCTGCATCGTGAGCCCGGACTGGTGTCCAGAGGCCAGGTGATACAGG
CCCAGAGTGGCCGAGGCCCCAAGAACCAAGTTAGATGCTGAGGGTCTGAGGAGCAAGGGC
TGGCCTGAGCCTCCGGGCTGGACATGGTGGTTCAGGACGGCCTAGGTGTGATGGGGCAGC
TCTGCAGGCTAGGCTCCCTGACCCCGTGCCCCTAGAGCAGAGCACTGTGTGGAGAGAGGG
GCTCCAGGCCTGGGGTGGCCAGGGCACGGGCTGACCCTACACTCTCCAGACTGGAGTACT
GTGATGAGGCAGTGCGGGACCCAAGCCAGGCGCCGCCGGTGGACGTGCATCAGCCGCCTG
CCTTCCTGCACAAGCTGCTGCAGCTGGCAGGGGTCCGCCTGCACTACGAGGAGCTCCCGG
CACAGGAAGAGCCTCCAGAGCCCCCCTTGCAGATCGGCAGCTGCTCAGGGTACATGGAGC
TGATGGTGAAGTTGAAGCAAAATGAGGCCTTCCCTGGCCCCAAGGTGGGTCCCCAGGCCC
CTGGGGAGGGGGTGAGTACCCCATCTCAAGACTCCTCCTCCTCAGCAAGGCTGATTATCT
ACAGCCCACAGTGGGGATGTCAAGTGCGGGATTTACTTCCTTCTTGGCAGCTAAAGAAAC
TGAGGCTGTAGGCCAGGCACAGGGTTCACACCTGTAATCCCAGCACTTTGGGAGGCCAAG
GTGGGTGGATCATCTGAGGTCAGGAGTTCGAGACCAGCCTGGCCAACATGGTGAAACCCC
GTCTCTACTAAAAATACAAAATTAGCCAGGCGTGGTGGCACATGCCTGTAATCCCAGCTT
CTTGGGAGGCTGAGGCGGGAGAATCGCTTGAACCCAGGAGGCAGAGGTTGCAGTGAGCCA
AGATTGCACCACTGCACTGCAGCCTGGGCAACAAGAGTGAAACTCCATCTC
>ENST00000558344.1 cdna chromosome:GRCh38:15:83020746:83030766:-1 gene:ENSG00000064726.9 gene_biotype:protein_coding transcript_biotype:retained_intron gene_symbol:BTBD1 description:BTB domain containing 1 [Source:HGNC Symbol;Acc:HGNC:1120]
CATTCATTTGTTTTTGTTTTTGTTGCATTTGCTTTTGGGTTCTTAGTCATGAATTCTTTA
CCTAAGCCAATGTCTTGAAGAGTTTTTTTGATGCTATCTTCTAGAATTTTTATGGTTTCT
TAGATTTAAGTCTTTGATCCATCTTGAGTTGATTTTTGTATAAGGTGAGAAAGGAGGATT
CCTGGCATCCATGAGGAATAGCATTTATTCCTGGATCTAAGTTTTGACTAATTAATGCTT
TTAACATTTTAATTAATGTGTTTAACCTCAAATGGATTTATTGAAACCTTAAAATATATG
CAAAAATTATATATGCTAAGATTTTTTTCCCCTATTTTTATGTTACGTCCTCTAGATTTG
AATTTACGTTAAGTGAATTCCAAAGTTAGGAATTGAAATCAAATTCCTTTTTTTAGGCTT
ATGTTTTTATTTCCACAGGTCCTGCTCAATCTGGAATTTTGTCAGATCGTGAAGTGGTAA
ACCTCTTTCTTCATTTTACTGTCAACCCTAAACCCCGAGTTGAATACATTGACCGACCAA
GATGCTGTCTCAGGGGAAAGGAATGCTGCATCAATAGATTCCAGCAAGTAGAAAGCCGCT
GGGGTTACAGTGGGACGAGTGATCGAATCAGATTCACAGTTAATAGAA
>ENST00000420990.6 cdna chromosome:GRCh38:16:578405:582647:1 gene:ENSG00000007541.16 gene_biotype:protein_coding transcript_biotype:nonsense_mediated_decay gene_symbol:PIGQ description:phosphatidylinositol glycan anchor biosynthesis class Q [Source:HGNC Symbol;Acc:HGNC:14135]
GCTGCAGTGGCTGATGGGTGCTCCCGCCGGGCTCAAGATGAACCGTGCACTGGACCAGGT
GCTGGGCCGCTTCTTCCTCTACCACATCCACCTGTGGATCAGCTACATCCACCTCATGTC
CCCCTTCGTGGAGCACATCCTTTGGCACGTGGGCCTCTCGGCCTGCCTGGGCCTGACGGT
GGCCCTGTCCCTCCTCTCGGACATTATCGCCCTCCTCACCTTCCACATCTACTGCTTTTA
CGTCTATGGAGCCAGGCTGTACTGCCTGAAGATCCATGGCCTGTCCTCACTGTGGCGTCT
GTTCCGGGGGAAGAAGTGGAACGTTCTGCGCCAGCGCGTGGACTCCTGTTCCTATGACCT
GGACCAGCTGTTCATCGGGACTCTGCTCTTCACCATCCTGCTCTTCCTCCTGCCTACCAC
AGCCCTGTACTACCTGGTGTTCACCCTGCTCCGGCTCCTGGTGGTCGCCGTGCAGGGCCT
GATCCATCTGCTCGTGGACCTCATCAACTCCCTGCCGCTGTACTCACTGGGTCTTCGGCT
CTGCCGGCCCTACAGGCTGGCGGGTTCAGAACCCTGGAGACCTGAGGCCACAGGCCTTTG
TTCTTCTGCCTTGGGATTTTCTGGGCTTGGGAGTCTGAACTGCAGGCCAGGGGCCAAGCG
CGGCAAAGTCAGAGGCACTAGGAGCCAGCAGGGCGGCCACCATCCACTGGCGTGAAGTTC
CGTGTCCTCCGGCACGAGGCCGGCAGGCCCCTCCGCCTCCTGATGCAGGGCCTGAGGACA
CTGGTGTGGTCCTGTGGATGGGGCCCATTCTGCCCTGTGTCGGAGGCGCCCTTGGCTGGC
TGGGGCTGCCCTGGGCCCCACAGGGCTCAAGTTCTGGGTGGAACAGAACCGACTGAGTGA
GTCCTGGGGTGGGGTGTGCGTCCCTGTGGCAC
>ENST00000580624.1 cdna chromosome:GRCh38:17:66176654:66192084:-1 gene:ENSG00000154240.16 gene_biotype:protein_coding transcript_biotype:retained_intron gene_symbol:CEP112 description:centrosomal protein 112 [Source:HGNC Symbol;Acc:HGNC:28514]
AAGGATTTGAAACCGTTTGGCAGGGGCGGCGGTGGCGGCGGCGTTGGCGGCAGCGGCCGA
GCGGAAAGCTTGCGTGTGGTGGTGCCAGATTGGATTATGGAAGTGGGAAGTGAAGAAGAA
AAATGGGAGAAGCTGGATGCAGAATTTGATCACTTTGTGGTTGATATGAAGCCCTTTGTT
CTAAAATTACCTCATAGGACAGAACGGCAGAGGTGTGCTCTTTGGATTAGAAAGCTGTGC
GAACCTTCAGGAACAGGTGCAGGAATAATGGGGAGGAAGAATCGGAACCTGTATGCAAAA
TTGTTATTGCATATGCTTAAACGAGGTGCGCTTGAAGGCCCTTTTACACACCGACCTGAA
CCCGGGACACTAAAAATTCTACCTTCATACATGGTAGGTATCAATGAACAAAAGGTATAT
ATTAGTTTCATTTAAAAAAAAGCGTCAAGTTATCATCCCTTTGGGGAATGGTAATACTAT
TAGGTTGTATGTGCTAGATAATATATTAAAATTGTTTTTTTTCTTCCTGATTCAATTTTT
TTCCACCTTTAATAAAATACATGTATTGC
>ENST00000506746.5 cdna chromosome:GRCh38:4:61497294:62071127:1 gene:ENSG00000150471.16 gene_biotype:protein_coding transcript_biotype:protein_coding gene_symbol:ADGRL3 description:adhesion G protein-coupled receptor L3 [Source:HGNC Symbol;Acc:HGNC:20974]
ATGTGGCCATCGCAGCTACTAATTTTCATGATGCTCTTAGCTCCAATAATTCATGGTGGC
AAGCACAGTGAACGACATCCTGCCCTTGCTGCTCCATTGCGACACGCTGAGCGCAGCCCA
GGAGGCGCTCTTCCACCCAGACATCTGCTTCAGCAGCCAGCTGCAGAGCGCACCGCTGCT
CATCGTGGACAAGGGCCCCGTGGAGCTACCAGAGGAGTTCGCGGTCCAGGTGCCCAAGGA
GCACAGATTGCAGCGCAAGCTTTCAGCCGTGCCCCAATTCCAATGGCTGTGGTCCGCAGA
GAGCTATCCTGTGAGAGCTATCCTATAGAGCTTCGCTGTCCAGGAACAGACGTCATCATG
ATAGAAAGTGCCAACTATGGCAGGACTGATGACAAAATTTGTGACTCTGACCCTGCTCAG
ATGGAGAATATCCGATGTTATCTGCCAGATGCCTATAAGATTATGTCTCAAAGATGCAAT
AACAGAACCCAGTGTGCAGTGGTGGCAGGTCCTGATGTTTTTCCAGACCCGTGTCCAGGA
ACCTATAAATACCTTGAAGTGCAGTATGAATGTGTCCCTTACAAAGTGGAACAAAAAGTT
TTTCTTTGTCCTGGACTACTAAAAGGAGTATACCAGAGTGAACATTTGTTTGAGTCCGAC
CACCAATCTGGGGCGTGGTGCAAAGACCCTCTGCAGGCATCTGACAAGATTTATTATATG
CCCTGGACTCCCTACAGAACTGATACCCTGACTGAGTATTCATCCAAGGATGACTTCATT
GCTGGAAGACCAACTACAACCTACAAGCTCCCTCACAGGGTGGATGGCACAGGATTTGTA
GTGTATGATGGAGCTTTGTTCTTCAACAAAGAGCGCACCAGGAACATAGTAAAGTTTGAT
TTGCGGACTAGGATAAAGAGTGGAGAGGCTATCATAGCAAATGCCAATTACCATGATACC
TCCCCTTACCGATGGGGAGGCAAATCTGACATAGACCTGGCAGTAGATGAGAATGGGCTA
TGGGTAATCTATGCAACAGAACAAAACAATGGTAAAATTGTCATTAGTCAATTGAACCCT
TACACCCTACGGATCGAAGGAACATGGGATACTGCATATGATAAAAGGTCAGCTTCCAAT
GCCTTTATGATTTGTGGAATTCTGTATGTGGTCAAATCTGTATATGAGGATGATGACAAT
GAGGCTACTGGAAATAAGATTGACTACATTTACAACACTGACCAAAGCAAGGATAGTTTG
GTGGATGTACCCTTTCCTAATTCATACCAGTACATTGCAGCTGTGGATTACAACCCCAGG
GACAACCTACTTTATGTATGGAATAACTATCACGTCGTGAAATATTCTTTGGATTTTGGA
CCTCTGGATAGTAGATCAGGGCAGGCACATCATGGACAAGTTTCATACATTTCTCCGCCA
ATTCACCTTGACTCTGAGCTAGAAAGACCCTCTGTTAAAGATATCTCTACCACAGGACCT
CTTGGCATGGGAAGCACTACCACCAGTACCACCCTTCGGACCACAACTTTGAGCCCAGGA
AGGAGTACCACCCCGTCAGTGTCAGGAAGAAGAAACCGGAGTACTAGTACCCCATCTCCA
GCTGTCGAGGTACTTGATGACATGACCACACACCTTCCATCAGCATCGTCCCAAATCCCA
GCTCTCGAAGAGAGCTGTGAGGCTGTGGAAGCCCGAGAAATCATGTGGTTTAAGACTCGT
CAAGGACAGATAGCAAAGCAGCCATGCCCTGCAGGAACTATAGGTGTATCAACTTATCTA
TGCCTTGCTCCTGATGGAATTTGGGATCCCCAAGGTCCAGATCTCAGCAACTGTTCTTCT
CCTTGGGTCAATCATATAACACAGAAGTTGAAATCTGGTGAAACAGCTGCCAACATTGCT
AGAGAGCTGGCTGAACAGACAAGAAATCACTTGAATGCTGGGGACATCACCTACTCTGTC
CGGGCCATGGACCAGCTGGTAGGCCTCCTAGATGTACAGCTTCGGAACTTGACCCCAGGT
GGAAAAGATAGTGCTGCCCGGAGTTTGAACAAGCTTCAGAAAAGAGAGCGCTCTTGCAGA
GCCTATGTCCAGGCAATGGTCGAGACAGTTAACAACCTCCTTCAGCCACAAGCTTTGAAT
GCATGGAGAGACCTGACTACGAGTGATCAGCTGCGTGCGGCCACCATGTTGCTTCATACT
GTGGAGGAAAGTGCTTTTGTGCTGGCTGATAACCTTTTGAAGACTGACATTGTCAGGGAG
AATACAGACAATATTAAATTGGAAGTTGCAAGACTGAGCACAGAAGGAAACTTAGAAGAC
CTAAAATTTCCAGAAAACATGGGCCATGGAAGCACTATCCAGCTGTCTGCAAATACCTTA
AAGCAAAATGGCCGAAATGGAGAGATCAGAGTGGCCTTTGTCCTGTATAACAACTTGGGT
CCTTATTTATCCACGGAGAATGCCAGTATGAAGTTGGGAACGGAAGCTTTGTCCACAAAT
CATTCTGTTATTGTCAATTCCCCTGTTATTACGGCAGCAATAAACAAAGAGTTCAGTAAC
AAGGTTTATTTGGCTGATCCTGTGGTATTTACTGTTAAACATATCAAGCAGTCAGAGGAA
AATTTCAACCCTAACTGTTCATTTTGGAGCTACTCCAAGCGTACAATGACAGGTTATTGG
TCAACACAAGGCTGTCGGCTCCTGACAACAAATAAGACACATACTACATGCTCTTGTAAC
CACCTAACAAATTTTGCAGTACTGATGGCACATGTGGAAGTTAAGCACAGTGATGCGGTC
CATGACCTCCTTCTGGATGTGATCACGTGGGTTGGAATTTTGCTGTCCCTTGTTTGTCTC
CTGATTTGCATCTTCACATTTTGCTTTTTCCGGGGGCTCCAGAGTGACCGTAACACCATC
CACAAGAACCTCTGCATCAGTCTCTTTGTAGCAGAGCTGCTCTTCCTGATTGGGATCAAC
CGAACTGACCAACCAATTGCCTGTGCTGTTTTCGCTGCCCTGTTACATTTCTTCTTCTTG
GCTGCCTTCACCTGGATGTTCCTGGAGGGGGTGCAGCTTTATATCATGCTGGTGGAGGTT
TTTGAGAGTGAACATTCACGTAGGAAATACTTTTATCTGGTCGGCTATGGGATGCCTGCA
CTCATTGTGGCTGTGTCAGCTGCAGTAGACTACAGGAGTTATGGAACAGATAAAGTATGT
TGGCTCCGACTTGACACCTACTTCATTTGGAGTTTTATAGGACCAGCAACTTTGATAATT
ATGCTTAATGTAATCTTCCTTGGGATTGCTTTATATAAAATGTTTCATCATACTGCTATA
CTGAAACCTGAATCAGGCTGTCTTGATAACATCAAGTCATGGGTTATAGGTGCAATAGCT
CTTCTCTGCCTATTAGGATTGACCTGGGCCTTTGGACTCATGTATATTAATGAAAGCACA
GTCATCATGGCCTATCTCTTCACCATTTTCAATTCTCTACAGGGAATGTTTATATTTATT
TTCCATTGTGTCCTACAGAAGAAGGTACGAAAAGAGTATGGGAAATGCCTGCGAACACAT
TGCTGTAGTGGCAAAAGTACAGAGAGTTCCATTGGTTCAGGGAAAACATCTGGTTCTCGA
ACTCCTGGACGCTACTCCACAGGCTCACAGAGCCGAATCCGTAGAATGTGGAATGACACG
GTTCGAAAGCAGTCAGAGTCTTCCTTTATTACTGGAGACATAAACAGTTCAGCGTCACTC
AACAGAGGAGCCATGGCTAATCATCTTATAAGCAATGCTCTGCTTCGTCCGCATGGTACT
AACAATCCCTATAATACATTGCTTGGGGAACCGGCGGTCTGTAACAACCCTTCTGTCAGC
ATGTACAACGCACAAGAGGGGCTTCTGAACAATGCCAGGGATACAAGTGTCATGGATACT
CTACCACTGAATGGTAACCATGGCAATAGTTACAGCATTGCCAGCGGCGAATACCTGAGC
AACTGTGTGCAAATCATAGACCGTGGCTATAACCATAACGAGACCGCCCTAGAGAAAAAG
ATTCTGAAGGAACTCACTTCCAACTATATCCCTTCTTACCTGAACAACCATGAGCGCTCC
AGTGAACAGAACAGGAATCTGATGAACAAGCTGGTGAATAACCTTGGCAGTGGAAGGGAA
GATGATGCCATTGTCCTGGATGATGCCACCTCGTTTAACCACGAGGAGAGTTTGGGCCTG
GAACTCATTCATGAGGAATCTGATGCTCCTTTGCTGCCCCCAAGAGTATACTCCACCGAG
AACCACCAGCCACACCATTATACCAGAAGGCGGATCCCCCAAGACCACAGTGAGAGCTTT
TTCCCTTTGCTAACCAACGAGCACACAGAAGATCTCCAGTCACCCCATAGAGACTCTCTC
TATACCAGCATGCCGACACTGGCTGGTGTGGCCGCCACAGAGAGTGTTACCACCAGCACC
CAGACCGAACCCCCACCGGCCAAATGTGGTGATGCCGAAGATGTTTACTACAAAAGCATG
CCAAACCTAGGCTCCAGAAACCACGTCCATCAGCTGCATACTTACTACCAGCTAGGTCGC
GGCAGCAGTGATGGATTTATAGTTCCTCCAAACAAAGATGGGACCCCTCCCGAGGGAAGT
TCAAAAGGACCGGCTCATTTGGTCACTAGTCTATAGAAGATGACACAGAAATTGGAACCA
ACAAAACTGCTAACACCTTGTTGACTGTTCTGAGTTGATATAAGCAGTGGTAATAATGTG
TGTACTCCTAAATCTTTATGCTGTCCTCTAAAGACAAACACAAACTCTCAGACTTTTTTT
TTTTTAATGGGATTTTTAGGTCAGCCCAGGGGAGAAAGATAACTGCTAAAATTCCCCTGT
ACCCCATCCTTTCTT
>ENST00000552145.5 cdna chromosome:GRCh38:12:91158298:91182652:-1 gene:ENSG00000011465.16 gene_biotype:protein_coding transcript_biotype:protein_coding gene_symbol:DCN description:decorin [Source:HGNC Symbol;Acc:HGNC:2705]
ATGGTTTTCAATAATTGTCCTGAACTCTGCTACAGACTAATAAAACTTCGGTCAAGTTGC
GAGCAAAAGGGATTATTTGGTTCCCTGGTTGTGAAAATACATGAGATAAATCATGAAGGC
CACTATCATCCTCCTTCTGCTTGCACAAGTTTCCTGGGCTGGACCGTTTCAACAGAGAGG
CTTATTTGACTTTATGCTAGAAGATGAGGCTTCTGGGATAGGCCCAGAAGTTCCTGATGA
CCGCGACTTCGAGCCCTCCCTAGGCCCAGTGTGCCCCTTCCGCTGTCAATGCCATCTTCG
AGTGGTCCAGTGTTCTGATTTGGGTCTGGACAAAGTGCCAAAGGATCTTCCCCCTGACAC
AACTCTGCTAGACCTGCAAAACAACAAAATAACCGAAATCAAAGATGGAGACTTTAAGAA
CCTGAAGAACCTTCACGCATTGATTCTTGTCAACAATAAAATTAGCAAAGTTAGTCCTGG
AGCATTTACACCTTTGGTGAAGTTGGAACGACTTTATCTGTCCAAGAATCAGCTGAAGGA
ATTGCCAGAAAAAATGCCCAAAACTCTTCAGGAGCTGCGTGCCCATGAGAATGAGATCAC
CAAAGTGCGAAAAGTTACTTTCAATGGACTGAACCAGATGATTGTCAT
>ENST00000627762.1 cdna chromosome:GRCh38:CHR_HSCHR22_2_CTG1:42132528:42132983:1 gene:ENSG00000281417.1 gene_biotype:processed_pseudogene transcript_biotype:processed_pseudogene gene_symbol:RP4-669P10.19
CCGAGCTCTGGACTTCTACGGGATCATCCACTGAGGACAGGAGGACCGGGCCCTCTACAG
GTGGATTGTATGGCAGCTGCCATGCTTGGAGCCAGTGCTCACCGAGCACGTGGCGGCTGT
GGAGCTGGACGCGGGGTTGATAAGTCCGCTGGGGGTGACGGGCTCATCCATGAGTGGTAC
TTGATGTGGCTGCAGAAGGCGGATGTGGTGGTGGCAGAAGTGACACAACTGTCCCTGGGT
ATAGGCTATGATCTGTGCCAGGCCACAGCCCTCAATAAGTGAATCCTGTGCCTGCTCCAG
CAGCAGTCCGGTGGAGTGCTGTCGGCCATGATCTGGGAAGAGGCAGATGGCTCTGGGTTC
CAGGTGTGGGACTACGGAGAGGGACAGGTGGAGGCCCTGCTGCATGGATAGGTTGAGGCT
GATCCTTCCGAGCAGGTTGCCTCCCCTAACCCAACC
>ENST00000442351.1 cdna chromosome:GRCh38:9:64705734:64709311:-1 gene:ENSG00000225883.2 gene_biotype:unprocessed_pseudogene transcript_biotype:unprocessed_pseudogene gene_symbol:BMS1P11 description:BMS1, ribosome biogenesis factor pseudogene 11 [Source:HGNC Symbol;Acc:HGNC:49156]
CATGTACAGCTGAATCACGTAGAATTTGAAGATCAAGATGATGAAGCCAGAGTTCAGTAT
GAGGGTTTTCGACCTGGGATGTATGTCCGCGTTGAGATTGAAAATGTTCCCTGTGAATTT
GTGCAGAACTTTGACCCCCATTACCCCATTATCCTGGGTGGCTTGGGCAACAGTGAGGGA
AATGTTGGACACGTGCAGATGCGTCTGAAGAAGCATCGCTGGTATAAGAAAATCCTCAAG
TCCCAAGATCCAATCATATTTTCTGTAGGGTGGAGGAGGTTTCAGACCATCCTGCTCTAT
TATATCGAAGACCACAATGGAAGACAAAGGCTTCTAAAGTATACGCCACAGCACATCCAT
TGTGGAGCAGCCTTTTGGGACCCTATCACTCCACAGGGAACTGGTTTCTTGGCAATACAG
TCTGTCAGTGGCATAATGCCTGATTTTCGGATAGCTGCCACAGGAGTTGTCCTTGATCTG
GATAAATCCATAAAAATTGTGAAGAAATTAAAGCTAACTGGTTTTCCATATAAAATTTTC
AAGAACACTTCATTTATTAAGGGAATGTTTAATTCTGCCTTGGAAGTGGCCAAATTTGAA
GATGCTGTGATTCGAACTGTCAGTGGGATAAGGGGGCAGATCAAGAGAGCACTCTGAGCT
CCAGAAGGAGCTTTCCAGGATAGCTTTGAGGATAAGCTGCGGATGAGCGATATTGTCTTC
ATGCGAACTTGGTATCCTGTTTCCATCCCAGCCTTCTATAACCCAGTAACATCTTTGTTG
AAACCAGTGGGTGAGAAAGACACCTGGTCAGGAATGTGGACCACGGGCCAACTCAGGCTC
GCCCATGGTGTCAGACTAAAGACAAACAAGGACTCTCTGTATAAG
>ENST00000396789.4 cdna chromosome:GRCh38:14:24313311:24318036:1 gene:ENSG00000213903.8 gene_biotype:protein_coding transcript_biotype:protein_coding gene_symbol:LTB4R description:leukotriene B4 receptor [Source:HGNC Symbol;Acc:HGNC:6713]
GCCATTCTCTCACATCCCGTGCGGTCAGGAAGCCCTTCCTGAACTCTGACTTCAGTTCTT
GCTGCGGTTTCTGCCCATTTTTTTCATATCCTCTGACAGCTGCGAGGTCATCTCTGCTCT
GGCTTTTCTCCAAGCAGAACAAGTGGGGGCTCTGGAAAGGTTAAGGGACCTCAGTGGCCA
CCATTATACTTTGCATCTTTCCTGAGAAGTGAGAGTTGAAAGGGAAGCAGGAAGGCCCAT
GGTCAGATTGAAGGAAGGACTTTTTAGTTTCTTTTTTTTTTTTTTTTTTTTTTGAGATGG
AGTCTCGCTCTGTCATTCAGGCTGGAGTGCAGTGGTGCGATCTCAGCTCACTGCAGCCTC
CACTTCCTGGGTTCACATGATTCTCCTGCCTCAGCCTCCCAAGTAGCTGAGACTACAGGC
ACATGCCACTACACCCAGCTATCTTTTGTATTTTTAGTAGAGACGGGGTTTCACCATGTT
GGCCAGGCTGGTCTCAAACTGCTAACATCAAGTGATCTGCTCCCCTCAGCCTCCCAAAGT
GCTGGGATTACCGGTATGAACCACCACAACCTGCCAGGAATTTTTAGTTTTTAGCTTTTG
CAGGAGACTTCAAGGAAAGGAGACATTCCTCTGTCCAGGAAACGGGTAAGGGGACCATTT
CTGCATTGCTGGTTTCCCCTCTTGGCAGGGTGGGCATGAGGCATCACTGTTCCTGCTCCC
TCACTCCTGCTCCTCATGCTCAGCCTGCCAGCTCGGCCTCAACTTTGTGTGTCTAAAGTG
GAACTGAATAGTAGGCTGTGAGAAGATAGGAAAGAGGTAGTGCCAATCTCCTTGCCCAGA
TCATAAATCCAGACTCAGCAGGGTAACCACATGGGCAAGCACAAGGTAGGTGCTTGGGGA
AAGGGGAAGTAATTGGCATTCTGTGTGATACCAAGGAGACCATTTGGATTTTGGCTTCTA
CCAAAGAGAATGGAGAATTGGTTGACCTAAATGGAACCAGTCCCTTTAAGTAAGGGGAGG
AAAGGGGGTGCTGGAAGATGGCCCTCTTCCCACCACCTAGATCATAGCTTGAACTGAAGC
CAAGGACAGAGTGCTGCCCCCTTCGGCATTTACTGATGTGCCCTCTTTAAATCATGATGT
TATCTAACCCAAACCCAGACCCAGGACCTAGTCACAGCTCCAACCTACACTTCCTATTAA
TCTTAAAACAAAGCAAAACAAAACAAAAAGATATCAGCATTGTAGCCTCCAATCTGAGCC
CATTTCCCTTCTCTGGCTACCATACCTCCTTCTCCTATATGATACCATTCACTACTTTGT
TCAATTATCCAGTCTAGACCTGCATCTTGAGGCCACACCCAGCCTTCTCACTCCCCACAC
CCCTCTTTCCTCTCTCACTGCTCCTTCCTGGTCTCTTCTCATCTGGCCCCACCTCTAAGG
AGTCCTCCTGCCTTCTGGGTTGCCCTGGAAAACAGACTATCCCCCCTCCTAGTGAAGGGA
GTGGGTAGGGGTTTCAGCCCCACCCTCAGGAAGATGCGTCTTCCCTGTCCTCTGCTCTGT
GGTACTTCCTCTCTGGCTGATTTAGCAAACAGCACCTAGACCTGGGGCCAGGCCTTTGGC
AGTGGGACAGATCCAGGGATAGGCTACACCACCCTGCCCTGACCCTGGGATTGGCATCAG
CTTCCAACCAGTTCCTGCCAAAGCTTGTAAGTCCTCCCGACGGCCATGAACACTACATCT
TCTGCAGCACCCCCCTCACTAGGTGTAGAGTTCATCTCTCTGCTGGCTATCATCCTGCTG
TCAGTGGCGCTGGCTGTGGGGCTTCCCGGCAACAGCTTTGTGGTGTGGAGTATCCTGAAA
AGGATGCAGAAGCGCTCTGTCACTGCCCTGATGGTGCTGAACCTGGCCCTGGCCGACCTG
GCCGTATTGCTCACTGCTCCCTTTTTCCTTCACTTCCTGGCCCAAGGCACCTGGAGTTTT
GGACTGGCTGGTTGCCGCCTGTGTCACTATGTCTGCGGAGTCAGCATGTACGCCAGCGTC
CTGCTTATCACGGCCATGAGTCTAGACCGCTCACTGGCGGTGGCCCGCCCCTTTGTGTCC
CAGAAGCTACGCACCAAGGCGATGGCCCGGCGGGTGCTGGCAGGCATCTGGGTGTTGTCC
TTTCTGCTGGCCACACCCGTCCTCGCGTACCGCACAGTAGTGCCCTGGAAAACGAACATG
AGCCTGTGCTTCCCGCGGTACCCCAGCGAAGGGCACCGGGCCTTCCATCTAATCTTCGAG
GCTGTCACGGGCTTCCTGCTGCCCTTCCTGGCTGTGGTGGCCAGCTACTCGGACATAGGG
CGTCGGCTACAGGCCCGGCGCTTCCGCCGCAGCCGCCGCACCGGCCGCCTGGTGGTGCTC
ATCATCCTGACCTTCGCCGCCTTCTGGCTGCCCTACCACGTGGTGAACCTGGCTGAGGCG
GGCCGCGCGCTGGCCGGCCAGGCCGCCGGGTTAGGGCTCGTGGGGAAGCGGCTGAGCCTG
GCCCGCAACGTGCTCATCGCACTCGCCTTCCTGAGCAGCAGCGTGAACCCCGTGCTGTAC
GCGTGCGCCGGCGGCGGCCTGCTGCGCTCGGCGGGCGTGGGCTTCGTCGCCAAGCTGCTG
GAGGGCACGGGCTCCGAGGCGTCCAGCACGCGCCGCGGGGGCAGCCTGGGCCAGACCGCT
AGGAGCGGCCCCGCCGCTCTGGAGCCCGGCCCTTCCGAGAGCCTCACTGCCTCCAGCCCT
CTCAAGTTAAACGAACTGAACTAGGCCTGGTGGAAGGAGGCGCACTTTCCTCCTGGCAGA
ATGCTAGCTCTGAGCCAGTTCAGTACCTGGAGGAGGAGCAGGGGCGTGGAGGGCGTGGAG
GGCGTGGGAGCGTGGGAGGCGGGAGTGGAGTGGAAGAAGAGGGAGAGGTGGAGCAAAGTG
AGGGCCGAGTGAGAGCGTGCTCCAGCCTGGCTCCCACAGGCAGCTTTAACCATTAAAACT
GAAGTCTGAAATTTGGTCAACCTTGTGAGTGGGGTACATGTGCTGTGGGTATCGGGGTGC
TCGTGGGCGCCCTGGTGGGGCCCCTCTCGGTAGTTGAGAGTCACGTCCTTTAGTTCCCCA
TGATTTACAATTTTGGAAGGGACACAAAGAAACATAGACTTCCCCCATCCCAGATGATTC
CGAGTACATAGTCTGCAGATAATACTTAGCAAAACGCAGTCTACAGACTCCTAAAGCAGC
TTGTCTAGGAAGACCACCCATGTGGGCTTATCACTCCAGGTTCTGTGACCCGGGACCTTC
TGAGAAAACAGCACTGCTGTGAAATATCTTCCTTGAAGCCTGTGATAAGTCTCCTTGTTA
GAATGACTCCAACTTCCTGCCAATAATCTTTGTCCTCTCCATAGGAGATGTTCTAGGGGA
TGCCTTCCTTCCCTCCATTTCACAAAGAGGCCAGACTTGAGGACTAAGTCATTAGATCTT
ATCCCTTAGAATTTTGCATATCAGCATCTGCTAACCTCCACAACACACCCTGGCACAGGG
TGGGGCTGAGGGCCCCAGGAAACAAAGATTCCCAAAAGTGAGAGGGATGAGTCATTATTT
CCTAGAGATGACTGTTGTTTTAGAGAACCTTGGTCCAACTCTGTTCTGACAAGGTTTTAG
GAAGATGGCAACAACAGTGGCAGCAGTGTACTTTTTGGATCTTTCTCATAAAAAAACAAA
AGAGCAAGTAAGAGAGGGAAACCAAATATCCACATGCAACATCCGCAACAAATCTAGTAT
GTCAAGGTTTGACATACTCCCATGGACCCCAAAGTATGAGCCAGTGAGAATGAGTCATCA
ATATCTCAAGACCCATATACCAGCATCTGTGCAGAAGGATGCAGAAGGAAGCAAAGGGAT
GTTGGATGGACCTAAGAAGAGGAGATCCCCAAGCTGTCTACAGATCCTTACTGGAAGGTA
TGGTGCACCAATTTGAGAACAGCAGCTGAAACTGGGAGGGACCTAACGGAGTATTTCCCA
GTCCTCTCGCCCATTCTGTATGGTGAGCACATAATAGGTACTTATTTAGTGTTTGTCGAA
TTAATAAAGTTCAAATGACATTTCCCTGGA
>ENST00000524525.5 cdna chromosome:GRCh38:1:145608048:145618351:1 gene:ENSG00000117262.18 gene_biotype:protein_coding transcript_biotype:nonsense_mediated_decay gene_symbol:GPR89A description:G protein-coupled receptor 89A [Source:HGNC Symbol;Acc:HGNC:31984]
AGACCGTGTGAGGGGGCCTGTGGCCCCAGCGTGCTGTGGCCTCGGGGAGTGGGAAGTGGA
GGCAGGAGCCTTCCTTACACTTCGCCATGAGTTTCCTCATCGACTCCAGCATCATGATTA
CCTCCCAGCCCCGGCTGTCAGGAGACTGGCCTGCGGCCGTCCGCGTCCCCACCCGGCATC
CATCCCCGGAATTTCGGTCCACTTTTGGAAGCGGTCCGCCGACCTCCAGGCTAAGAGCCG
GCGCCGCCAGCTAAGGCGGCGGTTCTAGGAGCTCCTCGAAGCTTCCGGGCTGCGCCAACT
GATCCTGGACTGGGGAAGCCTGTGTGGTTCTGGGCGCGCGGTGTGCGACGCGCCAATACT
GGATACTGAGGACACGTCAGTGCAGGCTTTGCTGTTAGATGTCAAATCCTGAATCCGGGT
GTGGAGAAATTTGCTGCTTCAAAGTATCAGTATAAGATACTATTTTTTGGATTTGGGTGG
CTTTTCTTCATGCGCCAATTGTTTAAAGACTATGAGATACGTCAGTATGTTGTACAGGTG
ATCTTCTC
>ENST00000603860.1 cdna chromosome:GRCh38:6:108551018:108551207:-1 gene:ENSG00000271608.1 gene_biotype:processed_pseudogene transcript_biotype:processed_pseudogene gene_symbol:RP11-697G4.4
AGGACACACGTAGAGTGCCCGAGGAAGGCAAAGGCTCCAGTGATGTAGAAAATACCGTAG
GTCCTGATATTAGGACAGTGTAAATGACCCTGGTTGATGGTGTAATAACCCAGTAAAGAG
TCAACAAGAAGATCAACTAATAGCAGGGGCACAGAATGAAGTAAAGAAACAAAGAAATGG
AGCTAAATGA
>ENST00000586202.1 cdna chromosome:GRCh38:19:2874950:2875592:-1 gene:ENSG00000267398.1 gene_biotype:processed_pseudogene transcript_biotype:processed_pseudogene gene_symbol:AC006130.4
GTGTCTGGAAGGTGGTGGTCCAAGGCCATTTTGGCTGCCTATAAGCAGGGTCTCCAGAAC
CAAAGGGAGCACACAGTTCTTCTTAATTGAAGGTGTTTATGTTCAAGATGAAACTGAATT
CTATTTGGGTAAGAGACATGCTTATGTATACAAAGCAAACAACAACACAGTAACTCCTGG
TGGCAAACCAAACCAAACCAGAATCATCTGAGGGAAGGGCATTCAGGCCCACAGAAACAG
TGGCATGATTCATGCCAAATTCTGAAGCAATCTTCCTGCTAAGACCACTGGACACAGAGT
CCCTGTGATGCTGTCCCTCTCAAGGA
>ENST00000518720.5 cdna chromosome:GRCh38:8:142344353:142403182:-1 gene:ENSG00000171045.14 gene_biotype:protein_coding transcript_biotype:protein_coding gene_symbol:TSNARE1 description:t-SNARE domain containing 1 [Source:HGNC Symbol;Acc:HGNC:26437]
ACGTGATGTTTGGGTGCCCGCCCCGCCCGCCTCGCCCGCCGTGAGCGCCCGGAGCGGTCC
GCGAGCCACCGAGGCCCAGTGTCCTGGGACAATTTTTGGCACATTGGAAATGTTCAGCCA
AATTCCTCTACAAAACCATCAGCTGCTGTAGCTGCACAGTCTTGAGTGTTCCTGTCCATG
AACATGCTCAGTGTGGAGGCTGCTGGCCCTGCCATCTGTAAGAAGATGTCATACGGATCC
ATCGCCCGTGGAGGTGGCCTGGGGAGCCGTGGCCCTTTCGGGGGACCTTCGAGACAAGGC
TGTCAGCCCCTAGAGTGCGCTAGATGTTGGACCGAGTATGGAATCCGCCATTTCCCCTGC
CCGTCGCCAGAGAGCAAGCTGCAGAACCGCTGTGTGGGGAAGGACGGGGAAGGTGATCTG
GGGCCAGCAGGCACGCCTATTGTCCCAAGGGCCAGGAAGCGAGGGCCTGGGGTTGCCCCT
GAAGGCAGCCGGATGCCGGAGCCCACCTCATCACCCACCATTGGCCCGAGGAAGGACTCG
GCTGCTGGGCCCCATGGCCGGATGGCGGGGCCCAGCACTACCC
>ENST00000507592.5 cdna chromosome:GRCh38:4:151670944:151687083:-1 gene:ENSG00000059691.11 gene_biotype:protein_coding transcript_biotype:processed_transcript gene_symbol:GATB description:glutamyl-tRNA amidotransferase subunit B [Source:HGNC Symbol;Acc:HGNC:8849]
GAATCAAAGCACAGGCAGCCTTGAAGCTGGTGGCTACAGTCAGTGACAGGGGTGCTCTGA
GAGGGGAAGAAGGTAGCAGCTAAGCTAAGACCTGAGGAGAGGATGAGCAGGGACAGGCCA
AGGCTGACAGGGAAAAGTGTTCCAGGCATGGGGAAAAGCACGTGGAGAAATCTGAGTCCT
GTCACACCCTCTGCACTCGCTGAGCTTCTTGACCTGCTGGACAGCAGAACAATTTCTTCA
TCAGCAGCTAAACAGGTGTTTGAGGAACTGTGGAAGAGGGAAGGCAAGACTCCAGGGCAG
ATTGTTTCAGAAAAGCAGCTTGAACTGATGCAGGACCAGGGGGCACTGGAGCAGCTCTGC
CACTCTGTGATGGAGGCCCATCCTCAAGTGGTAATGGATGTGAAGAACAGAAACCCCAGA
GCTATAAATAAACTGATTGGGTTGGTCCGGAAAGCGACTCAAAGCCGAGCAGATCCAGTC
ATGATAAAGGAGATCCTGGAGAAGAAGCTGTCATTGTGAGATGTTTGGGATCCCCTTGCC
CAAGGGACAACAACAAACAGTGCAGCCTGACTGGGAACAGGATCCTGTGAAAGCTGATGC
CCATGTGCCCTGAGAGCTGCCTCTCAATCCCTGTCCCAAGCCACAGCTATGGCATTAATG
TCACCAGTGTTCTCACCCTCTAGGCCCTGTGCCTGGAGGTGCCTCCACAGCCGACCAGCA
GCCACCCCGCCTGCTTCATCCACATCAGG
>ENST00000376817.8 cdna chromosome:GRCh38:5:181236937:181243903:-1 gene:ENSG00000204628.11 gene_biotype:protein_coding transcript_biotype:protein_coding gene_symbol:RACK1 description:receptor for activated C kinase 1 [Source:HGNC Symbol;Acc:HGNC:4399]
TCTTTCACTGCAAGGCGGCGGCAGGAGAGGTTGTGGTGCTAGTTTCTCTAAGCCATCCAG
TGCCATCCTCGTCGCTGCAGCGACACACGCTCTCGCCGCCGCCATGACTGAGCAGATGAC
CCTTCGTGGCACCCTCAAGGGCCACAACGGCTGGGTAACCCAGATCGCTACTACCCCGCA
GTTCCCGGACATGATCCTCTCCGCCTCTCGAGGCTCCTGGGATGGAACCCTGCGCCTCTG
GGATCTCACAACGGGCACCACCACGAGGCGATTTGTGGGCCATACCAAGGATGTGCTGAG
TGTGGCCTTCTCCTCTGACAACCGGCAGATTGTCTCTGGATCTCGAGATAAAACCATCAA
GCTATGGAATACCCTGGGTGTGTGCAAATACACTGTCCAGGATGAGAGCCACTCAGAGTG
GGTGTCTTGTGTCCGCTTCTCGCCCAACAGCAGCAACCCTATCATCGTCTCCTGTGGCTG
GGACAAGCTGGTCAAGGTATGGAACCTGGCTAACTGCAAGCTGAAGACCAACCACATTGG
CCACACAGGCTATCTGAACACGGTGACTGTCTCTCCAGATGGATCCCTCTGTGCTTCTGG
AGGCAAGGATGGCCAGGCCATGTTATGGGATCTCAACGAAGGCAAACACCTTTACACGCT
AGATGGTGGGGACATCATCAACGCCCTGTGCTTCAGCCCTAACCGCTACTGGCTGTGTGC
TGCCACAGGCCCCAGCATCAAGATCTGGGATTTAGAGGGAAAGATCATTGTAGATGAACT
GAAGCAAGAAGTTATCAGTACCAGCAGCAAGGCAGAACCACCCCAGTGCACCTCCCTGGC
CTGGTCTGCTGATGGCCAGACTCTGTTTGCTGGCTACACGGACAACCTGGTGCGAGTGTG
GCAGGTGACCATTGGCACACGCTAGAAGTTTATGGCAGAGCTTTACAAATAAAAAAAAAA
CTGGC
>ENST00000587866.1 cdna chromosome:GRCh38:19:2767582:2770781:-1 gene:ENSG00000104969.9 gene_biotype:protein_coding transcript_biotype:protein_coding gene_symbol:SGTA description:small glutamine rich tetratricopeptide repeat containing alpha [Source:HGNC Symbol;Acc:HGNC:10819]
CTCTCTTCGTGTGGCCACATGGCCTCAGCCTCTGCCTCCGTCTTCACGCGGCCGTCTCCG
TGCGGCCATGTTCAATCCCTGCATTAGGGCCACCACAGCGACCTCATCTCCACTTGTTTC
CATCTGCAAAGACACAGACAAGGTCCCGTGCTCAGGTCCCAGGTGGACGTGACTAGCCCA
GAACTTGGCTGCTCCAGCGGCGGGGGCGGGGGCGGCTGCTTCTCCACGCAGCTTGTTACA
TCTGAATGTTTAGAGTCACCATCGCCAGCCTTCGGGGGAAATGGAGGCACAGTGAGGCCA
AGCCTTCCTGAGCTGGCGCCTCAAGGCAGCCGGCCAGCCTGCCCCGGGGGAAGCTCACGT
CGGGGCTTCCTGCTCAGAGCCGTGAAGGTCACTGTGGCCGAGGCCCCTCCAAGTTGGCCC
AGGCACCCAGGAAACCTGTGTGAAAGGTCTTGTACTAAAAAAAGACCTGTCCATAGACTA
CAGCTCCAGATTCCAGAACAGCCTCTCCTGATGTCACCATCTGGCACCCTTTAGAGCTTT
GGCAGGAAACTGCAGGGACCACAGACATGAGCAGAAGCAGCTGTCAAGTCCTGGGAATGA
GGAACAAGACAGGGTATCACCTCTTCTGGGCTCAAGATGGACAACAAGAAGCGCCTGGCC
TACGCCATCATCCAGTTCCTGCATGACCAGCTCCGGCACGGGGGCCTCTCGTCCGATGCT
CAGGAGAGCTTGGAAGTCGCCATCCAGTGCCTGGAGACTGCGTTTGGGGTGACGGTAGAA
GACAGTGACCTTGCGCTCCCTCAGACTCTGCCGGAGATATTTGAAGCGGCTGCCACGGGC
A
>ENST00000471732.5 cdna chromosome:GRCh38:7:14580903:14736169:-1 gene:ENSG00000136267.13 gene_biotype:protein_coding transcript_biotype:processed_transcript gene_symbol:DGKB description:diacylglycerol kinase beta [Source:HGNC Symbol;Acc:HGNC:2850]
TATTCATGAAGACATTCCTGGAAGCCGAGCTTCCTGATGATTTCACTGCACACCTTTTCA
TGTCATTTAGCAACAAGTTTCCTCATTCTAGTCCAATGGTAAAAAGTAAGCCTGCTCTCC
TATCAGGCGGTCTGAGAATGAATAAAGGTGCCATCACCCCTCCCCGGACTACTTCTCCTG
CAAATACGTGTTCCCCAGAAGTAATCCATCTGAAGGACATTGTCTGTTACCTGTCTCTGC
TTGAAAGAGGAAGACCTGAGGATAAGCTTGAGTGAAAGACAATCAACAGTGAAAAAGGAA
AAGAGTGGTTCCCAGCAGCCAAACAAAGTGATTGACAAGAATAAAATGCAAAGAGCCAAC
TCTGTTACTGTAGATGGACAAGGCCTGCAGGTCACTCCTGTGCCTGGTACTCACCCACTT
TTAGTTTTTGTGAACCCCAAAAGTGGTGGAAAACAAGGAGAACGAATTTACAGAAAATTC
CAGTATCTATTAAATCCTCGTCAGGTTTACAGTCTTTCTGGAAATGGACCAATGCCAGGG
TTAAACTTTTTCCGTGATGTTCCTGACTTCAGAGTGTTAGCCTGTGGTGGAGATGGAACC
GTGGGCTGGGTTTTGGATTGCATAGAAAAGGCCAATGTAGGCAAGCATCCTCCAGTTGCG
ATTCTGCCTCTTGG
>ENST00000581866.1 cdna chromosome:GRCh38:17:75592466:75593031:1 gene:ENSG00000266714.6 gene_biotype:protein_coding transcript_biotype:retained_intron gene_symbol:MYO15B description:myosin XVB [Source:HGNC Symbol;Acc:HGNC:14083]
GCTGGCAGGGCTGGACTCCATAGAGCGGGAGCGGCTCTCCCTGCAGGGACCGGAGACTTA
CTACTACCTCAACCAGGGCCAGGCCTGCAGGCTGCAAGGCAAGGAGGATGCCCAGGACTT
TGAGGGGCTGCTGAAGGCACTGCAGGGGCTCGGCTTGTGCCCAGAGGAGTTGAATGCCGT
CTGGGCTGTGCTGGCCGCCATCCTGCAGCTGGGCAACATCTGCTTCTCCTCCTCAGAGGT
GGGCTTCCCCGTGGGCAGGGGCCATCTGGGGTGCTGGGTCTGTAGAATCAGGGCAGTGGT
AATGACGCCAAATGCTGGTGTGTAGGAGACTACAGAGTGCTGGGCTGCCCTGAAAAGTGG
GTAGATCCCCACTGTGTAGATGAGAAAGCTGAGACATAGAGCTTCTCCACTCTCCCAATG
TCTGTGCCT
>ENST00000603059.2 cdna chromosome:GRCh38:X:101337725:101338289:-1 gene:ENSG00000270813.2 gene_biotype:processed_pseudogene transcript_biotype:processed_pseudogene gene_symbol:NANOGNBP3 description:NANOGNB pseudogene 3 [Source:HGNC Symbol;Acc:HGNC:42160]
AAAACCCAAAGCAAAACAATCATGGATCTAAATCAGCAAGGGCTGGAAGGTGGTGATAAC
TGCAAACAATTGAAGAGTTGGGATCTTGTTATGCAGAAACAACCAGCTATGCCTTGGGAT
CAAAATCCAGAACAATCAAATGGAAATTACAGTGAAGATGAACAAAAGGGAAAGCAGAAA
TGGAGAGAAGGAGGAGGAGAAGCAGGCGGAAAGAGAGAGGGAGAAAAAGAAGAAAATGAA
AAGGAGCTGGAAGATGAACAGGAAAATAAAAAAGGGAAAGGGAAAATGAGAAACAATATC
CCAAGAAAAGATTAGTCAGCAAATCCCTCATGGACACTCTGGGCAAAGCTGAAGTTAAAC
AGGTGCCCCACAATACAAGAGAGTTTATCGATCTCATTTGAATTTGGCATGACACATAAA
CAGATAAGTCAACGGTTTTGTAAAAAGAGGAAGAAATGTAATAAAGAAATGTCCAAGAGA
AAGCATAAGAAAAAACATAAGAGATGTGGGGCGGGGGAGCGGGTCTCTCTGAGTTGCCAA
GGCTGGTCTCAAACTCCTGCCCTCG
>ENST00000438536.1 cdna chromosome:GRCh38:13:84521725:84523915:1 gene:ENSG00000232447.1 gene_biotype:processed_pseudogene transcript_biotype:processed_pseudogene gene_symbol:MTND5P3 description:mitochondrially encoded NADH:ubiquinone oxidoreductase core subunit 5 pseudogene 3 [Source:HGNC Symbol;Acc:HGNC:42034]
AATAAATATATTTTCTTTCTTTACACTGACTCACTAGTCCTACTAACTTTTCCAATTATT
ATTACCTCAACTAGCATTTATAAAGACAGTTTGTACCCCAATGATGTAAAATCATCCATT
GCATTTACCTTTATTAGCAGCCTCATCCCCACCACCAGATTCATCTATACAGGCCAATAA
ACTATTGTTTCAAACTGACACTGAATGACAGTTCAAACCCTAAAGCTTTCACTCAGCTTT
AAACTAGATTACTTCTTTACAATATTCATTCCAGTAGCACTATTTGTCACATGATGTATT
ATAGAATTCTCAATATTGTATATATATACTCAGGCCCCAACATAAATCAATTCTTCAAAT
ATCTACTCATTTTTCTCATTACTATACTAATTCTAGTCACTGCCAACAACCTATTCCAAC
TCTTTATCGAATGGAAAGGCGTCCTTCCTGCTAATTGGCTGATGGTATGGCGGAACAGAC
ACCAACACAGCAACCCTTCAAGCAATCTGACATGATTGCCTCAGAGACATCAGCTTTATC
CTAGCAATAGCACAATTTCTCTTGTCCAGTATATTAGAACTTCAGCAAATATTTATCCTC
AACCCTAGCCCCAGTACTCTCCCACTAATTGGTTTTCTAGTAGCAGCAGCTAGCAGATCA
GCTCAATTTGGTCTCCACCCCTAACTCCTGTCAGCTATAGAAGCCCCAGCACCCATCTCA
GCCCTACTCCACTCTAGCACAATAGTGGTAGCAGGCGTTTTCCTACCAATACAATTTTAT
TCCCTAATAGATAATAACATAAATATTCAAACACTCACATTATGCTTAGGAGCTATTACT
ACACTATTTACAGCAATCTGCACTCTAACACAAAATGACATATAAAAAATTGTGGCATTT
TTCACCTCGAGTTAACTAGGACTCATAATAGTTACAATTGGTATTAACCAACCTTACCTA
GCTTTTCTTCATATTTGTACACATGCCTTTTTCAAAGCTACATTATTTATATGCTCCAGG
TCTATTATTCATAACCTCAATGATGAGCAAGCTATTCAAAACATAGGTAGGCTATTTAAA
GCTTGCCCTTTACCTCTTCCTCACATACTATTGGCAGCCTCGCACTCAGGTATATACCTT
TCCTCAAAGGCTTCTGCTCCAAAGATCTTATTATTGAAGCCACAAACACATCATATACCA
ATGCCCGAGCCCTCTTAATCACACTCATTGCCACCTCCCTAACAGCTGTCTGCAGTACCC
AAATTATCTTCTTCGCACTGGTAGGACAACTTCGCTTCACAACCTTAGTTGTTATCAACA
AAAATAATGCCTCCTAATTAATTCAATTAAACATTGAAAAATTGGTAGCATTTTTGCCAG
ATTTTTAATCTCCAACAATATCTCCCCAATATCAATTCCCCAAATAATTATGCCTCTCCA
TATAAAGCTCACAGTTCTGGGCACAACTATCCTAGGCTTCTCACTAGCACTATAACTCAA
CCTTATCACTAATAACCTCAAACTTAAATACCCATCACAAATATTTAAATTTTCCAATGT
ATTAGGATTTTATTCAACCTCAATGCGCCATGCAACACCATATTCAAACTTCCTTGCAAG
CCAAAATATAGCCTCCCTTCTACTAAATCTAATCTGAATAGAAAGGACAACACCAAAAAC
ACTGCCCAACTTCAGATCATAGCCTCAACCACTGTACCTGCCCAGAAAGGCCTAATTATG
CTCCACTTTTTCTCTTTCCTTATTCCATTTCTCCTAACCTTATTCTTAATCATTTAACCC
>ENST00000374606.9 cdna chromosome:GRCh38:6:33289595:33290933:1 gene:ENSG00000204220.10 gene_biotype:protein_coding transcript_biotype:protein_coding gene_symbol:PFDN6 description:prefoldin subunit 6 [Source:HGNC Symbol;Acc:HGNC:4926]
GGGTTTATTACTACTGAAGGAAGAACGTGAGTAGGTTAGGATTTCGGTTGAGAGGCTTGG
GGTCTTGCGTTTCGCCCACCATCTCCTGGGGACAGGGTGGAGTCGATATCCGGGACGGGG
GGGAGGTTGCGGTGCCCCTCAGGGCTACCTCTCAAGAGTGCTATCATTTCCGCAGGCCAG
ATCAGAAAAGGGAGCTCAGGTACCTTCCAGAGAGTGAGACCCAGCGCCCTTGTCTCGCAC
CCAGTAGGCTTTCATCCCCGCCATGGCGGAGCTGATCCAGAAGAAGCTACAGGGAGAAGT
GGAGAAATATCAACAGCTACAGAAGGACTTAAGTAAATCCATGTCGGGGAGGCAGAAACT
TGAAGCACAACTAACAGAAAATAATATCGTGAAAGAGGAACTGGCCCTGCTGGATGGGTC
CAACGTGGTCTTTAAACTTCTGGGTCCGGTGCTAGTCAAACAGGAGCTGGGGGAGGCTCG
GGCCACAGTAGGGAAGAGGCTGGACTATATCACAGCTGAAATTAAGCGATACGAATCCCA
GCTTCGGGATCTTGAGCGGCAGTCAGAGCAACAGAGGGAGACCCTTGCTCAGCTGCAGCA
GGAGTTCCAGCGGGCCCAGGCAGCAAAGGCAGGGGCTCCTGGCAAGGCCTGACCCCATGG
TGGGGGGAGGGGAGGGGAGGGGAGGGAATGAGGCAGCTCTAGGATCTATACTGTAGCTAA
TAAAATGTAAAAACACCTGG
>ENST00000428803.2 cdna chromosome:GRCh38:1:8786211:8786913:-1 gene:ENSG00000224315.2 gene_biotype:processed_pseudogene transcript_biotype:processed_pseudogene gene_symbol:RPL7P7 description:ribosomal protein L7 pseudogene 7 [Source:HGNC Symbol;Acc:HGNC:36895]
AGAAGGTTCCTGTTGTGCCAGAAACCCTTAAGAAAAAGCAAAGGAATTTCACAGAGCTGA
AGATCAAGCTCCTGAGAAAGAAGTTTGCCCAAAACATGCTTTGAAAGGCAAGGAGGGAGC
TTATTTATGAAAAAGCATAGTGCTATCACAAGGAATATAGGCAGATGTACAGAACTGAAA
TTCGAATGGCAAGGATGGCAAGAAAAGCTGGCAACTTCTGTGTACCTGCAGAACCCAAAT
TGGCCTTTGTCATCAGGACCAGAGGTGCCAATGGTGTGAGCCCAGAGGTCTGAAAGGTGT
TGCAGCTTCTTCGCCTTTATCAAATCTTCAGTGGAACCTTTGTGAAGCTCAACAAGGCTT
CAGTTAACATGCTGAGGATTGTAGAGCCATATATTACATGGGGGAACCCAAATCTGAAGT
CAGTAAATGAACTAATCTACAAGCGTGGTTATGGCAAGATGAATAAACAAATTGCTTTGA
CAGATAACGCTTTGATTGCTCTATCTCTTGGTAAATATGGCATCATCTGCATGGAGGATC
TGATTCATGACATCTATACTGTTGGAAAACGCTTTAAAGAAGCAAATAACTTCCTGTGGC
CCTTCAAATTATTTTCTCCACAAGATAGAATGAAGAAAAACCACCCATTTTGTAGAAGGT
GGAGATGCTGGCAACAGGGAGGACCAGATCCACAGGCTTCTTA
>ENST00000622599.4 cdna chromosome:GRCh38:X:48973723:49002249:-1 gene:ENSG00000068400.13 gene_biotype:protein_coding transcript_biotype:protein_coding gene_symbol:GRIPAP1 description:GRIP1 associated protein 1 [Source:HGNC Symbol;Acc:HGNC:18706]
GGGGGGGTGGGGGGAGGAACATGGCGCAAGCTCTGTCTGAGGAGGAGTTTCAGCGGATGC
AGGCTCAGCTCCTGGAACTCCGGACAAACAACTACCAGCTTTCAGATGAACTACGCAAGA
ATGGTGTTGAACTCACCAGTCTTCGACAGAAGGTCGCCTACTTGGATAAGGAGTTCAGCA
AAGCTCAGAAGCTCTGCAGCCAGATGGAACAGCTGGAGCAAGAGAACCAGCAACTGAAGG
AGGGGGCTGCAGGAGCAGGGGTTGCCCAAGCTGGGCCCCTCGTGGATGGGGAGCTGCTGA
GGCTACAGGCTGAAAACACAGCCTTGCAGAAGAACGTGGCAGCCCTGCAGGAACGCTATG
GGAAAGAAGCCGGGAAGTTCTCAGCTGTCAGTGAGGGCCAGGGGGATCCCCCAGGGGGCC
TGGCCCCCACCGTCCTGGCCCCCATGCCGTTGGCAGAGGTGGAGCTGAAATGGGAAATGG
AGAAAGAGGAGAAGAGATTGCTCTGGGAACAGCTGCAAGGCTTAGAGAGCTCAAAGCAGG
CCGAAACATCCAGGCTGCAGGAGGAACTTGCTAAGCTCTCCGAGAAACTGAAAAAGAAAC
AAGAAAGTTTTTGCCGTCTGCAGACAGAAAAGGAGACTCTGTTTAATGACAGCAGGAACA
AGATTGAGGAATTACAACAACGGAAGGAAGCTGATCACAAAGCCCAGTTGGCTCGAACCC
AGAAGCTGCAGCAGGAACTTGAGGCTGCCAATCAGAGCTTGGCAGAGCTGAGAGATCAGC
GGCAGGGGGAGCGCCTGGAACATGCAGCAGCTTTGCGGGCCCTACAAGATCAGGTATCCA
TCCAGAGTGCAGATGCACAGGAACAAGTGGAAGGGCTTTTGGCTGAGAACAATGCCTTGA
GGACTAGCCTGGCTGCCCTGGAGCAGATCCAAACAGCAAAGACCCAAGAACTGAATATGC
TCCGGGAACAGACCACTGGGCTGGCAGCTGAGTTGCAGCAGCAGCAGGCTGAGTACGAGG
ACCTTATGGGACAGAAAGATGACCTCAACTCCCAGCTCCAGGAGTCATTACGGGCCAATA
GTCGACTGCTGGAACAACTTCAAGAAATAGGGCAGGAGAAGGAGCAGTTGACCCAGGAAT
TACAGGAGGCTCGGAAGAGTGCGGAGAAGCGGAAGGCCATGCTGGATGAGCTAGCAATGG
AAACGCTGCAAGAGAAGTCCCAGCACAAGGAAGAGCTGGGAGCAGTTCGTCTACGGCATG
AGAAGGAGGTGCTGGGGGTGCGTGCCCGCTATGAGCGTGAGCTCCGAGAGCTGCATGAAG
ACAAGAAGCGTCAGGAGGAGGAGCTCCGTGGGCAGATCCGGGAGGAGAAGGCCCGGACAC
GGGAGCTGGAGACTCTCCAGCAGACAGTGGAAGAACTTCAAGCTCAGGTACATTCCATGG
ATGGAGCCAAGGGCTGGTTTGAACGGCGCTTGAAGGAAGCCGAGGAATCCCTGCAGCAGC
AGCAGCAGGAACAAGAGGAAGCCCTCAAGCAGTGTCGGGAGCAGCACGCTGCCGAGCTGA
AGGGCAAGGAGGAGGAGCTACAGGATGTACGGGATCAGCTCGAGCAGGCCCAGGAGGAGC
GGGACTGCCACCTGAAGACCATTAGCAGCCTGAAGCAGGAGGTGAAGGACACAGTGGATG
GGCAGAGGATCCTGGAGAAGAAGGGCAGTGCTGCGCTCAAGGACCTCAAGCGGCAGCTGC
ATTTGGAGCGGAAACGGGCAGATAAGCTGCAGGAGCGACTGCAGGACATCCTCACTAACA
GCAAGAGCCGCTCAGGCCTTGAGGAGCTGGTTCTCTCAGAGATGAACTCACCAAGCCGGA
CCCAGACAGGGGACAGCAGTAGCATCTCCTCCTTCAGCTACCGGGAGATCTTGCGGGAAA
AGGAGAGCTCGGCTGTTCCAGCCAGGTCCTTATCCAGCAGCCCTCAAGCCCAGCCCCCTC
GGCCAGCAGAGCTGTCAGATGAGGAAGTGGCTGAGCTCTTTCAGCGGCTGGCAGAGACAC
AGCAGGAGAAATGGATGCTGGAGGAGAAGGTGAAGCACCTGGAAGTGAGCAGTGCTTCCA
TGGCAGAGGACCTCTGCCGGAAGAGCGCCATCATTGAGACCTACGTCATGGACAGCCGGA
TCGATGTGTCTGTGGCAGCAGGCCACACAGACCGCAGCGGGCTGGGCAGCGTCCTGAGAG
ACCTAGTGAAGCCAGGTGACGAGAACCTTCGGGAGATGAACAAGAAGCTGCAGAACATGC
TGGAGGAGCAGCTCACCAAGAATATGCACTTGCACAAGGATATGGAAGTTCTGTCCCAGG
AAATTGTGCGGCTCAGCAAGGAGTGCGTGGGGCCTCCTGACCCAGACCTAGAGCCAGGAG
AAACCAGCTAAAGACCTGCAGGCTGCACCCACCTCCTCCCCTTCCTACCCCCTAGGATGC
TATTCCCTTGGGCTGTGGTGGAAAAATGAGGGCTGGAGCCAAAATCAAATAGCTTGGGAG
ACTGGACATTAAAGGGGCTAGAGGCCTGATGGTTAGTGTTAATGATCCTGTCTTAGGGCA
GAGGCCACCAGGGAGTGGGGATCCTGAGGGAAGGGGCAGGGATTTCTCCTTCTTCTTGGT
CCTGGCTCCCAAGGGCTTCTGTCTTCATCTCTGCATGAGCTCTCCTTCCCAGAGACCAAC
TCTTTTTATTTTATTTTATTTTATTTTTTAATTTATGTCTGGAGCCTGGCTACTCTGCAT
TTGGGATTGGGGATGCTGGGTGGGTGTGTGGTCCATGTTCAGCGTTCTAGCAACACGTGT
GTGTGTGTGTGTGTAAAGGCTATGCAGCCAAAATACCATCTGGCCAGACGGGCCCACCCA
C
>ENST00000533611.1 cdna chromosome:GRCh38:8:7753682:7756692:1 gene:ENSG00000237122.3 gene_biotype:unprocessed_pseudogene transcript_biotype:unprocessed_pseudogene gene_symbol:FAM90A19P description:family with sequence similarity 90 member A19, pseudogene [Source:HGNC Symbol;Acc:HGNC:32267]
ATGATGGCACGTCGGGACCCCAAATCTTGGGCCAAGAGACTGGTGAGAGCCCAGACCCTC
CAGAAGCAGCGGAGGGCCCCAGTTGGGCCAAGGGCTCCCCCGCCCGATGAAGAAGATCCC
AGGCTCAAGTGCAAAAACTGCGGGGCCTTTGGCCACACGGCCAGAAGTACCAGGTGCCCC
ATGAAGTGCTGGAAGGCAGCCCTGGTTCCAGCGACCTTGGGGAAAAAGGAAGGGAAGGAA
AACCTGAAACCATGGAAGCCCCGGGTTGAAGCCAACCCGGGGCCCTTGAACAAGGATAAG
GGAGAGAAGGAAGAGAGACCAAGGCAACAAGACCCGCAGAGGAAGGCTCTCCTCCACATG
TTTTCCGGGAAACCTCCAGAGAAGCCGCTGCCGAATGGAAAAGGATCCACGGAGTCTTCT
GATCATCTGAGGGTTGCAAGCGGGCCAATGCCGGTCCACACAACCAGTAAGAGGCCGCGC
GTGGACCCTGTCCTCGCTGATCGCTCAGCTGCCGAAATGTCTGGCAGGGGCTCCGTCTTG
GCTTCACTGTCTCCCCTCAGAAAAGCCAGCCTGAGCTCCTCCTCAAGTCTTGGACCAAAG
GAAAGACAGACAGGGGCTGCGGCCGACATGCCTCAGCCTGCAGTCAGGCACCAGGGCCGC
GAGCCTCTCCTCGTGGTGAAGCCGACACACAGCAGCCCCGAGGGTGGCTGCCGAGAAGTT
CCCCAGGCTGCCTCCAAAACCCACGGCCTGCTCCAGGCCGCCAGACCCCAGGCACAAGAC
AAACGTCCTGCGGTGACCTCGCAGCCCTGCCCGCCAGCCGCCACACACAGCTTGGGCCTA
GGCTCCAATCTCAGCTTCGGGCCAGGAGCCAAGAGACCTGCCCAGGCTCCGATTCAGGCT
TGCCTGAAATTCCCCAAGAAACCGAGACTGGGTCCCTTCCAGATCCCCGAAAGCGCCATC
CAGGGAGGTGAGCTGGGGGCCCCGGGGAATCTCCAACCTCCGCCAGCCGCAACCGAACTT
GGACCAAGTACGTCGCCCCAGATGGGCAGGAGGACACCGGCCCAGGTGCCCAGCGTCGAC
TGGCAGCCTCCGCACAGCACACCTTGCCTGCCTACTGCCCAGGCCTGCACCATGTCCCAT
CACTCAGCGGCCAGCCATGATGGGGCCCAGCCTCTCAGAGTGCTCTTCCGGAGACTGGAA
AACGGACGCTGGAGCTCCAGCCTCCTGGCGGCCCCCTCATTTCACTCTCCTGAGAAGCCG
GGAGCCTTCCTCGCTCAGAGCCCTCATGTGTCAGAGAAGTCTGAGGCTCCCTGTGTTCGT
GTCCCACCGAGCGTCCTCTATGAGGACCTTCAGGTTTCCTCCTCCTCAGAGGACAGCGAT
TCTGACCTGGAGTGA
>ENST00000393015.8 cdna chromosome:GRCh38:3:140941853:140967005:1 gene:ENSG00000114120.11 gene_biotype:protein_coding transcript_biotype:processed_transcript gene_symbol:SLC25A36 description:solute carrier family 25 member 36 [Source:HGNC Symbol;Acc:HGNC:25554]
GGCGCGCTTAGGCAGGCGGTGGCGCGGCTGGAGTGCCGCGGGGAGGGCTGTGCCGGTTGC
TTTCTGCAGCCGCATCTCGGCCAGCTCTCCTCGCCGTCCCCGGGGCGCTGTGCGTCTCCA
GTCCGGGACCGAAGCCGCCTGCCGTAGCGGGCGGCCAGATCCGCGTCCCGCCTCAGCGGC
CGGAGGACATGCGGGAGAGAGAATGAGCCAGAGGGACACGCTGGTGCATCTGTTTGCCGG
AGGATGTGGTGGTACAGTGGGAGCTATTCTGACATGTCCACTGGAAGTTGTAAAAACACG
ACTGCAGTCATCTTCTGTGACGCTTTATATTTCTGAAGTTCAGCTGAACACCATGGCTGG
AGCCAGTGTCAACCGAGTAGTGTCTCCCGGACCTCTTCATTGCCTAAAGGTGATCTTGGA
AAAAGAAGGGCCTCGTTCCTTGTTTAGAGGACTAGGCCCCAATTTAGTGGGGGTAGCCCC
TTCCAGAGCAATATACTTTGCTGCTTATTCAAACTGCAAGGAAAAGTTGAATGATGTATT
TGATCCTGATTCTACCCAAGTACATATGATTTCAGCTGCAATGGCAGGCATTTACTGTAC
ATTTCTCCCGAGAAAAGAGTGAGATCGTGTCATCTCATGCTCCCCATCCGCAGGTCACT
>ENST00000440898.1 cdna chromosome:GRCh38:9:89332588:89338510:1 gene:ENSG00000187742.14 gene_biotype:protein_coding transcript_biotype:protein_coding gene_symbol:SECISBP2 description:SECIS binding protein 2 [Source:HGNC Symbol;Acc:HGNC:30972]
GCTGCTTCCAAGTTGTGGCAGTTATGAGTAAAGCTGCTATAAACATCCATGTGCAGGTTT
TTGTGTGGACATAAGTTTTCACCTCCTTTGGATAATTACCAAGGAGTGCAGTGGCTAAAT
CATATGGTAAGAGTATGGTTAGTTTTGTAAGGAATTGCTAAACTATTAAATATCTCCCAA
AGTGGCTGTAACGTTTTTCATTCTTACCAGCAATGGATAAGGATTTCTGTTGTCAAAGTG
TTCTGGATTTTGATATGTAGTGTTATCTCCTTGTTTTAATTTGCATTTCTCTGATGACAT
CTAATGTGTTTGCTTTTTAGGGTGAAATAGTGGTGAAAAATAACCCAAATGAATCTGTAA
CTGCTAATGCCGCTACCAATTCTCCTTCATGTACAAGAGCAGATCCTAAAAATGTTAGTA
TACCATCTTCTGAAGCTTTATCTTCGGATCCTTCCTACAACAAAGAAAAACACATTATTC
ATCCTACCCAAAAGTCTAAAGCATCACAAGGTAGTGACCTTGAACAAAATGAAGCCTCAA
GAAAGAA
>ENST00000540995.5 cdna chromosome:GRCh38:12:9163717:9167533:-1 gene:ENSG00000126838.9 gene_biotype:protein_coding transcript_biotype:processed_transcript gene_symbol:PZP description:PZP, alpha-2-macroglobulin like [Source:HGNC Symbol;Acc:HGNC:9750]
GGAAGGAACCCCCACCCCCAGCCAAGGGAAGCGGTCTAGGAGTAGTAGAGAGACCATATG
TTCCTCAATTAGGCACATATAATGTGATACCCTTAAATAATGAACAAAGTTCAGGGCCAG
TCCCTGAAACGGTGCGAAGCTATTTTCCTGAGACTTGGATCTGGGAGTTGGTGGCAGTGA
ACTCATCAGGTGTGGCTGAGGTAGGAGTAACAGTCCCTGACACCATCACCGAGTGGAAGG
CAGGGGCCTTCTGCCTGTCCGAAGATGCTGGACTTGGTATCTCTTCCACTGCCTCTCTCC
GAGCCTTCCAGCCCTTCTTTGTGGAGCTCACAATGCCTTACTCTGTGATTCGTGGAGAGG
TCTTCACACTCAAGGCCACGGTCCTAAACTACCTTCCCAAATGCATCCGGGGAATGTGAA
CTTCTCAGTGAGTGCAGAGGCAATGCAGTCCTTAGAACTCTGTGGAAATGAGGTTGTTGA
GGT
>ENST00000513403.1 cdna chromosome:GRCh38:5:150190251:150195204:1 gene:ENSG00000011083.8 gene_biotype:protein_coding transcript_biotype:retained_intron gene_symbol:SLC6A7 description:solute carrier family 6 member 7 [Source:HGNC Symbol;Acc:HGNC:11054]
GTGGCCAGCGGACCATCTCTCGTGCCCTCGCTCTCTGCGCTCCGGGGCAGCTGAGCCCCG
GCCACCCGCTCTCCAAGATGAAGAAGCTCCAGGGAGCTCACCTCCGCAAGCCTGTCACCC
CAGACCTGCTGATGACCCCCAGTGACCAGGGCGATGTCGACCTGGATGTGGACTTTGCTG
CACACCGGGGGAACTGGACAGGCAAGCTGGACTTCCTGCTGTCCTGCATTGGCTACTGTG
TAGGCCTGGGGAATGTCTGGCGCTTCCCCTATCGAGCGTACACCAATGGAGGAGGTATGG
GCCTGAGGTCCTGTCGGAGGGTGTCTGGGGTGATGGGCCAAGGCCCTGGGGTACAGTGAG
CTTTTAGGTGGCCTCAGCCACTGTCTCCTAGGCGACCTTGGGCAGAACTCATTGAAAGTG
GTTTATAGTAACTTGGGGCTGGGAGGAAGGAGTTTACCCTGTCTTGTCCTTCTCATCACC
CAAGCCCTTCCTTCCTCCCTCTCATCCCCAGGAAGGATACCCACATGGTTCCCTCTCTAA
GGCTGGCCACCCCACGCCCTGCACGGTGGGCAGAGGGAGCTGCCTCT
>ENST00000616275.4 cdna chromosome:GRCh38:Y:9479053:9484654:-1 gene:ENSG00000274196.4 gene_biotype:transcribed_unprocessed_pseudogene transcript_biotype:processed_transcript gene_symbol:FAM197Y4P description:family with sequence similarity 197 Y-linked member 4, pseudogene [Source:HGNC Symbol;Acc:HGNC:37466]
ACTCAGCCATCCCGGTTACCGGTGGCAGGATGATTTCCTTTCATCCCAACCTTTATTTCC
ACAGTGAAATCATCATGAAGGAGCACTGTGTTGGCATCCTCGGCTACAGGGTGTCTCATT
CCACTGCAGTCCAGCGGTTCTGGGATCACGAAGGTCAAGCCTCCAGCTGCAGGCAGTACA
CCTCCTACCTGAGCTCATTCAGCTGTTTGGCTGAACATGACTGCCCGGGTTTTGGCAGGA
TTGCTGAGTTGGAGTCTCACTGTGTCATCCAGGCTGCAGTCAAGTGGCAAACTCTCAGAT
CACTGCAACCTCTCCCTCCAGCTTCAAAGGATTCCTCTGCCTGCTGATGCTGCTTTTCCC
CCACATGAGGAGAACATGCAGACAGTTATAAAAAATTCTGTGCCTGGGGTACTCTCGCTC
TGTAGACCAGGCTGGAGCGCAGTGGCAGGATCTCAGCTCAACACATC
>ENST00000469792.6 cdna chromosome:GRCh38:10:101770142:101776097:-1 gene:ENSG00000107831.12 gene_biotype:protein_coding transcript_biotype:nonsense_mediated_decay gene_symbol:FGF8 description:fibroblast growth factor 8 [Source:HGNC Symbol;Acc:HGNC:3686]
TCCGGCAGCGGCGCACAGCGATTCGGTGCGGCGCGGCGAGCACGACGTTCCACGGGACCC
GCGGAGCCGCGTCGTGATCGCCGCCGGCCTCCCGCACCCGCACCCTCTCCGCTCGCGCCC
TGCTCAGCGCGTCCTCCCGCGGCGGCCCGCGGGACGGCGTGACCCGCCGGGCTCTCGGTG
CCCCGGGGCCGCGCGCCATGGGCAGCCCCCGCTCCGCGCTGAGCTGCCTGCTGTTGCACT
TGCTGGTCCTCTGCCTCCAAGCCCAGGTGAGGAGGGGTGCGCGGAGGCGGGGGCCGGGCG
CGCCGGTGTGAGACCCGGGTGGGCAGCGCCGGTCGGGGGCACCGGGACTGACTCTGCGGC
CGGCGCGGGAGGGCTGAGGGCACCTTAGAAACCCAGCCCCGAGCCACCCCGAGGAGGGAG
CTGAGGCACAGAGAGGTAGCACCCCTCCTGAGGTCACACAGCGACATGTGAGGGAGCAGA
GCCTGGTGACGGATCAGCTCAGCCGCCGCCTCATCCGGACCTACCAACTCTACAGCCGCA
CCAGCGGGAAGCACGTGCAGGTCCTGGCCAACAAGCGCATCAACGCCATGGCAGAGGACG
GCGACCCCTTCGCAAAGCTCATCGTGGAGACGGACACCTTTGGAAGCAGAGTTCGAGTCC
GAGGAGCCGAGACGGGCCTCTACATCTGCATGAACAAGAAGGGGAAGCTGATCGCCAAGA
GCAACGGCAAAGGCAAGGACTGCGTCTTCACGGAGATTGTGCTGGAGAACAACTACACAG
CGCTGCAGAATGCCAAGTACGAGGGCTGGTACATGGCCTTCACCCGCAAGGGCCGGCCCC
GCAAGGGCTCCAAGACGCGGCAGCACCAGCGTGAGGTCCACTTCATGAAGCGGCTGCCCC
GGGGCCACCACACCACCGAGCAGAGCCTGCGCTTCGAGTTCCTCAACTACCCGCCCTTCA
CGCGCAGCCTGCGCGGCAGCCAGAGGACTTGGGCCCCCGAGCCCCGATAGGTGCTGCCTG
GCCCTCCCCACAATGCCAGACCGCAGAGAGGCTCATCCTGTAGGGCACCCAAAACTCAAG
CAAGATGAGCTGTGCGCTGCTCTGCAGGCTGGGGAGGTGCTGGGGGAGCCCTGGGTTCCG
GTTGTTGATATTGTTTGCTGTTGGGTTTTTGCTGTTTTTTTTTTTTTTTTTTTTTTT
>ENST00000489104.5 cdna chromosome:GRCh38:CHR_HSCHR6_MHC_QBL_CTG1:31677618:31678552:-1 gene:ENSG00000206403.11 gene_biotype:protein_coding transcript_biotype:retained_intron gene_symbol:ABHD16A description:abhydrolase domain containing 16A [Source:HGNC Symbol;Acc:HGNC:13921]
GCTCTGTTCTCTGAAGATACCAGGGTCCTGTACTGCTGATCCGGAGAACCAAGGATGAGA
TCATCACCACCACGTGAGTGCGTGGGAATCTCGGCCCTCAGGAACCCCAGAGATGGCCAG
GAACTTGTCCCTTCTACCTCTGCCCACCAGAAACCTGGGTATCTAGACCCTTCCTCCTAA
CCTCCAGCCCCTCCAGGGTACATTCTTCTCACCCCCAGGGTTCCTGAGGACATCATGTCC
AACCGAGGCAATGACCTCCTGCTGAAGCTCCTGCAGCATCGGTATCCCCGGGTGATGGCA
GAGGAGGGTCTTCGAGTGGTGAGGCAGTGGTTGGAGGCCTCCTCACAGCTGGAGGAAGCC
TCAATTTATAGCCGATGGGAGGTGGAAGAGGACTGGTGTCTGTCTGTCCTCCGCTCCTAC
CAGGCAGAACACGGGCCTGACTTCCCCTGGAGCGTGGGGGAGGACATGAGTGCAGATGGA
CGGCGGCAGCTGGCTTTGTTTCTGGTGAGCTAAGGAGTGGGAAGTGGGAAGGGTTCTTGA
ATGGCCAGGGCTCACATAGGGGGACTGGGGATACCCTATAAGCATTGGAAGTGGCAGCTT
TTGTAGAGTGGGTGG
>ENST00000383432.7 cdna chromosome:GRCh38:18:9475670:9538116:1 gene:ENSG00000017797.11 gene_biotype:protein_coding transcript_biotype:protein_coding gene_symbol:RALBP1 description:ralA binding protein 1 [Source:HGNC Symbol;Acc:HGNC:9841]
GGTCGCGCGGCGGCAGGCACAGGTGTAATGGATAGGTAACAGAGAAGACCTCGTCCCTTC
CTAGTCAGGGCATCAGCATGACTGAGTGCTTCCTGCCCCCCACCAGCAGCCCCAGTGAAC
ACCGCAGGGTGGAGCATGGCAGCGGGCTTACCCGGACCCCCAGCTCTGAAGAGATCAGCC
CTACTAAGTTTCCTGGATTGTACCGCACTGGCGAGCCCTCACCTCCCCATGACATCCTCC
ATGAGCCTCCTGATGTAGTGTCTGATGATGAGAAAGATCATGGGAAGAAAAAAGGGAAAT
TTAAGAAAAAGGAAAAGAGGACTGAAGGCTATGCAGCCTTTCAGGAAGATAGCTCTGGAG
ATGAGGCAGAAAGTCCTTCTAAAATGAAGAGGTCCAAGGGAATCCATGTTTTCAAGAAGC
CCAGCTTTTCTAAAAAGAAGGAAAAGGATTTTAAAATAAAAGAGAAACCCAAAGAAGAAA
AGCATAAAGAAGAAAAGCACAAAGAAGAAAAACATAAAGAGAAGAAGTCAAAAGACTTGA
CAGCAGCTGATGTTGTTAAACAGTGGAAGGAAAAGAAGAAAAAGAAAAAGCCAATTCAGG
AGCCAGAGGTGCCTCAGATTGATGTTCCAAATCTCAAACCCATTTTTGGAATTCCTTTGG
CTGATGCAGTAGAGAGGACCATGATGTATGATGGCATTCGGCTGCCAGCCGTTTTCCGTG
AATGTATAGATTACGTAGAGAAGTATGGCATGAAGTGTGAAGGCATCTACAGAGTATCAG
GAATTAAATCAAAGGTGGATGAGCTAAAAGCAGCCTATGACCGGGAGGAGTCTACAAACT
TGGAAGACTATGAGCCTAACACTGTAGCCAGTTTGCTGAAGCAGTATTTGCGAGACCTTC
CAGAGAATTTGCTTACCAAAGAGCTTATGCCCAGATTTGAAGAGGCTTGTGGGAGGACCA
CGGAGACTGAGAAAGTGCAGGAATTCCAGCGTTTACTCAAAGAACTGCCAGAATGTAACT
ATCTTCTGATTTCTTGGCTCATTGTGCACATGGACCATGTCATTGCAAAGGAACTGGAAA
CAAAAATGAATATACAGAACATTTCTATAGTGCTCAGCCCAACTGTGCAGATCAGCAATC
GAGTCCTGTATGTGTTTTTCACACATGTGCAAGAACTCTTTGGAAATGTGGTACTAAAGC
AAGTGATGAAACCTCTGCGATGGTCTAACATGGCCACGATGCCCACGCTGCCAGAGACCC
AGGCGGGCATCAAGGAGGAGATCAGGAGACAGGAGTTTCTTTTGAATTGTTTACATCGAG
ATCTGCAGGGTGGGATAAAGGATTTGTCTAAAGAAGAAAGATTATGGGAAGTACAAAGAA
TTTTGACAGCCCTCAAAAGAAAACTGAGAGAAGCTAAAAGACAGGAGTGTGAAACCAAGA
TTGCACAAGAGATAGCCAGTCTTTCAAAAGAGGATGTTTCCAAAGAAGAGATGAATGAAA
ATGAAGAAGTTATAAATATTCTCCTTGCTCAGGAGAATGAGATCCTGACTGAACAGGAGG
AGCTCCTGGCCATGGAGCAGTTTCTGCGCCGGCAGATTGCCTCAGAAAAAGAAGAGATTG
AACGCCTCAGAGCTGAGATTGCTGAAATTCAGAGTCGCCAGCAGCACGGCCGAAGTGAGA
CTGAGGAGTACTCCTCCGAGAGCGAGAGCGAGAGTGAGGATGAGGAGGAGCTGCAGATCA
TTCTGGAAGACTTACAGAGACAGAACGAAGAGCTGGAAATAAAGAACAATCATTTGAATC
AAGCAATTCATGAGGAGCGCGAGGCCATCATCGAGCTGCGCGTGCAGCTGCGGCTGCTCC
AGATGCAGCGAGCCAAGGCCGAGCAGCAGGCGCAGGAGGACGAGGAGCCTGAGTGGCGCG
GGGGTGCCGTCCAGCCGCCCAGAGACGGCGTCCTTGAGCCAAAAGCAGCTAAAGAGCAGC
CAAAGGCAGGCAAGGAGCCGGCAAAGCCATCGCCCAGCAGGGATAGGAAGGAGACGTCCA
TCTGAGCAGCCTGCGTGGCCGTCTGGAGTCCGTGAGACTGAAAGGACCCGTGCATCTTAC
TGTAACCCGGGGGCCAGGCCGGCTCTCTCGCTGTACATTCTGTAAAGGTGTCTTCTCTTC
TCAGACTCTTCCTCTGTCACACGTCTGACTCCTTCACGTCAGGCTCAGGTTCCATGGGAG
GACGAAGCAGTGGACGCATTGTGGGCTTTAGGGACAGATGAGTTTTCCAGATAGTGTCAG
CTTATTTGAAGATTAATTTTCTTTGTTAACTTAAAATAACTATTTTAACCCTTGAGTGGC
TTCTTTTTAAACCAAAAACCGTCTTTCTTTGCTTTTTTATCACAGCAGAATCAGGATCTC
TTTCTCATTCAAGGGGGGAACCACCCCAGGTCAGCGCTGCGCCTGCTGTGGCCGCCGCGA
GCCACGCCCTCTGGGATCTCTGGTACCGTCACTCTTGCTTGTGCCTTCCACACCTTCTCG
GTGCAGATCCCTATGGGGGAGCTGCCTCACGTTCTCTGACTGGTCAGAGCAGCGCCTGGT
GGGTGTTCCCTGGCCCACTCTCCTCTCTCCTTCTGCAGTTCTAAACCACAGTCTATAAGC
CCGAGTCACCAGGACGGCCTGTCTGGCCACAGACAGGGGCTGCCTGTGGAGCCTGCCCAC
CGGCCCCCGGCAGTGCAGTCCAGCGGGGAGGAGGCTGCCCGTTCCTGCCAGTTCCTCACT
GCGGGGACCAGCAAAGGCCTTCTCACTGGGTTGGTCAAAGGTAGTCACCTTGGCCTGGTG
CATCCACAGAGGATGTTGTTCAAACCAGAAATCTTTTAAACGACTGACCTTCCTTAAAAA
CAGAATGACTCCGATTGCTTGCTTGGGCTAGAATGTACACGTCTCCTTGCCTGAATAAGC
CATATATATGCTCTTAAACAAAAGTTTGAAATTATCCATATCATCTCAGTGAACCTACTG
GTGGACTCCCAATTGACAAGATTGAGCAATAGAAAAAAATTCCTTTCCTTTGAATGATAG
CTGTGATTCACCCCACCCCATTTTCTTGTTTCTGGTCCATCCGATGAGACGGATGCTCTG
ATGCTCTGAGGCTTCTGGGAGGCTGGGCCCTGGAGGCAACGTGCTGCAGGCGCACTCTGT
CAGAGTGAACAGCACCGCGAGACAGGCCAGGCTCGTGGCTCGGAAGACAAACCCCACACA
CACTCAAGGGGTCGAAAACAAACCCCACACGAGGGCTCTCACCTCCTTCTCCTAGGTAGT
ATTTATTTTCAGCACCTGTTTGATGCAGTTTTTAATCCTCTACCTATTGCACTGTTGTGA
CTCGTTGGCCATTATTTGATTTTTGTACGAAAAAAAGCTTTGTTATAGAAATCAGCATAC
TATTTTTTTAAATCTGGAGAGAAGATATTCTGGTGACTGAAAGTATGGTCGGGTGTCAGA
TATAAATGTGCAAATGCCTTCTTGCTGTCCTGTCGGTCTCAGTACGTTCACTTTATAGCT
GCTGGCAATATCGAAGGTTCCTTTTTTGTTTGTGTAAACTCTAATTTCTATCAAGGTGTC
ATGGATTTTTAAAATTAGTATTTCATTACAAATGTCTCAGCATTGGTTAACTAATTTTTG
CCAGGACCATTATTGATCAAGCAAATAAATTCAACAGCCATTTGGGAAAAAGAAAAGCTT
CTAGTTTTTTTGTACACATTCTTTCTGTGAGGAGATTGAGTACTCTGCAGCTGGCGAGGA
GTTGGTTGAGGCACTTCTTCAAGGCCAAGGGGGAACACAGTGTTTTGTTTCCAGCTCACT
TTGTACCCCTCACCTCTGCAGACACGGGGAGAACCCCGGACCCCTGGCATGCATGCTGGC
GGCGGCATGCCTCCCTTCCACAAGCCCATGCTGCTGCAGAGGGAGCCTGTGTTTGCAAAA
CCCAGTGGACTGGGCTGGGTCTGCTGTCTGAGCAGCTCCTGGCTCCGGTGGGAACTGCAC
ACAAGTCCACTGGCCTGGCTTGGCCCCAGGCATTGCAATTGACAGACATTTGCATTTCAT
ACGGTAAATGAGGACTCAGCACAGCCAACCATAATCAGCATGTCTGGGATAGACTGGTCT
AGAATAAAAATGAAGTTTCCATTGCTTTGTTTGCTTTAAAAATTCCACAATTAAAATATC
TGTCATTGAAAGCTTAGACAAACA
>ENST00000413349.6 cdna chromosome:GRCh38:CHR_HSCHR6_MHC_MCF_CTG1:31691477:31693314:1 gene:ENSG00000235985.7 gene_biotype:protein_coding transcript_biotype:protein_coding gene_symbol:AIF1 description:allograft inflammatory factor 1 [Source:HGNC Symbol;Acc:HGNC:352]
CTGGGAGGCAGAGGAGGAAGGAATGAGGGGAAAGGGGAAGTTTGGGAGGAAGGCTTCTGA
GAAGACTGGTGGGAGAGAAGGAGAGCCTGCAGACAGAGGCCTCCAGCTTGGTCTGTCTCC
CCACCTCTACCAGCATCTGCTGAGCTATGAGCCAAACCAGGGATTTACAGGGAGGAAAAG
CTTTCGGACTGCTGAAGGCCCAGCAGGAAGAGAGGCTGGATGAGATCAACAAGCAATTCC
TAGACGATCCCAAATATAGCAGTGATGAGGATCTGCCCTCCAAACTGGAAGGCTTCAAAG
AGAAATACATGGAGTTTGACCTTAATGGAAATGGCGATATTGATATCATGTCCCTGAAAC
GAATGCTGGAGAAACTTGGAGTCCCCAAGACTCACCTAGAGCTAAAGAAATTAATTGGAG
AGGTGTCCAGTGGCTCCGGGGAGACGTTCAGCTACCCTGACTTTCTCAGGATGATGCTGG
GCAAGAGATCTGCCATCCTAAAAATGATCCTGATGTATGAGGAAAAAGCGAGAGAAAAGG
AAAAGCCAACAGGCCCCCCAGCCAAGAAAGCTATCTCTGAGTTGCCCTGATTTGAAGGGA
AAAGGGATGATGGGATTGAAGGGGCTTCTAATGACCCAGATATGGAAACAGAAGACAAAA
TTGTAAGCCAGAGTCAACAAATTAAATAAATTACCCCCTCCTCCAGATCAA
>ENST00000489667.1 cdna chromosome:GRCh38:20:35968611:35974956:1 gene:ENSG00000149646.12 gene_biotype:protein_coding transcript_biotype:protein_coding gene_symbol:CNBD2 description:cyclic nucleotide binding domain containing 2 [Source:HGNC Symbol;Acc:HGNC:16145]
GATGGTATGGTAGGAGGAGTGGAGTGGAGCTCTTGCCTTGTTACTGAGGAAATCTATTTG
TTTCTAGTATTACTGGATTTTTGGGGAAAAATTTGTAGTCCTCCCCTTGAAAGGCAAAGG
GGCTAGTTGTGCCATTTGCCTGCACAGGAACCATGAGGAGACATATGGTAACTTATGCCT
GGCAGCTCCTGAAGAAGGAACTGGGACTGTACCAGCTCGCCATGGATATCATCATAATGA
TCCGAGTGTGTAAAATGTTCCGCCAAGGCCTCAGGGGATTCCGGGAATATCAAATCATTG
AGACTGCTCACTGGAAGCACCCTATCTTCTCCTTCTGGGATGTAAGCAGTTGGGCTCAGC
AGGATTATGAGGGCTCAAAGAAGCCCAATAAATTGCATCCCACTTCCTGGCCTAAGCTCA
GAACTGAGAAAGAAGACAAAAGGAAAAGCAGATGAGAGACCCAATGGTCACTTTTATTAA
TGGCCATACTTCTGTTGGAGAGGGTGACTTACATCATCAACCAAGAGGTTTACCTAATAC
TGAACCCCAGATTTAGACAGCCTTACATGCCTAGCCACAGGCAACGCTGGACCAAGGCAG
GCTCCACTGCAACAGCAGGCCTGCTGCCAAAACTCATGGCAGGGAAAGGTGGAGCAAAAT
ATGGGCTGAGAGGGAAGGAGACAATCATGCCTAGTTTTTCTCTTTCCAAATTCATCAAAG
AGTTTAAGTCACTCCTCAATGTAAAAGGAGAGAGGCCAGTAGTGTTCTACTAATACACCT
CCCTCCATGTGGAAAGAAACCTTGGGAGTAGAGAGGTGGTCTCCATTTCAATGGTGATCA
AAAGAGCCAGAAGCAATCCAGGAATCACAATAACCAGGGTTTTCTAAATGCCCACACGCT
CTCTCTATTCGCGTCTCTACTTTCTTTCCTACACCCCTACTTCGGTGCAGGGGCATTTTC
AGGGCTTTGTTCACTGCGGTGACCATGTTTCTTTTATTTTTTTGAGACGGAGTCTTGCTC
TGTTGCCCAGGCTGGAGTGCAGTGGCGCGTCTTGGCTCACTGCAAGCTCCACCTCCCGGG
TTCACACCATTCTCCTGCCTCAGCCTCCCTAGTAGCTGGGACTACAGGCACCCGCCACCA
CACCCAGCTAATTTTTTGTATTTTTAGTAGAGACGGGGTTTCACCTTGTTAGCCAGGATG
GTCTTGATCTCTTGACCTCGTGATCCACCTGCCTCGGCCTCCCAAAGTGCTGGGATTACA
GGCGTGAGCCACCGTGCCTGGCCTGGTGACCAGGTTTCTAGATTTCCTAGAAGGTCCCAA
TTTAAAATATTTTATCCCAGTGGTAGATCATGTGCCCTTCTTTAGCTCAGAAAAGTTGGT
CACCCTTCTGCTAACTTGTTCTAGTTCCCCAGAGGTATCTTCATTGCTACTGGGTGTGTT
GCTCAGGGCTTCAAAGTTTCCCCAGCAATCACCTGGACAAATCCTGCCCATTTTTCTGTT
GTTTCAGGAATGACTAGAGCCAGTCCCCACTCCTCTGCATCTAGTGATTCACTCCAAGAA
ATTTCCCTAAAGGGCTTCTGACAGATAGTGGCCAAAGAAAGGGGGATACGGGGCTGGTGA
TGGGGGAAGGAAAGGCAGCCTTAAACTGGTTTCTGAGGGGCCAGCAGGTAATATAACTAG
TGTGTATGTAGCTGAGTTTAAGATACAGCAGGCCAGCTGGAGAGGAAAGATACACCTCAT
CTAAAGACATTCAGATACAAATATTATATTTTAAGACCCTGTGCTGGCCAAACCAAACAA
GGCTGCAGCCCTGTGGTTGGGCTGAGATGAAAAACGAATGGAGTAGAAGAACTGTAACCA
AAAGACTCAGGTTAGCTCTCAGGAAGGACCTCCTGACTCTCAGGGTGGCATGTAATGGTG
ATGCAATGGGCCCTGGAGATCAGAGGGCTTTGGTTACCAGAAGACGTGGCCTGATGCATG
GGGCAGTTGGAAGCTAAGATGCAGAGTCACTTGTTGTCAGGGGAATGTGAGGCTAAGCCT
AACCACATTGGCCAGCCAGAGTGGCTTGAGCAGAGCAGAAGCCTCTCAAGGGCAGCCTAT
AAGGGTCATAGGGTTGTCAGGCGGAGCACTGGGCGGCTGGAGTGCAGGATCAGGTGGGGA
GCCCTAGACTGCTTCAGTAGATGTGTGAATCTGGATGTTTCTGAGCACTGCCTCTTTCCT
TCAGTAGTCTCCCTGAGAAGCACCACATGGCTATGCAAAGGATAAACACGTTGTGGGGGC
GAGACGGGTCTGAGTCTAAGGAACAAATGACATGTGGCTTGAGGCCACACTCCAGACACG
GAATTGGGTTTGCTGAAAGCCTTGAGTTGGGGTCTCAGCTAGACCACTGACTTGCTGTGT
GATCCTTGGGCAAGTTCCTTCACCATCTCAGTCCTACATGGAGCTTAATAAAACCTGCTT
TGTCCTGATGACTAAATGGAGTAAGGCAGGGAGGATACACTGTGCTTGGCTCATTAAAGA
CATTTAACAAA
>ENST00000468521.1 cdna chromosome:GRCh38:1:31617686:31627613:1 gene:ENSG00000121764.11 gene_biotype:protein_coding transcript_biotype:processed_transcript gene_symbol:HCRTR1 description:hypocretin receptor 1 [Source:HGNC Symbol;Acc:HGNC:4848]
GCCACAGCCCGCGCAGTTGCCGCGGATCGTGCTGAGCCCCGCGAGCCGAGGCAGCGCAGC
CTAGGGAGGGGGCTGCCCCGGCCCCCTCCTGCAGTCCCGGCCCCTAGAGGCTCGGCCTTC
CTCGCAGGAAGGCGAAGTCCCCGGTGCCAGGTCCGGGGACCAGCAGCCGAGAACGCCCGG
GTCCCGGAGCCAACAGGCAGGCTCCGAGTGCCCTCGCTCCCCCGCGCCTTCCCGGAGCCC
CGCCAGCCCCCGAGGTGCAGGAAGGTCCCGCGGACGGAGCGGGCCTGCCGGCGTTCAGTG
GGGTTCTTGGTGAAGCACTTGGCACGCATCGGAGCTCATTACTCCTCATCGTGGTCCTGT
AAGGAAGTTTGAGGCTGAGACCCGAAAAGACCTGGGTGCAAGCCTCCAGGCACCCTGAAG
GGAGTGGGCTGAGGGCTGGCCCAAGCTCCCTCCTCTCCCTCTGTAGAGCCTAGGATGCCC
CTCTGCTGCAGCGGCTCCTGAGCTCATGGAGCCCTCAGCCACCCCAGGGGCCCAGATGGG
GGTCCCCCCTGGCAGCAGAGAGCCGTCCCCTGTGCCTCCAGACTATGAAGATGAGTTTCT
CCGCTATCTGTGGCGCGATTATCTGTACCCAAAACAGTATGAGTGGGTCCTCATCGCAGC
CTATGTGGCTGTGTTCGTCGTGGCCCTGGTGGGCAACACGCTGGGCTGTGTCCGTGTCAG
TGGCAGTGCTAACTCTCAGCTTCATCGCCCTGGACCGCTGGTATGCCATCTGCCACCCAC
TATTGTTCAAGAGCACAGCCCGGCGGGCCCGTGGCTCCATCCTGGGCATCTGGGCTGTGT
CGCTGGCCATCATGGTGCCCCAGGCTGCAGTCATGGAATGCAGCAGTGTGCTGCCTGAGC
TAGCCAACCGCACACGGCTCTTCTCAGTCTGTGATGAACGCTGGGCAGATGACCTCTATC
CCAAGATCTACCACAGTTGCTTCTTTATTGTCACCTACCTGGCCCCACTGGGCCTCATGG
CCATGGCCTATTTCCAGATATTCCGCAAGCTCTGGGGCCGCCAGATCCCCGGCACCACCT
CAGCACTGGTGCGGAACTGGAAGCGCCCCTCAGACCAGCTGGGGGACCTGGAGCAGGGCC
TGAGTGGAGAGCCCCAGCCCCGGGCCCGCGCCTTCCTGGCTGAAGTGAAGCAGATGCGTG
CACGGAGGAAGACAGCCAAGATGCTGATGGTGGTGCTGCTGGTCTTCGCCCTCTGCTACC
TGCCCATCAGCGTCCTCAATGTCCTTAAGAGGGTGTTCGGGATGTTCCGCCAAGCCAGTG
ACCGCGAAGCTGTCTACGCCTGCTTCACCTTCTCCCACTGGCTGGTGTACGCCAACAGCG
CTGCCAACCCCATCATCTACAACTTCCTCAGTGGCCTTCCCTGGAGTCTGCTCTAAAGGT
CCCAACAGGCATTTCCATCTTGTTCCATGGCTCCCTGAAGCCCAGGGCTGCACTTGGCCA
GCTGTTCTGATGCCTGTGTGAACTAATCTGGGCCCAGCCTTTCTCCAGCGGGCCACGAGC
ACAGCCCCACCCTAACCAGGTGCCAAGGGCACACACCACAGACCCGACCTTGTTGGCTTT
GTGGTGTGATAAAACACTCTCCATGGCCACTTGGCAGAGAGGCCAGCAGCCCGAAGCAAC
TGTAATTAAAAGCCTGGCACTGAA
>ENST00000611699.1 cdna chromosome:GRCh38:22:37686360:37693471:1 gene:ENSG00000273899.4 gene_biotype:protein_coding transcript_biotype:protein_coding gene_symbol:NOL12 description:nucleolar protein 12 [Source:HGNC Symbol;Acc:HGNC:28585]
CTTCAGGGAGAGGAAGCCGGCGGCCTCACTGCTATGGGCCGCAACAAGAAGAAGAAGCGA
GATGGTGACGACCGGCGGCCGAGGCTCGTTCTTAGCTTCGACGAGGAGAAGAGGCGGGAG
TACCTGACAGGCTTCCACAAGCGGAAGGTCGAGCGAAAGAAGGCAGCCATTGAGGAGATT
AAGCAGCGGCTGAAAGAGGAGCAGAGGAAGCTTCGGGAGGAGCGCCACCAGGAATACTTG
AAGATGCTGGCAGAGAGAGAAGAGGCTCTGGAGGAGGCAGATGAGCTGGACCGGTTGGTG
ACAGCAAAGACGGAGTCGGTGCAGTATGACCACCCCAACCACACAGTCACCGTGACCACC
ATCAGTGACCTGGACCTCTCGGGGGCCCGGCTGCTCGGGCTGACCCCACCTGAGGGAGGG
GCTGGAGACAGGTCTGAGGAGGAGGCGTCATCCACGGAGAAACCAACCAAAGCCTTGCCC
AGGAAGTCCAGAGACCCCCTGCTCTCTCAGCGGATCTCCTCCCTCACAGCATCACTACAT
GCACACAGCCGCAAAAAGGTCAAGAGGAAACATCCCCGACGGGCCCAGGACTCCAAAAAG
CCCCCAAGGGCCCCTCGTACCAGCAAGGCCCAGCGCCGCCGTCTCACAGGCAAAGCACGG
CACAGCGGGGAGTGAGACCGAGAACGAAGCGGTGCCCCAGTCTAGGCTGCGGGGACCTGT
CCTTGCTCAGCTTGGCTGTCCCTGTAGCCCAGCCTGCACCTAGGTGTGCCTACCGCATGT
TGCCGCTGCTGTTTCTGCTGGGACGTCTGACTCCAGTTCCTTCTCCCCTCTCCAGTGACA
AGGTCATTTACAACTTACATTTACAATTTATAGTGTTTACCAGTATTAAATTCTCAGCCA
CTC
>ENST00000567202.5 cdna chromosome:GRCh38:16:69340271:69342054:1 gene:ENSG00000132603.13 gene_biotype:protein_coding transcript_biotype:protein_coding gene_symbol:NIP7 description:NIP7, nucleolar pre-rRNA processing protein [Source:HGNC Symbol;Acc:HGNC:24328]
CTAAAACCCACAAGTTTCGGTTGCACGTCACAGCTCTGGATTACCTTGCACCTTATGCCA
AGTATAAAGTTTGGATAAAGCCTGGTGCAGAGCAGTCCTTCCTGTATGGGAACCATGTGT
TGAAATCTGGTCTGGGTCGAATCACTGAAAATACTTCTCAGTACCAGGGCGTGGTGGTGT
ACTCCATGGCAGACATCCCTTTGACATTGGGGAATATGTGCGGCATGAAGAGACGTTGAC
TTAAAACGAAGCCATTCCAAGGACAGACGGCTGTATGGAAAGGCCGAGCTTTGTTTCCTG
TGTTTGTGTGGACTCCACCATCATGTTGAATTTTGTCAACACTCTGGCCTCTTCAGGGAC
TTCTTATTTACTGTACTCTCTATCACTGACAAATGCAGGCTGGATTCTTATTATATACAG
AGATGGCTCAAAAATGGGGTTTCAGATCTTTGTGACGAAATAGAATACTGTTTCATATTT
GAATCAGAGGGCTTCTTGTTCTGAGAAATAGGTTCAAAATCATTGGAACCAGGAACAAGA
ATAGCTTATTGTTATCTGTGATAACACTGTTTTCTAAACACAAGGATTTTCTTTTTTATT
AATATGCAACATAGACATTGCCATAACAGAATAATAAACCACATGT
>ENST00000491743.1 cdna chromosome:GRCh38:2:101867856:101870085:1 gene:ENSG00000071054.16 gene_biotype:protein_coding transcript_biotype:retained_intron gene_symbol:MAP4K4 description:mitogen-activated protein kinase kinase kinase kinase 4 [Source:HGNC Symbol;Acc:HGNC:6866]
CCATGTAATTGTGCACGCTTTGTGGAATTTTAAGCCTGTCAGAGTTTTCATTTCCTGCTT
GAACTGATTTCTGTACTTCTCCCTCTCCCCTTCTTTCTCCCGCGCTTCCTTGTACTGTGC
ATTCCTCATCAACGATGGCTTCTCGGACTCCACGAAACTGCGCTGTACTGAAGGGCGAAG
TGGATCTGACCGCACTGGCCAAAGAGCTTCGAGCAGTGGAAGATGTACGGCCACCTCACA
AAGTAACGGACTACTCCTCATCCAGTGAGGAGTCGGGGACGACGGATGAGGAGGACGACG
ATGTGGAGCAGGAAGGGGCTGACGAGTCCACCTCAGGACCAGAGGACACCAGAGCAGCGT
CAGTCCCCGGTCTCTTTTAGAGCGGATGAGAGTATTCTCTCAGAGCCTGCTTTCCACTGG
GACCTAGTTGTTCCTAGACTATTCCGTGACCCCATGAGCACTTACTATGTAGTTCTCGTG
GATTCAGCAGCAGGTCGCCTTGTGTTTCCCCTTCTCTTCGTTGGTGTGTGCATATGTCAG
TGCTTCCCCCAGCACCCCAGCGTGTACTTTATTTTTTCCTTTTGATTTGAGGATATATGA
TCCAGGGGAAATTTCAGTTTGGTATAACTACTTTAATTAGCCATAA
>ENST00000472748.5 cdna chromosome:GRCh38:2:171844369:171999855:-1 gene:ENSG00000115840.13 gene_biotype:protein_coding transcript_biotype:processed_transcript gene_symbol:SLC25A12 description:solute carrier family 25 member 12 [Source:HGNC Symbol;Acc:HGNC:10982]
GTGCGCGCGCGGGGCTGACTGCGGGAGCCCTGGCTGGGAAGCGGCTAGGGCACCCGGGCA
AGCAGCAGAACCCGCGGCCGGCTGAGTCCTCTCCAGCCGCGAGAGGCGGGCTCCAGCCGC
GGCTCGCGCGCTCGCTCTGAGCCCCCGCGCCCAGGTGGGATGGAAGAAGCCTGTCAGGTG
CAGACAACTAAGCGAGGGGATCCTCATGAGTTAAGAAACATATTTCTACAGTATGCCAGT
ACTGAGGTTGATGGAGAGCGTTATATGACCCCAGAAGACTTTGTTCAGCGCTATCTTGGA
CTGTATAATGATCCAAATAGTAACCCAAAGATCGTGCAGCTCTTGGCAGGAGTAGCTGAT
CAAACCAAGGATGGGTTGATCTCCTATCAAGAGTTTTTGGCATTTGAATCTGTTTTATGT
GCTCCAGATTCCATGTTCATAGTGGCTTTCCAGTTGTTTGACAAGAGTGGAAATGGAGAG
GTGACATTTGAAAATGTCAAAGAAATTTTTGGACAGACTATTATTCATCATCATATCCCT
TTTAACTGGGATTGTGAATTTATCCGACTGCATTTTGGGCATAACCGGAAGAAGCATCTT
AACTACACAGAATTCACGCAGTTTCTCCAG
>ENST00000560051.1 cdna chromosome:GRCh38:14:103364239:103364820:-1 gene:ENSG00000259428.1 gene_biotype:processed_pseudogene transcript_biotype:processed_pseudogene gene_symbol:HMGB3P26 description:high mobility group box 3 pseudogene 26 [Source:HGNC Symbol;Acc:HGNC:39318]
ATGGCTAAACGTGATCCCAGGAAACCAAAGGACAAAATGTCTGCTTATGCCTTCTTTGTG
CAGATGTGCAGAGAAGGACATAGAAGAAAATCCCAGAGGTCCCTGTCAATTTTGCAGAAT
TTTCCAAGAAGTCCTCTGAGAGGTGCAAGACAGTGGGAAAGAGAAGTCTAAATCTGATGA
AATTGCAAAGGCAGATAAAGTATGCTATGATCGGGAAATGGAGGATAACAGACCAGCTAA
GGGAGGCAAGAAGAAGTTTCCTAATGCCCCCAAAAGGCCATCCTCTATATTATTTCTGTT
CTGTTCAGAATTCCTCCCCAAGACCAAATCCACAAACCCTGGCATCTCTACTGGAGATGT
GGCAAAAAGCTGGGTGAGATGTGGAATAACTTAAACGACAGTGAAAAGCAGCCTTACATC
ACAAAGGCGGCAAAGCTGAAGGAGAAGTATGAGAAGGATGTTGTTGACTTTAAGTCTAAA
GGAAACTTTGATGGCACAAAGGGTCCTGCTAAAGTTGCCTGGAAAAATGTGGAAGAAGAA
TATGAAGAAGATGAGGAAGAAGAAGAAAGAGGAGGATCATGA
>ENST00000417727.1 cdna chromosome:GRCh38:20:33187391:33188292:1 gene:ENSG00000237662.1 gene_biotype:processed_pseudogene transcript_biotype:processed_pseudogene gene_symbol:SOCS2P1 description:suppressor of cytokine signaling 2 pseudogene 1 [Source:HGNC Symbol;Acc:HGNC:16069]
ATGACCCTGCGGTGTCTGGAGCCCTCCAGGAATGGCAGGGAAGGGACGCGGAGCCAGCAG
GGAGACCACAGGGTCACTGAGGAGCTGTGCCTGAAGACGGTGCGTGTCTGGCAAGGCCCT
GCAGGAGCTCCCACAGGATGGTACGGGGGAAATATGTCCACAGAGCCAAAGAGAAATTAA
AAGAGGCACCAGGAGGAAATTCCTTGATTAGAGATAGCTCCCATTCAGACGACCTACTAA
CAATATCTGTTAAAACATCAGCTGGACCAACTAATCTTCCAATCAAATACCAAGATGGTA
AATTCAGATTGCACTCTGTCCTATGTGGCAAGTATGGTTTCATCTGATTGACTGCTATGT
TCAGATGTGTAAGGATGAGCAGACGGGTGGGAAGGCCCCAGAACAGCACTGCTCACCTTT
ACTGACCAAATCACTCTACCCATCAGCCATCTCTATAGCAGCTCTGTGAACCCACTGCTA
ACAGACAGTGATATCTGGGAACGGCCTTTACCAACAAGACTAAAAGTTAATTGGAAGAAT
ATCAGTTCCAGGTATAA
>ENST00000528267.1 cdna chromosome:GRCh38:11:123642610:123655244:-1 gene:ENSG00000166257.8 gene_biotype:protein_coding transcript_biotype:protein_coding gene_symbol:SCN3B description:sodium voltage-gated channel beta subunit 3 [Source:HGNC Symbol;Acc:HGNC:20665]
ATTAAAAAGGAGTAATTAAAGGAAAAGGGAGAACTGCAAAGAACCTGGGGAAGGGAAGAG
GAGTCCTCTTGGGCCCCCCTCCCCTTGCGCTGACATTTGGATCACCTCACTGAGTGATGA
GGTGAAGACAGGAACAGCCTTGGAAGCCGCCAGCCCCAGAAGATGCCTGCCTTCAATAGA
TTGTTTCCCCTGGCTTCTCTCGTGCTTATCTACTGGGTCAGTGTCTGCTTCCCTGTGTGT
GTGGAAGTGCCCTCGGAGACGGAGGCCGTGCAGGGCAACCCCATGAAGCTGCGCTGCATC
TCCTGCATGAAGAGAGAGGAGGTGGAGGCCACCACGGTGGTGGAATGGTTCTACAGGCCC
GAGGGCGGTAAAGATTTCCTTATTTACGAGTATCGGAATGGCCACCAGGAGGTGGAGAGC
CCCTTTCAGGGGCGCCTGCAGTG
>ENST00000557803.5 cdna chromosome:GRCh38:14:102334933:102342367:1 gene:ENSG00000022976.15 gene_biotype:protein_coding transcript_biotype:retained_intron gene_symbol:ZNF839 description:zinc finger protein 839 [Source:HGNC Symbol;Acc:HGNC:20345]
TTTTTTGTAGAGATGGGATCTAGCTTTGTTGCCCAGGCTGGTCTCAAACTCCTGGCCTCA
AGTAATCCTCCTGCCTCGGCCTCCCAAAGTGATGGGATTATAGGTGTGAGCTACCGTGCC
CAGCTCATAGTTGTTTTGGAAAGAGCCAGGCCATTTGGAATCGTTTTCCTTTTGCAGGAC
AGCTGAAGTGAGCCTGCTGGTCACACACCGTGCCTGGTGTGGGGGCCGCTGCCTGGGTAG
CTGGGTGTCTCGGGCAGGTGCCCGTTTACTCCCTTGACTTTTAACTTGGTACAGGAGGAA
TGGAAGTGGCAGCCACAAATAATGGCTATCCTGGGCTCTCCTAGAACCCACTCGCCCCAG
CTGGCCTCTTCTGCCCGCGGCTCTGCTCCTTCTGAGCCCACTCTGAGGCTGCAGCCCAGG
CTGCCTGTGCCCCACACTCCCTCTGGAGCTGACAGTCCAGCCGGGGCTCAGGGCCTTTCT
GCCTTCCCTTCCCACCCTGTCCAGGAGCTCACCCATGCCCTACATGGCCCCCACCCAGGG
CTTGTTTGTTTCTTGGCCTGCTCCTCCCATGCCCATCCTGGCTTCTCTGCACCATGCGGG
GCACACAGTAGGTGCTCACTGGGGACTGAAGGAAACGCACACCACTGAGGGCTGCTGAGG
GGTTAAGGAACCGAAACTTTGTTTAGATTTTCTTCTGTATTTTCCATATCAGTGCCTTGA
GTTTAAACTTTTTTTTTGGTCTTTATCTTCACGAAGGTTGAAAAAGATCATCTAGCAAAG
CCTTTTTTCCCAGCTATATATAAGGAATTTGAAGAGTTGCATAAAATGGTTAAGAAAATG
TGCCAAGATTACCTCAGTAGTTCTGGTCTGTGTTCCCAGGAGACCCTGGAAATAAACAAT
GATAAGGTTGCTGAGTCATTAGGAATCACAGAATTCCTACGGAAGAAAGAAATACACCCA
GACAACCTTGGACCCAAGCACCTCAGCCGAGACATGGATGGGGAGCAGCTAGAGGGAGCT
AGCAGCGAGAAGAGGGAACGTGAGGCTGCGGAGGAGGGACTGGCCTCAGTGAAAAGGCCC
AGAAGAGAAGCCCTGTCCAACGATACCACTGAATCTCTTGCTGCCAACAGCAGAGGCCGG
GAGAAGCCCAGGCCCTTGCATGCTTTGGCCGCTGGTTTTTCCCCTCCAGTAAATGTGACT
GTCTCTCCCCGTTCTGAAGAAAGCCATACAACGACGGTTTCTGGTGGCAATGGGAGCGTG
TTCCAGGCGGGCCCGCAGCTTCAGGCACTGGCTAACTTAGAAGCCAGGAGGGGGTCTATA
GGTGCTGCTCTCTCATCCCGGGATGTCAGTGGGCTGCCTGTTTATGCTCAGTCAGGAGAG
CCTAGGAGGCTGACCCAGGCACAGGTGGCAGCGTTTCCTGGAGAGAATGCTTTGGAACAC
TCTTCAGACCAGGACACCTGGGACAGCCTGAGGAGCCCGGGTTTCTGCAGCCCTTTGTCA
TCTGGTGGTGGAGCAGAGTCCCTGCCGCCTGGGGGGCCTGGACATGCAGAGGCAGGACAC
CTCGGCAAGGTTTGTGACTTCCACCTGAACCACCAGCAGCCCAGCCCCACCAGCGTCCTG
CCTACAGAGGTGGCAGCCCCTCCGCTTGAGAAAATTTTGTCTGTGGATAGCGTGGCAGTG
GACTGTGCCTACAGGACTGTGCCCAAGCCAGGGCCTCAGCCTGGCCCACATGGATCACTA
TTGACTGAAGGGTGTCTCAGAAGCCTTTCGGGGGACTTGAACCGGTTCCCCTGTGGGATG
GAGGTGCACTCTGGCCAGAGAGAACTGGAGAGCGTGGTTGCTGTCGGCGAAGCCATGGCT
TTTGAAATTTCCAATGGGAGCCATGAGTTACTGTCTCAGGGACAGAAGCAGATTTTTATT
CAGACTTCCGATGGGCTTATCTTGTCCCCTCCAGGTACAATAGTGTCTCAGGAGGAGGAC
ATTGTCACAGTGACTGATGCAGAGGGGCGTGCCTGCGGATGGGCCCGCTAGAAGGAGTTC
CTCTAGAAGCTGTGGAGTCGGTCGTCACCGTGGAGCCAGAGCCCTCACAGTGAAGTGGAG
TCAGATCCTAGATTCGTCTGATTTTATCCAGAGAAGGTCTATGGCAAGCAATGTATATTT
TTCTAATGTGAATATTGCACAGATGAACCTTTTATTTATAAAGAATAATGTCTTTCTGC
>ENST00000570151.1 cdna chromosome:GRCh38:16:32152114:32152994:-1 gene:ENSG00000230267.7 gene_biotype:transcribed_unprocessed_pseudogene transcript_biotype:processed_transcript gene_symbol:HERC2P4 description:hect domain and RLD 2 pseudogene 4 [Source:HGNC Symbol;Acc:HGNC:4872]
CAGATCTTAGCTGTGCATTTGTTGCAAGCAGTCCTTCGGTCATGGGACAAGACCAAAAGG
GCGAGGGACATGAAATGCCTGGTGGAGAAGCTGTTTGACTTCTTGGGGAGCTTGCTCACT
ACCTGCTCCTCTGACGTGCCATTACTCAGAGGCCCAGTTAGAGGACTACTTCCCCAACTC
CGAGAACCCTGAAGTGGGGGGCCTCATGGCGGTCCTGGCTGTGATTGGAGGCATCGATGG
TCGCCTGTGCCTGGGCGGCCAAATTGTGCACGATGAGTTTGGAGAAGGCACCGTGACTGG
CATCACCCCGAAGGGCAAAATCACCGTGCAGTTCTCTGACATGCGGACGTGTCACATTTG
CCCATTGAATCAGCTGAAACCA
>ENST00000261503.9 cdna chromosome:GRCh38:17:20087022:20314755:1 gene:ENSG00000128487.16 gene_biotype:protein_coding transcript_biotype:protein_coding gene_symbol:SPECC1 description:sperm antigen with calponin homology and coiled-coil domains 1 [Source:HGNC Symbol;Acc:HGNC:30615]
AGAAGCAGAAAAGGTTGGATAAAAGATAAGGACAGACCCACGAAGTCAAGCATGCGGAGT
GCAGCCAAGCCCTGGAACCCAGCCATCAGAGCAGGGGGCCACGGCCCAGACCGGGTGCGG
CCTCTGCCTGCAGCCTCTTCCGGCATGAAGAGTTCTAAGTCTTCAACTTCCTTGGCTTTT
GAGTCCCGACTCAGCAGGCTCAAGAGGGCCAGCAGTGAGGACACGCTCAACAAGCCAGGA
AGTACCGCTGCATCGGGGGTGGTTCGCCTGAAGAAGACCGCCACTGCCGGAGCCATCTCG
GAGCTCACGGAGAGCCGCCTGAGGAGCGGCACAGGGGCCTTTACAACAACTAAACGGACA
GGCATTCCAGCCCCACGGGAATTTTCAGTAACTGTCTCAAGAGAGAGGTCTGTGCCACGT
GGTCCCTCCAACCCCAGGAAATCAGTGTCCAGTCCAACTTCTTCCAACACTCCCACTCCT
ACGAAACACCTGAGGACCCCTTCCACAAAGCCCAAGCAAGAGAATGAAGGTGGAGAAAAG
GCTGCGCTTGAGTCCCAAGTTCGGGAACTTTTGGCAGAAGCCAAAGCAAAAGATAGTGAA
ATTAACAGGCTTCGAAGTGAACTAAAGAAATACAAAGAGAAAAGGACTCTGAACGCTGAG
GGGACTGATGCTTTGGGCCCAAATGTCGATGGAACATCAGTCTCCCCAGGTGACACGGAA
CCTATGATAAGAGCTCTTGAGGAGAAGAACAAGAACTTTCAGAAAGAGCTTTCCGATCTA
GAGGAAGAAAACCGGGTCCTGAAGGAGAAACTGATCTATCTTGAGCACTCCCCAAATTCA
GAAGGGGCAGCAAGTCACACTGGCGACAGCAGCTGCCCAACATCCATAACTCAAGAGTCA
AGCTTCGGAAGCCCAACTGGAAATCAGATGTCCAGTGACATTGATGAGTATAAAAAAAAC
ATACATGGAAATGCATTACGGACATCAGGCTCCTCAAGTAGCGATGTTACCAAAGCTTCT
TTGTCGCCAGATGCTTCCGACTTTGAGCACATTACAGCAGAGACACCCTCAAGGCCCCTG
TCCTCCACCAGTAACCCCTTTAAGAGTTCAAAGTGTTCTACTGCTGGGAGTTCCCCAAAC
AGCGTAAGTGAATTGTCCCTGGCTTCCCTCACAGAGAAGATACAAAAGATGGAAGAAAAC
CACCATAGCACTGCAGAAGAACTACAGGCTACTCTACAAGAATTATCAGACCAGCAACAA
ATGGTACAGGAATTGACAGCTGAAAATGAGAAGCTGGTGGATGAAAAGACGATTTTAGAG
ACATCCTTTCATCAGCATCGAGAGAGGGCAGAGCAGCTAAGTCAAGAAAATGAGAAGCTG
ATGAATCTTTTACAAGAGCGAGTAAAGAATGAAGAGCCCACCACTCAGGAAGGAAAAATT
ATTGAACTGGAGCAGAAGTGCACAGGTATTCTTGAACAGGGCCGCTTTGAAAGAGAGAAG
CTACTCAACATTCAGCAGCAGTTGACCTGTAGCTTGCGGAAGGTTGAGGAAGAAAACCAA
GGAGCTTTAGAAATGATTAAACGTCTGAAGGAAGAAAATGAAAAACTGAATGAGTTTCTA
GAACTGGAACGGCATAATAATAACATGATGGCCAAAACTTTGGAAGAGTGTAGAGTTACC
TTGGAAGGGCTAAAAATGGAGAATGGATCTTTGAAGTCTCATTTGCAGGGTGAGAAGCAG
AAAGCCACAGAGGCCAGTGCTGTGGAGCAGACGGCAGAGAGCTGCGAAGTTCAAGAAATG
TTGAAAGTAGCCCGAGCAGAGAAAGATCTACTGGAACTGTCTTGCAATGAGCTCAGACAA
GAATTACTAAAGGCAAACGGTGAAATTAAACATGTTTCCAGTCTGCTGGCCAAGGTGGAA
AAGGATTATTCATACCTGAAGGAGATATGTGATCACCAAGCCGAACAGCTGAGCAGAACC
AGCCTAAAGCTGCAAGAAAAAGCATCAGAGAGTGATGCAGAGATCAAAGACATGAAAGAA
ACCATATTTGAATTGGAAGATCAGGTGGAACAGCACCGGGCTGTCAAGTTACACAATAAT
CAACTCATCAGTGAGCTAGAAAGTAGTGTGATCAAGCTGGAGGAACAGAAGTCAGACCTG
GAGAGGCAGCTGAAGACTCTGACCAAGCAGATGAAGGAGGAGACCGAGGAATGGAGGCGG
TTCCAGGCGGATCTGCAGACCGCAGTGGTGGTGGCCAATGACATCAAGTGTGAGGCCCAG
CAGGAGCTGCGCACCGTGAAGAGGAAACTGCTGGAGGAGGAGGAGAAGAATGCCCGGTTG
CAGAAGGAGCTGGGGGATGTGCAGGGCCACGGCAGGGTGGTCACCAGCAGAGCCGCCCCT
CCACCTGTGGATGAAGAGCCAGAGTCCTCTGAGGTCGATGCTGCTGGTCGGTGGCCTGGT
GTCTGTGTTAGCAGAACATCTCCAACACCCCCAGAGTCGGCAACCACCGTTAAGTCACTT
ATCAAGTCATTTGACTTGGGACGCCCAGGTGGAGCTGGACAGAATATTTCTGTCCATAAG
ACCCCCAGAAGTCCCCTAAGTGGGATACCAGTGAGGACTGCTCCAGCAGCTGCTGTCTCT
CCAATGCAGAGGCATTCGACTTACAGCAGTGTGCGGCCAGCCAGCAGAGGGGTGACTCAA
CGCTTGGACCTTCCTGACCTTCCCCTCTCAGATATTCTAAAGGGAAGGACTGAGACCCTG
AAGCCAGACCCCCACCTCCGCAAGAGTCCCTCACTAGAGTCACTGAGCAGACCCCCGTCT
CTGGGCTTTGGGGACACAAGACTGCTGAGTGCTTCCACCCGGGCATGGAAACCACAAAGC
AAACTCAGTGTGGAAAGAAAAGACCCTCTGGCAGCCTTGGCCCGGGAATACGGTGGTTCC
AAGCGCAATGCTCTACTGAAATGGTGCCAGAAGAAGACACAAGGTTATGCGAACATTGAC
ATCACCAATTTCAGCAGCAGCTGGAGCGATGGCCTGGCCTTCTGTGCTCTGCTCCACACC
TACCTGCCTGCCCACATCCCCTACCAGGAGCTGAATAGTCAGGAGAAAAAGAGGAATCTC
TTGTTGGCATTTGAAGCGGCTGAAAGTGTAGGCATCAAACCCAGCCTGGAACTCAGCGAG
ATGCTGTACACAGACCGGCCCGACTGGCAGAGTGTGATGCAGTACGTGGCCCAAATCTAC
AAGTACTTTGAGACGTAACCCTGGAGGGCCTGGGGCAGCCACCATTGCCACCTACTGCAG
CTTTTCCTGGAAGCGCCTGATTACTGTCCACTGACCCTGCTCTGCCCACCACCCAGCTGC
CTAGACTTCAAAGACAGGCTCAATCCAAGTGGACCAACACCCAAATAAGAAACAGAGTGG
GTCCCACGATGTACCTGTCTGAAATGCAAATGCAGCTGGACTGTAAATTGGGGACTCTTT
GATCTCTTGTGGGATGCTTCTAAAGAGGGCAGCCTCCCTCCTTCCAGACCAAGACCCCAC
ACCCAGGCTTGTTTTGCTGATTATATTGGGTGGCTGAACGAACACATTATCTGCAGAAAT
TCAGACAAAGAACATCTCCAAATCAGTCTTTTGGTTGCTGTTGTTAAAAATATCCCGGCT
TTGCCTTTATGAAACCTTTGCCCTTGGCTGGGTGTGGTAGCTCGTGGCTGTAATCCCAGC
ACTTTAGGAAGCCAAGGCAGTAGGATCGTTTGAGCCCAGGAGTTCGAGGCTGCAGTGAGC
TATGAGCATACCACTGCACTCCAGCCTGTGTGAAAGAGCCAGACCCTGTCTCAAAAAAAT
GATAAAACCCAAAACTTTGCCCTTGTGAACCCTCCCTTCCCCCCTCCCCCCCCAAAAAAA
AACAACAAAACACAAAAAATAAACATTTGTTCCAGGGCAACCTGGAAA
>ENST00000629992.2 cdna chromosome:GRCh38:20:8132270:8653531:1 gene:ENSG00000182621.17 gene_biotype:protein_coding transcript_biotype:protein_coding gene_symbol:PLCB1 description:phospholipase C beta 1 [Source:HGNC Symbol;Acc:HGNC:15917]
GCTCTCTCCCTCTGTGTATAGAGGATGTGCTGAATGGTGCGCTTTGAGGCGGCGGCGGCG
GAGGAGCAGAATCCGCCGCGACTGGCAGCCTCGGCTGACCGGCTCGGCTTCTCTTCGCCT
TCCGAGGCTCCTCATCCACCGCGGGCTCCAGACCTCGCGTCCCGCCCGGGGCATGGCCGG
GCGCTGCGCCCCCGCGCGCTCTGCCTGCTGAGCGGCGCCGGAGGGAGGTGCGGAGGCCGG
GAGGCCGGGGAGGCCGGCGGGGAGCAGAGTCGAGCGCCTCCGGAGCAGAGAAAGGAGCCC
GCGCCCCGCGCCCCGCGCCCCGCGCACGGTCCCCAGTCCCTGCCGCGCTCGCCCGGGCCG
CCCGGAGCCCAGATGAGCCCAGATGGCCGGGGCTCAACCCGGAGTGCACGCCTTGCAACT
CAAGCCCGTGTGCGTGTCCGACAGCCTCAAGAAGGGCACCAAATTCGTCAAGTGGGATGA
TGACTCAACTATTGTTACTCCAATTATTTTGAGGACTGACCCTCAGGGATTTTTCTTTTA
CTGGACAGATCAAAACAAGGAGACAGAGCTACTGGATCTCAGCCTTGTCAAAGATGCCAG
ATGTGGGAGACACGCCAAAGCTCCCAAGGACCCCAAATTACGTGAACTTTTGGATGTGGG
GAACATCGGGCGCCTGGAGCAGCGCATGATCACAGTGGTGTATGGGCCTGACCTCGTGAA
CATCTCCCATTTGAATCTCGTGGCTTTCCAAGAAGAAGTGGCCAAGGAATGGACAAATGA
GGTTTTCAGTTTGGCAACAAACCTGCTGGCCCAAAACATGTCCAGGGATGCATTTCTGGA
AAAAGCCTATACTAAACTTAAGCTGCAAGTCACTCCAGAAGGGCGTATTCCTCTCAAAAA
CATATATCGCTTGTTTTCAGCAGATCGGAAGCGAGTTGAAACTGCTTTAGAGGCTTGTAG
TCTTCCATCTTCAAGGGTGGAAAAAGCTAATGAGGCTGCGAAAAGTGAGCAGAGCTGTGG
AAAGGCTCCCCCAAAACATTTTCACCTTCATTTTATAAAGCAAAATAAAATGCTTGAACC
TGCTTGCTATTGCTTTTTTGTTAGATGCTTTGGAATAGGAAAAATATAACAATTAAGGTC
CTGTCCCCGACTTCAACAAATATTTCTTGAGCTCTTACTATGTGCCCATAGGCATTGAGA
ATATGGTGGTGAAGAAAATGAAACTCAAGGTTTCAAGGACAATAGAGTCTTCTGGGGAAA
CTAGCCAATAAGCATGCCAACAAATGCGTCTGTAAACTGGGGGAAGTGCTATAAAAAGAA
AGACTGGAGAACTACTATTGAGAAGAAGGGAAGCTCATTCCAGAAAAAGAAAACAATGCT
CGCAAATCCCTGAGGCTGGAAATAATTTCCCTACTGGATTTAAGCAACTGAGAAAAGACC
ACCGCATTCAAGCATAAAGAGAAAACATGAGAGATGGATTTGCAAAGACATGCAAAGAAT
TTTTTTCCTTTTGCAATCACTTCTGATTTTACCTTTTCTGGATAACCTCTGGTAAAATAT
AATAATCAAAATATTTAACTTATGAATCTAGCTAAGGGAAAGAAGGAATAGAAAATTAAA
TGTATGAACCAATTCCCCGTAAATTGTAATTTTCTAAACAACTGGATTCTGAGCAGTCAA
TAAATACACATTGAGTAATCTACTATGTTTATTATATGTTCAAACTTTCAGACCAATGTC
AATTGCAGGCAAATTTAAAAGGAAAATGAGATTCAAATAACATGAGTTATGTTTAAATTA
GAAAAAATTATCTCTAACAAATTAAATGTAATGATAATTATCTGAAGTTGGAGAAAACTT
TAAAAAACCTCTATGCTAAAACTTTGAAAAATTATTATTCATAGTAAAGTATAATTTACT
TGGATGACTTATAGAATTAGAATGCTTTTTAAAAATCTAAAAACCAAAGACTGTTTCAGA
GCTAGGAAATAAATGTTTCTGTGAACTGACTATGATGTATCAAAACTCTGTTTTAAATCT
CTGTGATAATTTCATTCCTACATAACAATGACTCTAGAAAATATCCACTAATTAGCAAAA
AATTTTGGCCATATTCACAAGAGGTATTTTAAACAAGCCACGGAAGAAAAGGGTTATATA
AATCATAGTTGGTTCTGCGTAAATGGGAGCATATTTTGTAGCCAAGTCATTTAAGCTAGA
TTTAATTGTGCTCTGTAAATAGATATATTACCAGAAACACAGTGGATGTCCTGTTGAGAT
TTCTTTTTAAAACATGATATTACTGCACATTGTTGGGGATAAATAAGGCACTTGAACTTG
TATCCTGGCTGACGTGATCCACTAGAATAACATATTCCTTTAGAAGATGCTACTCTTTAG
AAATCACAGTTGCTAGCCTGAAGTTACCCTAATTGTTAAAAGGTAGTACTGTATCCAAAG
AGAGAGACAAAGCAATTACTGTCCTTCTGTTAACAACCCAAGCATATTTTCCAGTGAGAC
CCTTGAAAACTGTTCCGTGTTCAAAAAATTACCACTTTACCCACAAACTTTCTGAGAACT
GAAAATAGTTTATTTGCACCAAATTCCCTTGATTTAAGGCTTATTAACTTGAAAAGAGCT
CAGTGACATCTGGAATTGTATAATAGTCTTGCCACAGCACTGGCATACGGAGTTGCATTT
TAACGAAGAAGATCAGGAATAAACCCATGTATTTGTTTCAAATAATAAAGTTTACTGTAG
TTGGTGGGCACACATGTAATACAAAGAGAAATTAATTATTTTAAATTTGAAGAATTGTAT
AAATTTTACTAAATACTATGAATAAAATGTATAAAATAACTTCTGTGTGTAACTTATTAG
TATGTTGCCTTTCTTCTGTGCCTTACATCCTGAATATAAATCAGAAGCAATCACTTTTGT
AGTTGTGATTCTTAATATGACTAATATCAAAATTCTACTTTAAAACCAAATTAAGTATTC
CGTTCATTATGAGTGATTTACTTGTAGTTATTTCATGTATTCCATGGCTAATTCAATGTT
TTATTTATAGTTTCAGAATAAAAATATTGACAGTA
>ENST00000477979.5 cdna chromosome:GRCh38:10:101062004:101065103:1 gene:ENSG00000107821.14 gene_biotype:protein_coding transcript_biotype:processed_transcript gene_symbol:KAZALD1 description:Kazal type serine peptidase inhibitor domain 1 [Source:HGNC Symbol;Acc:HGNC:25460]
GGAGCAGAGGTGGCCGGCGGGCCCGGCTGACTGCGCCTCTGCTTTCTTTCCATAACCTTT
TCTTTCGGACTCGAATCACGGCTGCTGCGAAGGGTCTAGTTCCGGACACTAGACTGGATG
CCTTTGCTGGGCCATGCTATTCTCAGACCTCCCGCCTTCACCCCCAGGGCCCCAGATCGT
GTCACATCCATATGACACTTGGAATGTGACAGGGCAGGATGTGATCTTTGGCTGTGAAGT
GTTTGCCTACCCCATGGCCTCCATCGAGTGGAGGAAGGATGGCTTGGACATCCAGCTGCC
AGGGGATGACCCCCACATCTCTGTGCAGTTTAGGGGTGGACCCCAGAGGTTTGAGGTGAC
TGGCTGGCTGCAGATCCAGGCTGTGCGTCCCAGTGATGAGGGCACTTACCGCTGCCTTGG
CCGCAATGCCCTGGGTCAAGTGGAGGCCCCTGCTAGCTTGACAGTGCTCACACCTGACCA
GCTGAACTCTACAGGCATCCCCCAGCTGCGATCACTAAACCTGGTTCCTGAGGAGGAGGC
TGAGAGTGAAGAGAATGACGATTACTACTAGGTCCAGAGCTCTGGCCCATGGGGGTGGGT
GAGCGGCTATAGTGTTCATCCCTGCTCTTGAAAAGACCTGGAAAGGGGAGCAGGGTCCCT
TCATCGACTGCTTTCATGCTGTCAGTAGGGATGATCATGGGAGGCCTATTTGACTCCAAG
GTAGCAGTGTGGTAGGATAGAGACAAAAGCTGGA
>ENST00000420837.1 cdna chromosome:GRCh38:CHR_HSCHR6_MHC_COX_CTG1:31942366:31946405:-1 gene:ENSG00000231044.10 gene_biotype:protein_coding transcript_biotype:protein_coding gene_symbol:NELFE description:negative elongation factor complex member E [Source:HGNC Symbol;Acc:HGNC:13974]
TTTTCTCATAGCCGTTTCTCTGTTCTTCCTCTTTGCGTTGCTCTGCGGGCGCTACGCTGG
CTCCACCGCCTTCTCTGCCGTTCAAACCCCGCGGTTGTCCTTACCCTAGCGAGGGTAGGG
GGGTCGGGTGCCATCGTCTTTCCGACGGAGTGGATATTTGTCCCTCCTTGAACCACATGG
TACCTAAAGGTGCTGGTGTCTGTGATCCCTGGAGACAGGAGGGAATGCTGGATGATCCCG
ACCAGCGGGAGCTTGGACAGCAGCCTGGTTTAAGCAAGGGGAGCCACCATGTTGGTGATA
CCCCCCGGACTGAGCGAGGAAGAGGAGGCTCTGCAGAAGAAATTCAACAAGCTCAAGAAA
AAGAAAAAGGCATTGCTGGCTCTGAAGAAGCAAAGTAGCAGCAGCACAACCAGCCAAGGT
[truncated: 2,914,670 more chars]
