# Supplementary material for: Prediction of plant lncRNA by ensemble machine learning classifiers
Source: BMC Genomics. 2018 May 2;19:316. doi: 10.1186/s12864-018-4665-2 (PMC5930664; doi:10.1186/s12864-018-4665-2)
Supplement: Supplementary file 1 — Non-coding RNA search terms. Terms used to search for organism specific non-coding sequences on RNA central. (ZIP 16500 kb) [file 12864_2018_4665_MOESM1_ESM.zip › fasta_files/a_thaliana_random3000_setB.fa]

>AT1G01030.1 | AP2/B3-like transcriptional factor family protein | Chr1:11649-13714 REVERSE LENGTH=1905 | 201606
ATATCATTCATGGGCCCCTACGCATTACTCGGTACCAATCTCGCTCTCTCTCTCTAAGTC
TTGAAACTCTATCAAGAATCTCAAGCCACCATTTTTTCTTCATCTTCATAAAGAGAAAGA
GAGAGATCCTCTTGTTTGGCAAGAACCCAATTTGAGTTCTAAGTCCTGATTTGCTTAGCT
CTTTTCTTTCCTTGATTTCATTCTATATAAAGTCAACGGAAAGATATACATATATAGTTT
TCTTCCGATTCTAGGGTTTTCATATTTCCTCTAAATTTTCATGGTCAAAGAAGAAAATCT
AAGAAACAATCGAACCAGCAAGAGAAAGAAGACTTCAATATCAACATCTCTCTCTCCCTC
TCTCTCTCTTATATTATAAGATCTCGAGTTGAGTCATCATCATCGTCAATGGCTTTGAAA
AACATCCGCAACAATTCACCAATTGAAGAACAAGAGAAAGGTTTAAACTTCATCAAGATT
CACTAAGACCCACTAAGAGCCAACTCAAAACTAAACGGAGCAAGGTTTTGCCAAAAACCA
AAAAAAAAAAAAAAAAGATTCAAGAACCATCTCGTAAATCAAGATTTCTCCAAGGAAAAT
CAGATAAGTCATAATGGATCTATCCCTGGCTCCGACAACAACAACAAGTTCCGACCAAGA
ACAAGACAGAGACCAAGAATTAACCTCCAACATCGGAGCAAGCAGCAGCTCCGGTCCCAG
CGGAAACAACAACAACCTTCCGATGATGATGATTCCACCTCCGGAGAAAGAACACATGTT
CGACAAAGTGGTAACACCAAGCGACGTCGGAAAACTCAACAGACTCGTGATCCCTAAACA
ACACGCTGAGAGGTATTTCCCTCTAGACTCCTCAAACAACCAAAACGGCACGCTTTTGAA
CTTCCAAGACAGAAACGGCAAGATGTGGAGATTCCGTTACTCGTATTGGAACTCTAGCCA
GAGCTACGTTATGACCAAAGGATGGAGCCGTTTCGTCAAAGAGAAAAAGCTCGATGCAGG
AGACATTGTCTCTTTCCAACGAGGCATCGGAGATGAGTCAGAAAGATCCAAACTTTACAT
AGATTGGAGGCATAGACCCGACATGAGCCTCGTTCAAGCACATCAGTTTGGTAATTTTGG
TTTCAATTTCAATTTCCCGACCACTTCTCAATATTCCAACAGATTTCATCCATTGCCAGA
ATATAACTCCGTCCCGATTCACCGGGGCTTAAACATCGGAAATCACCAACGTTCCTATTA
TAACACCCAGCGTCAAGAGTTCGTAGGGTATGGTTATGGGAATTTAGCTGGAAGGTGTTA
CTACACGGGATCACCGTTGGATCATAGGAACATTGTTGGATCAGAGCCGTTGGTTATAGA
CTCAGTCCCTGTGGTTCCCGGGAGATTAACTCCGGTGATGTTACCGCCGCTTCCTCCGCC
TCCTTCTACGGCGGGAAAGAGACTAAGGCTCTTTGGGGTGAATATGGAATGTGGCAATGA
CTATAATCAACAAGAAGAGTCATGGTTGGTGCCACGTGGCGAAATTGGTGCATCTTCTTC
TTCTTCTTCAGCTCTACGACTAAATTTATCGACTGATCATGATGATGATAATGATGATGG
TGATGATGGCGATGATGATCAATTTGCTAAGAAAGGGAAGTCTTCACTTTCTCTCAATTT
CAATCCATGAGAAGTTTCATCATCTTCTTGTTTTGAATCTCTCTTTATATTGTTTCATTA
GTAATTTTTCTAAGGGTATTAGATTCTAGCTAGTGAGAGGAAGAAAAAACGATCTTCTTC
GTTTTTTTGGTTATGATTTTTTTTTCCGACATGTTTCTTGATGTTCATCATCATTAGGCT
TTTGTCACCATGTTGAAACTCGCATCTTTTCAATTTTGTATATAA
>AT5G26050.1 | Plant self-incompatibility protein S1 family | Chr5:9103179-9104100 REVERSE LENGTH=922 | 201606
AAACTTTCAGAAACAGCACATTTTATTTTTCAACTTTTTGGGATTTATTCTCTGTTCTAT
CTCCAAATATAGATGAAAATAGATTCTAGTACTTCTAAATTTAGAAGCCACATATGTAAC
GGTCTAATTGCCAGTTAATGCACATTATATATCGGTCTTACGCGTAAGCACCAAGACTCG
ACGAAATCAAGAACTAAGAAAACATTGCGATCATTTGATCGAAATGGGAAGAGACCTCGG
CTGGTGCTTCTTCGTGGCGACGGTTTTGTTAGCAGCGGTGTTGTTACCCGCACCAACCAT
AGCGGGTCGACTAGAGCTAAAGAATGAAATCTCGGGGGTCGCTAGTGTCCGTAAAGCGAA
GCTAGCCGTGCGGTGCTGGTCAAACGAGGATGACCTCGGGTGGAATATGCTAAAGCCGAA
GCAATCGCGGATATGGAAGTTCACGACAATGAACATGTGGCCCTTTCAGAAAACCGAGTT
CCGTTGCCAGTTTCGTAGCGGGTTTGGAACCACGAACGAAGACGTGGTGACAGTGTTTTC
TGTCAAGGACGGGTTTCGAAAGCAATGCGGGGTGGGAGGGGACGAGTGCTTTTGGGTAGC
GAAGAGAGATGGGTTCTATCTAAGAAGGATTGTAAAAGATGGAGGAGGGGATAGTCGCAA
GAAATATGTTGATGTTCTCAAAAGCAAATGGGTTTGGAAATGGTGAAATCTTCAATTTAA
TTCTTTTTATCCAACAATCTTTAATTTTATTTTTTTTGTCAATAACATGCAATTTATGAG
TCTTCGTTACAACCACTGATATACTTATTCATTATCTTCACCCCTTTGTATTAGACTCAC
ACGACGCATCCTTGAATATTCATGGGGTTATAAATACACAAAAGTATAAAAAGTATGTAG
TAATATTATTATTTCAAATCAC
>AT2G22260.2 | oxidoreductase%2C 2OG-Fe(II) oxygenase family protein | Chr2:9460918-9463509 FORWARD LENGTH=1825 | 201606
GACAAGTTTCTCGGTTTTGGGATTTTACGTTTTAACTTTACAAAACAGGATTAAACCGAA
ATTGAACCGTACAAAACCTGTGCTTAATACCGTCATCTCAAATATTGAACCGTAATAAAT
CGACAACAATATAAAATTGATTTTGGTTCACTAAGAGGACCAGACTTTTCTCTCGGACTT
GAGACACTGGAGAGACTGAATACGACCATGTCCTCTTCGCTCCATTGCTCGGGTAAACTT
TTAACAAGGGTTCGAAATCGAATACACGAATATCTCGGTTTGTTCAATTACTGAAACCAA
TCGAATTTTTTAATCTGTTTCGATTTTCTAGTTTTAGCATTTCCGGTTTAGTTCGATTTA
AATTATTCGGTTACCGTTTTTGTTTAGAATCACAGAAAAAGGTGAGATTAAGGAGGAGCG
AAACATGACGAATCCACTTAATTCCACCGCCGCTAATCGCTCTAACCAGCCGTCTTCTGA
TGGAATCAGCGACGGTCAAATCACCAATGAGGAAGCTGAATCACTAATTAACAAGAAGAA
CTGTTCAGGGCACAAGCTAAAAGAAGTAACTGATAGTGACACATTCTCTGACAATGGTAA
AGATGATTCAGATACCAAGAAAAGATTCCATTACCATCAGGATCAGCGGAGGATGAGTTT
GACATCGATTGTGGCGGTGGAGTCTCCTTCATCGAGCAACGCTCCCTCTAGAAAAACCAT
TGATCTTGGCCATGGAAGCGACCTCATTTACATTCAGAGGTTTCTTCCATTTCAACAATC
TTGGACTTTCTTCGATTATCTCGACAAGCATATTCCTTGGACCAGGCCTACTATTCGTGT
CTTTGGTCGATCTTGCCTCCAGCCGAGAGATACTTGTTATGTTGCAAGTAGCGGATTGAC
TGCGTTGGTGTACAGTGGATATCGACCTACCTCCTATTCGTGGGATGATTTCCCACCTCT
CAAGGAGATTCTGGATGCTATTTACAAGGTGCTTCCTGGAAGCAGATTCAACAGCTTGCT
CTTAAATAGATACAAAGGTGCCAGTGATTATGTGGCTTGGCATGCAGATGATGAAAAGAT
TTATGGTCCAACTCCAGAAATTGCTTCAGTCTCGTTTGGATGTGAACGTGATTTTGTGTT
GAAGAAAAAGAAAGATGAAGAATCTTCCCAAGGGAAAACAGGAGACAGTGGACCAGCTAA
GAAGAGGTTAAAGAGAAGCAGCAGAGAGGATCAACAAAGTTTGACATTGAAACATGGATC
GTTGCTGGTGATGAGAGGATACACTCAAAGAGACTGGATTCATTCTGTGCCAAAGCGTGC
AAAGGCAGAGGGCACTCGTATCAACCTCACATTCAGGCTTGTTTTGTAAATTGAGCATCA
TATGCAAGAAGGTGGGCTTGATCTTGGTCTCCATTGACATATTCTAAGCTTCTCATCTTA
ATTCTCTATAAACATCAATTGGTGTAGACATTTCAAGAAGCAAATTGGACGGGAAGATTG
ATAAGGAAGAGTGGCAAAGTCTTGTCTTGTGTAGTCCCTCTCTTAAACAACATGACGCTT
TAACATCCTTGTCCCCTAGAGAAATGACTTGATCAAGTGCAAATATCACTCACAATCAGC
CATACCAATCCCTGTTCATCTAAAGACATGGTAGACTCATCTAGCTAGAAACATGAAGTG
TGCATAATTCACTAGTGTAGATCTTGCATCCACACTCACCCTTCATACTTGTTTTGCAAA
CCGAGCATCATAGAGTCGTAGACAAGGTGGGCTTGATATTCATTGACCTTTGAATAGGCT
TTACGCAACCTTTTTTGGTATTTGG
>AT3G60390.1 | homeobox-leucine zipper protein 3 | Chr3:22320580-22322661 REVERSE LENGTH=1447 | 201606
TTTATGCAGTATATATCATCATTGAGGTAACAGAGGTCTCTCTGACACAAGTCATCATTG
AAACCCTAAGCCTCCCCACAACCCCATATCTCTTTGTCTGAAAAAACTCTTTTGCATATA
TAAATAAATATAAGCCATATCTTTTGAAACTGTACTGCTGCACAAGTGTAGAGGCAGTGG
CACAACATCTTTAAGAAAGAGAGAGAGAAAGAGTCATTTATTCATTTCCTCGCTTAAAAA
TCTTGAGCACCCAGACAGAATTCTTCTTTCTTCTTTCTGGGGTTGAGAAAAATGAGTGAA
AGAGATGATGGATTGGGGCTAAGTTTGAGCTTGAGTTTAGGTTTTAATCAAAAGGACCCG
TCTTCGAGGTTAAATCCAATGCCTCTGGCTTCTTATGCATCTTCATCACACATGCAGCAT
ATGCAGCAGAGCAATTATAACCATCCTCAAAAGATTCAGAACACTTGGATTAACATGTTT
CAGTCATCAGAGAGAAACTCGGACATGAGATCGTTTCTCCGGGGAATAGACGTGAACAGA
GCTCCATCGACGGTGGTGGTTGACGTGGAGGATGAAGGCGCCGGAGTTTCGTCTCCGAAC
AGCACCGTCTCAAGCGTGATGAGCGGGAAGAAGAGCGAGCGAGAGCTAATGGCTGCGGCA
GGTGCAGTTGGAGGAGGTAGAGTAGAAGATAATGAGATTGAGAGAGCTTCTTGCTCGCTC
GGCGGTGGTAGCGACGATGAAGACGGTAGCGGGAACGGAGATGACAGTTCGAGGAAGAAA
CTCCGATTGTCTAAAGAACAAGCTTTGGTTCTTGAAGAAACTTTTAAAGAACATAGTACA
CTCAATCCGAAGCAAAAGATGGCTTTGGCTAAGCAATTGAATCTGAGGACGAGACAAGTT
GAAGTGTGGTTCCAAAACCGAAGGGCAAGGACGAAGCTGAAGCAAACGGAAGTAGACTGT
GAATATCTTAAGAGATGTTGCGAGAATCTAACGGATGAGAATCGGAGATTGCAAAAGGAA
GTGAGTGAGCTTAGGGCTTTAAAGCTTTCTCCACACTTATACATGCACATGAAACCTCCC
ACTACTCTCACAATGTGTCCTTCTTGCGAGCGAGTCGCTGTTACGTCATCTTCGTCATCG
GTGGCTCCTCCTGTGATGAATTCATCGTCTCCGATGGGTCCGATGAGTCCGTGGGCTGCC
ATGCCTCTACGGCAACGACCTGCTGCTGGTTCTCATTAGAGTTTAATTAGTCTAAAGATA
ATAGGTTTGGTGATTTGTTTTTATTATATTGTTGAACGGACTTGGAAGTTCTTTTCAAGA
GTTGGTCCCATGCTCTTCTTTCCTTTGTTTTATTCAGTTTCTATTTATAGCTGAATTCTG
GATAATGGAAAATCTACTAATATTATTGTCCAATTATTAGTTTGGGGAAAGATAAGAGGT
TCTATCA
>AT2G38630.3 | Transducin/WD40 repeat-like superfamily protein | Chr2:16154067-16156579 REVERSE LENGTH=1979 | 201606
TTGTTTCTGTTTTGGTCAACAATGCTTCTGTCTTCAGCCACTTAGCCGATAAAAAAAAAA
AAAAAAAAATGTTACAGATTCAGAAAAAATATCATAAGCCTAACTTTCTTATGATGATAT
TTCCGGTTTATGCTTAAGAAATTCTGCTTGATACTGAAATTTCGTAATTAGCCCCATTGG
TAGCCTTTGCTGCTGCAACAGTTGCAGTCTCTTCTTCAGTGTTACGGATTCTTATTCTTC
AGCCCTAAAAATCATCACTTTGGAATCAGAAGCTTGAATGATGGAAGGAAGAAGAATCAT
AGCAAACCCTAGACCGTGTAGCGGTAGTAGAAGAGTTATTGCTAAGAAGAGGTCTCGTCC
CGATGGATTCGTCAATAGCGTTAAAAAGCTTCAACGCCGAGAAATCTCTTCTCGTATGGA
TCGAGCTTTCTCAATCAGCACTGCTCAAGAGAGATTCCGCAATATGCGTCTCGTGGAGCA
ATATGATACGCATGATCCTAAAGGATACTGTTTAGTATCATTACCTAACTTGTTGAAACG
AAGCAAAGTTATTGAGATTGTTGCTGCTCGTGACATTGTCTTTGCTCTTACTCTATCTGG
TGTCTGTGCATCTTTTAGCAGAGAGACGAATAAAAAGGTTTGCTTTTTAAATGTTAGTCC
TGATGAAGTCATTCGGAGTTTGTTCTACAACAAGAACAATGATTCTCTCATTACTGTTTC
TGTTTACGCCTCTGACAATTACAGCTCTTTGAAATGCAGATCCACTAGAATCGAATATAT
TCTGAGGGGTCAAGCAGACGCAGGATTTCCTCTTTTTGAGTCTGAGTCACTAAAGTGGCC
AGGTTTTGTTGAGTTTGATGATGTTAATGGGAAGGTGCTGACATATTCTGCACAGGATAG
TGTTTACAAGGTGTTTGATCTGAAAAACTATGCCTTGCTATATTCGATATCAGACAAAAA
TGTACAAGAAATTAAGATCAGTCCAGGGATAATGCTGTTGATTTTCAAGAGAGCTGCGAG
TCATGTTCCTTTGAAGATTCTATCAATCGAAGATGGCACTCTTCTGAAGTCCTTCCATCA
TTTGCTTCACCGAAATAAGAAAGTTGATTTCATTGAACAATTCAATGAAAAGCTTCTAGT
TAAGCAAGAGAACGAGAATCTACAAATACTTGACGTGAGTGGTTTTGTCTTTGTGGTTCA
AGCCGCTTTATATATTTGTGTTTTTATGTTTCTAATAGAGTTTTATGTTCTTAAAGGTTC
GAAATGCTGAGCTGATAGAAGTTAGCAGAACTGACTTCATGACACCATCAGCATTCATAT
TTTTGTATGAGAATCAGTTGTTTCTAACATTCAGGAACCGAAATGTTTCTGTGTGGAATT
TCCGCGGAGAGCTTGTGACCTCGTTTGAGGATCATCTTCTTTGGCATCCAGACTGTAACA
CAAACAATATCTACATAACAAGCGATCAAGATCTGATCATCTCATATTGCAAGGCAGATA
CTGAAGATCAGTGGATAGAAGGAAATGCGGGGTCGATTAACATAAGCAATATCTTGACTG
GTAAATGCTTAGCTAAGATAAAAGCAAATAATGGTCCTCCTAAGGAAGAGGACTGCAGCA
GTAGTGATTTGGGGAATTCCTCTCGAAGGAGAAGTGCGGTTGCTGAGGCTTTGGAAGACA
TAACCGCTCTCTTCTACGACGAAGAACGGAATGAAATATACACAGGAAACAGACACGGCC
TCCTCCATGTCTGGTCTAATTGAAGCTACTCATCATTTGTTTTGTTTTTTTTACATTAAT
ACAAGAGATCTCTGTATCTTGTTCTGTTTCTCAATTGTGTAATATCATGAGATATGTAAT
TTACTTGTGTGTTTGAGTAGCAATTGTCGTTGTAATGAAACAGCAAATATTTCAAATTCG
TCTCTCATTTATGTACACTAATGATTTGTCTGCTTAATAGGGTTAACCATTTTTGCTTT
>AT1G53570.7 | mitogen-activated protein kinase kinase kinase 3 | Chr1:19987166-19991113 FORWARD LENGTH=2512 | 201606
CGGCGAGAAGATAGAAAAAAAAAGTGAAAAAGGTCGCAACTTGTTGTGTCTCTCTTTCTC
CAACTACCCTTTCGAGCTTAGCTGTCCACTCTTCTCTCCCGATGAAATCTTCATCTTTCG
TATCTCTCCTCCTTCTCATGCCCTAAATTTCATCTCCTCTCTTGTATTGATTCTGTTAAA
AATCTCACCTTTCAATTCAAAACCCCTTCCATTTTTGTGATTAATATGCCTACTTGGTGG
GGAAGAAAGTCCTGCAAGAACAAGGACGATAATCACAGAGGAATCATCTCCACAGATAGA
GATATCAAGAGCTCTGCTGTTGTTGTTGATCCTCCTCTCACTCCTACTCGTGGTGGTACA
CCTCGTTGCAGTCGTGAATTCGCTGGAGCTTCTTCTGCTTTCTCTGGTTTTGACTCTGAT
TCTACCGAGAAGAAAGGTCACCCTCTTCCTCGTCCTTTGCTCTCTCCTGTTTCGATCCAT
CATCAAGATCATGTAAGCGGATCCACTTCTGGATCTACATCTGTTTCTAGCGTTAGCTCA
TCTGGATCAGCTGATGATCAGAGTCAACTTGTTGCTTCTAGGGGTCGTGGTGATGTGAAA
TTCAATGTAGCAGCAGCACCACGTAGTCCTGAGAGAGTTTCTCCAAAGGCAGCTACTATT
ACTACTAGGCCCACGTCTCCACGGCATCAGCGTTTGTCTGGAGTTGTGAGCTTAGAGTCT
TCTACAGGGAGGAATGATGATGGAAGGTCCTCCTCTGAGTGTCATCCTTTGCCTCGACCA
CCTACTTCTCCTACAAGCCCTTCTGCTGTGCATGGTTCCAGGATTGGAGGAGGCTACGAG
ACCTCTCCTTCGGGGTTTTCCACGTGGAAAAAAGGGAAATTTCTTGGGAGTGGCACCTTT
GGTCAAGTCTATCTTGGTTTCAACAGTGAGAAAGGGAAAATGTGTGCTATTAAAGAGGTC
AAGGTCATTTCTGACGATCAAACATCAAAAGAATGTCTGAAGCAACTAAATCAGGAGATA
AATTTGCTTAACCAGCTTTGTCATCCGAATATTGTCCAGTATTACGGAAGTGAACTGAGT
GAAGAAACCTTGTCCGTCTACTTGGAGTACGTGTCAGGTGGTTCAATCCATAAACTACTT
AAGGATTATGGTTCTTTCACTGAACCCGTTATCCAAAACTACACGCGGCAGATTCTTGCT
GGGCTTGCCTATTTACATGGACGAAATACAGTACATAGGGACATCAAAGGAGCAAATATA
TTAGTGGATCCGAATGGTGAAATCAAGTTGGCAGACTTTGGGATGGCCAAACATGTAACA
GCCTTTTCTACTATGCTTTCTTTTAAAGGGAGTCCTTACTGGATGGCACCCGAGGTTGTG
ATGAGCCAAAATGGCTACACTCATGCAGTCGATATCTGGAGTTTGGGTTGTACTATTCTG
GAAATGGCAACATCAAAGCCACCTTGGAGCCAGTTTGAAGGGGTTGCTGCGATTTTCAAA
ATCGGAAACAGTAAAGACACCCCGGAAATACCTGATCACCTTTCAAATGATGCAAAGAAT
TTTATAAGGCTTTGTCTGCAACGAAATCCGACAGTACGTCCTACAGCTTCTCAGCTTCTA
GAACACCCTTTTCTACGTAACACAACAAGAGTGGCTAGTACTAGTTTGCCCAAAGACTTC
CCCCCACGTTCCTATGATGGAAACTTCTCACTGCAGCCTACAAGGGAACCCTATCCAGGG
AGACTGAGCCATGATAATTATGCAAAACAGCCATTGTCTAGAACTATAAAGAGCCCGAGG
TAAAAGTGTTGTAGCTCAATCTATTTGATACTTGGTCGTGTCAAGTGTCAACTAATTTCG
TATTTGGTTCTTGCAGCAGAGAAAACGTAAGAGCTATCACATCCTTACCAGTATCTCCAT
GTTCAAGCCCTTTACGCCAACTTGGGCCAGCATACAAAAGTTGTTTCCTGTCACCTCCTC
ACCCGTCTTACGCATTTCCTGGGCAAGACAGTGGGTACAACCTAGCAGAGTTTGCTGCAA
GCCCTTTCAGGATGAAGAAAGACGCAATGATGGAACCATCTAGTTTCAGGACTCAAACAC
CGAATTCACCATTGAGATCAAGACTGGTGTAGAAATGGAGCAAAGATTGAGAGACTGAAA
GCCACATACTATAAACAAGGCCCAATGACCATGTATAAAACAGTGTCTACCCCTAGTTTT
GGCCTTCTCCTTCTCAACACCCAGGGAAATATGAAGTTATGAGACCTTAGTTGTGTGTGT
GTGGAGCATCTCCTAGAAGTGGAGATTTTTGGAACAAGAAGGAGAAATTTGGGGGGAAAA
CAGAAAGATGTAAAGAGAAACATGAAAATGAATACAAAGTTTATAGAGTGTGAGAAGTAT
AGATAGTAAGTTGTGTTGTCACACAAAGATAATATTCAACCATTTGTTTTCAACCTACAG
TGTGAATATACTTTTCAGAAAGTAAATTAGTTACTCATGTTTGTTTTCCTTT
>AT1G60240.1 | NAC (No Apical Meristem) domain transcriptional regulator superfamily protein | Chr1:22215168-22216329 REVERSE LENGTH=1162 | 201606
TCACGTTTTGTTAAATAGATCTAATTTAGTTCTTATTTAAGAACTTAATATTACATCTTT
AAACCAAAGTAAAATATACAAATATTGACAACTATCGGTCTAATTATTTCAATAAGCAAA
GATTATAGAATAATTTCGTTAAGTGTATATATCGAAGAGAAAAAAACAAAGGACAAATCG
GTCAATTCACTAATTTGATATAAACGGTACCAACAGATGACGAAGCGCCTCTCTATATAT
AGAGTACCTTCTTTCCCAAGAAACACTATCATCTTCATATTTTACATCTTCCGTTTCTTG
TTTCTCTCCCTTCATCAATCATCATCAGCATTTTCCTTAAATCTTCTTCTTCTAAGAGAT
CTTAGTTTCACTGAAGAACGAAGATGATGAAGTCAAGACGTGAACAATCAATCGAAGAAG
CAATCGTCGCAAATTATTTGAAGATGATGATCGATAACGTAAACGTTTGGCCTCGCCACT
TCCTCCGAAGCGAAGACGTGTACTGCAAGAATCCGTGGACGCTTTTCGTTACTAGAGATC
CTATAATCCTACACTTCGGACGATACTTCTTCGTTAATCGGAGTGTGAATTCAGGTTTAA
CCGATGGATGTGAATACGGTTGTTGGAGAATCATCGGTCGTGATAGAGTGATCAAGTCGG
TGACGACCGGGAAGATTCTAGGGTTAAAGAAGGTTTATAAGTTCTGTGAAACTGATCGGA
AACCGAAATCGGTTTTTAAGTTCTTGGAAAAGGAGAAGAGAAGAGTAAGAGATAGACGAA
TCTGGGCGATGGAAGAGTATAGGTTTGCAAGTACGTGGAAACAAGATTACGTGATCTGCA
AGATTCGACGTCTGTATCCACAACCATTTGACTACATGTTGGCCCAGCACATTCGAGGTT
ACTATAAATGAATCACTGATATTCTGATCCTGGATTTGAACACTCGATTACTGTTTTTGG
TGTCACGTTATTGAACCCGTTGTTTGGGAATTTTCATGTATTCTCATTATCCAGTTTCTT
GATTTCTCTCATTCATCTTTGTTCAATCTTTTTGTTTGTTTGGGGCAAATCGTCTCTGTA
CAATCTTTATGTTACTAGAATTGAAAAGAAAGATTGGTGGAATCGTTTTAAAACTGTGGC
ATCTTTAAGTGTTATTTTTGGT
>AT3G17720.1 | Pyridoxal phosphate (PLP)-dependent transferases superfamily protein | Chr3:6062446-6063483 FORWARD LENGTH=585 | 201606
ATGACTGGAACGGGACAAAAGCTTAACATCCGACGACGGGTTGGAGAGGTAAATTCTTTG
TCTTTTTGTTGTTTATCTCCGACACCGACAAGCTTAGACAACCGGTGTGTAAATATGATA
GCAAACTTGTTCCATGCTCCTGTTGGACAAGACGAGGCTGTTATTAGTTGTGGAATTGTT
GCTTCATCTGAGTCTGCTGGTTTAGCTTTCAAAATGAAATGGCAACATAGGAGAAAAGCT
CAGGGTCTACCTATTGATAAGCCTAACATTGTTACTGGAGTCAATGTTCAGGTGTGCTGG
GAGAAGTTTGCAAGGTACTTTGAGGTAGAGCTCAAAGAGGTGAAACTAAGTGAAGACTAT
TACGTGATGGACCCAGCTAAAGCTGTAGAGATGGTGGATGAGAATTCCATCTGTGTTGCA
GCGATTCTAGGATCCACATTTACTGGAGAGTTTGAGTATGTGAAGCTATTGAACGATCTC
TTAGCTGAGAAGAATGCAAAGACGGCTTGGGAAACTCCTATTCACGTTGATGCAGCAAGT
GGAGGATTCATTGCTTCCATGGGTGAAGAGTATCAATGTCAGTGA
>AT4G25990.1 | CCT motif family protein | Chr4:13191085-13194124 REVERSE LENGTH=2618 | 201606
GTTTGCTTTCTTTCAAAATTCATAATCTCAGAAGAAAACTACATTAGGTCTCTCTTCCCC
CTAGAGCCGCTACTCCCTCTCACTTTTTCACTTTTTGACCTCTCTGTTTTCGCATCAACA
AAGTGATGATATTTCACTAATCAATCAAACAGAGAGACTCAACTTATTTGACTATATAAT
GTTTGACAAACCCTAACGGATCTTTTCTCTTTTCTTTCTTACACCATCTCGTGCTTCTCC
CAATCCAATCACTGCCCCCTCTCTCTCTCTCTCTTTGGGGAATTCTTACTTCCATGACCT
CTCTGCCTCTCTCTAATCTTAAATGTTCTCTTCTTTTTTCTGTAGGAGTTTCCTTTTTAG
TATACTGAATCTTACCTTTTCCCCATTTAAGTTTTAACCTTTTTGCTATATTTAGTAAAC
AAGATTTTGTCATAGGGTTTAGGGTTTAACAATAGACTTCATACGAAAACTTTCTGACTT
TATATTTTTCCTTTTCTTAAAAAACACACACTAACTTTAACCTCAAATTCAACAGTCATC
AAGATTTTTCTCGGATTCTAATCAAACGTCCACAGGTGAAAATGTCCTCTTGTGCCTATA
GCTTCGAGTTGGAAATGATGAAATCGCCGCCGTCAAACAACACTCCTTCACCGTCATCTA
CAATCTCTGAGACAAACTCTCCTCCGTTCTCAATCTCCACGAGAAGGCCACGAACTCCAC
GGAAACGTCCCAACCAAACATACGACGAAGCTGCGGCTCTCCTCTCCACCGCTTACCCTA
AAATCTTCTCTTCCAAGAAGGCAAAAACTCAGATTTTCGGGACTAATAAATCTCCTCTCA
GTGATTACGACGAAGCTTCTCAGTTGCTTCTTCCGTACGTATCCATCGAGGAGAACGAGT
TTCTGTTCAATCCAACGATTCCAACGAAAACAGAACACTTCTTGGAGCAGAAGGAAGTCA
GTTTTGATGACTTGGAGGTGAATGGGTTTGGAGTTTTAGACGATTTCGACGCGGAATCGA
TTTTAGATGAAGAGATTGAAGAAGGAATTGATAGTTTTATGGGGAATATTGAATCTAATG
ACGGAGATAGAGAAAATTGTTACAGAGTCGGTCGATTAGAGGAAATTATGAAGAATGCTT
GGAACGGAAGGTTTCGTTTAGGGCTTGGTTTGAGAAGTTCTCTCCGACAAAACAACGACG
AGAACTGGTGGAAATTTCCTACTGTGGAGTTTGATCAGATTTCGCCGAGAATTCAGACCA
CCGCCGCCGCAGCAGCTGATGATGGTCAATCCAATGTCGTGGATAGTAGCAAGATTAAAA
CGATTGTGACGGCGGAGGGAGACAAGAAAAAGAAAAAGAAGAAGAAGAAAAAGAAAGTGG
CTCCGGCGGCGGCGGAATCAAAGAGCTCTGAAGTTACGGACTCGAATCCAAAGCTGGAGC
AGAGAGTGAGTCCGTTGCTGAAGCTCGACTACGATGGGGTTTTAGAGGCTTGGTCAGGTA
AGGAGTCACCGTTCTCCGACGAGATTCTTGGTTCGGACGCTGACGGAGTCGATTTTCATG
TAAGGTTGGGTGAGATAGATTTGTTCGGAGAAAGTGGTATGAGAGAAGCAAGTGTGTTAA
GGTATAAAGAGAAGCGGAGGAATAGACTCTTCTCCAAGAAAATCCGATATCAAGTTCGCA
AGCTCAACGCCGACCAACGCCCGCGTATGAAGGGACGATTTGTGAGAAGGCCCAACGCAA
GGAATTTAAGTGGTCTACGATTATAAGAATAAGAGCCGAAAGAACTTAAGCTCTTTGATT
CTCTTTTTGTTTTGTTCGTTCTTTTAATAGCCTAGGTTTTTTTTTTGTCATAAGGGAATG
GGGGAAGAAATTAGTTGATTCGAGACAGCTAAGAATTATAACGAATACAACTTTATTTTG
TCTTTTGGTAAAAACTACATGTTGAGACTTCAGAATTCATACATGTACACTATTAACGCC
AAGGATGTAGTGGAAAATCGTACATTCAACTCTCTTTATAATTGTTTTGCATCCTCTCTA
GAATTTGTACTTTTTCAATTCCATGCATTAATACTCTCTTTGTTTTTTAGTATTCATTCA
GAGTTTGAGAGGCTTTTTTGCCTACACATATTATGGAGTCAAAACATTGTTTGAGCAAAA
GAAATTATACAGTTTCAATTTCATTACATACTCTCTCAATTGAAGGCCGAGCAAACCCGT
CGAATCTCCCCTTTGAAACCAGTCTTCACACCAATCTTCCCCATCTTTACGATCGCCTTA
ACGAAATCAGACTCGAATGTTGGCCCAAAGAATGGATTTAGCATCCCAAGATAGGAATCC
ACGACCTGTCTGGTCGTTACATCCTCGTAAAGACCTGCGTCGGTCTGAAGCACAGCAAAA
CCATCCTTTATGTTTTGCAGAATCTGCTTGTCGAATAGCCGTTCGCTGAACCGGTCAATT
GGTAAACGGACGTTTATGTCACCATTTTGTGGGCACTGAGTGGTTAATTCGGGTAGGAAT
GTTGGATTGATAGTCGGGTCAGGTTGGCCACCAGGTAAGAAATCATAGAGCCGTTTGGAC
ATGAAGAAGCAGGCCGTTGTTCCGATAGTGTGAGCAGC
>AT4G31520.2 | SDA1 family protein | Chr4:15278092-15281739 REVERSE LENGTH=2371 | 201606
ATGTTTCTCGCTCATGTCACTCCGTTTTATCCGAACCAGCTCGCCGCTTTTCCAGCTCAA
TTGACTGATTTACTCCGTACCTCATGCCTGGCAATGCCGTCGGGGCTTCGGTACCAAGTT
GCGCAATCTCTGATTCTTCTTATGAATCGAAAGAGTCTTGTCATCGAGGATTTGTTAGCT
CTGTTTCTAGATATTCAAACTCTTGGTGATAAAAACTTGCGAAAGCTTGCTTTCTCTCAT
ATTGTTCAAACCATTCGTAAAATGAGTATCACTGATCCAAGGCACAAATCTCTTCACAAG
ATTGTTTTCTCTATGTTGGAGCAAGAAGATGAAACCAAGGCTAAGAGAGCACTTGTTACC
CTTTGTGAGCTTCACAAGAAAAAAGTCTGGTTTGGTGATAAACATGACAGAGTAGCAATT
GCCATTTGTGAAGCCTGCTTTCATACTTCACCTAGGATCAGGATATCTTCCCTTCGGTTT
CTTCTTGACTACGACAACATTAACGATGAGGATGATAGTGATCTCAGGTTGTGTTTAACA
GAGAGGCTGTTTACAAGCAAGAAGAAAAAGCAAGCAAAACTGCAACGCGCCATGCGAAGT
ATTAAACGAAAGCAGCGTGCGTCGTCTGAGAACACTACTTCAACTTATTCACCTCTTAAT
CATCTAAATGATGCACAGAATTTTGCAGAGAGGTTGCTTCCCCTTATTAGGCCTAAGCCT
GACGAGAGCACTGTGGAAACTAATGACAAGAGCAGTGGGGAAACTGATGACAAGAGCACT
GGGGAAACTTATGAACGGCGCGAGACCAGGTTGATGATTATAAAAGTTATTGCACGAACA
ATTGGTCTTCACAAGTTGCTTTTATTCAAATTTTATACTTATCTTCAAGCGTATGCTAAG
GATGGTGTAAAGGACATTACACAAATACTTGCAGCAGCAGTTCAGGCTTGCCATGATGGG
GTACCTTCGGATGCCGTGGAGCCACTGTTCAAGCAAATAGTGAATAAGTTTTTACACGAT
CGCTCAAGTCCGGAGGCTATTCCTGTCGCACTCAATGTGGTACGAGAAATGTTCCTTAGG
ATTCCCGAGTTGATGACAGAAGACTTGCTGCATGATCTTGCTCAGTATAAAACGGATAAA
AAGTACCGTACCCATAGAAAAGCCATCTCAGCAGCATCTGCTTCCCTCATAGCATTGTTC
AGAGAGATCAACCCTTTGCTACTAGTGAAAAAAGACCGTGGCCGTCCTGGAGGTCCCATT
GCCAGACCTAAAAAGTATGGAGAAGTCAATGTCTTCAGCAATGTTCCCAATGTTGATTTA
TTGCAAGAAAGTGATGATGATGAAGTGGCGTTGCCTGGGAGTGATGATATCGAACAGGAG
CTGATAACTGAGGACGAGGCTGAAGAAGATTCTAATGATGGTGATGATATGAATAACACT
GAAGATGATACTTTGGTTAGTGGAGATGAAGAGGAAGAGAAGAATGACAGTGATGAAGCC
GAGACTGATTGGGAAAACGAAGAAGATGAAGGAGAAGCTTCTGTGGAGGGTAGTGGAAAC
AGAGAGAAAGCAAAGGGGAAGAAAAGGAAGTTAGTAGATTTTGATGCGAGTCTCCTCGCT
GCTGATACAAGCCTACGAGCACTAAAGAGATGCGCAGAGGCAGAGAGGGAACAGACATCT
TTTGCAGAAAGAGATGGCATACTTTCCAATGAGGACTTCCGAAAAATCAAAGAAGTTAAG
GGAAAGAAGGATGCGAAACTTGCATTGGCTCGAAAAGGATTGAAAGTTCCGGATTCTGAT
AAGCTAAGTAAGAAGCTGGTCAATCCAGCCAAACTTGAAGTAAGCTGTTACTAGTATGAG
AAGCTCCATTTGAGTCGCAAAATGTTTTGGCGATGTTAACTGAATTATCTTACTCTTTCC
ACAGGCTCACATAAGGCAGAAACTAATAAAAGAAGAAAGGCTGGAGTTAGTTAAAGCGGG
TAGGGAGGACCGAGGGAAATACAAATCCAAGACTGCCATCAAGCAGAAGAAGACCGGAGG
ATCGAGCAATAGACAGAAGGAACACAAGAAGAATATGCCTCTCGCTGCAGTAAGATCAAA
GGCTGGGAAAGCAAAGCGAGTCAAGAAAATGAAGAATAGCCACAGCGGAAGCCAGTTCAG
AGGAAGGAAAGCTTGGAAGTGAAATTGAGAGCAAAACTTCTTTTTTATTTATTTGTTTTC
TTGCATAATGTACCGTGAAATTTGATCGAGAACATCATCAGCCTTTGATATTCTTAAACG
TCAAAGAAACTGGTATATTACGTTAAATTGTTGAAGTTATGTTCCCTTGTTTCTTTCTAC
TTCTTTAATTGAATATTGATCAACATCAACA
>AT3G01080.1 | WRKY DNA-binding protein 58 | Chr3:25507-27641 FORWARD LENGTH=1464 | 201606
ATGGCGGTTGAAGACGATGTATCTTTGATAAGAACGACGACGTTAGTGGCACCAACAAGA
CCCACGATTACAGTTCCTCATAGACCTCCGGCGATCGAAACGGCGGCGTATTTCTTTGGC
GGTGGAGATGGGCTTAGTCTAAGCCCAGGGCCACTTTCTTTTGTCTCTTCTTTGTTTGTT
GATAACTTCCCTGACGTCTTGACGCCGGATAACCAACGGACGACGTCGTTTACTCATCTT
CTCACCTCGCCCATGTTCTTTCCCCCGCAGTCGTCAGCTCATACCGGCTTTATTCAACCA
CGGCAGCAGTCACAACCGCAACCACAACGACCAGACACGTTTCCTCACCATATGCCACCA
TCGACATCCGTCGCCGTCCATGGTCGTCAATCTTTAGACGTTTCACAAGTAGATCAAAGA
GCTCGAAACCATTATAATAATCCGGGGAATAACAATAATAACCGGTCGTATAACGTTGTG
AACGTTGATAAACCGGCGGATGACGGTTATAACTGGAGGAAGTACGGACAAAAGCCTATC
AAAGGGTGTGAATATCCAAGGAGTTATTACAAATGTACACATGTTAACTGTCCGGTGAAG
AAGAAAGTCGAACGGTCATCGGATGGACAGATCACTCAGATCATTTACAAAGGTCAACAT
GATCACGAGAGGCCTCAGAATCGCCGTGGCGGTGGAGGCAGAGATTCCACTGAGGTTGGT
GGTGCAGGGCAAATGATGGAATCTAGTGATGATAGTGGTTATCGTAAGGATCATGATGAT
GATGATGATGATGATGAAGATGATGAAGATCTTCCGGCTTCAAAGATAAGAAGAATAGAC
GGTGTGTCGACGACTCACCGGACGGTGACCGAGCCTAAGATTATCGTTCAGACAAAAAGT
GAAGTCGATCTTCTCGACGATGGCTATAGGTGGCGTAAGTACGGACAAAAAGTTGTCAAA
GGAAATCCCCATCCAAGGAGCTATTATAAATGTACAACGCCAAATTGTACGGTCCGTAAA
CATGTAGAGAGAGCTTCCACGGATGCTAAGGCTGTGATTACAACTTACGAAGGTAAACAC
AATCACGATGTCCCTGCCGCTAGAAACGGTACCGCGGCAGCAACCGCAGCTGCGGTGGGG
CCGTCTGACCACCATCGTATGAGATCAATGTCGGGGAACAATATGCAACAACATATGAGT
TTCGGTAACAATAATAACACAGGCCAATCTCCGGTTCTTTTGAGGTTGAAAGAAGAGAAA
ATCACAATTTGACTTTTAAGAACCAAAGATTTCGAGATTGATATTTAGGATTGGTTTAGC
CGCTTGGTGATTGATTCTGAACCGGGCTACTACTTATTGATGACTTGTATAACAACATGT
GTGATGTGAATTGAGTGCATGCTTTTGACTAAACGAAAGAAATTTGTTTTGTTTTTTTCT
TTTTCTTCATAAATTATGAATTTA
>AT1G69840.4 | SPFH/Band 7/PHB domain-containing membrane-associated protein family | Chr1:26293601-26295922 REVERSE LENGTH=1534 | 201606
AAAAGAATTGGATAAGTACTGATAAATTTGTATTCTCTCAACTAAAATCTCTTTTTAATA
GAAATAAAAGCTAAATCCCAGGAATCCCATTTTAGTACCAGTCGTGGTATAAATATTAAC
ACTTACTGATTGCCGAGAGACGAAAGAGGAAAATCCCAACAATAAAGAGCAAACGATCTT
ACAGCTCATAATATTTCGTTAATTATCAAATTGCTAATAGGTAATTTCGCGGAATCTTCC
TTTGTAATTTCCTCCAACTTTCTCTGCTTTGCTTATAATTGCGTCTTTGCTTCCTCCTTT
ACCTTTACGCGGCACATAGATTATTCTCTCCAAGAGAAAAAAATGGGTCAAGCTTTGGGT
TGTATTCAAGTTGATCAGTCGAATGTAGCAATCAAAGAGACTTTTGGGAAATTCGACGAA
GTTCTTGAGCCGGGTTGTCACTGTTTGCCATGGTGTTTGGGAAGTCAAGTCGCTGGTCAC
CTTTCTTTACGTGTTCAACAGCTCGATGTTCGCTGCGAGACAAAGACTAAGGATAATGTG
TTTGTCACGGTTGTTGCTTCCATTCAATACCGTGCCTTAGCGGAGAGTGCTCAAGATGCT
TTTTACAAGCTCAGCAACACGAGGAATCAGATTCAAGCTTATGTCTTTGATGTGATCCGA
GCAAGTGTACCTAAGCTGGATCTAGACTCTACCTTTGAGCAAAAGAATGACATTGCAAAA
ACCGTTGAGACTGAGCTCGAAAAGGCTATGTCGCATTACGGGTATGAGATTGTTCAGACA
CTGATTGTGGATATCGAGCCTGATGTGCACGTCAAGAGGGCAATGAATGAGATCAATGCT
GCTTCTAGAATGAGAGAGGCAGCGAGTGAGAAAGCTGAGGCAGAGAAGATTCTGCAGATC
AAGCGTGCTGAGGGAGAAGCTGAATCGAAATACCTTTCAGGTATGGGTATAGCCCGTCAG
AGACAAGCCATTGTGGACGGTCTGAGAAACAGCGTCCTCGCCTTCTCCGAGTCTGTTCCA
GGAACATCTTCCAAAGACGTGATGGATATGGTTCTTGTGACTCAGTACTTTGACACATTG
AAGGAAATTGGTGCTTCTTCGAAGTCAAACTCGGTGTTCATACCGCACGGTCCAGGCGCT
GTTAGGGACATTGCTTCACAGATCAGGGATGGTCTTCTTCAGGGTAACTCTGCTGCTGAG
TAGAGAAATGTCTCAAAGTACAAAAAGGCTTTTTCAGAGTTTTAGAGTTGTGTTACTACT
TGCTACTCAGTTTATCTTTTAGCGGTTGGCTCTATATGGGTTCTTAAATTTCTTATCGTT
TCTCTCTTCTAGGCTTGTGGACTTGATCCATTTTCTTGTTTTATGGGTTTGTGGATAGAG
TTTGGGCTTGAAAAATATTTGTGTTATTTTGGGTTTTAATGTCGTTAACTCGTTATTAAT
GTTTAAACAGTGGTTAAAGAATTTGTTAACGAGAATCCTGATTTTACTGAATAACAACCA
GATTGTTAACATTTAATAAACATTTCAATTTAAT
>AT1G30845.1 | cell growth defect protein | Chr1:10979646-10980725 FORWARD LENGTH=766 | 201606
AATTTCTCTTCTCTGTTTCTTCTTCTTCTTCAATTTTCAGATTTGATAGCTCTCAAAATC
GTTAAACTACAGAAACGAAAAAGGAAATTGCGGCGATCTAAGGTTAAATCCATGGCTGAT
GCACATTTGAAGCAAAGAGGCTATATCTCGGCAGTTGCAGCTGGACTCAATGCAGCTCTT
GCAGCAATCTCTGCTAAGTTCTTCACATCTCTTGTGATTAAGTATGGATTAGTTGTAATC
TGCAATGTGGTTATGTGGGCATGTTATGTAAACAGTTTAAGAGCTTTGTCCTCTCTACAA
GCTACTGTCACAAACTTTGCTGCTAATTTTCTATCTTCTGGTTTAGCTGGTCTCTTTCTT
TTTCAAGAATCGTTATCGTTTCGTTGGTTTGCGGGAGCTTTATCGATTACTACCGGAGTT
CTTATCCTCAGTAAGTCGAGTGTCGATAAGAAGGTAAGCTCGGATTAATGGAGAATCGAA
TATGATAGCTTCTGTTTTGGAGAAGGCTGCTTTTGGTTGAAAGGAATTAGAGATGTTAAG
TTGTTCTGAGTTTTGAGTTTTAGAGGTTAAGGGAAACATTATGTTTTAAGTATGCCAATT
TGGTTCAATTCTCTTGCAGCTAGAGTCTCTAATTATCTTGACATTTCTCAGTTTTTGACA
AACTATTTTAGCAGCGTGTAAAAACCGACTAAGTGAACTGTGTATGTTTATAGAAGAACT
GTTTCTATAGTTCGTCATAAATAGTCGAGAGAAAGTAAAAAACGAA
>AT5G51845.1 | Defensin-like (DEFL) family protein | Chr5:21077047-21077679 FORWARD LENGTH=495 | 201606
ATTCATCTACAAAAGAACCAACAATTCTCGTTTTATTCTAAGTGGATTTACCAAAATTTT
CATAGTAATTTATATTGTAGGAACTTATATCAAAAGATGATGTCTTCGAAGTCTCATTTT
GTTGCTCTTCTCTTGATCATTTTTCTCATTGTTAATGTTCAATCTACTCGGATTATGGAT
GATTCAAGCGATTGTGTATTCAAAGGACCATGTCAAAGGAGGTCAGATTGTTACGAAAGG
TGTGGATTGAAACCACCTTCTAGAGCTGCTTTGTGTCAACCTATGGGACTCCAAGGCCGT
GTATGTTGTTGTCTCTAAAAATCTGCAACTAAATATGATTGACAATATGTTCAAGGTTTG
AAATAAAATATTATATCATCTAAATAATCACCCAATGTATTATTATTTTCACATCACATG
TCTCAGTATGTATGCAAATCGAATATGAATTAGACAGAATATAAAATAAAACTTTGAATG
ACTGTATGACTATTA
>AT1G10740.1 | alpha/beta-Hydrolases superfamily protein | Chr1:3568112-3571053 REVERSE LENGTH=2240 | 201606
AACGAACCTTCCAGCGCCGATCCAGCCCACTTCACCGTTTCTCTCAACCAATCACACAGT
TTCCCTCAATTATTTTAATAATAATCATCTCTAAGGTATTCATTATTTTATTAACAAAAT
ATTCCCCCAAAAATTTAGTGGAGACATTACAATATTATTATTATTGCGGAAACTCGGAGT
TTTGAGGGAGAGGTCACCACCGTTACACATGGCATGATTCAGCTTCAAAGATTGTCAATT
TTTGAAAACTCATTTTGTTTTCTAGTTTTGGTGAGAGGTGGGCAGATACAAGTGGATAAC
AAAGTTTTTTGTTGGATGATAAAAGAGACAGAGAGAGACGACGCATTTTCCTTTATTTTC
TCGGGGAAATTCAAAGTTTTCGAATTTTCTTCCTTTCTGGGTTTTCGTCAAAGGAGCATC
TTCTTTATGTTCTTTTGAAAGAAGGCTCTCTTCTCTATTTCTCTCCCCTCTTCCGGGGAG
TTTTTGATTTTTTAGGATAAAGGAGATTCCTTTACCTCGATTTTTTGCTTTTCATTTTTA
TTAAATCTCCGATTTTTGATTTTTGGGGGAAGAAGTAGAAGAAGAAGATGATTAAGTTGT
GGATGATGACTTCTCTCCAACTCGCGGAGCTCTTCGTGAGCTCTATTGTGCATTTGCTTT
ATGGGTTTTATATATTTAGCTCCGCCGTTGCCGGAGATATCTCTCAGACGTTGAATGATT
ACTTGTTTAAGTCCAATGTCGCTTTCGGAGAAACCGGTCAAAATCAAACCAATGTTGAGG
GTTTGCCTCCTATTGTATTGGTTCATGGCATCTTTGGATTTGGCAAAGGGAGATTAGGAG
GCTTATCTTACTTTGGCGGTGCTGAGAAGAAAGATGAGAGGGTTCTTGTTCCTGATTTGG
GTTCCTTAACAAGCATCTATGACAGGGCAAGGGAATTGTTCTATTATTTGAAAGGAGGGG
TAGTTGATTTTGGCGAAGAGCATAGCGAGGCTTGTGGACATTCTCGGTTTGGAAGAAGAT
ACGAACAAGGGCAATACCCTGAATGGGATGAGGATCATCCTATTCATTTTGTGGGGCATT
CAGCGGGTGCGCAAGTTGTGCGTGTATTGCAGCAAATGCTTGCAGATCAGGCATTTGAAG
GGTTTGAAGAAACGAATGAGAATTGGGTTCTGAGTGTGACATCGTTATCCGGGGCATTCA
ATGGAACTACCAGGACCTACTTAGATGGCATGCGGACAGATGATGGAGTGAGCATGAAAC
CGATATGTTTGTTGCAGCTGTGTCGTATAGGCGTGATAATGTACGATTGGTTGGACATTT
CATGGCTAAAGACTTATTACAATTTCGGGTTCGATCACTTCAACATTTCTTGGAAGAAGA
CCGGTGTGAGAGGTCTCGTTGATTGCCTAATGGGAAACGCAGGTCCTTTTGCTTCTGGCG
ATTGGATCTTACCTGATCTCACAATCCAAGGCTCAACAAGTATTAACTCCAATCTCCAGA
CGTTCCCAAACACTTACTACTTCAGCTACGCGACTAAACGCACCCGCAGAGTCATGGGTA
TGACAATCCCTTCAGGTGTTCTTGGAATCCACCCGATGCTCTTCCTCCGCGTCTTTCAGA
TGAGCCAATGGAAATTCCCACAAGATGTCTCTCCTCCTTATAAAGGCTACAGGGATGAGG
ACTGGCAAGAGAACGACGGGGCATTGAACACAATATCAATGACACATCCGAGGCTACCTG
TTGAGCATCCGAGCCGGTTCATAAGGAGCGATTCGGAATGTCAAACATTACAACCCGGGA
TCTGGTATTATAAGATAGTGGAAGCAGATCACATAATGTTCATAGTGAACAGAGAGAGAG
CTGGTGTTCAGTTTGATCTGATATACGACAGCATCTTCCAACGTTGCAGGAAACATGTTT
TTAGAAAGATTCCTCAGACTCTCCCCAATCAATCTCCTTCTTCTCCTCGTTCATCATCAT
CACCCAGAATAAACAACTTTGTACATTGATCACATGCAAAAAAAAAATGTTTTAGGGTTG
TTACGTTGAGGGCTTAAGTTTTTGTTTAGGCTATTTACTACTAATACAGATTATTCATTG
TTCTTCTTGTTCTCCTCTCGATTTGTTGTACTGTAAAATATATATCTTCCATTTTGAAAA
TTATAATATTTGTTAGTTCGTCATGTTGCTCTACTGCCTCATCAAAGTTATTTATATAGT
GAACTCTTACAAAATTAGCG
>AT1G29030.1 | Apoptosis inhibitory protein 5 (API5) | Chr1:10128999-10133961 REVERSE LENGTH=1966 | 201606
AGAAACCCTTGGAGTCTTGGACTGCTCTGCGAGAGAACATATCAACCTTCTACACTCTTC
CAAAATCGCCATCTTTATCTAAAGCTCCCCGAAATGTCAGAACAGTATTCCGAAGATGCT
AAACATATCGAGAAGCTTTATGAGTTCGACGAGCGCTTGAGCGAGTCCACGGACAAGTCT
CAGAATGTTCAAGACTATGAAGGGATTATTGAGTTGTCTAAGACGAACATCAAGACAAAG
CAGCTTGGAGCTCAACTGATTCCACGCTACTTCAAGTTCTTCACAAGTCTCGCAACAGAA
GCTTTTGATGCGTACTTGGATATATTCGACGAAGTTGAAGTCGGGGTACGAGTTCAAGCC
ATCCGCGGGCTTCCATTGTTCTGCAAGGATACTCCTGATTTTATATCTAAGATAATTGAT
GTTCTTGTACAATGTCTAAATACTGAGGAATTTGTGGAGCGTGATGCTGTGCACAAGGCT
CTTATGTCATTATTTCGGCAAGATACTAAGGCATCTTTGACTGCATTGTTTAAGCACACT
GAGGCCACTCTTAGTACTGATGAGCAAATCCGTGAAAAGGTCTTACACTTTATTAGAGAT
AAGGTGTTCCCTCTTAAAGGGGAACTGTTAAAGCCTCAACAGGAAATGGAAAGACATATA
ACCGATTTAATCAAAAAGAGCCTAGGGGATGTAACTGGAGAAGAGTTCAATATGTTTATG
GATTTCCTGAAAAGTTTGAGTATATTTGGAGGGAAAGCTCCTCAAGAAAGAATGCAAGAA
CTTGTAGAAATTATTGAAGGACAGGCTGATTTGGATTCAGAGTTTAATGTTTCAGATACA
GATCATATTGACAGGTTTATATCATGCCTGCAAACGGCCCTTCCATTCTTTGCAAGAGGT
GCTCCAGGTAGCAAGTTTCTTAACTACTTGAACAAGAATATCATGCCTGCTTTTGACCAG
CTGCCAGAGGAGAGGAAGCTTAATTTACTCAGAGCTCTTGCTGAGATGTCCCCATACACA
ACAGCTCAGGTAGCACGTCAGATACTTCCATCAATAGTTCAGCTCTTAAAGAAGTACATG
CCTGCTAGGAAAACTGGGGAAGAAATGAACTTCACATATGTCGAGTGCCTGTTATACGTG
CTACATCATTTGGCGCACAAGGCTCCAAATGCAACAAACAGCTTGTGCGGCTACAAGATA
GTGACTGGGCAGCCATCAGATAGACTCGGGGAGGACTTCTCAGAGTTCAACAAGGAATTC
ACTGAGAGATTGACCAGTGTTGAGGATCTAACGAAGGCAACAATGAAAAAACTTACTCAA
GGAATGTCTGAGCACAGCAAAGCCATGTCGACTGCTAAGACAGATGAAGAGAAGTCAATC
GTGAAAACGAAGAAGCAGAGTACAACAACTGGACTCAGGACCTGCAATAACATATTGGCA
ATGACAAAGGGATTGCATGCAAAAGCGCCTTCATTTATCGGAAACACCAGTGTTACTCTT
TCTTGGAAAGAACCCACGAAAGTGACGAAACCGTTAGCCTCTACAACGACTGGAGGAAAA
CGGCCTGCAAATGGAGCCGGTAATAACGTGGGTGCAAAAAAGGCTCGTGTGCAGAATCAA
CAACAGGTTGTGAACAAAAGATCTGAGGGAATCTCACACGGTGGTGGTAGAGGCAGTCAC
AGAGGCCGAGGCCGGGGCCAAGGTCAGGGAAGACACAGTGGTGGTGGTGGCGGCCGTGGC
CGTGGAAGAAGAGGCTTCTGGTAATTTCAAAGGATTCTCCATGACACTCTTTTTTGTCTG
TTCTTGTATAACAGAGTATGTTTATCCTTCTTGTTTTGGCTCTTTTAGGCTCCTAACATT
CGACAAACAAATTAATCTCTTTTGCGATTTCTTTGGCTTCTCCTTTATATGACAAATTCT
TTGTTTTCTTTTCTCTTTAACTACCCTTTCTGGGAAGTCAACTGTC
>AT2G26190.1 | calmodulin-binding family protein | Chr2:11147638-11150754 REVERSE LENGTH=2267 | 201606
TGTTCTCTATCACACACACACTTTGTTACTTGTCTCTATATATCATTTTAAAATTAATAT
CTTTTTTTTTCAGACACACCATCTTTGAATCTTCTTCACTCAAAGCTTTGTCATATTCAA
CGAAGACTTTCTTTAAACAAAACTTTTACCGCATTTAATACTCGTCAACTACACACACAC
ACACTATACATTTATTCAGCTTGTGTTGTGTATATATATTGTGTTATTCCTCAACTTGGT
TGTTGTATTCAATTTCTCATTCCTCCTTAAGTTTTCTCTACACAAGAAGATAGAGATAAA
GACTTGACCTTTTTCAAGTCTTCCTTGGTGTTAATACTCTGCAAATTCTTGAGGGTAGTT
TGGAGGAAGAGATCGTGTTTAATATTGTTGTTTAATCAGAGAAAGATGGGTCTTTCTCTT
TCTTTGCTCTTGTCTGCTTGGAAAGAAGTTGTGACGACCCAGTTCTTCAGTTTCAAGAAC
CCTGTCGAGAGTTTTCTTGAAACCAGATCTTTCAGCTTAAAACTTAAAGAAGGAGGCTTG
ACTTCAAGAACCAACAGTTTCAAGAGTGAGAACCCGCAGGAAAAGTCTCCGAAGACGGGT
ATGGAGCGGTCTTTGAGCTTCAACAGCTGGGAGATTGTGACAGAAGTTGAGACTGAACCG
ATGAACAAGGAAGATGAGGAGATTGTTGAACCGACGAAGCCTGCTCGTAACAGTTTGAAT
GGAAGGAACTGTGAGAGAATCCAAATAACGAAGCCTACTATTACTCCACCTACGCCTTTT
GTGTTCTTCTCTCCAAGACCGGTCACCGAGCTTGATGCAGCTGCAACTACGTTACAGAAG
GTGTACAAGAGTTACAGAACAAGAAGGAACTTAGCGGATTGCGCGGTTGTTGTTGAGGAG
CTCTGGTGGAAGACTCTGGATGCTGCAGCTTTAAATTTGAGCTCAGTCGCCTTCTTTGAA
GAAGAGAAACATGAAACCGCGGTTTCGAAGTGGGCACGAGCTAGGACACGAGCTGCTAAG
GTTGGAAAAGGATTGTCAAAAGATGAAAAAGCTCAAAAGTTAGCTCTTCAGCATTGGCTT
GAAGCTATTGACCCACGCCATCGTTATGGCCACAACTTGCACTTCTATTATGATGTCTGG
TCAGCAAGCATGAGCGCACAACCATTCTTCTACTGGTTGGACATTGGCGATGGAAAAGAT
GTGAATCTTGAACACCACCCAAGAAGTGTTCTGCAAAAACAGTGCATTAAATATCTAGGA
CCACTGGAGAGAGAAGCATACGAAGTGATAGTAGAAGATGGAAAGCTAATGAATAAACAA
AGCATGACTCTGATCAATTCAACAGAGGATTCCAAGTCAATTTTTGTACTTAGCACAACT
AGAACCTTATACGTAGGGCAGAAGAAGAAAGGTCGTTTCCAACATTCGAGTTTCTTGTCT
GGAGGTGCCACAACTGCTGCAGGAAGATTGGTTGCTCGCGAGGGGATCCTCGAGGCTATA
TGGCCATACAGTGGACACTACCTCCCAACAGAAGACAACTTCAATGAATTCATAAGTTTC
CTGGAAGAGAACAATGTTGATATGACCAATGTTAAGAGATGCTCTGTGAATGAGGAATAT
TCGTCATTCAATTCCAGTGGCTACGAAGAAGAAGCAACAAAAGAAGAAGAAGCAGAGAAG
AAACCAGCAGAAACCATCGTTACAGAGGAACAAGAAGAAGAGAAAGAGAGAGAAAGACCG
GTGTTCCAGCTTGCAAAGAGGCTGTCTTGCAAATGGAACAGTGGAGTTGGTCCAAGAATT
GGGTGTGTTAGAGATTATCCAATGGAACTTCAGTCACAAGCGTTCGAACAAGTCAGTTTG
TCTCCTCGGATTTCGCCTGGTTCTACACGTTTTCCGTCACCATACGGCCCAATTCCTTCT
CCAAGGCCTAGTCCTAGAGTAAGAGTCTCTCCACGCTTAGCATACATGGGAATCCCAAGC
CCTAGAGTTCAAGTAAACTGTTAGGCCTTGTCAACTTAACTCACCAAGAAGTGAATGTTA
TGACCCTTTAAGCTAGTGAGGTATGAGAAAAGGCTTCATCAATCTCTTCTCATCATCCTT
TGTTCTTTAATTCATGTTTTTTTTTCTAAGTCCCTTTTGGTCTTTTTGTTCCTCTTTTTT
TGGCTGCATCGTAACTTCTGGTTTAGGTGAAATGCCCAAGGCTGTAAATTTATTAGGTGA
ACTGTAAACAACAACTTTTTGAATTAAATAAAATTTTGTTAAAAATA
>AT5G40470.1 | RNI-like superfamily protein | Chr5:16208009-16209927 REVERSE LENGTH=1919 | 201606
AAGAATATTCATACGACAGACACAACTCAACTTATCAATTCTTTTTTGGGTCCGTCTCTT
GCGTGACTCAAGAATCAAACAACACAAGTGTCAAAGCCACCAAGAACACAAATCGTCGAA
ACCCCAAAGAAAAAAGTCTCAGCAAAATCCTTCTTTCATCGTCTTTCGATTTCTCCAAAA
AAATGGAAGAAATTTTATTCGATGAGATTCTCTGCGAGATATTTACAAGACTGCCATCGT
CTTCTTCTTCTTCTTCTTCCTCATCATCTTCGTTACCTTCTTTCGAATCGGTTCCTCTTG
TCTCAAAACGATGGCTTCGTCTCTACAGAGCATCAAAGACTTCCATGTCCTTACAATTCA
GTCCTCACGACACCTCTGTAATTACCCTTTTGCCCTCTATCCTCAACAACCATCCTTGTC
TCTCTTCCCTCTCTATCTATCGCGGCGTAACCATAGGAACTACCCCAAGTCGTTCGGATG
AGGAGCATCTGAAAGCTGAAACCATTTTCAGCGACGAGCTAATCTCAATCATATCTTCTT
GCTGCTTCAATCTCAGAAACCTCTGTTTCTTGATCAATCCAGTTTCTTCATCTTCTTTGG
TTCCTCTCTCTACTTCTTTATCTCTCACTTCTCTCTCTATCGAATTATGGAAACCACAAA
ACTCAGGTTTCACTTGGATTGCTCTGTTTTCATCTCTTAAAGAATTATCAATCCATGTTT
GCTCAACGAGTTCTCCAGCTTTCGATTTCTATCCAAAGTCTAAACCTAACCCGGAAGTTG
TAGAGTTAGGTTTGGAATCGGTTTCTTTATTTGGAATCCAACCTGATGATAATGATGTTA
CTTGGTTATGGAAAAGTTGCAGAAAGTTAAAGAAACTGAGTCTGAGATCTTGTGGAAGTA
TTGGAGAAGAAATCGGTTTGTGTTTGAAGAATCTTGAAGAGATTGAGTTAAGAACATGTA
GGAGTATTGTTGATGTGGTTCTGCTTAAAGTATCAGAGATTTGTGAATCTTTAAAGTCTC
TGTTGATTCATGATGGTGGAAGCAAAGATGGGTTGGTTCAGTTTATGAGCAATGCTAGAT
GTTATGATACTTTGGAAAGACTCGATTTACGTCTACCGATGGATTTGACCGATGATCATT
TAGTCTCTCTCGCTGCGAATTTCAAGTGTTTGTCGACTCTTAGGCTTACAAGCTGTATCT
TTGTGACTGGTTTTAGTCTAAAGGCATTGGCTTTAAGCTTTAGTTCGAGTCTTGAAGAGC
TTTCTTTGCTTAGCTGCAACGCGATTGAACGAGAGCGTGGTTTGTTGGCGACAATAGGAC
AGCATTTGGGGAGGTTAAGGAAGCTAGATTTGACTCGGAACGAGTGGTTATTCGATAAAG
AGGTTGTTTCGATGTTAGCTTCTTGCAATGGTTTGGTTGAGGTTGTTTTGAGAGATTGTA
AGCATTTGACAGGTGCAGTGTTGGTTGCTTTGAACAAAAACTGTGTGAAGTTGAAGACTT
TAGACATTTTAGGTTGTCGGTTGATTGAGCCTGATGATGTGGAGGGGTTTGTGATGAAGA
CACAATGTTTGAAGAAGCTTGTGGTTGAAGAGAATCAGATCACAGAAGCTATATTGAAAT
TGGCTTCGAGTAAGTTTATTGAAACTGTTGTGTTTGATTCTCTTGTTTGGTAATTAGTTA
GATGGATTAGTGTTTGAATAACTGTGAAGTATATATGGGTAAGTGTAGATAACATGAATA
AGATGGAAACACAATGATGTACATTTTCGGTGTTAAGTTATTGTGTTTATTTCTTCTGAA
CAATTGTAAACTATTATGGAATATGCAAAGGAAAAATAATTGTCGTTTGTTTTTATAATA
TTTGTAAACCGTTTTACGAAATTTTATTGACCAATATGTGGTTTTATTATTTGTTTATC
>AT1G76120.1 | Pseudouridine synthase family protein | Chr1:28558630-28560473 REVERSE LENGTH=1754 | 201606
TCGTCTTCAAGGGTTTCGACTTTTGTGCGGTAGCCATTAACGTTGTTGCAGAGGAAAGCT
GGAAAATAGAGAGTTCGATGAACTCTTGTTACTATAATGGAGGCTCAGGAGTTTGAAAAC
CGAGAGATTTCCCCCGGTTCGAGGTTCCTGATTGAGAATCAGATCAGAAGTAGCTCAATA
TGTTGACAACTACCACCGATGAGGAAATAGACTTGTCCTGCGACGGAGGTGTCACGGAGC
CTCAAAAAGTTGCTATAATCTTCGCGTTTTGTGGTGTAGGATACCAAGGAATGCAAAAGA
ATCCCGGCGCGAAAACCATTGAAGGCGAGCTCGAAGAAGCTTTGTTTCATGCCGGAGCTG
TACCGGAGTCCATTAGAGGCAAGCCAAAACTATACGATTTCGCACGATCTGCACGGACAG
ATAAAGGAGTTAGTGCTGTTGGACAAGTAGTTTCAGGTCGCTTTATCGTTGATCCACTTG
GATTCGTGAATCGTCTCAATTCAAATCTCCCTAATCAGATTAGAATCTTCGGTTACAAGC
ATGTAACGCCGTCGTTTAGCTCCAAGAAGTTTTGCGATCGAAGAAGGTATGTGTATCTGC
TTCCAGTGTTTGCTCTTGATCCAATCTCGCATCGTGATAGAGAAACAGTAATGGCTAGTT
TGGGTCCGGGAGAGGAATATGTTAAGTGCTTTGAGTGCTCAGAGAGAGGTCGTAAGATTC
CTCCAGGTCTTGTGGGTAAATGGAAAGGTACCAACTTTGGGACTAAATCATTGGATTTTC
AGTCAGACATTTCGTCGAACAACTCTAGTGCATTAAGAAGTGACATCAAGATTGAAGCTT
TGAGTTCTAATTTAGCTGGCTTATGCTCAGTAGATGTTGAAGTAGGTAGGATACAAGAAG
ACAGTTGTAAATTGAATACAAATTCATCAGAGACTAAGGTAAAGAGCAAGTTTTGTTATG
GTGAAAAGGAAAAGGAAAGGTTCAGTAGAATACTAAGTTGTTATGTTGGATCATATAATT
TCCATAACTTCACTACAAGAACAAAAGCAGATGATCCGACTGCGAATCGTCAAATCATCT
CCTTCACTGCTAATACTGTGATTAATCTTGATGGGATTGACTTTATCAAGTGTGAAGTCT
TAGGCAAAAGCTTTATGCTTCATCAGATTCGGAAGATGATGGGTCTTGCTGTTGCAATCA
TGCGGAATTGTGCTTCTGAATCACTTATCCAAAGTGCTTTCAGCAAGGATGTGAATATAA
CTGTACCAATGGCGCCAGAAGTTGGACTTTATCTGGACGAATGCTTCTTCACGTCTTATA
ACAGAAACTTTGAAGACAGTCATGAAGAAGTGTCCATGGAAGCATACAAAGAAGAAGCTG
AAGCATTCAAATTGAAGCATATCTATTCTCATATCGGCGCTACAGAGCGAAAATACGGAA
ATATGGCTCTTTGGTTACATTCCTTGAACTATAGAAACTATCCAGACCTAAACTTTGGCA
GCTGTGGACAAAACACAGACCAAGTTCTTGTTCATAAGAAAATTGATGAAAGAGCAAGTC
ATAGTCTCTAAGCAAAATGATGGAAGCTTAGTTTGAAGATTTTGACATTGTTTTTGTTAT
TGTTGGTTAATCCCACCATTTTTGTAACTTTTTAATCAAATTAGTATATTTTTGTGTTGT
AAGGTGACACTAATGAATTGATTTGTTATCCTCCAACGTCGTCGTCATATAAAAGATTTT
CTTTATTTATGGAA
>AT5G51930.1 | Glucose-methanol-choline (GMC) oxidoreductase family protein | Chr5:21101123-21103568 FORWARD LENGTH=1749 | 201606
ATGACTATCATCTCTTGTATAACTATTCACATTTTTCGTAATATTTTATTCGCAATTTTA
ATCTTCTATGGCTCTTGTTATTGCGACAAAGGTACAATACTAATTTCTTATAAATACAAT
TTAATTCTAGTATACATTTCAATTTTTTTTTTTTTTTTGGTGAAGCTGGAGACTACATTT
ATGAAAGATGCAACATTGGCACCAAAGAATGCTAGTTTCGACTACATAATCATCGGAGGA
GGAACCGCAGGTTGTGCATTAGCCGCAACGCTCTCTCAAAACGCCAGCGTTTTGGTTCTT
GAACGCGGCGGGTCGCCATATGAGAACCCCACGGCCACTGATATGGGCAACTCCGTCAAC
ACACTCTTAAACAACACACCAAACTCATGGTCGCAGCTTTTCATCTCCGAAGACGGCGTT
TACAACACGCGGCCACGTGTCCTCGGTGGAGGGTCGGTGATAAACGGAGGATTCTACTCG
CGTGCGGGCAATGATTACGTGGAGGAAGCTGAGTGGGAGATGGAAGAAGTGGAAGCTGCT
TACGAGTGGGTCGAGAAGAAACTTGTGTTCGAGCCACAAGTAATAGAATGGCAAAAGGCG
TTTAAAGATGGGCTTCTGGAGGCTGGAGAGTCTCCGGACAACGGTTTCACGTACGATCAT
ATCTACGGCACTAAGATCGGTGGTACAATCTTTGACCGTGCTGGTCATAGACATACCGCG
GCGAATCTGTTAGAGTATGCTAATCCCAACCGGATTGTTGTTTACTTGCATGCTTCTGTT
CACAAAGTCCTCTTCACCACCGAAGCGTATGAAGTGCTATTTGAGGATGCAAATGGAGTG
TTCCACAAGGCAAATCTAGCAAATAAGGCAACGAACGAAGTGATCTTGTCAGCTGGAGCC
CTGGGTAGCCCACAACTATTAATGTTGAGTGGAGTAGGTCCTGCCGTCCATCTTGAGGCT
CACGGCGTGAACCCACTCGTCCTAGATCAGCCCATGGTTGGGCAGGGGATGGCTGATAAT
CCCATGAACTTTGTAGCCATTCCTTCTCCTCAACCAGTAGAACTATCCCTCATACAAGCT
GTTGGGATCACAAAGTTTGATAGTTACATTGAAGGTCTAAGTGGCTTGAGTCTCTCTTTT
GATATAACTCGTAGGTTTTTCGATGGTGTTTTGAATCTTTTAAACGAGACAAGTCATACT
ACATCTAGGAAAATCCTGACCCAATCCATTGCAGTCCTTTTAAAATCTTTTGATGTTAAA
TTGGAAGTGAGGATGAATGGGGGTTTGATCTTTCAAAAAGTCGATGGACCGGCCTCAAAA
GGACATATGAAGCTACGGAACACGAACCCAAGGGATAATCCTTCAGTGACATTCAACTAC
TATCAAGAACCAGAGGATTTGAACAAGTGTGTTAAAGGGCTTAACACCATTATTAGAATG
ATAAATTCCAAAGCTTTCTCCAAGTACAAGTATCCGGGTGTGACGGCACGTGAACTGCTC
AATCTCATGTTGGCCCTTCCCATCAATTTGAGGCCAAGGCACGTGACCTCAGCGTTCAAC
TTGAAGCAGTTTTGCATCGACACCGTGACGAGTGTTTGGCATTACCATGGAGGTTGCCAA
GTTGGAAAAGTGGTTGACAAGAATTACAAAGTCTTAGGCATAGATGGCTTAAGGGTCATC
GATGGATCCACATTTCTCAAGTCTCCCGGGACTAATCCTCAAGCCACGGTCATGATGCTT
GGAAGGTAA
>AT5G26100.1 | hypothetical protein | Chr5:9117290-9117817 REVERSE LENGTH=528 | 201606
ATGGAAAACAAGTTGGTTCTTGGAGCCTTGTGTATATACCTTGTGTTACAAGGCACCTGC
GGCGAGGAGAACAACCCTCTGATTAACCATTACGCTGATTACGAAACGATTCATCCTAGC
GAATACTACAGCTCCGATTTCGAACTCAAAGACGGAACCAATGTGATCTTCGAAGCCATC
AATGAATTGAAAGGGATCAAGAAACCAAAAGCAGGCTTTATGTGCAACTATGGCAAAAAA
CAATGGACAAGGTCTCTTCCGGGAGACATTTTCTACGCCAAGTTCTTCTTTTACAGCATT
AATCCAAACGCAAAGGTCGTTCAACATTGCCATTTCCGGTCAAATTTGGGTTATGTTGAT
GCCTATATCAAGATAACCCCAGCGCTCGGACGAACATGTCCCGGTTACAGATGCGTTTTA
GCGGTTAGACGTGAAGGTCTCTTGATGAAAGACACTAACGAACTCTTTCCTTGGACACCT
TGGCCTCGCCGCCACATTCAACCTAAGTTGCCTAAGATCACCAATTGA
>AT5G37055.1 | HIT-type Zinc finger family protein | Chr5:14641442-14642513 REVERSE LENGTH=834 | 201606
GTTAAAGGCCCAATGGGCCGAACAGACTATTTCTAGAAAACAACCTAAAAATAGTCGCCG
TCGTCGTCGATTCAAAATCCGTCGCTGCGCTTCCAACGTTCGCCGGCAATCTAAACATTT
TCCGGGATGGAGGAAGAGATGTCGAACCGTCGAGTATCAAATCGGACTCGTAAGGTCGCT
ACGAAGATGGCGGCGGCTCTTACAAGCAACGACAATCGAACTCAGGCTGCTATAGCTAGG
CTAGAGGCTTTAGAGAACGATAATGGTGCTATTGAAGTGATAGATTTGAACGATGATGAA
GAAGCTTCTCTTGATGAAGATGATGATCTCGGTTACTTACAGAAGAAGCAACACAAAGGA
TCAAAGCGTAAAACTCGACAAGCGAAAGCTTTAGAAGCTCGTAAAGCTCCTAAATCCTTC
CTTGAGCTATTGCAAGAGGCAAATTTGGAGTCTTTACCGTCGCATGTACCGACTTACTTG
AAAGCAGCAGTTGGACCTCCGAGTTCGTCTTCTCGTCGCTATTTTTGCTCGGTTTGTGGT
TACATTGCAGGTTACAATTGTTGTTTATGTGGGATGAGGTTTTGTTCTATTCGTTGTCAA
AATATTCACAAGGATACTCGTTGTCAGAAATTTGTTGCATAGGAAAGGAGTGTGAAAACA
AATGTAACATATTTTTCAAAATGTATTTGAAACATCATCAATCAATCAATCTCCATGTTC
CTGTCCTGAATTTGTGTTTAAAATGAAGATAGCTAAGAAATGCAGCTATCTTTCTCTGAA
ATGTTATTATGGTTAAAGATCAAACATTGGACATTTGTTGCTTGAGTGTTTCCG
>AT4G28085.1 | transmembrane protein | Chr4:13959872-13960750 FORWARD LENGTH=879 | 201606
TTGGTCAAGTCTGCAACACTATAGCTGCCCAAATCCACTTGGCTGGAGCGCGTCAATTAA
TATTGTTTATAACACACCTAATAAGACTTAATCATTAATAACTATAGAACATTTCTTCTT
CCTAATCTTTATATATGTAATACTCACATCCATCAGAATTAAGCAAAACGCAAAAACCAA
AGATGGGTGAGATGATCAAAGCCAGACGCATACTCCTCTTCTCCATCGTATTCCTCTTCT
TCTTCTCTCAGGCCTTTCTTTTGTGTTCAGCTGAGGGTGAGCATGGCTCAAGAAATCTCG
CAGTGGTGATGAAGAAAAGGGTGAAATACAGAGGACCTCGCAACACAACAACATCCTCTG
CAGCCTCAACTATTATGTTCCCAGGCTCCTTCCATATTGGTGCTGCTTCCTCTTTACTCC
TTGCTCTTCTTTTATAAGCTCCCTTGTAGTGATCATTATTGTACTGTTTGACAATGATTC
ATGTAATTTGCTTTTCTCGATTGATTTTGTAGAAATTTCTCAAATGGTCTAAAATTCTGT
TTGTAAATTATTTGCTCTGTTTCAGTATTGTGAAAGTTAATAAGATATTTGAAGCTAACA
CAAACAAAAAAAGCAGTCGGAGAAGCTTCTCCGATCCCTATGTTTCATTCCAGTTGTTTC
TTATCTATAAGAAAAGTCAAAAGTATATGGTCACTTGTCCCACATCTCTACGTATTTGTT
TCACCTTATCACAATCCTATAACCAAGTCACATAGATCTTACTACACATGCAAACAATTC
ATCACAGAACCAAGCTGCATGATTCTAAAAGCATCTCTTGACAACCTGGTTGCTACAGCT
GTGTTGATCAAACCATCACTCCAGGTCACGATCGCCCCA
>AT2G32487.1 | hypothetical protein | Chr2:13791887-13793177 FORWARD LENGTH=894 | 201606
CCTTTGTGGGTGCGCAAAAAGGCAACCAGGTTCAATGAACCTGGAAGTTGTATGTTCTTG
TTTTATTATCTCCATCATCATTCTTCATCGCTCACAAAATGGGCTGATGAAGAGAGGTAT
CAAACATCTATGTTTCAATGGCTTCACGGGCTACTCATCACTTCATCATCATTATCATGC
CTTCGCTACTTGCTTCAAAAACAACACATGTATGGTTTTAGGTAAAATAAAAACATGGTA
CTAAAGAAGAATATGCATGTGGGATCAAAGATGTTTTCCAAAAGTTGTATATATGTATGG
TTTGCAATTCTAACCAACTAGACCGGTTAGGGGTAAGTCAGCATTCTCTCCTCTGATCTA
TGTATATGCGTTTCTTTGGTCGACTCATCTCTCCCAAAATATACTTGATCGGAGAAGAGA
AGAAGAATGCTAACTTATCCGGAATGGGCTAGCTGGTGATTTTAGACATTATGCATGGTA
TATATATAAGAAAATGTCTAAGATCTAAAGGAAAGTTGTATGTTGGTAATATTTTTTTTT
TTTAACTCCATGCAGGATCAAGCTCAAAGAACGGCGTAAAACCGGAGTCAAACATCTTTG
CATGACTCATTACAATATGCTCTAGATGATGGATTGATATGAATATGCGAGAAATAAAAT
CAGTATGAAACTAACTATAAATAGTATTACATTTAGAGATTCAAGTATGATATATAAAAT
ATGAGTCGTCGTGTTCATGGCTTGCAGCATGAAAAAAGGAAGAGTTCCCCTTTCAAAAAC
TTCAATTTCTTTTGTAAAGAGAAAAAAAACAAAATTTATATGTAATCGTTGTCTTGTACT
TTATTTTCATTCTCTATTTTGCAATGGACAAATTAAGATTATAGTTGGTTGTAA
>AT3G43950.1 | Protein kinase superfamily protein | Chr3:15766361-15767014 FORWARD LENGTH=654 | 201606
ATGGCAGGCTGCTCAATGATGAAAGTGGATCGAACATTTCCTGATCTCAAGGAGATTCCG
GTAGATCTTGCTACTCGTTTCCGGCAGATGATAGAGTGGTTGGAGATTGCAAATTCAGAG
TGTAGATTGACTCCATACAAAAAGATAAGTCATATTTATCAGATTTTCCATTCACAAGGT
GTTCTTGAATGTTTATTTAGGAGAGGAGAAGATGATATAAGTTTTATGATAGAGGCATCT
GTGTACTTATTGGACCATCCACTAGATGGTTCAAGATCATCATCTCCAACCATTTGTGAC
TTTGCTGGAGTGTTGCCCACGATTTTTGTGACCTTTAGAAACAAGCGACTTGGAACGATG
GTATCCGGTGCTTCGGTGGAATTCATGGAATTCGCGCATCACATTCAAGAACACATTCAT
CGTACGAGCTTTCCTGAAATAAGAACGGCCGAAATACACAAGATTTCATTGATTGATGTA
CGTTTTGGCAACATGGATCGCAATGCCAAAAACATTATCGTCAAAGTAGAAGATAACATA
CCCCATTTTGTTCCCATCGATCATGAAATGTGTTTCATTAACACAGGGCAAAACTACAAC
TTGTGTAAGCCGTATTGGTTATCTTTGGAGGATAGTAGTATTTACGAAGCATAA
>AT2G28710.1 | C2H2-type zinc finger family protein | Chr2:12322386-12323584 FORWARD LENGTH=677 | 201606
ACTTTTTCAGTTGTTAACTTTTTTTTTTTTTTTTTTTGTTTGATTTTTTTTTTAATCATC
AGTCAAATGGAAAGGGGAAGATCAGATATGGAGATGATAAACAACATGGCAAATTGCTTG
ATTCTTCTATCAAAGGCCCATCAAAACGACACCAAAAGCCGTGTTTTCGCGTGCAAGACA
TGCAACAAAGAGTTCCCGTCGTTCCAAGCCTTGGGAGGTCACCGAGCCAGCCACCGGCGA
TCCGCAGCGCTTGAAGGCCACGCACCTCCTTCTCCTAAGAGAGTCAAACCGGTGAAACAC
GAGTGTCCCATATGTGGTGCTGAGTTCGCGGTAGGGCAGGCCTTAGGTGGTCACATGAGG
AAGCATAGAGGTGGATCAGGAGGAGGAGGTGGCCGGAGTTTGGCGCCGGCTACAGCGCCG
GTGACGATGAAGAAATCAGGCGGTGGTAATGGAAAAAGAGTTTTGTGTTTGGACTTGAAC
TTGACGCCTTTAGAGAACGAAGATTTGAAGTTGGAGCTTGGGAGGTTTATTTTCTGATTT
TTGTTCGTTTTTCTTTTTAGGGTATACTTGTGTAGGGTAAGTTTATTTTTTCTGATAATT
TCTATTTTTGTAGACTTTCAGTATTTTTTGTATAACAACTTTACGGTATATACCGTTATG
TATAGATACAGATATAT
>AT5G58950.1 | Protein kinase superfamily protein | Chr5:23800856-23803684 REVERSE LENGTH=2393 | 201606
AAAAAAATCCATCTAAAAAGGCGTAAGAGGTCTGGATTCGTCAAAAAGGTCTTTGAGAAT
CCAAAAACGTCTTATGGTTTAGCTCTCAAATTTCTCCTTCGATTCCATCTTCCTCCGGCT
TCAAGTCGCCGGATCTTCTTGATTTCCGATTCACTTGGCTTTCCTCTTCTCTTCCTTTTA
ACACACGACGACGCTTCATAGTTTTTTGTTGTGATTCAGGAAGAGGTATGTAATTCAGGA
TTTTCCGGTGATTTTGGTGGGAACGTTTGGAGAAATTTCGAGCTTAGTAGTATTCGTAGG
AAAGTTTTCTTCTTTTATGATTTGTAGTTTTTGTGGATTAATGGTTGAAGGTGAGAAATG
GGGCTTCGATGGATTTGAAAAGATTTTGTATCTTCGTGGAAATGAGATCGTTGGAGATTG
CAGCAAGTCATCTCATTCGTATTCACGGGTTTGCTTAGGTACTTTGGAGATATTGAGAGT
TTTGGTTGTTTAGTCTTTGATAAAAAGGTTGTTTAGTTTGTTTTCGAGCTTAGAGATGGA
TGAAGAGGCTACTTCGTGGATTAGGAGGGCTAAGTTTTCTCAAACGGTTTCTTATCGTTT
GAATTCTTCAAAGTTAGCTTCTCTTCCTTTTATGATAAACCAAGATAAGTTTTCTGGATT
AAAAGCTATACCTCAGAGATCATCTTCTTCGTCGTCGGCATCATCATCGGATCCTAAGTT
GGTTTCGAGTAACTCACAGACTACGGGAGATACTTCGAGTTTGGAAGCTGCTGATGTATA
TGTTGTTGATTCGGAAATACAGACAAACCCGGTTACTCATAAGCAGAGATCTGTTTCTCC
TTCGCCTCAGATGGCTGTTCCCGATGTGTTTAAGGAAGCGAGGTCTGAGCGTAAGAGATT
TTCTACTCCACATCCAAGAAGAGTGGAATCGGAAAAGGGAATGAAGCCTAAGTTATCTCA
TAAAAACTCCTTTGACAAGAGATCATTTAACTTGCGGTCTCCTTCAGGTCCTATCAGAGA
TCTTGGCACTTTGAGAATTCAAGAGAGGGTCAAGAGCAAGAAGGACACTGGATGGTCTAA
GCTTTTTGATAATACTGGTCGTAGAGTGAGTGCTGTGGAAGCTTCTGAAGAGTTCCGTGT
TGATATGTCAAAGCTGTTCTTTGGGCTTAAGTTTGCTCATGGTTTATACAGCCGGCTATA
TCATGGTAAGTATGAAGATAAAGCTGTTGCCGTGAAGCTTATCACTGTACCTGATGATGA
CGATAATGGATGCTTGGGAGCTCGTTTAGAGAAACAGTTTACCAAGGAAGTGACCCTTTT
GTCTCGATTGACCCATCCAAATGTTATAAAGTTTGTTGGAGCGTACAAAGATCCGCCTGT
ATATTGTGTCCTCACGCAGTATTTACCTGAAGGATCTTTAAGATCTTTTCTGCACAAGCC
TGAGAATAGGTCTCTTCCTTTGAAAAAGCTTATAGAGTTTGCTATAGATATTGCTAGAGG
GATGGAATATATTCACTCACGACGCATAATTCATCGGGATCTTAAGCCAGAAAATGTATT
GATCGACGAAGAATTCCATTTGAAGATCGCTGACTTTGGCATAGCGTGCGAGGAGGAGTA
CTGTGACATGTTGGCTGATGACCCCGGAACATATAGGTGGATGGCACCTGAAATGATAAA
ACGGAAACCACATGGACGTAAGGCCGATGTATACAGCTTTGGACTCGTTTTATGGGAAAT
GGTAGCTGGAGCAATCCCATATGAGGACATGAATCCTATTCAAGCTGCTTTCGCAGTCGT
ACATAAGAACATTAGGCCAGCTATCCCGGGAGATTGTCCAGTAGCCATGAAAGCTCTGAT
AGAGCAGTGTTGGTCGGTTGCACCAGATAAGAGACCCGAGTTCTGGCAGATAGTGAAAGT
GCTTGAACAGTTTGCGATATCACTGGAACGTGAAGGGAACCTGAATCTGTCTTCGAGCAA
GATCTGTAAGGACCCAAGGAAAGGTCTGAAACACTGGATCCAGAAGCTTGGACCAGTCCA
CGCAGGAGGAGGCGGTGGCAGCAGCAGCAGCGGCCTTGGTGGCTCAGCCTTGCCGAAGCC
TAAATTCGCTTGAGAGACAGGAAAGAGTCTCTTTTGTAAATTTATATATAATACAAAAAG
AAGGGTTTTGTGTTTGTGTTGTATCCTTTTTTTTTGTGGATTGTTGTTGTTAGTGATCTT
TCATCGTCAATGTCATCTTCTCTGGATTTGATGTGTAATGACTGCCAACTGGGGAATGGT
TGTGATTTGATATTTATGGGATTCAAATATCGTTTCTACTTTGGCCTTCTACATTACATA
TGTTAAGACTACTATCCATCTTTTCTCATTTGAAGAATATTCTCTGAAACTCA
>AT3G45400.1 | exostosin family protein | Chr3:16651573-16653728 FORWARD LENGTH=2067 | 201606
GTATAACAAATCCATAAATACGAATTAAAAATGAAAGAGTTAATTATAGAAAACTTTCCG
ATCTCTGAAGCTTCAACACCGTTTGTTCATCCTTGTTCTCCGCCGCATTGTCTCTTTCCA
TGAGAGATCAATTTCTTCACAAAGAAGCTTCTTCTTCTTCTACTACATTCCTCTCAGCAC
CAATCTCTCTTTCGCATCTCAATTCGAAACGTGAGTATTTCCTTTTTCTCCATTCTCGAA
TCGAGCACAAGTCGAGTCTCGCAACAACACTTAACCTAGAATTGATGATTCGGTATACAA
TTTTCCGGTGTGTATCGAGCTGATTCTCTGATGTAGAAGCCCTAATTTCTGTGTATATTT
GATTTGATTCTCTTTTGTGATTGATTGATTATGGCAATGGTAGAGAAGAATAGTTCTGCG
ATTGGCTATGTAGCTAGAAATCTGTTACTGAGCTTATTCGTCGTCACGACGATCCTCTTT
GCTCTTTCCTGTTACTTTGTGTTACGTTCCACTGCTCATAATCGCTTCCTTAGCTCTACA
TTTCCATCTAAATCATTCGTCGATGTAAGGCCGGAGAAAGCGAATTGTAGATGTGTTAAG
GACGAGAAATCGTCGGTAATCGCGGGTCCTTTGAAGGTTTATATGTATAATATGGATCCA
GAGTTTCATTTTGGATTGTTAGATTGGAAGAAGAAGGAAGGTAGTGATAGTAGTGTATGG
CCTGATATTCAGAAGTATATACCACCTTATCCTGGAGGTTTGAATTTGCAGCATAGTATC
GAGTATTGGCTTACGTTGGATTTGCTTGCATCGGAGTATGAGAATGCACCGAGAAGTGTT
GCGGCGAAGCGTGTTTATAATTCTAGTGAAGCTGATGTTATCTTTGTGCCGTTTTTTTCT
TCGTTGAGTTATAATCGGTTTTCGAAAGTGAATCCTCATCAGAAAACTAGTAGGAATAAG
GATTTGCAAGGGAAGTTGGTTACGTTTTTGACTGCTCAAGAGGAGTGGAAGAGGAGTGGT
GGTAGAGATCATGTTGTTCTTGCTCATCATCCGAATAGTATGTTAGATGCTAGAAATAAG
TTGTTTCCTGCAATGTTTATACTTTCGGACTTTGGAAGGTATCCTCCTACTGTGGCTAAT
GTTGAGAAAGATGTCATTGCGCCGTATAAGCATGTTATTAAAGCTTATGAAAACGATACA
TCGGGTTTCGATAGTAGACCGATTCTGCTTTACTTTCAGGGTGCTATCTACAGGAAAGAT
GGCGGGTTTGTGCGTCAGGAGTTATTCTACCTCTTGCAAGATGAGAAAGATGTGCATTTC
TCGTTTGGGAGTGTGAGAAACGGAGGTATAAACAAAGCAAGCCAAGGAATGCACAATTCC
AAGTTCTGTCTCAATATTGCCGGAGACACTCCTTCGTCAAACCGTCTCTTTGACGCCATA
GCCAGTCACTGTGTTCCTGTCATTATCAGCGACGACATTGAGCTTCCTTTTGAGGATGTT
ATTGATTACTCTGAGTTCTCGGTGTTTGTTCGCACCTCTGATGCATTGAAAGAGAACTTC
TTGGTTAACTTAATACGAGGAATAACCAAAGAGGAATGGACACGAATGTGGAATCGATTA
AAGGAAGTGGAGAAATATTATGAGTTCCATTTTCCATCAAAGGTAGATGATGCGGTGCAG
ATGATATGGCAAGCGATTGCCCGTAAAGTTCCGGGTGTTAAAATGAGGATTCATAAGTCT
AGAAGGTATTCTGGATCTGTTTCTGAGACCGGGAAAGAATCAAGATGGTCTTCATTGATA
CCTCGGAGTTTCTGGTGAATAAAGATGAGATTTTTTTGTCTTCATTTTCCCAGAGGACAT
CAAATTGTTTTTTTGTTTTTGTTTTTGTGTAGAGATAAGTTTATGTTGGATCAAGATGAT
TTGTCAACTTTTTCCCCTAATCATAGGTTATAGATAGAGAGACAAGTCTTCACTCTAATT
TGATTTCTTCTTTTCACCATAGAAAAAAACTAATAATGTTGTAAGTTGATTTGTTAAAAT
TGTTCATTTTGATCTCTCTTTTTTTTT
>AT2G19000.1 | hypothetical protein | Chr2:8241104-8241795 FORWARD LENGTH=692 | 201606
ATTCAATCTCACAACAACCAATCTACACACAAAACAATAACAACAACAACAACAACAACA
ACAAACAACAACAAACAACAACAAAATGTTTACAAAATCAATCCTTTTACCTTTTCTTCT
GGTAATCATCTTCGTCTCAGCATCTCAAGCTAGTCGTCAACTCTGGGATAGTGGAATCAG
CGAGATGTTTGGTTCCAAATCCGGGTTTCATCATGGATTTTCCGGGTTTTCGGGGTCCTC
TGGAGGTGCTGGAGGTGCTGGAGGATCATTCGGAGATATGATGAATGCTGGAGGTGCACA
TACATGCTCGGCGCAAGGAGCTTGTAGCGGTAAGAAGCTGACATGTCCCGAGGAGTGCTA
CAAATCAACCAACGTTAACAAGGATGGTTATAAAAGCACCAGCCGCAGTGGAGGATGTTC
ATTTGACTGTACGACCAAGTGTGCCGCGACTTGTTCAAATTAACATGTTAATTTGCACAT
ATATATTATATGTTCGTATAGTATGTTGTTATGTTATGTTATAGCATTATATAGTCTATA
TATATGTCAATATAATAAAACCGGCAAGGTATATGGGAGGTTTGTGTCTCCCTTTGTAAT
TTTGTATGGATCTTGATTAGAAGCTTTCTATGAATCTATGTACATAATATGATTTTGAAT
AAAAGAAAATTTAGTGTTTCTTATAATTGTGT
>AT4G21650.1 | Subtilase family protein | Chr4:11501162-11504739 REVERSE LENGTH=2536 | 201606
GAAAGATGAATAATAGATGAATTATTTACTATATATACAACCATAGAGGCTTCTATGCCA
CCACACACTTCTCACTTAAGAAAATGAATAACTCTTTACAAAGTTCTAAACTTGTGCTTC
TATTGGCTATTGCTTTGGTCCTATTTCTTAACACGGAGCTGGATTTTCTTACAGCTGCTG
GAGCCTTAGACAGTGATAGCAAAGTTTATATAGTGTATCTTGGCGAAAGAGAACACGATG
ATCCTGAACTTGTCACAGCTTCTCATCACCAGATGCTTGAATCACTTCTTCAAAGCAAAG
AAGACGCACAAAACTCCCTGATCTACAGCTACCAACATGGATTCTCTGGTTTCGCGGCGC
TTCTTACATCATCACAAGCTAAGAAAATTTCAGAGCATCCAGAAGTTATCCATGTTATAC
CAAACCGGATTCGGAAACTTAAAACCACAAGAGCTTGGGATCACCTTGGCCTCTCTCCAA
TTCCAACTTCTTTTTCTTCATTATCATCTGTAAAAGGTCTTCTTCATGACACCAACTTGG
GCAGTGAAGCTATCATCGGTGTCATTGATTCCGGGATATGGCCAGAGTCAAAGGCAGTCA
ACGATCAAGGCCTTGGACCAATACCTAAGCGTTGGAGAGGAAAATGTGAACCTGGAGAAC
AGTTTAACGCCACAATACATTGCAACAACAAGCTAATAGGAGCTAGGTACTATCTAAACG
GTGTAGTCGCCGCAATTGGAGGAAAATTCAACAGAACAATCATCCAAGATTTCCAATCCA
CCAGAGATGCAAACGGTCACGGTACACATACAGCCACAATAGCTGGTGGCTCATTTGTCC
CCAACGTGAGCTACTTTGGTTTAGCCCAAGGTCTTGTCCGAGGTGGTGCTCCTCGAGCCC
GAATAGCCTCGTACAAGGCGTGTTGGAACGTAATGAGAGATGAAGGAGGAGGAACTGATG
GAAGATGCACATCTGCTGATATGTGGAAGGCTTTTGATGATGCTATACATGATGGGGTTG
ATGTTTTGTCGGTTTCTATCGGGGGAGGTATTCCCGAGGATTCGGAAGTCGATAAGCTCG
ATTATATCGCGGCTTTTCACGCGGTGGCTAAAGGGATTACGGTTGTGGCTGCTGCGGGTA
ACGAAGGGCCTGGTGCTCACACTGTTGACAATGTTGCTCCTTGGCTTTTGACTGTTGCTG
CAACTACTCTTGACCGGTCTTTTCCTACAAAGATCACACTTGGGAATAATCAAACCCTCT
TCGCTGAATCTCTGTTCACTGGACCGGAGATTTCAACCGGTTTAGCTTTCTTGGACTCAG
ACAGTGATGACACTGTTGATGTGAAGGGGAAAACAGTTCTTGTTTTCGATAGTGCAACTC
CAATTGCAGGGAAAGGTGTAGCAGCAGTGATCCTAGCCCAAAAGCCTGATGATCTTCTTT
CTCGATGCAATGGTGTACCATGCATTTTTCCAGATTACGAGTTTGGAACTGAGATTTTAA
AATACATACGTACCACCAGATCTCCCACGGTGAGAATTACTGCAGCTACTACACTAACTG
GTCAGCCTGCAACAACTAAGGTTGCTGCATTCTCATGTAGAGGGCCTAATTCGGTTTCAC
CAGCCATTCTCAAGCCTGATATAGCAGCTCCGGGTGTGAGCATACTCGCGGCAATAAGTC
CGCTTAATCCAGAAGAACAGAACGGATTTGGACTTCTTTCAGGGACATCAATGTCAACTC
CTGTTGTTTCTGGAATAATAGCTCTCCTAAAATCTCTTCACCCTAAGTGGTCTCCTGCTG
CAGTGAGATCAGCTTTGGTCACAACAGCTTGGAGGACAAGTCCATCTGGAGAACCAATCT
TTGCTGAAGGATCAAACAAGAAGCTTGCAGATCCATTTGACTATGGAGGAGGACTTGTAA
ACCCTGAAAAAGCTGCTAAACCAGGACTTGTCTACGATATGGGGATTGTGGATTACATCA
AGTATATGTGTTCTGCGGGTTACAACGACTCTTCAATCTCTCGTGTGCTCGGTAAAAAGA
CTAATTGCCCAATTCCTAAGCCATCAATGCTTGATATCAACTTACCTTCAATCACAATTC
CAAATCTTGAGAAAGAAGTCACACTCACAAGAACTGTAACCAATGTTGGACCCATCAAGT
CAGTCTATAGAGCTGTGATCGAGTCTCCTCTCGGTATAACTCTCACCGTGAACCCAACCA
CACTCGTGTTTAAGTCTGCAGCTAAGAGAGTACTCACTTTCTCGGTTAAGGCTAAAACAA
GTCACAAAGTCAACACTGGCTACTTCTTTGGAAGCTTAACATGGAGTGATGGTGTTCATG
ATGTTATAATCCCTGTCTCTGTTAAGACAACGATTTCGATGTAATAAAAAGAGCCATATG
ATGCTCATTGTGTTTGTTCTTATGTAATTTGTTGCAAATCTAAGTCTAAAATGTCAAATC
AAGATTCAAGATCATCATAATAAAAGATCAAATCACAAATACCTTAGAATCTCTTATAAA
AGATCATGATCATAAC
>AT4G20270.1 | Leucine-rich receptor-like protein kinase family protein | Chr4:10949573-10953113 FORWARD LENGTH=3417 | 201606
AAAAAAACGAGGCATGAAAATAATGATTATCCTCTTCACTTATTAAGCCACTCACTATAA
GCAGAGCAACTCCAGAACATAGTGAGCCCCCAAAACATTAAAGCATGATGATGTCTAATG
ATGATGATCTTCTTCGTTCCATTTCTCTAAATTTTTGGGATTTCTGCGAAGACCCTTCTT
CTCTTTCTCTTCTCTGAACTTCAAGATTCGTGTCGGACAAATTTTTGTTTTTATTTTTCT
GATGTTACAATGGCAGACAAGATCTTCACTTTCTTCCTAATCTTGTCTTCGATCTCTCCT
CTCTTATGCTCTTCTTTGATCTCACCTCTTAATCTCTCACTTATTAGACAAGCAAATGTC
CTTATCTCTCTAAAGCAAAGTTTTGATTCCTATGATCCTTCTCTTGATTCATGGAACATT
CCAAATTTCAACTCTCTATGTTCTTGGACTGGTGTTTCTTGTGACAACTTGAATCAGTCT
ATTACTCGTCTAGACCTATCTAATCTCAACATCTCCGGCACTATCTCTCCGGAAATATCT
CGTCTTTCGCCGTCACTTGTTTTTCTTGACATTTCTTCTAACAGTTTCTCCGGTGAGCTT
CCTAAAGAGATCTATGAGCTCTCAGGCCTCGAAGTGTTAAACATCTCTAGCAATGTTTTT
GAAGGAGAGCTGGAGACACGTGGGTTCAGTCAAATGACTCAGCTTGTGACTCTTGACGCT
TACGACAACAGCTTCAACGGATCACTTCCTCTGAGTCTAACCACACTCACTCGTCTCGAG
CACTTAGATCTTGGAGGAAACTACTTCGACGGTGAGATCCCTAGAAGCTATGGAAGTTTC
TTGAGTCTCAAGTTTCTTTCTTTATCTGGTAATGATCTCCGTGGGAGAATCCCTAACGAG
CTAGCGAACATCACGACTTTGGTACAGCTTTACTTAGGTTACTACAACGATTACCGCGGT
GGGATACCTGCAGATTTCGGGAGATTGATCAATCTTGTTCATTTGGATTTAGCTAATTGC
AGCTTGAAAGGATCAATTCCTGCAGAATTGGGGAATCTCAAGAACTTGGAGGTTCTGTTT
CTTCAGACCAATGAGCTTACAGGCTCTGTTCCTCGAGAGTTAGGGAACATGACAAGCCTC
AAGACTCTTGATCTCTCCAACAACTTTCTTGAAGGAGAGATTCCTCTAGAGCTATCTGGA
CTTCAAAAGCTTCAGTTGTTTAACCTCTTCTTCAACAGACTACACGGCGAGATCCCTGAG
TTCGTATCTGAGCTTCCTGATCTGCAAATACTCAAGCTTTGGCACAACAATTTCACCGGA
AAGATTCCTTCGAAACTCGGATCAAACGGGAACTTGATCGAGATCGATTTGTCTACCAAT
AAACTCACAGGTTTGATCCCTGAGTCACTCTGTTTCGGAAGAAGACTAAAGATTCTCATT
CTCTTCAACAACTTCTTGTTCGGTCCTCTCCCTGAAGATCTTGGCCAATGTGAACCGCTA
TGGAGATTCCGTCTCGGACAGAACTTTCTGACAAGTAAGTTGCCAAAGGGTTTGATTTAT
TTGCCGAATCTTTCGCTTCTTGAGCTTCAAAACAACTTTTTGACTGGAGAAATCCCCGAA
GAAGAGGCGGGAAATGCGCAGTTTTCGAGCCTTACTCAGATCAATCTGTCCAACAACAGG
TTATCCGGACCGATTCCTGGTTCAATCAGAAACCTCAGAAGCCTTCAGATTCTTCTTCTC
GGTGCAAACCGGTTATCGGGACAGATCCCTGGCGAAATCGGAAGTTTGAAGAGTCTTCTC
AAGATTGACATGAGCAGAAACAACTTCTCAGGCAAGTTTCCTCCTGAGTTTGGTGATTGC
ATGTCACTCACATATTTAGATTTGAGTCACAACCAGATTTCCGGTCAGATTCCGGTTCAG
ATATCGCAGATTCGGATTCTAAACTATCTGAATGTTTCTTGGAATTCCTTTAACCAAAGC
CTTCCCAACGAACTCGGATACATGAAGAGTTTAACATCAGCAGATTTCTCACACAACAAC
TTCTCCGGTTCAGTACCAACTTCAGGGCAATTCTCTTACTTCAACAACACGTCATTCCTT
GGAAACCCTTTTCTCTGTGGATTTTCTTCAAACCCTTGCAACGGTTCCCAAAACCAATCT
CAATCTCAGCTACTTAACCAGAACAACGCAAGATCCCGAGGTGAAATCTCCGCAAAATTC
AAGTTGTTCTTCGGGTTAGGCCTACTAGGGTTTTTCTTGGTGTTCGTCGTTTTAGCTGTG
GTCAAGAATAGGAGAATGAGAAAGAACAACCCGAATTTATGGAAGCTTATAGGGTTTCAG
AAGCTCGGTTTCAGAAGCGAACACATATTAGAATGTGTTAAAGAGAACCATGTGATTGGG
AAAGGCGGACGAGGGATTGTCTACAAAGGGGTAATGCCAAACGGAGAAGAAGTTGCAGTC
AAGAAGCTCTTAACCATAACCAAAGGATCATCTCATGACAACGGTTTAGCCGCAGAGATT
CAGACATTAGGTAGAATCAGACACAGAAACATAGTGAGATTGCTCGCTTTTTGTTCAAAC
AAAGACGTGAATCTCCTTGTTTACGAGTATATGCCTAATGGTAGCCTCGGAGAAGTCTTG
CACGGGAAAGCTGGAGTGTTTTTGAAATGGGAAACACGGTTGCAAATAGCGTTGGAAGCG
GCTAAGGGGTTGTGTTATCTTCACCATGATTGCTCGCCACTTATAATCCACCGTGATGTG
AAGTCAAACAACATCTTGTTGGGTCCTGAGTTTGAAGCTCATGTTGCTGATTTTGGGCTT
GCTAAGTTTATGATGCAAGACAATGGAGCTTCCGAGTGCATGTCCTCGATCGCTGGCTCG
TACGGCTACATCGCTCCAGAATATGCATATACACTGAGAATAGACGAGAAGAGCGATGTG
TACAGCTTCGGAGTAGTGTTATTGGAGCTGATTACGGGTCGAAAACCAGTAGATAATTTT
GGGGAAGAAGGGATAGACATTGTGCAATGGTCAAAGATCCAAACAAACTGTAACAGACAA
GGTGTGGTGAAGATCATTGACCAGAGATTGAGCAATATTCCATTAGCAGAGGCCATGGAA
CTGTTCTTTGTGGCAATGCTATGTGTGCAAGAACATAGTGTTGAGAGACCGACCATGAGA
GAGGTTGTCCAGATGATCTCTCAGGCTAAACAGCCTAATACTTTCTAAATGCAGTGATGT
TATATATATAAGAGACTAAATATATATTTTTCTGTTTTATGTGTTTCATAGAGTTTTGTT
TTTAGAATTTGTAATGATGGTTTGGTGGTGATATGAGTTTATATTGAAATTGAGGAGGAA
AAAAAGGGTTAGCATTATATCTTCCTATCATAAAGTATCAAGCAAAACTAAATAACA
>AT4G38280.1 | integral membrane hemolysin-III-like protein | Chr4:17941796-17943363 FORWARD LENGTH=990 | 201606
ATCTCTCGGAGCGGAACGGCTCTGCTCTGCTCTTATCCTCTGTCTGATCCGTCTCCATCA
CCATCTCCGTTCTACAGTGAAATGGAGATTCCGGAGGGGACATCAAAAGATTCAGAAAAG
GCCAACGAACAAGATTCAGTGTCATCAATTGGGGCAAAGAAACCTCCACTGGAATCTCCA
GCCACTACTAATGCTGCAAGCGGTCGACTTGTTTATGTCCGGAGAAGAGTGGAGGTTGAC
ACATCCAAAGCAGCTGCTAGCACTACTAATCCGAACCCGCCTCCTACTAAGGCACCACTT
CAAATACCTTCATCACCCGCACAGGAACCAACCCCTACCAGCCATAAGTTAGACTGGGAA
GAGCGTTACCTTCATCTTCAAATGCTTCTTAACAAGCTTAATCAATCTGATCGGACCGAT
CATGTTCAGATGCTTTGGTCACTTTCCTCCGCCGAGCTTAGCAAGCATGCTGTTGACTTG
GAAAAGAGGTCTATTCAGTTCTCTCTCGAGGAAGCGAGAGAGATGCAGCGCGTAGCAGCT
TTAAACATGTTAGGAAGGTCTGTGAATAGTCTAAAATCTACATCAAATGAGTGAAGGGAA
ATGGGCAGCAACACATGTGGTGGATGCGGAGAAAGGGCAGTCAGTAATGAGGCAGAAAGG
AGCATTATCCAAGATATTGTTACAGCAGTGATTGTGACTCGAAGAGAAGATATATATTTG
ACAGGTATCCATATTTTGTTCTAGCCTAAGAAGGATTCATAATCTGGAAATCATACTATT
AGTAAATTATTTTGGAGAGATGCTCCCACGAGTTAGGAGATTTCAATAGATTAGATTAGA
TCCCTCCAAAGGTCTTGATGTTAAACTCCTGAGAGACAACTGTCGCAACGACTGTCACTT
GGGCTTAAGATCCCATTGCATTCTGTATCTATCTACTTACACCTGTACTTGAGACAGCCT
AATACTACCAAGTCCATTGCATTTTCTGTT
>AT4G19630.1 | winged-helix DNA-binding transcription factor family protein | Chr4:10683923-10684683 REVERSE LENGTH=668 | 201606
TAGGGATCTGGGACTGGTGTATCTCTCTCACCATCTTCTGTTCTAGGTTGCAAGTGTTAT
TCTTAAGAGATGGGTCAAAATTTCCCAAATGGATTGGGTACATTCTACATCGGAATTTAT
AAACTTGTGGAAGATCCTTCGTCGGATCCAATAATCTCGTGGAGCAAAAGCAACAATGGT
TTCGTCATGTGTAATGAGGAAGCGCGAATCCGCAGTAAGATACTCTTGAGATTCAATTGC
GGCAAACTCTCAGAGTTTCTCTCCGAGCTCAAGTATTACGGCTTTACAAGAGTTAAGAAG
ACGGACTCTGGGAAAATGGAATTTAGAAATGAAGATTTCGTTAGAGGCCAACCTGAGCGT
TTAAGGGACATGATGCTCAAAGCTTGTAGGAAGCACAGAGCCAAATTCAAAGCCAAAGAA
GCTGCCAAAGAAGCAGCCAAAGAATTACAACGTTTACAGATTTGATCAGAATCATCATCC
TCCTACTTACTACTACTACTACTAGTGCTCCTCTTTCATGGGTTAATTAAAGTTGCTTTC
TTTCTTGTATTATAACAACAACACTTTAGTTAGTGGCGATGAAATTTGGGGTTTTTCAGA
AACAATGTATTTGTGACCTCTAGTGTCTATCTGTTTATTCATCAACCTTGCCACTTACTA
AAGATTTC
>AT2G04060.1 | glycosyl hydrolase family 35 protein | Chr2:1342137-1345164 REVERSE LENGTH=1410 | 201606
ATGACTAATTCTCTTGATGTTGGTGTTCCATGGATCATGTGTCAACAAGATGATGCTCCT
CAACCAATGTATCATGGACATACCAACTTTGATAGAACCGCGGGTGGTCCGTTCATCACA
ACAACATATGATTACGATGCTCCTCTTGACGAATTTGGTAATTTGAACCAACCAAAATAC
GGACACCTGAAACAGCTTCATGATGTTTTTCATGCTATGGAGAAAACTCTCACTTATGGA
AATATTTCCACCGCTGATTTTGGAAATTTAGTCATGACAACGGTTTATCAAACAGAAGAA
GGATCAAGTTGTTTCATTGGAAACGTGAATGCAAAAATCAATTTCCAAGGAACATCTTAT
GATGTCCCGGCTTGGTATGTGAGCATTTTACCGGATTGCAAAACTGAGTCTTATAATACC
GCCAAGCGAATGAAGCTGAGAACGAGCCTTCGATTTAAAAATGTAAGCAATGACGAAAGT
GATTTTCTTTGGTACATGACTACGGTTAATCTCAAAGAACAAGATCCGGCTTGGGGAAAA
AATATGTCTCTTCGTATCAACAGTACTGCTCATGTTCTTCACGGTTTTGTCAATGGACAA
CATACTGGTAATTATCGCGTTGAAAATGGAAAGTTTCACTATGTTTTTGAGCAAGACGCG
AAGTTCAACCCTGGTGTTAATGTCATTACCCTCCTTAGCGTAACCGTAGACCTTCCGAAC
TATGGTGCTTTCTTCGAAAACGTCCCGGCTGGAATCACTGGACCCGTTTTTATCATTGGA
AGAAATGGTGATGAAACTGTTGTAAAATATTTGTCTACTCATAATGGAGCTACAAAACTG
ACTATTTTCAAAGCTCCTTTGGGAAGTGAACCAGTTGTGGTCGATCTTTTGGGATTTGGA
AAAGGAAAGGCTTCGATCAATGAAAATTACACTGGCCGTTACTGGCCAGATCCACCTGTT
CTGTTACGGTTTTCCACCCATCTCTTGCATAACTGGGTTCTAGCTTCCTCTCCATATCGC
TACGTAATGTCTGAGCTCATCTCTCAATATGCGAAAAACCTAGCAATCATCCTCAAGCAT
CTAAGCAATATTACCCTTGCTCGAACCCGTGTCCAAGCACTTTCTCGTGTAGTTCTCTTC
GGGCCAGTGAGATTCACGACTTTGACCACTTTTACAACGCCACTTGGTCTCTTGACAATG
GCTATATGTTCATCCATTGACTCGTCTTTGGAAGAATTGTCGATAATCTTTGATCTCACA
TGTACCAAAATGCTTTATAGCTTTTGGCTCAAAGCTCTCAAAGAACTCTTGTCGATTAAA
CCTATCGATCCTTTTATCTATCTTTTTATCTACCTTATGTTGGCTTTGTGGAATGCTCCT
TATGGTTGTATTGTTAACTTCTGGATCTGA
>AT2G47240.3 | AMP-dependent synthetase and ligase family protein | Chr2:19393584-19397831 FORWARD LENGTH=2305 | 201606
CGGAATTGCAAAACTATGATAAATTCTGCTACCTTAATGAATACACTATGAACTTGACTA
AAAAAACAAGAATAAAGGAAGAAAAAAACAAGAGAGAGAAATAGAGAATGAAGTCTTTTG
CGGCTAAGGTAGAAGAGGGAGTTAAAGGAATAGACGGAAAGCCGTCGGTAGGTCCGGTGT
ACCGGAATCTTCTGTCGGAAAAAGGTTTTCCTCCGATTGATTCTGAGATCACCACTGCTT
GGGACATTTTCAGTAAATCAGTGGAGAAATTCCCTGACAATAATATGCTTGGATGGCGTC
GAATTGTTGATGAGAAGGTTGGACCATATATGTGGAAAACGTACAAGGAAGTATACGAAG
AAGTTTTGCAGATTGGCTCTGCACTACGAGCCGCCGGAGCTGAACCTGGGAGTCGAGTGG
GGATCTACGGTGTTAATTGTCCTCAGTGGATCATAGCAATGGAGGCTTGTGCAGCTCACA
CTCTAATCTGTGTACCTCTATATGATACATTGGGTTCAGGAGCAGTCGATTACATTGTAG
AGCATGCGGAAATCGACTTTGTGTTTGTCCAAGACACCAAAATTAAAGGACTTCTTGAGC
CAGATTGCAAATGTGCTAAACGGCTAAAAGCTATAGTTTCCTTCACTAACGTGAGCGACG
AGCTTAGCCACAAGGCTTCAGAAATTGGAGTCAAAACATACTCCTGGATCGATTTTCTCC
ATATGGGACGTGAGAAACCGGAAGACACGAACCCGCCTAAGGCGTTTAACATATGCACCA
TAATGTACACCAGCGGCACAAGCGGTGATCCTAAAGGTGTGGTTTTGACTCACCAAGCGG
TCGCGACTTTTGTTGTTGGGATGGATCTCTATATGGACCAGTTTGAAGATAAGATGACAC
ATGATGATGTGTATCTCTCCTTCTTGCCCTTGGCTCATATTCTTGACCGTATGAACGAGG
AATACTTCTTTCGCAAAGGCGCTTCCGTCGGCTATTACCATGGAAATTTGAACGTGTTAC
GTGACGATATTCAAGAACTGAAACCGACTTATCTAGCTGGAGTACCAAGAGTGTTTGAGA
GAATCCATGAGGGGATTCAAAAGGCTCTTCAAGAACTTAACCCAAGAAGGAGATTCATCT
TCAATGCTCTCTACAAACACAAGCTTGCGTGGTTGAATCGTGGGTACTCTCATAGTAAAG
CTTCACCCATGGCTGATTTCATTGCTTTCAGAAAGATTAGAGACAAATTGGGAGGTCGCA
TCCGGTTGCTAGTATCTGGAGGAGCACCTTTGAGCCCTGAGATTGAAGAGTTTTTGAGAG
TTACTTGTTGTTGCTTTGTCGTTCAAGGCTACGGTCTAACGGAGACACTTGGAGGAACGG
CTTTGGGTTTCCCGGACGAGATGTGTATGCTAGGGACAGTCGGTATTCCAGCGGTTTACA
ACGAGATACGGCTTGAAGAGGTGTCTGAAATGGGCTATGACCCGCTCGGAGAAAATCCGG
CAGGAGAGATCTGTATAAGAGGACAATGTATGTTTTCAGGGTATTACAAGAACCCTGAAC
TCACTGAAGAAGTCATGAAAGATGGATGGTTCCACACAGGAGATATAGGTGAGATTCTTC
CAAACGGAGTACTCAAGATCATCGATCGTAAAAAGAATCTGATCAAACTTTCTCAAGGAG
AATATGTTGCTCTCGAGCATTTGGAAAACATCTTCGGGCAAAACTCTGTTGTCCAAGATA
TATGGGTTTATGGAGACAGCTTCAAATCTATGCTTGTCGCGGTGGTTGTTCCCAACCCAG
AAACCGTCAACAGGTGGGCTAAAGATCTCGGTTTTACTAAACCATTCGAAGAACTCTGTT
CTTTCCCGGAACTAAAAGAACACATCATTTCAGAACTGAAGTCCACGGCAGAAAAGAACA
AGCTAAGAAAGTTTGAGTACATCAAAGCGGTGACAGTGGAGACAAAACCTTTCGACGTAG
AGAGAGACTTAGTGACTGCGACGCTCAAGAATCGGAGGAACAATCTTCTCAAATATTATC
AGGTGCAAATCGACGAAATGTACCGCAAATTGGCCTCAAAGAAAATCTGAAAGTGTTGCG
ATGATGTGTGTGCTGTTATTGATAGTTATATATGTACGTTATATGTATCAATAATTCATA
GATATGAGCTTTATGCTTTATGTAATATTTTATTTTTATGTTGTATGACATCATAATTAT
GGAATTTTTTTTTGTTGATTTTTGCTTTGGTAATGTAACTCTCTATTTGTATCCATAATC
TACCAAAATCCACGTAACTACCACT
>AT1G75170.3 | Sec14p-like phosphatidylinositol transfer family protein | Chr1:28213807-28215887 FORWARD LENGTH=1287 | 201606
AACTGCAAGCGTTAGGTGAATGTCTTTACTTTTCTTCTCGCAACTCTTTTCATGAAATCA
GTTTCAACTTTTCTTCAGCTGACTCTTCTCCGACTTGTCTCATCACTGCAAAGTTCTCTC
TTTATTCCTCGTTCTCTGTTTCGTTAATTTTCACAGAGTAAAGAGATTTTGATACATTGG
ACCCAAAGTGCAATTTTCAAAAATGTTTCGCTGGAAGAATTCTTCTCAAACCGAACAAGA
GCAGAAAGAGGCAGCTCTCAGAGAGGCAAAGATGAAAGAGCTTAAGACTCTCATAGGTCA
GCTTTCTGGAAGGAATTCACTGTATTGTTCAGATGCATGTCTGAAGAGATATCTGGAAGC
TAGGAATTGGAATGTAGGCAAAGCCAAGAAGATGCTCGAGGAGACGCTCAAATGGAGATC
GAGTTTTAAACCCGAGGAAATCCGATGGTTTCAGGTGAAGGTGAGACTGGTAAGGTTTAC
AAAGCTGGATTCCATGACAGGCATGGAAGAACGGTTCTTATACTGAGACCCGGCTTGCAG
AACACAAAATCGTTGGAGAACCAGATGAAACATCTGGTGTATCTCATTGAGAATGCTATT
CTGAATCTGCCAGAGGATCAAGAACAGATGTCTTGGCTTATTGACTTCACGGGTTGGTCA
ATGAGCACTAGTGTGCCTATTAAATCTGCCAGAGAAACTATTAATATTCTGCAAAATCAC
TACCCTGAGAGACTAGCTGTAGCTTTCCTCTATAATCCTCCAAGACTCTTTGAGGCGTTC
TGGAAGATTGTGAAGTACTTCATTGATGCAAAGACATTCGTCAAGGTGAAGTTTGTTTAC
CCAAAGAACTCGGAAAGCGTGGAGCTTATGAGCACATTTTTCGACGAGGAAAATCTCCCA
ACCGAATTTGGAGGGAAAGCTTTGTTGCAGTATAACTATGAAGAGTTCTCCAAGCAAATG
AACCAAGACGATGTTAAAACTGCTAACTTTTGGGGATTGGGTCACAGTAACAATAACCAG
CTGCACGCGAGCAACGGGTTTTCTGGAGCTGAGATTGCCCCTGAGCCAATCCAAAACCAC
CCTTGACTGGTTCTGAAGGCAATGTATTATTAAAACCAACCCTTTTGAAATGGACTAACC
TTAGCTCTTGATGCTAAGTAGAGAGGTTGTATGATTTAGACATAGCATTTGATTAAAATA
AAGAGGGTTTGTGTGTATTAGTAACTCTTGCAAGGCTTGTAAGCGAATCCAAAAACTCTT
TACACTCATAAGCATTTTATTTACAGG
>AT1G69580.2 | Homeodomain-like superfamily protein | Chr1:26171943-26173612 FORWARD LENGTH=1198 | 201606
ATGTTTCCAGATATGGAGTGAAAGAAGAAGAAAAGAAAAAGAAAGAAAAAAAACATCAAC
CACTCCAAAGATTTATATATATATCTATTAATCTCCATATCTTTGCCAACAAACCCAACA
ATCTTTGAAAACAAATCACCCTTTCGTTTTTATTTAAATTTCTTGGGTCGTTTCTTAAAT
TTGTATGTGTTTATTAATGGAGATCAACAATAATGCCAACAATACTAATACTACTATTGA
TAATCACAAGGCAAAGATGAGCCTTGTGTTGTCAACGGATGCTAAGCCAAGGTTGAAATG
GACTTGTGATCTTCATCACAAATTCATCGAAGCCGTTAATCAACTTGGAGGACCTAACAA
AGCAACACCTAAGGGTTTGATGAAGGTTATGGAGATTCCTGGGCTTACCTTATACCATCT
CAAGAGCCATTTACAGAAATATCGGTTAGGGAAGAGCATGAAGTTCGATGATAACAAGCT
AGAAGTTTCCTCTGCATCAGAGAATCAAGAAGTTGAGAGTAAAAACGATTCAAGAGATCT
CCGAGGCTGCAGTGTCACCGAAGAAAACAGCAATCCAGCTAAAGACAGAGGGCTACAAAT
CACAGAGGCTTTACAAATGCAGATGGAAGTTCAGAAGAAACTTCATGAACAAATCGAAGT
TCAGAGGCATTTGCAGGTGAAGATTGAGGCACAAGGAAAGTATCTACAGTCCGTTTTAAT
GAAAGCTCAACAAACTCTCGCTGGCTACTCATCTTCAAATCTCGGCATGGATTTTGCGAG
GACCGAGCTCTCTAGATTAGCTTCAATGGTGAACAGAGGCTGTCCAAGCACTTCGTTCTC
AGAGCTAACGCAAGTAGAAGAAGAAGAAGAAGGTTTCTTGTGGTACAAGAAACCAGAAAA
CAGAGGAATTAGTCAGCTGAGATGTTCAGTAGAGAGCTCGTTGACATCTTCAGAGACCTC
AGAGACAAAACTGGATACTGACAATAACCTTAATAAATCGATTGAACTTCCGTTGATGGA
GATCAACTCGGAAGTGATGAAGGGGAAGAAGAGAAGCATAAACGACGTCGTTTGCGTGGA
GCAGCCTCTAATGAAGAGAGCTTTTGGAGTTGATGATGATGAGCATTTGAAGTTGAGTTT
GAATACTTACAAGAAAGACATGGAGGCGTGTACGAACATAGGACTAGGGTTTAATTAA
>AT4G09530.1 | SAUR-like auxin-responsive protein family | Chr4:6029238-6029817 REVERSE LENGTH=580 | 201606
TGGAAACACAAAGATCCCCACAAAATCCGTTAATGTCCTTGACTCACACCCAACACAAAT
AGGTCACTATATAACAAGCTTATATAGGTAACTATGCCGCACAAGGTCATTGACATGCAC
TTCCACGAAAGAGAAGAAGAAGAAGATACTGGTGAGAGTAGATCATCCTCAAGAACACCG
AGAGGGCATTTCGTCGTTTACGTCGGTACGAAGAAGAAGTTGGAAAGATTCGTGATCCCC
ACAACGTTTTTGAAGAGCCCTTCATTCCAAAAGCTTCTAGACAATGCGGCCGAGGAATTC
GGTTACGCGGAAGCTCACCGGGACAAGATTGTATTGCCTTGTGATGTCTCTACTTTCCGA
AGTCTTGTCATGTTCCTGACTTCTCATCAGGACAAGTCACATTAACTATATGAGCCCACT
ACTACGTCGTCTGAATGATAAAATGGTTATATGTTATGTATCTCATATTGTATGAATATG
GTTTAATTCTTATAATGTACTTATATGCTAACTTTATTCAACTACGAACTACGAGTGTAA
GATTTTTATTTATCATATGTTGAATATTAGTTCAATGTGC
>AT4G35740.2 | DEAD/DEAH box RNA helicase family protein | Chr4:16936120-16940332 FORWARD LENGTH=2407 | 201606
GTCGACAGATTCTTTGAAATTTGCCCAGAATCGATGAAACAATCATAAGCACTCGAAATA
TCGTCTCTAAAAATTTTTTAGTTTCCTCCAGGCGTTGATAGGTGATCAGAGATATGAAGA
AATCGCCGTTGCCGGTGCAGAATGTGCAGAGCTCCGATAAGAACGTTGCCGGAAAAGAAG
CATTGGTGAAGCTTTTGAGATGGCATTTCGGTCATGCAGATTTCAGAGGGAAGCAATTGG
AGGCTATTCAAGCTGTTGTATCTGGAAGGGATTGCTTTTGCTTGATGCCAACGGGAGGAG
GAAAATCGATTTGTTATCAGATACCTGCATTAGCTAAACCTGGAATCGTCCTTGTTGTGT
CTCCTTTGATTGGAAAATCAAGTAATGGCGCTGAAGGAGAAAGGTATTGCTGCTGAGTAT
CTCTCATCTACCCAAGCTACACATGTTAAGAACAAGATCCATGAAGACCTTGATTCTGGA
AAACCCTCAGTAAGATTGCTGTATGTTACTCCAGAATTGATTGCGACGAAAGGGTTTATG
TTGAAGCTGAGAAAACTCCATTCCAGGGGTTTGCTAAATCTTATAGCTATAGACGAGGCG
CATTGCATCTCATCATGGGGCCACGACTTCAGACCTAGTTATCGTCAACTTTCAACCTTG
AGAGATTCTTTGGCAGATGTTCCGGTGTTGGCTCTAACTGCTACTGCTGCTCCCAAAGTA
CAAAAGGATGTTATCGACTCCTTGAATTTGCGGAATCCTTTGGTCCTCAAGTCTTCTTTC
AATCGCCCAAATATCTTCTATGAAGTTCGTTACAAAGATCTTTTGGATAATGCTTATACT
GATTTGGGCAACTTGCTCAAGTCATGTGGAAATATTTGTGCAATTATCTATTGCCTTGAG
CGTACAACCTGTGATGACTTGTCTGTTCATCTTTCCAGTATTGGGATTTCTTCTGCGGCC
TATCATGCAGGACTCAATAGTAAAATGAGGAGTACTGTTTTAGATGATTGGCTGTCCTCC
AAGAAGCAAATTATTGTTGCCACAGTGGCTTTCGGAATGGGCATAGATAAGAAGGATGTC
AGAATGGTTTGCCATTTTAACATTCCAAAATCAATGGAATCTTTCTATCAAGAGTCTGGT
AGAGCAGGTCGGGATCAATTACCTTCAAGAAGTGTATTATACTATGGTGTAGATGACAGA
AAGAAAATGGAATATCTTCTGCGGAATTCGGAGAATAAGAAATCCTCATCCTCTAAGAAG
CCTACATCTGACTTTGAACAGATTGTGACGTACTGCGAAGGTTCTGGATGCCGAAGAAAA
AAGATTCTTGAGAGCTTTGGTGAAGAGTTTCCTGTGCAGCAATGCAAAAAAACGTGTGAT
GCATGTAAGCATCCTAATCAAGTTGCTCATTGCTTGGAGGAGCTTATGACCACTGCCTCC
CGAAGACACAATTCTTCTCGAATTTTCATCACCAGCTCGAACAATAAGACCAATGAGGGA
CAGTACTCTGAGTTCTGGAATCGTAATGAAGATGGAAGCAATTCCAATGAGGAAATATCA
GATTCAGATGATGCCACTGAGGCTGCCAATAGCGTAACAGGACCTAAACTATCGAAAAAG
TTGGGACTAGACGAGAAATTGGTTTTACTGGAGCAAGCTGAGGAAAAGTACTACGAAAGG
AATAAACAGGTCAAAAAGTCAGAGAAGAATGCAATATCTGAAGCCCTAAGGGATTCGAGC
AAGCAGAGACTCTTGGATGCGTTGACACGAGTACTTCAGCTGCTTGCCTGTGTGGAGGAG
ATTGATTCCCAGAAAGGATCCGAGTTTCTTGAAAATGAGTGCTATCGAAAATATAGCAAA
GCAGGGAAATCGTTTTACTACTCGCAGATAGCGAGTACTGTGAGATGGCTAGGAACCGCA
AGCAGAGATGAGCTAATGACCCGACTTAGCTCAGTGGTCAGTTTGGCTAGAGAGCAAGAG
CCATTAGAAGAGCCGTTGCTGGCTACTGAACCGGTGGAGAACATAGAGGAAGAAGATGAT
GGTAAGACTAACACGGTCGAGTCAAGGGTTGATGAACCGACACAAGAGCTAGTGGTGAGT
CCGATCCTTTCGCCTATAAGGCTTCCACAAGTTCCATCATTCTCAGAGTTTGTTAACCGG
AGAAAAATAAAACAAAACACATTGATAGATAAATCTTCTGAAGGTTTTGATGACAAGAAA
CCGGCAAAGATAATGAAGCTTCAATAAATAAAAATGTGCTAAACCCTCACGATTTTTGTT
CACTAGCCAAAAACGTTTTTTCCAGTTTCATTTGTAGTTTAGCTTTAGCATTGGCCCATT
TGTCTCTTAAAGTCGTAACATACACAATAATTAGTATTCCACCTGATTGAATAGACTTAC
TGAAGGT
>AT5G04520.1 | 3-oxoacyl-acyl-carrier synthase-like protein (Protein of unknown function DUF455) | Chr5:1289885-1291104 REVERSE LENGTH=1044 | 201606
ACACATCTCGCCGCCGGGAAAAACTAGAAGGAAATATAGAGATGGATTGCGAAACCCTAA
TTGAATCGGCGATCAGGATTCTGAACACATCAGACCCGCACGAAAAAGCACGACTTGGCG
ATTCGATAGCCGTGAAATGGCTTCAAGGTGCAATCGCCGAACCCTACGATCCCACCGTCG
ACTTCCCCGTCCCGGACAGACCGGCTCGACTTCCGGTGAAACTGGTGTCTCCAAGTTTGA
TGCCGAAGCTGGGAAGAGCTGGTAGCTTACAGAGCAGGCAAGCAATTGTTCATAGTCTTG
CTCATACTGAAAGTTGGGCTATTGACTTATCTTGGGATATAATTGCTCGTTTTGGCAAGC
AAGAGAAGATGCCAAGAGACTTCTTTACGGATTTTGTTCGTGTTGCTCAGGACGAAGGTC
GTCACTTCACTTTGCTTGCAGCTCGGCTTGAGGAAATTGGTTCTAGTTACGGTGCATTGC
CTGCTCATGACGGTCTTTGGGACTCTGCTACTGCCACATCTCACGATCTTTTGGCTCGTT
TGGCTATAGAGCATTGCGTTCACGAGGCTAGAGGGCTTGATGTACTGCCCACAACGATAT
CTCGGTTTAGGAATGGAGGCGATAACGAGACAGCAGATTTACTAGAGAAAGTTGTGTACC
CTGAAGAAATCACTCACTGTGCAGCTGGAGTAAAATGGTTTAAGTATCTATGTGAACGGT
CCAAGGATCCTGAATTCACCATCAGCAGCAAAGAATCAGATGATAGCAATGAAGAGATAA
TCAACAAGTTTCATTCGGTTGTAAGGGAGCATTTCAGAGGACCGTTGAAACCGCCTTTTA
ATGCTGAAGCAAGAAAAGCTGCTGGCTTTGGTCCTCAATGGTATGAACCTCTTGCTGTCA
AAGAGAGCAATGCCTAGCAAAATCCAACAAGTCTACTGCTTTTCTTCTTATCTTTTCACA
TACTTGATGTTTCAACACTGTTGTTACCAACTTACCACGGTTTTGTGAAAGGAGCACTCA
TGCTTGAATTCAGTATCTCATGTA
>AT1G64540.2 | F-box/FBD-like domains containing protein | Chr1:23966909-23968512 FORWARD LENGTH=1422 | 201606
ATGAATCCTAGAGAGTTCATCAGCAATCTGCCAGATGAGATTCTTGGCAAAATCCTGTCT
TTACTTCCGACAAAACTTGGTGTTTCCACATCTGTTCTGTCCAAGAGGTGGAGGAATCTG
ATCCTTCTCGTAGACAACTTCGATTTGGAAGACTCATCAACTAGTGGCTTCTCTGCTTTC
TTGGAGCAAACTGTTGCTCGCTTAAACACTTGTCCCATCAAGAGACTCTCTCTCAATGGC
CGCCACTATCGATTCTCTTCTGCTGACAGTTGGATTAGCACTGCTTTCGAACGCGGCTGC
TTGGAACTACACTTGCAATCCCAATATCTTGATACAGGAATCTTGTCTAGTAACACATTG
GTTAAACTCACACTATCCGATCAAATTTATCTTCAAGGGCTTGTTCCCCATGATGGCACT
GTGTTTTTCCCAGCGCTCAAGACTCTTTCTCTCGGTGCAGTTGTGGCTGATCGAGATGTA
TATGAGTCGCTCATCTCTGGTTGCCCTGTGCTCGATGAGTTATCCATACGTGATGGTTGT
GATGACCCACCAACTTGGAAGAAGTCAGTGGTTAATAAATCCGTCAAACGGCTCACGGTT
TCTTTCCATCATCCTATGTCCGCATGGGCTTATGAAGACAATGTTTGGTTCAAGACACAG
AGTCTTGTGTTTCTTGACTATTCTGCTTTTGTCTCCCAAGGCTATACTATTGTTGATCGT
ATGGATTCTCTCGTTGAAGCTAGACTAGATCTTCGATTGTGGGTGTCAACTGATTCTTAT
GATAGTGATTATGAAGACAAAGATTTTGATGTCTATCGTCCATATGATGTTTTTGGTGAT
GTTACAAGCCTGGTTTCAGGGATACGCAAAGTTAAGACCCTTCACCTGTCTCCTGATTCT
CTTGAGGCGTTTTTCTTCTGCTGCAATCACATGCCGGTCTTCAACAACCTCCGTAATCTA
TCTCTTGAGAGCGACGAAGAAAAAGGATGGCAAGCATTGCCTCTTCTGCTCAATAATTCT
CTAAATCTTCATACTCTATCTATCAAAGGTCTTGTGCACAGAGTTACTAGTAGATGTGGA
GACGCATGCGCCTGCATTAGCGAGAGGAAGACAGGAATGTGTTGTTTATCGGCATGTCGA
ATCAAGGTGCTAGAGATTACAGGGTATGGAGGAAGTTTTATAGAGCTGAAACAAATGAGG
CATTTTTTGGGAAAACTGCAATGTCTTGAAACTGTGAGAATTGGTGTTGAAAGGGACGGC
AACAACGAGCACCTGCGAGCCAATCTAAGCTCTCTTCATAGAGCTTCATCAGAGTGCAAC
ATCCAGTTCATTTGATCTCTCTTTAAACAAGTTATAGATAATATGAGTTTGTTAGTAATA
AAAATATGACATTTTGTTTAATTTGGTAAAGTTTTGCACTGA
>AT3G10840.2 | alpha/beta-Hydrolases superfamily protein | Chr3:3390153-3393536 REVERSE LENGTH=2904 | 201606
GTGGGCTTTTTACGTTTAGGTCCTCTTGTTCATCCAATGATCTTTAGTTTTTGTCCAATA
GATTGTGTAGGTGAGAACTGAGAATGAGAAGTCAGGAATTCATCACCATTTTTTTTTTTA
ATTTGTTTTACAAACAAAGACAAAACACTGTTGAATCATCTAACCTTGCCGTTTAATTTA
GAAAAAACAGAACAAAAATGTCAGAACTTTTGTGTAGTTGATGTTATTCTTCTGTCTGAT
TAGTAGGAAGCAACAATGAATTTAAACACCACATGCATCTTCTTTTTGAACCAACCAAAG
CAGACTCTCTCAACATTATCTCTCAGCGACAAGTTTAGTTCAGATTCCTCTAGAACCCAT
TTTCAGATGTCTCGTCAGATTTCCGGCCAACCCTCTCGCCGTCTCATCGTCTCCAATGCT
GCTTCTTCTCCTTCTCTCTCTGGTGGCTTCCCAGGTAACTACCATATTGAGGTTTCTTGA
CTCACCTATGAGATTTAGTATTCTGCTAATTGTGGAACATTTGAGCTTATAGTTCCAATT
GGATGAAATTAGATTTGAGTAATCTCTCTGTGTATCACAAATTGTTCCTTTTTCTCCCAT
AAAGATCTAATTTTATATGAGTAATCTTCTTGTTTCATGAATATTTAGATGCTGGAGCAC
ATAGTAAAGAGGAGATGGAAGCTGAAACAGAACAGGATCCAATGAACCTAGCTGATCCAG
ACAGTTGTTTCTGTGAGTTTCAAGGTGTTCATATACACCACAAAGTGTTAGATCCACATA
CACTCTCTGATGATGTTTCAAACACAAGCCCTCATGCTCAAGAAACACCAAAAACCAAGT
TTCCGATGATTCTATTGCACGGTTTCGGCGCTTCTGTGTTCTCCTGGAACAGAGTTATGA
AGCCATTAGCTCGTCTCGTTAGTTCAAAAGTTCTTGCCTTTGATAGACCAGCATTTGGTT
TGACTTCTCGGATTTTTCACCCGTTTAGTGGTGCTACCAATGATGCAAAACCATTGAATC
CCTACTCCATGGTGTATTCCGTGCTCACTACGTTGTATTTCATCGATGTTCTTGCTGCCG
ATAAGGCGATTCTTGTGGGGCATTCTGCTGGTTGCCCTGTAGCTTTAGATGCTTACTTTG
AAGCCCCGGAGCGTGTTGCTGCTCTCATTCTCGTCGCTCCAGCTATATTCGCTCCCCGTC
CTGTGGCCACAACTGATGCTGGAGAGAACCGTGACAAAGAAGCTCCCACTAGCAACTTTC
TAGGGACTCTAGTTGAGTTAACCAAAGGTGTTATAAGAGCAGTATTGAGAGTGGTAACGG
GAATGGCGAATATGCTGAGTTCTCTCTACAAGAAAGCTTTAGCAGCTTTCCTCAGATCCT
TCCTTGGAGTAATGCTGGTGAGGATGGCAATCAATAAATTTGGAGTAACAGCTGTTAGGA
ACGCGTGGTATGACTCAAAACAAGTGACGGATCATGTCGTGCAGGGTTATACAAAGCCTC
TTAAAGCCAAGGGATGGGACAAAGCTCTCGTGGAATTCACGGTGGCTACACTAACAGATA
ATAATGGCTCAGAGAAAAAACTCCCATTGTCTAAAAGGCTTCAAGAAATCAAATGCCCTG
TTCTGATTGTGACGGGAGATACGGACCGTATTGTGCCAGCATGGAACGCAGAGAGGCTGG
CACGAGCCATACCGGGATCAGTGTTCGAAGTAATTAAGAAATGTGGTCATCTTCCTCAAG
AGGAAAAACCAGATGAATTCATATCTATTGTTGCAAAGTTTCTAGGGAATGCTTTTGGAG
GGTCACAACAACAAGACGTGGACTTGAAGTTCCAAGGCATTGTATCATGAAGTATAACTA
TATATTTTAGCTCAATCAAGACTAAATTTTAGAGAGATTCTTCATGTTATTGGACCTGAA
GAAACAAATGTCGACAATATCAAAGACTAGATAGATATAGAATAAAATAACCGAGAGACA
TTGATTCTTCAACAGATTGATATATAAGCGAGAATAATACACCATGTGGTGCTTCTTGCG
AGTGCGGGCAAGTTTTGCAGAGTCCAGTTGATTAGCTTGGAGCTTGAAGCTGGCTTGAAG
CTCCAACTCGTCAAGCCAACGCAAAGTTTCTGGAAGAACAAAGTCGGCAACATTTTGAAA
CTCAAAGCGAGGGGTGCAAAGGACTGTGCAGTCTTCCTCAGCCAAGAGGGCGACATGCTT
CTTGTTCGTCAGAGTAGCAGCAGTCTCATCTTCCAGATTCTTCTCATTCGCCTGAGCCAT
GTACTGCCTGAACTTTTCGAGATAAGCCAAACTAGGGGCGCATCTCATTGCAATAGTAAA
CATGTAACCAAGAGCATCCACTTTCAGGCGCTTGCACTTGTCCAGTGAATCACAATCTCA
TGCGGATACTGTGAATCAGTTTCCTTGCATATAGCAACTTGTTGGCGAGCAAGAGACAAG
TGAGTAGGATCAAATCGCTGATAGAGGAGGCCACCGGGATGAGTTCGATTGCGGGGAGGA
AACTCTCTAGAAACCTTAGAGAGCATATGCATAAAGGTTTTCCCTACGCACCTAACCGTC
TCGACGGAAGTCTTATGGATAAGGTCAAACTTAGGGCAAGCCTTGGCCTCGAACCTGACA
AAGAGTGATCTCGTAAGGTCCTTGAGAGAAACAGATACGATGGCATCAACAAAATCCTTT
TCAGTTAGAAGGACACTCATCTTCTTGAAAATCATCATCTCATCCACCATCTCTGCTTTA
TCTATCTGCACAAGTACGAGTCCAAAATATACAGGAATATCAATCATCAACTCATCATGT
CTACATATGCAGCTAAATTTCAATTCTATGCAATGCAAACAGAGACCATTGTTTTACCAA
ACCTATGCTCTCACTTATGTTTAT
>AT4G16380.2 | Heavy metal transport/detoxification superfamily protein | Chr4:9254555-9256217 FORWARD LENGTH=1343 | 201606
TCTCTCTCTCCCTTGAAGTAGACTCTAAGCTAAAGCCACCGTCAGATTTTCAGATCTCAG
ATCTCAGCTCTTCATTCGACGCCATGGCCGAGAAGGGCAAAGAAAAGGTTTTCTTCTTCT
CTTCTCTTCTTATTCAGTTAATGGTATTCTCTTATTATAGTTGTTTTTTTAATTTGTGGG
TCTTGAGGATATATTCAATCTTTATTTATTATTAACCTGAGGAGGTTTTTGTATATGTGG
TTTTATGTTTGTTTGTTTTTGTGTGGATTAAAAAAAAGAGTTGGCTACTTTGTAGAAACT
ATGAGAAGAAATCAGATTCTCTTTAAACCCCAAAAAAAGTAACTATGATGAAGTTGAAGG
TGGATCTTGATTGTGCCAAATGTTACAAGAAAGTGAAGAAGGTTCTTTGCAAGTTCCCTC
AGAAATAAGAGACCAATTGTTCGATGAAAAGTCCAACATTGTTATCATCAAGGTGGTTTG
CTGTAGTCCTGAGAGGATCATGGACAAACTCTGTTCCAAAGGCGGCGGCTCGATAAAGAC
CATTGAGATCGTCGAGCCACCCAAGCCTCCTCAGCCACAACCCCAACAACCACCTCAGAA
ACCTAAAGATGCTCAGCCTAAAGCTCCTGAGAAGCCTAAGGAACCTGAAAAGCCAAAACA
GCCTGAAAAGCTTAAAGAGCCAGAGAAGCCCAAACAGCCAGAAAAGCCCAAAGAACCCGA
AAAGACGAAGCAACCCGCACCCGCTCCAGCTCCCGCACCAGCACCCGCAGCCAAACCCGC
ACCCGCTCCCGCTCCAGCTCCCGCACCTGCCCCGAAGCAGCCGGGACCGCCACCGCAAGC
GATCCCGATGATGCCGCAAGGGCAGCCAGCAATGTGTTGCGGGCCCTACTACGATGGATA
CGGAGGGCCAGCATTCAATGGATATGGAATGCCGCCGCAGCCTTACGAGTGCTATGGACG
ACCAGTCTACGAGAGCTGGGGTGGGGGCTGCCCACCACCACCACCTGCTTATAGACAATG
CCACGTCACTAGATGTGATTACTTCAGCGAAGAGAATCCACAGAGCTGTTCCATCATGTG
AATTTGACTTCTTTATCTCTAAATCCTTTATTTTTCCTTTAATCTTTTTTTCTTCTTATA
CAAATAATAATTAAAAAAATATAGAGATGTTTACGTGTAATGTTGTGATTAAGAGAACCA
ATAAGGAAGGAACGTTGTATTTTGTAAATGGTAGCCATTTCCAATATTTGGTTGTCCATT
CGAAGCTGTAACTGTAAACACTATAAAGAAATTTGTTTCATGTTCTTCTTTATATGAACC
AATAATAGTATTTCGCTTTATTC
>AT1G18670.3 | Protein kinase superfamily protein | Chr1:6426785-6430912 REVERSE LENGTH=2895 | 201606
TTTTGATTTCGTCTTCCGCAATTCACGCAGAAATCAAAAACTCTAAAAGAAAAAAACAAC
ATTCTCTAAACTTTTCTCTCTGTATATATCTAACGAAAACCGCAACAGCAATAGTTTCAT
CATTCACCGGAGATCCGAATCACAATAACCGGCGCCGGTTTAAGAGATAGTTCCGGTACA
CATGTGTTGTTGACGCGGAGGAGCGAAATTCTGGGAATGGGTTGTGTCAACTCGAAGCAG
ACTGTTTCTGTAACGCCAGCGATCGATCACTCTGGTGTTTTCAGGGACAATGTTTGTTCT
GGTTCCGGTAGAATTGTGGTTGAGGATCTTCCTCCGGTGACGGAGACGAAGCTTTTGTCG
TGGTGGAGCAAGAGCGGGAAGAAGAGTAGTAGTAAAAAGAGCGGTAGTGAGTTGGGTAGC
GATTTCGGTGAGTTGAGTGAGTCTGGTCGAGCGAGTTCGAATTGTAGGAGTGAGTCGGTG
AGTTTCCGCCTCGGTAATTTGAGCAAGTACCTTGAAGCTGAGCAGGTCGCAGCTGGTTGG
CCTGCGTGGCTTAGCAACGTCGCTGGTGAAGCTATTCATGGTTGGGTTCCATTTCGATCC
GACGCTTTCGAAAAACTCGAAAAGATTGGACAAGGGACTTATAGTAGTGTGTTCCGTGCA
AGAGAGACTGAAACAGGGAGGATAGTGGCTTTGAAGAAAGTTAGATTTGACAATTTTGAG
CCAGAGAGTGTTAGGTTCATGGCTAGAGAGATTTTGATACTTAGGAAACTCAATCATCCC
AACATTATCAAACTAGAAGGTATTGTTACTTCAAAGCTATCTTGCAGCATACATCTCGTG
TTCGAGTATATGGAGCATGATCTCACTGGTCTTCTTTCTAGCCCTGATATCGACTTCACT
ACTCCACAGATTAAGTGTTATATGAAACAATTGTTGTCTGGACTTGATCACTGTCACGCA
CGAGGTGTGATGCATCGGGACATTAAGGGCTCAAATCTTTTGGTGAATAATGAAGGAATA
TTGAAGGTTGCTGATTTTGGGCTAGCTAATTTTTGCAATGCTTCTGGGAATAAGCAACCT
CTTACAAGTCGAGTTGTGACTTTGTGGTACCGTCCACCTGAACTTTTGCTCGGGGCAACG
GAATATGGAGCATCTGTTGATTTGTGGAGTGTTGGCTGTGTTTTTGCTGAACTTCTAATT
GGAAAACCGGTTCTGCAAGGGAGAACTGAGGTCGAGCAGTTGCACAAGATATTCAAACTT
TGTGGATCTCCACCTGAAGATTACTGGAAAAAGTCCAAACTTCCTCATGCAATGCTTTTC
AAACCACAGCAACATTATGATGGTTGTCTCCGAGAAACCTTGAAGTTGAAAGGTTTATCC
GATGCTGACATCAATCTTATAGAAACTCTTCTTTCTATACAGCCCCACAAACGTGGGACT
GCGTCTACTGCCCTTGTTTCTCAGTATTTTACTTCAAAGCCTTTTGCTTGTGATCCCTCA
AGTTTGCCTGTATACTCGCCTAGCAAGGAGATTGATGCAAAGCATCGAGAAGACACAACA
AGGAAAAAAATCAGCGGGAATGGGAGACGTGGTACAGAATCGAGGAAGCCAACACGAAAG
CCCCCTGCATTTGCTAAACTGGCACCAGCTGAGGATGTACGGCACCACTCCCAGAAGTTT
CAGAAACGTAATGGTCATTCAGTTCATAATTCGATTGATAGTGATTCCACTTTATTTGAG
AAAATGCAAAAGCCATCAAATCATGAAAAGGATGAAGCTTCTCATGTGAAGAACGCATCA
CAAGGAGATGTGCCTTTCTCAGGGCCTTTGCAAGTCTCTGTATCAAGTGGTTTTGCGTGG
GCAAAGCGACGAAAAGATGATATATGTGTTAGATCACATAATAGATCTCTTTCAAGAGGT
CATATTCCTAACCTGTTGGGACCTTCTCCTGCTTTCAGTGAGAATACTGACGTTGACTCT
AAAAACAATGAGAAAGAAAAGGAAGAAAAACATGGGGAAAGAACGGATTCTCAAGACCGT
GAGGCGTATGAGATGTTGAAACTTTCAATGCTAAAGAAGTGGAGGCAACTTGAACGACCA
GATTCTTTTGGTGGTTCTGACGAGTATCATTCACAGGAACTGTCATTGGAACTTTATCAG
CGAGAAGAAAAGGCAGCAAAGCTGGGTCATTTGGGTTACGAAGACAATGATGAGAAAATC
GAATTCTCAGGGCCCTTGTTGTCTAAATCTTATGGAGTTGATGAGCTTTTGGAACGCCAT
GAACGCCAAATTCGCCAGTTAGTTAGAAAATCGTGGTTCCAGAAAGGTAAAACCATGATG
CTAATAACTAACAAGAAAAAGAGAATGTTTTATGATTAACTGTGATGAGCAACAATTGTA
TGGCTTCGTGAATTGCAGGTAAGAAACAAGGGAAATGAATGACTCTGCATAAACCTTTCT
GTGTCATGAAACAAGCTCCCCAAGTGGATCTAGAAGAGAGCTCCTAGAACTCAAAAGACT
ATATGCATTTTGATGGTTTGAGAAAGACAACGTTAACAAGATCTTCAGACAGAAACTGTG
ATGGTGAAGCAAATATGGAGAAAGCCATGAAGCATTATTATTTTCTGTTAATGTCAATTT
ATAATATAATCTTCTCTAATAAATCAAAATTTTGAGAATATGACAATTACAGCGCAGTTT
TCTGATTTTTCATGTATAGGCATAAGCATATCTATAAAATATTCAATTGTAGTATAAATA
AAAGATCTGGATATTTGTTATACAGAAATTATTGATTATAATCCAAAGTTGGGACACCAT
CTCGTTTTGTGATGTGTGGTGGTCACTGGTATTTAATGATGTCTCGTGACGATGGTGTAT
GGGAGTGATGTTGGA
>AT5G04310.3 | Pectin lyase-like superfamily protein | Chr5:1205033-1207679 REVERSE LENGTH=1852 | 201606
GGGTAATTCAAGTAAACTGAGTCACTCTTACAAAAGTAAGAATCAGATTGGAGAAAGGTG
GGAGAAATAGTTTTGATTAAGCACTTTAAGGATTCTCTGACCCCTTTCACACACTCTCTC
TTTCTCTCTAATTTTCTTTTCTTCCACTTGAAACAAACTAGAGAGATTAGAGAGAGATAC
TATGTAGGAAGGCAAACACACAAATAAAATTCTTTTGGCCCTAGTTTATTATATAACCCA
ATTTGCACAATTCCCCATAAACCCATATTTAAGGAACTTGAGTTTCTAATTCTGCTGGTC
TTTTCATAAGATATAATAGGAGATATAATGGTGGCTCATGAGAGGAGGATCCATAATCTT
CAAAAACCAACGTGCATTTGCATTATCTGGTTTTGCCTCTTGGTTTCTCTCTCTCACCAT
GGAAGAGCATCATCAACCTCAGCATCTATCTTCAATCTTTCTCTCCCACACCAACACCCA
TTCCCTGAACATGTTGTTCTTAATGTTCAAAGAAAACTCAACGATTCTCTCTCAAGAAGA
CAACTTCTCACTTACCAACAAGACGACGGCACCACGGCGTCGTCACCAATACCTTCTTGC
ATCACCGGAAACCCAATCGACGATTGTTGGCGCTGCGACCCAAACTGGTCGGCAAACCGC
CAAAGACTCGCCGATTGCTCAATTGGTTTCGGACAAGGAACACTCGGAGGAAAAGGCGGT
CAGTTTTACCTCGTCACCGATTCCTCCGACAACGACGCAGCGAATCCAATTCCCGGAACT
CTTCGACACGCCGTGATTCAGCCAGAACCACTATGGATCATCTTCTCCAGCGACATGGGA
ATCAAACTCAAACACGAGCTCATCATCGGAAGCTACAAGACAATCGATGGAAGAGGCACG
AATATCCAAATCACCGGCCATGGTTGCCTCACGATTCAGCAGGTTAGCCACGTCATCATC
CACAACGTTCACATTCACCACTGTAAACCCTCCGGCAACACTTTGGTCGCTTCGTCGCCT
ACACATGTTGGATTTCGAGGAGTCTCCGACGGAGACGGAATCTCAGTATCAGCTTCTCAT
CACATTTGGGTCGATCACTGTTCTCTCGGTTACTGTGCGGACGGACTCATCGACGTCATC
CTCGCTTCCACCGCCGTCACAATCTCCAACAACTATTTCTCTCATCACGACGAGGTTATG
CTCCTAGGTCACGACGACCGGTACACGGCTGATAAGGGGATGCAAGTAACAATTGCATTC
AACCATTTCGGAGAAGGGCTTGTTCAGAGGATGCCGCGGTGTAGGCACGGTTATATCCAC
GTGGTGAACAACGACTTCACGGCATGGGAAATGTATGCAATCGGCGGAAGTGCTAGCCCT
ACAATTAATAGTCAGGGTAACCGTTACACCGCACCTATTGATCCCAATGCCAAAGAGGTA
ACGAAGCGCGTGGACTCAAACGAGAAACATTGGTCGGGATGGAACTGGAGAACGGAAGGT
GACGTTATGGTTAACGGAGCTTTTTTCGTGCCGTCAGGTGACGGAGTGAGCCCAGCGTAT
GCCAGAGCCACCAGTGTTCAGCCTAAAGCCGCCGCGATCATTGACCAGCTCACGGTCAAT
GCCGGCGTTTTCGGCGATCCAAGGTATTATTATCAAATCATCTATTCAATTGCTTCCTCC
ACCCAAACTAGCATCTACTTTATTACGTTTATTTTTGCCTCTATACTTTTATTCGATTCT
TTTAATTATTTCTAACACTATATTCTAGACTATATAACATTCAACATTTTTTTCTTTAGA
AACGTATATTTCCTAGTTATTTCATTATTTTGTGAGAATTTCAAAACGTTGG
>AT1G03840.1 | C2H2 and C2HC zinc fingers superfamily protein | Chr1:967470-970334 REVERSE LENGTH=1923 | 201606
TACAGATCAAGGTGCTTATATTTTTTTGTTTGAAAGAAAGAGGAATATTATTTTTTAGTA
CACATATGGGGCTTAAGTGTGTAGGGTGTATATATAAAGTGATCACCCAATATAACTTAT
CTTTTGTGTTTGCCTCTCATTCATAACTACATCAGATTCTAAGTATTTCTATTTATTTTC
TCTTCATTACCTTTGCTCATCCTCCATCTCTTATTTAAAACTTAATTAATTACCTTTTCA
ATCTCTTCCAACAAAACTTTTGTCCAAGAAGAAGACATGACAACTGAAGATCAGACAATT
TCAAGTAGTGGAGGATATGTCCAAAGCTCATCAACAACTGATCATGTTGATCATCATCAT
CATGATCAACATGAATCCCTCAATCCTCCTCTTGTCAAGAAGAAGAGAAACCTCCCTGGA
AATCCTGATCCAGAAGCTGAGGTCATAGCTCTATCTCCAAAGACACTTATGGCCACAAAT
CGTTTCCTCTGCGAGATATGTGGAAAAGGGTTTCAAAGAGACCAGAATCTACAGCTTCAC
CGTCGAGGACACAACCTCCCATGGAAGCTAAAGCAGAGGACGAGCAAAGAAGTAAGGAAA
CGAGTGTATGTATGTCCAGAAAAGAGTTGCGTCCACCACCATCCGACGAGGGCACTTGGT
GATCTTACCGGCATTAAGAAACATTTTTGTCGGAAACATGGCGAGAAAAAGTGGAAGTGT
GAGAAATGCGCCAAGAGATATGCAGTCCAATCTGACTGGAAGGCTCATTCCAAGACTTGT
GGGACTAGAGAATATAGATGCGACTGTGGTACAATTTTCTCCAGGAGAGACAGCTTCATT
ACACATAGAGCGTTCTGTGACGCTTTAGCAGAAGAAACCGCTAGGCTAAACGCAGCCTCG
CATCTCAAAAGCTTTGCCGCAACCGCTGGTAGTAATCTAAACTATCATTATCTCATGGGG
ACACTTATCCCATCACCATCACTACCACAACCACCGTCGTTTCCGTTCGGACCACCGCAA
CCGCAACATCATCACCACCACCAATTCCCAATCACAACCAACAACTTCGATCATCAAGAC
GTCATGAAACCAGCGTCTACGCTCTCTTTATGGTCGGGAGGAAATATTAATCATCATCAG
CAAGTGACCATCGAGGACCGTATGGCGCCGCAGCCGCATTCACCGCAAGAGGATTACAAT
TGGGTTTTCGGAAACGCGAATAATCACGGCGAGTTAATAACGACGAGCGATTCACTCATT
ACTCATGACAATAATATTAATATCGTCCAGAGTAAGGAAAACGCTAACGGGGCAACTTCT
CTTTCCGTGCCTTCTCTTTTTAGCAGCGTTGACCAAATTACCCAAGACGCAAACGCTGCT
TCTGTGGCTGTTGCAAATATGTCGGCGACTGCGTTACTCCAAAAAGCTGCTCAGATGGGA
GCGACTTCTTCTACGTCACCAACGACGACGATTACTACCGACCAATCAGCGTATCTTCAG
AGTTTTGCATCGAAGAGTAATCAGATTGTAGAAGATGGTGGCAGCGACAGGTTCTTTGCT
TCGTTTGGATCGAACAGTGTCGAGTTAATGAGTAATAATAATAACGGTCTTCACGAGATC
GGGAACCCTAGAAACGGCGTTACGGTCGTTTCGGGGATGGGTGAATTACAGAATTACCCT
TGGAAGCGTAGAAGAGTTGATATTGGGAATGCGGGAGGAGGAGGGCAAACTCGGGATTTT
CTTGGGGTTGGTGTACAAACAATATGCCATTCTTCCTCTATCAATGGATGGATTTGAAAC
ACTCTTTAATGGATTTTTCTACCTTATTTATGAGTGAACTTAATTATCAAAGCTGATTTC
TTTAATTAATTTTAAAAATGATTTATTTCACCAGACCAAAATCATAAATTAATTTTACGA
TCG
>AT5G63350.1 | von willebrand factor A domain protein | Chr5:25379931-25381317 REVERSE LENGTH=1387 | 201606
ATTACAGAAGGAAAAAGAGCATGTGCAAGTGCAACGGTGATAAGCGTATTCTAGACAAAG
ACACGCGTATCAACCCAACACTTGTCATCTTCAGAGTCCCTATATAAACCCCTTCACACA
CACCTCTCTTCATTATTCTTCAAAGCTCCCACTAAAACCTATTAAGAGAGAAAGATATAT
ACAGAGAGAGATCATGGACGGTAGGGGAGGTTGTTGCATAGCCAGATATGGTGGTTACGG
TGGTCGCTACGGTCTCTCCAAAGCAGATCGAATCATGCTTCGTTTTCGTCCCATTGCTCC
TAAACCGGCCAGCGACGGTGGAAGTGTCTCTCTCACCGGGAAGAGCGGCTCCACCACAAC
TACAAGTGGTGGAAGCTCCGATCTCTCAGGTAAATCTGGGAGAGGAAAGAGAAAGTATCA
AAAAGATTGTTCCGGTGGGAACTCCCGAAGGTGCAATAAGAAGAAGAGAGATCTAAGTGG
AGACACTGCTACTACCACGGCGGTTACATTGTCTCTTTTACCAGAGACGCCTGAGAAACG
AGTTTTTCCAGATCTGAATGCTTTTCCGGTGGAGAAGCAGAAGCGAAACGGTCCTTTATG
GCTGAGTTTCAACGGCGGTGGTGAGATTTTAACGCCGTACAAAACGGCGGAGATATCACG
AAGGACGGTGGTGGTTTCGTCGTGTGTGACGGTTGAGCGTGTGACTGACGCTTGGATCGA
CGGTTATGGATTAGGGGAGACAAATCAGGAGAGGAAGATGAATCTAGTGGAAGACACGTG
TCCTGGTTTTATATCGGACGGTGTAGGGAGAGTCACGTGGACCAATGAGGCGTATAAGAA
GATGGCTAGAGAAGATATTAATATTCCGATGGAGGAAGGTGTACCGGAGGATATTAGTTA
CGATAATTTTCACGTGAACGTACGGTTAGTGATGAAGGAGAGGCCGATGCTAACGTACCC
AGCTTTCACATGCAGAGTGAGATTACAGTACACGTGTCAAGATCGAGAAAGAGGATCCGT
CACGGTGCCTTGTGACGTGTGGAGAATGGACGGCGGTGGTTTTGCGTGGAGGCTTGACGT
TAAGGCAGCTTTGTGTCTGTGACGTTCTTTCATTCGCCACCGTTGGATTTACAATGGTGA
AAATGATGAATGGTCCCGATCGTATCGTATCACACATGGCCCTTCGTAGAACTAAAAATA
TAGCAAGTGATAAACTTTGGTTATTTAATTTTCACCTTGAACATATGTTTCTGTGTTTTA
TTTTTTAGTTTGCTTTCTTCTTTAGTTAGTATTTTGTTTATAAAATGCTGTTTTCTCTAA
ATTGCTAATCTCAAATTTATGTTTTTTTTTGTTTTGCTTAAAAATTTCAAGAAAGTTGTA
TATATGT
>AT5G03360.1 | cysteine/histidine-rich C1 domain protein | Chr5:822077-825184 FORWARD LENGTH=3108 | 201606
TCGGAGCTCATGATATCTCTTATTTCTCAAATGTTAACCATCTCATTCTCCGGGGATGAC
TCACCACAGATGCATTCAAAGTACATAAGACTTGCTTGTCAACTAATCTCTTTGGTCAAC
TCTCTGGATTTGGATTCGCAGTCAGAGCCTAAGTCGAAGATCATATCGCTCATAAAGCAA
ATAATCTCTGTCAGCAACTCTGTTTCAGGACCAGGACCAGAGTGCGAGTTGGTATCACTG
GTGACTAAAATGATCTCTATCATCAGCTCTACATATTTTGATCTCAAGCAGTCAGAGCCG
GAGCTTATATCACTTACCGCTCAAATATTCTCTATCCTCCTAGCAATGGACCAGCGCTCG
GAGCTCTTAACACTCCTTTCTCAGCTAGGCCGTCTCGTCCAGACGGAGGAACTGAAGATC
ACCAATAACCAACAAGTACCTCTCACCGAAGAAACAGATGTTTTCGACGGCTACACAGAG
GTTACGAATTGGGAGTCGGAGCTCATTTTATATATCATTTCTCAAATGGTATCTTTAATA
AGAGGTGAGGATATGTGTCTAGAGCTGGCAACAGATCTCACAGGATACGTTACTCAACTT
ATCCCTCTCATCAAATCTTTAAATCTGGATTCGAATCCGGAGTCGGAGCAAGAGCCGAAG
ATCACATCACTCATTAGGCAAATAATCTCTCTCAGAAACACGTATGTTTCTGGACCAGAG
TCGCAGTTGGTATCACTCGTGACTCGGATTATATCTATCATCAGCTCTACAGACTTGGAT
CCCACGGAATCACAATGGAGGCTCACGTCAGTCACTTATAAAACATGCCGTATCCTCAAC
GAAATGAAGGATTCGAATTCGGAGATGGCATCACTCATTAATCAAATACACGATCTCGTT
GATGCAGATGAGAGACGAAAGCCAGAGTCGAGGCTCATATCACGCATCACTCAACTAATG
TCTCTCACAAACTCTTGGAGTTATACTTCAGATAGGGATTCCAAGATCATATCTCTCATT
ATTCGAATAATCGATCTGGTCAAATCGATGGATTTGGATTCGAAGACGAAGCCGAAGTCG
AAGCTAATGTCACTCATTACTCAAACAATCTCTGTTTACAACTCTATGGATTTGGATTCT
CAGCCGAAGCCGCTAAGGAAGCTCATATCACTTGTTTCTCACTGTCTTCATAACGTTAGG
CCTACAGATTCGGACTCAGACTCAGATGGGAATTACGTGTCACACGTTGAAGATTCATTG
AATCACGAGCCGGAGCTGGAGCTCATTTCACTCATCCATCAGATAGGCTCCCTCGTCATT
TCTATGAATCCAAAATGGAAGAAGCTTATTTCCTTCTGCCCTATATTTGAAGTAAGTTTG
AATCATGGTAAATTTCAAGTGAGCCAGGAACTCACCTGCAGAAGCAATCGGTTATACTAT
ATCCCTATGAAGTGGGATTGTCTCCAGGTCAACTGGAATTTACTAAAGTTACCAGGAGAA
AATGACTTCACTCATTTTCGATGTCGAGGTTGCAATGGTGAGAACCATAAAGGTTATGAA
CAGGCTCCGGTTGATGTCAAACACCCTCTTCATCCAAAACATTCTCTTCAGCTTGTTTCG
TCGCAACCTTCTAGTGTTAGAACGAGGGAATGTTATTGCTGTGATGAAGATCTTGCCCAT
ATATTCTATTGTTGTTTGGCTTGCAATTATGCTATGAATGTAGCTTGTGTGAAGAAACCT
AGTGTCTTATATAGAGACTATACGAGGTGGCATGAGCATAAACTTGCTCTGTTTCCAAGA
CTGCAGGCTTCCAGCTTAACTTGCAACCTATGTGCCTTGGCTGATTCTAGCTCGCCTATC
TATATGTGTCCCCCTTGCGACTTTGTCGTCCATCAAAGGTGTACCGGCTTACCACGTGTT
ATAAGGATTTCCCGCCATCTCCACCGTATATCATTTACCTACTCCTTTGACCAAGGAGAT
TTGTGTTGTAGTGTTTGTCGCAGAAAGATAGACAATGATTACGGGGGCTATTCTTGCATC
AAGGACGGTTGTTCATATGCGGCTCATTCAAGATGTGCAACACAAAGAAATGTGTGGGAT
GGCATCGAACTTGAGGGAAAGCCAGAAGAAGTTGAAGAAGAAGTCGTTGAACCGTTTGTG
ACAATAAGCCATGGAATCATACAACATTTTAGTCACCCACAACATCATTTGAAACTTGAC
GAGAACACGAGCAAAGATTACGACGAGGATAAGTTATGTCAAGCATGCATCATGCCAATC
TACTTCGGTAACTTCTACTCTTGTGTGCAATGTGATTATATACTCCACGACGAATGTGCG
AGTTTCCCTCGCAAAATGCATCATCCGATACATCCACATCTGCTCACTTTAGTGAACTCT
GATGGTGTTATCAACGTTAGAAAGAAATGTTCAGCTTGTCCTTGGATGTGCACAACTGGT
TTCTTCTATGAGTGCAGTAAAGAAGATTTCCAGCTACATGTGCAGTGTGCCAACGTTTCT
GAGCCACTAGTCCATGAAAGTCATATGCATCCTTTATTCCTAACAACCAAACCAGAAGAG
TGGAGAGTATGTTCCGCTTGCAAAGAGTCAGATTGTACTGTGACAAATGAAACATTCAAC
TCCATAGAGTGTGATTTTGCTTTGTGCTTTAGATGTGCTACTTTACCTCAAAAGTTGAGG
TATAAGCATGACAAGCATACGCTCACTCTTTCGTATGGCGAGGAGACAAGTACCATGCCA
TCTTGGTGTGAAATTTGCGAGAGAAATATAAATCCACAGGAGCGATTTTATATGTGTGAT
GAGTACTGTTGTGTCACCCTACATATTGAATGTATGCTTGGGGTGGCTTTATACATCAAG
CCTGGTTCATCGTGGATCAGCTTCAACAATAAAAAGATGTATGCTCTGGCCAACAATCAT
CATATGTCTCGACCTCTTTGCTTCATTTGCAAGGAGCGTTGTCCCCACAAAATAGTTTTC
AAGTACGATGAAGTTATATTTTGTTCCCAAAAGTGCAGGGGGAAATATAGGTACTAGAAG
AGTGAACAAGTAGCTTGATGATCATTACTAATTTGTTTTTTGCGAGTA
>AT3G03760.1 | LOB domain-containing protein 20 | Chr3:943557-944834 FORWARD LENGTH=1058 | 201606
ATAAGTAGAGATATCGTTTATCTCGCAAGAAACTCTCATCAACTAAAGCTAATTATTTAA
TGTTTGTTTGGTGATATGGCTGATCAGCAGCGAGGCCACAACACCTCAGATTCTCGCCGG
AAATCTCTAGCCGGAAAAAGAACCTCACAGCAAACTCCGACGTCATCACTTAGTTCCGGC
GGAGTATCCATGGCAGCTGCAACGACGGGGACAGGGACGGCTTCGCCTTGTGGGGCTTGC
AAGTTCTTGAGAAGGAAGTGTGTGAGTGGATGCATTTTCGCTCCACATTTTGGGTCAGAC
CAAGGAGCGGCTAGGTTCGCGGCGGTTCATAAGGTTTTCGGAGCCAGCAACGTGTCGAAA
CTGTTGCATCATATTCCGGTGAACCGTCGTCATGATGCGGTGGTTACGATCTCATACGAG
GCTCAAGCTAGGCTCTCTGATCCTGTCTATGGCTGCGTCTCAACCATCCTTGCTCTCCAA
CAACAGGTGGCCTCGCTACAGGCGGAGTTATCGGTGGTGCAATCACAACTGATAAACAGT
AGAGTCGCAATGGCCAACGTTATGCAACAACAAACTCATCACCAACAACAGCAACAACAA
TTAGTCGTTATGCAACAACCCGAATACTCCAACAACTCCTCCGCCTCCACCACTCTCGCC
GGAGCCGCCATGAACAGCTTCACCATGACGGCAGATGCAGCAGCCGTCAGCTATGACGTC
ATGGCTCCGACTAACTTAGAACATTCGTTGCAGCCAATGCCACCGCATCAGCAAAGGAGA
GGAGATTATCAGCATGAGGATGAGGAAGAGAGCGGTGCTGATTTTTCGGTGGCTGTTGGA
TCGACGGCGGTGGCTTCGAAGGTTATATTTCCGGCGGAGGATTTTCACCGGAGATGAATG
TATTACCTAGGGTTTGTCTTTAATTTAAATATATCTCCGTTTTTATAATAATGTTGAGAA
AGAGAATAAGTATATCCAGCAGACGTATACTATACATGTAGAGTTGTCGTGAAATATTTG
AATGAGATATATGCATGTAGTTATTGGTTAATTATCAT
>AT5G13370.1 | Auxin-responsive GH3 family protein | Chr5:4286740-4289663 FORWARD LENGTH=2283 | 201606
ACCCAATAAAAGCTTTTATCTCCTCGTAGTACTCAAGTTGGATTTGTTTTCTCATCCTTT
GTTAAATCCTCTTTATGAGAAAAGAACAAAATCAACTCATACATACACAATTGCCGGTAC
CCTAACATTTCGCCACACCACACCTTTTGTCTCCTTTATCCAATCTCTCCTCCATAGTTC
TGAAGCTTCGAGAGAGAGGGGCCAGAAGGTCACCCAGAACAGAGGTTTTGCAGACAATAG
AAAGCAGTAAGCAAGCATGTTACCAAAGTTCGATCCAACAAACCAAAAAGCTTGTCTGTC
TCTTCTTGAGGATTTGACCACCAACGTAAAGCAGATTCAAGATTCCGTATTGGAAGCAAT
ACTTTCACGTAATGCTCAAACTGAGTATCTTAGAGGTTTCCTCAACGGTCAAGTCGATAA
GCAGAACTTCAAGAAAAACGTACCCGTTGTGACCTACGAAGATATTAGGTCTTATATCGA
CCGTATCGCTAATGGAGAGCCGTCTGATCTCATCTGTGATCGACCCATCAGTGTACTCTT
GACCAGCTCGGGTACTTCAGGAGGAGTTCCAAAGTTGATTCCTTTGACAACAGAGGATTT
GGAACAGAGGATTTCGTTTTCTTCTCTCTATGCACCTCTACTCTACAAGCACATCGATGG
GCTTAGCGAAGGAAAATCTCTCATATTTTATTTTGTGACCCGAGAGAGCAAGACTGCCAA
TGGGTTGATGGTCAGGACTATGGTTACTAGTTTTTTGAAAAGCATTAAACAGACCAACTC
ATTTCTTTGGGATAGCTTACAGGTAAGCCCGCATGCGATTACTACTTGTGCAGACACTAC
TCAGAGCATGTACTGCCAATTGCTTTGTGGGCTTCTTGAAAGAGATAATGTTGCTCGCCT
CGGTGCACCCTTTGCTTCATCATTCCTCAAAGTAATCAAGTTCTTGGAAGATCATTGGCC
TGAGTTATGCTCAAACATAAGGACTGGCCGTCTCAGCGACTGGATCACAGACGCGACCTG
TACTTCAGGGATCGGTAAGTTCCTCACTGCTCCAAATCCGGAACTAGCAAGCCTGATCGA
GCAAGAATGCAGTAAAACATCATGGGAGGCAATATTGAAGAGACTTTGGCCAAAAGCAAA
ATGCATCGAATCCATCATTACAGGCACCATGGCACAGTACATTCCATTGCTGGAATTCTA
TAGTGGTGGTCTTCCTTTGACTTCATCGTTTTACGGCAGCTCTGAATGTTTCATGGGTGT
CAACTTTAATCCTCTGTGTAAGCCTAGTGATGTGTCGTACACCATCATTCCATGTATGGG
GTACTTCGAGTTCTTAGAGGTCGAGAAAGACCATCAAGAAGCTGGTCATGATCCCACAGA
GAAACCTGTGGTTGTCGATCTTGTCGATGTTAAAATCGGCCATGATTATGAACCTGTTGT
CACAACGTTTTCAGGTCTATATAGGTACCGTGTGGGGGACGTTTTAAGAGCGACTGGTTT
CTACAACAATGCGCCACATTTTTGTTTCGTGGGAAGACAGAAAGTTGTTCTGAGCATCGA
CATGGACAAGACCTACGAAGACGACCTCCTCAAGGCAGTGACAAACGCAAAGCTCCTGCT
TGAGCCACATGACCTGATGCTCATGGATTTCACTAGCCGTGTAGATTCGTCCTCGTTTCC
AGGACACTATGTAATCTATTGGGAACTCGGGAGCAAAGTCAAGGACGCCAAGTTTGAACC
TAACCGCGATGTTATGGAAGAATGCTGCTTCACTGTTGAGGAGTCTCTCGATGCTGTATA
CAGAAAAGGACGAAAGAATGATAAGAACATTGGACCACTTGAGATTAAGGTTGTTAAGCC
TGGCGCTTTTGACGAGCTCATGAACTTCTTTCTGTCTAGAGGCTCTTCTGTGAGTCAGTA
CAAGACACCGAGGTCGGTGACGAATGAAGAAGCCTTGAAGATATTGGAGGCCAACGTTAT
TTCCGAGTTTCTTAGCCGGAAAATTCCATCGTGGGAGTTACATGAGTTACACTCCGGCAG
ATAAACCCGCAGTCATAATATCTGTGAGATTTGAGGGCAGGGGAGGAGAACAATGTTTAC
GACTTTTCTTAATTTAAACCTCTCTGTTTTTTTCCAGCCAACAAATGCTCTGTTCTTCAA
GTTTTTATCTTTACAAATGCATCAGAGTTACCAAATGCATGTTTATAAGTCATTTCCCAC
ATTGTAAATAACTTTACCAAATGCACCATAGTCGAGCCATTAATTTTAAATTTCGAAAAA
AAC
>AT2G13550.2 | hypothetical protein | Chr2:5648542-5649802 REVERSE LENGTH=1082 | 201606
TTTTTGAAATTTTGATATGTGACTCGCTTTTTTTTATCTTATTAGAATTGCAACGAGAAC
ATACAAGTCGAAAATCATACATAAGCCGGCGGATAAACAAAAATCCCTAGAGACAAAGAC
CAAAAGGAGGAAAACTAATCCCTAAAAACCAGACAGCCAAATTACCAAGAAAGGTAAAAA
CAACAAGATAAACTCGCAAAAAGAAGAGATGGAGACCAAAGCACTAAGCTGACCTATTGT
TCCATAGAGGTTCTCACTAAGATTTCCAAAAGAACACGTGAAGCAGCAATAAGACTGGTA
ATGCCACAAAATTAAGACATCTTTCTGAAGTCAAACCGCCAGGAACGAAAGCAAGAACCA
AATGATACTAGAGAGACAACAATCACACCATACCAAGGCACACGAGAAGACGAAAATAAA
CTAGGAACAAGGGAAGCCCTTGAGAATCGCCAAATGACAAGCCAAATAAGACAAACACCT
CTTGCACGCATGCATTTGCCGACCCAGTTTCAGCCAAATACCCGCACCGGAAGACAACCT
AAATCGCCTCCAAACAGCCACCACCCTGACGAGTCGTCGCCTAGTCCACAACAAGAACGT
CACATAACCCGGTCAGAACCCATCACCAGAGGCATCCACCAACTCAAAACGACTTCATCT
TCAACTGCAAACACACAGAACACAACGGGGGAAGACAAAAGGAAACAATTCCATATCGTG
ACAAACACTGACATAGCTTCAACTGACAAAACCAGATCAAGATCTGGAAATCAATCAAAA
CCCCAGCCGCATATACAGCCAAAATTGAAACAAAGCCTAAAAACGGGAGCTGCCAACAAC
ATAGAGACCAACCTCCGAAACAGATATAGAAGAGAAATTGGTCCCCGCACTCCCCAACAC
CATCAACCCTACAACCATATCACCATAAAAACGAGAAGGAAGAAATCTACAGACGAAATT
AAACAAAGACGCACAAGGCCAGAATCAGTGCTAAGGGGCAATGGAATGCATGATCAGCAT
TGGCGATACAGATACCTTTGCTACCGATTGCGCAGATTTGATCTCTCTCGTTGATCACCA
AG
>AT3G06270.1 | Protein phosphatase 2C family protein | Chr3:1895858-1898061 FORWARD LENGTH=2126 | 201606
AAAAAGACTGTTTCATAAACAGTGGATATATGGATTGGACTCACCATGTCATACATGGTC
TCGAGGTAAATTACACTTACTAAGTAATCCTTTATATTTTACATTTTTTACCATGTTGTA
TGGTAATGTGATAGCTACCTAATTCACAGGGCCTTAGGCCCATTAGGTTTTCAATATTTT
CATGGATTATCGGGTCGAGAAAATGTTATGATACCCGACCCGAAACGGGGAGAAAATAAA
CGAGAAAAGTAAGGAATTATCTCGAGGAAAAGAAAGCATCGATAATCTCAAAAAGTTTTT
GGTTTGATTTGGGAACTCGTGCGCGGCTGTGGCAGAGGCCAAACCCACCCGTGTACTCCA
TCCGTCGGATCCACCAAACCAATATTCTTTCATCTCTCTCTCTCTCTCTCTCTCTCTTCT
TCTTCGTCTTCTTCTCTTTTTATTCTTTCTTCAGGAACAAATTCCTCTGCTTTGGGCATT
TTAGGGTTTCTCAAATTTTTGACGCTTTCTCTTAAAAGGGTTGACGAAATAACCCTTTAA
GGGAAAAAACAAAGGTTGAGGAAGACCACCAAGGTGAAAAAAGAAAGAAGAATTCGAACA
ACAGCAGCAACAAGATAAAGTTACGAATTTTTCCTCTTTTGTAACCTTTGTTTCTCTTCT
TCCTCTTCCTCCATTTTTTTCCATTAAAGATTCTGCCTTTGGGTTCCAATTTCGTCTTTC
CTTTTTCGATTTTGCCGCGTTTAACATGACATTCGCAAAACCCTACACTTTTCTGGACGC
CATTGTTGAATCCCACGAATTTCGTTTCCCTAGAGATTGCTTGTTCTAGCCCCAGCTTGA
AGCTAAAGATTTTTCAAGGAAAGCACGTTTTTTTGTTTGTGCAATCGAATCTGTTTTTCT
GCGTTATGGGTTGTGTTCAATGCAAATGTTGTAGCCGATATCCTTCGTCATCATCAGATG
GAGATTCTCGTGGACCTTTAGAAGCCAATGGTGTTCTTAAGGGGAAAGATCAGAAACCTC
TTGGATCTATTCACGTTCCTTCTCCTAATTTCGATATGGTTTACTCTGTGTTATCTCAAC
GAGGCTATTACCCTGACTCACCTGATAAGGAGAATCAAGACACTTACTGCATCAAAACAG
AGCTTCAAGGTAACCCGAATGTTCATTTCTTCGGTGTCTTTGATGGTCACGGTGTGTTGG
GTACGCAGTGTTCGAATTTTGTTAAGGAGAGGGTTGTGGAAATGTTGTCTGAAGACCCAA
CTCTGCTTGAGGATCCGGAGAAAGCTTACAAGTCTGCTTTTTTGAGGGTTAATGAAGAGT
TACACGATAGTGAAATCGACGATTCGATGAGTGGTACTACTGCCATTACGGTTCTTGTTG
TTGGGGATAAGATTTATGTTGCCAATGTAGGAGATTCGAGGGCGGTTCTCGCTGTTAAAG
ACAGGAATCGGATTCTAGCAGAGGATTTGTCTTACGATCAAACGCCTTTTAGGAAAGATG
AATGCGAGAGGGTTAAAGCTTGTGGAGCTAGAGTGCTGAGTGTGGATCAAGTGGAAGGGT
TGAAAGATCCGAATATACAAACATGGGCAAACGAAGAGAGTGAAGGAGGAGATCCGCCGA
GACTTTGGGTACAAAACGGGATGTATCCGGGAACCGCATTCACGAGGAGTGTTGGTGATT
TTACAGCTGAGAGCATTGGAGTTATTGCAGAGCCAGAAGTGTCAATGGTTCATCTCTCGC
CTAACCATTTGTTCTTTGTTGTTGCAAGCGATGGGATTTTCGAGTTTCTTCCAAGCCAAG
CTGTTGTTGATATGGTGGGGAGATACGCAGATCCGCGCGATGGATGCGCTGCAGCAGCAG
CGGAATCATATAAACTGTGGTTGGAGCATGAGAATAGGACAGATGATATCACAATTATCA
TTGTACAGATTAAAAAGCTGTCTAATGAATGATGCACATTCCTATTTGCCCCTTTGTTTG
ATTTTTCTGTACTGTAATGTTACAGGTTTCATCCAACTATATAGCAAAGTTAAAAGTAAT
GCTCTCTCTTTTGTGTATGAGCTTCTTTTACCAAGATTAAATGACGTGTTTAATACGCTA
TTTGCTCTTACACGTTGCTTGTTGCG
>AT4G11970.7 | YTH family protein | Chr4:7181374-7183265 FORWARD LENGTH=1021 | 201606
ATTTTGTCTGTCTCTTGTTGTAATTTTGTCAGAGAGTACAAGTTACAGAAGCAAGGAAGA
CCATAAACTGTCAAAGGTGGATGTTGATCGACGTAACTTTCCTGATCAACTTGAAAGTGC
AAAGGCGAATAAGAATAGTAAACCAGGGTATCGAACGAGATATTTCATCATCAAAAGTCT
GAATTATGATAATATTCAAGTTTCAGTTGAGAAAGGGATTTGGGCTACTCAAGTAATGAA
TGAGCCAATATTGGAAGGCGCTTTTCATAAATCTGGTCGAGTGATTTTAATCTTCAGCGT
GAACATGAGCGGATTCTTCCAAGGGTATGCAGAGATGTTGTCTCCTGTGGGTTGGAGGCG
AGACCAGATATGGAGTCAGGGAGGTGGTAAAAACAATCCCTGGGGACGTAGTTTTAAAGT
AAAATGGTTGCGGTTGAGTGAATTGCCTTTTCAGAAAACACTTCATCTCAAGAATCCTTT
GAATGATTACAAGCCTGTCAAGATTAGCCGAGATTGCCAGGAATTACCTGAAGATATCGG
TGAAGCACTTTGTGAACTCCTTGATGCAAATAGCTGCGATGACGGGTTGCTGAATAGCTC
TTCTAGGGATGATTATTCAACAAAAAGGTCCCGCGCAGAACCTCCATCTTCTTCAGGAGA
CGATGAGTATAATAACAATCTTTGGGGCCATACACCAATGTCTTACCCTCCTACGGTCTA
CCCAAACCAGGATGACCTCAGCAGATTTCATCTTGCACAGCAGAGAGGATATGGAGTTTC
CCCCGAATATCTGCATACATCACCAGGTGCATCTAACTCTCGCACGGAGCAAGACAAGTC
TTTACGATTCAACTCATGGTGTTTGCCTTTGGAAAGCCCTCTCGCGAATTCTCTAACCGA
TGATGATTTTCTTGAAATGTCTTATGAAGAGTACGTTGAAACCCATGGCAAATGCATGAA
GCAGCTTGGTCTTCCTGTCAGTGATTCCACAATCACGATCAATACAAGAGCCATCAAGTA
G
>AT3G62560.1 | Ras-related small GTP-binding family protein | Chr3:23137286-23139145 FORWARD LENGTH=1100 | 201606
GCAAATTTCAATTTAACGTATAGAAGAATGTAATGAACCATATACCAAGTTTTGAATATT
TGCAATTTTGTTGTTTGAACACTTAATTGTTGTTCGCTTCAAAGTTCAATAAAGGCCTCA
AGGCCCAAAGTATATCTGTTACTCATCCAGTCGACACAGTCATACTTAAACGTCGCCGTT
TCCGTGTTCGAAGCTTCGTGAAAATCTTCAATCTCGCGAGAGAGAAGAAGAAGAAGAAGA
AGAAGAAGAAGCGATGTTCCTGGTGGATTGGTTCTATGGAGTTCTGGCAACTCTGGGACT
ATGGCAGAAAGAAGCGAAGATTCTGTTTCTAGGTCTCGACAACGCCGGCAAAACCACCTT
GCTTCACATGTTAAAGGACGAGAGACTGGTCCAGCATCAGCCGACACAGCATCCGACATC
GGAAGAGCTTAGTATCGGCAAAATCAAGTTCAAAGCCTTCGATTTGGGAGGTCATCAGAT
TGCTCGTAGAGTCTGGAAGGACTATTACGCTAAGGTTGATGCAGTGGTATACCTAGTTGA
TGCATATGACAAAGAGAGGTTTGCAGAATCAAAGAAAGAGCTTGACGCTCTTCTCTCTGA
TGAATCCCTAGCAAATGTCCCTTTCCTCATCCTTGGAAACAAAATCGACATTCCGTACGC
TGCATCAGAAGACGAGCTGCGTTATCATCTAGGCCTCACCAGTTTCACCACTGGGAAAGG
TAAAGTGAATCTAGCAGGAACAAATGTTCGTCCTCTTGAGGTGTTCATGTGCAGCATTGT
CAGAAAGATGGGTTACGGCGAAGGATTTAAATGGGTTTCTCAATATATCGACTAGATCAA
TCATATTTAAGTCTTATCTATCTATACTGTGTGATTGGTATCTGTACGTGTTATAACCTA
ATGTATAATTACGATTAATGTGTGTATACAACAAGATTTGACGGCTTTTAAATTATCAAT
TTTGTGTTTACAGACCAAAGTTGAATCCTATGAAAAGTGTGAACCCATTTGTCTGTGACT
GTGTAACTGTGTGGGGCTTAAGAAATGGCTGTATCTTAGCTTTTTTATGAAAATTCGAAA
GATGAACACTTTTACTTTAA
>AT4G34730.1 | ribosome-binding factor A family protein | Chr4:16569368-16573955 REVERSE LENGTH=1843 | 201606
GTTTGACTTTTATAGATTTGTGTTACTTTACAAGGCTTGTTTTGTTGATGTTCCATCTCT
TTCAACAAACACTCTAAATTGTGATTTGTGAACATCAAATAAATTACGTAGGTAGTAAGA
AACATATTTGTTCTTGTAACGGTAACTTAATTTGACTTTTTGTTACATTGATCAATTTCC
TTTTCTTCGCAAAACATAGAAAAAAGAGACAATTTCCTTTTTTCAATGGAGCGTTTGCTT
ATAAATACTCCAACTCTCGTATCTTCTTCTTCGTTGAGAAATCAAAATACCATCTTTTAT
CTTCTTCTTCTTCTTCTTCTTCTTTCTTTTTCATACCTGCAATTTCCCTGAGAGACTGAT
CACTGATGTGCTTTCGTTCTCTCGTGACAACAATCTTCAATCAATCGAGTTCACTTTTTA
GTTCGTGACTCCCTAATTTCACACGATCAAAGATCTCGCCACCGAAACGCTTTCACCGAA
GGATTCTTTCAACGGCGGCGAAGGAGATGATTACACGACGGAGAAGGATGCGCGGAAGAC
TATGGCCAAGAGAGGGATAGTGAAATTAACGACCAGTTGGCAGATTCGTAGGCTTTAAAA
CTACAATTCGACTGCGGAGGAAGAAGACAAATTTGTGTTTCATCGATCGATCGATAATCA
TCACCAGCGAGAACCAAGAGACCTTTTCAAATCCAAAACAGAGGAATATAAGAGATTAAG
GAACCATTGTGACGATGCCTAACTTGCTCCACACCAATCAATCTCACTTCTTCTTCCTCC
ATCATCCGCCAATCTACACCGTCAGTTCAAAGACGCAGGCTTTCCACTTCCCGCAATCAA
TGGCGCCGGTCAACCTCCGTACGAATCTCTCCGTGCGCAGGACCGTACGGTGTATGGCGA
ACCCGAGGAGAGTTAAGATGGTGGCTAAGCAGATAATGAGAGAACTCTCCGACATGCTTC
TAACAGACACGGTTTTACAACACGCTGTCTTACCTGAAGCTGCACTTGGAGCTGACCGCT
ACCTCTCTTCTCTCACCACCATTAGCGATGTTGAAGTCTCTAATGATTTGCAGGTGGTTA
AAGTATATGTATCCGTGTTTGGAGATGATAGAGGGAAAGACGTTGCAATTGCGGGGTTGA
AATCGAAAGCTAAGTACGTTAGGAGTGAGCTTGGGAAGCGAATGAAGTTGAGATTGACGC
CTGAGGTCAGGTTTATTGAGGATGAAGCCATGGAAAGAGGAAGCAGGGTAATTGCAATAC
TGGACAAAATAAAAGCTGAGAAAGGAAGCGGTGAAGGGAAAACAGAACCATCTGACTCAA
CAGAAGATGATCAAGATTGGGAAGTGGATGACCCCGACGAAGACATAATCTATGTAAAGT
AATGGTCTGAAGCCGTTTAAGCAACGAGTGCATATTACTCTGATAGAACGCTCCGCGTTG
TTGGACAAGACTAAGGCGGAATGGAGAACCGGAGAAGATGAATACCGATGGTAGTTACTC
ATTATGAAGCCTGAAAGCTTCTTTGGTCCATTACTCGGGGATCTCTCCAACAAATTGTTA
TTTTGGATAATATCAGTGTAAGGGTTTGGTCATGAGCTCAAGTTTCTGCCTCGTTGTTTC
AATGTTTTGTCCTTGTTTGGTGTTACAGTTAATGTCAGCTCTCACAATGACTCAAGTAGA
AATTAACCGATTCGGTTTCATATATGCCTAGATGAGTTGTGTACTTGTGTCATTGGGCCC
GTATCTCATGTATGCAGTAACATTTTAGGCCCAAACAAAAATCAGAACCTAATCCATTGT
TTATGTTACTTATACTACATCGGTATCTTAGAAATTGGGCTTT
>AT3G04820.1 | Pseudouridine synthase family protein | Chr3:1321228-1326005 REVERSE LENGTH=2429 | 201606
GTGCGTTTTACTGAGTATTCGATTTCAATGTCGTCGCCGTTCCGGTGAAGAAGGCAATGA
AATTAAGTAGAACTGTCTTGTCTTGTTTGCCGTCTCTGCTAAAACCCTACTCGAGCTTGA
GCTGGACAACGAAAATAGCGACGATAGCTACAAACTTTGAAGGTATGAAAACAGTAGATG
AAGCTGACGTGGGCATCTCCTGTTTTATCTCCCAGCTCCCTGGCTTCCGTGGAATCCTCA
AACAAAGATACGCAGACTTTATTGTTAATGAAGTAGATATGGATGGTAATGTGGTTCATT
TGACATCCTTGGACTTGCCTCCTGAGATGGCTGTGAAGGAGGAGGATAAAGCGAAAAGTT
GTGATAATGTACCCCAAAATTATACTTCTGCAGTTGAGTCTTTCAAATCTATTTCCAGTG
TTACTGATGCAGAGCGTTTGGAAATATTGATCAATCAAGTCACCTCAGGAACTGATGGTG
AAGTCTTACCAGTTGTTCTTGATCCAAGTTCTGACAAATCCAAGAGAACGGCTATCCACA
ACTTTGTTAAAGAGAATTTCAAGTTCCTAGTGACTGACACTGTCGACGGTCCTGATTCTA
CTTCAAAATGCATCCGTGTGCGAGTGAATTCAGGAGCCAATAACAACAGAGGTAATAGAT
CAAAAAAACGAAAGGAAAGAGGCGATAAGCCTTTTGATAGCAGAGGTTCAGAGCATTGGC
CAGAGCATGTTGGCAAGTTTCTCAGGTTCCATCTTTACAAGGAGAACAAAGATACACAAG
AGGCCTTGGGATTGATTGGAAAGATGCTAGGCGTTCAGCCAAAGTCATTCGGATTCTCTG
GAACAAAAGATAAGCGGTCTGTTTCTACTCAGCGTGTAACTGTGTTCAAACAGCAAGCTA
GCAAATTGGCTGCGCTTAACAAGAGATTGTTTGGGATCAAAGTTGGTGACTTCTGCAATG
TCAAAGAGGGCCTTCTCCTTGGGCAGCTCATGGGAAACAGATTTACTATCACATTAAGAG
GAGTGGTTGCGGATTCTGAAGAAACTATAAAACAATCTGCAGAATCCTTGGGGAAAGATG
GCTTCATCAACTACTTTGGCTTGCAGCGTTTTGGAAGTGGTTCAGTACCAACCCACCATG
TAGGAGCTGCACTATTGAAAGGAGAGTGGAAAGATGCTGTAGACATGATTCTTGATCCAA
GAGAAACTGAAAGGCATGTAGTAAATGATGCCCGGGAATATTACAAAGAAACTGGTGACA
TTGACGGGACTCTAAGGCAACTACCGCGATACCTCGTTGCTGAAAGAGCCATACTGCAGT
GTCTGAAGAAATGCCCTGGTAACTACCTGCAGGCTCTTAAAGGCATTCCCAGAACTTTGA
GAATGATGTATGTACATAGTTATCAAAGCTACTTATGGAACAATGCAGCAAGTCTGCGCG
TCAAAAATTATGGAACCAGCCAAGTTGTGTTGGGGGACTTGGTAAGTACAAAGGTAGATG
CTGCAAAAAGAATGGTCGACAGTCTTACCTCTGAGCACAACGAAAGCAGCGAAGAGGCAT
TGGATTGTGACCAGGTAGATGATACTGCTGTTGTAGATCTTCCAGCTGAAAGGAGTGACC
TTGTTAAGGTTGTAAGTATAGAGGATTTGGAAGCTGGAACTTACTCGACCAGTGACATCG
TCCTCCCTCTACCTGGTTCAAGAGTCATCTACCCGTCTAATGACATTGCAGAAATTTATC
ATGATTTGGCAAAGAAGGACGGTATCAGCCTAACTGAGAGCATTCACGGTGTAAAGGAAT
TCTCAATAACTAGCATGACTGGTGGTTATAGACGTGTTTTCCAGAAACCAATAGACTTTG
AATGGGAATTACTGACTTACACTGACAGCAATAAACCATTGGCAGAGACGGATCTGGACA
GGATACCCATGAACAAGCCGGTGGAGAAAGTTGGATCTACTGAGGAAATTGAAGATGAAT
CAATGAAATCTGATACTAACCCACATGATTCTGGTGAAACCAATTTGAAAGACCAGACAG
ATAGCAATGAGGCTGAAAAAGACACTGGAAATCCAGATTCTGAGCAGACACAGATGGCGC
TTAAAATGGCACTCACTCTTCCATCTTCTTGTTATGCCACAATGGCAATCAGAGAACTAT
TAAAGACGTCAACTTCTGTTGCATATCACAAGACACTTAACTAGTGATTAACATCCGCTC
CTCCTGGCTAGCACACACTGCGTATAAAGCCATTTGCTGGTTATATTACTCTGTTTCAGA
CACTTAACTAGTGATTCTATCTTGTCTATTTTAAACATGTGTACATTCATGTATTTGTGC
GGAAGTTCAGGAAATTTTGTCTGAAATAAGCACCAAAATAGAATTTTGGTAACCGGCCAA
GTTTTTTCTAGAATTTCAATGTATCAGAC
>AT3G07390.1 | auxin-induced in root cultures-like protein | Chr3:2365301-2366496 FORWARD LENGTH=1196 | 201606
ATTCACATCGTGAACGTGACTTTTCTATAGCTAGTGGTCAACTCGACACGTGGCATCATC
TCAACGGTCTCCTTGATTCTCTCGTCATAGAAACGATGCACTGAATCAATCTCCATAACT
TCAGGGCATTGCCCTTCTATATAAACATCACATGTCCCTGTGTCTTAAAATACCTCTTAT
CAAACACCAAACCACACCAGAACAGAACTCAGCCATGGCTTCTTCTTCTTCTTCTCTTCT
AATCCTAGCCGTTGCTTGTTTCGTCTCGCTAATCTCACCGGCGATTTCACAACAGGCTTG
CAAATCACAGAACTTGAACTCCGCCGGTCCGTTCGATAGTTGCGAAGACCTTCCGGTACT
CAATTCCTACCTCCATTACACCTACAATTCCTCAAATTCATCTCTCTCCGTCGCTTTCGT
CGCCACTCCATCTCAAGCCAACGGTGGCTGGGTCGCTTGGGCTATTAACCCTACGGGGAC
TAAGATGGCTGGTTCTCAAGCCTTCCTCGCTTACAGATCCGGCGGTGGTGCGGCTCCGGT
CGTGAAGACGTACAACATTAGCAGCTACAGCAGTCTCGTCGAAGGTAAACTTGCTTTTGA
TTTTTGGAATCTACGCGCCGAGTCGTTAAGCGGCGGTAGGATCGCCATTTTCACGACGGT
TAAGGTTCCGGCGGGAGCTGATAGTGTGAATCAGGTATGGCAGATCGGCGGCAATGTTAC
CAACGGTCGTCCCGGTGTACATCCTTTCGGTCCTGATAATTTGGGCTCCCACCGTGTGTT
GAGTTTCACAGAAGATGCAGCACCGGGCTCTGCTCCTTCGCCGGGATCTGCTCCGGCGCC
GGGCACCAGTGGCTCGACTACCCCAGGAACAGCGGCGGGAGGTCCAGGGAACGCGGGGTC
ATTGACGAGGAACGTAAATTTTGGGGTCAATTTGGGAATTTTGGTTTTGTTGGGTTCTAT
TTTTATTTTCTGAATGGGGATCTCTCTCTAGTCTCTCTTCTCTTCTTGAGTCTCTCTCTA
TTTTTTTTTTTTTTTGGTTTGTTCGAACAATAATGGTGCCCCATACTTTTGTACTGTTTT
AGTCTTAGGGCCATTTACTTTGTTTCACCACATTACTTAGAGTTATTGGATTGTATGGAC
CATTACTATCATGAGATTGAGATCATCTTATCTTCTTAAAATATCTATTTGCCATC
>AT1G68980.1 | Tetratricopeptide repeat (TPR)-like superfamily protein | Chr1:25932955-25935030 FORWARD LENGTH=2076 | 201606
CTTAAGACATATAGAAGGACTTCGCAATAACAAAGAGACGGAGACGGAGACGATCCCTTG
TTTCTCGAATGTTGAGAAAGACTCTAACTTTAATCTCACTAAGAAGACCCTTCTCTTCAA
TTCCCTCTAAAACCCTAACCCCACACCAAAAGTCTTCCTTTGAATCAACTCTCCACCATT
CCCTAATCACCCACGACACTGATCAAGCATGGAAGGTCTTCCGATCCTTCGCTGCCGCTT
CTTCTCTCCCGGACAAGCGTCTCCTCAATTCTCTCATCACCCACTTGTCCTCCTTCCACA
ACACAGATCAAAACACCTCCCTCAGGCACAGACTCAAGCGTGCCTTTGTTTCCACGACTT
ATGTAATCGAGAAAGATCCGATTTTGCTTGAGTTTGAGACCGTCCGTACGGTTCTCGAGT
CGATGAAACTAGCGAAAGCTTCCGGGCCAGCATTGGCTTTGGTGGAGTGTATGTTTAAAA
ACAGGTACTTTGTTCCTTTTGATCTCTGGGGGGATTTACTTATCGATGTCTGTCGTGAAA
ATGGAAGCTTGGCTGCGTTTCTTAAGGTGTTTAGGGAAAGTTGTAGAATTGCAGTAGATG
AGAAGCTTGATTTTATGAAACCGGATTTGGTAGCGAGTAATGCAGCTCTTGAAGCGTGTT
GTAGGCAGATGGAATCTTTGGCTGATGCTGAGAATCTGATTGAATCTATGGATGTTTTAG
GTGTGAAGCCTGATGAATTGAGCTTTGGGTTTCTTGCTTATTTGTATGCGAGGAAGGGGC
TTCGAGAGAAGATTAGTGAGCTTGAGGATTTGATGGATGGTTTAGGGTTTGCAAGTAGAA
GAATTCTTTATTCCAGTATGATCAGTGGATATGTTAAGAGTGGTGATTTAGATAGTGCTT
CTGATGTTATACTGTGTAGTCTTAAAGGAGTTGGAGAAGCCTCGAGTTTCAGTGAGGAAA
CGTACTGTGAATTGGTTAGAGGGTTCATAGAGAGTAAAAGCGTTGAGAGTTTAGCGAAAC
TGATCATCGAAGCTCAGAAGTTGGAATCTATGTCCACTGATGTTGGCGGATCAGTGGGGT
TTGGAATCGTAAATGCTTGTGTCAAGCTCGGATTTTCGGGTAAAAGTATTCTCGATGAAT
TGAATGCTCAGGGAGGATCTGGAGGGATTGGTGTGTATGTGCCGATCTTGAAGGCTTATT
GCAAAGAAGGCAGAACATCTGAAGCTACTCAGCTTGTTACAGAGATCAGCAGCTCTGGGC
TTCAATTAGACGTTGAGACCTATAACACTATGATCGAAGCTTCCATGACGAAACATGATT
TCCTATCTGCTCTTACATTGTTTAGGGATATGAGAGAAACAAGAGTGGCGGATCTGAAAA
GATGCTACTTAACAATAATGACTGGTCTCCTTGAGAATCAGAGACCTGAGTTAATGGCAG
AGTTTGTGGAGGAAGTTATGGAAGATCCACGCGTAGAAGTGAAGTCCCATGATTGGAATT
CGATTATCCATGCCTTTTGTAAATCTGGTCGCCTAGGAGATGCAAAGAGTACATTCAGAA
GGATGACTTTCCTTCAGTATGAGCCGAATAACCAGACATACTTGTCGTTGATCAATGGAT
ACGTGAGCTGCGAGAAGTACTTCGAGGTGGTGGTTATATGGAAAGAGTTCAAAGACAAGA
AAGCAAAACTGGAGCATGCTCTTGCGGATGCGTTCTTGAATGCATTGGTCAAAGGAGGCT
TCTTTGGCACGGCGTTGCAAGTGATAGAGAAATGTCAGGAGATGAAGATATTCGTGGATA
AGTGGAGGTATAAAGCAACGTTCATGGAGACTCAAAAGAATCTCAGATTGCCAAAGTTGA
GGAAGAGGAAGATGAAGAAAATTGAGTTTCTTGATGCCTTTAAGAATTGGGCTCGTATTA
CCACATGAAAGCCCTCTCAATAGGCCAATATTCATTAACAGATAAGAGTTTATAATCATT
TGTTTTTTCTTTTAATGTTTTCCCTATAAAAGATTGTTTCTGTATGCTTAGTTCAATTCT
TTGAATGTTCAAAAATTCTTTCTTGGATAATGAACA
>AT4G13040.7 | Integrase-type DNA-binding superfamily protein | Chr4:7613269-7615749 FORWARD LENGTH=1383 | 201606
AAATAGAGGGCCAAAGGTGGTAGATGCATGAACCTCTAACACCACCACAACTTCAACACA
ATTAAACTCGTCTCTCTTTATCTTTCTCTCTCTCTCTCTTCTGTTCATTAACAAAATCCA
GAACTATATGAGACCTTGTTGTCACTTACCACCTTCTTAGAGGAGAAAAGTAAAACATTC
AGAAGTCGATATGGTGAGCTTACGAAGACGTAGGCTATTGGGTCTTTGTTGTGGACCAAA
TGGTTATGTGACACCACTTCCATTTTTAACTGCTGAGGAGATGATCACTGGGATTCCAAA
TCCTAATGCCAGAGCAGCTTATAATCCCGGGCCAGCAGAAACGGTTACAACGGTTATCGT
GGAGAAAAAGGCTATTGAAGAAAGAAGCCGAAGAACTCGGTCAAAACATATGCATTTCAG
GTCTGATTATTCAGATATCTCACCGGTTAATTCTGATTCCATCTCACCAAAATACCAGCC
GCCGAAACGAAGAAAGCAGCATAGAAGAAAGCGAGTACATAACCAAGAACCATGTTTGAT
GAGAGGAGTCTACTACAAAAACATGAAATGGCAAGCCGCCATTAAAGTCGAGAAGAAACA
AATCCACTTAGGCACTTTCTCTTCTCAAGAAGAGGCTGCTCGCTTATACGATAGGGCTGC
TTTCATGTGTGGGAGGGAACCGAACTTTGAGCTCTCGGAAGAAGTTATACGAGAACTCAA
ACAGCAAAGCTGGGAAGAGTTCTTGAATTGCACACGCCGAACAATTACGAACAAAAGTAA
GGTTTTACTAACAACAAACTGTAGTGTATTTTGTTTGATAACCTTTTGCTGGACTCTTTG
GATATGCAGAACCAAAGAGTAGGATAGAACATGAGGATACGAAGATCAATGCCAGCATGC
CACATCAACCAGAAGAAGAAGAGCAAGATTCAGACAAAATGTGATAAGTTGTGCAAAAGA
TACAACCAGACTCATATACAAAGATAATTATTATTCATCAAGAAAATAGTAACATATATA
AAGCATAGTCGTAAAAAACAAATAGCATCACTCATAGTAAGAGACAAATTAGAGACTCGC
CATTAAGACCAAATGGTTATGTGACACCTTCTTGACACAAAAAAAAAAAAGGTTATGTGA
CACCTTTTTAATGGCTGAGGAGATGGCCAGCAGAAACGGTTAAACTGGCTATCGAGGAGG
TACGGAAAAATGTTTTGAGTTTTAAGAATCTTTTAAGAAATCCGTACCACACTTTTCCTA
ACATAACTAGTTCAATTTTTGAGATCAAATCACTTTTGTGTATCATGATTTAAAACTCTG
AAGTTCTCTAGAACACATGGATAATTCTTTACATCATATGGAACCAAATTCATATATGGA
CGC
>AT1G13540.1 | hypothetical protein (DUF1262) | Chr1:4635463-4636805 REVERSE LENGTH=1254 | 201606
GTCAAGTCACCTTGTCAGTTGCTGTTCTACAGAGTTGTTTACTCTATAATATAGGATCAA
GTTTTTCTCCAAGTCCAAAACTCGATTTAGTGAAACAATGTACATCACAAGGAGTTTCTC
AGAGTACCGGAGGAATCCAGCAGAGCTAACACAGCCTCCTCCTGAGGGTCCAAATTCTGG
AATTTTGGTAATCCAAGACCAACACTCACGGACACGGGCTACATCTTGCTTCGGCTCGTG
GTTGGTTGTGGACTCTTCTCTAAGTGGTTTGCCATTGCCCCAAAATCTTAAGCTAGCAGT
CACATTCAATATTGGAGGTGATGACAGCACTCGTGACCCAGTTGTGTTCATTCCTGTTCT
TGATAAGCCTCTATCTTCAAACTGTTATTACGCTATTAAACGGCATGGGAAGCATTCAGG
GGAAGCGTCTGGAAGTGCAAAAGAGGACGATATAGTCTCCTGCTGCTTTTGCTCTAGTTT
TGTTCCTGAAGCCAAACCAAAACAGTTAGATCCTTTTGACATGTACCAACAATTCAAGAT
CCATCAAAAGGAGCCTTCCTCGCGTTGTTACTACGCAACATCTGTCGCTCCTGACGGGGT
CCCACCATGGTTTCTGAGGAAAAAAGAGTGGACGGTTGAATACTCGAGGTTCCAAGACTT
TGAACTGAGAGATGATGCAAAAGGACTCATCACAGAGCTTCGTACTGAGCTTCCTCTTCT
TGGTATGAGCACTGTGGTTGGGAAGTGGTATGTCCCTTTCATATTCGTGAAAGAAAGAGA
GGTAAAGGATCAGATCAAGAATTCGATGTATTACAGCATGACTCTTGAACAAAGATGGAA
AGAGCTTTTTTCTGATGAGAACGACAAAAGCGAGAACCGTGATGTTGTCGTTGATGTAGA
AGTAGAAACAGAAGTTGTTAAGCTTGAGGGACAAATGATTGAAAGAGGTCTGGAAGCAAA
TGGGTTTGTCTGGTTTGGGGTTGGAGACAAAAAGATCGGTTTAGGATCAGTTGTTGTTGA
GAGGATGAAATGGGAAGAAGAGAGATTCGGGTGGACAGGCAAAGGCGACAATGAGCGATC
AATGACAGTTAAGAGATTGGAGAAATCAACAGATGGTAGCCTTTGGAAGCATTATCATTG
TTATGTTCTGATAGAGAGCTTTGTCTTGAAGAGAATGGATGAGAGTTTGGTCTTAACATA
TGAGTTTACACATGTAGATAAGCTCAAAACCAAATGGGATTAAGCTTATCACGC
>AT5G59305.2 | CLAVATA 3/ESR (CLE)-like protein | Chr5:23923201-23923929 FORWARD LENGTH=589 | 201606
AATTAATTAGCTAATTCTCTACATAAGAAATATGAGAAGACATGATATCATCATCAAGCT
TCTCCTTCTCATGTGTCTTCTTCTCAGCAGATTCGTGACTCGGGAATGTCAAGAAGTCCA
TTTCAAGATTGGACCTGCAAAGATCATCGCAAAACCGAACAACGCAAGAGTGATGCCAAC
ATGGGTAAGGAGATCCAATTTTGCATAAACATAATAACAAAGAGAGCATTACTAGCTATA
AGATATTTTTTCTGGAATTAGGGCGAAGAAAAAAAGTGGCATAAGCACCCCTCGGGACCT
AACCCAACAGGAAATCGTCACCCACCGGTCAAACACTGAGTCGATAACAGCGTAACTGCT
GCAACCAAAAGAATCTTACAAGACAATGCATGATATATCTTTTAAATGATGTAATAATAA
GGAGTGAAGCAGTCTATGAGATGGAGAGTACTTAAAAGTTACAGATCCAATGTTTGTTTA
ACATATGTACTCTGATAAACTATGTCATTCGATGAAATAATTACAATGTAAGAGTTGTTA
TCAAAACAGAGCAAAACATCTGAAAAATAACTAGTTGACTTGTTTATTC
>AT3G55420.1 | hypothetical protein | Chr3:20547661-20548879 FORWARD LENGTH=1219 | 201606
TATAATGGCATTTATTGCAGTTGATGTCTAAACAAACTTTCCAATCAAACATACTTCAGA
AACCTGTCTCATGACGTTGTAATAATAATAATATAGCAAAATCAAGAAACAACATAATTC
ACTAAAAATAAAGTAAGTAAAAGAAAGAAAGAAAGAGATAGTGGCTCAAGTCTCAAACTC
AATCAAAAGCACCAAACCAAAGTTACCAAACTTCTCATCACCAAAAGAGAGAAGAAGAAG
AAAGAAACAGAGAATCGCCATGGCAGAGAAAGAGAAGAAAACAAAAAAGAAGAAGAAGAA
AGAGAAGCATCAATCTTCCGACATCTCTTTCAAGCCTTCTTCAGACGTAAAAGGACTCAA
ATTCGGCGGCCAAATAATCGTCAAATCATTCACAATCCGACGAGCAAGAACATTCGAGCT
TCTTAAACTCCTCTCTCTCCCTTCTTCATCATCACCGCCGCTTCTTTCCACGGCGGCTTA
CCTTCCGACAAACTTCACAATCCTTGCACACCACGCATGGCACACACTAACACTAGGTCT
CGGAACAAGAAAGTCCAAAGTTGTGGTCTTCGTGTTCGAAACAGAGGCGATGAAATCATC
CGTTGTGGCGGCGGAAGGAGGAATCTGGCCATCGGAGATTCCATTGGGAGATGTGAACAA
GAAGATGATCAGAAAGTTAAAGAACTGGGAGATGGCAAGGTTTAAGTTCAGAAAAGGTTG
TATCACGTTTTACGTTTACGCCGTGAGAAACGCCGGAAATGAAGGGTTTGCGGCGGCGGA
GGACTTAAAGGTAATATTACAAGCGGTGGTGGCATTGAAAGATTTCATGGATCACACCGC
AATGCTTGTAATGCCCCACCAGAAAAGTATTAATTACAGCTCTTGTCCTCCTTTTGCCAT
GGCTCACTGAACTTTGAACAATATTATACAAGTGGGCCCTCTTCTCTTTTTTCTTTTCTT
TTTACTCCTTTTTTTTGTTGATATAGAAAAAAAAGTTCGGATTATTATTTATTTTTGGTT
CCATAATGGGGTTGTTTGTTATTAATTTCCTGTATTTTTTTCTTTGATTTGGGTGGAAGA
TTGTTGGTATGAATAAGATTAAAACTGTTGAGTTGGGTTGGTTTTGTTCGTGCATTTCAT
CCATAGTGATCAGAAGCTGAATCTCACTTAGAATTCTTAGGTAAATCTTAAAAAATGTGG
AAGAATTGGAAGATTGGAG
>AT2G26780.1 | ARM repeat superfamily protein | Chr2:11410076-11423776 FORWARD LENGTH=5708 | 201606
AAGAAGCACTGATAAATCTCTGCAACTCAACAAATTTCTGAGATTAGCTATGGAAGGTTC
TTCATCTTCGTCTTCGTTAATTTCCAAATCGGACGCTGAGTTGGAGGAAATGCTCGATCG
GATGCTGACGAGACTCGCTCTTTGCGACGACTCCAAGCTCGAATCCCTAGTCTCTAACCT
CCTTCCTCTTACCATATCTTCTCTTTCTTCTCAATCTCCCGTTGTTCGCAACAAGGTTCT
TGAGATATTGAGTCATGTTAACAAGAGAGTGAAGCATCAGCATGAAATTGGTTTGCCTTT
ATTGGCTTTATGGAAATTGTACACAGATCCTGCTGCTGCTCCTATGGTTAGGAACTTTGC
TATTGTCTATGTTGAGATGGCTTTTGAACGAGCTCCTGCAAAGGAAAGGGAGGAAATTGC
ACCTAATACACTGGAGAATGTTTCAAAGCTTCCTAAGCAGCATCAAGAGATTATTTTGAG
AATTGCTATTAAGGTCATTGGAGAATGTCATGCAAGCAAGATCAGTGATGATGTGTCTGC
GAAGTATAGATCTTTGATTACTTCTCAGGATAAAGACTTGTTTCTGGATTTTTGCCTTCA
TATGCTTTTGTATCAACCATCTTCTCAAGGAGGTGGATCTTCTCCTGGGCTTTCAGTTTT
TCAAGTTAATCGTATAATCGGAAAGCAAGCATTAAAAGGGGACACGCTTACAAGACGAAA
GTTGGGGATCTTGAATGTCATTGGAAACATGGACCTACCTGGTGAATCTGTATATCCATT
GTACATTGCTGCATCAGTGGATAGTCAAGAACCTGTAGCTAAGAGAGGGGAAGAGCTTCT
AAAAAAGATAGCTTCTGGAACAAATTTGGATGATCCCAAGTTGATAAACAGACTGTTCTT
ACTATTCAATGGCACTACAGGCACTGAAAATGTTGCTCCGGAACATAATGTAGCTCCAGG
AAATATATCCTTGAAAATGAAGCTCATGTCTGGTTTCTGTCGTTCTATCGCAGCTGCAAA
TAGTTTTCCTGCAACATTGCAGTGCATATTTGGCTGCATGTATGGAAGTGGAACAACCTT
AAGGCTAAAGCAAATGGGAATGGAGTTCACCGTGTGGGTTTTTAAGCATGGGAAGATAGA
TCAGTTGAAACTTATGGGACCTGTTATACTGAATGCTATTCTAAAAATGCTTGATGGTTT
CACAGGCTCAGAAACAGATGCTCTATCGAGGGAGACCAAAACATTTTCTTTTCAAGCTAT
TGGTTTACTTGCACAACGTTTGCCTCAGCTTTTTAGAGAAAAGACTGAAATGGCTGTTCG
TCTTTTTGATGCGCTGAAATTAGAAACCCAATCTCTTCGTTCAACCATCCAGGAGGCAAT
AGTTTCTCTTGCTGCTGCATACAAGGACTCCCCAGAGAATATTCTCAGAGACTTGGAGGT
GCTTCTGCTAGCAAATTCTCTGGCGGGGTTTATAAAGTCTAGTATCTTTATTGCTTCTAT
TGACCAGGAACAAAATGAAGCTCGCTTTTGTGCTTTACGATGGGCAACTTCTTTGTATAA
TTCACACCATTGTCCAAGTCTCTATATTTGCATGCTGAGTGCAGCAGATCCGAAGCTAGA
TATAAGGGAAATAGCACTCGAAGGACTCTTTCTGAAAGAAGAAGGTCGCAGTATAGTCTC
TAATCATGACCATAAGTACCCAAAATTTATTGAGATGCTGGAGTACATTCTCAAGCAACA
GCCAAAACTGTTAGATTCTTCAGAAATGAGAAGCCAGAAGCTTCTCTTTCCCTCGCAAGT
CTATCTGGTCATGATAAAGTTTTTAGTGAAGTGTTTTGAGTTAGAGATGGAGGAGAGCAA
TACCCAGGCTGTAGGGACTGAATTTTTGGATTCGGCACAAAAAATGTGTTCGTTGTTGGA
ACATTCCTTGGCATTCGAAGGCTCGGCTGAACTACATGCTTGTGCTTCTAAAGCATTGGT
TTCAGTTGGCTCTTACCTTCCGGAGATGGTTGAACTTTACTTCTCCCGAAAAATTGTGTG
GCTAAGAAGTCTGCTTAGTCATACAGACTTGAGTACTCGTGAATCTGTATCACGATTACT
CGGAATGGCATCCTGTGCTCTGTCTGATGCTGAATCATGTTCCTTGCTCTCTGAATTGAT
ATCTTCAATTTCCCAACCGCAGAAGTTAAGGTTTGAGGCACAGCATGGGGGATTATGCGC
TGTAGGATTTGTATCAGCACACTGTTTACATAGGATCCCCACTGTTTCTAAAGCAGTTAC
TCAAAATGCGGTAAAGTATTTGGTGGAAGTTGTTAATTTAGAGACTGCACCACTGGCTTC
TGTTGCTATGGAAGCTCTGGGTCATATTGGGATTTGTGGCGCATTACCCTTTCTTGTTAA
TGATTCTAGTCCAGGGACTCAAGTGCTGGAAATTCTTCAAGAAAGATTGAGCAAGCTACT
CTCTGGTGATGATATAAAATCAGTTCAGAAAATTGCTCTTTCTCTTGGACATATCTGTTC
AAATGAAACGTCATCTTCGCACTTGAAAATAGCGCTTGATCTTTTATTTAGCCTTTCACG
GTCAAAGGCTGAAGAAATTTTGTTTGCTGCTGGTGAGGCGCTATCTTTCCTCTGGGGTGG
TGTACCAGTTACTGCTGATATGATTCTGAAAACTAATTATACTTCTCTTTCGACGGACTC
AAATTTTCTGATGAAAGAAGTTAAATCTTTGTCTGATGTCAAAACTGATACTGAGGAAGA
TAGCCGTACCACAACCAGAGAAACAATTACTGGAAAACTCTTTGACACTCTTCTGTATAG
TAGCAGGAAGGAGGAACGATGTGCTGGAACTGTGTGGATGCTGTCTTTGACCATGTACTG
TGGCCAGCAGCCATCAATCCAACTAATGCTTCCAAAAATCCAGGAGGCTTTCTCACATTT
GTTAGGTGACCAGAATGAACTTACACAGGAGCTGGCATCCCAGGGCATGAGCATCATCTA
TGAACTTGGTGATGCATCAATGAAGAAAAGCCTGGTAGATGCTCTGGTAAATACTCTAAC
AGGCACAAGCAAAAGAAAACGAGCTATTAAGCTTGTTGAGGAGTCTGAAGTGTTTCAAGA
GGGAACTATCGGTGAGAGTCCTAGTGGAGGGAAGATTAGCACTTACAAGGAGCTTTGTAA
TCTTGCAAATGAAATGGGGCAACCTGATTTAATTTACAAATTTATGGACTTAGCCAATCA
CCAAGCTTCTCTTAACTCAAAGAGAGGAGCTGCTTTTGGGTTCTCCAAGATAGCCAAGCA
AGCTGGAGATGCTCTTCGACCACATTTGCGACTGTTGATTCCGAGGTTGATTCGTTACCA
ATATGATCCTGACAAAAATGTCCAGGATGCGATGGCACACATTTGGAAAGCACTGATACA
AGACCCTAAGAAAGCTGTTGATGAACATTTGAATCACATCTTCGATGATCTGCTAGTACA
ATGTGGTTCACGGCTTTGGCGCTCCCGTGAGGCATCCTGTTTGGCTCTTGCTGATATTAT
TCAAGGTCGGAAATTTGACCAGGTCAAGGAGCATTTGAAAAAACTATGGATAGCTGCCTT
CCGTGCAATGGATGACATTAAAGAAACTGTGAGAAATGCTGGTGATAAGTTATGTCGTGC
CGTGACATCCTTAACAATAAGGATCTGTGATGTCACGCTTACCGAACTAGCAGATGCAAA
ACAAGCGATGGATATTGTTCTTCCTTTTTTGCTTTCAGAAGGAATAATGAGTAAAGTCAA
CAGTGTACGTAAGGCTTCAATTGGAGTTGTTATGAAGCTTGCAAAGGGTGCAGGAGTTGC
CCTCCGTCCACATTTGTCCGACTTAGTTTGTTGTATGTTGGAAAGTTTGTCTAGTCTTGA
AGACCAAGGACTTAACTATGTTGAGTTGCATGCTGCCAATATTGGCATAGAAACCGAGAA
ACTTGAAAATTTACGAATTTCAATCTCGAAAGGCTCTCCAATGTGGGAAACACTTGATCT
GTGTATTAATATAGTGGATATTGAATCACTTGAACAATTGATCCCTCGTCTCACTCAACT
TGTTCGGGGTGGTGTTGGCCTCAATACGAGAGTTGGTGTTGCCAGCTTTATCTCATTGCT
AGTTCAAAAAGTTGGTTCCGAGATAAAGCCGTTCACTGGAATGCTGCTGAGACTTTTGTT
TCCTGTTGCCAAAGAGGAGAAAAGTTCTGCTGCAAAACGTGCCTTTTCGAGTGCTTGCGG
CATTGTATTGAAGTATTCTAGCCCCTCTCAAGCTCAAAGCTTAATCGAAGAAACTGCAGC
TCTGCACTCTGGTGATAGAAGCTCCCAGATCGCATGTGCGAGTCTGTTCAAAAGCTTCTC
ATCTACAGCTGCTGATATTATGAGCAGTCATCAGTCGGCTATTGTTCCAGCTATATTTAT
TTCCAGATTTGAGGATGAAAAACAGATTTCGAGTCTCTTTGAGGAGGTGTGGGAAGACAT
CACAAGTGGTGAAAGGGTCACACTACAGTTGTTTCTGCAAGAAATTGTGAATCATATCTG
CGAGAGCATCACATCATCCTCGTGGGCAAGCAAGAAGAAGTCTGGTAAGGCAATTTGCAA
ACTAACTGAAGTCTTGGGTGAATCATTATCGCCACACCACAAGAGATTGCTACAATGTCT
TGTCAATGAAATTCCTGGACGTTTATGGGAGGGAAAGGATGCTCTTTTGGATGCCCTAGG
TGCTCTTTCAGTCGCTTGCCACGAGGCAATAACTAAGGAGGACCCAACAACTCCGACTAC
CATCTTGAGTCTTATCTGTTCTGCATGCAAAAAGAAACTCAAGAAATATCGCGAGTCAGC
CTTTTCTTGTCTGGAGAAGGTCATAATAGCTTTTGGCGATCCAAAGTTTTTCCATGCCGT
TTTCCCGATGTTGTATGAGATGTGTAATACTGCCTCCATCAAAACGAACACTCAAGTTCA
GGCAGCAAGTGATGCTGTCAAAACAGAATCAGAAAATGGAGAAGATGGACATGTCCCTCT
TGAAAAAATTATGGAATGCGTCAAGTCTTGCATCCAAGTGGCAACTATAGATGACATTCT
TAGCGCAAAAGCAGATTTGATTCATGTTCTTATAATTTCCTTATCACCTGGTTTTCTGTG
GACTGTAAAAATGTCTGGAATTTCATGTGTGGGAAAGCTTTGTTCAAGGTTTCCGAGTCT
ATGGACTGACTCCATGGATGACCTTTCACCTAGTGATGCGACAAAATTCGTTCATGAGTT
ATTTCACTCACTAGTTCCTAAACTCCTGGAGTGCATACACACTGTGAAGATAGCACAGTT
TCATGTGGCTGCTTCCCAATGCCTGCTTGAGCTCATCGAACTGTATAGCACAATCTCGTC
TTTGCATCCCGTGGAAGTAGATTTTAAGGCTGAGGTTGTTTCTTTACTTGAACTCGAAAA
GAGTGAAGAAGCCAAGTCGTTGTTGAGAAAATCCAGGGATGCTCTTGCAAATCTCCCTTC
GTTAAACTAAGCAAGCACAGAGAAGATTTTAGTTTTATGCCTGAAGTTGATATAAATGGG
AATTGAATCTCCTACTTTGTATTTGTTTACTTATATACAAGTTCACATTGATATATATAT
CTTCTAAGTTTTTACTTTTCTTCCCTGATGGTAAAAATTTATTCACGGCTTTTTTAGCCA
GTCTATCT
>AT1G01490.4 | Heavy metal transport/detoxification superfamily protein | Chr1:180018-182497 REVERSE LENGTH=1698 | 201606
GAAAAAAGGAAACAAACACAAACCAAAGGACCGAAAGTAATGACGCTGAGCCACAACACC
ACGCGCCTTATCTCACGCGCATACAAGCAAAGACGAAAACAAAGAGATCTCTTCTCGTCG
CTCTCTCTCTCTCTCTTTCGTACCATTCATTCATTCATTCATTCATTATTGAGAGACTAC
TGATCTCTCTCTCTCTGCATGCATCTTTCTCTCTATTAATCTCTCCAGTATTTGTCAGGA
TTTGGACAAATCTTTTTCACATCTCTTTGCAAATTCTTGAGAATTCATTCAAGTTACATA
AAAAGCTGAGAGCAATGAAGGTCGATCTCTCTCTCTCTCTCTCTTTCTTTACACGTATGC
AAGATTTGATTCCTCGGATTAGAGAATTTCTATAAGAAAAAATAGATTTTGATTCTTGAA
TCCGAAAGTAAAAAGCCTTTTTCTGTGTTTATTCGTTATTAATGAACCTCTCTGAATTTA
TTCCTTTTTGCATTACTTCATGTGCGAGTGTTTATTACATGTGATTTGCTTCTTTTGGAG
TTTTTTCTTCTTAAAGAATCTCACTTTTTAACTTATTCTGATCCTAATTGCAACGAAACT
CTTCTTTTTATTTTTAATGATTTTTTTGTGTGTGGCTGAAATACCGTTTTAAGGTTACCA
GTGAATTATTAACAAAATCAAATCAAGAATCATAAATTGAATGATGAGTATGCCTCTGCT
TTTGCAAAACTCTGTTTCTCTACTATATATGTTCACACAAATACACATGCACGTCACTCT
GTGTGTGAAAATTGTGTTAAAGCTGGATTTGCATGACGATAGGGCAAAACAAAAGGCCCT
TAAAACGGTTTCTACTCTCCCAGGAATCGATTCCATTGCAATGGACATGAAGGAGAAGAA
ATTGACGGTTATTGGAACCGTGGATCCGGTAAATGTAGTAAGTAAGCTAAGAAAGTATTG
GCCGATGACGGATATCGTACTAGTGGGACCTGCGAAAGAGCCGGAAAAGGAGAAGAAGGA
GGAGCCGAAGAAGGAAGGTGGTGGCGAGCCGCCAAAGAAAGAAGGAGAAGCTCCAAAAGA
AGAAGGGAAAAAGGAAGGAGAAGCACCGAAGAAGGAAGAAGAGAAGAAAGAAGGTGGCGA
TAAGAAGGAAGGAGAGAAGAAAGATCAACCACAAGCGCAGCCGCAACCAGTTGTGCCGCC
ACCTGATCATGTGTTGGAACTTGTAAAGGCGTATAAAGCATATAATCCTCACCTAACAAC
GTATTACTACGCCCAAAGCATCGAAGAAAACCCTAATGCTTGCGTTATATGTTGAAATAT
TTATAATGTGATATATTTTGGGGAAAAGATGGACCGATCTATATATAGTCATGAGGATGA
AGAATAAGAAACAAAGGATATATCTTAGACTTCGGATGGGATCGGATATGTTTTTGTCTC
CTCGATAATGCGGGGAAGTTTTATTTCCTTAAATCGATTTCGATGATATGTTTTGTGTAT
ATATCGTCGATAGTACTAGAATTTTATTTTTTCACTTTGAAGGTAACTTTCTGTAAATAA
TGGTGTTATATATATGCGTTGGTCGTGTAACTTTTTAAAGCTTGATACTTCTTCGGAAGC
CAATGGAATGGCGAAATTGCAAAATAGTTTTGCGAACAATAGTTCTGCAATGTTTTTATT
CGATTTTGCTATTTCATA
>AT1G55830.2 | coiled-coil protein | Chr1:20867559-20870338 REVERSE LENGTH=1974 | 201606
CATTATGAATAATTAAACGTTAATTATTCATCACAAAACGACGTCGTGTTGAGTGTAGGT
GACGAAACAGTTGTTTTCTTCTCCCTTCCATTGTTGGTCTTTGAAGAGAAGCAGAAAGTT
TTGAGAAGAAAAGATGGAGGAGGAATCGCGAGATATACTGATGACGACGTTGATTGAATC
TGGGGTTTCGATTCCCGGAGATTTCACTTCCGTTAGCGAATTTACTCCGGAGGCGTTAGT
ATCGATTTGTGCTCAGCTGCTCAATCTCATTGACCCATCGGCGTCGTTTTCCGATGAGCT
CCCTGATTCTCTCCCCGAAAGGTTTAGGATCTGCACCGATATCGCTCATTCTGTGAAGAA
TCTAGGCTACATCAACGATATGAGTTATTATAAGTTTCTGCATCCATCTGAAGATGATTC
TTATAGGTTGGTTAGGTTTCTGGTTGAGAGGCTTTCGGAGATTAGTGAAGGAAGAAAAAC
TTTGACGGCTGGTGATATAGCTAGCAGGCCAAAGATGGAGACTTTCAGAGATATTTCAGA
TGACATGATGGTGAATGAGGACAAGGATGAGACTTTCGATATGCATATACAGAAGGTTGA
AGCTGTCTTAAAAGATCTCACAATGACTAGTGAAAAATCTCATTCATCTGACTCTCTCGC
AAAAAATACCTCAGCCAATGTTGACTTCTCCTCCCAAAAGACAGATGATCCTGTTACTGA
TGTACGTTCTGATCTTTCTTTGAGAGATTCATCTAGATGTGAAGAAAATTCTTATGAAGA
CCCGTTTGAGACAAATTATGAGACTGTTGAGTTACAGAATCAACATGATGTACTCTTGGA
GGAACTGGAATCTGGATCTTCACAGCTATGCAGTCTTGAAAGCGAGCTGGAGTTGTTGCA
GATGGCTGCGGAGAGGTTATTGGATGACAAAAAGCCGGGTGGGTCATATCTCGAACAGCT
TAATCAACAACTAGTGGTCAAAAGGTGTAATATCATGGATCTTAAAAAGCAATGGGACGA
TGTAAGGCTGACTCTGGAAACTAAAAAGCTACTTCTCTTGGACCAACTTCATGTGGAGGA
GCCAGAGGCTAAAGAGAAATTCCATAAGTTGAGAAAGACTGAACTGGATTTACAATCTCT
CTCATCAGAAATTCAAAAGAGGGAAGATGAACGGTGTAACCTTTACAATGAACTTGAGAG
GCAGCCAAAAGCAGCGCCGAGGAAATCATATATACATGGGATTAAAGAAATAACAAAAAA
TAGCCGTAAACTGGACACTGATATTCAGAGGATTTCAGGGGAGACCAGGGAGCTACAATT
AGAGAAAAACTCAATCCAAGAACGCCTGCACCGATCATATGCTGTTGTGGATGAAATGGT
TACAAGGGAAGTGAAGAAAGACCCAGCAGTACGACAAGTCTACAAGCTACTGACCAGTAT
TCACAGTATATTTGAGCAAATCTCTGAGAAAATTCTCATGACTGATCGGTTTAGAAGAGA
AACAGTTGATTATGAAAAGAAGTTGGGGTCCATCACAGCTCGAGGCATGAGTTTGGAGAA
ATTACAAGCCGATCTGGATGCCATAAGGAAAGAAAACGAAAGCCTTAAGAAATAACTGAT
TATGTGGCCTGGGGAAGGAGGATTAAATTACACATTTTTGTAGAGAATCATCTGTTCATG
TGCTTCCATATCTAATTGTTTGTTTATAGGAATGTGTAATCTTTTTCTCAGATACATGGA
AAATCTTTCTGTTCTGATCAATCTCGACTACTAAAGAGAGCCTAAAGCTGATTCAGCTAA
GTCACAGCAAATAGTTTGTAAAAAGCTAGGAATAGAGAGACAAACTAGGCAGGCATATAG
AGAGCAGTCACAGCTTCAAAAAACGTTTCCAAAAGGATCTTCCCAAACATTCTTTATGTA
TTTTCTGTATAGTCTCACAACAAAAAATAAGGTAAAAGGTTTGCTACATTGATG
>AT5G19430.3 | RING/U-box superfamily protein | Chr5:6553703-6555954 FORWARD LENGTH=1836 | 201606
CTGTAACATGTCGTTTTGAGTGTACTGATCTGTCGCAATTCTATAGGACAGGTTAGAACT
TCTGGTGGAGGAAGAAGGTTCGGGTTCTGTTTTGTCTCTTGTGTGCTTTGTTGTTAGTTC
TTGAGGTATCGGGAATCATTCTCTTAGCATATCTCCTTTTCTCGTCTCGGTGGTTCGCTG
TCCCACAGCCACTCTCTCTAATCCGGGCTCCTTAATCTTGACGAACAGATTTCAGAAGAA
CATCTTCTTTCTTCAACTACCAAATCTTTCGTTTTTTCTATCTAATTTCGCCGCCATGAG
TTCCGTTACCGAGATCGTGTCTGAGCAGCAAGTGATCGACGGTATTCAGGATTTGGCCCT
TCAAAATCAGGTTCTTTGTTACCCTTATTCAATTCATATTCTCGTCTCTTGATGAAAATT
TTCAAATTTTAAATATGTTTGCTTTGTGTGTCGGTCTTGTTTCGGAGTTGGAGCTGATTC
TGTCCATGATGCTTCTGCTTCTATGTGGAAATGTATCTAGCCTTGCTCCACAATATTAGG
GTTTCGTAAATTTTTGATTTTGTGCGTTATTATGTGTTTAATTTCGAATTGGACGATTAG
GGCTCTTCAGGTTTACAATGTGAAGTTGACTGTTGCTGAATTTGCTACTGATATTGTTTA
TGAATCTGCTTTCTTTTTCTCTTCATAACTTTCACAGAACTTAGGTCTCTTGTTCTTACA
TCTAAACATAACTCTTTAAGATGATGTTGTGTGTTCTCTGCATGTGGAGGTGATTTAAGA
GATTTTATCTGAACCTCTCTCTCAGGACAAAAAGAAGATCCAGGAAGAGATCCATGAGCC
GAGTTTCGGGAATCATGGTGGCTGTTGTGCAATATGTTTGAGTGAAATTCCTCTTCAAGA
AACTGCTATGGTCAAAGGCTGTGAACACACTTACTGTGTGACATGCATACTTCGTTGGGC
GAGTTGCAAAGAGAGTCCCACATGCCCACAATGTAAGCATCCATTTGATTTTCTCAGTGT
CCACCGAGCACTTGATGGCAGCATTGAAGATTTTCTGTTTGAGGAGAGTGTGTGCCTTCT
CCTTAGAGCCTCATGGTTTGTACCATTGGATGTGGTGGAACAGGCGTCGTACAGCCATGG
TTACCATGATGATTTTGACATTCCTTATGACTACGAGGATGAAGATGATGACCTTGACGA
GTTTTATCTGCACGGCTCAAGTCTTCGCATAGGAAATCGGAGATGGGGTGGCAATGGTTT
TGTCAGATCCGGGCGTCAAGAAGCCAGGCCTGTCCAGAGATACAGTGGTTCTGGTTCTAG
TTCCAGTTCCAGCTCTGGGTCATCCTCAAGTGAGCCTAAGGATAAGCAGGTGAAGACGAC
AAACACAACAGGAAGACGTGCAAAAAGGGCAATGAAGCGTGAAGCTGCAAACAAAGCAGC
GGAAGTAACTGCAGCAGCAAAGCACGAGGCCCATTTGGTTAGGTTGGGAAGGAAGTGAGT
GTGTATCTGTAAATAAATTGCACTCAAAAAGCTTCCACCTACTTCCATTACTTAGTATCA
TCTGTACAGCAAGTAGTTTTTAATGTTGTGATTAATCCCTGTCAGACCACTATATAATGG
TGTGGGGTTTGGAATGGTAGAAACAAGAAGTTGTGACTCATTGTCTCATACAATACTTGG
ACAACCATTGGCTATCATATTACTCTGTTCATTAAATCTTGTTATGTTTCTAATCATTGA
TCAGATGAGAAAGTAGTGTAGCTTTTGATTTTCTTGGTGTGAATACTGAATATGTAAAAA
TATGTCTAGATGAAGAAGAAAGACAACTTCTTTTTA
>AT1G31470.1 | Major facilitator superfamily protein | Chr1:11262918-11264963 REVERSE LENGTH=1787 | 201606
CAATCATCTTCCTTTGTATATGAGACCTCGTATCAGAGATGTTTCAGATAAACTCCGACC
TAACCGAGCCTCCTTCGACGACGGAGAAACAAAGTTTCACCGGAAACATCTTCCGCCTCT
CAGGACCATGTTCGGTCGATGGCGGAAATGGACTGTTCTTGTGGCAGCGATCTGGATCCA
AGCATCGACGGGAACCAACTTCGATTTCTCAGCTTACTCTTCCCATCTCAAATCAGTTCT
CGGAATTTCTCAGGTGAGGTTAAATTACCTCGCCGTGGCTTCTGATTTGGGGAAAGCGTT
TGGATGGTCGTCTGGGATTGCTTTAGGTTATTTCCCTCTCTCCGTCGTTCTTTTCGCTGC
GGCGGCTATGGGATTTGTTGGTTACGGTGTTCAGTGGCTAGTCATCACCAACATCATCAC
TTTGCCTTATTCTCTGGTGTTTCTCTGCTGCTTGTTAGCTGGATTAAGTATCTGTTGGTT
CAACACAGCATGTTTCATCCTCTGCATTCGTCATTTCCCGAACAATCGTGCTCTCGCCTT
ATCTTTAACGGTAAGCTTCAATGGAATCAGTGCAGCATTGTACTCCCTTGCTTTCAATGC
AATTAACCCGTCGTCGTCCAATCTATACCTTCTGCTGAACTCTCTGGTTCCCCTTGTTGT
TTCCTTTGCTGCTCTTTACCCAGTTCTTACTAAACCGTCTCTAGATACTACTCCGGACTA
TGATTCCCGCAGACATGACTCCCATGTGTTTACCATTTTGAATGTTTTAGCTGTCATTAC
GAGTTTCCACCTTCTCCTATCTAGTTCCAGTACTTCATCAGCGCGTTTGAATTTCATTGG
AGCTGTCGTCCTTCTGGTTTTCCCCTTGTGTGCTCCTCTTCTCGTTTATGCTCGGGATTA
CTTTCTTCCGGTCATTAACGCTCGTTTAAACCATGAAAGCTCTGGCTATGTTATGCTTAA
CATAGATGAGCTCAAGAACCAAAAAACGTCCGTTTCCAGCAAAACCGGGTATGAACATAT
GGGGACTGCTAAGGAAGGGAACACAGTGAGGCTCGGTGATGAACATTCGTTTCGATTGCT
CATAAGTAGATTGGAGTTTTGGTTATACTACATTGCGTATTTCTGTGGTGGCACAATTGG
CCTTGTTTACAGCAACAATTTGGGACAGATTGCTCAGTCTTTGGGACAAAACTCTACTAC
ACTAGTCACAATCTACTCTTCATTCTCCTTCTTCGGTAGATTGCTCTCTGCCGCACCAGA
TTTTATGCACAAGAGATTTCGTTTAACAAGAACCGGCTGGTTTGCAATCGCACTCTTACC
AACTCCAATCGCTTTCTTTTTACTAGCGGTATCATCCTCACAACAAACAGCATTGCAGAC
CGCAACCGCATTAATCGGTCTGAGTTCAGGTTTCATATTCGCAGCCGCAGTCTCCATAAC
ATCTGATCTCTTTGGACCCAATAGCGTAGGTGTTAACCACAACATTCTCATCACAAACAT
ACCAATCGGCTCACTCTTATACGGTTACATCGCTGCCTCCATTTACGAAGCCAACGCAAG
CCCCGATATAACACCAATAGTGTCTGACTCAATCGTTTGCATCGGAAGAGATTGCTACTT
CAAAACGTTTGTGTTTTGGGGTTGCTTGTCTATCCTCGGCGTCGTCTCAAGTCTGTCACT
GTACATACGAACCAAACCGGTTTATCACCGGCTTGAACAAGACAAGGTTTCATTAACATC
ATCGTACAAGGATCTTGATCCATTGTAAATCAAATCTGTAACACAAA
>AT2G30130.1 | Lateral organ boundaries (LOB) domain family protein | Chr2:12868461-12870045 FORWARD LENGTH=1222 | 201606
TTTTCATATTTAGGTTAAATAATAAAACATTTAAAGTTAAGACATTAATTATAACACACA
AAAAATTAAAGTTGGAATTAAATGAACACATGTGAACACCAACCTCGCTCTCTCTAGAAA
GCCTTCAAAACCCTATTATAAATACACACCTCTCAAACTCTCTCCCTTTAACTCTAAGTT
TTTCTTTCTTCTTTCTCTGCTCTCAAAGCTCAAGAGAACTCTATCCTTATTAACTTACAA
GGATAACTAAAACCGGTGTAATCACGATCATAGTAGAAGATGGGCGGTCCCGGATCATCA
CCATGTGCTTCGTGTAAGCTTCTTCGACGACGATGTGCAAAAGATTGCATCTTCGCACCT
TATTTTCCTCCTGACGATCCTCACAAATTCGCCATTGTTCATAAGGTCTTTGGTGCCAGC
AACGTCAGCAAAATGTTGCAGGAGCTACCAGTTCATCAAAGAGCTGACGCGGTGAATAGT
CTGGTTTTTGAAGCAAACGCAAGAGTAAGAGATCCGGTCTACGGCTGCGTAGGAGCAATC
TCCTACTTACAAAACCAAGTCTCGCAGCTTCAGATGCAACTAGCAGTGGCTCAAGCCGAG
ATTCTTTGCATTCAGATGCAAAATGAGCCAACCTTACAGTCTCATCATCAAGTACTTGAA
CTAGACCAAGACCACAAAGCTCTCTTACTAAACAACAACAACATCAATAACTGCAACACC
AACAACAACAATAACAACTTTGGTTATGCCATGTCTTCTGGACAGTTCAACTCTAACTTT
GCCTCACCAAGCAGCATAATGCAAATGCAGATGCAAATGCAAATGCAAGACCCTCTTAAG
CAAGAATCTCTTTGGACTTAATGTAATAATAATAATAATAATTAATGTTCGACAAGTTTG
CTACTTGGTTATGTTGAAAAAGAGAATATGGGAACAGGTTTCGTGTAAGGAAAGTAGTAT
AAGTCAAAGCTTAAATGCATGCATGTGATGGTGATGAGATGTAGTTATGCTTTAGTACTG
GAGATCTGTTTTTTTTTTTTCTTTTTCTCTCTTTAATTTGGTTTCTCACTTCCATTTTTC
TTTTACCATCGTTTGAACAGTGAAAATTAGATCTAATTCAATCCAATTTTTTTGTAATAT
GAAGTCGCCAAGACATTGCTCTCTAACCACTACACACTTTTTCTCAAACAAACCGACACA
ACTTTGCCGCGTTCAAATTAAG
>AT2G16720.1 | myb domain protein 7 | Chr2:7255473-7256831 REVERSE LENGTH=1287 | 201606
ATAATGGTTATGAGATCTAAAACATCAAAGGAAAATCAAGAAGAGAAAGGTATAAAATAT
TGAATAAATAATATGAATGTGGCAGTTATAGTTTGATGTAGAATAAAAGATTAAACAAAA
ATCAAGAGCCCCACCAGCCACTCCTTCAAACGTGTCCTACCAACTCTCTTCTAGAAGCAA
TTAGGCTCACCTTCCACCTCCAACACCTCTCTCCCCTTCTCTCTCCATAAAACCCTCAAC
AACAGAATCAAAAGCATCATCATCATCAGAAGAAGAGAGTCATGGGAAGATCTCCTTGCT
GCGAGAAAGAACACATGAACAAAGGTGCTTGGACTAAAGAAGAAGATGAGAGACTAGTCT
CTTACATCAAGTCTCACGGTGAAGGTTGTTGGCGATCTCTTCCTAGAGCCGCTGGTCTCC
TTCGCTGCGGTAAAAGCTGCCGTCTTCGGTGGATTAACTATCTCCGACCTGATCTCAAAA
GAGGAAACTTTACACATGATGAAGATGAACTTATCATCAAGCTTCATAGCCTCCTAGGCA
ACAAGTGGTCTTTGATTGCGGCGAGATTACCTGGAAGAACAGATAACGAGATCAAGAACT
ACTGGAACACACATATAAAGAGGAAGCTTTTGAGCAAAGGGATTGATCCAGCCACTCATA
GAGGGATCAACGAGGCAAAAATTTCTGATTTGAAGAAAACAAAGGACCAAATTGTAAAAG
ATGTTTCTTTTGTGACAAAGTTTGAGGAAACAGACAAGTCTGGGGACCAGAAGCAAAATA
AGTATATTCGAAATGGGTTAGTTTGCAAAGAAGAGAGAGTTGTTGTTGAAGAAAAAATAG
GCCCAGATTTGAATCTTGAGCTTAGGATCAGTCCACCATGGCAAAACCAGAGAGAAATAT
CTACTTGCACTGCGTCCCGTTTTTACATGGAAAACGACATGGAGTGTAGTAGTGAAACTG
TGAAATGTCAAACAGAGAATAGTAGCAGCATTAGCTATTCTTCTATTGATATTAGTAGTA
GTAACGTTGGTTATGACTTCTTGGGTTTGAAGACAAGAATTTTGGATTTTCGAAGCTTGG
AAATGAAATAAATGAATAGTATTAGATTCTTAATTTGTAGGTGTGATAATGAATGTTAGA
TTCTTAATTTTGCTTCTTTCTATTTTTTTTTCATCTTTGTTTTCCTTTTTTCCACAACAT
TTGTATATTAACTTGAAATTTTCAATCAGATTACCGCAAGACCTTGTGTTCCTATGAGAT
CGATGAGCATTTTGATAGAGATCCACA
>AT2G36270.3 | Basic-leucine zipper (bZIP) transcription factor family protein | Chr2:15204745-15207636 REVERSE LENGTH=1941 | 201606
GATAACTTTAGACAAAAGATGTTGACCTTCACGCCTCTCTTCTTAGACCCCACGCGCCAC
ACTCTCACGGTGAGAACATAAATATCAATCTCTCTTTTACCGCCTCCTACCCATTTATCT
CTCTCTTTCTCAAAACCTTTCAGTCAAAATTCTCCGGCGGCTTTTAAACTATGTGAAGGA
GGAGAACCTCCATAACAAGAAGCGGATTCTCTCAGTTTTCCGGCGGCGGAGGAACACAAA
GCCACCGGTTTTTAGACACACAGATTTCATTTTCAGTTGTTAAATGGTAACTAGAGAAAC
GAAGTTGACGTCAGAGCGAGAAGTAGAGTCGTCCATGGCGCAAGCGAGACATAATGGAGG
AGGTGGTGGTGAGAATCATCCGTTTACTTCTTTGGGAAGACAATCCTCTATCTACTCATT
GACCCTTGACGAGTTCCAACATGCTTTATGTGAGAACGGCAAGAACTTTGGGTCCATGAA
CATGGACGAGTTTCTTGTCTCTATTTGGAACGCAGAGGAGAATAATAACAATCAACAACA
AGCAGCAGCAGCTGCAGGTTCACATTCTGTTCCGGCTAATCACAATGGTTTCAACAACAA
CAATAACAATGGAGGCGAGGGTGGTGTTGGTGTCTTTAGTGGTGGTTCTAGAGGCAACGA
AGATGCTAACAATAAGAGAGGGATAGCGAACGAGTCTAGTCTTCCTCGACAAGGCTCTTT
GACACTTCCAGCTCCGCTTTGTAGGAAGACTGTTGATGAGGTTTGGTCTGAGATACATAG
AGGTGGTGGTAGCGGTAATGGAGGAGACAGCAATGGACGTAGTAGTAGTAGTAATGGACA
GAACAATGCTCAGAACGGCGGTGAGACTGCGGCTAGACAACCGACTTTTGGAGAGATGAC
ACTTGAGGATTTCTTGGTGAAGGCTGGTGTGGTTAGAGAACATCCCACTAATCCTAAACC
TAATCCAAACCCGAACCAAAACCAAAACCCGTCTAGTGTAATACCCGCAGCTGCACAGCA
ACAGCTTTATGGTGTGTTTCAAGGAACCGGTGATCCTTCATTCCCGGGTCAAGCTATGGG
TGTGGGTGACCCATCAGGTTATGCTAAAAGGACAGGAGGAGGAGGGTATCAGCAGGCGCC
ACCAGTTCAGGCAGGTGTTTGCTATGGAGGTGGCGTTGGGTTTGGAGCGGGTGGACAGCA
AATGGGAATGGTTGGACCGTTAAGCCCGGTGTCTTCAGATGGATTAGGACATGGACAAGT
GGATAACATAGGAGGTCAGTATGGAGTAGATATGGGAGGGCTAAGGGGAAGGAAAAGAGT
AGTGGATGGTCCAGTGGAGAAAGTAGTGGAGAGAAGACAGAGGAGGATGATCAAGAACCG
CGAGTCTGCTGCTAGATCTAGAGCAAGAAAACAAGCATATACAGTGGAATTGGAAGCTGA
ACTTAACCAGTTGAAAGAAGAGAATGCGCAGCTAAAACATGCATTGGCGGAGTTGGAGAG
GAAGAGGAAGCAACAGGTAAAGACACCTATTGAGTTTGCATTACTAAGATGGTTGCAGTA
TTTTGGTCAGAAGAAAACTACAAAATGGAATTGTTGGTTTATGGTTGCAGTATTTTGAGA
GTTTGAAGTCAAGGGCACAACCGAAATTGCCGAAATCGAACGGGAGATTGCGGACATTGA
TGAGGAACCCGAGTTGTCCACTCTAAACAAACAATAGGAAGATGGAGAAGAAGTCGGAGA
CAGAACGAGGGAAAAACTGATGATTTTCTACGTTGTTGTTTTGTCTTTGAGGAATGAGGT
TATAGAATCTTTATACTTTGATGTTTTCTGTGTTGGTAGGAGGAACACCATCTGATCTGC
TTTACTAGTGTTCCCTGTGAACAAAGAAAGTGATTCTGTGTTTCAACATCATCAATCTTT
GGAAAATATAACGAGTGTTAT
>AT1G24040.1 | Acyl-CoA N-acyltransferases (NAT) superfamily protein | Chr1:8503777-8506837 REVERSE LENGTH=1398 | 201606
GAACCACAATCAAATCGGAGAAAATCGTGTGTGTGTGTGTCAATGGCGGCTTTAAGCATC
TCACTAGCTTTCTCTGTTGATTCTCTCAAACCAACCCAATCAACGAAGTTTGGCTTCTCG
TCTTCTTCACATAGATATCCATTACTCTACTCGTGTAAATCTCACCGCTCCAATCTCAGA
TTCGCTTTCCCTCCTTCTTCAGTTTCGACAGCTACAGAAACTGGAGAAGAAAACTCTAAA
TCGACCGGGAATTACGCGTTTCTAGAGGAATCGTTTCGTACCGGGAGGTTTTTGAGTAAC
GATGAGTTAGAGAAGCTTAAAACTCTTGAAGGATTTGCGTATTTTCAAGAGCTTGAATCT
GGATCGATGTGGGTTCGAGTTATGAGACATGAAGAGATGGATTCAACGGTGCATCTATTG
GCTGAGTCATTTGGTGAATCGATGTTATTACCTTCTGGTTATCAGTCTGTGTTACGGTTT
TTGATTAAGCAGTATTTGATTGAGAGAAGAGAAGTGTTGCCACACGCAGTTACTTTAGTT
GGTTTCTTTAGGAAAAAAGTTGATGAGTTTAGTGATGATGGAGAGGAGGAGGCTGTGATG
GCTGGAACTGTTGAGGTTTGTTTGGAGAAACGAGGCGCTAATGCTTCTCCTCCTTCTCCA
ACTCCTCCTAAGGAATCACCTTATATCTGTAACATGACTGTCAAAGAGGATCTTAGAAGG
AGAGGAATTGGGTGGCATTTGTTGAAGGCGAGTGAGGAACTGATATCTCAGATTAGTCCA
TCAAAAGATGTATACTTGCATTGTAGGATGGTTGATGAGGCTCCTTTCAATATGTACAAG
AAGGCAGGATACGAGGTTGTTAAGACAGATACAGTTTTGGTCCTTCTGATGTTACAGCGG
CGTAAGCATTTGATGCGGAAGAAACTTCTTCCACTATGCACCAATCCTATAGTAGAAATG
GTGGGGTCTGATAATGAGCTGACCTCCTCTGCAAATGTGTAAACATGGGAGCTAAATGTG
ACATGACCAAGGGTCGGGTTGATAATCCCGTTTGCTTCGACCTATTGTTTATATGATCTT
AGTAGAGGTTTCCATTTTGCATATATTCATATACTAGGAACCGGTGTTTCCCATCTGCAC
AATAGCCGATCAAAGAGACCAGATTTGGGTGGTCGAGTCTGCTCAAGATATCCACCTCCA
CACGAAATTCTCTTTCTCCGTCAGCCTTTTTAAACGTAGGTAAATCCATCTTCTTGATTG
CAACAACCTTCAAATAACAAGGGATTAAGATATGTATCCTACTCTAATAGCTCCTCTTCG
ATAGAAAAGTTTTTGTAACATTACAAAGCCTGTAAATCACATAAATGAAGCTATATAGTT
CCTACCTCTCCTGTTTTT
>AT3G15190.1 | chloroplast 30S ribosomal protein S20 | Chr3:5116021-5117615 FORWARD LENGTH=1007 | 201606
ATTAGCCCACGCGGGAGATCCAAAACACTGGGCTAAACTGGAGTTAAGACGATAAACCAA
GGGTAATATAGTAATTGCGTTTCCAGACATCATCTCTTCCTTTATGGATAACACTGGTTC
GAAATGGAGCCATTACTCTTTACTAACAGAGGGAGAAAGAGCAGAGAAGAGAGAAGAGGA
AGCTTGTAGAAATCGATGGCGACGATAGTGCAGTGTCTTTCTTCCTGTGCGACCCTCGAA
TCCCAATTCAAAGTCCTTTCGCTTAAGGGAATCTCTTGTTCGTCACCATCTTCTTCCTTC
TCCAATCGTCGTGGTGCTTCGGCTACCTTATCCTCTTCCCTTAGCTTCTCTCAGAGCGTT
TCTCAATGCGTCGCCTTCTCAACCGGGAATTTGTGGGTACAGAAGCCAATGAGGCAATTG
ATTGTGTGTGAGGCTGCTGCTCCTACCAAGAAAGCTGATTCAGCTGCAAAGAGAGCTCGC
CAAGCTGAGAAGAGGCGTGTTTACAACAAATCTAAGAAATCTGAAGCCCGTACCCGGATG
AAGAAGGTCTTGGAAGCACTTGAGGGGCTCAAGAAGAAAACTGATGCGCAAGCTGATGAG
ATTGTGACGGTGGAGAAACTGATAGGAGAGGCTTATTCTGCAATTGACAAAGCAGTGAAG
GTTAAAGCACTACACAAGAACACTGGTGCCCGTAGGAAGTCTCGATTGGCTAGGAGGAAA
AAAGCCGTTGAAATTCACCATGGTTGGTACGTCCCAGACGCAGCTGCTGCAGCACCATCA
GAAGCTGTGCCCATGGCTGCATAAGAACATGGGGATAACGGAAATTTGTTTTTGTTACTA
GATCTTTCAAAATCAAAATCTGTTTCTTTATAATGTACATTTAGTCGCTTTCAGACTCTT
CGCTTGTTAAGTTCGATCTAAGCATTTTGTCTTCTACTCTTGGCTTGGTCTTGTTCTGGT
TCAGTAACATCTCAGTTCTTGGCTCTGGTACCATTCCTTTTGACATC
>AT5G47620.2 | RNA-binding (RRM/RBD/RNP motifs) family protein | Chr5:19302270-19304950 REVERSE LENGTH=2054 | 201606
GCACGCATTGGTTATTAATAAATTAATTACTTATTACAGAGAAGAAACGGAAGTGACGAA
AATACCCTCGTCTCTTACAAGGATAGCCAAACATTGCCATATAAAAACAAAAACGTAAGA
GAAAGTATTCTTTTTTGTGAGTGTTTTTTTTTCCATTTTCTGAAATTTGTGCTGAGCATT
GCTTATTTGCTTCCATCCATTTTTGTTCCTTTTAATTCGATTTGGATTGCAGAAAAAGAA
AAGAAAAGAAAAGACTAAAAATTTGGACGATAAGCAGAAAAGAGAGAGGAGGGCCTCTCG
CCCTCTTATTAAAACCTTGCCTTCTCCAAATCTGAAGATTTCTCAATCCTAAAATCTTTT
TTTTTTCCTCTTTCTCCGTTTCTTTATTTTCGGAATCCAAGATCGTGGGTCGATCGGTTT
TTACACAATCCGATCACGACCCATCTGCTCTTTTTCATCCTATTTTGCTTCCCTTGAGAA
ATGGAAATGGAATCATGTAAGCTCTTCATCGGTGGTATATCTTGGGAAACCAGTGAAGAT
CGTCTTCGTGACTATTTTCACAGTTTTGGTGAGGTTTTAGAGGCTGTTATTATGAAGGAT
CGTGCCACTGGCCGTGCTCGTGGCTTTGGTTTCGTTGTCTTTGCTGATCCTAATGTTGCT
GAAAGAGTCGTCTTGCTTAAACATATCATTGATGGTAAAATTGTTGAGGCAAAGAAGGCT
GTTCCAAGAGATGATCACGTAGTATTTAATAAAAGTAACAGCAGCCTTCAGGGATCACCT
GGCCCATCAAACTCCAAGAAGATCTTTGTGGGAGGTTTGGCATCATCCGTGACAGAGGCT
GAGTTCAAAAAGTATTTTGCTCAGTTTGGGATGATCACTGATGTTGTGGTGATGTATGAC
CACAGAACCCAGCGGCCTAGAGGCTTTGGGTTCATTTCATATGACTCTGAGGAAGCTGTT
GACAAAGTACTGCAGAAGACATTCCACGAACTCAATGGTAAGATGGTGGAGGTCAAACTG
GCTGTTCCTAAGGATATGGCTCTCAACACAATGCGGAACCAAATGAATGTAAATAGCTTT
GGCACTAGTAGAATCAGTTCATTACTGAATGAGTACACCCAGGGATTCAGCCCGAGTCCA
ATCTCTGGTTATGGAGTGAAACCTGAAGTTAGGTACAGTCCAGCAGTAGGTAATAGGGGA
GGATTCTCACCGTTTGGACATGGATACGGAATCGAGCTGAATTTTGAGCCAAACCAGACT
CAGAACTACGGTTCTGGTTCCAGTGGAGGCTTTGGACGACCCTTTAGCCCTGGATATGCT
GCGAGTCTCGGCAGGTTCGGTAGCCAAATGGAGTCGGGAGGAGCTAGTGTTGGGAACGGT
TCTGTCCTAAATGCAGCACCAAAGAACCATTTATGGGGAAATGGTGGTCTAGGTTACATG
TCAAACTCTCCGATATCAAGAAGCAGCTTCAGTGGAAACTCTGGAATGTCTTCACTAGGC
AGCATTGGTGACAACTGGGGAACAGTTGCACGTGCACGCAGTAGCTACCACGGTGAGAGA
GGAGGTGTAGGATTAGAAGCAATGAGAGGAGTTCATGTTGGTGGTTACAGCAGCGGCTCA
AGCATCTTGGAGGCAGACTCTCTGTACAGCGACTCGATGTGGCTTTCGCTGCCTGCAAAG
GCAGAGGAAGGATTGGGAATGGGACCATTGGACTTCATGTCTAGAGGACCAGCTGGATAC
ATCAACAGGCAACCAAACGGAGGAATTGCAGCTTAGAGAAGTGACAAATCTATACCATGG
AGATCAGATGATTGCAGAAGAGAGTTTTTAGAAGAGGAAAAAAGTTTATTAAAAAAAAAA
AAATTATTGGTACCAAAAAGCTTAAAGCTTTTATTTACTTTTTACTATTTTGATTTGTTG
TTATAGCTTTCTTTTCACCCTTTTTTCTAATTTGGGGTTTTGTTTCTTTTGTTTTTATCG
TTAAAGAAAAAAGATGTAAACTTGAGTGATATAAAAAGAGACAAAGAAACAATGAAGTGT
ATTTTGTTCTTGTC
>AT1G78690.5 | Phospholipid/glycerol acyltransferase family protein | Chr1:29596618-29598649 FORWARD LENGTH=1479 | 201606
TGTTCTTCATCGATTTGCACTGTGTTGTTTCTCTCTCGATGAATTCCTCCCAAGCAAGCT
TCTTCGACTTCCCTCTAACACCAATCGTCTGGTCTCGTTTCTAATTGTAAGTCTTCTTCC
TTCTCTAAGTTTTGTTTCAGTGTCAATGTAGATCTTCTTAGGTGGAATCAAGTAAAAGAG
ATTGATAAACCCTAATTGTTCCGTTCTATCGTTAAAACTTTCCTAGATTAGTCGGGGTTA
GGAAACGAAGTCTAGCTATGAAACCGTTGCATCGAATTTTGTCATAGATATGATAATTTC
CGGTTCGCACATCAGAACCGGCCCTGTATGCAAGTAGCTTGAGGTTCTGTTATAATTTGT
TGAAGGGAGAGAACTTTGAAGCTAATGGGGAAGATAATGGAATGGGCAGCAAGATCTGAT
CATTTGGGAGGAATTCCAAGGAATACTGTGATAATGGCTGTTAGTGCATTTGCAAAAGCA
GTAGCAAATCTTTGCAATAAAAGCTCAGTTCACAATGCAGATACTCTTATGAATCTTGTC
CAGTCAAGACCACCTGGTGTTCCTCTCATCACTGTTAGTAATCACATGTCGACTTTGGAT
GATCCAGTAATGTGGGGGGCATTTAAGGGTCTCCTTTCCTTAGATCCAGAATTGGCTCGG
TGGGTTCTTGCTGCAGAGGATATATGTTTCAGGAACCCTATATTCTCCTACATTTTCCGC
ACTGGAAAATGTATACCTATAACTAGAGGTGGTGGAATCTACCAAGAAAACATGAATGAA
GCTCTCCAGCGATTAAAAGATGGATCTTGGCTGCATACCTTCCCAGAGGGAAAGGTGTTT
CAAGATGATGTTCCTATAAGACGACTTAAATGGGGAACTGCAAGCCTCATCGCCCGTTCC
CCAGTTACCCCAATCGTTTTGCCAATAATTCACCGTGGTTTTGAGGAGATGATGCCGGAG
AACTACAATAATGGACGAAGACCACTGGTACCGTTGCCGAACAAACACCTTAAAGTTGTG
GTTGGTGAACCAATTGAGTTTGATGTTCCAATGATGGTTGAGACTGCTGTCTTGGACTCC
CGCCATGTAACCCCTCCTCTTCAAGAAGTGAAATGGCCTGTCCTCACTTCTGCTGGCCAA
GTGCTAGACGAAACTGCTCAGAGACACCTCTACATAGCTCTGTCCGAGAAGATTCAATCC
TCCTTGGAAACATTGAGACTCTTAGCCAAGCGGTTGTGACTTCCGCCGGGAAACTTCATA
TCAAAATCCGGTTCACAACTTTTAAAGTTCCGGTTTAGATTCGCCATGGTAATCAAATAT
TATCTTTATTCAATTTCCTGAAGCTGAGAAAAAATTATATAACTATGAAAATTTAATAAC
TCGCATTTTAAATTATTTTATCGACTAGGATATATAGCAACCCGCAATAATGTATGTTGT
TGAAATGTTATATCTTATCAATATCTTATGATTATAGCA
>AT3G07870.1 | F-box and associated interaction domains-containing protein | Chr3:2510570-2512479 FORWARD LENGTH=1910 | 201606
GTTTGGTTTTGTATTCTTCCCCCATTTTCTTTATTCTCTTTTGACAAATATGCAATTTCC
AATCTCATCCTACGGTCTAGATCTCTCCAATCATCATCCTTCTTCTTCCAATATTCACTT
TAAAATAAAAATAAAATTTAGAGATAATAATTTCCACGAAAGAATTATTATTATTATGTG
ATGCCTATTCAACGTACCCTCCCTTTTTTCCTCCATCATCTTCTTCTTCTTCTTCTTCTT
CTTCTCCTCTCTCTCTCTCCATCTCGATATCAAAAACTCTTGCTTCTGATTCTCTTCATT
CATGGCTTCAGAGAAGAGTTTCAAGAAGAGAAAGATCACCGATGATGTAGACGGAGTAGG
AGTAGGAGGAGGACTAGAATCCCTTCCCGAAGATATCATCGCCGACATATTCTCTCGCCT
ACCAATCTCCTCCATAGCTCGGCTTATGTTCGTTTGCAGATCTTGGAGATCTGTTTTGAC
TCAACACGGTCGTCTCTCTTCTTCTTCTTCTTCCCCGACAAAGCCATGTCTTCTCCTTCA
CTGCGATTCGCCAATACGCAACGGTCTTCACTTCCTCGACCTATCAGAAGAAGAGAAACG
CATCAAGACCAAGAAATTCACATTAAGATTCGCATCTTCCATGCCGGAGTTTGACGTGGT
AGGCTCTTGTAACGGTTTGCTCTGTTTGTCTGATTCTCTCTACAACGATTCACTCTACCT
TTACAATCCTTTTACTACAAACTCCTTAGAGCTTCCCGAATGTTCCAACAAGTACCACGA
CCAAGAACTTGTCTTCGGTTTTGGATTCCATGAGATGACAAAGGAATACAAAGTTTTGAA
GATAGTTTACTTCAGAGGTAGTAGTAGTAACAATAACGGTATTTACAGAGGTCGTGGTAG
AATCCAGTACAAGCAATCAGAGGTTCAGATCTTAACCTTGTCATCAAAAACAACAGATCA
ATCTTTGTCCTGGAGAAGCTTAGGCAAAGCTCCTTATAAGTTTGTGAAACGTTCATCGGA
GGCTTTGGTCAACGGGAGGTTACATTTTGTGACAAGGCCTCGTAGGCACGTGCCGGATCG
TAAGTTTGTATCATTTGATCTTGAAGATGAAGAGTTTAAAGAGATTCCTAAACCAGACTG
TGGTGGTCTAAACCGGACCAACCATAGACTAGTGAACCTTAAAGGGTGTCTTTGCGCGGT
CGTTTATGGTAACTATGGAAAATTAGACATATGGGTTATGAAGACTTATGGAGTCAAAGA
ATCATGGGGAAAAGAGTATAGCATTGGGACTTACTTGCCAAAGGGGCTAAAGCAAAATCT
GGACCGACCAATGTGGATTTGGAAGAACGCTGAGAATGGTAAAGTGGTTCGGGTTTTATG
TTTGTTGGAGAATGGAGAGATCTTGTTGGAGTATAAGAGTAGGGTTCTTGTGGCATATGA
TCCAAAATTGGGTAAATTTAAAGATCTTCTTTTCCATGGGTTGCCTAATTGGTTTCACAC
TGTTGTTCATGCTGGAACATTGTCTTGGTTTGATACACCCCTTGATTTATGGTAAAATAA
TTAAAGTTTTGAATTTTTATTACATTTAGAGTTTTGAGATTTGGGTACATCTTCTTGCCC
CCTTTACATACCAACTAAGTACATTCTTTTGTACGTAATGGGTAGATTAAGGTGTATTTC
TTTTCAAGTTCTTGTTTCGTTTCTGTTGAATTTATAGGTTCCTTTTCATGTCTTCGGTAA
ATGTAAATATAATTTCTAAGTGTTAGCGGTAAATGTTTCCGGTAATTTGGTTCTACACTA
TAAACTATTACTTATTGTTTGGGACTAACCCACGATCGTGCCATTTGATTTTATTGCTTT
ATTATTGTATGTTATTATGTTTTGACATGCTCGATCACCAAGCAATGCAG
>AT1G02340.1 | basic helix-loop-helix (bHLH) DNA-binding superfamily protein | Chr1:465616-467880 REVERSE LENGTH=1391 | 201606
AAACGAACCACACATACTTTGAAACGTGGCACAATATAAGTGGGTCACCAATGTAGCTGA
CAACTATACCATCTATCTGATCCGATCGCTCTTATAACATAAGCGTATGGGATACCATTT
TCTCGGACAAAGCTGAAATCCCTAAAGAAAAAACACTTCTCCAAACTTTTCATCTCCGAT
ATCTCTTTAACTAACATGTCGAATAATCAAGCTTTCATGGAATTGGGATGGAGAAACGAC
GTCGGATCACTTGCTGTGAAAGATCAGGGCATGATGTCAGAAAGAGCAAGAAGTGATGAA
GATCGTCTAATCAACGGTCTAAAATGGGGCTACGGCTACTTTGATCATGATCAAACTGAT
AATTATCTTCAGATTGTTCCAGAGATTCATAAAGAAGTAGAAAATGCGAAGGAGGATTTA
TTGGTTGTTGTCCCTGATGAACATTCTGAAACTGATGATCATCATCATATTAAAGATTTT
TCAGAGAGATCAGATCATCGATTTTATCTGAGAAACAAACATGAGAACCCCAAAAAACGT
CGTATCCAGGTCTTAAGTAGTGATGATGAATCGGAGGAGTTTACAAGAGAAGTTCCTTCA
GTTACTCGAAAAGGTTCCAAGAGAAGAAGAAGAGACGAGAAGATGAGTAATAAGATGCGT
AAGCTACAGCAACTCGTACCTAATTGTCACAAGACGGACAAGGTTTCGGTTCTCGACAAG
ACCATAGAGTATATGAAAAACCTTCAACTTCAACTTCAGATGATGTCAACAGTGGGGGTG
AATCCTTATTTTCTTCCGGCGACATTAGGATTTGGAATGCACAACCACATGCTGACGGCA
ATGGCTTCGGCTCACGGCCTAAATCCGGCGAATCACATGATGCCATCGCCGCTAATTCCG
GCGTTAAATTGGCCATTACCACCGTTTACTAATATTTCATTCCCACATTCATCTAGTCAA
TCTCTATTTCTTACAACATCATCACCAGCTTCTTCTCCTCAGTCTCTTCACGGTTTGGTT
CCTTATTTCCCAAGTTTCTTGGATTTTTCTTCCCATGCGATGAGAAGACTATGATAAGTA
AGTAGCTCGATAAAAGTTTATGTGAAATGATCGTTGACTAATTAAGAGAGAAAAGAGTTC
CAAATTAGGACAGTTTGTGTGAACCATTTGTGTCATATACTTTTTTTTCCGGGTGGTTTT
GTATATTAATAATAATCAATAAGTTAAAACTTTTTGTATAAATTCTTGCATGTAACAATT
TTTTCATTTATCTGATATTTTGTAAAATATATTGAGACATGCTTATAAGAGCATTGAACG
TAGGAACAAGATTTCCCTGATTCTTAAGCGTCTCAAACGTTTACACTTGGTTACATGCAT
CCCAACTAGCT
>AT1G22850.2 | SNARE associated Golgi protein family | Chr1:8081181-8082875 REVERSE LENGTH=956 | 201606
CACTGCTTCAATCCAATCTTCGTCTTCATCATCATCATCTCCATTAAAGCTGCTTAAGAA
TGCGCAGCCTCACTCTAGGTCTGACTCTCAGATCCTCCTCCTCCTCTTCTCTTCCATTCA
CCTGCAACTCCCGCTTCTGCTCTCCTCCTCCTCCTTCTTCGTCCTTTAGACTCTACAAAC
GATTCCATTTCCTTAAACCATGCTCTTCCCTAAAGCAAACCAAGAAGAAGAAGCAACAGT
CTCTCCCATCTACCGCTCCGCCTCCTCAGAGTCTCCGGTGGTTCTTCAATTCTAAATCCA
CTAATGATGAAAACGACGAAGATGATGTTAAGTCTGAGAGCGATGATGATGGCGGATCGG
AAGGTGATGCTGCTATTAAGGGTACTATCTTAGCCGGAGTTTTGTTGATTGGTACTGTTG
GTGGATTCGCCGGCGTTGGATATGTCTACAGGGATCAGATCAATACTTTCCTTACTCAAT
TCTCCACTTACATCGAAGGTTATGGTACGGCTGGGTATGCGTTATTCATTGCCGTCTATG
CTGGGCTTGAGATACTAGCCATTCCAGCTCTCCCATTGACGATGTCGGCTGGTCTTCTCT
TCGGTCCACTCATTGGCACTATCATAGTTTCTATCAGTGGAACTATGGCTGCTAGTGTTG
CTTTCTTAATTGCTAGATATTTTGCCCGAGAGCGCATCCTTAAGTTAGTTGAAGACAACA
AGAAGTTCCTCGCCATTGATAAAGCGATTGGTGAAAATGGGTTTAGAGTTGTTACTCTCC
TTCGGCTAAGCCCTCTACTTCCTTTCTCTCTTGGCAATTACCTGTACGGGTTGACGTCTG
TGAAGTTTGTGCCTTATGTATTAGGAAGCTGGTTGGGTATGCTTCCAGGCTCTTGGGCTT
ATGTCAGCGCCGGGGCTTTTGGACGAGCAATCATTGAGATCGATATCGAATGGTAA
>AT4G21950.1 | hypothetical protein | Chr4:11644122-11644655 FORWARD LENGTH=352 | 201606
CTCATATACACATAAGGTTAACTGTTCGATTTACATAAAATTTATAGATACTAAACCCTA
AATTCACAAAGTATCTCATCCGCTGCGGACGAAACCATGTCCTATGATCCGGTCGAAGAA
TATTCAAATGCTGACGCATGCATCTTTTGGGACATGGGGAGTTACCCATCCCTAATGGTC
TGGATCCTTGTTTAGTTAAAGAGAAGATCAACTCAGAGCTCATGGATCTAGGTTGTAGGG
GGGATGTGTCAATGCACGCTTACGGTAATAAGGATACATTCTCGGATGACACAAAACGTT
GACTCTATATATTGACTGAGAACGTTGATCCTAGCAAGAGAGCTTCGTGGAA
>AT2G20873.1 | hypothetical protein | Chr2:8982123-8982194 FORWARD LENGTH=72 | 201606
ATGGCAAACGAAACGGCTAGTAAAGTAGCGGGTTACTTATCTAACCAAGACTCAAGACAC
CAAAACAGACAT
>AT4G09630.2 | transmembrane protein (DUF616) | Chr4:6083709-6088134 FORWARD LENGTH=2574 | 201606
CTTCGTCAAGTATCTCAAAATCAAAAACAAGTTTGCTTCATTCATACTTCAAATTCTCTC
TTCACATTCTCCACTCTCTGCTTATGTTAACGTAGAGAGAGACGGCGACGTAGAAGGAGT
AGGAGGAGGAGGCTTCGTCGACAATGCGAGAATGGCTCAGTATAGACAATCAGGAACAGA
GAGGTTTTTGGGAGGTCGAAGCGGTTACAATCCTTATGTCAACGGTGGAGCTTCGTCAGA
TCACGTAGCGATCGGGATCCGTAACGGCGGTGGTAGTAATTTCGGAGTTGTAACTCAGCA
CGGGAAAGCTAGTCGATGGCGGCGATCTACTCGATTAGATAGGAATCGTCGTTGTGGTGT
TGGCTCTTTGGTGTTTGTTCTTTGTGTTGTGCTCGTTGTTTGTGTCTCAGCTTACTATTA
TTTCTCTGGTTATACTAATTTCGGCAAAGATGATAAAGGAATTGATACAGCTGAAGGTGA
TTTTCTTACGAATGTGTCAAGAACTGATCCTTTGAAAATACTTAAGTTTGGTCATGGTTC
AGTGTTACATGGAAGAGATTCGAGAGATTGGGATAAGGATGATAGAAGAAGGGATGAAGA
TTATAATGAGGATGATGTAGAGGATAAATCTGTTGTTGAGGAGAGGTCAGTGTCTGAAGT
GAAAAAGGATGTATCGCTTCGGAATCCTTTGAAGGGTTCGGATTGGAAGGGGGTTGGTTT
TTACAATGAAGCTGGACGTGATGAGCTGAAGAAGTATGAAGTGGAGTATCAGGCTTCTCT
TGTAAAAGGTGGTCAATCGTTGAAAGAGAATGATGGGCATCATCAGCCATTTGATACAGA
ATCTAATGAAGATGATTCGATTGATTCTCATGATACTCAAGGGGATGAATATGTTGACAT
GGGGCATGATGGGGATGAAAATGAAGAATCACACAAAGATAATCATAAGCACAATGAGGA
TGGTGCTGAAGAATCTCACAAAGAGACTGCATCTGTGTTTCTTCATTCCACGACCAAGCA
TCAGAAAATTGAAAAGGTTCATGGAGCTACTTCAAAAAGGTCACGTGGGAAGTCTTCTCT
TCTTAGTGGTAAGTCGGGGAAAACATCGCAAACTGATGCAAAAAGAAGAGCTCGAAGTCA
CAGATTTTCAGGCGTATCTTGTGAGATGAAGCTGTTGAATTCCAGTCAACAAATACAAGA
GCCTTTGAAAACTCAAAATTTTGCTGCACCCTCCTTACAATACATACAGATGGAGGATAA
ACCTGATGGAGAAGAACAGTGGGAGCCTAAATTTGCAGGTCACCAGAGTTTACAGGAACG
AGAAGACTCTTTCTTGGTTCAAGAGCAGAAAATCCATTGTGGCTTTGTCAAAGCTCCTGA
AGGATTGCCAAGCACTGGATTTGACCTGACAGAAGATGATGCTAACTATATCAGTAAATG
TCACATTGCTGTGATATCCTGTATCTTTGGAAACTCTGATCGCTTGAGGCATCCTGCTAA
TAAAATGGTAAGTAGTTTGTCAAGAAAAGATGTTTGCTTCGTTGTGTTTGTGGACGAGAT
TACCATGCAAACACTTTCTGCCGAAGGCCAAGTACCCGACGGAGCTGGATTCGTTGGTCT
GTGGAAGTTGGTTGTGGTGAGGAATCTTCCTTACACAGATATGCGGAGGGTAGGGAAAAT
ACCAAAACTGTTACCACACAGACTTTTCACTTCGGCAAGGTACTCAATCTGGTTGGACAG
CAAGTTACGTCTCCAGTTGGACCCCCTAGTCATTTTGGAATACTTTCTGTGGCGTGAAGG
GCACGAGTATGCTATCTCCAATCACTATGACCGCCATTGCCTATGGGAAGAAGTTGCACA
AAACAAGAAGCTGAACAAGTACAATCACACTGTCATTGATCAGCAGTTTGAGTTTTACCA
GTCTGACGGGCTGACGAGATTCAATGCTTCAGATCCCCACAAGCTTCTTCCCAGCAATGT
TCCAGAAGGGTCTTTCATTGTACGGGAACATACCCCCATGTCAAACCTATTCTCCTGTCT
TTGGTTCAACGAAGTTGAGCGCTTCACTCCCCGAGATCAGCTAAGCTTTGCATACACTTA
CCAGAAATTAACAAGGATGAATCCTGACACTCCATTTAATCTTCACATGTTCAAGGATTG
CGAGAGGAGAAAAATCACCAAATTGTTTCGTCACAGATCAGAGGAGAAGCGAAACCTTAT
ACAAGCAGCAACAACACAATAACAGACCACTTTTTGAATGCTGTATAGTATCACGGCTGT
ACTTACTGTGAGTAAGAGTAAAACACCACAGTTATTTTTCTCTGAGACCAACATTGTTGT
GAGAAGATCGACACACACATTTCAGGTGAGAACCCGGTTTAAGGGTATACGAATGTGATG
GTGATTTTACGAAACGAGAGAGAGGGACAGGTGTTTCAATTGAAAAAAAGAAAGAAAGTC
CGATTCAATTCATTAACAGTCGTCTCAATGTTTTATTCAATTCATTGCTTCTGTAGGCTT
GTAGTTTGTATCAGTATGATTGCTCATAAAGTTCTGATTGATTATCTCGAAAGT
>AT4G05612.1 | hypothetical protein | Chr4:2959094-2963744 FORWARD LENGTH=1287 | 201606
ATGGACTTCAGCCACACCATCAAAGCTTTGAGAAGCAATAAGAAGCTATATAAAAAGCCA
AAAACTCATACAGACTTCTGCTACACCATCAAAGCTTTAAGAAGCAACAAGAAGTTTGAA
CTAGAACCGCAACCGGTTCCCAAAAGCAAAAGTAGTGTTTCCTTGTCAGAAGATACAAAG
CCAAAGACTCATACGGACTTCGGCTACACCATGAAAGTTTTGAGAAGCAATAAGAAGCTT
GATACAAAGCCAAAGACTCATACGGACTTCGGCTACACCATCAAAGCTTTATACAAATCT
AAAAACTCATACGGACTTCGGCTAAGCCATCCAAATACAAAGCCAGAGAATCATAAGGAC
TTCAGCTACACCATCAAAGCTTTGAGAAGCAATAAGAAGCTATATAAAAAGCCAAAAACT
CATACAGACTTCTGCTACACCATCAAAGCTTTAAGAAGCAACAAGAAGTTTGAACATACA
AAGCCAAAGACTCAAACAGACTTTGGGTACACCATGAAAATTTTGAGAAGCAATAAGAAG
CTTGATACAAAGCCAAAGACTCATACGGACTTCGGATACACCATCAAAATTTTGAGAAGC
AATAAGAAGCTTGATACAAAGCTAAAGACTCATACGGACTTCGGCTACACCATGAAAATT
TTGAGAAGCGATAAGAAGTTTGATACAAAGCCAAAGACTCATACGGACTTCGGCTACACC
ATCAAAATTTTGAGAAGCAATAAGAAGCTTGTTACAAAGCCAAAGAATCATATGGAATTC
AGCTACACCATCAAAGCTTTGAGAAGCAATAAGAAGCTTTATACAAAGCCAAAAACTCAT
ACGGACTTTGGCTACACCATCAAAGCTTTAAGAAGCAACAAGAAGTTTGATACAAAGCCA
AAGACTCATACGGACTTCGGCTACACCATGAAAATTTTGAGAAGCAATAAGAAGCTTGCT
ACAAAGCCAAAGACTCATACGGACTTCGGCTACACCATCAAAGTTTTGAGAAGCAATAAG
AAGCTTGATACAAAGCCAAAAACTCATACGGACTTTGGCTACACCATCAAAGCTTTAAGA
AGCAACAAGAAGTTTGATACAAAGCCAAAGACTCATACGGACTTCGGCTACACCATGAAA
ATTTTGAGAAGCGATAAGAAGCTTGATACAAAGCCAAAGACTCATACGGACTTCGTGTAC
ACCATCAAAATTTTGAGAAGCAATAAGAAGCTTGATACAAATCCAAAGACTCATACCGAC
TTCGGCGACACCATCAAAGCTTTGTGA
>AT1G21780.1 | BTB/POZ domain-containing protein | Chr1:7652029-7654014 FORWARD LENGTH=1478 | 201606
AAAGAGTGTTCAGAGGCGTGTTCGAAAGCGGCGACGCATAGATGCGAAGCTAAACCAAGT
CCTGCTTTTGACGGCGGTACGAAGGTTCGAACCAGATCCATGACTTTACCGTCATTCTTC
ATCTTGTACTCTATGAAGGCTTCGTGATCATCAGTCTCGAATCTATGTCTTCCTTCGTTC
CACACGATCTTCGGTTTCTCCGTCGCCGTCCCCGTCGCCATTTTATCTGTTATCTCTCTA
AGTCTAAGCGATGGAGGCGGCAGAGTGTTTTGCTTGCTTCGTCGTGTTATTTGGCGTGAA
GTAAAGAGTTCAGAGAGAAAAGGAAGTCAAAACTTCAGAGAGAAAGTGGATGGGGGACAC
GAAGGTAGAGACAATCTCGAGGTTAGCTCAATGGAGAATTGAAAATTTTGGTCCTTGTTC
TTTCAAAAAGTCCGATCCTTTCAAAGTCGGAATTTGGAATTGGCATCTGTCTATAGAGAG
GAATCGCTATCTATCAGTGAGGCTATTCCCAGAACTTTCTCGAGTATCTAAAGAGCAACC
TCCTGTTGCCAAATTTGTTCTTCGTGTCTCCAACGTTGGCCCCAATCGTAGATTCTACAT
CTCTCCTGTTTATGAGAAGCTGCTGCGTACAACTGATGATTGTGTGTGGCATGTTGACTC
CAGTTTCCACGGTCGATTCACCATTGATGTTGAGTTTCTTGATCTCAAAATCTGCCCTGT
GAATGGTGGTGAAGCTTCTCCTGTTTGGCCAACCGATGCAACAATGCAATCAATCTCTAC
TCAAACCACTCTCAAATGCTTATCCCGGATGCTAGAGGAAAGCATACTAACCGATGTAAT
CATCCACACAGCCGATGGAACACTCTCTGCTCACAAAGCTATCCTCTCAGCTAGCTCAAC
TGTTTTCAAAAGCATGTTCCACCACGACCTCATGGAAAAGGAATCATCCACAATCCACAT
AGACGACATGTCGAGAGAATCTTGCATGGCTCTACTAAGTTACCTCTACGGAAACATAAC
CCAAGAAGAGTTCTGGAAACACAGGCTCGCCCTCCTCGGCGCTGCAAACAAGTACGACAT
AACGGATTTGAAAGCAGCCTGCGAGGAGAGCCTAATGGAAGATATAAACTCGAGTAATGT
GCTCGAGAGGCTACAAGAAGCTTGGCTTTATCAGCTGGAGAAACTGAAGAAAGGGTGTTT
GATGTATTTGTTTGATTTCGGAAAGATTTATGATGTCAGAGAAGAAATCAGCAGTTTCTT
CAGGCAAGCTGATCGAGAACTGATGCTGGAGATGTTTCAAGAGGTTTTGTCTGTGTGGAA
ACCGGTCTAATATACACTTACACACATACTTTGAACATTTCAGCTTGATGGTGTTTTGTT
TATAGTCTTCTTGTTCTCTTCTGTGTGTGTAACTAACAACAACTCTGGATTTTGTTGTAT
CACTCTGTCTAATGTATAGTATTGAGTGGATTTGCCTC
>AT3G04760.1 | Pentatricopeptide repeat (PPR-like) superfamily protein | Chr3:1303419-1305950 REVERSE LENGTH=2532 | 201606
GTTGGAAGACAAAAGTCACGGAAGTACGAAAGTACAAAATTGGACTCTATCCTATCCTCA
CAAATTTGCATTGAGATTACAATAAAACGAGTGGTGTTGCTCTGTTCTGTTCTTCCCACT
TCTACTCCAAAAAATCCTAACTTTTCGCATTATCTTCGGTTTTGCGTTTCGATTTTTTGT
CTGAAAATCCCAATTCGACACTCTGTTTCTGCCCACAAAACTATCTTCCATGAAAAATCG
AAACTTTGTCTACAAATAATGACTCCGTTATCCTCTGAACTCGTTGGTTTCACTATCCCT
TTCTACTCCAAAACTCAGAAACCCTATTCAAATTCTTCTCACGGACTCCTACTATCTCAC
AATCGAAGCTCCCTCTTAACCTTCTCAAACTCTAACCCTAACAACGACAATGGTAGATCC
TTTTCATCTTCAGGAGCAAGAAACCTTCAAACCACTACCACAACAGACGCAACACTCCCC
ACAGAACGAAGACAACAACATTCACAATCTCTCGGATTTAGAGATACACAGATGCTCAAA
ATCTTCCATCGATCATGCCGTTCAGGGAATTACATCGAATCTCTACACTTACTCGAGACC
ATGGTACGCAAAGGTTACAATCCTGATGTGATACTCTGCACTAAGCTCATTAAAGGGTTC
TTCACTCTAAGAAACATCCCTAAAGCTGTTAGGGTTATGGAGATTCTCGAGAAATTCGGA
CAGCCTGATGTGTTTGCTTACAACGCTCTGATTAATGGGTTTTGTAAGATGAATCGAATC
GATGATGCTACGAGAGTTCTTGATAGGATGAGAAGTAAAGATTTTTCACCAGATACCGTG
ACTTACAACATAATGATTGGTAGTTTGTGTAGTAGAGGTAAACTTGATCTTGCTTTGAAG
GTTTTAAATCAGTTGTTAAGTGATAATTGCCAACCTACTGTCATTACTTACACGATTTTG
ATCGAAGCTACGATGCTCGAAGGCGGAGTTGATGAAGCGTTGAAGCTTATGGATGAGATG
TTGTCTAGAGGGTTAAAACCTGATATGTTTACTTATAACACAATCATTAGAGGAATGTGT
AAAGAAGGGATGGTGGACCGCGCGTTTGAGATGGTTCGGAATTTGGAATTGAAAGGTTGT
GAGCCTGATGTGATCTCTTATAACATCTTGCTTCGTGCTCTTTTGAATCAAGGGAAATGG
GAAGAAGGTGAGAAGCTAATGACTAAGATGTTTTCAGAGAAGTGTGATCCTAATGTTGTG
ACTTATAGCATTTTGATTACTACTCTATGTCGCGATGGAAAGATCGAAGAAGCGATGAAT
CTTCTTAAGCTTATGAAGGAAAAAGGGTTAACTCCTGATGCTTATAGCTATGATCCTTTG
ATAGCTGCGTTTTGTAGAGAAGGTAGGTTAGATGTTGCTATTGAGTTCTTGGAAACTATG
ATCTCTGACGGATGTTTACCGGACATAGTTAACTACAACACGGTTTTAGCTACGTTGTGT
AAGAACGGGAAAGCAGACCAAGCGTTGGAGATTTTTGGGAAACTAGGAGAAGTTGGCTGC
TCACCGAACTCTAGTTCTTACAACACGATGTTTAGCGCGTTATGGAGCAGTGGAGATAAA
ATCAGAGCGTTACATATGATATTAGAGATGATGAGTAACGGGATAGATCCTGATGAGATC
ACATATAACTCGATGATATCGTGTCTGTGCAGAGAAGGAATGGTAGATGAAGCTTTTGAG
TTATTGGTTGATATGAGGAGCTGTGAGTTTCATCCATCGGTTGTTACATACAACATTGTT
CTTTTGGGATTCTGCAAAGCTCATAGGATCGAGGACGCGATCAATGTTTTGGAATCAATG
GTGGGAAATGGATGTAGGCCTAATGAAACTACTTATACTGTGCTCATTGAAGGGATTGGG
TTTGCTGGATATAGAGCAGAAGCAATGGAGTTAGCAAATGATTTGGTTCGCATCGATGCC
ATTTCGGAGTACTCGTTCAAGAGGTTGCATAGGACTTTCCCTTTACTTAATGTTTTACAG
AGATCTTCTCAGACATTTGGTTATTAAGTGAAAGTCGAGAACCTAGATAACTGATCCAGG
TTTTCAAGAAAGGGTGTTCTTAAAATACGATCACGTAGTTCTCAAGGTACCAATGGAAAG
TGTAAGGAAACCTCACCTGTGCAACACCAAGATATTGACAGTCCATAGCTGCAACTGCTA
CCTGCTGCTCATACTTGGTCCCGGAAGACGTTTTGCCCTCTAGTTTTATATACCAAACAT
AATGTGCAAGCAGCTCTTTCATTGTGTTTCTACGATTCGTGTAAAGTTAAACACCTATTA
TCTAAGATAATTAGAACAAATCGAACCAAATTGGCAGATGTATTAGATGTACATACAAAA
TCCATAGAAAAGGGTTCTTCTTATACTAAAAACAATATCTTCAAGTACAGAGAATAGTCC
ATATTAATCGGGCTTTTAATGGGCCAGATGATATATCGATGCGGCCTAAATTAATTTTAA
ATTAAGAACATA
>AT1G54020.4 | GDSL-like Lipase/Acylhydrolase superfamily protein | Chr1:20161636-20163748 REVERSE LENGTH=1403 | 201606
AACTTATTGTACCTCATCATTCTTCCTTCTGGTTAACTGAAAATGGAGTGTAGTTCAGTG
AGTGTACTAGGAATATTACTGGTATTTCCTCTCCTTCATAACCTTGTCACCATCTCCGGG
CAGAATCTTCCGGCGGTGGGTTTGTTCACTTTCGGAGATTCCAACTTCGACGCTGGAAAT
AAAAAGTTCCTCACAAGTGCTCCACTTCCTCAAAACTTTTGGCCTTACGGTAAATCTCGA
GATGACCCTAAGGGCAAGTTTTCTGATGGCAAAATTGTCCCGGACTTTATTGCAAAATTC
ATGGGGATACCACACGATTTACCGCCGGCGCTAAAACCCGGCACCGATGTGTCACGAGGA
GCCAGCTTCGCCGTCGGGTCCGCTTCCATTCTTGGATCTCCAAAAGATTCTGTAAGCTCA
CTTAAAATATTTGTTAATCAATCGTAAAGCAATGTCATAATAAAGATTCACATTTTTTTG
GTAGTTGGCTCTGAATCAACAAGTGAGGAAATTCAATCAGATGATATCAAATTGGAAAGT
GGATTACATTCAGAAATCAGTGTTTATGATTAGCATTGGTATGGAAGATTACTACAACTT
TACCAAAAACAATCCTAATGCTGAAGTTTCTGCTCAACAAGCTTTCGTTACTTCTGTCAC
TAACCGGTTTAAGAGTGATATCAACTTGTTGTATTCATCTGGAGCTAGTAAATTCGTCGT
ACACTTGCTAGCGCCATTAGGTTGTTTACCGATCGCAAGACAAGAATTTAAAACCGGTAA
CAATTGTTACGAGAAACTCAATGATTTGGCCAAACAACACAACGCTAAAATTGGACCGAT
TTTGAACGAAATGGCGGAAACTAAACCGGATTTCCAATTCACCGTTTTCGATTTCTACAA
CGTTATTCTTCGCAGGACACAAAGAAACATGAACTACCGGTTTTCCGTGACGAATATATC
GTGTTGCGGTGTTGGGACGCATTATGCATATGGTTGTGGTTTACCTAACGTGCACTCGAA
GTTATGCGAATATCAAAGATCCTACCTTTACTTCGACGCACGTCATAACACAGAGAAAGC
ACAAGAAGCGTTTGCTCATCTTATCTTTGGAGCTGACCCAAATGTTATCCAACCTATGAA
TGTTCGTGAGCTCATGGTGTATCCTGTTAATGAGCCTATGCGTGAGTTTTGGGAGGATCC
AATGGATGAGAAGTTATCGTTAGTCCAATACTAGTGGATCTGTCTACCTCGTTTAGTTCT
TGAGCTCACTATTTTCTATCTCTAGATCACGTACGAGCTCTTGGAATTTGTAATGTATTG
TTCTTAATTAGTTGCGAAGTAAAATAATTAATACTGTTTAAATCCTCAACTCTGCTTATT
TTCATAAGAAAAAAATAATCAAT
>AT1G63740.2 | Disease resistance protein (TIR-NBS-LRR class) family | Chr1:23645206-23649289 FORWARD LENGTH=3780 | 201606
GCTAGGCTGGTTTAGTATCAATTAAACCATTAATCACTTTATACTTTATCCCCTCCAGCT
CTCTCTTTCTCAAAACTTATAAGTCAAAAGTCAAAGTCAAAAGTCAATGGTGAATACGCC
TTTTCCAATTTCTCCATCGTTTATGGCTCATCTACTGATCCACAGACATTTTTGTTCTCG
CTACTCTATTCTCATGGCTTCCTCTTCTTCTTCGCCTCGCACCTGGAGATACCGCGTCTT
CACGAGCTTCCATGGACCTGACGTCCGTAAAACCTTTCTCAGTCATTTACGTAAACAGTT
TATCTGCAATGGGACTACCATGTTCGATGATCAAGCAATCGAAAGAGGCCAAACCATTTC
CCCTGAACTCACACGAGGGATTAGGGAATCGAGGATCTCGATCGTAGTGCTCTCGAAGAA
CTATGCTTCATCGAGCTGGTGTTTGGATGAGCTGTTGGAGATTTTGAAATGCAAGGAAGA
TATTGGGCAAATAGTGATGACTGTCTTCTACGGAGTAGATCCATCTGATGTGCGCAAACA
AACCGGAGATATCTTGAAAGTTTTCAAGAAAACTTGTTCTGGTAAAACGGAGGAGAAGAG
GCGAAGATGGAGCCAAGCTTTGAACGATGTTGGCAACATTGCCGGAGAACATTTCCTTAA
CTGGGATAATGAATCGAAGATGATGGAGAAGATTGCAAGAGATATTTCAAACAAAGTAAA
CACTACAATCTCTAGGGATTTTGAAGACATGGTGGGAGTTGAGACACACCTGGAGAAAAT
ACAGTCTTTGTTACATTTAGATAATGATGATGAAGCTATGATTGTTGGAATCTATGGCCC
TGCAGGTATTGGTAAGACTACCATTGCCAGAGCTTTGCACAGTCTACTCTCTGATAGGTT
TCAGCTTACTTGTTTTATGGAGAATCTTAGGGGAAGCTATAATAGTAGTCTTGACGAGTA
TGGTTTGAAGCTGCAATTACAAGAACAACTTCTTTCCAAGATTTTAAACCAAACTGGTAT
GAGGGTATACAATTTAAGTGCAATACAGGGAATGCTATGCGACCAAAAAGTGCTTATCAT
TCTTGATGATGTGGACGATCTGAAGCAACTAGAAGCTTTGGCTAATGAAACTAAGTGGTT
TGGTCCTGGGAGTAGGGTTGTAGTGACCACAGAAAATCAAGAGCTTTTGAAGCAACATGA
CGATATTAAGAATACATACTATGTGGATTTTCCTACTCAGAAAGAAGCTCGTCAGATCTT
TTGTAGATATGGTTTTAAACAGAGCACTCCACAAGATGGTTTCGAAAATCTTTCCGAAAG
AGTTATAAAGCTTTGCAGCAAACTTCCACTAGGTCTTAGTGTCATGGGTTTATATCTACG
AAAAAAGACAGAAGATGACTGGGAAGATATACTGCATAGGCTAGAAAGTAGCTTTGATTC
AGTTGATCGAAATATCGAGAGAGTACTAAGAGTCGGATATGACGGTTTACATGAGAAGGA
TCAATTGTTATTTCTCCTCATTGCATTCTTCTTCAACTACAAAGACGATGATCATGTGAA
AGCAATGCTTGCTGACAATAACTTGAATGTCAGACTCGGTTTGAAAACTCTCGAGTATAA
ATCTCTTATACAAAGATCGTCTGGAGGAAATATAGTGATGCACAAGTTACTACAACAAGT
GGGTAGAGAAGCGGTTCAAAGACAAGAGCCTTGGAAACGCCAAATCTTAATTGATGCTCA
TGAGATTTGTAATGTCCTCGAAACTGATTCTGGTTGTGCAAATGTGATGGGCATATCCTT
TAATGTATCTACAATCCCGAATGGCGTGCATATAAGCGCAAAAGCTTTTCAAAATATGCG
TAATCTTCGATTTCTAAGCATCTACGAGACAAGACGTGATGTAAACCTTAGAGTAAATGT
ACCCGATGACATGGATTTCCCACATCGTCTAAGGTCTTTACATTGGGAGGTATACCCAGG
AAAGTCTCTTCCTTCTACATTTAGGCCAGAATATCTTGTGGAACTCAACTTGCAAAATAA
CAAGCTAGAGAAGCTTTGGGAAGGAACCCAGCCTCTTACAAATCTCAACAAGTTGGAATT
GTGTGGGTCCTTGAGATTGAAGGAACTTCCAGATCTTTCAAGTGCTACAAATCTCAAGAG
ACTAGATCTAACTGGTTGTTGGAGTTTGGTAGAGATTCCTTCCTCTGTTGGAAATCTTCA
CAAACTAGAAGAGTTGGAGATGAATTTATGTTTACAGCTACAAGTTGTTCCGACTCACTT
CAACTTGGCATCTCTTAGATCACTCAGGATGTTGGGATGCTGGGAATTAAGGAAATTTCC
AGGTATTTCTACGAACATCACATCCCTCGTAATCGGAGATGCAATGTTAGAAGAAATGCT
TGAATCAATTAGGCTTTGGTCTTGCCTTGAGACTCTGGTTGTATATGGCAGTGTCATTAC
ACATAATTTTTGGGCAGTAACTTTAATAGAGAAAATGGGCACAGATATAGAGAGGATTCC
TGATTGCATCAAAGATCTCCCTGCGTTAAAATCGCTTTATATAGGTGGCTGTCCAAAACT
TTTTTCACTGCCAGAGCTCCCTGGCTCACTCAGAAGACTAACGGTAGAAACTTGTGAATC
ACTCAAGACTGTATCTTTTCCTATTGATTCTCCAATTGTGAGTTTCAGTTTCCCCAACTG
CTTCGAATTGGGTGAAGAAGCACGGAGAGTGATTACACAGAAAGCAGGTCAGATGATAGC
ATACTTACCAGGAAGGGAAATACCTGCGGAGTTCGTGCACAGAGCTATAGGAGATTCGTT
GACCATCCGTTCATCTTTCTGCTCCATATTTAGGATTTGCGTTGTGGTTTCCCCTAAATC
AGAGATGAAAGAAGAATATGTTGGTTTTATGTGTCGCAAACGCATAAACGGTTGCCCCAT
TGGCGATAACTTATTTAAGGCACAGCTCCGTAAACTCCAAGCGGAACATCTATTTATATT
TCAATTTGAATTCCTTGAGGAAGACGGATGGCTGGAACAGGACAACGAGGTATTGTTCAA
ATTCACGACCTCATCCGAGGAACTAGACATTATTGAATGTGGTATCCAGATATTGACAGG
CGAAACCAACAGAAACATAAGCACCTATGGAAGCTATGAATCCAGATCAGAGCAAGTCTC
TGAATACGAAGATGGATATCACTCTGATAGGAGACTTGAGTTCCACGAACAAAAGTCCTT
GCCCGGGTGGGGTTTCTGTGGAATTTTTCATGGCTTCTTGAGATGTTTTATGGTCTGACA
ATGTGGCTGCCGTTCATGAAATTTCTCAGAAATGGCCTAGTCAAGTGGGACCATCTCTCT
CTTCATCCTAGCCACGGTAGTCTTATCGTGGATGTTGAATATTGCTGCGATTCAGAGGAA
GATTGCATTGCATCCAAAGTGTGAAAGTCCTCTCATTTCACACCTATCATTTGCTGACGT
ATTCTCTGATTCTCAAAGGCCAATCAGAGGCATTATTACGATATGAATGCCTGAAAAGTC
TGATATATTATTCTATGGATATGACAATAATGAAGCAGCAGTTCCAAGTGAATACTAGAC
ATTATTGAATGTGGTACCAAATAATAACAGACGAAACCAACAGAAACATAAGCAGCTATG
GAAGCTATTAATCCAGAACAGAGCAAGTGTTGGAATACGACGATGAATCTCTCTGTGATG
GGAGCAATGAGTTTGATGCACCCAGAGTAAAGATCTTTGAGGGTGATACTAAGTTTGTTT
>AT5G42030.3 | ABL interactor-like protein 4 | Chr5:16811359-16813183 REVERSE LENGTH=1165 | 201606
GTATGGAATGTGTCGAGTATGTGTGTATAGTGTCTCCACTTGGATCTTTCTTACTTACTC
CATTATCTTCTTCTCTCTCTTTCCCTCATCTCATTAATGGCGAGCTCTACATCTTTAGCG
ATAGTTCTTCATCAATCTTCCAATCATGACGAACTCTTCATGAAGCAAACTCTTCAATTC
TCAGAAACCCTCAAGGATTTAAAGAATCTGCGGAAACAGTTATACTCAGCAGCTGAGTAC
TTCGAAACATCTTATGGCAAAGCAGAACACAAAGAAACAGTGATAGAGACGTTGAAAGAG
TATGCAGCAAAGGCAGTAGTGAACACAGTGGATCATCTTGGTTCTGTCTCTGACAAATTC
AACTCTTTTCTCTCTGATAACTCAACTCATTTCTCCACCACTCATCTTCGTTTATCTTCT
CTTGAACAAAGGATGAGACTATGCAGAGATTACATGGGGAAGAGTGGCACTCATCAGCAT
TTGCTTCTATTTCAATATCCTCGCCATCATAAGCGTTACTTCTTCCCTCAACAAGGAAGA
GGCACAAGTTTCTCTGCAGGAGATGACTCACACCGGTTCACGAGTGCTGTTCGATCAACA
ATACTAGAAAACCTCCCAAATACTGCAAGGTATAATCTTGATTCTCTTCTTCTTCTTCTT
GTTTTGTTGTTTGTAATACGATTGGTTTGTGAAATGCAGGAAAGCTAACAAGACAGGAAG
CTTCTCTTTTGCACCTATCGTACACAACAACATCAACAACAGAACACCAAATAAGAGATC
AAACTCTCCTATGAGATTCCCTCTCTTACGTTCAGGATCTCTACTGAAACGTTCAAGCTC
CCCAAGCCAACCAAAGAAACCGCCCTTAGCGTTACCGGAACCTCAAAGAGCTATATCTGT
GTCGAGAAATACAGAGATAGTGGAGATAAAGCAATCTTCATCGCGAAAAGGGAAGAAGAT
TCTGATGTTCAAGGCATTGATGAGTATGAGCAAGTCGAGAAACTAAAATCTCTCCTTGTA
TTTGATAAATGAAAAGATTTGTACAAAACTAATGTGAAATAAGAGAGAGAGATGCTTATT
TTGTCGATATTAGTACTTTTCTTTCAGATGCTTTAGTTGCAATTCAACAGAAACCATACG
AAAACTATTTTCACTGTTAGTTTCG
>AT5G45330.3 | decapping 5-like protein | Chr5:18363406-18366025 REVERSE LENGTH=1837 | 201606
CTTCTATGTTAGTGAATCATGAGAGTAAGATCATGTGGAACGGAGGGGAGGAAGAAAGAT
GGGCCGCAAATTCCGCCATGTGATAAAGTTTACGATTACATTCTTTTTCGTGGAAGTGAC
ATCAAGGATCTCCAAGTTAACCCATCTCCATCTGCTCAATCAAGACAAGAGATTCAAAGT
GAACAAGACGTCAATCAGTCCCCTCACTCTAGGCCAGCTATGACTATGAGCTCTCCGATT
TCTGGCTATGATAGCGGTTATGGTTTGGGGAGAGGATCACAATGGATCAATACACCTGCT
TTGAGTAGTAAACCGGTTCCTGTCACACAACATTCATCAGTCCCTTTAAGCTTCCAGCCT
CCTTCAGCTAATGCTGGAAGTTTGACAGAATCACCAGTGAGCTTAATTGATTCAACTCAA
AGTAATGCTGGTTCCTCGATGCCCATTCCTTCTTTTGTGCAAGGTAACAAATTTGCTTCC
AGTGGTGTCCCTCTTGGTATGATGCAGAAGCCAGTTTCATCCTCCTCGACCATACCCAAT
GGTCCGCAGATTATTGATTATTTTTCTTCACCAATCATGGGGTTAGTGGATGATTCATCA
CAGGTTGTTACTCGTTCACCTGACGTCTCTTCCAATCAATCATACTCTTCCAACCCTTCT
CCTCTTGGTCAAACACAACTCCATACTCCACCTGGCCTTGCTTCAGTATCCTCTAACCTT
TCTCCACCTTCTGAAGCGCAGCTTTCTGCTCCAAATATTCAGAAAATTTACCCCAGTGCA
CCCCAGGCTATTGGTAAAGTTGTCTATGACCCTCAGTCTAATCATCCTCACCGATCTATA
CCTCATGAGTTACCTGCTGTGGCTTCTAATTCAGCTCCTGTGATTCCTGGTCCATTGTCA
AAATCGCCTGAGTCATTTTTCGATATGGATCCGTCACTGCAATCTAGGCAGCAGATGGTA
TATAGGGGTCAAGAGATGTTTGCTGCAACTAACCCGGCATCAGCGAATGTGCCATCACAA
AGTTTTGCTCCCAGAAATCATGCACCATTGCTGCCTCTTCCAGTTTCAGCTCATCAGTCT
CGGATCCCTAGTTCTAGCATTGAGTACACTGAAGAATTTGATTTTGAAGCAATGAATGAG
AAGTTCAAGAAGAGTGAACTATGGGGTTATCTTGGAAGAAATAACCAGAGGAATCAAAAT
GATTATGGGGAAGAAACTGCGATTGAGCCAAACGCAGAAGGGAAGCCTGCATATAACAAG
GATGACTTTTTTGACACAATCTCGTGCAATCAACTTGACCGTGTGGCAAGAAGCGGACAA
CAGCACAACCAGTTTCCCGAACACATGAGACAAGTTCCTGAGGCATTTGGTAATAATTTT
CAAAGGCCACCTCCACTACAACCAGGTCAGGGTGCATATCTCGCTGCACAAACCAATTAC
AGAGGCGGATACCATAATAACAACAACAACAACTACTACTCAAACTCGGGTTATGGTTAC
TACTCTGGTGGGAGAGGCCGAGGCAGAAACACACATTTCTGACCTGCTGAGTTTCTATCT
TCCAAGGCTTTATTGGTCACTCGCGTACACACATTTCTACTCTTAGCCCTTCTTTAAAGT
TTTAAATTCAGCTTTTTGGGTAAAAACAGTTGTATGGTTACCACATCGCGAGATGTGTAG
GCATATCATATTGGCAAGTTCATGTTCCTTTTTTTAATCTGATGAACTTTAGCCTCAGGA
GAGAATGTTTGTTCATGTAGAGAAAACAAAAAGTACTACGAACCTTTTTGGTAAACGCAA
ATCATTAAGTATATATATGCATCATATGTTCTGATAT
>AT4G32580.1 | Thioredoxin superfamily protein | Chr4:15719637-15720535 REVERSE LENGTH=724 | 201606
ATGAGTGGTACTGTGAAGGATATCGTTTCAAAGGAGGAGCTTGATAACTTGCGCCACAGC
GGAGCACCACTCGTGCTTCACTTCTGGGCTTCTTGGTGTGACGCTTCGAAGCAGATGGAT
CAAGTTTTCTCTCATCTCGCTACTGATTTCCCTCGTGCTCACTTCTTTAGGGTAGAAGCT
GAGGAACATCCTGAGATATCTGAGGCTTATTCTGTTGCTCTTGTGCCGTATTTCGTCTTC
TTCAAGGATGGCAAAACTGTGGATACACTTGAAGGGGCAGATCCATCAAGTTTAGCTAAT
AAAGTTGGCAAAGTTGCTGGTTCTATTACTCCTGCAAGCTTAGGGTTGGCTGCAGGGCCA
ACGATTCTTGAAACTGTTAAGAAGAATGCGAAAGCTTCTGGACAAGACCGAGCTCAGCCT
GTATCTACCGCTGATGCTCTCAAGAATCGTTTGGAAAAACTCACCCTGTTATGTTATTCA
TGAATGGTACTCCTGAAGAGCCTCGATTTTTAATATCTATTGAGTACTTTCTTTATAGTT
GGAATTCTTGTGGATATATATCAGGTAGCTACTTGGAGCAAACATGTTGCTAAAGTTGAC
CTGCTACTGTTGTTTGAAGAACACGTGCTATGTCTTGTCGTTGAAGGAATTATGTTCATA
TGGGAAGAACATAAGCCTACTGGAAAGTTTACCCCTAGCTCTATTGTTAACCCAGATACT
TGAG
>AT3G25060.1 | Tetratricopeptide repeat (TPR)-like superfamily protein | Chr3:9128421-9130452 FORWARD LENGTH=2032 | 201606
TCGGTTCTCGTTTAAGTGCCTTACCCGGACGGTAGGTTCCAGTTTGCCAAATCAAATTGG
TTTTTGAAGAAGTTAGCTCTAAGAATTAAAACATCATGGTACAGACAAAACATTTCTGCA
TGTTACATCGGACTCTCCTGTGTCCGAAACGCATCAAATTTCTGCAATCCATTTCTAAAC
TCAAGCGGCACATCACTCAGATCCACGCTTTTGTAATCAGTACTGGTAATTTACTTAATG
GAAGCTCTATTAGTCGAGATCTCATCGCTTCATGTGGACGAATCGGTGAGATCTCTTATG
CACGTAAGGTGTTCGACGAATTGCCGCAGAGGGGTGTTTCTGTTTATAATTCCATGATTG
TGGTTTATTCTCGTGGAAAAAATCCAGATGAGGTTTTGCGACTTTATGATCAGATGATAG
CTGAAAAAATTCAACCAGATAGCTCAACGTTCACTATGACGATCAAAGCGTGCTTAAGTG
GTTTGGTTTTAGAGAAAGGAGAGGCTGTGTGGTGTAAAGCAGTGGACTTTGGGTATAAAA
ATGATGTCTTTGTTTGTTCATCTGTCTTGAATCTGTATATGAAGTGTGGGAAAATGGATG
AAGCAGAGGTTTTGTTTGGAAAGATGGCGAAAAGAGATGTTATTTGCTGGACAACAATGG
TGACAGGGTTTGCACAGGCTGGTAAGTCGTTGAAGGCTGTTGAGTTTTACAGAGAAATGC
AGAATGAAGGGTTTGGTAGGGATAGGGTTGTGATGTTGGGTCTCTTACAAGCTTCTGGTG
ATCTCGGGGATACGAAAATGGGCCGTTCGGTTCACGGGTATTTGTATAGAACAGGTCTTC
CTATGAATGTAGTGGTTGAAACCAGCCTGGTTGATATGTATGCAAAAGTTGGGTTTATAG
AGGTTGCTTCTAGGGTGTTTAGTAGGATGATGTTTAAAACCGCAGTTTCGTGGGGGTCGT
TGATCTCTGGATTTGCTCAAAATGGATTAGCTAATAAAGCATTTGAAGCTGTTGTGGAAA
TGCAGAGCCTTGGGTTTCAACCGGATTTAGTGACGCTTGTTGGAGTACTTGTGGCGTGTT
CGCAAGTCGGGTCATTAAAGACTGGTAGATTAGTACATTGTTATATTTTGAAAAGGCACG
TTCTTGATCGAGTAACCGCAACTGCTTTGATGGACATGTACTCAAAATGTGGCGCTCTTT
CAAGTTCAAGAGAAATCTTTGAACATGTAGGAAGGAAAGACTTGGTTTGTTGGAACACAA
TGATATCTTGTTATGGAATTCATGGAAACGGTCAAGAAGTTGTATCGTTGTTTCTCAAAA
TGACGGAATCAAACATAGAACCCGACCACGCCACGTTTGCATCACTTCTCTCTGCTCTTA
GCCACTCGGGTCTCGTAGAACAAGGCCAACATTGGTTCAGCGTCATGATAAACAAATATA
AGATCCAACCGAGTGAAAAGCATTACGTTTGTTTGATTGATCTTCTTGCACGTGCAGGGA
GAGTCGAAGAAGCTCTTGATATGATAAACTCTGAGAAACTTGACAATGCTTTACCAATAT
GGGTTGCTCTTCTTTCAGGATGCATTAATCACAGGAATCTATCAGTCGGGGACATTGCGG
CTAATAAGATTCTCCAGTTGAATCCGGATAGTATTGGGATCCAAACACTGGTTTCTAACT
TCTTTGCAACTGCCAATAAGTGGAAAGAAGTGGCCAAAGTGAGGAAGTTGATGAGAAATG
GGGCCATGGAGAAGGTACCAGGCTACAGCGCGATCGAAGTAAATGGGGAGCTTCGAACTT
TTCTCATGGAAGATCTGAGTCACCATGAACATTATCACATGTTGCAAGTGTTGAGGAACT
TGAAAACTGAGATAAGAGATGTATGTTCCGGAGTCGAATAGTTCTGTCTCTATGAGCATC
CATTCTTATTTCAGTATGTATATATACATCCATTTCTGACTCATGTGGCCCTATTTTGGA
GTGAGGTTTTAGTCAAAAACTCTAACAATACATTCCACGCGTTGAACAAGAA
>AT4G32080.3 | hypothetical protein | Chr4:15508231-15509111 REVERSE LENGTH=592 | 201606
TGAATAACAATGGCGTTTGCTCTTAAATATTTTGTTGTTTTTCTTCTTCTCTCTATGGTC
TCTCAAGTAACCCACAGGAATGTGCCGCTGCACTTTCGGCGACATCCAGATCGGGACGGT
AAGGACCGGGAAAGAAATCTCCGGACAACCGGAGTGGAAAGTGACGGTAACCAACACGTG
CAAGTGTCTGCAGAAGCACGTGACTCTGTCTTGCGGAGGGTTTGCTCCTGTGAAGCCTGT
CGAGCCATGGCTACTGCTCCCACAGGGAAACAGGTGTCTTCTGATCAAAGGAGAGGCTTT
GCCAGCTGGCGCCTCTGCAGAGTTCAGTTACGCCGGCGAGCCTTACATCTTCAGACTCAT
CGGTTCGACCGTCGATCCAAGCTGCAATAAATCGCTGTTATAATTAAGCTTCTAAATACA
TTCTTTTATCCCAAAAAACAGAAACGTAAAAATCAGATTTTTCTTGTATCTCAAGTAAAC
AGAGGTTTTCTTATTGTCCAAGAAACTAGGTAATGATTCCTTGAGTGAAACTTGAGTTAC
AGACATAAATGTTTTAAGATTAAGCTAAGAAAGGACAAAAGTAAATTTTCTT
>AT3G48209.1 | Plant thionin family protein | Chr3:17847681-17847884 FORWARD LENGTH=204 | 201606
ATGGAGATGAAGAAATGTAGTATGATCATGATGATAATGATGATGGTGGTGATGGCATCC
ATACGAGGAGGAGAAGCAATTATAATAAGAACAACATGCAAGCAAATGTGCATCGACCAA
TGTGGTGGCCGCATCACTGTCCCTGAGACCCCTTGTCTCCGTAAATGTCTTCACGAAAAA
TGTGGCTTTCCAGCTCCTCCGTAA
>AT5G41130.2 | Esterase/lipase/thioesterase family protein | Chr5:16459554-16463360 REVERSE LENGTH=2415 | 201606
CGGAGTAGTCACTGCTGTTTTCTCGTGTACACGAGCTTCTTGTGTTCGTTCCACCTCTTG
AAGATGAAGAAGTTCAACTACGAAATCGTTCTTCTCTCGATCTCGGATTTTTCTGATCGA
TGGCGGTTCCCACACTCTGTATCGCCGATGGAATCTACCCCACTGCTTTTTTCTACCGGA
ATTCAGTCCGACGACTGACCTCCGTCGCGCATGATCGGTTTACGAACCCGAAATTCGGAA
TCGATGGACGTCTACGGAACGGACCGAAGGTGACGGCAACGGTGAATCCATATACGTACA
CGGAGGCGGCGCAGCCCGAAGAGCGGAAGAGTTTGACGGATTTTTTGGTGGAAGCTAGAG
ATTTCGTTAGATCTGACGGCGGAGATGGTGGTCCACCTCGGTGGTTCTCTCCCTTGGAAT
GTGGCGCACGCGCTCCAGAATCTCCTCTTCTTCTCTACTTACCTGGGATCGATGGTACTG
GATTAGGGCTCATTCGCCAGCATAAGAGGCTTGGAGAGATATTTGACATATGGTGCCTTC
ACTTTCCAGTCACTGATCGTACCCCTGCTCGAGATCTTGTGAAGCTCATTGAGAGAACAG
TTAGGTCAGAGTACTTCCGTTTACCAAAGAGACCCATATACATAGTTGGAGAATCTATTG
GAGCTTGTCTTGCTCTAGATGTTGCAGCCAGTAACCCTGACATTGATCTTGTCTTGATTC
TAGCTAATCCAGTCACACGTGTCAACAACTTCATGTTGCAACCTTTATCGAGTCTATTGG
AAATTTTGCCAGACGGAGTTCCCAGCTTCCTGGAGGAGAATTTTCGGTTTGAACAAGGTG
AACTTTCAACTCCTTGTATATCTTCCAGTCGAAGACAAATGAGATGCAGAGACTTCTTTA
TTTATTCGATCTCCAAGATGGGTTTCCAGTGTCAGGATTTGGTTCAAATCACAGCTAACT
GTATCGGTGGAGGGCTATTAGGAGACCTCTTTGCAACTTCAGTTAACCTGCCGACTCTGG
CTAGGATCTTTCCAAAGGACACACTTCTATGGAAGCTTCAACTGCTTAAGTCTGCTTCAG
CATCTGCTAAGTCTCACATGTACACAGTCAAAGCCCAAACACTTATACTTTTGAGTGGAC
GCGATCAGTGGTTACTAAACAAGGAAGACATTGAGAAACTCCATTGTACATTGCCGAATT
GTGAAGTCCGTAAGTTCGAGAATTACGGACAGCTTCTCTTTTTGGAGGATGGGGTAGATC
TGGTGACTATCATCAAGTGTACTTATTATTATCGCCGTGGAAAATTGCTTGATTACGTTT
CTGATTTCATTCTGCCTACCCCATTTGAGCTCAAAGAGTATGAAGAATCACAAAGATTGC
TAACTGCTATAACCTCCCCAGTCTTTCTCTCAACTCTAGATAACGGTACAGTAGTAAGAT
CACTTGCGGGAATACCTTCAGAGGGACCGGTTCTCTATGTTGGCAATCACATGTTGCTTG
GTACCGAATTGCGTCCAGCAGCAATTCATTTCCTGAAAGAAAAGAACATTCTGTTGCGAG
GACTTGCACATCCAGTGATGTTTGCCAAAAAATATGGCTCAAAACTCCCTGATATGCATA
TGTTCGACTCAGTTAGGATGATAGGCGCAGTTCCTGTCTCAAATATCAATTTCTATAAAC
TACTTCGCTCAAAGGCTCATGTGGTTTTGTATCCTGGAGGTGTCCGTGAAGCTTTGCACA
GAAAGGGTGAAGTATACAAGTTGTTTTGGCCAGAACATTCAGAGTTTGTAAGGACCGCAT
CTAAATTTGGAACAAAAATCATTCCTTTTGGGGTTGTTGGTGAAGATGATCTCTGTGAAG
TGGTCTTCGATTACAATGATCAAATGAAGATCCCTTTCCTGAAGAATCTTATAAAAGAGT
TATCACAAGACTCTACTTACTTGAGGAACGGTGAAGAAGGAGAAGTAGGAAACCAAGATT
TGCATATGCCTGGAATAGTTCCCAAGATGCCGGGACGGTTTTACGTATACTTTGGGAAAC
CAATTTACACAGAAGGTAGAGAGGACGAGCTAAATGATAAAGAGAAAGCTCATGAGGTTT
ACTTGCAGGTCAAGTCTGAGGTAGAAAGATGTATGACCTATTTGAAGATCAAAAGAGAAG
GTGATCCTTATAGAAACATTTTAGCGAGGTCCCTCTATCACTTCTCACATGGTTTCTCTT
CCCAAGTCCCAACCTTTGACCTCCGAAATCAATAATTTTAGTTACTGGATTTGTGACTTA
ATTAACTTTGTGGAATTTGGATATGTTATTGTAACTTCTAAAAGTACAAGGCTGTTGATG
TAGAAATTGAGTAAGTTCGGGGTGTTATGTTAAAAATTCATGCAAGTTTGTGTTCTTACA
ACATATCTAGAACGT
>AT3G46870.2 | Pentatricopeptide repeat (PPR) superfamily protein | Chr3:17262983-17264475 FORWARD LENGTH=1131 | 201606
GACGATTCAAAGTTCACGCCTTTGAGAGATGACAGCCATTCGCGTCTGCTCGCGAAAGTT
CCCAACTTTCGCTTCGATTTTCTTCCAAAACATTACAAGGAATCCGTCAATTCATCGAAT
TTCATTCTCGAATTTAAAACCCAAAACGCTACTTCACCCAATTCCGCCGAAACCCTTCAC
TGTCTTTGTTTCTCGGTTCCATGACGGGAGACCAAGAGGTCCTCTCTGGAGAGGTAAGAA
ACTGATCGGAAAAGAAGCCCTTTTCGTGATTCTGGGTCTCAAGAGATTGAAAGAAGACGA
CGAGAAGCTGGACAAGTTTATAAAAACCCATGTTTTCAGATTGTTGAAATTAGACATGTT
AGCTGTTATCGGTGAGCTTGAACGACAAGAAGAGACTGCGTTAGCCATCAAGTGTTCGAC
GAAATGCCTGAACGGAGCTAACATTAGGATGTTTGAGGTGATCCAGAAACAAGAATGGTA
CCAACCTGATGTGTTTATGTACAAGGACCTTATAGTATCCTTAGCAAAGAGTAAAAGAAT
GGATGAAGCAATGGCGTTGTGGGAGAAAATGAAGAAAGAAAACCTCTTTCCTGATTCTCA
GACTTATACTGAGGTTATCAGAGGATTTCTTCGAGACGGATGTCCAGCTGATGCTATGAA
TGTGTATGAAGACATGTTGAAATCTCCAGATCCGCCGGAAGAGTTGCCGTTTAGGGTTTT
GTTGAAGGGGCTTCTGCCGCATCCGCTTCTTAGAAACAAAGTGAAGAAGGATTTCGAAGA
GTTGTTCCCTGAGAAACATGCTTATGATCCACCAGAAGAGATATTTGGTAGATGCTGAGG
GGAAGTCTATCTTGATCAAGATCCAGAATGTGTGATCCTGAAGAAGTATCAGTAGATCTG
AGCAAGTGGCGAAACAAAAGACTTAGTTAGTTAGACGAACCCAGATGATGTAGCGACTTC
TATTCCTTGTTATGATGCTTCATGATATTAGGCAGAGACCGAAATTTTGTGAATGCATCA
TCTTTATGAAGTGACTTCTATTCCTCGTTCTGATGCTTCATAATATTAGTCAAAGACCTA
ACTTTGTGAATCTATCATCTTTTGAGTAAAGAAGATTCTAAGTTGACAACT
>AT2G26690.3 | Major facilitator superfamily protein | Chr2:11347147-11349548 REVERSE LENGTH=1874 | 201606
CAAAACTACAAATGTTGACACATTAAAAATGAAACATATATTGCAGGGATAGAAGTTGTG
GAGAGGCTATCAACAATGGGAATAGCAGTGAATTTGGTAACATATTTGATGGAGACAATG
CATCTCCCAAGTTCAACCTCTGCCAACATTGTCACTGATTTCATGGGCACTTCCTTCCTC
CTATGCTTGCTCGGTGGTTTTCTCGCTGACTCCTTCCTCGGCCGTTTCAAAACCATCGGC
ATTTTCTCAACCATTCAAGCTCTGGGAACTGGTGCTCTAGCGGTAGCAACTAAGCTGCCA
GAGCTACGTCCACCAACATGCCATCATGGAGAAGCTTGCATACCCGCGACCGCCTTCCAA
ATGACAATTCTTTATGTTTCGCTTTACCTTATAGCCCTTGGAACTGGTGGTCTTAAATCT
AGTATCTCTGGATTTGGGTCTGACCAGTTTGATGACAAAGATCCTAAAGAGAAAGCTCAC
ATGGCTTTCTTCTTCAACAGGTTCTTCTTCTTTATTAGTATGGGGACATTATTGGCTGTG
ACTGTTTTAGTTTACATGCAAGATGAAGTGGGAAGATCTTGGGCTTATGGAATCTGCACT
GTCTCTATGGCTATAGCTATTGTAATATTCTTGTGTGGGACTAAGAGATACCGTTATAAG
AAGAGCCAAGGAAGTCCCGTTGTGCAAATATTTCAGGTCATAGCAGCTGCGTTCCGAAAG
AGGAAAATGGAACTACCTCAAAGCATTGTTTATCTTTATGAAGATAACCCTGAAGGCATT
AGAATTGAACATACTGATCAGTTTCACTTGTTGGACAAGGCGGCCATAGTTGCAGAAGGA
GATTTTGAACAAACCCTTGATGGAGTTGCAATCCCAAACCCTTGGAAGCTAAGCTCAGTG
ACCAAAGTTGAGGAAGTAAAAATGATGGTTAGGCTTTTGCCTATTTGGGCAACAACTATA
ATTTTTTGGACAACATATGCCCAAATGATTACATTCTCTGTTGAGCAAGCTTCAACTATG
AGACGTAACATTGGAAGCTTTAAGATCCCAGCTGGTTCCCTCACCGTGTTTTTCGTTGCG
GCTATTCTCATAACTCTAGCTGTCTACGACCGTGCCATAATGCCTTTTTGGAAGAAATGG
AAAGGAAAACCAGGTTTCTCTAGCCTACAAAGAATAGCTATTGGATTGGTCTTATCAACC
GCTGGAATGGCAGCTGCAGCTCTAGTAGAGCAAAAGCGTTTATCCGTTGCGAAATCTAGT
TCACAAAAAACATTGCCTATAAGTGTGTTTTTACTTGTTCCACAATTCTTCTTAGTAGGA
GCTGGGGAAGCCTTTATCTACACTGGCCAACTTGATTTCTTCATAACACAATCGCCTAAG
GGAATGAAAACTATGAGCACTGGACTCTTCTTGACCACTTTATCACTAGGTTTCTTTGTC
AGCAGTTTCTTGGTCTCAATCGTCAAGAGGGTCACTTCAACTTCTACTGATGTAGGATGG
CTGGCTGATAACATTAACCACGGCCGACTCGATTACTTTTATTGGCTTTTAGTCATTCTC
AGTGGAATTAACTTCGTTGTCTATATCATATGTGCCTTGTGGTTTAAGCCAACGAAGGGT
AAAGACTCAGTAGAGAAGGAAAATGGCAAGGGATTTTCAGTTGAAGACTGCTGAATTTTG
TTTTGCAATAATTGTCTTGTGTACAATATTATCTTGCAACAATGTCGCTTTCCAATTATG
TTTCTTGTATATTAAGCAATTGGCTTGTTTTTAGATTCCTCCCGGTCTCAAATATTGTGT
CTTTACCGTTTATGTTATTCACTCTTTTTTTTTGCATCGTGAAAAATAATTATTTAACGA
AGTATACTTTTAAT
>AT1G11840.4 | glyoxalase/bleomycin resistance protein/dioxygenase superfamily protein | Chr1:3995418-3997853 FORWARD LENGTH=1272 | 201606
CTCACCTACTCGAGAGTGGTTTAGCTTTTTTGTACCGTACATCTTCTTCCCAGCAGCTGA
ATCAAGTTTTCTTCTTTCTAGAAACATGGCTGAGGCTTCTGATTTGTTGGAATGGCCTAA
GAAGGATAACCGTCGTTTTCTCCATGTTGTCTACCGCGTTGGTGATCTTGATCGCACCAT
TGAGTTTTACACTGAGGTCTTTGGTATGAAGCTGTTGAGGAAAAGAGATATCCCTGAGGA
GAAGTATTCTAATGCTTTTCTTGGTTTTGGACCTGAAACATCTAACTTTGTTGTGGAGCT
CACATATAACTATGGTGTTAGCTCATATGATATTGGAACTGGCTTTGGGCATTTTGCCAT
TTCAACTCAAGATGTTTCCAAACTGGTTGAGAACGTCCGTGCCAAGGGTGGAAATGTGAC
TAGGGAACCTGGTCCAGTCAAAGGTGGAGGCAGTGTCATTGCGTTTGTGAAGGACCCTGA
TGGCTACACTTTTGAGCTCATCCAGAGAGGTCCAACTCCTGAACCTTTCTGCCAAGTCAT
GCTTCGTGTTGGTGATCTCGACCGTGCCATCAAATTCTATGAAAAGGCCCTCGGGATGAG
ACTCTTGAGAAAGATTGAGAGACCTGAGTACAAGTACACCATAGGCATGATGGGGTATGC
TGAAGAATACGAGTCGATAGTTTTGGAGCTGACCTATAACTACGACGTGACTGAGTACAC
AAAGGGCAATGCATATGCACAGATTGCAATAGGCACAGATGATGTGTACAAAAGCGGTGA
AGTTATTAAGATAGTCAACCAAGAGCTAGGAGGAAAGATCACTAGAGAAGCCGGACCTCT
TCCTGGACTCGGCACCAAGATTGTCTCATTCCTTGATCCAGATGGCTGGAAAACGGTTTT
GGTGGACAACAAAGATTTTCTCAAGGAACTGGAATGAGAAGAGCGATGAATGAAGGTCGA
GATCACAAAACCATAATAATAAAAATGTGATCATAAAATAAAAGGAAGACTTAGAGTTTG
ATCTAAAATAAGAAGATGTGGTTTAGTTTGTGTCGTGCTATGTGTGTGTGCTCGTTTCTT
TTGTCTTTGAGCTTAAAAGTTAAAACTCTAGTCTATATGGACCTGAATAAAAATATTTCC
ACCACCTTGAGGTTTTGGTGTTTGCGGTTATGGACGGTTTATTGAATGTAATATTTTCGT
ACCAAATCGGTTTACTAGATTTGAGACGGATCATATGGCTCTTCTTGGAAAAAGAGACGG
TTTAAATCGGTT
>AT1G21500.1 | hypothetical protein | Chr1:7529705-7531108 REVERSE LENGTH=877 | 201606
AAAATAATCTATTTTGATGTCTTATCCAAATCCAACCAATGAACAAGCAGATATAAATTG
CAATGCTACTACAACACTATCCCACTCTATCTTCTATTAGTGTGTTTACCAATTTTTGTT
ACATCTCTTGCTTTTACATTTTCTTGAATTAGCCATGGTGGCACATTCACTCGTTCCTCT
CTCACCGGCTGCTCACGCCGCCAGACTCTCCTCTCCATCGCCGCGGTCACTGCCGCAGGC
TCCTCCCGTCGTCCTTGCAGTTCCACCAATTAATCGCAGGACAATTTTGGTGGGGCTAGG
CGGTGCGCTATGGAGTTGGAACGCTCTGGCCGCTAAGGAGGAGGCAATGGCGGCAGCAAG
ACGGCCGCCTCCACCACCACCTAAGGAGAAGAAAGACCCGACCGTGACCGGAGTTCAGGC
CAAGGTATTGGCGAGTAAGAAGCGTAAAGAAGAAATGAAGGCTTCCATTGCTAAACTTAG
AGAGAAAGGCAAACCTGTTGTTGAAGCAAAACCATCCTCTTCTTCTTCAGAATAGCATCC
GAGCAACAATTTAAACCCTTTCCATTAATTCATCTGTCTACCAAATTCATCCCTATGATG
TTAATTCACTACTATATTTCGGTTTATTCTTATGCTGATTTTGTGGTAGTAAATTCAAAA
GCATTCTAGCTTGTCAGAAATCATCACAATTAGATTACACAATTTTTTGGTAGTTATTAT
GAAACTTTTCAAAACAAAACTCGGAAATCAGAATAATTTATAGCTGAAACATATTTTGAA
GAAGACAAAAAGTAACTTATATTATCATCAATTTACACTTACTTTTCCAAATGAACTGTG
TTGTCGGCTTTACGTTGGAAATTAAAATACAGATTTT
>AT4G38230.1 | calcium-dependent protein kinase 26 | Chr4:17928677-17931182 REVERSE LENGTH=1800 | 201606
CTCTAATTCCCCTGTTTTGATGTCTCTCCTTATTATTGCGATTTCTTTATGCTAAATTCG
TATAATGTTTCAGATCTTGCTATGGGACTTGCTCTGTTTTCCTCTGATGGCAAACTAATT
TGGAAGGGGAGGTGAACTAACTTGCACACAAACTGGCAAAAGACGCCCCCAGGAAGAAGC
CACAATGAAGCACAGCGGTGGGAACCAAGCCTGCTATGTTCTTGGTCAAAAGACCCCAAG
CATCCGAGATCTCTACTCGTTGGGACACAAACTAGGTCAAGGACAGTTTGGGACGACTTA
CATGTGCAAAGAGATCTCAACAGGGCGTGAATACGCATGCAAGTCTATAACAAAACGAAA
GTTGATATCAAAGGAAGATGTGGAAGACGTACGCAGGGAAATTCAAATCATGCACCATCT
GGCTGGCTACAAGAACATTGTCACCATTAAAGAATTATCCAGAGAGGACATTACAGCGAG
AGAAAAGCAGCTGAGCTGATAAAGATCATCGTTGGTGTTGTTGAGGCTTGCCATTCGCTT
GGTGTCATGCATAGAGATCTAAAGCCCGAAAATTTCTTGTTGGTTAACAAGGACGACGAC
TTCTCTCTCAAAGCCATTGATTTTGGGCTTTCCGTGTTCTTCAAACCAGGTCAAATATTC
GAGGATGTGGTTGGAAGTCCGTATTATGTTGCTCCTGAGGTTCTGCTCAAGCACTACGGA
CCCGAGGCTGATGTGTGGACCGCAGGGGTCATACTGTACATATTGGTGAGCGGAGTCCCT
CCGTTCTGGGCAGAAACACAGCAAGGGATATTTGATGCAGTGCTGAAGGGACATATTGAC
TTTGACTCCGACCCTTGGCCCCTAATATCCGACTCTGCAAAAAACTTGATCCGTGGCATG
CTATGTTCCCGGCCCTCTGAGCGACTGACAGCTCATCAAGTATTGCGCCATCCTTGGATC
TGTGAAAATGGAGTTGCGCCAGACAGAGCACTAGATCCTGCTGTGCTTTCTCGTCTTAAA
CAGTTCTCTGCGATGAATAAACTAAAGCAGATGGCTTTACGGGTAATAGCTGAGAGTCTC
TCGGAGGAAGAAATTGCTGGACTGAAGGAAATGTTCAAAGCAATGGACACGGATAACAGT
GGAGCGATTACGTTTGACGAGCTGAAAGCCGGGTTGCGAAGATATGGTTCAACCCTCAAG
GATACTGAGATTCGTGACCTTATGGAGGCTGCAGATATTGACAAGAGTGGGACCATAGAT
TATGGTGAATTCATTGCTGCAACAATCCATCTGAACAAATTAGAGCGTGAAGAACATCTT
CTGTCAGCCTTCAGGTACTTTGACAAAGATGGGAGCGGTTACATCACTATCGATGAGCTA
CAGCACGCATGTGCTGAACAGGGAATGAGTGATGTCTTTCTAGAAGATGTGATCAAGGAA
GTCGACCAAGACAATGATGGAAGGATTGACTACGGGGAGTTTGTAGCTATGATGCAGAAA
GGCATTGTTGGAAGAACAATGAGGAAAAGCATAAACATGAGCATCAGGAACAATGCCGTC
TCGCAGTGAGAAGCAAGCAATCTCACGATTATGTACAGTCGTTTTTGATAGAGCTGAACG
AAGATATGCAAAAGCTACAAAGCTCTGCAGAAATATGGTTCCCATGGTCTGGATCCTTCC
CGGTAAAGATTGAATCAACAAAGGCTCTGCATTCTAAAACGAACTGATATGTATTATTAA
CAGATAAACTGAATCAAACATCAGTATAGGAAGTCATATGAGATTATTGTAATTTGACTT
>AT5G15750.1 | Alpha-L RNA-binding motif/Ribosomal protein S4 family protein | Chr5:5141035-5142890 FORWARD LENGTH=993 | 201606
TTTAAAAGGCTCAACTCAACAAGATTTAGTTATGCTAAGGCCTTACAAGTTACAATCAAA
CAGAGGATAGGGACCGTCGGATTTATCTGACTTCCTCTCCTTCGATTAGGGTTTCTGAAT
TACTACTCCTCTGCCAATTAGGGTTTAAGCCTCTCCAGCATTTTCTTTCAGCTCAAACCC
AAGAACCTCATCGCCGATTATTTCTTCATCCTTACTCTATCCCGCGCCGATTAATCTCTC
TCAGTACCGTCCGAGATGAGAAAGCTCAAGTATCACGAGAAGAAGCTTATAAAGAAAGTA
AATTTCTTAGAATGGAAAAGAGAAGGTAACCATCGGGAAAACGAGATTACGTATCGATAC
CACATGGGCTCTCGTGATGATTACAAAAAGTATTCAGGATTGTGTAGGATGGTGCAGAAA
CTGACGAATATAATGAAACAAATGGATCCAGCAGATCCTTTTCGTATTCAGATGACTGAT
ATGCTTTTGGAGAAGCTATATAACATGGGTGTTATACCGACTAGGAAAAGCTTGACTCTA
ACTGAGCGGTTATCAGTTTCATCCTTCTGTAGGCGTAGGCTATCTACTGTGCTGGTTCAC
CTGAAGTTTGCAGAGCACCACAAAGAAGCTGTGACATACATAGAGCAAGGACACGTTCGT
GTAGGACCAGAAACAATTACTGATCCAGCTTTCTTAGTAACTCGGAACATGGAAGATTTC
ATCACTTGGGTTGATTCATCCAAGATTAAACGAAAGGTTCTTGAGTACAATGACACATTG
GATGATTATGACATGCTTGCTTAGCTTTGAGGAAGTTAAAAAAGACTGATGTTTTGTAAA
AGCCAAAAAAGGTTCACTGCTACTACTATTGCAGGGTTTGTTTGGATTTTTGAATATGCA
AATGTGCTACTATTCCCTTGTCTTTAATCTTACTTTCGATCTATTTGCAAGAAGAAACTT
GAAAACAAATGTCATGAAAATATTGAATCTAAC
>AT4G37180.3 | Homeodomain-like superfamily protein | Chr4:17504541-17506367 FORWARD LENGTH=1531 | 201606
CCTAATCTCATTTTTTTTTTGTTCTCATTTATCTTCTTCAGCATCTTCATCATCTTCTTC
TATATATACCTCTTTAAGCTTGCTTCTCTTTGTCTTTATCTTGTCCGATGGTTCAAACAG
AAACCGATCAAAGGATGGGTCTTAATCTGAATTTGTCTATCTACTCTTTACCAAAACCCT
TATCTCAATTTCTCGATGAAGTGTCGAGGATCAAAGACAATCATTCCAAACTGTCTGAAA
TCGATGGTTATGTCGGAAAATTAGAGGAAGAAAGGAACAAAATCGATGTTTTTAAACGAG
AACTCCCTTTATGCATGCTCTTATTGAACGAAGCGATTGGGGCGTTGAAGGATGAGGCTA
GAAAAGGGTTATCACTGATGGCATCTAATGGGAAATTCGATGATGTTGAAAGGGCAAAAC
CGGAAACTGATAAGAAGAGCTGGATGAGCTCTGCCCAGTTATGGATCTCGAACCCTAATT
CCCAATTCCGATCGACAAATGAAGAAGAAGAAGATCGGTGTGTGAGTCAGAACCCATTTC
AGACATGTAATTACCCTAATCAAGGAGGGGTATTTATGCCATTTAACCGTCCCCCACCTC
CTCCACCACCAGCTCCTCTGTCTCTCATGACTCCAACATCAGAGATGATGATGGATTATA
GCAGAATTGAGCAGAGTCATCATCATCATCAATTCAATAAACCTTCTTCACAGAGTCATC
ACATTCAGAAGAAAGAGCAGAGAAGGAGATGGTCACAGGAACTTCACCGTAAATTTGTTG
ATGCTCTTCATAGGCTTGGAGGGCCACAAGTTGCTACACCAAAGCAGATTAGAGATTTGA
TGAAAGTTGATGGTTTAACCAATGATGAAGTCAAGAGCCATTTACAAGTAAAAGTTCTCA
TCTTTTACAGTAACTTAAACTTTGATGTGTGGATGAATGAATGATTTTGACAGTGCGGTG
AAATGAAATTGTTATTGCAGAAATATAGAATGCATATCCGTAAGCATCCGCTGCATCCGA
CAAAGACTTTGTCATCGTCGGATCAGCCAGGTGTGTTAGAGAGAGAATCGCAGAGCTTAA
TAAGTTTGTCGAGGTCGGATTCGCCACAAAGCCCACTTGTTGCAAGAGGGTTGTTCAGTA
GTAATGTTGGTCATAGCTCAGAGGAAGATGAGGAGGAGGAGGATGAAGAGGAGGAGAAGT
CTGATGGACGTAGTAGCTGTAGAAATGATGAAACAAAGAAGAAGAGACAAGTGTTGGATC
TTGAGCTTTGAAAGTCTGCATAGTGAATGATATAATCTTTACCAACTTATGTTATATATG
CTCAAAACTTTGAGTTTGTTCGGGAGTTTTTGTAGATGTAAACATGAGAGTTGAAATAAG
GAAGAGGATTTTGAGCAAAAAGTAGGGTTTGTTTTTGCAAGAGGAAATAGATAGAGAAGA
GTGTTCGAAATCCTCTGTGTTTTTTTTTTTTTTTTTTTTTTACTTCATAAGTAAGATAAA
CTCATATATCAAAGATTTTGTTTTTATACTT
>AT5G02950.1 | Tudor/PWWP/MBT superfamily protein | Chr5:690782-693010 FORWARD LENGTH=2229 | 201606
CCGGCGAAACCGTAACCGCCACCGGAGGTTCTGTCCACCTTTTTTGCTCTCCGATTATTT
TCTTCGTCTCTCGTATGATGTACTGTTTTTGCTTTAATGGAAGCATATACTGAAGCAATT
TCTGCTTTTTTTTGTTTCTTCGTTGTCTAGGGATTTTTGTTGGTGCTCGTTATGTCTACG
GAACCAGAAGGAGTCGAATCTGACTCCAACGCTGATTTTGCCATAAATGCGTCGAGTTTT
GACTACGGTATGGCTCACACATCTGAAACCCTAGCTGATCCCATGAGCTTTCAAGCTCAG
GACTTGGTAGTGAACCTCACTGGAGTTGAGCGAAAAGTATTTGTCTCTGCTCGTGATGAT
AAGGATAGTCTCTGTAACGGGGTTGATTTTGATGCTGATTCAGATCTGCTTAAGAACAAG
GATAAGAAAGGATTTTCTAAAGAGAATCTGAAGCTTTTTGACTCAGATTTGGTTTGGGCT
AAACTAAGAAGTTATCCATGGTGGCCTGGACTGGTCTTTGATAAATCTGTTGCCTCTAAA
GCTGCGATGAGGCACTTCAAGAAAGGAAATGTCTTGGTTGCGTATTTTGGGGATTGTACA
TTTGCTTGGAATAATGCATCTCAGATAAAGCCTTTTCATCAGAATTTCTCTCAAATGCAG
GAGCAGAGTAACTCCGCTGAGTTTCGTGATGCTATTGATTGTGCTTTGGATGAGGTTTCA
AGGAGAGTAGAGTTTGGTTTATCTTGCTCTTGTGTTTCAGAGGAAGCCTATAACAAACTC
AAGACTCAGAACATAATCAATGCTGGAATTCGTGAGGACTCAAGTGTTAGATACGGTGGA
GACAAGTTATCGGATGGAATCTCTTTTGAACCTGCTAAACTTGTGGATTATATGAAGCAT
TTAGCTTGCTTTCCTTGCTATGATGCGACTGAGAAGCTGCAATTTGTGATTAACCGAGCT
CAGGTATTGGCTTTTCAACAATGGAAAGACTATTCTCACTTCATTGACTATGAAACATTT
GTAAGGTCGGTGGAATCTGCTGCGACCCTGGCTTCTCTCCCAGAAGTAAATATGGATGAA
GGAATATCTGCCAAAAAGAGAAAGACAGATTATAAAGATAATGCTGAACAGACAAAGGAG
AAGACTTTGTCAGATTTGACTGTAAAGAAACGCTGTGGGAGCAGATCAACTGAGAAATTG
GATGGTAAGTCGCATTCTGAAAAGAAGCGTAAGGTTGAGTCTTCGGAATCTGGTAAGTCT
GAGAAAAGGATCAAGAAAAGTCAGCAAAAGGAGGATTCAGTGTCTAAACACTCTAATGAG
GAAAGTCTTTTGTCAGTGGGTGATACTAATAAACTGCAGAAGACGGCTGAACCGTGTCAT
GGAACTGGAGTGGAAAATGAGATGAATTCTTTAACTCCTACACTTAAGCCTTGCCGTGCT
TCTAAATCTACGGAAGTTGAGAATGAGAAGACTAAGAAGCCGAGACATCAAGAGCTTGCT
GAAAGAAAGATTTCTTCTCCTGATGAGATGCTCTCAAGCCTTCACGCTGCCAATACCTCA
ACGGGAATACCTGATTCAATCAACATAGACCCCTCGAATTATGAAGATTTTGAAAAGTTC
ATTAATGAACTGTTTTGCAGTAAACTCAATGGTGACTCAAAGAAGGCAAGTATCACTGAG
ACATCAGAACCTTGTGATAAGAAAGACTCTGCAGAAGAAGAGATATTACCTGCAAATAAA
GAAATCACTGGCTCAGGCTCGAAAGAGCAAATTGGTCTCAAGGACTGTTCTGCAGATTCA
TTACCACCCTATGCTTTAGTCCTCAACTTTGCGGATTCAGGTTCGGTTCCATCTGAAGAA
AAGCTGAACGAGATATTTAAACGTTACGGTCCTCTCCATGAGTCTAAGACTAAGGTCACG
ATGAAGGGTAAGAGAGCCAAAGTTGTGTTCAAAAGAGGGGAAGACGCAAAGACTGCCTTT
AGCAGCGCAGGGAAATACAGCATCTTTGGACCTTCTCTTCTAAGTTACAGACTCGAGTAT
GTTTGCCCCAAACGGAAAAAAACAACATGACTGATTGAGTCACGGCATCTCTTAACTTTC
AGAGATTAGGGTCTGATCAGATATCATCAGCTAGGTCTTATGATGAGAGTAGATTTTCGA
TAAATAAACGTAACCTAGGATTTATGATGAGAGTAGGTTTTCGATAAATAAAAGTAACAT
TCGTGTGAT
>AT2G40410.2 | Ca(2+)-dependent nuclease family protein | Chr2:16873345-16875683 FORWARD LENGTH=1631 | 201606
TTAAATTAAATCATTTTTATTTATTTATTGAAAAGTTAATTACAGATAAGAGTAAGTGTT
TGAGAGTTGACTCCTTTGTCCTTCCTCTTTAGGATTCTCCTCTGGGCTCTGGTAAGGTAT
TAGAAAGATCAAAACTTTTTGGATTCCCTGAAATTGGGTGAAAGATGGGTAACGCTCTTA
CGTTTCTCTACGGAAAATGCTGCAAACCCACAACAACCGATGACTCTCTTGGTCCTCACG
GCGTCTCCGCCGCCACCGTCGGTGTTTCAGCTCTCGCTCACGATCTCTTCAACTTCGAGA
TCACTTCCCAGGTTCCTGAAGGGCTTGGGAGGTATGTTCAGTCATCTAGAAAAGCTCAAG
CAAACTGGTATAGAAAAATACTTGAGGCATGGAAGCAAGCAAAACCTCCACCGCAGACAG
CTGAGGAAGCTTCTAGGCTTGTCACTGATATCTTAAAAAGGAATCAGAAAGCTGATGTTG
AGGGGCTTTTGTCTTTCTATGGACTCCCTTTGTCTCATACTCTAGTTGAAGTCACTGTTG
AAGCTCCTGTGTCTTTGCCTGAAGGGATTCTTTTCGAATTTCAAACACTTCCGGTGGATC
CAAAAGCTGTGGCAGATGGAGACACCATCACAGTGTATGTCAGTACTTCAGAGCCGGTTG
TGTCATCTTCTGTTCCAAGGGAAGTCAATCTTGCAGCTGTTCAAAGAGCAAAAGCACGTG
AGAAGAGAAATTATCCAAAAGCTGACGAACTTCACCAAAAGATCATTGATTCTGGTTACA
GGGTACTAAATATTGAGAATGAGGAAGTTCTTGCTCGGAAGTTCAGAATTAGACTAAGGG
GAATAGATGCACCAGAGAGCCAAATGCCGTTTGGGAAAGAGGCACAAGAAGGGCTCTTAA
AGATTGTTGGGCGGAAAAGCTTGAAGGTGTTAGTTTATGGAGAAGATCAATATGGGCGAT
GCGTAGGTGATTTATACTGCAATGGGATCTTTGTCCAGGAGGCAATGTTAAAGAAAGGGC
TTGCTTGGCATTACTTAGCTTATGACAAGCGCCCGGTTCTCGCAAAGTGGGAAAAGGAGG
CAAGGCAGAAGCGTATTGGCTTGTGGGCTTCTTCAAATCCAGAGAAGCCATGGGACTGGA
GAAAGAATAATAGGCGGGAATAGTCAACCGACTTTGTTTGGGCAAAATCACAAACCAAGT
AATCAGCGTTTAAGACAATTGAGATTTGTGATTGTTGAGGGTTTTTGTTTAAATCCTCAG
CCCTATTCTGTGTGTAAATGGTTTGTGCACTCACCCTATCTTTGATGAGACATATCGAGA
TATTATAGAGTTAGCAAATTGATCAAAATCAGTAATGTGGTGTAGTGCTATTAACCAAAT
CTTTCTCTAAGAAGTCACCAGTGAGAAGACAGTCAGAGACGATTGGTACAATGATATTCA
GACAAACCTTTACGGTAACCTCTAAAACTCAAGCCAATATCAGAGACATACTCTGAAACC
AAAATCCCACCTAAATCTGTTGTGAAACAAAACCTTTATTTTGTTTGGGAGCGATTTAAT
TTTATTTTTCCGGTTTGTTGTATAATGGAACACATGATTATTATTGACTGCTGTCGTGTT
ATCTATATGAG
>AT4G33610.1 | glycine-rich protein | Chr4:16146227-16147073 FORWARD LENGTH=847 | 201606
TATACGTGTATATATCAAACGTCACCAATTTTTTTATATATTACTATGAGTAAAGAACCA
AGTAAGCACTTTAACAAACCACAAACAAATTTAAAATACAACATATTAATAATCAAAAGG
AAATTAAAGGTACAAAATACAAATCATCAAACGGGGGTATGCGTAATTAAACAAACAAAA
ACACACCACAATGAAACAACTAATTACAACAATCTTATAATAAAATATACATCATCAATC
ACATGAAGTGATGATAGTTCAAGGACTCGAAGTAGTTGCAGAAGGCGGGGGAGAGAAGAA
CGGAATGGATGGGAGACTAGTCGGCAGAGAGGGAATGGATGGGAGATTAGTTGGAAGAGA
AGGAATGGATGGAATATTAGTCGGAAGAGAAGGAATTGTTGTTGGAAATGAAGGCAAAGT
TGGCATTGGAGGCATTGCCGTGGGAATGGTGGGAAGATTTGGTTGTGGCAAAGCTGATGG
CATTGGAAATGGAGACATTGCAGTGGGCATTGTGGGGAGAGTTGGTAAAGACGGTTGTGG
CAACGTCGATGGCAATGGAGGTAGTCCCATTGTTGGAATAGGCAGATTTGGGATTTGAGG
AAGAGGTTGTTGTTGGAGAAGGCGGCGTGAGGCTGAGCAAGTGTTGATCATCATAGAGGA
AGAGAGGCACACTAGAAAAGCAATGCGGAAGAGCTTGTATGATGCCATTTTGCTTTGGTT
GTGAATCTCTAATTATGGTTAAGCCTTTCTAATTGCTTCTCTTGTATTGCTTGCTTTGTG
TTGATGAGAAATTCAAAGATATGCGATTGAGTTTATATAGCGGCAAGAGTCTCTATGGAT
AACAAAG
>AT1G79190.1 | ARM repeat superfamily protein | Chr1:29788466-29794251 FORWARD LENGTH=4316 | 201606
GGGAAATCTTCCCGGTCTTTATTCGAGACGACGACGACCTATAAAGGCCAATAGCAATGG
ATCGGGTCAATTAATCTCGGGTCGGGTCATTTCTTTTTCAATTTCGCGGTTCTATCTCTC
TCTGTTTGCTGACTCGAGATTTTCGAGTTTGGTGGGATAATTGATCGGATTCAATGGACA
AGTCCGTCGTAATACGCCGTGAAACCAATGGAGACGACGTTGAGGGAGACCCGGAAAGAG
AAGCTGTCTTCGCACAACTGAAAGTTCTCTGCTTGGAGCTTCTAAACCTTTCGCAAAACC
CTGAAAAGGATCCAACCACGATCCCTGCTTTGCTCCTTCTCCTCCGCCGTACTCCTCCGT
CCTCTCTCCAGTCCTTCTTCCACTACACTTTGTTCCCATTGCTTCTTCTGTTAGACGCCG
CAGTTGCTTGCAGAAGTCAGGGGCAAAACAAGCCAGAGGAATTTCCACAAACACCATATA
GAGTGAGTGATAAAGTAGCAGAAGGTGTAATCTCTTGTCTCGAAGAACTTCTAAAAAAAT
GTCACATTGGATCCATAGATCAGATGGTTGTAATTATGAAGAAGTTAACTAGTGGTGCTG
TTTTATCACCATCTGAGGCTTCTGAAGAGTTTCGTGAAGGGATAGTCAAATGTTTCCGAG
CAATGATCTCTGGTCTGCTTCCATGCTCTGATGATTCTTGCTCTTGTAAGCGCACTGTTG
GCTGGCCTCAGCTGTCAGATAGAAGAGATTATCAAACTCAAGTTTCAGAGTCTTATAAGT
ATGATTTTGAAACTCGTGAATGCTTGCTTGCATTTCTTCAGTCTCAGTCTGCTTTGGCTG
CTGTCGGTCATTGGCTTTCCATTCTTCTCAAAGTCGCTGATGCTGAGGCTTCTCGAGGAC
ATCGAGGAAGTGCAAATCTTCGAGTTGAAGCCTTTATGGCTTTACGGATACTTGTGGCTA
AGATTGGTACTGCTGATGTGTTGGCGTTTTTTCTACCTGGTGTTGTTAGCCAAGTTTTCA
AAGTGTTGCATGTTTCGAGAGCAATGATAAGCGGAGCTGCAGGAAGTGTTGATGCATTGG
ACCAAGCAATTAGAGGGTTAGCTGAGTTTCTTATGATCGTCCTTGAGGATGAGGCTAATT
CATCGGCTCTCGAGATTTCTAATGGTGATACTAAGTCGCAGAAACATGAATCTGCACACT
CAATTTTAGACGAACTTCGTTCTCTGACAACAAAATCTCAAGGACAGAGTGACGAGCTGA
CAGAAATTACAAACCAAGAGATTGTTAACATCAATGTACCTGAAAAATCCAATCTGAATC
TGAGTCGTGACTCCTTTCTTGTTGAACGCACGAAGAAATGGTTAGATAGCACTACATCTC
ACGTAAATAAGCTGCTGTGTGAGACATTTCCTCATATTCTTATTCACCCAGCCGGCAAAA
TTCGATGGGGATTTCTAGCAGCAATACGTGGACTGCTCTCTAAGAGCTCTTGCTCGTTGA
AGGGTGCTAGATTAGTGATGTTGGAATGCGTATGTACTCTGGCTGTTGATGACTCTGATG
AAGTTTCTGTAGCAGCTCAGGAATTTCTCGATCATTTATTCTCAGAAAGTACAAAAAACC
ATGTAGAGAGTGATATAAAAAAGATCTTTAGCAGACTACTTGAGAGGCTTCCAAAAGTGG
TTCTGGGGAATGAGGAATTGCCTGCACTTTCGGTGGTGAAGCAGTTACTTGTCATCACCT
ATTATTCCGGTCCTCAGTTTTTGGCGGATCATCTTCAGTCTCCCATAACAGCTAGCAGAT
TCCTGGATATATTTTCTCTCTGTCTAAGCCATAATTCAGCATTCACCGGTTCTCTTGAGA
AACTCATCGCAGAAAGGCCTTCATCATCGACAGGTTACCTCCCTTCTATCACAGAACTAA
AAGTGGGGTTCCGGGAGACCAGATACAACCGTGCTGTTCCAAATATCACAGAAACAGATC
AAGTAAAATTGGAGATATCGTCCCCCAGTAGCCATATGTTACCTCGCATGCCTCCCTGGT
TTTCTTATGTTGGTAGCCAGAAGCTCTACGAGATGCTCGCTGGAATCCTTAGACTTGTAG
GCTTATCCTTAATGGCAGGATTTAAAAACGAAGGGCATTTAGCAGTCATCCTGGATATTC
CTCTGGGGTTTGTCCGTAAATTGGTTTCAGAAGTTCGTGTAAAGGAGTATAATGGAGAAG
ACTGGCAGTCGTGGTGTAATCGAACTGGTTCAGGACAGTTAGTTCGCCAGGCGGCAACTG
CTGCTTGTATCTTGAATGAGATGATCTTTGGTCTATCTGATCAAGCAACGGATGCTCTCT
CAAGACTGCTTCAGAAGTCAAGGAAGGGAAGAGACAAACTTTCCTGGGAAATCTCTTGGA
ACAAACGTGCAAAAACAAATCTGATTGAGTGCGTTGGTAAAATCCTGCATGAATACCAAG
CTTCTGAAGTTTGGGATCTCCCCGTGGACCAAAAGGCAATTCTGGGCCAAACTGATAACG
ATGGGCAACATATTAGTCTGCATTTCTTAAGAGACAGTGCAATGCTACACCAAGTTATAA
TAGAAGGAGTAGGTGTGTTTTCCTTGTGTCTAGGGAAAGACTTTGCTTCAAGTGGATTTC
TTCACTCTTCGCTTTACCTTCTGCTTGAGAGTCTTACCTGCTCGAGTTTCCAAGTTAGAA
ATGCTTCAGACACTGTCCTACGTCTTCTTGCTGCCACCTCAGGCCATCCCACAGTTGGGC
ATCTGGTTGTTGCAAATGCGGATTATGTTATTGACTCTATTTGTCGCCAGCTGCGCCACC
TGGATCTTAATCCTCATGTCCCAAATGTTCTAGCTGCTATGCTTTCTTATATCGGGGTTG
CCCATGATATATTACCTTTGTTGGAGGAACCGATGCGATTGGTTTCCCAGGAACTTGAAA
TTGTTGGTAGACAACAGCATCCAAATCTAACTATACCCTTCTTGAAGGCTGTTGGTGAGA
TTGTAAATGCATCAAAGAACGAGGCTTGCTTATTACCAGACCGAGCCAAGTCATATAGTG
ACCATGTTAAGACCAAAGCAACTGATGCGATTACATCAAGACAAGAGAGAGTTTCAAATT
CTGACAAAATAGTTGAAGACGAAGAAGAATGGGAAAACATACTGCTTGAACTGAATCGTT
CTAAACGATACAGACGCACAGTTGGTTCGATCGCCTCTTCTTGTTTAATAGCGGCCACGC
CTCTCCTTGCATCATCAAATCAAGTCTCATGCTTAGTTTCCCTCGAAATAATTGAGGAAG
GAGTAGTGGCGCTGGCTAAAGTCGAGGAAGCTTATCGAGCTGAGACAGAAACCAAAGAAA
CAATTGAAGAAGTCATTGAATTTGCTTCATTCTATCAGCTTAAAGACTACATGAATGCTA
GCGACGATGGAGCAGATGAAAACCGGCTTTTACCCGCTATCAACAAAATCTGGCCATTCT
GTGTTGCTTGCATACGAAACAGAAATCCCGTGGCTGTACGGAGATGCTTAGTCGTGATAA
CCCGAATCATTCAAACATCCGGAGGAGATTTCTTCTCACGTCGTTTCCGCAATGATGGCC
CAGACTTTTGGAAGCTTTTAACAACGTCTCCATTCCACATTATGACGCCTAAGATCCTCC
GGGAAGACAACAAATCGGTTCTCCGACTTCCTTACAGAACCATTTCCGAGTCATCATCTT
CTACGATTGCTGAAGTTTCCAGCTTGAAAGTGCAGGCAGCAGTTCTCGATATGATCGCCG
AGATTTCCAGAGGTAAACGCAGTGCTTCAGCGTTAGATGCAGTCTTGAAAAAAGTTGCAG
GATTGGTCGTGGGGATTGCGTACAGCAGTGTAACTGGCCTAAGAGAAGCGGCTTTGAATG
CGTTGAGAGGACTTGCTTGCATTGATCCTGATCTCATTTGGATTCTCTTAGCTGATGTGT
ACTATTCTCTCAAGAAGAAAGATTTGCCTCTCCCACCGTCTCCGGAGTTTCCAGATATCT
CTAATGTTTTGCCTTCTCGGCCGCCAGAAGATTCTCGTACAAAGTTTCTCTATGTAGAAT
ACGGTGGTCGGAGCTATGGTTTTGAGTTGGAGTTTAGCTCCGTTGAGATAGTCTTTAAGA
AAATGCAGTCTCTTGTCTTTGTAGACCAAATGCGTTGTTAATACTTTGCTTGTAGTAAAT
ACTTTTCTGAAAACAGCAGTAAAAAAAAACTTGGTAATATAGTTCAAGTGTAACATTGAG
CAAAAAGCTAGTAAAAAGGGATTATAATTGTATTGGGGTAAATAAAAACATTGGGG
>AT5G58412.1 | Putative membrane lipoprotein | Chr5:23618024-23618719 FORWARD LENGTH=590 | 201606
CTCCTCCATCGCATTCACATATATCAAAGAACAAACAACGAATATCAATATTACTTTTGA
GTTTTGTATCTGTTTGTAAGAGAAAATGGCAGGAAAAATGTGTATGATGGTGATGGTGAT
GGTGGCATTGATAATGATTGGATGTCCTCTAAAAGCATGTAATGGAATGGCTTCTCATGA
AACAATAAAAGAGCATCTGTGGAAATTGTGTTACAAAAATTGCATGATCAAATGCGGTAA
AGATAATTACCAGTGTCAGGACCACTGTTTTGCCGTTTGTGATCCCGACCAACGCCCTCC
TTCACCACCGTCTCTCAACAATAAAGGCAAAACAAGGCAAGATCGCTATATGCTCCACAA
ATTGTAACACCAAATGTGGCAATGACGCAGATTGTATGGAACCTTGTTCGAAGACTTGCT
CCACTCCTACTACTCTTTTTTAATTCTCATCCAAACTACTCACTTCTATAGTTATATCAT
GATATGATCTATGATTTTCATACCAATATCGATGTATTGAGAATGTTATAATTGATTGAA
GACTTAGTTATGAATAAAGTTAGACATGGTTCTTGTGCCTGTCAAAAATC
>AT2G04039.2 | DUF2996 family protein | Chr2:1333271-1334566 FORWARD LENGTH=995 | 201606
AAATCTTAGGCTCAGCCTTTTTCACATTTGTCTCTTGTTTTATTTCCTCTTCTTTTTTCC
TTTGCTTTTGGTCCACTAAAAAACATTAGTCTTGAGTTTGAGGCAAAAAATGGAGAAAAA
CTGAGAATTTTGAGAACAACGAATCTTGTAATCGTTGAAGAAGCTCAATTACAGTTTCTG
TTTCTTCCTAATTATGGCAACAATAGCAGGAGGATCATTTGGAGTCCCAAGCTCTCGTAT
CTCTATAACAACACCAACTCTCTCTTCCTCTTCTTTGCTTCCACCACTAACATTGCAATC
AGGTACTAGAAAGGACAACCTTTTGCGGTGTGCCTTGCAAGAGTCTTCAACTTCTGCTGG
TAAAGATTGATGCATAAAACAGAATGTTTGGCTCAAAAATTCGAGAAGAGTAACTTTCTT
GTTCTCTTCCTAGTTGCTACTGAAAAGAAAAACAAAGAAGAAGGAGAAGAGTCAACAGTG
GCGGTTCCGGCAAAGAAACCTAAACCCGCAGCTAAAGCGGCTGCAGTGGCGAAACCGCTG
AGACAAATGATGGAAGAAGACGTGATTCCTCCTTTACAAGCCATTCTTGAATCTCAAGAT
GATATCTCTGACATAGATTTATCTTTCCAAGACGATAAGTTGGAAGGTTTTTTCTTAAAG
AAAAGTATTCCATATTCCTTTTGGGCCTTTTTCCCTACTGGAAACCTTACAGGAGCAAAA
GGATTTTCAATTTCCTCACACGGGTCAGGTCCGAGCACCGTGGAACCATTTCTTGTCGAC
GAGAGGAAACCAACTGCGAACCACGTTGTGTTTTGGGTCGAGAAGCGTCTTGCTGCACAA
GGGATCATCCCCGTTTGGAACCAATGAGGTTTTTGTTCACTTGTAATTATTACATTTGTA
TACCAAAATTGAAGAAAACTTATAAATCCTTGTCATAAAATTGATTAAGAAAACAAATGA
CCCTCTTTTATAAACATCTTTCAAAAAAAATTTGC
>AT1G14140.1 | Mitochondrial substrate carrier family protein | Chr1:4837927-4839633 REVERSE LENGTH=1153 | 201606
ATTGTGTTAGTGGTAATCAAATCCGGTGAAAATGGAGCGGAGCCGAGTGACCAGAGAAGC
ACCGACCGGAACCAGGATCCTGCTTGCTTCACTCTCTGCGATGGTTGCAGAGTCAGTTAC
GTTTCCGATTGATCTCACAAAGACTAGAATGCAGCTCCATGGTTCGGGATCCGCTTCTGG
TGCGCATCGGATTGGCGCTTTCGGAGTCGTATCGGAGATTGCGAGAAAGGAAGGAGTGAT
TGGTCTCTACAAAGGTCTATCTCCGGCGATTATCAGACACCTGTTCTACACGCCTATCAG
AATCATTGGATACGAGAATTTGAAAGGACTCATCGTCAGATCTGAAACTAACAATAGCGA
GTCTCTTCCTCTCGCCACAAAGGCTCTCGTCGGAGGATTTTCTGGTGTTATAGCTCAGGT
AGTGGCTAGTCCAGCTGATTTGGTCAAAGTGAGAATGCAAGCAGATGGTAGATTGGTGAG
CCAAGGCCTGAAACCGAGGTACTCGGGACCAATCGAGGCTTTTACCAAAATCCTACAATC
AGAAGGAGTAAAAGGGTTATGGAAAGGTGTTCTTCCAAACATCCAGAGAGCATTTCTAGT
GAATATGGGAGAACTAGCTTGCTATGATCACGCCAAACACTTTGTCATCGATAAGAAGAT
TGCTGAGGATAACATTTTTGCGCACACTCTTGCTTCTATAATGTCGGGTCTTGCTTCGAC
AAGTTTGAGTTGTCCAGCTGATGTGGTGAAGACGAGGATGATGAACCAGGGTGAAAATGC
TGTGTACAGAAATTCTTACGACTGTTTGGTGAAGACGGTTAAGTTTGAAGGAATAAGAGC
TTTGTGGAAAGGTTTCTTCCCGACATGGGCAAGGCTTGGACCGTGGCAGTTCGTGTTTTG
GGTCTCCTATGAGAAGTTTAGACTGCTGGCAGGAATCTCTTCCTTCTAGACCTGAGAAAC
TGGAAAAGCAAATTTGAGATTTGTGTTCTTTAGTTCTTACTTGTTAGTTGTTACACATTT
TGTAAGAACCTTGAGAAGTAGCATCAGTTTCTGATTAACGCGAGAAGAGTTATATAAATT
TGGGCCCAAAAGTGTAGGCCCATAGATTTATCATTTTTTTTTTGTTGATTAAATTAGATT
GGACATCCTAAGC
>AT1G28560.3 | snRNA activating complex family protein | Chr1:10038029-10041544 REVERSE LENGTH=1936 | 201606
AAGCGAATAAACCATCGGTTATACAATTTAACCGGGTTTATGACAACTTCAGAGACCTTA
TATCAGATTTCAAATCTTCTTCTTCTTCTCCGCGACGACGACGAGCTTCTTCGATTGATG
ACTGTAATAATCTTTCAAGTTTAATTGCATCGCATAAAGATAAAGCCCAATCCTTTATTC
TTCTAAAACCCTAATTTAGCGTTTCGAGAAGCCGCAAAATTGAGTTTTGTTATTTCAAAA
AATCGAAACCTAAAACCTCAATTCTCTGGGAATTTCAAATTCTCTTTTCAGTGTAATCGT
CGTCTCTTCTCAATTCGACCTACCGAGCTGTAGTACGTTTGCTGCTATCAGAAAGAGATA
ATCAAGAAGCAGAAATAAAATGGAGAGTGATAGTGAGAACAGCGAGGGAGAGAGCAGGGA
ACATAAGACCACTACTTCAGTGGTACCAAGAGGTGGCCCCATTTATCTGCCAAACATGGT
TGGAAATATTTCTACCACCCCTGAATTCAAGTCTTCATTTCTCAATGTACTACAGGATTT
GGAAACTCATTTATCTCTGGACTCTACTTCTTCTTCTTCTCAGCAGTTTGATGTCTCAAT
TGATTCTCTCAAGATTTATACGGATGAGGAACTCACAGAGATGGCTATGAAGGAAGCCTT
TCCGGAAGATTACCTTTCCCAAGAGGAGCTCGAACCATCTTTAAACGTTTCTCATCATGA
AAATCCATTAGCTGGGAGGGCAAAAAGGAAGAGGACAGTAAAGAATACCGAGGTAAAGAA
GAGGACACTAAAGAATACTGAGGTAATGAAGATGACAGAAAAGAAGACTGAGGAAGCTTA
TCTTGTGAAAGTCGAGCAGCTTGCTAAACTCAAACAAAAGCAGGAGGAGGATAAAGCAGC
TGTGACACTGCACTGCTTCAGCAAGACCAGTGAGACTGGTAAAGATGTAGTTGCACCTCC
AGAAGGTTTTGAGCAGATGCAATCTCTTAGGTTCATAGATAATAATTACACGAAGTTGAA
GCCATCTGACATCCAGGGACAAGTGGATCCGCTATTTCCTGAAGTCATTTTGTGTGTTGA
GATTTATAACAGTCGCAAGGTTAAGACCCAAGAATTTTTGGTTCTAGGACGTCAAATGTT
GACTGAGTTGAAGGACAATATTCACTGTGCTACAGACCAGGTGATGCAAAAGGCTGGAAA
GTATGATCCCTCTGGATACTTCCTCATAGAAGATGTCTTTCACAATGATTTAAGGAATCC
CTCGGCTAAAGATTACAGCTATCCTATTTTAGATTGGCTTTGGAACTCGAAAGATGAAGC
TCTTAAAAAATGGGAATGTGTTTTAACCGGCGAATTACAGAAAAAGCAGAAACTGGTTCT
AGGTGAAGCGAAATCTGTGGATTTACCTCGTTACAGAACTGCAGACATGCAGAGTACACA
CTTCTGTGATATAAGATTCAGAGTCGGAGCTAGTTATGTCTATTGTCATCAGGGAGATTG
CAAGCACACGATTGTGATTCGAGACATGAGGATGAGTCATCCAGAGGACGTTCAGAACAG
AGCAGCTTACCCGATCATGTTCTGGCCGAAACGTAGGATTCAGAAATGCGGTGTTTGTAA
GATAAAGAGAGCTTCAAAGGTTGCAGTGGATGACAAGTGGGCAAGCGAGAACAGTAGCTA
TTTCTGTGATGTTTGTTTTGAGCTTCTACACTCAGAGGAAGGCCCACTTAACTGTGACTT
CCCAGTGTTTGATTATGTGCATGAGTAAAGATGATCTTCTTTGTTGCATAATATATAGAT
AGGAAGAATACGAAGAAATAGTTGGCATTGCAAGAAGAAGACATGATGAGTCTTGTCTTG
GTAAATTTGTTGCATAATTGGATATATATAAAAGATTTTCTTGAAATGATGACATGACAA
CTATTTCTGAATTTAG
>AT1G51940.1 | protein kinase family protein / peptidoglycan-binding LysM domain-containing protein | Chr1:19295820-19299169 REVERSE LENGTH=2456 | 201606
AGATTTTTTCAGTCCGACAAGAGAGTGTGCGCTTCACTCCTTCCTCCCATGGCTGATTTC
ATCTCTTCTCTACTTCTTCCTCTTCTCCATTAACCAAATCAACCAATACCCATTTCTCAA
TTCACCATATCTTCATCAAATCAAGATTCTTTCTTCCTTAATCCCTAAAAAAAACCTTCT
TTCAATTCTGATTTTCACTTAGGTTTTTCTCAATTTCTACTTCACACAATGAATCTTACC
TTCTACATCTTCTTCTTAAGTCTTTTACCAAGTTTCTCATCTTCAAAGCCAATGAATTGC
TCTGACACTACTCGTCTCTGCAGTTCCTTCCTTGCTTTCAAACCAAACCAAAACCAATCT
TTCTCTGTAATCCAAAGCATGTTCGATGTATTACCACAAGACATAACCGCCGACATCTCC
GGAGGTTACTTCTTTATTAAAAAGAACTGTTCTTGTCTTACTACGACTCATCAATACACA
ACAAACACAACATTCACAATCAGACAAAACGTTGGATACGTTTACAATGTTACCGTCTCT
GCTTACTCTGGTCTCGCGTTTCCACCGAATACAACTAGAGCAGCTCGCGCTGGTGCAGTG
GTTTCTGTTCAGCTTCTTTGTGGTTGCTCTAGTGGTCTCTGGAACTATCTTATGAGCTAC
GTTGCTATGGCTGGAGATAGTGTACAATCTCTCTCGAGCAGATTTGGTGTTAGTATGGAT
CGAATTGAGGATGTTAATGGGATCTTGAATCTTGATAATATCACAGCTGGTGATCTCCTT
TATATCCCACTTGATTCCGTACCTGGAGAGCCTTATGAGACAAGTAAGATAAATCCACCA
GCTCCTTCTCCTGCGCCTGCATCATCATTAGCTAATGGCAATATCTCAGATGACCAGGTG
AATCACACTGCAAAGAGTGGTAGTCATGTGCCTTATATATGGATTGTTGGTGGTCTTGGA
GTTGTGCTTGCACTTCTTGTTCTGTGCATACTTGTATGTATCTGTTTGAGATCATCTAGT
TGCAGTTCCAGTGAGGAAGATGGTAATGGACACAACTTCCAAATCCTTAGAAAATCCGGT
TTCTTTTGCGGTTCTGGTCGGTATAACTGCTGTAGATCAGGGGATTTTAGACAAACCAAT
GGTGAAACTCAAGTTGTTGCTATTCCTAAAGCTCTTGGTGATGGAATGTTTGAGATAGAG
AAGCCTATGGTGTTTACTTATGAAGAAATTCGTGCGGCTACGGATGAGTTTTCGGATTCT
AATCTTCTTGGTCATGGAAACTATGGTTCTGTATACTTTGGTCTACTTAGAGAACAGGAA
GTTGCTGTCAAAAGGATGACTGCTACAAAAACTAAAGAGTTTGCAGCAGAGATGAAAGTG
CTTTGCAAAGTTCATCATTCCAATCTGGTAGAATTGATTGGTTACGCTGCAACCGTTGAC
GAGCTTTTCGTAGTTTATGAATATGTCCGAAAGGGAATGCTGAAAAGCCATTTGCATGAT
CCTCAGAGCAAAGGAAATACCCCACTTTCTTGGATAATGAGGAATCAGATTGCACTTGAC
GCAGCAAGAGGCTTGGAATATATTCATGAGCATACTAAAACTCATTATGTTCACCGAGAT
ATCAAGACAAGCAATATTTTGCTCGACGAGGCATTCAGGGCTAAGATATCGGATTTTGGA
CTTGCAAAACTCGTTGAGAAAACTGGAGAGGGAGAAATATCAGTAACTAAAGTAGTTGGT
ACATATGGTTATCTTGCACCAGAATATCTAAGCGACGGTCTTGCCACCTCGAAAAGTGAT
ATTTACGCCTTTGGTGTTGTTCTTTTCGAAATTATATCCGGAAGAGAAGCTGTTATAAGA
ACGGAGGCGATTGGAACTAAGAATCCAGAAAGACGTCCATTGGCATCTATTATGTTAGCA
GTGCTAAAGAACTCACCAGACTCTATGAACATGTCGAGTTTGAAGGAGTTTGTTGACCCC
AACATGATGGATTTATACCCGCATGACTGTTTGTTCAAGATTGCTACGTTGGCAAAGCAA
TGTGTGGATGATGATCCGATTCTAAGACCAAACATGAAGCAAGTGGTTATATCGCTCTCG
CAGATACTCCTGTCTTCCATTGAATGGGAAGCCACTCTTGCTGGAAACAGCCAAGTCTTT
AGTGGTCTAGTCCAAGGAAGATAAAAACAATAAAAACTTAGAACCCTTTCTTTATTTTCA
ATTTATGAATGTCGCCATTGCCTAGAAGAAGCTTAGTTTGTCTAAACCAAAAGATCGTTC
GCAGTCTAACTAAGTAGATAGTTACAGAGACAAATCTCTATATGATTATTCTTTTGGAGA
ATCAAATGAAGAGATGTATGAGTTTATATGCTTAAGATATGTTGCAATCTTACAAACAAA
ACATCACTTTATAATCTTACAAATTACAATAGATTGATGATGATGCATGACACAGA
>AT5G25320.1 | ACT-like superfamily protein | Chr5:8787320-8789846 REVERSE LENGTH=1902 | 201606
TTTTCTTTTATATAACTTTTATCTTCTCTAAAACTAACTTCTTCCACACGTTATGACACA
CTTATTCCCCAAGCTAAACTTAGTAAATGCCTACCTTGTTAAATCCTCTGTATTATAGGT
GGAAATCTCTTCTTCATTCGTCGCCCTCCTCTGTCTAAAACACCAATCTAATCTTTCTCT
TCCCTTCACACTTTTTGCCAAAACGTTTTCTTATATACACACAAAAAAAAAACTCAAATT
TGTGGAGAATCGTTTACTCTTTTCTTCTTGTATATCTCTTGCCCTAATTCTAATTACAGA
TTTTTCCGTAGAGACGATGCAGAAAGTTTGCTGGCCTTACTTTGATCCTGATTTCGACAA
TCTTGGTGAACGCATATACGGTCCACCATGCAGGGTCTATATTGACAATGACAGCATTCA
AGATTGCACCGTTGTGAAGGTGAATAGTGAGAACAAACAAGGGCTTCTTCTAGAAGTGGT
GCAAATCTTGACGGACATGAATCTTATTATCACCAAGAGTTACATCTCTTCCGATGGTGG
ATGGTTCATGGATGTTTTCCATGTTAAAGATGAGCATGGAAATAAACTCACTGATAAAAG
CGTCATCAACCACATTAAACATGCCATTGGTACGAGTAGGCGAGAATCCGATTTTATAAA
GGCTAGTGAAGCGAATAACAATTCCTTGGAACCTCAATTGGCTGATCACGGCGAACACAC
AGCGATAGAGATGACCGGGACAGACCGACCGGGCCTCTTCTCAGAGATATTTGCTGCTTT
CGCGGACTTACATTGCAACGTCATGGAAGCTCATGCTTGGAGCCACAACGCTCGTTTGGC
TTGCATTGCCTATGTCTCTGACGACAATACTCACACTCCCATTGATGACCCGAGCCGCTT
GGCTTCCATTGAGGACCACCTAAGTACTGTGATCCGTGCCACAGCGGATCCCGCCTCCAA
CTCTACACACGTGGGTCACAAGGAAAACGAGACTGATGGGTTTCTTGCAGGACAAGGCAA
AGGGTGTATGAATAGCAACATGGAGAGACGGTTGCATCAGCTAATGTTATCTGTGAGAGA
CTTTGACGAACCGTTTTGTGAGCCTTCTTCGTTGTCATTATTGTCGTCCAAGTTAGAGTA
CTGCGATCATAAGGAGAGGAAGACAACTATAGTTTCGATTGGGAATTGCGAAGAAAGAGG
ATACTCTATTGTCACAGTGAAATCTAAGGATCGAAGAAGGCTCATGTTTGATACAATTTG
TACTTTGGTTGATATGCAATACGTTATCTTTCACGCCGCTCTCCGGTCTGATGGAGCTGA
TGCTTTTCAAGAATACTTCATAAGACACATAGATGGAAGGGCATTGAACACGGAAGGCGA
GAAAGAACGGGTGATTAAATGCTTGGAGGCTGCAATAGAACGCCGCGTTTGCGAGGGCGT
GAAGTTGGAGTTATGCGCAGAGAACAGAGTAGGCTTACTCTCTGACATCACTCGTGTACT
ACGTGAGAATGGTTTAACCGTTGTCCGTGCAGACGTGGAGACTCAAGGCCAAAAGTCTCT
CAATGCTTTTTACGTCAGAGATATTTCCGGCAACAAAATCGATATGGAGTTTGTGGAGTC
AGTGAAGAAAGAGATGAGACCAATCCACCTTGAGGTCAAGAATGAAGACACAAAAATAGA
CACAGTTGGATCGGATGAACCGACAGCCTCAGCCTCAGCCACACCGCAACGGCAACCACA
ACCGCACCGTTTCTCGCTTGGTGACATCCTTCGATCACAGATGGAACGCCTTTCTCTCAA
CTTCGTCCCAACCAAATGATTGAAAGTTAGTAATTACGAGTATGGTATAAAGATTTAGAT
CATCTATATTTCTTAGAAAGTTGCAACAATTCTTTATTCATT
>AT1G05860.2 | INO80 complex subunit D-like protein | Chr1:1768986-1771286 FORWARD LENGTH=1855 | 201606
CTGTCTCGTCCTTGTCTTTCCTCTAGCCACTCTTCGCCACTCTCTTTCTCTCTCCCTTGT
TTTCCAACAGTAACAATGGCGTCAGCTTCCAAGCAAAACCCTTCTTCTTCCAAACCTCCT
AGGCATCCATCTCCGATCATTGCTTCAACCCCCTCGAAATCCGGTGTATTGGAGGAATCC
CAATTTCGAAACCCTAATAACCCGTCGACGTCATCGAATTCACCGATTTCGATGGCGGTG
GAGGATCAGATCCTGGGAAATTCCAATCACCTCACTCGCCCGGAGCTTCTCCGACGCAGA
TCGCACAACCTGAAGCAGCTCTCTAGATGCTACAGAGACCATTACTGGGCTCTAATGGAG
GATCTCAAGGCACAACATAGATATTATAGCTGGAACTATGGTGTTAGTCCTTTCAAAGAT
GAGAATTATCACCAAAACAAGAGACGTAAGGTTGAAGGACAAACTGGGGATGAAATTGAA
GGTAGCGGAGATAATGATAATAACAACAACGATGGCGTTAAGGCTGGTAATTGTGTTGCT
TGTGGTAGTGGATGCAAATCTAAGGCCATGGCACTCACCAATTACTGTCAGCTTCATATC
CTCATGGATAAAAAGCAGAAGCTTTATACGTCTTGTACTTACGTCAATAAAAGAGCTCAG
TCGAAAGCAATAACTTGTCCAAAACCAACTCTTGCATCGACTGTTCCTGCCCTCTGTAAT
GTGCACTTCCAGAAAGCCCAAAAGGATGTTGCTCGAGCTTTGAAGGATGCTGGTCATAAT
GTTTCTTCAGCAAGCAGGCCTCCCCCGAAACTCCATGACATAGTAGCTGCATTTGTGCAT
CATATTCAAGCAAAAAGAAAAGATCCACGAAAAGAGGGCAAATTGAAAAGCTTAGTAAAA
GAAGAACTTACAAGCTAAATCAAACAGAGTGAGCAGAAGCTGTTTGTTTCCACAATTGTG
CAAAAATGGAAGGTAAGATGACTGGCTTTCTATCATCACTAGTGAGAAAGACAGGTACAG
GATCGTGTTTGACTGGTGATAGATAGGGTAGTCATCTACACAGAATGTAGTAGATCGTGT
TCACACAGAATGTGTTGGTAGGAATTTTTTTTTGTTGTTGTTAAGCTTAGCAAAGCAAAG
ATGCTTTTAGCATGACTAGCTTCTAGGATGTGTCTCATGGTTTTCGTTTTATTTTTCGTG
ATTGGAGCTAACAGTTATTTATTTCCATTAAGCTGAGTAGACATGGATTTCAACAAACAA
CATACTGTGTGATCGTTCGTAATTATCTATTGTTGTCTTGTTGAATGTGGATTAGCTAGA
CTTGAACCCAATACCTTTGTTTAAGCATTGAAGCAAGCCACGTTTATAATATATAGGTTT
GTAATCTCTATTCAAGCAGTTAATCTACCTGCATACCATTTGACCGACCCTGCTTCTGCA
ATGAATTGACAGATTTAGCTGTGAGTGCCTTTACAAGGTTACAACTTACAAGGAGCTTCA
ATCAAGCGAGGAGCAACATTGACACAATGGTTTAATTAAGCTGTTTAGCTTGAAATGAGG
ATATATTTGGAATGTATTCTCTAGGTTCTTTAGTAGATTTCCGAAGTCCTAACAGTTTAC
TTCTAATTCCTGTGGCAAACTTGATTCAGGCAAACTTAATTCAGGCAAACTTAATTCCTG
TGGCAAACTTCTAATTCCTAACAGTTTATTTGGAATGTATTCTCTAGGTTCTTTAGTAGG
TTCTTTAGCAATTTCACACTTAATGTTTTAGCAACTGGTAGCTTTCATGGTTGTGTGAAA
AACCGATGTTTTTTTGTGGTTCCTGCTGAGACCTTTGTCTACTCCTTAATCTAAA
>AT2G42190.2 | rho GTPase-activating gacO-like protein | Chr2:17582673-17584492 FORWARD LENGTH=1236 | 201606
CTAGAGTTGGAGAGCACCACCTAAATCGTAACAGTAAGAAGATGATCATGTGTGGGAGGG
AGTGAGAAACACGCGCCGATAGAGAGCGTGTGGATTAGTTAGGATGAGAAAATCCGTATC
CCATCTTCAACGGGGCAAAAGAAGATCCATCGGCCAATGGACTTGGTTTATAGGATGGTG
GTGATCGATTGGAAACACAAGAACAAACAAAGAGTTCCTTTTTCTAAGTATCCAAGAAGG
AAAAAAAGAAACTTTATACTGTTTGGTTCTTAGGAGTGATTGGTTCATGTGTCGGAGATT
CTGATGATTGGGTATTAGCTCCACATAGGTTATAAGCTGTGTAGTATTTTTTGAGGTTTA
TAGACACTATGAGAAGAGGTAGAGGGAAAGGGAAGAAGCAGAATGCATCTGCTCGGGAAG
ATCGTGGAAGCGGTGATGAAGAAAAGATTCCAGCTTACAGGAGAAGAGGAAGACCACAGA
AGCCGATGAAAGATGATTTCGAAGAGGAAGAAGAAGAAGATGATGAAGAGATGGTAGAGA
AAATGGAAGTAGAAGATGAAGATGAAGAGATTGATGATGGTTCAGTAACAAGTAAAGATT
TGAAGGAGAGAAAGAGGAAGATGTCTAATGGAAGCAATACTGATCTGACTGAAGAAGAGA
ATGGTTTAGGATCGAAACCAAACACCGATGATTCCACGAGATCGACATCTATTGGGTTTA
GACAAAATGGAAGCCGGAGGAAAAGCAAGCCGAGACGAGCTGCTGAAGCTGTCGTGGAAT
GTAACGGAGTTTGAGAAACCTTCCTGTGAAGAACTCCCAAGAAACAGAATGACAAATTGA
CCTGAGGCTTGTTTTTTTGCTTTTTTCTTTCAAGTTTTTGAAGTTGACAACTTAGGATCT
CTTATGGTGATTCATGAAATCAATCTGCATTCTCTTTCATTCTTGTCTCTTAATCTGTTT
TGGTTTATCACATTTGAGCGTCCAAAGATATGGTCTCTGCAACACATGAAGTTGGAATGA
GAGATTGGGAGATCATGTGGATGACACTATGGGAGAGAGATGTGTGATCCTCTCTAATCT
ATAATCTCGAGATTTCTAATGAGTGTGAAGATGCTATAATTGCAAATTGTGGAACTTAGG
CAAAATATAAAACAGCAAAGCCCTTAAAGGGAAGAGAACTAAGAAGTGAGAAAGGAGTAA
TTAGACTTTAGAGATTAGTCTAAATTGAAAAGTTAA
>AT3G57570.1 | ARM repeat superfamily protein | Chr3:21312498-21320481 FORWARD LENGTH=3755 | 201606
GTTCGTCGTCGTCTCCGCGAGATTGCTACAAATTAGAGTAGAGAGTAATTTCAATCAGCA
ATAAATTAAATACCTGGAATTGCTGATTATTGAGAGGGAAATGGAGGAGGAATTGATACG
AAGATCAGAACCGGAGTCTCTAGTCTCCGTCACTGTAGCTAGGTTCATGAGTACGCTTCT
CTCAGCTCGCCCTAAAAAGCTACGAGAGTCTATTTCTCGTCTAACTCCTGATTCTCAAAA
GGGTGTCTCAGGCTCTATCGATGAGGCACTCTGGTTTTTGGAAAAGTGCGTTATAGACGC
TGCTGAGAGAGACGAAGCCATGAGTGAAATTCTTGTACCCATTATCGAACATACATTAAG
GTTTAAGGATTCTAAGCATGGTAACCCAGCTATGATACTTCTAAATTGGCTATTTCAAGA
TGAAGTTCTCTTTCAAGCCGTTTCGAGAAATCTTTCGAATATCATTTTGAGGAACGAGGA
CAGGTTTTTAGCGCTTGGATGGTGTTTACTTATCCGACGTCTTGTAGAATGTGAGGATAC
TGGGGATCAAGGTTTTTGGCATGGAATTAGGGAGAAACATTCTATGTTTGTGGAGATTGT
TTCATCTTGTGTGCCTCACTTGTTGATGATTGTACGCAATGGAAGTATTTTACAAGATGG
ATATGAGGTGCCATCTCGTCTTTCTCTTTCTGCTGCTGATTGCTTGCTGTCAATTACTGG
AGCCTTAGCAAAGAGGGATAATACTCTGATCAATAGACCAAAGTCACCAACCATTACGGG
GTCTCATCAACCTGTTGCTTTGACACCTAATATTAGTGAGAAAAAAAAAAGGCCGACTTC
TCTACCTGAAGACTCAAACATTGAGACAAATTGTATACTGTGGAACCACATGGAGGATCT
GACACGCCTTGTACAATGTCTTTTTGCTTGGAACAGAAAAACTCGACTACTGCATGCGAA
GGGGTTAAGTCAAGTGCTGAAATGGTTAGAGGAGTTGAAAGAGCATCATGGTGGCTCCCA
AAAGGAGGCAGGCACAGAGGTATCTATGGGTGGAGCTCTACTGCTCTCTTCTTGTTGGAA
GCATTACAGTGTCTTGCTCCACATGGAAGATCAAAAGTTCTCAAAGATTAGTAAGGAATT
GTTGGAGCAATATTTGTCTGGTATTAAGTATTATTCAGAAAGTTATCCTCAGGGATGTTC
GGACACCAAGAATGGTGGTATAGAGACACAGAAGTTTTTCTTAAACTGTTTATGCCTTTT
GTTGGGCCGCTTTGAGGGAAAGAAATTTGAGAGCATACTATCAGAGTATGGAATGAAGCT
CGTGCCTATTCTTCTACATCAGCTTCGCAGTAACAATGAAGAGATATCAGAAGGCGTTGT
GGCTATATTTAAGGCAGTCTTCTTTAAATTACAATCTCAGTCCGGAGACAGCTTCTCTGA
TACAATGTGCATGGACGTTGTGATACCATCACTGCTTCACCTTCTTGATGAAAGGGATGG
CGCGGCCAAAGCTGTTAGTGTCCTGCTGGCAGACTATTGTTCCAAAAATGCAGGTAATAG
CTGTCTCAGTGAAATTCTACAACGCCTTGCTTCTGGAACTACTGTGCAAAGGCTGAATTC
TTTGGATGTGATATCAGAAGTAATCCTTATGTCAAAAGATTCATTTCCTTCTCATATACC
CTGGAAAGAGATTGCGGACTGCTTGTTAAAGTGCCTTGATGACGAGGAAACATGTATCTG
TAAACAAACTTCAGAGTTGCTGAAGTCAATCGAGCCATCATTTGTGCTACCGAATTTAGT
AAACCTCATTTATGCACCCAATGGAAAAGTACAATCATCAGCTACAGAAACCTTGCTTGG
GGTCCTGAAACACCATAAGGAGGATTTTGATGTTATATGTATGTTGCTGACCAGTCTTAG
TAATATCCAAGCTTTGGATACTGCAGAAAGTAATGGACATTCCACTGAAGGTTTAACTTT
TGACAGTGATCGAGTGCTAAAGCTGATCCCAGAGTGGGCTAGAAGTGTACAAAACTGGAA
CTCACTGATCGGACCTTTGCTTGACAAGATGTTCTTGGAGCCATCCAATGCCATCATGGT
TAGGTTTCTTAGTTGCATCAGTGAATCTTTGGCAGATACGTCGGACTTGGTCCTTCCGCA
TGTACTTTCACATATGAAGAAGCAAAACAAGGTGGATGCGAGCTTCATATCCAGATCTGA
TACTAAAAGTTCAGTTGACAAAACTAAATCGGAGAAATCTCTATTTGACCACCTTTGCCC
ACTGCTTATATTAAGACTGCTTCCCCAAAGAGTGTTTGATGATATTGATTCTTCTACAAT
TTATGGTAAATTCCTCAGCGGGGACTCTGTGAATGACTACCAAGACATCAAGTTTGAGGA
TTGTCAATGCATTGCTACTTTCATTTTGGAAAGGGCATTTTCTAAGTTTGAATTTGAAGA
AGTTCGGAAACTCTCTGCTGAGTTATGTGGACGTCTCCATCCCCAGGTGCTATTTCCAAC
TGTTTTATTGCAACTCGAAAAGGCCACAGAGATACAAGACAGCCTCAAGATTAAAGCTTG
CCTATTTTCTATATGCACATCTCTTATGGTCCGAGGCTGGGAGTCTCTCTCACACAGAGT
AACACCTAAGATCAGGAAAGTCCTGGAAAATATTTTGTTATGGCCTTCTGTTGAAGATGA
AATTTCCAAAGTACAACATGGGTGCATTGATTGTCTGGCACTGATGATATGTGCTGAACT
GCAACATCTTAAATCTTCAAAAACATCTGGAGGAGAAAAAATACGTTCAACAGGGAAGGA
CACATCTGGTTATTCTGTCCTAGATTACACTATCCATTGTTTAATAGAAGACCGAAGTAA
CTGCTCGTCTATCCCAAAGCTGAGTACTGATATCCTAACTTGTGAAAATCCTCTTCCTAT
TCCATTTCGTCTATGCATGGCAAATGTTATCATCAGTGCTTGTCAAAAAAACCCTGAGTC
TTCCAAGAAGACTTTTGCCCGAAAAGCTCTTCCGCCTCTTATTCATTCCCTCAAGGTCAT
ATCTGTACCGGAGGTCCGTGCAGCTTGTATCCAGGTCTTATTCTCGGCCACATATCATCT
GAAGTCCACACTTCTTCCGGTTTCATCTGATCTGCTGAAGCTTTCCCTGAGATTTCTTGA
ACAAGGATCCGAAAAGGAAAAGCTGGCTGGCGCAAAACTAATGGCATCACTGATGGCGAG
TGAAGACGTGATACTGGAAAACATTTCAGAGGGATTGCTCGAAGCAAGATCAGTTCTGTC
CAAAGCATCTTTGTCAGACCCTTCTCGAGACGTACGTGAAGTCTGCGCTAAGCTATTGGC
ATGCATAACGCCGTTGTAAAGCCATTTGTTCTTCTTCTTCTTCTTCTTTTTTGCCACTTT
TGGTTTGTTCTCGCGTGCCAATGAAGTCGGTATGTAGATATGTTGTAGCAAACGATGGCC
TAACTATAATCTTATGTAATATGCAAAGACCAAATACGTTTTAGTAACCAGTTATGGTGA
ACCTGCAGCTACCATTTTGTGTTTTCTGAAACTAAGTCTTGACTTTTTTTAATTTGGGAA
AGATCAGATTAGAAACTCAAATCAACACCAGTCCACTCTCTAGGTTAGCAAAATACTCAT
ACCTGTTCTGCTGCGCTTGTTCTTCACAGATGGATCCGAGTTGCAGAGACCTCAACCTGA
TGATGGTAACAAGGCAAAAAATGTGCTAGAGAGAG
>AT1G55530.3 | RING/U-box superfamily protein | Chr1:20729176-20731289 REVERSE LENGTH=1563 | 201606
AAGAATAAGACCCACAGAGAGAAAAGAAATGAGAAACCCAGAAGGATCTGGAAGAAGAGG
AGGATCCTTTTCATTTTTTCTTTCTTGGATAAACTCTCTCCTATCTTTTTTTTTTTCTTT
TCTTCTTCTACTTTTCTAATTTCTTACGACAATTCTCCTCCTTTCGTACATAAAACAAAG
AAACCCTCTCTTTTTCTCATCTTCTTCAATTTTCAAAACTCAAAATCCTTCTTCATCGTC
GCTACATTTTTCTGTGCTTCTCGGTTTCTGCTATCGAACAACAAGACTCAAAAGGTAGAA
AGAATCGGACATGGAAGAAGCAGTTGTAACGAGGTATTGGTGTCATATGTGTTCTCAAAC
TGTGAATCCAGTCATGGAAGCTGAGATCAAATGTCCCTTTTGTCAAAGTGGGTTTGTTGA
AGAAATGGAAGATGACGACGATCATGATTCTTCTGATCCGGCTGATGTTAGAGCAAACAA
CTCTCTTTGGGCGCCTATCTTGATGGAACTTATGAATGATCCTGTGCGTCGTAGGAGAAA
CCAGAGTGTTGAGTCTGTTGAAGATAATCAAAACGAGGTACAGACCGAGAACAATGAAGA
CGATGGAGAAAATGATTTGGATTGGCAGCTTCAAGAGATTCTCAGGAGAAGGAGAAGACA
TTCCGCTGCTGTTTTGCAGTTGCTTCAGGGGATACGAGCAGGGTTGTCTGTAGAATCTGA
GAGTACTGGTAATGGAGGTGACTATTTCATTGGTCCTGGATTTGAAATGTTGCTTCAACG
TCTAGCTGAGAATGATCCCAACAGATATGGAACACCTCCTGCTAAAAAAGAAGCTGTCGA
GGCTTTGGCTACTGTGAAAATCGAAGAGACTCTGCAATGTTCGGTTTGTTTAGATGATTT
TGAGATTGGAACTGAGGCAAAGCTGATGCCCTGTACGCACAAGTTTCATAGTGACTGCTT
GTTACCATGGCTTGAGCTTCACAGTTCATGCCCGGTTTGCAGATATCAGTTACCTGCAGA
TGAAGCCAAGACTGATTCAGTAACAACAACGAGCGATAACAATGGAAGCAGTAGTGCTTC
TGCTACAACCAGCCATGGAGCTGAGAACAGCGATGGAAACCGGCGCCAAGAAGAAGAAGA
AGAAGAAGAAGAGGAGGAGGAGGAGGAGAACGAGAACAATGACGGAAGCGGATTCTCGAT
CCCGTGGCCGTTTAGCACCTTGTTCTCCTCGTCGCAAGATAGCAATGCACCAACGGATTC
TAGTTAAGACATGTTCCCTGAGCAACATAAGCTTTTTGGTGTGATCATGAAATCTCGGTT
CTACCTAAATCTGATCTTTTGTCTGTACATAAGTTTCTCAGATTTGGTTGAATGCTACAT
CTTTGGAAAACAAATATCTTTCAGTTTGTGTTTTTTTAATTGTTTTTGAGCAAATCTTTT
GCCGGATTCTGTAAGTCGCTTGTGTGTTTTTTGTTGTCAACCAAAGCCACTTTTGCAACT
TAGTTTGTTAAATTAATGCCTTAATGGTAAAATAACAAGATTGGTGGCTGTAGTACGAAT
TGT
>AT5G43660.3 | 2-oxoglutarate (2OG) and Fe(II)-dependent oxygenase superfamily protein | Chr5:17535976-17538375 REVERSE LENGTH=1585 | 201606
CCAAATTCCAGAATCCCCAAATCGAGAGGTTAAAGAAACTTCGATTTTGATCTTTCGAAG
TGATCGGCAAGAGGTGACGGTGGACGGTGACAGAACTGTCGGAGGTAGAGATCATCAACC
ACCGGTGACTACTACTGCAGCGGCGACAACAAAGATGGCTATCCCGAGGCTGAGTCTTCT
TCCTAACAACGAGCACAATTCTGATAACTACGAAGATCTGGAACTTGAATTTAGCTCTTC
CGTATTAAGATCCCTAGAGAGGTACTTACCGCCGGAAATACTCACGGCGAATAGAGAAGA
GAAGGCCAAATTCATGTCAGACATTTTGCACAAGTACATTTCCCGCGAAGAATGTGCCAA
AGCTATACGGTTCAAGAACTATAGGGAGTGGATAATGTCCAATTATCAGCCACGTTTCAG
GGAGTTGTATAAACTTGATCCCGAATCGTTATTGCTTCCGTGTTTCCGCAAGGCGGTCAG
AGAAAACACCGAGGAAAGCTTCAGACGTATAATGTTTGAACCGTTTCCTGGTGTTTACGT
CTTTAAAATGTTTCAGCCTGACTTCTTTCAGAAATTGCTTGTTGAGGTAGAGAATATGAG
AAAGTGGCTTCATGAGGCAAAATTGATGATCAGGAAACCAAACAATAAGAGTAAATATGG
TGTTGTGCTTGACGACTTTGGCATGGATATCATGCTTAAGCCACTCGTGGAGGATTTTAT
CTTTCCTATTTGCAAAGTATTCTTCCCTCAAGTGTGTGGAACAATGTTTGACACTCAACA
TGGATTCGTTATTGAAAATTGTGAAGATAGGGATGCTGAATTAGGCTTTCATGTGGAAAA
TTCAGACATTACATTGAATGTTTGTTTGAGTAAACAAAGTGAGGGAGGGGAAATATTATT
CACAGGCACACGATGCAATAAACATTTGAAAGCAGGTCCAAAGCCAGAGGAAATTTTTGA
GTACTGTCATGAACCGGGTCAAGCTATACTTCACCTTGGCTGCCACAGCCATGGTGCAAA
AGCCGCCATAACATCTTGTAGTCGGGCCAATATGATTCTTTGGTGCATAAAGTAAGCAAT
CATGAAGCTTGCCTCAGGATTTCAGATCACAACTAAAACACCTTTTCTTCTGCATTTCCA
TTTGCAGCTCTTTGTTCAGAGAGATGCAAACTTATGACAACGAATTCCGAGACTGGTGCG
GTCAATGCGCCCGTGAAAAGAAAGAAAAGAAAAGCCAGAGTCTTGCTTCCAAAAGAAAGG
AGATGATTAGGATAATAGAGTGAAGCCGAAGCCCGCTGAAAAAAATGAAGTCTATGCTTT
GAATTTTGACTCTTTACTTGGAAAATAACACTGAGTATATGTAGAATCATTTGATGTAAA
TAGGTCTTTGTGTCTTCGAATTTCTTACATTACTACTATGTACATGAAAGTTACCAGTTA
CATGTTTAGGATCGGCTATATGTTTACAGTTTACTCGCCGTATCGAAGCAGTGTTCAGTG
TCAGCTGAAAAAGAGTACATATAGCCGGTCCATTCGGTTAGACTCATGAAAACCGGTTTA
GTAATCATATGTTTACAGTGTCAGC
>AT5G52240.2 | membrane steroid binding protein 1 | Chr5:21212980-21214739 FORWARD LENGTH=789 | 201606
AAAAAAATCAATCAACCAAGGAAGTAGTACAACAACAAGAGTCAAAACCCAACAACTCTC
TATCTAGCACAAAAGCCTGACTTTTACAAAGACAAGCCTTTTCAACACACTACTGATCTT
GAGAATCCTCTCTTCAAAGCCATGGCGTTAGAACTATGGCAAACTCTCAAAGAAGCAATC
CATGCTTACACAGGTCTTTCTCCTGTTGTCTTCTTCACTGCTCTAGCTCTCGCCTTCGCC
ATTTACCAAGTCATCTCAGGCTGGTTTGCCTCGCCGTTCGATGATGTTAACCGACATCAG
AGAGCTAGATCCTTGGCTCAAGAGGAGGAGCCACCGATTCCTCAGCCTGTTCAAGTCGGT
GAGATCACGGAGGAGGAGCTTAAACAGTACGATGGCTCTGATCCTCAAAAGCCCCTTCTT
ATGGCTATCAAACATCAGATCTATGATGTTACACAAAGCAGGATGTTCTACGGACCAGGA
GGACCATATGCTTTGTTTGCAGGGAAAGACGCTAGCCGAGCTCTTGCAAAGATGTCATTT
GAGGAGAAAGACTTGACTTGGGATGTCTCTGGTCTTGGTCCCTTTGAGCTAGATGCTCTT
CAAGATTGGGAGTACAAGTTCATGAGCAAGTATGCTAAGGTTGGTACTGTCAAAGTGGCT
GGATTGTAGAATCTCTAATGTTGAAGTGTCAATGATAATCTTGTTTTACTTTCCCAAAAA
ATAAAGATTGCTGATTAATGATAAGAAAAAAATGTTTTATAAACTGCATATCAGAAGGCG
TTGCATTGC
>AT1G15230.1 | hypothetical protein | Chr1:5242073-5243262 REVERSE LENGTH=1190 | 201606
ATTTAATTATCCAATTTAGGGTTCATTCACATTTCAGGGAAGAGAGCTCTGAATCTCTCT
GCATCTATGGAGGCTACGAAAGAAAGAGTTGGCTTGCTCGATACGATCCTCCCGCCGGCA
CTTGCAGACGCCGGTCTCGAGGATTGTGCTCTGCCGCCGGAATCTATTCAGGAAGCATTT
CGCAAAGCCGCTAACGCCGTGAAGTCTCGCGCAGCGTCGATATTCGACCACGAGGAGGAA
GACGGTTGTTTAGCGGATCCTATTCCGGAAACTGCAGACAAGATTATCGTTGGAGGAGAC
AATGAAAGGGATACTGGGCCGTGTTTAGCTGGAAAAGGCATTGAGAAGTTGGCTGAATCG
AAACAGGCCGGAGATTTGGTGGTGGCTGGCGAAGGAGAAGAAGGGAAGAGCTGCGTTGAT
GGTTTGAAGGATCTAGATGTTGAAGGTATTGAGAGAAGCAGTGAGAAGAAGGATCAGAGT
GATGAAGATGAAGAAGAGGAGATGAAACCGATCTTGGTTGAAGGATTTGTCTGAGAGTCC
TCACATTGTCAGAAGTGTTCTTCCCTCGTGTATATAAATAAAAAGTATTAGACTTTTACA
GCTTACAAATCCGTTTGCGTTGCTTCTGTTGATTGTGCGGTGCTTAAATGTCTGAACTTT
GTCTCCATTGGCAATGGTGGCAAAGCTTATGTATCGCCTGTAAGACACAAAACTGGATGA
AATAGGATTTGGGCCAATAAAGTAGCTTCTCTCTTGCGATTTGCTTTTTCTGCGCCTATT
TCACGAACCGTTGATTCTCTTTTTGCTATTCAGTTTCAAATGCAAGAAGAAAGCAGGGCG
AAATGCTATCGTTGGCAAGTAGTAGCCATGTCTCTATTAGGTCTTGCAGAATCAAATCCC
AAATTGAATTGTATAGTTTGTTGTTACTTGTTAGTGACTGCTCAGCTCTCCTTCTGTCAA
ACGAATTCATATACAGATTAAACATTTGGTGTTAGTAGCTTTTGTGTAATTCATATACAG
AACACTGAAAAGAGAAAGATTGGCTTCTCTCTGTTGTTGAGTTTGCTCTTTAGCAGAAAG
GCAAAGATTGTGCAATTTAGAAGTTATGATATGTCTGGATGAATGTAAATAACTAAATAT
TACACTGCAATTCTTCTTGTCTAACATGTCATGCTTTATTATGTCATGCT
>AT3G04450.4 | Homeodomain-like superfamily protein | Chr3:1184422-1186340 FORWARD LENGTH=1285 | 201606
ATGAATAACAACCCCGTCCCCTGTCAGGTGTTTCCTCTGGTCTCTGGTGGTAGTTCTGGT
GGGAATTTGTTTTCATCTTCTTCCGGATTCTGCAATGGTGTCTATGTTTCATCTTCCTCC
CAGGCACGGCCATCTGTTTCTACCGTGCCAAGAGACAGAATTACTGTTGCTCACGTCTCT
GGTGAAGGGCAGAGGCAGGAATGCCCTGTGGAAACACATTCCTTGCAATTGATCAATCAA
CCTCAAGAACAGAAAATTATGACTTGGTCTTCAGACCAGATTCGGGGCTTCTTCGATTTT
CCTGTTCCAGATCCACAAGCAGCGAGCAGCAGAACTATGGTTTCATCCAAGGAAGTGCTT
TCAAAATGCGAATGGCCAGACTGGGCGGATCAGTTGATCTCTGATGATAGTCTTGAACCA
AATTGGTCGGAGCTTCTAGGTGATCCTAATGTACTCAATCTATATTCAAAGATAGAAACA
CAGTCTTCTGATATAGCAAGGCAAGAGATCGTCTTTAGAAATCAGCATCAGGTGGATCCA
TCAATGGAGCCGTTTAATGCCAAAAGCCCACCAGCTAGTTCAATGACATCTAAGCAAAGA
ATGCGTTGGACACCAGAACTTCATGAAGCATTTGTCGAAGCTATCAATCAGCTCGGTGGT
AGTGAACGAGCCACCCCTAAGGCTGTTTTGAAGCTCATCAATAGCCCTGGGTTGACCGTT
TATCATGTCAAAAGCCATTTGCAGAAATACAGAACTGCAAGGTATAAACCAGAGCTTTCC
AAAGATACAGAAGAACCTCTAGTAAAGAATTTGAAAACCATTGAAGATATCAAATCTCTT
GACTTGAAGACGAGCATTGAAATCACTGAAGCTCTCCGGTTACAGATGAAAGTTCAAAAA
CAACTCCACGAGCAACTTGAGATCCAAAGATCACTGCAGTTACAAATCGAAGAACAAGGT
CGGTATCTTCAGATGATGATTGAGAAACAACAGAAGATGCAAGAGAACAAAAAAGACTCT
ACTTCCTCATCATCAATGCCAGAAGCTGACCCTTCAGCTCCATCACCAAACCTTTCACAA
CCTTTCCTCCATAAAGCAACCAATTCAGAACCATCAATAACTCAGAAACTGCAGAATGGT
TCTAGCACAATGGATCAAAGTGAATCTACTTCTGGGACTAGTAATAGAAAACGGGTTAGA
GAAGATTAGACATCTCATGAGTATGATCCAAAGATGTTGCAAACATATGTAATTGTGTAT
ATAAAATTGAAAATATCACAGCAGC
>AT2G04240.2 | RING/U-box superfamily protein | Chr2:1461630-1462937 REVERSE LENGTH=1308 | 201606
ATCAAAACCAACTCTCTCTACACACTTTTTCAGATTCCATCATCACTTGTTCTTTTCACA
CCCAATAAAAACTTGCATCTTTCTTCTAAATTGTTGATGATCGCTTCTCATATTTGACCC
TAGAGGTTCGTACTTTTCTCTCTTTTCACTAAAGTTTCGATTTTTTTCCCCAATTTTTAG
CCCCAGAATTGATTCAGAGTGAAGAGATTTCAAATTGGTTTCATAAAGTTTGCATCTTTT
AGAGGTTTTGATCTGTGTTTCTTGATTTAGAGTCAGATTTTGTGTTTGGTACGAATCAAA
GGCTTGAGCTTTTGGTTTGATGGTTGTAGAAATTGAATAAAGATCTGTTCTTGAATCCTT
TTGATACTGATTAGTGTTAATTTGAATTAAAGCTTTGTGCTTTGGTTTCGATTTGCTAAG
CTTTAGAGTTAATTTCTGTTTCTGGATCATAATATGAGACCTTCAAGTCTCTTGCTTGCT
CATACTAATCATAGATTGTCATTGAAATCTATGTGCTTTGGTTGGAATGTCTTGAAGTTT
TCATATGTTGTGAGCTAATAGCCCTTAATGGTGTTTTTCAGACAACATCATTTCTACCGA
CAAAGATTTGATATCGAATCCAACAAGTGAAAGATGGGTCTATCAAGTCTTCCTGGTCCA
TCAGAAGGAATGTTATGTGTGATATTAGTTAATACAGCATTATCGATCTCCATTGTCAAA
GGCATTGTAAGATCATTCCTTGGCATAGTAGGAATCAGTCTCTCGCCGTCTTCATCCTCG
CCTTCTTCGGTGACGGTATCTTCAGAGAATTCATCAACTTCAGAGTCATTTGATTTCCGG
GTCTGCCAACCAGAGAGTTACCTTGAGGAGTTCAGGAACCGGACTCCGACACTGAGGTTT
GAGAGCTTGTGCAGGTGCAAGAAACAGGCAGACAATGAGTGTTCTGTGTGTTTGTCGAAA
TTCCAAGGGGATTCAGAGATCAACAAGCTCAAGTGCGGCCATTTGTTTCACAAAACATGC
TTGGAGAAATGGATAGACTATTGGAACATCACTTGCCCATTGTGTAGGACTCCTCTTGTT
GTTGTGCCAGAAGACCATCAGCTTTCTTCTAATGTTTGGTGACTGCTTTTCACTGTATAG
GTTTTTTGTTTGAGTGTGTTTGTTGTGTACAGCTACTTTTACTATGAATTAGGTTGCATC
GCGGTTGATTCTCGAGCAGATTTAAACCGGGGATGGGATAATCTGATGTACATATATATA
TATACCCATGTGTATGGAGCTCTTGTTTGAACACAGTTTTCTTGAATC
>AT5G06110.2 | DnaJ and myb-like DNA-binding domain-containing protein | Chr5:1840829-1843872 REVERSE LENGTH=2464 | 201606
GGTTGTGTTGAATAGTATAAAATCGAAAAGAGTGTGTCAAACAGGTTTAGGATACTTCCC
ACTTTTAAGCAAACTGCTTTGTCTCTCTCTATTTCTCCTTCTCTTCCTCTTCTTTGCGCT
GCCGCCGCCGTTTCCTCCTGAACTTATTGAACTCTTCTCGTTTTCGTCGTCTCTTTTGGA
CTGCGATAACTTCTTAGGAGAAACTTACGGCAGGCTAATCTAGGCAAAGGAATAAACGTT
GGTGATCACTTTTGAAGCAAGGTGGACTTGAAGCTCTGACACATATTTCATCATGCAGAG
TTGGGGAATTAACTCTGCTATTAAGCTACTTACATACTCCAGTGAGCTTAAGGATGGACA
AGCGCTCTATGCTTCTTCCAATTGTCATCCTGTGAAGGCTTTAAACCGTGAACCTGCGGG
TCATGCCTTCCATTCTGCTGCTCTCAAACTGCGTGGTTGTGCTAAGGAAGCCACAAGCAA
GAACGAAGATACCGATAAGAAGGTCCCTAAGGAGAAGGATGGTGAATATATTCCTTCCTA
TGACTCCCATAACATCAAAGGAAAGAAGAAGTCGGGGAAGCTACAACATGATCACTATGC
GTTGTTGGGTTTGGGCAATTTAAGATATCTTGCAACAGATGATCAGATCAGAAAAAGTTA
TCGCGATGCTGCACTGAAGCATCACCCTGATAAACTGGCTACTCTACTTCTTCTTGAGGA
GACAGAAGAAGCAAAACAAGCCAAAAAGGATGAGATAGAATCTCACTTCAAGTTGATTCA
AGAAGCTTATGAGGTTTTGATGGACTCAACAAAAAGAAGAATATTTGACTCTACAGATGA
GTTTGATGACAAAGTCCCAACTGATTGTGCTCCCCAAGACTTCTTCAAGGTTTTTGGTCC
AGCATTTAAGAGAAACGCAAGGTGGTCAAATTCGCCTTTACCAGATTTGGGAGATGAAAA
TACACCACTTAAAGAGGTTGATAGGTTCTACAGTACTTGGTACACTTTTAAAAGCTGGAG
AGAGTTTCCTGAAGAAGAGGAGCATGATATCGAGCAAGCTGAATCCCGCGAGGAAAAGAG
GTGGATGGAGAGAGAGAATGCAAGAAAAACTCAGAAGGCTAGAAAGGAGGAATATGCTCG
GATTAGGACTCTTGTGGACAACGCATATAAAAAAGACATAAGAATACAGAAAAGAAAGGA
TGACGAAAAGGCTAAGAAGCTGCAGAAGAAAGAAGCAAAAGTTATGGCCAAGAGGCAGCA
GGAAGAAGCTGCTGCTGCAGCTATTGAAGAAGAGAAAAGGCGAAAAGAAGAAGAAGCAAA
ACGTGCGGCAGAGGCTGCTCAGCTGCACAAGAGAGCCAAGGAAAGAGAGAAGAAGCTTCT
GCGCAAAGAACGAAGTCGGCTCAGAGTTCTCTCCGCCCCTGTTCTGTCCCAGCGTCTGCT
TGGCATATCTGATGAACATGTGGAAGATCTATGCATGTCACTTAACACCGAGCAGTTGCG
GAAACTGTGTGACAAGATGGAAAACAAGGAAGGGATGGCTTTGGCAAAGGTGATCAAGAA
TGGGAGCAACATTGATGATGATAAAATAGAGATTGAAGAAGAAGAAGTTCAAGTAGCTGT
TAAGCAGAATGGTCATATAGAAGCCAATGGTCATGTAGAAGCCAATGGTCATGTAGAAGC
CAAAGTGGATACTGCTACTCATGAGAAGAAAGAGAAACCTTGGAGCAAGGAAGAGATTGA
CATGCTGAGAAAAGGAACAACCAAGTTCCCAAAAGGAACATCTCAGAGATGGGAAGTCAT
ATCAGAGTACATTGGTACAGGAAGATCTGTGGAGGAAATTCTCAAGGCTACTAAAACAGT
ACTTCTCCAGAAACCCGACTCAGCTAAAGCTTTTGACTCTTTTCTGGAGAATAGGAAACC
TGCCGCTTCAATCAACTCTCCTCTCTCTACACGAGAGGAACTCGGAGAACCAATTATACC
GACCAAAGCTCATGAAGACAACAACTCAACCAAAACAGAGACCGCAGAACAGAACGGTAA
GACCAAAGAGAACAACAACAGTAACGGCAACTCTGAACCAGCAGCAGCATCTGGTTCAGA
CCCAGACGGTTGGTCTGCTGTGCAAGAAAGAGCTCTGGTACAGGCTTTGAAGACGTTCCC
AAAGGAGACAAACCAAAGATGGGAGAGAGTAGCAACAGCTGTTCCAGGGAAAACGATGAA
TCAATGCAAGAAGAAGTTTGCTGATCTTAAGGACGTCATCAGAACCAAGAAACCCACAGC
CTAACCTATCCGATTCCTCGAGCTGCACGCTTTGAGATTTTGTTTTGACAGAGATGAGCG
TGGACTCAATTTTTGCTACAATTCATATTTTCGTAATTCGTATACATCATCATGCTGCTC
TTATTCTACATAGAGTTTTTGACAACCGAATCTATTCTTATTTATCTATTTTGTTCTAAT
TTTA
>AT5G48430.1 | Eukaryotic aspartyl protease family protein | Chr5:19627634-19629167 REVERSE LENGTH=1534 | 201606
AATTATATCCATATCTTAAAACTTTCCAACAATCTTAAACACAAACACGCAAAAGATGGA
AAAGAGTCTTCTTGTCCTCTGTCTCATTTTGTTTTTTACTTATAGTTACGTCTCGGCTAA
TTACTATCCACCTAAAGCCTTAGTATCAACCGTCTCTAAGAACACAATCTTGCCTATCTT
CACCTTCACACTCAACACAAACCAAGAGTTTTTCATTCACATCGGCGGTCCCTATCTTGT
CCGTAAATGCAACGATGGTCTCCCTCGTCCCATCGTCCCTTGTGGCTCCCCCGTATGTGC
TCTAACTCGTAGATTCACTCCTCACCAATGCTCTCTTCCCAGCAACAAAATCATCAATGG
AGTATGTGCTTGCCAAGCAACCGCTTTTGAGCCATTCCAACGTATATGTAACTCTGACCA
ATTCACCTATGGAGATTTATCCATCTCTTCTCTAAAACCTATATCTCCTTCGGTCACGAT
CAACAACGTTTATTACCTATGCATCCCCCAACCGTTCCTTGTAGACTTCCCTCCCGGTGT
TTTCGGCCTTGCGGGGCTTGCACCTACGGCTCTCGCCACTTGGAACCAGCTGACTCGACC
TAGACTCGGACTCGAGAAGAAGTTTGCGTTGTGTCTTCCTTCTGATGAAAACCCTTTGAA
AAAAGGTGCTATTTACTTTGGTGGAGGTCCGTACAAGCTCAGAAACATTGATGCAAGATC
TATGCTCTCTTACACTCGATTGATTACAAACCCTAGAAAACTCAACAACTATTTCTTGGG
ACTCAAGGGTATTTCCGTTAACGGGAATAGGATCTTGTTTGCCCCAAACGCTTTTGCTTT
TGACCGCAACGGTGATGGAGGCGTTACTCTAAGCACCATATTCCCTTTCACTATGTTACG
AAGCGACATATACAGAGTCTTTATCGAAGCATTCTCACAAGCCACATCGGGTATTCCACG
TGTCAGTAGCACGACACCCTTTGAGTTTTGTCTTTCGACGACGACAAATTTCCAAGTGCC
TAGGATCGATCTAGAGCTAGCTAATGGTGTGATTTGGAAATTGTCTCCCGCAAACGCGAT
GAAGAAGGTCAGCGATGACGTGGCTTGCTTGGCTTTTGTCAACGGAGGAGATGCGGCGGC
GCAGGCGGTGATGATAGGAATACATCAGATGGAAAATACTTTGGTGGAGTTTGACGTTGG
AAGATCTGCTTTTGGATTTAGTTCTTCTTTGGGTTTGGTCAGCGCTTCATGCGGCGACTT
TCAAACACGGCCATGAGAATGTCAAAACAACTTGATAGTTGACATTATCTTGTGATTGAA
TATTTATTTGTCAGTACTCTGGCTTCATTTGTTATGTAACATTCATGTCAAGTGTGGTTT
TAAAAAATTTAGTCAATGACGAATGTCAAAGAATGTAATAAAACACTAAAGTTTTATCTT
ATTATTAATGAACCTTAATATATAAGTTGCGTCGACAAGTCATTTCACTTTATATAATAT
TAAAGATGTTACATAAGTTTGATAAACCATGTCA
>AT2G38660.4 | Amino acid dehydrogenase family protein | Chr2:16165958-16168386 FORWARD LENGTH=1187 | 201606
TCACTCGTTGAATCCTAAACTCCGGTATGCCTAGCGATATTTTTCAACGCCATTGACGAC
GCTTTATATACCACTGTTTTGAGTATGTTAATGATCGCGAGGAAAGCTTTGGCCTCGGCG
CATACTAAGGCGTTTCGTTTGGCAACAAGGGATGTACATTGCTTTAGTTCCATCTTAGTG
TCTCCTCCTCTCGTGTCACTTGACTTGCCTGAAAATTGGATTCCTTACTCTGATCCTCCA
CCTCCTGTTTCCTTTGAGACTGAACAGAAGACTGTGGTGATAGATGGTAATGTTATCGCT
GAGGAAATCAGAACAAAGATTATTAGTGAAGTGGGGAAGATGAAAAAGGCTGTTGGAAAA
GTCCCTGGTCTTGCTGTTGTTTTGGTTGGTGAACAAAGAGACTCGCAAACTTATGTTCGC
AACAAAATTAAAGCTTGTGAAGAAACTGGCATTAAATCTGTTTTGGCTGAATTACCAGAG
GATTGTACTGAAGGACAGATTATCAGTGTATTGAGAAAATTCAATGAAGACACGTCTATT
CACGGAATTCTTGTGCAACTTCCTTTACCCCAACATCTTAATGAATCAAAAATCTTGAAT
ATGGTGAGATTGGAGAAAGATGTTGATGGGTTTCATCCATTAAACGTGGGGAATCTTGCA
ATGAGAGGGAGGGAACCGCTGTTTGTATCTTGCACTCCTAAGGGCTGTGTGGAGTTGTTG
ATAAGAACGGGTGTTGAAATAGCAGGAAAAAATGCTGTGGTCATAGGCAGAAGCAACATC
GTTGGACTACCAATGTCTTTATTATTGCAGAGGCATGACGCGACAGTAAGCACGGTGCAT
GCGTTTACAAAGGATCCAGAGCACATTACTAGGAAGGCGGATATCGTTATAGCAGCAGCG
GGTATACCTAATTTAGTTCGTGGAAGTTGGCTTAAGCCTGGAGCAGTTGTCATTGATGTT
GGAACAACTCCAGTCGAGGATAGTAGCTGTGAGTTTGGTTACCGTCTTGTCGGGGATGTA
TGTTACGAGGAAGCGTTAGATAGGAGACTCCATGCTGTTCGAGTTATTAACGATCTCTTT
TGAATTATTGTATAATAGACCTGGCGATTGTGATGCCATGGTTTATCCTAACTCATCAGC
ATCTTTAGCATCAAGTTCAACTAAACAAGTATTCATGTTTTCGTTTC
>AT2G39810.1 | ubiquitin-protein ligase | Chr2:16612777-16618122 FORWARD LENGTH=3268 | 201606
CGACTTGACCCGTTTGAGGAGAAATTCACTCAACAGTGTTTCCTCTCTTCGTCTTCCCTC
CCGAGAAAGCTCAACGGAGCCCTAGACTGGTTTTATCACTCTCGCCAACACCAACCACGC
TTTTTCTCTCTTTACCTCCATTTTTGTATTCGTCACCGGAGTAGATGGATACGAGAGAAA
TCAACGGTTTTGCCTCCGCCGCGAGATCGATATCTCTTCCTACGCAGCCTAATTACAGTA
GCAAGCCTGTTCAGGAGGCGTTGAAACATTTGGCATCTATAAACCTCAGAGAATTATGTA
ATGAGGCAAAAGTTGAGCGATGTCGTGCAACAAGAGACTTAGCTAGCTGTGGAAGATTTG
TGAACTATGTGTTGAATCCATGTGGTCATGCCTCCTTGTGCACAGAGTGTTGTCAGAGGT
GTGATGTTTGTCCTATCTGTAGAAGTACGCTACCAAAATTTGGAGATAGACTTAGGCTTC
GTCTCTATTATGAGTGTGTTGAAGCTGGTTTGATTTCCCGAACACATGAAGAGGCGTCAC
AGGATTCGGATGAGGATGAACATCAATTGGCAGCTGATGTTCATCGCCTTTATTCTCTGT
TTGATGTTGCTATGAACAATAATTTGATCTCGGTGGTTTGCCATTATATCACCAATGTCT
GTATGGATGAGACAGCTGTATCTAGTGATCCGGTCATTGCTTTCTTGCTGGATGAAGTTG
TTGTCAAGGATTGGGTCAAGCGTACATTCCGGAGCACCTTAGCTGAACTTCAAGAAATCT
ATAATCTTGAAACAAAAGAGATGCAAGCGTGGTTAGATAAACTCCTAAGGTGTTCCAAAC
AGGTGGCTGGCATATGTAGTGTGCTCGAAGTTATGGAATCAGCTTTTAAGGGTTCTGTGT
CACCTCAGCTTCAAGATGTGCAGACGCTGAGAGAGAACATTGGTAAAACAAAGCAGCATT
TGGACATAATGGTCTGGTGCATCAGACATGGATTTCTGGATGATGTGAGGTCTCGATATT
CGAATTTCACATCGTGGAATGCACTGGTAGGGGAAAGAAAATCAAATGCAGTTAAGCGTG
CATGGCCTGATGCTGTAGACCAGTCTTCAGATTGCAGTGTACAGAGTGCTTCCCTCTTTA
TTGAGGATGCTTTAGAAAATCTTGAGAGAGAGCCAGAATACAGTCAGGAAATAGGTGCCG
ACCTAGAAGTTGGACGTTTACAGAAGGATAAGAGATCATTTCTTAGGTCCAAAATAGAGG
GAACTTCAGGATCTTATCCATTTGAGAATCTTAGAACTGCTGCTGACATGCTCTTTTTAC
ATGGCGGTTCAGATTTGGTTGTTGCGAAGCAAGCAATTTTTCTTTACTACCTGTTTGATC
GGCATTGGACTACCCCTGAAAAATATTGGAAGCACACTATAGATGATTTTGCTGCTACGT
TTGGCATAACGAGGCATTCATTGCTGGAGTCTTTTGTATTTTATCTTCTCGATGATCACT
CAGAGGAGGCACTCCAGGAAGCTTGTAGGATTCTACCTGAAATATGCGGTCCAGAAACCT
ACCCCAAAGTTGCGCAAGTCCTGTTAGAAAGGGATAACCCTGAAACAGCTCTTATGGTCT
TGCGTTGGTCTGGTCGTGATGGTGTATCAGAATTGGTTTCAATTGGTGAAGCTGTCACAG
CTCTTCGTGTGAGAGTGGAATGTGGTCTTTTGAGTGAAGCATTCACATACCAAAGGACAC
TCTGCTTGAAAGTAAAGGAAAATAATTTGAAAAATGGAGCTGTGAAACATGCGTCTGATG
ATCTAGACATCTGGAGTTGGACGGAATGGATGGAGATACTTGTCAATGAATTCTGCTGTC
TTTCTATTCGGAGAAACTTGGTTGATCGAATCATTGAGTTACCGTGGAACCCAGATGAGG
AGAAATATCTGCACAGATGCTTATTAGATTCGGCAACTGATGACCCCTCATCAGCTGTGG
GTAGTCTCTTGGTTGTCTTTTATCTTCAGCGCTACCGTTACATCCAGGCATACCAAGTCG
ATCTTAGGCTTCAGAAAATCGAAGAGGCTTTCGTATCCGACAATCAAATTGGGGAAGAAG
TTATGTTCAGAATGCGATCACAGAGTCATTGGAGAAAAGAGTTAGTTGATAGAGCCATAG
ATATACTTCCAGTAATTCAGCAGCAGCAAGTTAGATCTGGACAATTTTCTGAGATGGAAG
ATGCCTCTGAAGGAGCAAAAAAATCTGATCTTCCTGATGCACCTGACATGATTACTTCTT
CAGTTCCCTTTGCCACTACTAATTCCGTTTTTCTCCAAAGTGCTAACAATGCCAGAGCTA
GAGAGCCAGTGGCTAATAATGGCAGTCCTTTTCAACCTGGTCATATGATAGGAAACGCGT
CCCATGATCTTTCACATGGAAGGTTATTTACAAACGCAAATAGAGGACAAAAGAGTGAAG
TTAGAAGCGTAACCAAGAATCTGAAATTCGGTGAAATGTCAACTCCGTTCAAAGATCTAA
ATAGAGCTCGTGGGAACAGCCAGCTCCAAGGGAAAAGGACTGAAGAATCCTCTCCAGAAG
TAAATGTTGATAGATACATAGAGAATAATATGAGCTCTCCTTATCTCCGCCGAATCACAG
CTAACAATCCCGTGACAGTGAAATCTAGCAGCAACCATCTCAATGGATCTTCACAGAAAC
CGGAATCCACCTTTTTTGGCACAAGGATGCAACCAGACAAAGATAACTTTGTTGATTTGG
ATGATCCAATGGACATGTCTTCGAGCTTAAAGGACAACAACAACAATGTCTTGGCCACGG
AGAGCAGAAATAACAGTGGTGGATTGAGATGGCGGTCAGATGAAACAAGCGATGACGAAG
ATGAACTGACTAGTTTTGGTTCCATGCCGGTGAAGGGAAGGAGGAGACGTAGATTCGCAG
CAAGATGAAATGAAACAAACACTCGAAAAGACCATCATCAATTATGTTTAAAGCATAGAG
AAAGAGAGAGAGAGGTAGAGCAAGTTGTGTAAAGAGGGGAGAGAGACTGTTACAGTGAGC
GTTGTTCTCCTGTTATTTTTTGTGCTGAATTTTGTGTATTTCTTCTCTAGTCTACCTTTT
TTGGACAGTTATTTTAAAGATATCATTGTGATGAGCGGAGTGATATTATTATTATGAGTA
TGTTTAATTTCTTATATTGGTGCAGCTGATTGTTGAATCGTAGAAGTTATAACAACACAT
TGAGATTAAATCATTTTCTTTTTACATT
>AT3G06010.1 | SNF2/Brahma-type chromatin-remodeling protein CHR12 | Chr3:1802141-1807530 REVERSE LENGTH=3849 | 201606
CGGGGGTTAAAAATGTAAATACAAGAAGATAGATGTTTGGTGAGTCCTAAAAATCGTAAA
CCAGATTTCCAAATTTCTCTCCGTCTCATCTTTGTCTCGGTCTCTCTCTCGAGTGTGTGT
GTGTCTAAAGGCAAAGAGAGAGATTTGAGAAAACTGAATTACAAAAAAAAAAAAAAAAGA
CAACGAAAAAAAAGACATCAAATTTGCGAAAGTTGAAATCGAAAACGGTGAATACAAGTT
CCCGCCATGGTGGCTCAGCAGCTCCAAGAGAGATGCGGCGGCACTTCTCAAGAAGATCCA
GTTGAGACCACCAAGTCTCTGATCTGTGCTCTCAATTACATTTCTCGTGACCTTCCTTTG
CCTCCTCACCTCTTCACCGCCGTTTCTTCAATCTACCATGGCGCTTCTTCTTCTTCTCTC
TCTGACTCCGATGTCTCTCCGCCGCTACCTACTTCGCCGCCTGCGAATAAAGCTCCCTAT
GGAGCTGATTTGATGGGTGAATTCGAGGATGCACTTTTGAAGCAGAGACCAGATTGTGAA
TCAGGCTCTCGATTGATACAATTACTGGATAATCGGAATAAGAGTCATATCCAACGCCGC
TTATCTGAACTTGAAGAATTACCTTCTACTAGAGGTGAAGATTTGCAGGCAAAGTGCTTA
CTTGAGCTTTATGGGCTTAAGCTACGGGAATTGCAAGGCAAGGTTCGAACCGCGGTGAGC
TCGGAATTCTGGCTACGTCTGAACTGTGCAGATGTCAGTAGCCAAGTATTTGACTGGGGC
ATGATGCGGTTGCCTCGTCCATTTTATGGGGTTGGAGATCCTTTTGCTATGGAAGCTGAT
GATCAGTTCAGAAAGAAGCGTGACGCTGAGAGGTTATCACGTTTAGAAGAAGAGGAGAAG
AATCTGATTGAAACTGCCAAGAGGAAATTCTTTGCAGAAGTACTCAATGCAGTACGTGAA
TTCCAGTTGCAAATTCAGGCGACTCAAAAACGCCGTAGGCAAAGGAATGATGGTGTGCAG
GCTTGGCATGGGAGACAAAGACAACGCGCTACCCGTGCTGAAAAGTTGAGGCTCATGGCC
CTTAAGTCCGATGATCAAGAGGCATACATGAAACTAGTAAAGGAGAGTAAAAATGAAAGA
CTAACCACTCTTTTAGAGGAGACAAACAAACTCCTTGCTAATTTGGGAGCTGCTGTTCAA
CGTCAGAAAGATGCTAAACTTCCGGAAGGCATTGATCTACTTAAAGACTCAGAATCTGAC
TTGTCTGAACTTGATGCTCCAAGAAGTGAACCATTGCAGGATCTGCTTCCTGATCAGGAT
ATAGATATTACTGAGTCTGACAATAACGATGACTCTAATGATTTACTAGAAGGACAGAGG
CAGTATAACTCGGCTATCCATTCAATACAAGAGAAGGTGACGGAGCAGCCCTCGCTTCTA
GAAGGTGGGGAACTACGATCCTATCAATTAGAAGGGCTTCAATGGATGGTTTCTCTATTC
AACAATAACCTCAATGGAATATTAGCTGATGAGATGGGTTTGGGAAAAACTATTCAAACA
ATTTCTCTGATTGCGTATCTTCTGGAGAATAAAGGTGTGCCTGGGCCTTATCTTATAGTT
GCTCCAAAAGCTGTGCTACCAAATTGGGTAAACGAGTTTGCAACATGGGTACCAAGCATT
GCAGCTTTTCTGTATGATGGACGTTTAGAGGAAAGGAAAGCAATAAGGGAAAAAATTGCA
GGAGAAGGAAAATTTAATGTGTTGATAACCCATTATGATCTTATCATGAGAGATAAAGCA
TTTTTAAAGAAAATTGAGTGGTACTACATGATTGTTGATGAAGGACATCGGCTGAAGAAC
CACGAATCTGCTCTAGCAAAGACTTTATTAACAGGCTATCGTATAAAACGCAGACTTCTG
TTGACCGGGACACCCATACAGAATAGCCTTCAAGAACTATGGTCATTGCTTAATTTTCTC
CTTCCTCACATCTTTAACTCGGTTCAGAACTTCGAGGAATGGTTTAATGCTCCTTTCGCT
GACCGTGGTAATGTCAGTCTCACGGATGAAGAGGAGCTCTTGATTATTCACCGCCTGCAT
CATGTTATAAGGCCGTTTATACTGAGAAGGAAAAAGGACGAAGTAGAGAAATTCCTTCCT
GGAAAGACACAGGTCATATTGAAGTGTGATATGTCGGCGTGGCAGAAAGTGTATTACAAA
CAAGTTACAGACATGGGCAGGGTTGGCCTTCAAACAGGATCTGGGAAATCAAAGAGTCTG
CAAAATCTAACGATGCAATTAAGAAAGTGTTGTAACCATCCTTATCTATTTGTTGGAGGA
GACTACAATATGTGGAAGAAACCTGAGATTGTGAGAGCTTCAGGGAAATTTGAACTCCTT
GATCGTCTCCTTCCAAAACTGCGCAAGGCTGGACATAGGATTCTTCTCTTCTCCCAAATG
ACCCGTCTCATTGACGTTCTTGAGATATACTTGACACTTAATGATTACAAATACCTTAGA
CTCGATGGTACCACAAAGACAGATCAAAGAGGGCTTTTACTGAAGCAATTCAACGAGCCA
GATTCTCCCTACTTTATGTTTCTTTTGAGCACGCGTGCTGGAGGTCTCGGTTTGAACTTG
CAAACTGCAGACACTGTTATTATCTTTGACAGTGATTGGAACCCACAAATGGACCAACAG
GCCGAGGATCGAGCTCATCGCATAGGGCAGAAGAAGGAAGTCAGAGTGTTTGTTTTGGTT
AGCGTTGGCTCTGTTGAAGAAGTAATATTGGAGCGTGCAAAGCAAAAGATGGGCATTGAC
GCCAAAGTCATACAAGCTGGACTTTTCAACACAACTTCCACTGCACAAGACAGAAGAGAG
ATGCTTGAAGAGATTATGCGTAAAGGAACAAGCTCGCTCGGGACAGATGTCCCCAGTGAG
AGAGAAATAAACCGGCTAGCGGCTCGTAGTGAGGATGAATTTTGGATGTTTGAGCGAATG
GATGAGGAGAGACGAAGGAAGGAGAATTACAGAGCCCGTCTGATGCAAGAGCAAGAAGTC
CCTGAGTGGGCGTACACTACTCAGACCCAAGAGGAGAAGTTGAACAACGGAAAGTTCCAT
TTTGGTAGTGTCACAGGTAAGCGAAAACGTAAAGAGATTGTTTACAGCGACACACTAAGC
GAGTTACAGTGGCTGAAAGCCGTGGAGAGCGGTGAAGACCTGTCAAAACTCTCAATGAGA
TATAATAGGAGAGAGGAGAACGCAAGCAACACAAAGACATCAACGAGCAAAAAAGTGATA
GAATCTATCCAAACTGTGAGTGATGGGACGAGCGAGGAGGATGAAGAAGAGCAAGAAGAA
GAAAGAGCGAAGGAGATGAGTGGAAAACAGAGAGTGGACAAGTCTGAAGAGGAAGAAGAA
GAAGGTGAAGAAGAGAATGATGGAAAGGCAATATTCAAGTGGAATACTCATAAGAAGAAA
AGGTCTAGATACTCTTTTACGTGTTCTTCGTCTGACTCTAGAGCTCAAAGTTCCAATGGA
AGTAGACGAAAATGAAGAAGGTGAGGTGAGATCTGAGTTTGACTTTGGTCTCTTCTTCTA
CGTGTTTGTGTGTCTTCTTGCCAATGTAACTTATCCCAATCTAACATGTAATAGTAATAC
ATGTATTTTAATTGGTCTCTGGTTAAGTTTAGCTTTTTGTTGTTGTTTTAAGGTACTACT
ACCAATGTATATGTTTCTTATGTAGAATGATTTATTCGGGATTGAAAAACCCTTTTCACC
TAAAAGAAAACATACAGCATGTAATAATTTGTTCAGAAGATCTAAGAGACCAATTCATTT
TTTGAGCTA
>AT4G13230.1 | Late embryogenesis abundant protein (LEA) family protein | Chr4:7675653-7676808 REVERSE LENGTH=730 | 201606
TCGGATGTCCCGAGTCAACCTCCCCACTATGCCATCCAAATCAAACCATGTGTCTTCTTC
ACATGCACCTCATCTCCTATACATTTTCTCAATTCTCTTATATATACTTAAATCCTTCAA
ACTCAACTAATTAACAAACTAATCACATTACTAATCAACAGAAAGAAGAGGCCTAAGACA
TGACAAGCTTCGCGGTCGTTGCAAGACTCATTACAAGAGCTCCTAGAGTTCGTGCTTCCG
TCCCGACAAGACTCGTCCATGGGACTACTTCTACGAGGAAAGACTCCGTCTGTGACAAAG
CCACAGAGGCTCAACAAAAGGTGGCCAAGAAGGCAGACGAAGGGGCACAGACGATCTCCG
ATGCGGCGGGTAACTTGAAGGATAAGGCAAAGAACACTGCAGAGGAGGCCTGGGATAAGG
TGAAGGACACTACGGAGAAGATCAAAGATACGGTCACCGGAAAAACTGAGGAAACTAAGG
AGTCTATTAAAGCCACAGCCAAGACCGTTGAGAGAAGCATGAACACCAAGAACCTCAAAT
AATAACACGCTAAATTTGACTATATTAAATAAGATGTTATTTACCTAATGAGTTTGTTTT
AATCTGTTTTACACTTCTGGTTTGTATCGAGAAAACATATTGCATTATTAGGTAAGAATA
AATCGGGTTATGATATGATCATATAGAAACTCATGTGTTTGTTTTAATAAAAATAATTTG
ATATATTTGT
>AT5G57170.1 | Tautomerase/MIF superfamily protein | Chr5:23161877-23163290 REVERSE LENGTH=822 | 201606
ATCGATTTTTAATTTCAATTTTAAAGATAAAAGTAAATGAACTGGTAAGCCACTGGTTTT
GGTTCTGCTCTTACCGTTATCCCAACTTCCATATCCAAACTGAAAGACACTGGTTTTGGT
TTTGTCGGGAAAAGGAGAAACTTCAAAAAGATGCCCACTTTGAATCTCTTCACTAACATA
CCAGTCGACGCCGTCACTTGCTCAGACATCCTCAAGGACGCCACTAAGGCCGTCGCTAAA
ATCATCGGCAAACCTGAATCCTATGTGATGATACTGCTTAACAGTGGAGTGCCCATTGCA
TTTGCCGGTACCGAGGAACCTGCTGCATATGGAGAATTGATATCTATTGGGGGATTAGGA
CCTGGCGTAAACGGGAAGCTTAGCGAGACGATATCTGAGATTCTCCAAATTAAGCTCTCC
ATAGACAGCTCTCGCTTTTATATCAAATTCTACGATTCTCCGCGACCTTTCTTCGGTTAC
AATGGATCAACTTTCTGAAAAGAGGCGAATTCAACCTTGTAATGATATTTGGGTTAGAAC
TGTTTGCTTATTCATTTCAAAAGCTGTAATTCTGAACCATAATTTATAATTTTACCTCCC
TCAAAGCCAATATATTTCGTATTTAAACTGCTTTTGGGCCTAGTTTGTCACTTGTGTGAT
ATGATCTCATAATTTTGTCAATACTACTAAAAATGTAAACTGCAGCCCAAAAAAAAATTG
TAGCCCATAAATCCACTTTGACGATTTTCTAAATTAATATAGTACACATTGGACTGAATT
GATTGATTAATTAAGTTACAGGACAAATGTGTAATATAGAAT
>AT5G17530.1 | phosphoglucosamine mutase family protein | Chr5:5777603-5782150 FORWARD LENGTH=2246 | 201606
ACACAATCGAAGTCGAACTCTCAGGATTCAATCTTGATACCAAAGAGAAACAGAAATAAA
CTAACATCATCGCTACTGTCGCCTATAATCTTTCGATTGTGTAGTCGAGCTTCCAAAGCT
GGATCCTTCAAAATTCCTTAGTGTTGGTGTTTGATTCAGTTCGATGATGTAAAAACTCAA
ATAAGAGTGATTCTAGAATGGGAAATTTTCTATAGAAAGGAAAGGTTTTCCAAAACTTTA
ATGTAGTACAGAGCTGCTACCGACAAAATAAGCAGTTTAAGACACGATACCAAAGAGAAC
CTGACCTGTTCATGTCTACTTTACTTCCCTGTCCAAGAGAGAAGATGGCATTTAACCTCA
ACTCTTCCATGCGTGCCCACACTTTGTCTAAATACCAGTTTGTTCTTTCAAAGCAAAGAA
CTTTTTACTGCAATGCTACTTCGTCAAGTGCTACTGTGCCATCTCTTGACAAAAATGATT
TTCTGAAGCTCCAAAACGGCAGTGATATTCGGGGTGTAGCGGTCACTGGGGTTGAGGGGG
AACCTGTAAGCCTTCCTGAACCAGTGACTGAAGCCATAGCTGCTGCTTTTGGGCAATGGC
TGTTACACAAGAAGAAGGCTGAATCCCGGCGTTTGAGAGTATCTGTTGGCCATGACTCTC
GCATCTCTGCACAAACTTTGCTGGAGGCGGTTTCTCGAGGTCTTGGTGTTTCTGGATTAG
ATGTTGTTCAGTTTGGATTAGCATCAACACCAGCAATGTTTAATAGCACATTGACTGAAG
ATGAGTCATTCTTGTGCCCAGCTGATGGGGCTATTATGATAACAGCAAGCCATCTTCCTT
ACAACAGGAACGGTTTCAAGTTCTTTACCAGTGATGGAGGACTTGGGAAGGTTGATATCA
AGAACATTTTGGAGCGAGCTGCAGATATTTACAAGAAGCTTTCTGATGAAAATTTGAGGA
AATCACAAAGAGAAAGTTCTTCTATTACAAAGGTTGACTACATGTCAGTATACACCTCTG
GTCTTGTAAAGGCAGTCCGGAAAGCAGCAGGAGATTTGGAGAAGCCTCTAGAGGGATTTC
ATATAGTTGTTGATGCTGGAAATGGAGCTGGAGGATTTTTTGCTGCCAAGGTGCTTGAGC
CTTTAGGAGCAATTACTTCTGGCAGTCAATTTCTGGAACCAGATGGTATGTTCCCAAATC
ATATCCCTAATCCGGAAGATAAGGCGGCAATGGAAGCTATAACCAAGGCTGTTCTTGATA
ATAAGGCTGATTTGGGTATCATCTTTGATACTGATGTTGATAGGTCTGCTGCTGTGGATT
CATCTGGCCGTGAATTCAACCGTAATCGTCTTATTGCCTTGCTATCAGCCATTGTTCTAG
AGGAACACCCTGGCACAACTATAGTTACGGATAGTGTCACTTCGGACGGTCTGACCTCAT
TTATTGAGAAGAAGCTTGGCGGAAAGCATCACAGGTTCAAAAGAGGTTACAAGAATGTCA
TTGACGAAGCTATTCGCTTGAACTCGGTTGGGGAAGAATCACATCTGGCTATAGAAACCA
GTGGTCATGGAGCTCTAAAGGAAAACCATTGGCTCGACGATGGGGCCTATCTCATGGTAA
AAATCCTGAACAAACTAGCTGCGGCCCGAGCTGCTGGTCAAGGGAGTGGCAGCAAAGTTT
TAACAGATCTTGTTGAAGGTCTGGAAGAGCCCAAAGTGGCTTTAGAACTGAGGCTTAAAA
TCGACAAGAATCACCCTGACCTTGAAGGAAGTGATTTCCGGGAGTATGGAGAGAAGGTCC
TGCAACACGTGTCGAACTCAATAGAAACAAATCCAAATCTTATAATAGCTCCAGTTAACT
ACGAAGGGATCCGCGTTTCGGGCTTTGGTGGATGGTTTCTTCTCAGACTTTCTCTCCATG
ATCCTGTTCTTCCCCTTAACATCGAGGCACAGAGTGAGGATGATGCTGTGAAATTAGGCC
TTGTGGTTGCTACGACAGTGAAGGAGTTCAATGCTTTGGACACCTGTGCCTTGTCCAACC
TCACTCACTCCTCCTAAGATTGGCATGGAACAATGTAACAAATGCAAACAAATACAGAGA
GTTCGAGTTTCTTTACTAAGACAATCATTGCATTGAAGTTATCAATAAGGTAGTTTTTAC
AGAGAAGACATGATCAATTTATTAGAGCTTTTGCTTCCTCTATTGAATACAACTTGACCA
TTAAACACGCCTTCAAGCTCTTCCAC
>AT5G03210.2 | E3 ubiquitin-protein ligase | Chr5:762604-763480 REVERSE LENGTH=877 | 201606
GGTTTCATTATTATTAGCAAATAAGACCAAGTCAACAAACTAACTTAAACATTGTGGATC
GTCCACTTGTCCGACTCTTACGTCAAACCCATCATTGTTCCACATATCTCCACGCGTCAA
TCTCTCTATAAATACGAACAAATGAACACGTATCAATTCAACTCAAAAAGTAACAATTTG
AATTACTTCCGCAAATCTAAAATAATATCTAGTGAAGCGAATATGTGTTTCTTTGATAAT
CGGTGCGATCAGAATCTGACGGTGGTGGTGGATGTGGCGTGGTGGATGGAGGCTGTTCCT
CCACAAATCATTTCTCCGGCGAAGCCATCGGTTTCTCCGATTCTTGAGACGATTTTAGAA
GGCGGAGAGACCGAAGAAGACAATCAAGAACAAGAAAACGAGGACGTGTAAATTGTAATG
ATCATTTTGTTACTCGGTCTTGGGTTTAAGATAGACTCTTGTTGTTGTTGTTGTTTTTTC
TATAACTGTATAAGATGAGATTTTGTATTGTATCTTTTGTACAATCAAATCTCAGTTCTT
TGTGAAATTTTCATTCAACTTTCACATCTTGTACGCTCGGTGATCTGTTGTTATATGCTC
ACGAGTTGGTAATTAAAGACAAATCTTAATATACTTTCTAACCGAACCGGGACGATAACC
GGTCCACGACAAAAAATCAGTATCTTCAAATATCAAACCAAACTTAAACCTGAAACCAGT
CTCACCGCTATTTCTGTTTGGTGCGATCATTTTCTCAACCAAAAGAATCTAATTTACATT
AATTTTTAATAAAGACATGTATGATTTATCTGCAAACTAAAGCAGTGTACGCATACTTAT
GTTTCAACTTTCGAGCATCACCTAAATATGAAACATA
>AT2G31510.1 | IBR domain-containing protein | Chr2:13416551-13421571 REVERSE LENGTH=2530 | 201606
AAGAAGTAAAGGAAAAAAGAAAAACAATAATCTTCCTCCAAAATCATAATCATTTCCATT
TGTTGAGAGGCATGTTAGATTTTTTGGTACTAACTTTATGAAAATGATAAATGTGATGTA
GTAAGTGATACAAGTCTACACTCTATTCCAGTTATCGCAAACCCAACCGATCCAGTCTCT
TTAGATTCCCTTTCTCCTAGATCAGACCACAACCATTTGGCCACTTCTGTCCTAATTTAT
TCTCTCATCAAAACCTCTATTTTGCTTCTCCCTTTCCTTACAAGCTGTTCACTATATCCC
CTGCGATTTGTGTTTCCCACAAACCCTAATTTTGCAAGAAGAGGGGTTTCTTCTAATTTA
TATAAATCTCGGTTCTTTTTGCCATTTCGTTTTCTCTGATCATGGATTCTGAAGAAGACA
TGCTCGATGCGCACGATATGGAGTCTGGAGAGGATGATTTCTACAGCGGTGGAACTGATG
ATTGTAATGATAGTGATGATGGTGAACCTGATTATGGGTTTGTTGAGGAAGATGCTGATG
ATTCTGCTATGATCGCCTCTCATCGCTCTCAGAAAAACTTTTGTGTTCTGAGGGAAGAAG
ATATTCGCAGGCATCAGATGGATAATATTGAACGAGTTTCCGTTGTTCTCTCGATAACTG
AGGTTGAAGCGAGTATTCTACTTCGTCACTTTCACTGGAGTGTCGGTAGAGTTCATGATG
AGTGGTTTGCTGATGAAGAGAGAGTTCGGAAGACTGTTGGCATATTGGAGAGTCATGTTG
TTCCACCATCTGATGACAGTGAACTTACATGTGGAATCTGTTTCGATTCCTACCCTCCTG
AGAAAATCGCTTCAGTTTCTTGTGGCCATCCTTTCTGCACTACATGCTGGACAGGTTATA
TCAGCACAACCATTAATGATGGCCCGGGATGTTTGATGCTAAGATGTCCTGACCCATCTT
GTCTTGCTGCTGTTGGTCATGATATGGTTGACAAATTAGCGTCTGAAGACGAAAAGGAGA
AGTACAACAGATATTTTCTTAGGTCTTATATTGAAGACAACAGAAAGATGAAGTGGTGTC
CTGCCCCGGGATGTGATTTTGCGATTGATTTTGTTGCAGGGTCTGGAAATTATGATGTTT
CCTGCTTGTGCTCGTTTAGCTTTTGCTGGAATTGCACTGAGGAGGCTCACCGACCTGTGG
ATTGTAGCACAGTTTCAAAATGGATATTAAAGAACAGCGCTGAATCTGAAAATATGAATT
GGATACTTGCCAATTCAAAGCCTTGTCCGAGATGTAAGAGGCCAATTGAAAAGAATCAGG
GCTGTATGCACATGACATGTACACCGCCTTGTAAATATGAATTTTGTTGGCTATGTCTTG
GTGCATGGATGGATCACGGGGAAAGAACTGGTGGTTTTTATGCTTGTAACCGTTATGAGG
TGGCCAAGCAAGAAGGACAGTATGATGAGACAGAGAGGAGGAGAGAGATGGCCAAAAATT
CGCTAGAGAGATACACACACTATTATGAACGCTGGGCAAGCAATCAAACGTCGAGGCAAA
AGGCTATGGCTGATCTGCAGCAAGCGCAGATGCAGAATCTTGAGAAGCTTAGTGATAAAC
AGTGCACACCAGAGTCTCAGCTCAAATTCATTTTAGAAGCTTGGCTTCAGATCATCGAAT
GTAGGCGAGTCTTGAAATGGACTTATGCATATGGATACTACCTACCTGAGCATGAACATG
CCAAACGACAATTTTTCGAGTATTTGCAAGGTGAAGCTGAGTCAGGTTTAGAGAGGCTCC
ATCAATGCGTAGAGAAAGACTTGGTTCAGTTTCTCATTGCGGAAGGTCCATCAAAAGATT
TCAATGATTTCCGGACAAAACTAGCTGGTTTGACCAGCGTGACGAAAAACTACTTTGAGA
ATTTGGTGAAAGCTCTGGAGAACGGTCTTGCTGATGTAGACTCACATGCGGCTTGCAGCA
GCAAATCAACAAGCTCTAAATCAACAGGTTGCAGTAGCAAAACAAGAGGTAAAGGCAAAG
GAAGTTCCAGAACTGGTGGATCCAGCAGAAACCCAGATGACAACTTATAATAATCCAGAA
CTGGTGGATCCTCGCCAAGGTACAAAACCCGAATTGATCGTATGCAATTGTACAATGCAC
ACGCTCGAGGAAAAGCCCAAACTGCATGCACATAGTGGAATTCTAATTCTTCTGTCATGC
GTGTATGCGATTTGGATCATCGGATTTGTGACAAGTTTCCTACTTATGTATAGTGTAAAA
GAATATGTATGTGTTTATCTATCTCTACACACATTGTAACAATAATTCTGTTGCCTACTC
TGCTATGGCAATCTCTGTGAAACCAAAATCCAGTGACCTCATGTGTCTGGTTTTAAAGAA
AAAAAAGAGCAAATGGTACTTGCTTTGTTTGGCTTTACGTGACCATCTCTTTTATGTTTG
TAATATTTGAATTCATGTTTCATCTAAAGAAAGTGTTTAATATTGAATCATTTTGGTTTT
TGTAACTTAT
>AT3G09800.6 | SNARE-like superfamily protein | Chr3:3006513-3008610 REVERSE LENGTH=1043 | 201606
AACGGCACAAAGTTAGTGTCTGAAAATAAGAAACGGCATCAGCCTATGTTCTTAAACGGC
CATGGTCAAATGAACCGGATATCAATAAATTATAAAAACCGGTCAGATGAAATTAAGCAT
TCAGATCCCGATAAGCAGTGTGACACTGAAACAGCGAAAGGAGCTCTCTCTCACTCCGAG
GCGATTTCTTCTGTCTCGACGATCTTGCGCTTTTCACATTTGAATCCTCCAATCCATTAC
TTCTTCTCCGATCTTTTATTCCGGTACATCTCAAGTCTTACAACAATGTCTCCTGATTCT
TGTCCTTTGGTAAAGAAGATTCTTCTTCTAGACTCTGAAGGAAAGCGTGTGGCTGTCAAG
TATTACTCGGATGACTGGCCAACTAATGCCGCCAAGTTAAGTTTTGAGAAGTATGTATTC
TCAAAGACCTCTAAGACCAATGCTCGTACAGAAGCTGAGATCACACTGTTGGACAGCAAT
ATTATTGTCTATAAGTTTGCCCAGGACCTTCACTTCTTTGTTACTGGAGGTGAAAATGAA
AACGAGCTCATCTTAGCTTCTGTTCTTCAAGGCTTTTTTGATGCTGTTGCACTTCTTCTG
AGGAGCAATGTGGAAAAGATGGAAGCCCTTGAGAACTTGGATCTCATCTTTCTATGCCTT
GATGAAATGGTCGATCAAGGGGTGGTTCTTGAAACGGATCCAAACGTCATTGCGGGGAAA
GTAGCAATGCAGAGCACAGAAGCTAGTGGTTCACTCTCTGAACAGACACTAACACAAGCG
CTAGCAACAGCTCGGGAGCATCTGGCAAGAAGTCTGCTTACATGAGTTCCATCATGGCGA
CACAATAATAGAAGCATGGACTTCAATTTCTATGTTGAGCAACTTTTTATTTTTGAGTCT
TTCGGTTTGAAAGTCTCTAATAATTGAATTCTGCAAACAAACTCTTAAAGTTTGGTAGTA
AAGGTTTGATTATATATATAGCTTTGTGCAATGCATGAATGTTTTTGGAGAGTGGAATTT
TATTACTCTAATTGAAGTCTAAA
>AT1G62640.2 | 3-ketoacyl-acyl carrier protein synthase III | Chr1:23192146-23195077 FORWARD LENGTH=1826 | 201606
GTAGTAAGTAAACTATTCATCTATCATAAATTAATTTCGATATTTTGTAAGAATAACTAA
TCACTGAACAAAACGGTAGTTTACACTTTTCAGTGGCATTGGAATCTCCTCAAAATCGAG
CTGTCACACTCACCTCCCCTGTCTCCTCTTCGCTTCGTTACTCTGAACTCGAGCTGAGAG
AGAGGCATAGAGATCCTTGCGATTCGTTGTATCCGTAACATTTAACAATCTCGTTTTGTT
TTTCTTCTGTTCCTCTATTATCAACAATCAAATGGCTAATGCATCTGGGTTCTTCACTCA
TCCTTCAATTCCTAACTTGCGAAGCAGAATCCATGTTCCGGTTAGAGTTTCTGGATCTGG
GTTTTGCGTTTCCAATCGATTCTCTAAGAGGGTTTTGTGCTCTAGCGTCAGCTCCGTCGA
TAAGGATGCTTCGTCTTCTCCTTCTCAATATCAACGACCCAGGCTAGTGCCGAGTGGCTG
CAAATTGATTGGATGTGGATCAGCAGTTCCAAGTCTTCTGATTTCTAATGATGATCTCGC
TAAAATAGTTGATACTAATGATGAATGGATTGCTACTCGTACTGGTATTCGCAACCGTCG
AGTTGTCTCAGGCAAAGATAGCTTGGTTGGCTTAGCAGTAGAAGCAGCAACCAAAGCTCT
TGAAATGGCTGAGGTTGTTCCTGAAGATATTGACTTAGTCTTGATGTGTACTTCCACTCC
TGATGATCTATTTGGTGCTGCTCCACAGATTCAAAAGGCACTTGGTTGCACAAAGAACCC
ATTGGCTTATGATATCACAGCTGCTTGTAGTGGATTTGTTTTGGGTCTAGTTTCAGCTGC
TTGTCATATAAGGGGAGGCGGTTTTAAGAACGTTTTAGTGATCGGAGCTGATTCTTTGTC
TCGGTTTGTTGATTGGACGGATAGAGGGACTTGCATTCTATTTGGAGATGCTGCTGGTGC
TGTGGTTGTTCAGGCTTGTGATATTGAAGATGATGGTTTGTTCAGTTTTGATGTGCACAG
CGATGGGGATGGTCGAAGACATTTGAATGCTTCTGTTAAAGAATCCCAAAACGATGGTGA
ATCAAGCTCCAATGGCTCGGTGTTTGGAGACTTTCCACCAAAACAATCTTCATATTCTTG
TATTCAGATGAATGGAAAAGAGGTCTTTCGCTTTGCTGTCAAATGTGTTCCTCAATCTAT
TGAATCTGCTTTACAAAAAGCTGGTCTTCCTGCTTCTGCCATCGACTGGCTCCTCCTCCA
CCAGGCGAACCAGAGAATAATAGACTCTGTGGCTACAAGGCTGCATTTCCCACCAGAGAG
AGTCATATCGAATTTGGCTAATTATGGTAACACGAGCGCTGCTTCGATTCCGCTGGCTCT
TGATGAGGCAGTGAGAAGCGGAAAAGTTAAACCAGGACATACCATAGCGACATCCGGTTT
TGGAGCCGGTTTAACGTGGGGATCAGCAATTATGCGATGGAGGTGAATGGCTAAGTCCAA
CAATGTAAGTTAACTTCAGAGCCAAAGCTTTTTTCTCCCTCGAGGAACACTGGAAATTGG
TTTAACCGGTCTTGTTTAGTCCGGTTAAACTAAAGGTAAAGCACATTTTGTCTGAATTCA
GTCTCTCTTTTTTTGAAGGTTCATTGTTGTTACTTGTTTAACTTTGTTAGTTATTTCGAA
TGCTAATAACCAAAAAGAAGAAAGAAAAGGGAGCATTCTTTCATCATTTCTTGTTTGTAA
TGTTAAGACAACATTTCTCCATTTGCTTAAATCTTTTCTTCTTCTGTTTTTGAGAACTAT
TAGAATCAAAATGTTTTATATTTCTG
>AT1G72960.1 | Root hair defective 3 GTP-binding protein (RHD3) | Chr1:27446069-27451067 FORWARD LENGTH=2787 | 201606
TCCTAACTTGCATTCCTTGCTTTTGCCTTTTCCAAGGAAAAAGAATAATAACTCAAAGTT
GGAACCTAAAATGACTGACATGGAAAAACAGAGAAAGGGAAGCTTTTGAAGAGTGAGATC
CTAAAAGCGTGAAAGCTCTGATCTTCTTTTTCTCACTTTCACTTTGAGAATTTTCTGTCT
GAGAAAGACAAAGAATGGATGCAGATAAAAGCGAGGGATGTTGTTCTGTACAGCTCATCG
ACGGAGATGGTATATACAATGTCTCTCGCATCGATCATTTCATTAAAGATGTGAAACTTG
CAGACTGTGGCCTTTCTTATGCTGTTGTCTCTATTATGGGTCCTCAAAGTAGCGGGAAAA
GTACACTATTGAACCATTTGTTTGGAACAAACTTTATGGAGATGGATGCATTCAAGGGAA
GGTCTCAGACCACAAAAGGTATCTGGCTTGCAAGATGTGCCGGTATAGAGCCTTGCACCC
TTGTAATGGATTTAGAGGGCACCGATGGCAGAGAGCGAGGAGAGGATGATACGGCATTCG
AAAAACAGAGTGCTCTTTTCGCTCTTGCTATCTCTGATATCGTCTTGATCAACATGTGGT
GTCACGACATTGGCCGTGAACAAGCTGCTAATAAACCTCTCTTGAAAACTGTCTTTCAGG
TGATGATGCGATTGTTTAGTCCACGTAAAACAACAATGCTGTTTGTAATACGAGATAAAA
CCCGGACACCGTTGGAAAATTTAGAGCCTGTCTTAAGAGAAGATATTCAGAAGATATGGG
ATTCTGTTCCAAAGCCTGAAGCACACAAGGAAACTCCTCTAAGTGACTTTTTCAATGTTG
AAGTTGTTGCTCTTTCCAGTTATGAGGAGAAGGAAGAACAGTTTAAAGAGCAGATTGCTA
GTTTGAGACAACGGTTCATGCATTCTATTGCACCGGGAGGTCTTGCTGGAGACAGAAGAG
GAGTGATTCCAGCCTCAGGTTTTGCATTTAGTGCAGATCAGATCTGGAGAGTCATCAAAG
AGAATAAGGATCTTGACCTTCCAGCCCACAAGGTCATGGTGGCTACTGTGCGGTGCGAAG
AAATTGCAAATGAGAAGTTTGCGCATTTCATTACAAACGAGGACTGGCGCAAACTGGATG
AGGAGGTGCAAGCCGGTCCAGTTTCTAATTTTGGAAAGAGGCTTACTACCATTCTCGGTT
CTTGCTTATCAGAATATGACGGGGAGGCTACATTCTTCGATGAAGGTGTCAGATCTTCGA
AGAGACAGCAGCTTGAAGAAAAGCTTCTCCAACTTGTGAATCCAGCGTTTCAAGATGTAT
TGGGACATATAAGATGGGGAATACTTGAAAAGTTTAAGGCTTCTTTTGATAAGGCTTTAG
GCATTGGTGAAGGGTTTTCTTCAGCTTCCCAAGATTGGTTCAAGGCTTGCATGACCCAAT
TCGATGAAGAGTGTGCAGGTGCCATCATTGAACAAGCCAATTGGGACACATCAAAAGTAC
GGGACAAGCTAGTACGTGACATTGAGGCTCACATTTCCTCTGTGCGGACTTCCAAGTTAT
CTGAACTTACCAGTCTATACGAGTCAAAAGTTCATGAAGCTTTATCAGAACCGGTGGAAG
CTTTGTTGGATGGAGCCAACGATGAAACGTGGAGCACAGTAAAGAAGCTTCATCGGCGTG
AAACTGAATCTGCAGTATCTGGACTCAGTAGTGCATTAGCTGGTTTTGACATGGAAGAAG
AAACAAGAGATAGAATGGTGAAGAGCCTTCAGGATTATGCAAGAGGTGTCATTGAAACGA
AGGCAAAAGAAGAGGCTGTGCGGGTTTTGATGCGTATGAAGGAAAGGTTTGGTACAATCT
TCAGCCATGATTCTGATTCAATGCCACGTGTTTGGACCGGAAAAGAGGATCTTCGAGCAA
TTACTAAATCAGCTCGATCTGCTTCCTTGAAGTTGCTCTCAGTAATGGCTGTCATTCGAT
TGGGGGATGAACCTGATAACATCGAGAAGACACTAACTGTAGCTCTGCTGGATCCAACAA
AGAATGATACTTCTAAGAAAAGCATCACAACATCTGATCCACTGGCTTCAAGCACTTGGG
ATGAGGTTCCATCATCAAGAACTTTGATCACACCGGTGCAATGTAAATCTATATGGAGAC
AGTTCAAGACAGAAACAGAGTATACAGTGACTCAAGCCATATCCGCACAGGAGGCGAACA
GGCGTGGAAATAACTGGTTACCTCCTCCATGGGCAATTCTTGCATTGATCGTCCTTGGAT
TCAACGAATTCATGACTCTTTTAAGAAACCCTCTCTATCTTGGTGTCATGTTTGTCGCTT
TCCTTCTGGCAAAAGCACTGTGGACGCAATTGGATATCCCTGGCGAATTCCGCAATGGTG
CACTTCCAGGGCTCATATCGATATCCGCAAAGTTTGTTCCCACAGTAATGAACCTTATCA
AGAACCTTGCAGCGCAAGGCGAAGACCCTCCTGCAGCTAATCCAGAGAACCGTCGTTCGA
GCAACAACACTTCTTCATCAGAAAATCCACCAGATCACAAAAGCTCCTCAAAAGAGGACT
AAAGAGGAGAGAAACAAAGAATCTTCTTACTCTCCAAAGGTTTGATCTCCAGTTCTTGAC
GTTTTTTTCTCCTTATTCCCTCACTCATGAGTCCAAAACGCTGCGTTTATAGGGACCTTT
TGCTCTGTTTTATTAGAACTTCTCATTATACACACGAGTGAATTAGAACTTGAAAACGTT
GTGGCATCATTTGAATATTTTTCCTTC
>AT4G17150.2 | alpha/beta-Hydrolases superfamily protein | Chr4:9638027-9641994 FORWARD LENGTH=2501 | 201606
CAAACTCAGAATGAACTAAAAAGGTCGAGATTTCTTGATAGCGCAATGACCACACAGACC
AGAGTTCGAACCTTCAAAAGGGAAATATATAATTTGTTTCTTAGTTTCTCGAGTATCTAC
CACCTCGAGATCTGAAAATCTGATTCTACCTTTCCATTTTCTTTCTCAAAAGTCGTGGCT
TTGAGAATAGTTTTTTCCTCTTCTTCTCATCAGACTCGGTTTCCTAGTTGACTCATTTTC
AAGATCTGGGCATCTGTCATTTCTTTAATAAAAGCTTTCTTTTTTTATTTATCCCTTTTG
TTTTCAGCTGCTGGTTGCTTGTAGTAGGTATAGTTTTGGGTGGCCTTACTTGCTTTTCAG
CAAAAGCTGGGAGATTGAGATTTCTTCTTCTTCTCTCTCTTTAGTCTTTGGGATCTGCGC
ATTTCTCAGAAATTATATGGGACTCTCGAAAGCATGATGCTTTTTGTTGTCTCACTTGTA
ATTTGTTCGGGACTTTGTTGCTGAAGAAAACTAAGCAATGTCTGTAGAAACATGGTTCAT
GATTCAGAAGACTACTACTAGCTCATGAGTTCACTGGTACTTGGAATTAAGATGATTGAT
CAGTTCATCAACTTTGTAATTCGACCTCCTAGGGCTGAGTATGATCCTGATCAGTATTTG
TGGGAGAAGGAGTTTAGCCTCGGTGGCACAAAGTGTAAAAGACAAGACTTGGAGCTTACA
AATTCGAGGGGTCACACTTTGCGTTGCAGTCATTATGTTCCCTCATCTTCTCGGGAGGAT
ACTCCTCTCCCCTGTGTTATATACTGTCATGGCAATAGTGGATGTAGGGCAGATGCAAAT
GAGGCAGTTATGGTTCTCCTCCCATCTAACATAACTGTTTTCACCCTTGACTTCTCGGGG
TCAGGCTTATCTGAGGGTGATTATGTAAGCCTTGGCTGGCATGAGAAGGATGATCTCAAG
ACTGTGGTATCTTACCTGAGAAACAGCAATCAAGTATCCCGTATTGGACTTTGGGGACGA
TCTATGGGTGCAGTTACCAGCCTTCTCTATGGAGCAGAAGATCCTTCAATTGCTGGAATG
GTCCTAGACAGTGCATTTTCAAACTTATTTGATCTGATGATGGAACTAGTGGATGTCTAC
AAAATCCGACTTCCGAAATTCACAGTTAAAGTGGCTGTGCAGTACATGCGGCGTATAATT
CAGAAAAAGGCGAAGTTTAATATTATGGATCTCAATTGTGTTAAGGTTTCGCCCAAGACT
TTTATTCCAGCTTTATTTGGGCATGCAAGCGGAGACAAATTCATCCAACCTCATCACTCT
GACCTCATTCTCAAGTGCTATGCGGGAGACAAAAATATCATCAAGTTTGATGGTGATCAC
AACTCTTCGCGCCCGCAGTCTTATTATGATTCAGTATTAGTATTCTTCTACAATGTTCTT
CGCCCGCCTCCAATTTCTTCATCTTACTCATCTAAACTTGAAAGTTATTACAGTTTGGGA
GATGTCAATAGCGCTACTGGTTTGGATGAGAGTTTTCTGTATGAGATCATATCTGGTCTT
CGTTCGGCATGTATCGATGTTGCAAGTTCTTCTTCTGCACCTCCTGCCCCTCTAACCACA
AAGCCAACGAATGAGCTCCTTTCAGAAGCTATGCCCATGATAGATACAGTATACCTGTTC
TCTTTCTTGCTAGAATTTTCTTCCCGTTGCTTGGTCTATCCCTTTTGATAATCTATCAAT
AATGAAACAGGATACCGTGCTTGTGGAAGATAATGATCACAACGTGGACGACCCTGAAAA
CTTCGAGGGAAAGCGTATTGATCAGTTTGAAGAAGGCTGTTCATTTACAAGCTCCAACAG
GGAAAGCTGGGGCAGATGCTCTTCACTAGGAGGCACTGAAGAAGATGAGAGTTTGACAGC
TGGCGAGGGTGATCAGGTCGAGAAAACTGCTGATGTAAACACGGAACGAAAGCCAAGAGA
TTCTAGTAGAGAAGAAGAAGAAGAAGACAGTAAGGAGAAGAAGATTAAGAACGGAGGTGA
AACAGATGCAAAGAAGCCTAGACACGAAAAATTGGAAAGATTGGAGGCCTTTAGCAAAAG
ACTGCGGCATTACATCCTAAAGCGAGTAAACCATAGAAGACATCGTTCACCTTGACAAAC
AAAGTTGAAGAAAATGCTCTAATTGTTGTATATCTCTGAATCTTGTAATGTACACTTCTC
CTTCGACTTGGCAAATGGAATCACACGTGGCCAGTTTAACCTCAATCATATCCTTACCAT
TGTTTCAAATGCCATGCAAATGGGCTACATTTCTTAGAAACGCAAAACACATCTTCATTT
TAGATATGTGAATAGACAAAAACATGTATTGTCAATCTGTTCTGAAACTCACCACAACAC
AGTCGCTAAATTGAACTCCAAAACGAAATACATTACAACAAGAGAAAGAAGAAAACACAT
TTTTTCTATATCATATGTTTCCCATCTCAGCCGCAGCACCC
>AT1G21580.5 | Zinc finger C-x8-C-x5-C-x3-H type family protein | Chr1:7557162-7565803 REVERSE LENGTH=7448 | 201606
GAGAACTAAATTGATTCGTGTGTATTATACTATTTTTATCGCCGTTTTCGTGTTGCGTGC
GTTTTCATCAGAAGACGAAGAATAAGAAGAAGACGACGCTGTGGTTCAAAAGATCTAAAA
TTTCTCAAGGCTAAAATCCAAATCAGCCATGGATTCTTCTCATTACAATCCTACCTACGA
TCCATGGAATTCTCCTTACTCTCCTCATCTTCATCCTCCCTCTGCTCCTCTTCCGCCGCC
ACCGCCGTTACCGCCTCCTCCTCCTCCTCGTCAATCTCATCCCGAAAGCCCTAATTTATA
TGGTCGATCAACTCAGAGCAATGGTCAACGTCAAGATTACCTCCATCAATACTCTCATCA
TCGCCAAGATCTTCCGCCCAATACGGTGGTTAATCAGCCGACTTCAAACTACTACCAGCA
TCCGCCACCGCTCCAGCAACAGCATCAGCCACTATCGCTTCAGCAGCAGCAGCAGCATCC
TCAATACATTCCTCAGCAGGTTAGTTATGAGCCTCAAAGAATATCACAGCCGTTGACATC
GAGTATTCAATGTACGGAATCTCAGTCTGATTGGGTTGGGTTCAATGAAAAGCGGCTTGA
TTCATGGACAGTGGATTCAGGTCCGGGTCGAAGCCGAGTGGATGATGGTCCAAGCCGTAA
CTATCAGTATGACTACAGCCGTAACTCGTCGGGTGTTAATCGTGGTTTAGATGGTAGTTC
TAGGTCTAGAGATGAGTTTCGTAGTCTTGGATATGCTAGAAAAGAATCTGGAGTCACTAG
AACAGAGGGGAATTATCAAGCCCGTGGTCAGTTAAAATCAGAATCCGATAGATATGTTAG
GGGTTTAGGTGATGGAAATAGGGTTTTATCCTCTAGTGTTGGTTATGGCAGTGACAGATA
TGGTCTTACAGTAAGTCGAGATGTGACTAGGTCATCAGCAAGCCGTGAAGGGGCTAGAGA
AACACGTAATGAAGGGAGGACTCTCTATCCCGAGAAAAAGGATGATTACTATCATTCTGA
GATTGAACAATATTTTGATCGTGGAAGGAGAGAGGCGAGCAATGAGTTGAATCGAACACC
TAGGAAACAAGTTCAGAAGAAGAGTGCTCTGCTAAGGCTTGAAACTCCAAGATCCTATAA
AAACAGTAGAGAGAATGAATGGTCTCGGCAACATAATCATCATAATGGTAATGGGAAAAG
GTTTAACTCTAACTCATATAGGGGTAAGGAACACTTGGGTCATTCTGATCGTGGACTGGT
GGAGAAGCAAAGGGGGAGAAGTCCAGTGGATCTTGATATATCATTTAAATCGAATGTTCT
GGTAGCTAAGCCCGTAGCATCACCTACAAGTGCAGGCATCCGTTCGGGTGCGTCTGTGAC
ACCTAGGTCTATTAAAGCTAGAAGAGCTTTGCTTTCTGATAAAAATGAGAAAGTTTCAGT
AACTGAAAGAAATGGAAAGCTGGGAACCCATTTGTCAGATGAGATTTCGGTTTCTGAGGG
CTTCAGACGGTCTACAAGGCAAACTACTGCATCTAAAAATGAAAAAGAACCTGACAGTCA
CTCAACCCCGTCTTCCAGTGATTCTGGTGGTAAGCTAAACAAGGTACGATTTGTTAATGG
TGTCGTTCAGGACAGCAAAGTCAAACTTACCGATTCAGGTCCTGAAGCTTCAACTCATGA
TACAGAAAAGATCTCTAGTTTTTGTGAGACTTTGATAGAGGCCAAGGATGACATTAATGT
CAAACATGGTATCAATACGGAGGCTTGCTCCACTGAGGAAGGTGTTATTGATGGAAATCA
AAGTACACTGAAGTCTCATGAAGATGTGTTGGACAGAACGAGCACTGATTGTAATGCAGG
CGAAGCGCTTTTGCCGAAGGTCATGGAGATGGATGAAATCCTGAAGACAAAGACAACAAT
CAATACGTCTCCTGGTAAGTTACCTGTATCATGGCCAACCGTCGCTGATCTTTCTGGGTG
TTCTGAGGACATGGATTGTGATGAGGATATGGATTGTGATGAGGACATGGATTGTATACC
ATCAAGGAATATACCAATGATGGAAGTAAATACTGGGTTTGAAGAAAGAAAATCCATTAA
TTCATCTGATGGATCTTTGGGTTATGGAGGAAAGGATTTTCAGAAGCCATATCTAGATGC
TTCCATCTATTTTAATAGAGAAGACCCTGGTGATAAGGTGTTGGCGAAGTCAGATATCGG
TGGTATTGAAGATGACAACAAGAGGATTGATAAGAATGTAGATTCCTTGTCTCCTGAAAA
TGACTCCTCTAGGGGTCGCCCCATGGGTCTGGATTCCCCTGCCTCTCTGGACATTGCTAA
TGTTTCATTGGATCTTGCTAATTCAAATAATAGTGCGTCAGGGGATCTTGCTAATGCTAA
CAGTTTTACCGTTGGGACATATATGAATCCTATGGTCACGTCACCTGATAAGAGTGTAGT
TTTCCAGATGGAAAGTAAAAATCTTCCTCACTGCAAAAACACAGTCAATGCACCGGTTGA
GAATGTTAGCGGAAAAGGATACATGGAAACTACGCCTCTTAATGTTGCTGCAGAAACGGC
TGACAATATGGACAGTGAAGAAGGTAAACAGACTTGTGTAAACGACACTTCTTCATCTCT
GACAAAGGTTGGAGTAAAGGGATCATCAAATGTGCTGTCTGTGGAGAGGACTGGTGGCTG
TTCGCATAGTGATGAATCTGATTTAGCTATGGCAGTGCCATCTGAGGGGTGTATGGAAAA
TGTAAGCACCGAGAGACTTGTCCCTGATGAGGAGCTGATTTTGAAATCTTATCATCCTGC
AGAAATTCCTTGTGTAGATAGTGGTTCTGATAGTAGAGGTTTGAAAACTTGTTTATTGGA
GCCAAATGTTTCTCTTAGCAAAGATCTTACTGATTGTGCGAGAGAGAGTCTTGTTGAGCA
AGATGTTAGCCAAAGATCTGCCATATTTTGTGATAAATTACCTAGCTTGTCTGCGTTCGT
AACTGAAACAACTCTTGCAATTGGAATTAATGGCATGTCTGGTAATGAAACAGTTACTGA
TACTGAATCTGGTCTCCACGAAATTCAACCATGTACAACAGTATGTAAGTTGTCTCCTGA
AGATCGTTTTGGATATGGATCATCTGGTGCCATTGGTTCTGTCCGGAGTCTCTCTATAGA
TAAAAATCTTGAAAAGGATTCTTCAAAGGTCAGTTCTTGCTTAGTATCTGATAATTCTGT
TAGTCCTTGTCATATTTCGCCATTGGTGGCAGTGAATGAGGAGATACAAAACAAAATATC
TGTTAAAGCTAACTACAGTAATTCTCAAGATGGCATCAAGCATAAGGAAGATAATTGTAC
TGAAAGCGTTGAGGTAGAAACTCATGAAGAGAAAGCAAAGCTTCCTGGAGGAACTTCTAA
GTACAGAACTCCGGTAACTAATATTACTGCTGGTAGTGGGGGGGACTCTCTGTTTTTATG
TGATTCTTTATCCAGCTCACGAAGGCGGATACGGAGTGAAGTTCATGTTTCGGCTGTGGT
TGATGAAACTAGCAAAGGTGAAGAGAAATCCAAGCCTTCTGGTGGTATTGTTGCTGTTAG
GAGGGATTCAGTGTTTCCATGTGATTCTCTATCCAGCTCGCCTAGGCTGTCCAGACCGTT
ACGGAGTGAAATTCATGTTGCTTCTATGGTTGATGAAACTAGCAAATCTATAGAGAAAAT
AGAGTCTTCTGGTGGAACTTCTGAGCACAGAACTCCGGAAACTGATATTGTTGCTGGTAG
TAGGGATTCAGTGTTTCCATGTAATTCTTTATCAAACTCACAAAGGCTGAGCTTCAGGCA
GTTACGGAGTGAAATTCATGTTGCTAATATGGTTGATGAAACCAACAGAGTTAAAGAGAG
TCAAAATGGAGATAGTCTTTTAGATACTTTACAAGAGCAAATTATGACCTCCCATGAGTT
AACCCAGCCAGGTTCTTCGGCGCATTGTGATTTAGTTATGAAGCCAATGGGTGATCCAAT
AGCGAAACTGACTGATATAACTTCTGATGTGGGCTCTCAAGAAAAAGACTTACGGAACAT
TGCTAAGACTGATACATTTGATGGCGAAGCAGTGTCATCTGATGGACAAGTTTCTGGAAC
TGAAATTCCTGGTGGTTCAGGTGTTCGTGTGTCCAGATCATACTCACATGCAGATGTTAA
ATTTGCTTTGACCCATGTTAAAGAGCATGTAGTCTCTGTACCACACCGGGATCCCCAAAG
TAAGACATCTATGAATTCTAAGTATGAAATAGAAAAGAGGAAAAAGAAACCCAATTACTC
TACTCAGAAAAGTTATCCCAGTTCCCTGCCTTATGTGTCTGACACTAAGAAAGATGCTAA
CCCTCCAATTCATATCACAAAGCGTCACACTTGGCATCGAAAGTCCGATGCTTCTCCCTC
TTCTTTTGTAGCTGCCAAGCCTTTGTCGTCTACGTTGTCTACACAACAGAAGTTTCCCAA
AGTGACTGCCCAATCTAATAATAGTTACGTACGTAAAGGGAATAGTCTTCTTCGAAAACC
CTCACATGGTTCTCCTGGTGCTGCCCTTGGAATACCTCCATCTGCTATCCAGTTGAACCA
TTTCACTGTGGAAGACAAAAGCACGGGATCTTCCAATATGGTTGATGTAGATAATGCTTC
TTCACTTGTTAAAACAGGGGAAATAGCTACTCTTGAGAGGCAGTCAAAGCCTCCCTCAGA
CAGCAGCACTTCCAAACTATCAAATGCCATCGCTACTTCATCAGGAAAATGTGCTTTATC
TTACAGCACGGATCATCTCACCACTGGTTTACCTGAGTCTATCATGGATTCTGCTACATC
TGGAGAAGCTAATTTTCCACATTCTGGTGGGGACACATTGAAGACATCTGATACACTGAT
TCAGACGGGTTATGCTTCAGATTGCCAGCAGAAGAGAAATCCGTCTGACTTGGATTCTTC
AAATTTGAAGAGAATGGTATATGTCAAGAGAAAGGCAAATCAGTTGGTTGCAGCTTCAGA
TATTCATGATGTAAGTCAGAACCAGATTCCTTCCTCTGATGGGTACTTTAAGCGAAGTAA
AAATCAGCTAGTAAGGAATTCAGAGAGCCGTTGCAATCAGTCAATTTCCTTGCCTGATGA
TGCATTAGATACACGATCAGCTGCAAACATGGTTTCGGAAAGACCATCTAGCTCAGCATT
CTCTGACTCTGCTGTCATGCGACCATTTAAGCAATCAAAGTTTTCTCTGGTTTGGACGCA
AAATGATCCGCAGCCAAGAATGCCCATAGCTCACATGCGAAATCAGAATATTGTGCCGCA
ACTTGTTCCCTGGAAAAGAGTGACGTACTGGAGAAGATTAATGAACTCAGTGTCTGCTTT
CCGAAATGGTTCTTCTCTCAACATTAGCCGAAAGTTGTCAATGATGAGGAAGAGACACAC
AATTTACACAAGATCAACTAATGGGTATTCCCTCAGAAAATCTAAGGTATTAAGTGTTGG
TGGGTCGCATTTAAAATGGTCCAAGTCCATTGAGAGAGACTCGAGAAAAGCTAATGAGGA
GGCCACATTGGCTGTGGCTGCATACTCAAAGAAAGAAAGTGAAAAGCAATCTGGACAAAA
TAATACTAGTACGGCGAGCAGAAACCATCTGGCACGGGAGCGCGTTTTCAGGTTTGGTTC
CCTTCGTTATAAAATGGACTCTTCAAGACGAACTCTTCAGAGAATATCTGATGTTGATTC
ACCGTGCTCTGGACCTTCTGAAAATGGAAAGGGTGTGAAAAGACCGTTTATCCCAAAGAG
ATTGGTGATCGGCAATGAAGAATATGTTCGGTTCGGGAATGGTAACCAGCTTGTCAGAGA
TCCAAAGAAACGAACTCGTGTGTTGGCAAATGAGAAAGTCAGATGGAGCCTGCACAATGC
CCGGTTGCGGTTGGCTAAAAAGAAGAAGTACTGCCAGTTTTTCACAAGATTTGGGAAATG
CAACAAAGATGACGGAAAATGTCCCTATGTTCATGATCCCTCGAAAATTGCTGTTTGCAC
CAAATTTTTGAATGGATTGTGTGCAAATGCAAATTGCAAATTGACTCACAAGGTTTTCCT
ACTAAGTCATTGCTGCATAATTGTACTTACAGAAATCTCTAACTGGATAACTTATTTCTT
CCACAGGTCATTCCAGAAAGGATGCCTGATTGTTCTTATTATCTGCAAGGTAAGAATTTC
CACTGTACTAAGATCCCATTGCGGCTACTCACAATACTAATACCTATAATGCAGGCCTAT
GCAACAATGAGGCATGTCCATATAGGCATGTGCATGTCAATCCGATCGCCCCTATATGTG
ATGGGTTTTTAAAGGGATACTGTTCCGAAGGAGACGAGTGTCGGAAGAAGCATTCCTACA
ACTGCCCGGTTTTCGAAGCCACTGGATCATGCTCTCAAGGATTGAAATGCAAGCTCCACC
ACCCCAAGAACCAAAGCAAAGGAAGAAAGAGAAAAAGAACAAACGAACCATCACAGAAAA
ATGCCCGTAGGCGTTACTTTAGTTCACTTCACAACATCCTTTCCGAGTCTGAGCCAATGG
TATTCAATAGGCGTTCTACTGACAGTGAAGTTTTTGGAATGGAAAGCCTCGATTTTATAA
CCCTTGGCACTGCTGAGTATGAAGCCGGTGATGACAATGATCCAGCCACCGTGCAATCTA
TCTCCAGTGACAGTGAATCACTAATCTCAATATACAATCTAATCACACCAGTAGCTCTGA
TGCAGTAAGAAGCATCAGTTTGTTTTGGTGAGTACAAAGGTAAGCTCAAGGGGATTCAGA
TTCGTCACATTCAAGGATGAGAAATCCATGAAGGATGTGATCGAGGGATTGGCTGGACAA
GAGCTCGATGGTCGCAGCATCACTGTGATAATGGCTCAGTTACGAGGAAGTGGTAGAGGT
AGTGAGGATACAGCAGCAGTGGTGGCGGTTACTCAGGAGAAGGTGGTTGTGGCTATGGAG
TTGGTGGTGGTTACTCAAGAGGAGGTGGTCGTGGCGGTAGAGGCGAAGGAGGATACAGCG
GCAGTGTTGGCGGTTACTCAAGAGGTGGTGGTCGTGGCGGCAGAGGCGAAGGAGGATACA
GCGGCAGTGTTGGCGGTGAGGAGGATATGGTGGTGGTCACGGAGGAAGAGGAGGTGGAGG
ATGGTTATTCCGTATTGGTTCTGCCTCATCTGGGTTCTATGTGTTGTCTTTGGTTTTACT
TTTGCTACTTTGGATGTAACAGGTCGTGTGATTAAATTTGATATCTGGAAACGTAATGGT
AAGTCACTTTTCCTTGTCTAAATTAATAACAATCTTCTTGGCGAGAATTGATTTGTGTGG
GTCTGATTCGTTTTATCAACTAATTCCAAGATTTTGTAATCAATATTCCTCTAATCCTCT
GTTTTCCC
>AT1G74230.1 | glycine-rich RNA-binding protein 5 | Chr1:27914602-27917097 FORWARD LENGTH=1283 | 201606
CGAGTGAATCAAATCGACGGTAAAGATTAACTCAAATAAATCAACGGACAGGATAAGCGA
AATTCTTACCATAAGCCTCAGGGTTTTCACTACTGGCGAGAATTGAAAGACGCTTCGAGA
GAGATAGATCATCTCCGTTAAACCCTAGCGATTGGAATACGGATATACTCCAAATGGCTT
TCTTAAGTAAAGTTGGAAGGTTATTCAGTCAGACCAGCAGCCATGTCACTGCCTCTAGCT
CGATGCTACAGAGCATCCGTTGCATGTCTTCATCAAAAATCTTTGTTGGAGGTATCTCCT
ACAGCACTGATGAGTTTGGCTTAAGAGAAGCTTTTAGCAAATATGGAGAAGTTGTTGATG
CAAAGATTATTGTGGACCGTGAAACAGGCAGATCTAGGGGCTTTGCTTTCGTAACATTTA
CTTCGACTGAGGAGGCTAGTAATGCCATGCAATTGGATGGACAGGACCTTCATGGTCGAA
GAATTAGGGTGAATTATGCAACTGAAAGAGGAAGTGGGTTTGGAGGAAGGGGATTCGGTG
GTCCTGGTGGTGGTTATGGTGCTTCAGATGGTGGTTATGGTGCTCCAGCTGGTGGTTATG
GAGGTGGTGCCGGTGGTTACGGAGGCAACTCTTCTTATAGTGGAAATGCTGGGGGTGGTG
GTGGTTATGGTGGTAACTCTTCCTATGGTGGAAATGCTGGTGGTTATGGAGGTAACCCTC
CTTATAGTGGCAATGCTGTTGGTGGTGGCGGTGGCTATGGAAGCAATTTTGGCGGCGGCG
GTGGATATGGTGTTGCAGGTGGTGTTGGTGGAAGTGAAAACTTTGCCCAAGGCAGCTCCA
CTAATGCTGGCTTTGATGACAAGTTTGAGAGCAACCAACCATTAGGCAATGATACGGATC
ATCAGACTGAAAGCGGTTTGGGAGGCGATGAACAATTTGGTGGCAGTGACAATCAATTTG
GAGATGCAGAGAACGGTAACACAGAGAATGGTCCAGTTGGGTTTGATCAAACTGACGATG
GCGATGTTGCCAAGAGAGCCTAGTCTCCACGATGTTGTGCCGTGTATGTTTACGTCATGG
AACTTTTGTTTTGCAGTTTCAGTCTAAAACTTACGAACTTTCTTAATCTCTCTATTTAAC
GTTTGAGGTTGTTTATCATGTAGAGAGACCTCTTTAGTTGGTCTGTTTTTCTTAAAATGT
TGGCCAATTAATAAAAACTGTAATAACTTCTGAGTTCTAACAGAGTCGTTTTTTATATCG
AATATTTTCTACTAGAGAGGCTA
>AT1G01860.3 | Ribosomal RNA adenine dimethylase family protein | Chr1:304622-306287 REVERSE LENGTH=1163 | 201606
GTCTTATCGGAAATGATGAATGCGGTAATAACATCAGCCACCATCAACTGCAACTCTCTG
TCGCCGTCATGGACATGCGGAGACAATTCGCCGTCAAAGCTTCTGTTGGGGGAAATATCT
GCCGCGTTATCACGACGGAGGACCGTGAAGGTGTCATGCGGCAAGAGCAGCCCAGATGAT
TACCACTCAACCCTCAAATCACTCAATTCTCGTGGTCGGTTTCCCAGAAAGTCCCTCGGC
CAGGTTCTCTCACAATCCACTCGTAGACCACATAGCTTAAAATCCTCAGCTTTGTTTGAG
ACAAATGGTCGAACACCCATTAAGTAGAGAATGGTTTGAATTGTCTGTCACAGCATTACA
TGTTGAATTCGGACATCAACGACCAGCTAGCCTCTGCGGCTGATGTGAAAGAAGGAGATT
TTGTATTAGAGATTGGTCCTGGGACTGGTTCTTTAACCAATGTCCTTATCAATTTAGGTG
CTACAGTTCTTGCCATCGAAAAGGATCCTCATATGGTTGATTTGGTGAGCGAACGATTTG
CTGGTTCTGACAAGTTCAAGGTTTTGCAAGAGGATTTTGTCAAGTGTCACATCCGTTCTC
ACATGCTCTCCATTTTAGAGACTAGAAGGTTATCACATCCAGATTCTGCTCTTGCAAAGG
TTGTTTCCAATTTACCTTTCAATATAAGTACTGATGTTGTGAAGCTTCTACTTCCTATGG
GTGATATCTTCTCAAAAGTTGTTCTCTTACTCCAGGACGAGGCAGCATTGCGATTGGTTG
AACCAGCACTGCGAACATCTGAATACCGTCCCATCAACATTTTGATCAACTTCTATTCTG
AACCGGAATACAATTTCAGAGTTCCTAGGGAAAACTTCTTCCCTCAGCCCAAGGTTGATG
CTGCTGTCGTAACATTCAAGCTGAAGCATCCGAGGGACTATCCTGATGTTTCCTCCACCA
AAAATTTCTTCTCTTTGGTGAATTCTGCATTCAATGGGAAGAGGAAAATGTTGAGAAAGT
CCCTCCAGCACATATCATCATCTCCTGATATCGAAAAAGCACTAGGAGTTGCTGGTCTTC
CAGCCACTGTGAGTAATCTCTCTCATGTCTTATATGAGGTCTTGGGTAGCAGCAGTTTAC
ACGAGAATCTTAGCTCGTTCTAA
>AT4G17740.2 | Peptidase S41 family protein | Chr4:9866977-9869752 REVERSE LENGTH=1662 | 201606
AGAGTTGGAATTTTCCCGGGGAAGCTCTTTTCAATGGAGGTCCTTGCGAGCTCTTCATTA
TCCCCAATTTCTTTTACTAAGCCTAACAAAATAAACCCTAATTTCTCAATCCAGATTTCA
AAAGCTAGCAAATTTAGTTATGCTCGTAGTCGTAGTAACATTTCAAGGAGCAATGCAGCA
AACCCAGGAGTCGTGTTCGTCTGTAATAGATTTCTGTGTGTTATCGAAAGAAATGATCAG
AGGAAATTATCTGGGAAGGTTATGATGAAATCTTCTGTTAATTTCAGACAGAATCTCTCT
GTTGCATTAGTTCGGATCGTTTCTGTTCTGCTTGTCTCTTCCATTTCTGTTGTTACCACT
GATTCACCACCATCATGGGGTCTTACTGAAGAGAATCTTCTCTTCCTCGAGGCTTGGAGA
ACAATTGATCGTGCTTATATTGATAAAACCTTTAATGGACAAAGCTGGTTTCGTTACAGA
GAGACTGCTTTACGAAATGAGCCTATGAACACTCGAGAAGAGACATACATGGCTATCAAG
AAAATGGTGGCAACACTAGATGATCCTTTTACTCGATTCTTGGAGCCCGGAAAGTTCAAG
AGTTTGCGGTCGGGGACTCAAGGGGCGGTTACGGGTGTTGGGCTGTCGATAGGTTACCCC
ACTGCATCAGATGGACCACCAGCTGGGCTTGTTGTTATATCAGCTGCTCCAGGAGGTCCT
GCAAATAGGGCGGGGATATTACCTGGCGATGTTATTCAAGGAATTGATAATACAACCACA
GAAACTCTTACCATATACGATGCTGCACAGATGTTGCAGGGACCTGAAGGAAGTGCAGTG
GAGCTAGCGATTCGCAGTGGACCTGAAACGAGACTCTTAACTTTGACGCGAGAGCGGGTT
TCTGTGAATCCAGTGAAGTCAAGATTATGTGAACTTCCTGGTTCTGGGAGTAACTCCCCT
AAGATTGGCTATATCAAGCTAACAACATTCAATCAAAATGCTTCTAGTGCGGTAAGGGAA
GCTATTGAAACCTTGAGAGGCAACAATGTAAACGCATTCGTCTTGGACCTTCGAGACAAT
AGTGGAGGTTCTTTCCCAGAAGGAATTGAGATTGCTAAATTTTGGTTAGATAAAGGAGTG
ATTGTGTATATTTGCGATAGTCGAGGTGTTAGAGATATATATGATACTGATGGAAGCAAT
GCTATAGCAACCTCTGAGCCTCTTGCCGTTCTTGTTAACAAAGGCACCGCGAGTGCCAGC
GAGATATTAGCAGGTGCCTTGAAAGATAATAAACGTGCTCTGGTTTATGGAGAACCAACT
TACGGAAAAGGCAAGATACAGTCGGTTTTTGAGCTTTCTGATGGTTCGGGCTTGGCAGTA
ACAGTTGCTCGATATGAAACACCAGCTCACACAGATATAGACAAAGTCGGTGTAACTCCT
GATCATCCATTGCCAAAGTCGTTTCCGAAAGATGAAGAGGCGTTCTGTGGATGCCTTAAG
GATCCTACAGCTGCTTGTTATCTCAATCAAGGCCTACTTTTTTCTAGATGATTTTGTTTT
GTTCAAACTTTGTTCTGACAACATATGACTAAAATTTATTGACTCAAGCTTTGTACTTTT
GAAGATTCGCCATAGCTTTAGCTAATCGAAACCAGAAATTTC
>AT1G34792.1 | Plant thionin family protein | Chr1:12766263-12766651 REVERSE LENGTH=389 | 201606
ATGGGGATTCAAACATGCAGTGTTTTAATAATCGTAGCTATATTGACGATGATGTTTTCA
GCACACATTGCTCAATCAAACAGTATAACAATGTGTGTGAAACATTGTGCACAAAACGAG
TGCTTGAAAGCGGCGAAAAAACCTACTCCTGAAATTTGTGATGAAGCTTGCAAGAAAATC
TGCAACAATCAATTATTCGGTGATGAAAAGTGGTTTGTTCCTGCTCCAAAAGGAAGCTCC
CGAATCTGTAGATGGGCGCCTGAGTATTGCCAATTCTGAATTATGAAAAATTCTAATGAT
TTGTTTTTTTCCATGACAATAACATAAAAACATAAAAATATGTAAGTACGTGATCAATTC
ATTATTCTTATAAAATAATTTCTTCTTTT
>AT3G10890.1 | Glycosyl hydrolase superfamily protein | Chr3:3407332-3409000 REVERSE LENGTH=1368 | 201606
ATGAAGTGTTTGTGTTTTGTCGTGCTTTTAGCAATTCTGATCGCACAAAACTCTAGCGAT
CTAGGAGTAAAATCTGCGTCGAGTGATGGCTTCGTGAGTAGAAAAGGCGTCCAGTTTATT
CTCAATGGGAAACCATTTTACGCTAATGGCTTCAATGCCTACTGGCTCGCGTACGAAGCC
ACCGATTCGACCACAAGGTTTAAGATCACTTATGTGTTTCAAAATGCAACCATTCACGAT
TTGACCATCGTCCGCACTTGGGGGTTCCGCGATGGCGGCTACCGCGCTCTCCAAATTGCC
CCTGGTGTCTACGATGAAAAAACTTTTCAGGGTTTGGATTTTGCGATAGCGGAAGCAAAA
AGACTCGGTATAAAAATGATAATCACCTTTGTCAATAACTATTCTGACTTTGGAGGGAGG
AAACAATACGTTGATTGGGCTAAAAACACAGGCCAAAACGTATCTTCAGATGACGATTTC
TACACAAACCCTCTTGTTAAACAGTACTACAAGAACCACGTCAAGACTATGGTGAACAGA
GTGAATACATTTACCAAAGTTGAGTACAAAGATGAACCAACCATTATGGGTTGGGAGCTT
ATGAACGAACCACAATGCAGAGCAGATCCAAGTGGAAAAACCCTTACGGCTTGGATGAAT
GAAATGGCTCTTTATGTGAAATCTGTTGACTCAAAGCATCTCCTCTCTACTGGTCTTGAA
GGCTTCTATGGTGACTCATCTCCTCAAAGAAAGACATCTCTAAATCCGGTTGCAGCCAAC
GTTCTTGGAACTGATTTCATCGCTAATCACAAACTCGATGCCATTGATTTCGCATCGATT
CACTCTTACCCCGACTTATGGTTTCCAAACTTGGATGAGAAATCTCGATTAAACTTGTTA
AGAAAATGGCTCGAATGTCACCTTGAAGATGCACAAAACATTCTTAAAAAACCTCTAATC
CTAGGAGAATTCGGGAAACCAACGAACACACCAGGCTACACTCAGGCTCAGAGAGACGCA
GTGTTCAACGCAACGTTTGACACCATTTACGAGTCTGCTGAAAAAGGCGGTCCAGCTGCA
GGAGCATTGTTTTGGCACGTTATTAGCGATGGCATGAACAACTTTAAAGACCCCCTCTCC
ATTGTACTTAGTGAAAATTCGACTACGGTTAATATTATAACTGAGGAATCACGAAAGCTG
GGTTTGATTCGTGGAAAAGGAAAGTTATCAAAAACTAAAATTTAAATAGTCTTCTGTAAT
AATTTTGCAACGATAATAAGACACTCAGTTATACATTCACCGAAGTGTAATCCTAAAGTT
TAGCCAATGCCAAACTAAACTCAGTTATACATTTTATAAAGTCTCAGC
>AT4G16900.2 | Disease resistance protein (TIR-NBS-LRR class) family | Chr4:9512982-9516541 REVERSE LENGTH=2718 | 201606
ATGGCGGCGGCTTCTTCTTCTTGCAGCCGGAGATACGATGTTTTCCCAAGCTTCAGTGGG
GTAGATGTTCGCAAGACGTTCCTCAGCAATCTACTCGAGGCGTTCGACCGCAGATCAATC
AATACATTCATGGATCATGGCATCGAACGAAGCCGTACAATAGCCCCTGAGCTAATATCA
GCGATTAGAGAAGCAAGGATCTCAATCGTGATCTTCTCTAAGAACTATGCTTCTTCCACT
TGGTGCTTGGATGAATTGGTTGAGATCCACAATCGCTTAAATGATTGGGGTCAATTGGTG
ATTTCAGTTTTTTACGACGTTGATCCTTCGGAAGTTAGAAAACAGACCGGCGAATTTGGC
GATGTTTTTAAAAAGACATGCGAGGACAAAGAAGAGGATCAGAAACAAAGATGGATGCAA
GCTCTAGTAGACATAACAAATATAGCCGGAGAAGATCTTCGAAACGGGCCTAGTGAAGCA
GCCATGGTTGTAAAGATAGCTAATGATGTTTCGAATAAGCTTATTTCACCATCGAATTCT
TTTGGCGATTTCGTCGGAATTGAAGCTCATTTAGAGGCAATGAATTCAATATTGTGCTTG
GAATCCAAGGAAGCTAGAATGGTTGGGATTTGGGGGCCTTCAGGGATTGGTAAGAGTACC
ATAGGAAAAGCTCTATACAGTCAACTCTTTTGCCAATTCCACTTTCACGCTTTCGTACCT
CACGTCTATAGCATGAAGTCTGAATGGGAAGAAATATTTCTGTCAAAAATTCTTGGTAAG
GATATAAAGATAGGAGGGAAGTTAGGTGTAGTGGAGCAAATGTTAAATCAGAAGAAAGTT
CTTATCGTTCTTGATGATGTGGATGATCCAGAGTTTCTTAAGACCTTGGTGGGGGAAACT
AAATGGTTTGGACCTGGAAGCAGAATTATTGTGATCACTCAAGATATGCAACTTCTTAAG
GCTCATGATATTGACCTTTTATATGAGGTGAAGTTCCCATCTCTAGATCTTGCTCTTAAG
ATGTTATGCCGATCTGCTTTTGGGGAAAACTCTCCACCTGATGATTTTAAGGCACTAGCA
TTTGAAGTTGCAGTGCTTGCCGGTAATCTTCCTTTGGGTCTCAGTGTCCTTGGTTCGTCT
TTAAAACGAAGGACCAAAGAAGAGTGGATGGAGATGATGCCTAGGTTCCGAAATGGTTTG
AACGGAGATATTATGAAAACATTAAGAGTCAGCTACGATAGATTACATCAAAAAGATCAA
GATATGTTCCTTTACATCGCGTGTTTATTCAATGGTTTTGAAGTCAGTTACGTCAACGAT
TTACTTGAAGATAATGTTGGGGTTACAATGTTGGTTGAGAAGTCCCTCATACGTATTACA
CCGGATGGAGATATAGAGATGCACAATTTGCTAGAGAAATTGGGTATAGAAATTGATCGT
GCAAAGTCCAAGGAAACAGTTCTTGGAATACGTTTCTGCACAGCTTTCCGATCAAAAGAG
CTATTACCAATAGATGAAAAATCGTTCCAAGGCATGCGTAATCTCCAATGTCTATCAGTT
ACTGGGGATTATATGGATCTACCTCAGAGCCTCGTTTATTTGCCCCCTAAACTCAGATTG
CTAGACTGGGATAGGTGTCCATTGAAATGTTTGCCTTATAGTTTTAAGGCGGATTACCTC
ATTCAACTCACAATGATGGGAAGTAAGCTTGAGAAGCTGTGGGAAGGAACTGTGCCACTT
GGAAGCCTCAAGAGGATGAATATGCATGGTTCCAGATATTTGAGAGAAATTTCAGATCTT
TCTAATGCCAGAAACCTCGAGGAATTAAATCTTTCGGAATGCAGATCTTTGGTGACACTT
TCTTCCTCGATTCAGAATGCCATTAAACTGATCTATTTAGATATGAGGGGTTGCACAAAG
CTAGAGAGTTTTCCAACTCATCTCAACTTGGAATCTCTTGAGTACCTCGAAAATTGTATA
TGGAACAAGAATCTCCCTGGTCTTGATTATCTCGCCTGCCTTGTGAGATGTATGCCATGT
GAATTTCGCCCAAATGATCTGGTTCGTCTCATAGTGAGAGGCAACCAAATGCTTGAGAAG
CTATGGGAAGGCGTCCAGTCGCTTGCAAGTCTCGTGGAGATGGATATGTCAGAATGTGGA
AACCTGACAGAAATTCCAGATCTTTCAAAGGCCACTAATCTGGTGAATTTATATCTCTCT
AATTGCAAAAGTTTGGTGACAGTTCCTTCTACAATTGGGAATCTCCAAAAATTGGTGAGG
TTGGAAATGAAAGAATGCACAGGGCTGGAGGTTCTTCCAACCGATGTCAACTTGTCATCT
CTTAAAATGCTTGATCTGAGTGGTTGCTCAAGTTTGAGAACTTTTCCTCTGATTTCAAAG
AGTATCAAATGGCTCTATCTGGAAAACACCGCTATTGAAGAAGTTCCCTGCTGCATTGAA
AATTTCTCGTGGCTCACTGTACTTATGATGTATTGTTGCAAGAGGTTGAAAAACATCTCG
CCAAACATTTTCAGACTGACAATTCTTAAGCTCGTCGACTTTACAGAATGTAGAGGTGTC
AACGTGGCGATGAGTGATGCCAGTGTGGAAGATCACTCTTCTTATATACCATTATATGAA
AACATTGAGTATACTCGTCATCGTTTCTGGGAAAACCTTAACCACAAACATTTGGCCTGT
AGGGCAGGTTATCTGTAA
>AT2G07680.2 | multidrug resistance-associated protein 11 | Chr2:3514668-3522658 FORWARD LENGTH=4802 | 201606
AATATATCCAAAAATGAACTAAAACACTACTCTGGAAATATTAAATATAGAAAACCAAAG
AATTGGAACAGTTCATCGGGAAGGGTTTTGGGACCCTAGAGAATCCATGGCTATCACTCT
CACTAATTTCACTTTTCTCTATATGGATGCAAACCTGAAACGTTTAGGCGACATAGTTTT
AGGGTTTGGAGCAAATGTAGTTACTCTTCTTCTGATTCTGATTCTCACCATAACGAGAAG
AAATGGTAGATGTAACAGAAGGAAAAGCTACATTGAGAAGTGTTTGTTGTATGTAACACC
TGCACTTGGAGCTTGTTTGTCATGTGTGGACTTGGTGTTACTTGTGAGAACAAACCGTAG
GAGAGAAGTCATTCTCTGTTTTGTCCCCTTGTCTGGTTTCGTAATGTGGATTGCCGTCAT
CCTCTCATTGAAGTTTGCTTGTTGTGCGTGCCACGTTTTCACTAGCCAGATTCTATGTTT
CTGGTGGATCTTTAGATTCCTAACAGATGCCCTTCATCTTAACATGATTTTCACATTACA
GGAGATTTGCCTCATCATGTTGGACATTGCTTTTGGTATCTCTATTAATGTCCTCAGGAT
AAAGCAGGCACATCCCAAAATCATTCCTTTGGAAGATCCACTTATTGAAGACGACGATGA
TCAAAAGCGCATTGAGAAAAATGGAAGCTGGTGGGACTTATTCACTTTTGGGTACATTGG
TTCAATAATGAAACATGGCTCGGTGAAGCAGCTAGAATTGGAAAATCTACTTACACTACC
ACCTGAAATGGATCCTTTTACATGTTGTGAGAATTTATTGAGATGTTGGCAACTTCAAGA
GTGTAATAATTACTCAACTCCATCACTAATTTGGTCAATATATGGTGTATATGGATGGCC
ATATTTTCGTCTTGGACTGTTAAAGGTGTTCAATGATTGCATTGGATTTGCTGGACCCTT
ACTTCTCAACAGACTTATCAAGTATCTTGAAAAAGGTTCAGGAAGTTCTGTTGGCTATAC
ACTTGCTATCTCCTTGGGCTTCATATCTATCTTTAAGTCTTTTCTTGATACACAATACAC
GTTTCGTCTTTCAAAGCTGAAACTCAAGCTACGGTCTAGTATAATGAGTGTCATCTACAG
GAAGTGTTTGTGGGTGAACACAGCAAACCGGTCAGGATTTTCTGAAGGCGAGATTCAAAC
ATTTATGTCGGTAGATGCTGACCGCATTGTTAACTTGTGCAACAGTTTGCATGACTTGTG
GAGCCTGCCTTTGCAAATTGGGATAGCTTTGTATCTTTTGTATACTCAAGTCAAGTTTGC
TTTTCTTTCTGGACTTGCAATCACCATCTTGCTGATACCAGTGAATAAATGGATATCGGT
GCTGATTGCATCTGCAACAGAGAAAATGATGAAGCTTAAAGATGAGAGGATTAGAAAAAC
AGGAGAGCTTTTAACAAACATACGCACACTTAAAATGTATGGATGGGATAACTGGTTTGC
TGATTGGTTGAAGGAAACAAGAGCCACCGAAGTGACTCACTTAGCGACTCGGAAGTATTT
AGATGCTTGGTGTGTTTTCTTTTGGGCAACAACACCAACTCTTTTTTCTCTTTGCACTTT
TGGTCTCTTTGCTCTGATGGGTCATCAACTTGATGCAGCAACGGTGTTTACTTGTCTTGC
TTTGTTTAATAGCTTAATCTCTCCATTAAACTCGTTTCCATGGGTCATCAACGGTCTCAT
TGATGCCTTTATATCCACCAGGCGTGTGAGCAAGTTCTTGTGTTGTTTGGAGCATAGTAG
AGATTTTTCTATAGATTCTGGATTTACATCTGAAGACTTAGCTGTATGTGTGGAAGATGC
ATCTTGTACTTGGTCAAGTAACGTAGAAGAGGATTATAACTTGACAATAAAACAAGTAAG
CCTAAGAGTGCCAAAGGGATCTTTTGTTGCAGTTATCGGGGAGGTTGGTTCAGGTAAAAC
ATCGTTGTTGAATTCACTTTTAGGCGAAATGCGGTGTGTTCATGGATCTATACTATTAAA
TGGCTCTGTGGCATATGTACCACAGGTCCCATGGCTTTTGTCTGGAACTGTACGTGAAAA
CATTTTATTCGGGAAGCCTTTTGACTCCAAAAGGTATTTCGAGACATTGAGTGCTTGTGC
ACTAGATGTGGATATTTCACTTATGGTCGGAGGAGACATGGCGTGTATAGGTGATAAAGG
ACTAAACTTATCCGGAGGACAGAGAGCTCGGTTTGCTTTGGCCAGGGCTGTTTATCATGG
TTCAGACATGTACCTTCTTGATGATGTACTGAGTGCAGTGGATTCACAAGTAGGATGTTG
GATATTGCAAAGAGCACTTCTGGGTCCTCTGTTGAACAAAAAGACTCGTGTTATGTGCAC
TCACAACATTCAGGCGATATCTTGTGCAGATATGATTGTTGTGATGGACAAAGGAAAAGT
GAATTGGTCAGGAAGTGTTACTGATATGCCCAAATCCATTTCTCCAACATTTTCTTTAAC
CAATGAATTTGATATGTCATCACCAAATCACTTGACCAAAAGAAAAGAGACTCTATCTAT
CAAGGAAGATGGTGTAGATGAAATTAGTGAAGCTGCGGCGGATATCGTCAAATTAGAGGA
ACGAAAAGAGGGTCGAGTTGAAATGATGGTTTATAGGAACTATGCTGTGTTTTCTGGTTG
GTTCATTACTATTGTAATATTGGTTTCAGCGGTTTTAATGCAAGGGTCTCGTAATGGAAA
TGATTTGTGGCTATCATATTGGGTTGACAAGACAGGAAAAGGAGTATCGCATTACTCAAC
CTCGTTTTATTTGATGGTTCTCTGTATCTTTTGCATCATTAACTCAATATTAACCTTGGT
GAGGGCATTCTCATTTGCATTTGGAGGATTAAAAGCAGCAGTGCATGTTCATAATGCATT
AATCAGTAAGCTTATAAATGCACCTACACAGTTCTTTGATCAGACACCAAGTGGAAGAAT
ACTTAATAGGTTTTCCTCTGATCTATATACCATCGACGACTCTCTCCCGTTTATTCTCAA
CATTCTTCTAGCAAATTTTGTTGGCTTGTTAGGGATTATTGTAGTATTGTCTTATGTTCA
GGTTCTATTCCTGCTTCTGCTTCTGCCATTTTGGTACATATACAGCAAGCTTCAGGTCTT
CTACAGGTCTACTTCAAGGGAACTACGAAGGTTGGACAGTGTTTCACGATCACCGATATA
TGCATCGTTCACGGAGACACTTGATGGGTCATCAACTATCAGGGCTTTTAAGTCTGAGGA
GCATTTTGTAGGTAGATTTATTGAGCATTTGACGCTATACCAGCGGACTTCTTACTCAGA
GATAATCGCAAGCTTGTGGCTCTCCTTGCGTCTTCAGTTGTTAGGATCAATGATTGTCTT
ATTTGTCGCTGTAATGGCTGTCCTCGGCTCCGGGGGGAACTTTCCAATCAGTTTTGGTAC
ACCTGGACTGGTGGGATTAGCGCTCTCATATGCAGCTCCATTGGTTTCTCTGTTAGGAAG
CTTGTTAACAAGTTTTACTGAAACAGAAAAAGAAATGGTTTCTGTTGAAAGGGTTCTCCA
GGTAATGATTCTGATTCTTTTTTTGGTTTGTCAACCGAAATTAATTGCAGCTCAAAAGAG
CCATTCCTGAGGAATGTTGTTTACATATATGATATGATGTGGTTCGGTACAAATTCGTCG
TGCCAAATTATCCACTTCTACATTCGCACTACGAGAAATCAAAGATAAAGATAATGATTC
TGATTCATTAAGTAATTTTTGTATGTTAGTGTTACTAATTACATGAACCATGCTCTCCTG
TGTTATTAGTACATGGATGTGCCTCAAGAAGAAGTTTCAGGTCCTCAATCTCTCAGCGAT
AAGTGGCCTGTTCACGGATTAGTTGAGTTTCACAATGTGACAATGAGATACATCTCAACT
CTGCCTCCGGCCCTCACCCAAATTTCTTTTACAATCCAAGGAGGAATGCATGTAGGAGTA
ATTGGAAGAACTGGTGCCGGGAAGTCCTCGATCTTGAATGCGCTTTTCCGGCTTACTCCT
GTTTGTAGTGGAGAGATATTGGTGGATGGAAAAAACATAAGCCATCTTCCGATAAGAGAA
CTCCGTTCTTGCCTCGCTGTTGTTCCTCAGAGCCCTTTTCTGTTTCAAGGATCACTGAGG
GATAACCTTGATCCTCTTGGGTTGAGTGAGGATTGGAGAATCTGGGAGATCCTAGACAAG
TGTAAAGTTAAGGCAGCGGTAGAAAGTGTAGGAGGGTTAGATTCATATGTAAAGGAATCT
GGTTGTTCCTTTTCTGTTGGACAGAGACAGCTTTTGTGCCTTGCTCGTGCTTTGCTCAAG
TCATCTAAGATCCTATGCCTTGATGAATGCACCGCCAACATCGATGTTCACACAGCTTCC
CTACTCCACAACACGATATCGAGTGAATGCAAAGGCGTAACCGTCATTACCATTGCTCAC
CGCATTTCTACGGTTGTTGATTTAGACAGCATCCTAATTCTTGATCGTGGAATTCTTGTT
GAACAAGGAAAACCACAACATCTTTTGCAAGATGACTCCTCAACTTTTTCAAGCTTTGTC
AGAGCTTCTCAGTGAAATGTTGTTAGAATCTGATCACTTGTAACTTCTGATCTCTGCTAT
AATTATCTTGTCATGGAAATTAAGAAAAACTAGTTTCAACTGTAGTAGCTCATTTATATG
CTCAGTTTTCCATAATAAATGAGTCTTCATGGACTTGCCTAATCCAAATTCATAAATATC
TA
>AT1G10590.1 | Nucleic acid-binding%2C OB-fold-like protein | Chr1:3501988-3503544 REVERSE LENGTH=940 | 201606
TTAATGAAGATGTTTCAGAAACATGACACGTGTTGAGGTCACGGATCTACGGTGAGTATT
AATATCTGAGTTCTAGAGTTATAAAGAAGACCGCCGCGTCTTTGTGTATATCGCCTCCAC
AGATCTAATCGCTAAAGTCATCGTCGTCGTCTCTTCTCTCAAAATCAAAAAGGTTGTTAT
AAAAATGGCTGAGGCAACGTCTGCTTTGAGGAAGCCTGTGTTCACAAAGGTTAATGAGTT
GAGACCAGGAACCAATGGCCACTCTCTGAATGTGAAAGTTGTCAACACGAAGATGGTGAT
GCAGAGAGGAGGAGGTCGTCCCATGGGTCCTCAGTCACGTCAGATGCGGATTGCCGAATG
CTTAGTTGGTGATGAGACTGGAATCATAATCTTTACTGCAAGAAATGACCAAGTGGATAT
GATGAAAGAAGGCAGTGTAGTGACTCTGCGTAATGCGAAGATCGACATGTACAAGGGTTC
TATGAGGCTTGCAGTTGATAGATGGGGACGTGTTGAAGTTGCAGAGGAGCCCACAGACAT
CACCGTGAAGGATGATAACAATCTTTCGCTGATCGAGTATGAGCTTGTGAGCGTCGAAAC
TTGATATGGTTCCTCCACAAACGAAAACAGAGCGACTCAAAAAAAGACTTACGTTCTAGT
TGGAGAAAGCCTCTTTGGTTTGGGTTTGAGTCTTTTTTATGTACTATCCGGCTTGCCTCT
GATCTACTGTTCTTGTTTTGAAAATCAGGTTGCCGTCTTTTTGTAGATTGATTCTCTATT
TAAATATCATGGGATGATCTTTCTCTTGTTTTAGTTTTTGTTCTCGTCTTTTTTCCTTGG
AAACAAATTATTATAAAGACATACTACTTTGTACTTTCACATCCAATGAGTTTGTGTTAT
GTTACAATGTAGTATTTGGTCGATGCAAAGCGTTAGAGTC
>AT2G32460.1 | myb domain protein 101 | Chr2:13782107-13784483 REVERSE LENGTH=1905 | 201606
ACAAAAATACTCATATATACAAAAATATATACAATATACAAACATCGTATATATCAAGTA
ACAGAGAGAAAAATCTTTTTTCTTCCTCTCCTTGATCGGAGGGTCGCCGTGTTGAAAAGG
ATGGATGGTGGTGGAGAGACGACGGCGACGGCTACGATGGAGGGGAGAGGGTTGAAGAAA
GGGCCGTGGACAACGACGGAGGATGCGATCTTGACGGAGTACGTGAGAAAACACGGTGAA
GGTAATTGGAACGCCGTGCAAAAGAACTCAGGTTTGCTCCGGTGTGGCAAAAGTTGCCGT
CTACGGTGGGCGAATCATCTCCGGCCAAATCTAAAGAAAGGATCTTTTACTCCTGATGAA
GAAAAGATCATCATCGACCTTCACGCTAAGCTTGGAAACAAATGGGCTCGTATGGCTTCT
CAGTTACCTGGAAGAACAGACAATGAGATCAAGAACTATTGGAACACGAGGATGAAGAGA
AGACAAAGAGCTGGTTTGCCTTTATACCCTCATGAGATTCAACATCAAGGGATTGATATT
GATGATGAGTTTGAGTTTGATTTAACTTCCTTTCAGTTCCAAAACCAAGATCTTGATCAT
AACCACCAAAATATGATTCAGTACACTAATTCTTCTAATACTTCATCATCCTCGTCTTCA
TTCTCTTCTTCATCTTCTCAACCATCAAAAAGGCTGCGTCCTGATCCTTTAGTCTCTACT
AATCCCGGCCTAAACCCGATCCCCGATTCTTCGATGGATTTTCAAATGTTCTCTCTTTAC
AACAATAGCCTTGAGAATGACAATAACCAGTTTGGTTTCTCTGTTCCTTTGTCCTCATCA
TCCTCGTCTAACGAGGTGTGTAATCCCAACCACATCCTTGAGTACATCTCCGAGAATTCG
GACACAAGAAATACCAATAAGAAAGACATTGATGCTATGAGTTATAGTTCATTGCTTATG
GGAGATCTTGAGATAAGATCGAGTTCTTTCCCTTTAGGACTAGACAATAGCGTCCTAGAG
CTTCCTTCAAACCAAAGACCGACCCATTCGTTCAGTTCTAGTCCTATTATTGACAATGGT
GTCCATCTTGAGCCACCTTCTGGCAATAGTGGACTACTTGATGCCCTCTTGGAGGAGTCT
CAAGCCTTGTCTCGAGGCGGACTCTTCAAGGACGTTAGGGTTTCCTCCAGTGACCTATGT
GAGGTTCAAGATAAAAGGGTGAAGATGGACTTTGAGAATCTTTTAATAGATCATCTAAAC
TCTTCTAATCATTCATCATTGGGAGCAAACCCTAATATTCACAACAAGTACAATGAGCCA
ACAATGGTAAAAGTAACGGTGGATGATGATGATGAATTATTGACGAGCCTTCTCAACAAC
TTCCCTTCAACCACAACACCTTTGCCTGATTGGTATCGGGTGACAGAAATGCAAAACGAG
GCCTCATATCTTGCCCCACCAAGTGGAATTCTTATGGGAAACCATCAAGGTAACGGCAGG
GTGGAACCACCCACGGTGCCGCCTTCGTCCAGTGTAGATCCTATGGCCTCGTTGGGGTCA
TGCTATTGGAGCAACATGCCTAGCATCTGTTAGTTTGGAACCTGCCCATGAGCAAAAATC
ATATTTCTTTGATTTGAAAAAAAGAGAAAGCTAATTGTGAGCTTAACTTGTGTTTAATGT
GTAAAATCTTCTTCAAAGTGTTTTCAACTTGGGATGTGCTATGAACTGTATGTTAACATG
TTTTCAAGGAACAAAAGAGAAATTGAAAGAGATGAGGAATGAGCATATAATTTTCTTTTG
GGTTAAAGTCATGGTACATATGGATCTTATGGCTGTACAAGAGATGTTTACAAGTAAAAG
AATTGCATTATACAAACTGATAGTTTCTTTTATTTATTCATTTTG
>AT3G10080.2 | RmlC-like cupins superfamily protein | Chr3:3107275-3108385 REVERSE LENGTH=1111 | 201606
GGTTTATCAGTCAATGTACCGGCCTAACCACTCCCATAACCAAAACCACATATCCAAACG
TGGTTTTTCATTTGGTACAAAAACCCACACCTTAATTTCACAGACGAAATTTTGGTTGAT
AAAAAGTAACCATCTTAACCAGTCTCTCATTTACCCCCACCAGATATACATATGCTTATT
TAAACCGGATGTAACACAACTCTTCTTCACATGGACCTCAAGTAAAATGGAAGCAAACAC
TTTGTTTCTTCTAAAAGCTCTTTGTCTTCTTTGTTTTAATGTATGCTTCACATTAGCTTC
CGACCCTGATCCCATCCAAGACTTCTGCATACCAAAACCTGTGACATCTCCTTACCATGA
CCATCACTTCTCCACCAATCTCCCTTGCAAAAACTCCTCCGAAGTAACCACCGAAGATTT
TGTCTTTTCCGGTCTAAAAACTGCCGGAAACTTCACGGAGACGGGGTTCGCCACCGTCCC
AGTAGGCCCAGAAAACTTCCCCGGCCTTAATACATTAGGCATCTCGTTTGTCCGGGCTGA
TCTCAAACCCGGATCCATTAACCCACCACATTACCATCCGCGGGCGACGGAAGTAGCCCA
CTTGGTTAAAGGACGGGTTTACTCTGGTTTTGTGGACTCGAACAATAAGGTTTACGCTAA
AGTGATGGAAGAAGGAGAAATGATGGTTTACCCAAAAGGGCTTGTACATTTTCAGATGAA
CGTCGGAGATGTTACGGCCACGATTGTCGGCGGACTTAATAGCCAAAACCCTGGTATTCA
GAAGATACCGTCCGTGGTTTTTGGGTCAGGGATCAATGAGGAGTTGCTTATGAAAGCTTT
TGGGTTGAGTCTTAAGCAGATTGGTACGTTGAAGAAAAGATTTGATCCTGTCATGTCTAA
TGAACATTGATGTTTTCTCTTAAAGTCTTATCGAGATTATTACATCGAAGTTATCTTTTA
TGTGATGGTAGTTCTTGATCATAATGTTATTTATATATTTTGACCCAAACAATGGTCATC
TTTAGCTAGACAATGTTTCTTTCTACATGAATTATTATCACTTATCCACACTTCACATTT
AGAATCCTGAATTATTATCACTAAACCTACA
>AT1G30300.4 | Metallo-hydrolase/oxidoreductase superfamily protein | Chr1:10672998-10675374 FORWARD LENGTH=1290 | 201606
ACACCCTTCTGTTACCGCTTTTACGTTCGACTCCAGATTCCTCCTTTGCCGGAATATTCC
ATACGTAAGAGATATTGAAATCGCCGATGATGGAAAGTTCGATTCCGTCTGAGAACGGCT
CCGTTACCTCTGATCGTGATAGATCGGCTCTAATATTCCTAGGAACTGGATGTTCAAGCG
CGGTACCTAACGCAATGTGCTTGATCCAGCGATCTGATAATCCCTGCTATGTTTGTTCCC
AGTCTCTTTCAATCCCGCCTGAGAAAAATCCTAATTACAGGGGGAATACTTCACTGCTCA
TTGATTATTGCCAAAGTGATGGCAAACATAAATACATTCAAATCGATGTTGGCAAGACTT
TCAGAGAACAAGTCCTTCGTTGGTTTACTCTTCACAAGATTCCTCAAGTTGATTCTATAA
TTTTGACTCATGAACATGCTGATGCAGTACTTGGCCTGGATGATATACGTTCAGTGCAAC
CATTTAGTCCTACTAATGATATTGATCCTACTCCAATTTTTGTAAGCCAATACGCTATGG
AAAGCCTTGCTGTGAAGTTCCCGTATTTGGTTCAGAAGAAACTTAAAGAAGGCCAAGAAG
TTAGGCGAGTAGCACAGCTAGATTGGAGAGTAATTGAAGAAGATTGTGAGAAGCCATTTG
TAGCTTCAGGTTTATCATTCACGCCACTTCCAGTGATGCATGGAGAAGACTATGTATGTC
TTGGCTTCCTTTTTGGTGAAAAATCAAGAGTGGCTTATATATCCGATGTTTCACGGTTTC
CTCCAAACACCGAGTATGCTATATCAAAATCTGGTGGTGGACAATTGGATCTCCTTATTT
TGGATACATTATATAAGACAGGATCCCACAACACTCACTTATGTTTCCCGCAGACACTAG
ACACAATCAAAAGACTGAGTCCAAAAAGGGCTCTTCTGATTGGAATGACTCACGAGTTTG
ATCATCACAAGGACAACGAGTTTCTTGAAGAATGGTCTAAAAGGGAAGGGATTTCAGTAA
AACTCGCTCATGATGGCTTGAGAGTCCCAATAGACCTATGAAGAGGAAGCTTGTAGGTCT
CCTTGTGTTATAGAGAGATAGAGAGCGGAGTGAAACGGTTTTGTTCAAGATGCATAATGC
TCGCATGGCTTCATATCAACATTATCACTAATGTTTTTGTTTCTTCTTCAAGTTTTAGCT
AGGATTTCTGACTAAACGACGATTTTTTAATATTATCAGATATACATGTTAAAATAAAAA
CAAAGAAACAAGATAATTTTCTTGGGTCAC
>AT2G30740.5 | Protein kinase superfamily protein | Chr2:13095323-13098626 FORWARD LENGTH=2518 | 201606
CTCTCTCTCTCTCTCTCTCTCTCTCTCTCTCTCTCTCTCTCTCTCTCTCTCTCTCTGGTT
CATCTACAGAGTTAATAATCATTAAGCGAAGAAGATCCCTAGAAAGATTGATCAGAGAAA
GTCTCAGCTGAAGCACGTTTTTGGAAAACCCAGATTTGACGGGTATATATCTAATATTTT
CTTTCAATTTGGATCAATTCTCTTGATTTTCTACCTTTATAGAGCTTATTGATTCGTTTC
CCTTTGACCCAATTTTGCTTTCTTTATTTAGATTTCAAATTTCTTACTCGATTTCGTTTT
GTGCCCCATTTGAGGATCTTCGTTGTAGACGCGATTCTCAGTGGTTCTGAGTGTTAATTC
GAGTAGAATCTCTTCTGGGTAACGTTTCTCATTTGAAATTCACAGTAAAGTTTTGATCTT
TCATTCTTTTCGTTTTTTTCAATATCCAGTTTATCCATAGTAGTTGACTATTGCCAACCT
TATCTGACGGCAGAATTTTGTCCCTTTCTGATTTGTAATTTTGCAGTTCGACTAATGGAA
TGTGGAGTTGTTGATTGAGAATTGCATTTTTTATTATGATTAGAGAATTACCAACTCATT
GTTCCAAAAGCTTGTGCTTATCATCATTGCTATCTTGATGCAAATCTGAATCCAGTTTCT
GGTTTTGACTTTACTTTGAAGCTTTTTTTTTTCAGTTATGTGAAAATGTTGCTGTGATTT
GTTAGATGGTTTCAATATGCCTAAACAAATTTGTACTTGCTAGTTACAATATTTGAATCA
TGTCTAGGGGACAGTTGCTTTACTTGTTTGCATTTTGGAGGTAGTGATCTGAAGCATTAA
CTTAAATTGAAGTAGCAGGTTGTGACATTGTAACATTAGATGTTAAGTAATGCCGCTGCC
ATGGCAGTGACTATTTCATTTGTTAAAATTTTGTTCTACTTACTTTGGCATTGACATGTA
GTGTAACGAGCTAATAGAGGATTGTTACTTTTTTCTGCATCTATAATCAGTTGCTTTGAA
TGGTTTCAGGTACTAAGAAGCTGTGGAGGATCTATATTTGAAAGAAGAGAACAAGGATGC
GTAGGTGGATCTGTTGTGGGGATAAAAAAGGAGATTCAGATTTATCAAATGAAGAGGTGC
ATTTGAAAAGTCCATGGCAAAATTCTGAGGCAAATCAAAAGAATCAAAAACCACAAGCTG
TTGTAAAGCCTGAGGCGCAGAAAGAAGCTCTTCCCATCGAAGTTCCTCCCTTGTCTGTGG
ATGAGGTTAAAGAAAAGACTGACAATTTTGGATCTAAGTCTCTGATTGGTGAGGGTTCTT
ATGGAAGGGTATATTATGCAACTCTAAATGATGGGAAAGCAGTTGCTTTGAAGAAACTCG
ATGTTGCACCTGAAGCTGAAACAAACACCGAGTTCCTGAATCAGGTTTCCATGGTTTCAA
GACTAAAACATGAGAATCTCATTCAACTGGTTGGTTATTGTGTTGATGAAAACCTCCGTG
TTCTTGCTTATGAGTTTGCAACAATGGGATCACTGCACGACATTCTACATGGTAGGAAGG
GAGTTCAAGGAGCACAGCCAGGTCCAACACTTGACTGGTTAACGAGGGTGAAGATAGCTG
TTGAGGCAGCTAGGGGTTTAGAATACCTTCATGAGAAGGTTCAGCCTCCTGTAATACATA
GAGACATAAGATCTAGCAATGTTCTCCTTTTTGAAGACTATCAAGCAAAAGTTGCAGATT
TTAATCTCTCAAATCAAGCTCCTGATAATGCTGCTCGTCTTCACTCTACGAGAGTTTTAG
GCACCTTTGGCTATCACGCTCCAGAATATGCTATGACAGGACAGTTAACGCAGAAGAGTG
ACGTGTATAGCTTTGGGGTTGTTCTTCTAGAGCTTTTGACAGGAAGGAAACCTGTAGATC
ATACAATGCCACGCGGCCAACAGAGTCTTGTAACTTGGGCTACACCGAGACTCAGTGAAG
ATAAAGTGAAGCAATGTGTTGATCCAAAGTTAAAAGGAGAATATCCTCCTAAATCAGTAG
CCAAGCTAGCAGCGGTGGCAGCATTATGTGTGCAATACGAATCTGAGTTTAGACCAAATA
TGAGTATAGTTGTAAAAGCTTTGCAGCCACTTCTCAAACCACCAGCACCAGCCCCAGCCC
CAGTACCGGAATCCTGAGTTTGTGCACCTTTTAAATACCAGCCATCTTCTTCGTGCAATA
GAGTTGGGTTCTTTGTTCATACAAAGTGAGAATTATACTCTGATTTGGGAAAAACATAGA
CATGATCTTACTATTAGTTTTCATTTTGGTGTTAAAGAAGAGTGCTTAATATTTCTCATT
TGTTATGTGAGGTATTGGAAACAGGCTTTTTTTACTTGATTGGCGTGGAGAACAAACATG
TTTTGCATTTGGTGTCTTTTTTTTTTGTTCTCCTTTTCTGAATATATTGACAAGCTCTGT
TTAAGGGTTTCTGAATCCACCATTTGAAATTGTTATTCTTTTTAACCTTTACACAGTC
>AT3G50060.1 | myb domain protein 77 | Chr3:18557607-18559326 REVERSE LENGTH=1720 | 201606
CGACTGTATCACACGCTCCATAAACTAATAAACAGACGCACCGAGATCACGACACGTGTA
CACCTACAGCTGTATCCCAAAACTTTCAAAACCGCTTGCGTGGAAGAAGCGGTGCATGAC
TTTCTCCACCGTCTCTACCGGTTACCGGTTATTATCCATCCTCCTCTCTATCTCTCTCTC
TGTTATAAATACCTTTTTTCTCCTCTCTTCAGTTTCCTCCACCTTCTTCTTCTTCTTCTT
CTTCTCTACAACAAACAAACAAAAGATCTGTTTCAATGGCGGATCGTGTTAAAGGTCCAT
GGAGTCAAGAAGAAGATGAGCAGCTACGAAGGATGGTTGAGAAATACGGACCGAGGAATT
GGTCTGCGATTAGCAAATCGATTCCAGGTCGATCTGGTAAATCGTGTAGATTACGTTGGT
GTAATCAGTTATCTCCGGAGGTTGAGCATCGTCCTTTCTCGCCGGAGGAAGATGAGACTA
TTGTAACCGCCCGTGCTCAGTTTGGTAACAAGTGGGCGACGATTGCTCGTCTTCTTAACG
GTCGTACGGATAACGCCGTTAAAAATCACTGGAACTCTACGCTTAAGAGGAAATGCAGCG
GAGGTGTGGCGGTTACGACGGTGACGGAGACGGAGGAAGATCAGGATCGGCCGAAGAAGA
GGAGATCTGTTAGCTTTGATTCTGCTTTTGCTCCGGTGGATACTGGATTGTACATGAGTC
CTGAGAGTCCTAACGGAATCGATGTTAGTGATTCTAGCACGATTCCGTCACCGTCGTCTC
CTGTTGCTCAGCTGTTTAAACCAATGCCGATTTCCGGCGGTTTTACGGTGGTTCCGCAGC
CGTTACCGGTTGAAATGTCTTCGTCTTCGGAGGATCCACCTACTTCGTTGAGTTTGTCAC
TACCTGGAGCTGAGAACACGAGTTCGAGCCATAACAATAACAACAACGCGTTGATGTTTC
CGAGATTTGAGAGTCAGATGAAGATTAATGTAGAGGAGAGAGGAGAAGGACGTAGAGGTG
AGTTTATGACGGTGGTGCAGGAGATGATAAAAGCTGAAGTGAGGAGTTACATGGCGGAAA
TGCAGAAAACAAGTGGTGGATTCGTCGTCGGAGGTTTATACGAATCCGGCGGCAATGGTG
GTTTTAGGGATTGTGGAGTAATAACACCTAAGGTTGAGTAGTTTTGGTTTAGGGTTAAAA
CTTGAATCGATTGGGGATTTTCAAGAGCATTCATTTTTGGGGTTTATGGTAAAATTAAAA
ACAAAAACAAAATGTACAGAGGAATTAAAATTTCTATGGAATAATCTTAAATCTCAAATA
TTTGTTACTTGTTTTGGTGATTCATAACCAAAATCTATAACAAGTCTAAATCTAAAAATT
GAACCTTGATTAGTGAGACATTATCATACAAAGAGACATACTGAGTTAGTCAACAAAATG
TAGGATAACTACATTCTTACATATTGTATAGATGAATTTCATGTTAATCCTTTCATAGAG
CTATACAGTAACCATGATTAGTGAGACCTTGTAACATGTAGTATCAAAATCAACAAAGGT
ATAGATTTAACATCTATTTGAAAACATTCGAACCTTTTATTTGAAAATCTTTTGCTTGTT
GTAAGAGATTTACTCTATAGTCTATAGATAGTAATTAAACCTTTTCTATAGGTTTGGTAG
ATTACTTCACTTTTATATAAAATTAATTACTGTCAAATCG
>AT2G31030.1 | OSBP(oxysterol binding protein)-related protein 1B | Chr2:13206004-13207815 FORWARD LENGTH=1470 | 201606
ATGGAAGCTAGAGTAATTTCTTGCACTACTTTTGGAGACAACAAGGTCGTGAAGATTGCT
GTTCTGAATCATCAAGCAATTACCAAATACAAAGCCGGAGAAAACGAAACGACGGTTGTT
GTTTCCGATGATACATGCCCGGAGAAAGATGTCAAAGAGATTAAGAAATTCTGTGAGAAG
CTCGGTTACGTTTACGAAGGCAGACTTAGCGAAGAGTACACTCAAACCAACACTGGACCC
GATGATGATTGGATTACTAATGGCTTTGAGTCAGATGATGACGTTGATCCTTCTATCAAG
ACTATTGGATTTAACTATCCTCATGTCAATAGACGAAATAAATTACCTGATCCGGTTGAA
AAAGAGAAAAGTGTTAGCCTTTGGTCAATGATCAAAGACAACATTGGCAAGGATCTTACT
AAAGTTTGTCTTCCTGTTTACTTCAATGAGCCACTATCCTCTCTACAAAAATGCTTTGAA
GATTTGGAGTATTCATATCTTCTTGATCAAGCTTCTGAATGGGGAAAAAGGGGCAATAAC
CTTATGAGGATTTTGAATGTAGCTGCATTTGCTGTATCTGGTTATGCATCAACTAAAGGA
AGAATTTGCAAACCCTTTAATCCAATGTTAGGGGAAACATACGAGGCTGATTATCCCGAT
AAAGGCCTTCGATTTTTCTCGGAAAAGGTAAGTCATCATCCTATGATTGTGGCATGTCAT
TGTGATGGCACCGGATGGAAATTTTGGGGAGATAGCAATTTAAAAAGCAAATTTTGGGGT
CGATCAATTCAGCTCGATCCTATCGGTTTGTTGACTTTACAATTTGATGATGGTGAAATT
GTGCAATGGAGTAAGGTGACTACATCAATATACAATCTCATACTTGGTAAATTGTATTGT
GATCATTATGGGACTATGCTGATTGAAGGTAACGGTGAATACTCATGTAAACTTAAATTC
AAGAAACAGTCGATGATGGATAGAAATCCGCATCAAGTTCAAGGTATAGTAGAAGACAAG
AATGGAAAAACAGTGGCTAAGTTGTTTGGAAAATGGGATGAGAGTATGTACTATGTGATG
GTCAATCAAGGAAAGGAGAGTGAATCTCATCTTTTGTGGAAACGAAACAAACCTCTCGAA
AACCCTACAAAGTACAATCTTACACGGTTTGGGATCACATTAAACGAGCTCACGCCTGAT
TTAAAGGAAATGTTGCCACCAACAGATTCCAGACTTAGACCGGACCAAAGGTATTTGGAA
AAAGGAGAGTTTGAAATGGGAAACAGAGAGAAGTTGAGGTTAGAACAAAGGCAAAGACAG
GCGAGAGAGAAACAAGAGAGAGGCTGGAAACCAACGTGGTTTAGTAAAGAGAAAGGAAGT
GAGACTTATAGATACATTGGAGGTTATTGGGAGGCTCGAGATTCTGGTCGCTGGGATGAT
TGTCCTGACATCTTTGGTCAAGTTCACTGA
>AT4G08869.2 | Putative membrane lipoprotein | Chr4:5657276-5659574 REVERSE LENGTH=648 | 201606
TTGCTACGACAATATGTGGGAGAGAAACGACCATGTCTCGCATGCGGGTAATGTCGACAA
GGGCAATGACTCATGTCAGGGTGTCAACTTCACGATGCTCCCAGTCTGGTTGTTAATCAA
CGGACGCTGCTTGGTGTTGACAATCGTGACTCAGTGATACATGTTGTCGGAAGAGACATG
ATTAGTGGAGGACCTAACGGCGAAGTAGCTTAGTAAACTGCCTTAGCTCTCTATATAAAC
CTTCGACTCCCATTAGAAATTCCTCACCCTAGAAACGCTCTAAGTTAGTTTCGCTAAGGA
ATCCTGAGAAAAGTTCTGATTTGGAAGTCGATAACCAAATAGGAGAAAAATACCAATGGA
TTCAAGGGGTAGGAATAGCTGTTTCCCAAGGATGCGCGGAGCACCTATAAGTTTCGTACA
TCGATAATTACCAAAACAATGAATTCAAAAGAGACAACATATCTTGATAGTCCAGCAGTG
AGTCCTTCAATTGATCAATATCTAGTGGATATACATCTCGGGCACTCTTTTCTTCAAGGC
GTAATGAGTTTTTGTTATGACTGCGGAAAAGCTTGTTTTAGAAGGGGTAAAAATCTTGCT
AGGTGTAAAAAATTTGTTTGTCGTTGCACTAAGAGTGGTATCAAATAA
>AT3G63400.1 | Cyclophilin-like peptidyl-prolyl cis-trans isomerase family protein | Chr3:23412024-23415659 FORWARD LENGTH=2084 | 201606
ATCCAAAACATAATTAGTATAACGATACTACTACTAACCGACTGGACTAGATTATTCTAC
TTGATATATCCTCTCGAGAACTATTGCTGCCGCTACTCGTTTCATATCTCCGTCTCCGGC
TCGATCCGCCAAGTAGAGTAAGCAGCAATGACTAAAAAGAAGAATCCTAATGTTTTCTTG
GATGTATCAATTGGTGGGGATCCCGTTCAACGGATTGTCATTGAGCTTTTTGCTGATGTT
GTCCCCAAGACAGCGGAAAACTTCCGTGCCCTCTGCACAGGTGAGGCGGGCGTTGGAAAG
TCCACTGGGAAGCCTCTACATTTCAAAGGATCATCTTTCCATCGGGTTATCAAAGGATTC
ATGGCTCAGGGTGGTGATTTTTCCAATGGGAATGGCACTGGTGGGGAGAGCATCTATGGT
GGGAAGTTTTCAGATGAGAACTTTAGATTGGACCATGATGGAGCTGGAGTCCTTTCAATG
GCAAATTGTGGCCCAAATACCAACGGGTCCCAATTTTTTATACTTTTTAAACGCCAACCA
CATCTTGATGGGAAGCATGTTGTATTTGGCAAAGTCGTTGAAGGGATGGCAGTAATCAAG
AAAATGGAACTTGTGGGGACGAGTGATGGGAAACCTACTAGCCCAGTCAAAATAATAGAC
TGTGGTGAAACGTCTCAGATAAGAGCACATGATGCTGCTGAAAGAGAAAAAGGGAAATCG
AAAAAATCAAACAAGAACTTTTCTCCTGGTGACGTATCTGACCGTGAAGCTAAGGAGACA
CGCAAAAAAGAATCTAACGAGAAAAGGATAAAACGAAAAAGAAGATACTCTTCGTCAGAT
TCATATAGCTCAAGTTCCGACTCAGATTCAGATTCGGAATCAGAAGCATATTCATCTTCC
TCCTATGAGTCTAGTTCTTCCAGTGATGGGAAGCATAGGAAGAGGAAGTCAACAACAAGA
CACAAAGGCCGACGCGGGGAAAGAAAGAGTAAAGGACGAAGCGGGAAAAAGAAAGCTCGG
CCAGATAGAAAACCAAGCACGAATAGTTCAAGTGACACGGAGAGTAGCAGCAGTTCTGAT
GATGAGAAAGTGGGCCACAAAGCCATAAAGTCAGTGAAAGTTGATAACGCTGATCAACAC
GCCAACTTGGATGACTCAGTGAAATCAAGGAGCAGGAGCCCAATTCGTAGGAGAAACCAA
AACAGCAGGAGCAAAAGTCCTAGTAGGAGCCCTGTGAGAGTTCTTGGAAATGGAAACAGA
AGTCCTAGTAGGAGCCCTGTGAGAGATCTTGGAAATGGAAGCAGAAGTCCTCGTGAGAAG
CCAACAGAGGAAACTGTGGGGAAATCTTTCAGAAGCCCATCTCCAAGTGGTGTGCCCAAG
CGCATCCGAAAGGGGCGTGGGTTCACCGAACGCTATTCCTTTGCTCGGAAGTACCATACT
CCTTCTCCTGAGCGTTCTCCTCCTAGACATTGGCCTGACAGAAGAAACTTTCAGGATAGG
AACAGGGATAGGTATCCGAGCAACAGAAGTTACTCTGAGCGCTCACCGAGGGGACGCTTT
AGAAGCCCACCCAGAAGAAGGAGCCCTCCAAGGTACAACCGGAGGAGAAGGAGCACTTCT
CGGAGTCCAGATGGGTACCGTAGACGATTGAGAGACGGAAGCAGGAGCCAGAGTCCGAGG
CATCGTAGCCGTAGCCAGAGCCCTAGAAAGAGGCAGCCAATTAGCCAAGACCTGAAATCC
CGTCTCGGGCCACAGAGATCCCCCATCAGAGGAGGACGCACCTCTCCTGCAGAATCACTC
AGCCCTTCTCACTCACCTTCTCCACCAGGAAAGAGAGGTCTGGTTAGCTATGCGGATTGA
TGGTCACTCTCATCCATTGGTTTCTCTGCTGACTTGCGAGTTTTTGTTTTAATTTCCGTG
TTTTAGTGCAAGCAATAATAGGTAATGATATTTTTTATGTTGGTCGGATATATAATACTC
TACCTTAGTTGCATTATTACAGATCGTGGAACATTGATCAAATTGAGACTGATATATGTT
GGCAGAATTGAGTTTGGGAATCGAAGTTTGTAGAAAATTTATCG
>AT1G24485.3 | ER protein carbohydrate-binding protein | Chr1:8678858-8681894 FORWARD LENGTH=1725 | 201606
ATGGAAGAATCAAGCATGGCTCAAGCTTCTCTTATTTGCCTCCTCCTAAGTTTTTCCATC
ATAATGCTTTCTAACGCAGCCGACATAAGCATCGACTGTGGATCATCAAGTTCGCACATT
GACGCGGACAACAGAACATGGGTGGGAGACACAGACTTTGTTGCCACCGGTTTGACTTCT
AAATTTGTACCGTTTAGCAAATTCCCTGCTGAACTAACCACACTCCGGTATTTTCCTACG
GGAGAGACCAACTGTTACACCAACATTCCGGTGGAAAAAGGTGGGAAAGTCTTAGTTAGG
ACGAGATTCCTCTATGGTGATTATGATGAAGAATCCACGTATCCGACATTCGATGTAGTG
TATGATGGTAAACATCGATATTCGGTCGTCACAACGACATTTGAAACCGTTACTGAATCG
GAAGCGATATTTATTCCTGAAAACGGGAATATCAGTGTTTGCTTTTTCCGTACGCTTTCT
AGCAAAACCCCTTTTGTGTCTACCATTGAAGTACGAAGGTTGGACGACTCTATGTACACC
GATCTTGGCCCTAAGGAAGGTTTCATCCTCCAGCAAAGGATCGCCTACGGTGCGCAGGAA
TTAGTAAGGTTCCCATATGATCCTTATGATAGAATATGGATGCCAGCATCGGTTTTTGCC
TCACATCTAACAAGTTCTGCCACTTCTATCGACACAACAGGAGCTGACAATCGACCACCA
GAGATTATCCTTCGGACTTCTTGGTCGCAGAAGGACATGGCTTTCTATGATATAAAGCTA
CCTTTTTCTGGAGTGACATTTTACATTGTCATTTATTTCTCCGAACCACTAAGCCTTGGT
TCTGACCAAAAGCGGTCTTTCAATGTTTACTATGAGGACAAGCAAGTGGGTTCAGATCTA
ATTGTGCCACCTTTCGGGGCAGTGACTCAAGCTTCTTTGAGGGATGTGGTGAAGACTGAG
CTTGCCTATCTGACTTTTGAAGCTACACCAGACTCGACTTTGGACCCACTCATCAACGCT
CTCGAGCTCTATGTCATTAGTAATAGTGGTGGAAGTGGAAACGGGACGAATTCAACAAGC
ACGAGCGGTGGTGGCAGCCCTAGTCCTGGTGGTGGTAGTGGCAGCCCCCCTAGCACTGGC
GGTGGTAGTGGCAGCCCCCCTAGCACAGGCGGTGGTGGTGGCAGCCCAAGCAAGGGCGGT
GGTGGAGGCAAATCCGGAGGAAGCAATAATGGAGATGGAGGAACCAACAAAGCTAGTGAA
GATGAAAAATCTGCAGATTCTTCAGGTAAATCAGGAGAGGAGAAAAGCAGCAGCAACTTA
GCTTTACCTCTTGGAATTTCATTACCGACTTTGTTAAGTCTTGGAGCTGGTGGTTGGGGC
GTCTGGAAATATTTCATCAAACCTAGGCGCCACCCGGAATCAGAATGTTCTGCCACTCAA
ACAGAATATAAGTTTACAAGTGAATATGGGAAACGCAACAGTAGTGAATGCTGGGCAATG
ACGACGACTTACATCTACTACATGCGGATCCATCATCACTCATCACCCTCCAATATATGT
TATTCTTTTTTTCTCCTGATTTATTGGTTGTTAGATGTAATTTATACTATTTCAGTCTTT
TCATCGTATGTTTCACATATTTTTATACTTAAACAAAAATCACTAACAATCATGAAATGT
TTATCTCTATGGTTTTCTCCACCAAAGTTCGGGTATAGATATTAG
>AT1G08410.1 | P-loop containing nucleoside triphosphate hydrolases superfamily protein | Chr1:2646144-2649440 FORWARD LENGTH=2267 | 201606
AAAAAAATCGCTTTGATAAAAAAATTTAGCTTCTCCGTGCAGCGAGTGTAGTCGGCGGCT
GACGTTTTCTTTACCCTAACACTTTTGAAGCAACATAACAAACGCGCCGCGAATCCATTT
TTAAGGGTTTAGAGACTTTTAGGGTTTACTTGAGAACAGAGAGATGGGGAAGAGCGAAAA
GACGTCGTTGGGGCGATCACTCGTGAAGCACCACAACCATATGATACAAGAATCCAAAGA
CAAAGGCAAGTACTACAAGAATCTACAGAAGAAAGTTCTCGAATCTGTGACTGAGGTCAG
TGACATCGACGCCATCATTGAGCAAGCTGAGGAGGCAGAGCGTCTTTACACCATTAATCA
CAGCTCCTCCACACCTTTGTCTATCAATCTAGACACAAATTCTAGCTCAAGTGTTATAGC
AGCTGAAGAATGGAGAGAGCAACAGAAGATAGAGGAGGCTTTACACGCCAGTAGTCTTCA
AGTACCTCGAAGACCTCCGTGGACACCTGAAATGTCAGTGGAAGAACTTGATGCTAATGA
AAAACAAGCTTTTCTAAATTGGCGCCGGATGCTTGTGAGCCTTGAGGAAAATGAAAAGCT
AGTGTTGACTCCATTCGAAAAGAACCTTGACATCTGGAGACAGCTTTGGAGAGTGCTTGA
ACGCAGTGATTTGATTGTTATGGTAGTTGATGCTAGAGATCCACTGTTTTACCGCTGCCC
TGATCTTGAGGCATATGCTCAAGAAATTGATGAGCATAAAAAAATAATGCTTCTAGTGAA
CAAGGCGGATCTTTTACCTACTGATGTCAGGGAGAAATGGGCAGAATATTTCCGCCTTAA
CAACATTCTGTTTGTTTTCTGGTCAGCCATAGCTGCTACAGCTACCCTAGAAGGTAAAGT
CTTGAAAGAGCAATGGAGACAACCCGATAACTTGCAGAAGACAGATGATCCAGACATTAT
GATATATGGCAGAGACGAGCTGTTGAGTCGTTTGCAATTTGAGGCTCAAGAGATTGTCAA
AGTAAGGAATTCTAGAGCAGCATCCGTATCATCACAGTCATGGACTGGTGAATATCAACG
TGATCAAGCCGTGGTTGGATTTGTTGGGTACCCAAATGTTGGAAAGAGTTCTACAATCAA
TGCATTGGTGGGTCAGAAGCGAACAGGTGTCACCTCTACCCCAGGAAAAACAAAGCATTT
CCAGACTTTGATCATCTCTGATGAGCTTATGCTATGCGATTGCCCTGGTTTAGTCTTCCC
TTCGTTCTCAAGCTCAAGATATGAAATGATTGCTTCTGGTGTACTTCCGATTGACCGGAT
GACGGAGCACCGTGAAGCTATTCAGGTGGTGGCTGACAAGGTCCCTCGCCGTGTAATTGA
GAGTGTGTACAACATTTCTCTTCCTAAACCCAAAACCTATGAGCGTCAGTCCCGCCCGCC
TCATGCTGCAGAGCTCTTAAAAAGTTACTGTGCTTCTCGTGGCTATGTTGCCTCGAGTGG
ACTACCGGATGAAACGAAAGCTGCAAGGCTGATTCTGAAAGATTACATTGGAGGTAAGCT
GCCACATTATGCAATGCCACCTGGAATGCCCCAAGCTGATGAACCGGACATAGAAGACAC
TCAAGAACTGGAGGATATTCTCGAAGGTTCAGAGTCCGATGACTCTGCAGTAGGAGATGA
GACAGAAAACGAGCAAGTTCCTGGTATTGATGATGTGCTAGATGATCTGAGCTCGTTTGA
TCTTGCCAATGGGCTTAAGTCTTCAAAGAAAGTGACAGCAAAGAAGCAAACCGCGTCACA
TAAACAGCACAAAAAGCCACAGAGGAAAAAGGATCGGACTTGGAGGGTTCAAAACACAGA
AGATGGAGATGGAATGCCTTCTGTTAAAGTTTTCCAGAAACCAGCTAACACAGGTCCTCT
TACGATGCGGTGATTATCAAATTGTAGTCCATCCAAGCAAAGATGGCAACCGAAGCTACT
TAAAGTTTTTTTTTTTTTTTCAAAAAATGTAACAGCAGTTGAACCTGTCGCAGTAGTTCT
CGAGTGTCTTGATGTTTTTGTTTTTATGATTAAAGTCTTATTTTGGGGAAAAGTAGAAAA
AAGTGACAACTCAAATCTGGTGGAAAATGGAGAATTGTTTTTGCCAGTTGGAGATACCTA
TCGCTTTGTTTTGAGAATATAATAGCCATAAATAGAGTTTTCATGTAACTTTAAACTTTT
TTCTTATTTGGGGTTTGGACTCTTTTGAACAATAAATAGTGATAATG
>AT3G27390.2 | transmembrane protein | Chr3:10133177-10136665 REVERSE LENGTH=2516 | 201606
AAAAAATAAATTAATAGTTTTAACTGCAAATTTTGACATTTTCATGACGTCTCGTTTGAT
CTACACATATTGTTTGACCTCTCTCTATCTCTAAGTTTACATATTCGCTAATGCGTTGAG
CTCAAAGCATCCACGACAAGATAAGTAGAAAAAAAAAGACATCCTTTTTTGGTTCTTCTT
CTTCTTCTTCTTCGGACAAAAAGGTCAGTTTTTGCTTTTTGGTTCTCGTGCTTTGATTTT
TTTTATTTGTTTATTGAGAAGAGAAACAGTTTCTTAACCGTAAATCTCTCTACTCAAATC
TGTACAACCCATGTGAGGACTTTTAAAGCCAAGATTTCAACTTGTTTGTTTTTAGTAATT
TTAAAAGACTTGTGTGTTTGCGGAGAGCTTCAAAGTTTTCGTAATTAAGAATTAAATTCC
AGCTCTTCTTTACTTATTTTTGAATTTACTCTGTTTCGAATCTTTATATGTTTCAGGAAG
AAGGTGTTGACTGATTCTTAAGATGGGTTTGTGTTAAGTTTGTGAGTATAGTTGAAAGTT
TCAGTTCAATTTCAATGGAGCCTCCAATAGGATTTCGAGCTTCTTTATTCCAATTCTTAC
TCTTCCTTCCTTATTTCATTGGATTGCTATTTCTGGGTTTCATCAAAGGTATTGTTTTGT
GCCCACTCGTATGCCTCGTTGTGACTATAGGCAACTCCGCGGTCATACTGAGTCTTCTAC
CAGTCCACATCGTTTGGACTTTCTATTCAATCGTGAGTGCCAAACAAGTAGGACCAATCT
TGAAGATCTTTCTATGCTTATGTCTTCCTGCTGCCATCATTCTCTGGCCTATTGTTGGTA
TTTTAGGAAGTGTTTTGGGAGGAGCTTTATATGGTTTCTTCTCCCCAATTTTCGCCACCT
TTGATGCTGTTGGTGAAGGCAAGCCTTACCAGTTTTTCCATTGCTTTTATGATGGAACTT
GGAGCACCATGCAACGCAGCTTCACCGTTGTTCGGGATTTTAAAGATGTTTGCTTTCATT
CATACTTCTCACTTATGGATGAGCTGAAACAAAGCTGTCCGGATCGAAAATATTATGAAA
TAAGGCTACTTCAACTTCCAGGGGCTTTAGTAGTTTCAGTTCTCGGGATACTTGTTGATC
CTCCGGTTATCTCACTTGTAGCCATATGCAAAAGCCCTTATATGTTGTTCAAAGGATGGC
ACCGTTTGTTTCACGACTTGATTGGACGGGAAGGTCCATTCTTGGAGACAATGTGTGTCC
CCATAGCAGGCCTCGCGATCTTACTCTGGCCTTTGGCTGTCACGGGCGCGGTTATTGGAT
CAGTTATCTCTAGTATCTTCCTTGGTGCTTATGCAGGAGTAGTCTCATATCAAGAATCAT
CTTTTTACTATGGACTCTGCTATATAGTTGCCTCTGTCTCCATTTACGACGAGTATAGCA
CCGATATACTTGACTTGCCTGAAGGTTCTTGTTTTCCAAGGCCGAAATATCGAAGAAAGG
ACGAGGAACCAACGCCTTTTTCTGGTCCTGTACCAAGACTAGGCTCTGTCAAGAACGCGT
CATCGATGAGAGGAGGATCAGTCAGAGTCCCTATGATTGATATTAAGCCTCTCGATCTGT
TGAATGAGCTCTTTGTGGAATGTAGAAGATATGGAGAAGTTTTAGCGACAAAAGGACTGA
TAAACTCGAAAGATATCGAAGAAGCGAGATCTAGTAAAGGCAGCCAAGTGATCAGCGTTG
GTTTACCGGCTTATGGACTTCTTTACGAGATTCTTCGCTCAGTCAAAGCCAATTCTTCCG
GCTTGTTACTAAGTGACGGTGTAACTGAAATAACTACCATGAACCGCCCAAAAGACGTCT
TCTTTGATTGGTTTCTGAATCCGTTTTTGATACTAAAGGAGCAAATGAAAGCTACAAACT
TGTCTGAGGAAGAAGAAGAGTACCTCGGAAGATTAGTTTTGCTATTTGGAGATCCAGAGA
GGCTAAAGAGCTCGAATGCCATTTCCGCGTCTCCTCCTCTCACCGAACGTAAAAGAGCCG
AACTCGATGCCTTTGCTCGCAGGATGCAAGGGCTAACGAAAACGGTATCAAGATATCCAA
CATTTCGTCGACATTTTGTGGCATTAGTGAAGAAACTATCGGAAGATTTGGACTTGAAAG
ACAACAATTCGGCTAAGGACGAATCGATAACAGAACCGCCAGCTCCGGTTAAGATCATTT
CGCGGATATTCAGTCAGAGATCGTTCAGAAGAAAAGGAAGTGTCAATGGATCTGATCAAG
AATCGCAAAAGGGTGTCTCAAGGAATGTAGATATAGTTTAAACATGGAACGTGTGGTGTG
GATATTTGAAACTTAAAACGCATTTAGTTCTTTGCTTTATAAACTTTGTCATTCCTTGTA
AAGATTTTTCAGACGTTTTTATTTATTTATAGAACAGTGTATGTTTTCGTTTATGAAACT
GCTCAATTTTGTTGTTGGTTATCAAATACTATCAAGTAAACATCATTATGTAACAA
>AT5G22660.2 | FBD%2C F-box%2C Skp2-like and Leucine Rich Repeat domains containing protein | Chr5:7536236-7537990 REVERSE LENGTH=1582 | 201606
AAACGAAGCTTTCCTAAGAAGTCTTAGAGAGAAACTAAAGACTCTTTGTAGCGGATCTGC
GAAGGCAGAGCTATTGGTTTGTTTGGTTATTGGTTTCTTCGGCAGCTAAGAATCGACCAT
TTTGGTGAAGATAGCAAATGAGTAACCAAGGAGCAATTCGTAGATCTGGAGAAGATAGGA
TAAGTAGCTTACCTGATCATTTGCTAAGTCAGATACTCTCTAATCTTCCTACAGAGAATG
CTGTTACTACTAGCATTTTGTCCACCAGATGGAAAGATCTCTGGCTTTCAACCCCTGTCT
TGGATATAGACATTGATGCTTTCGATGATGCCACTACATTCATCAGTTTCGCCACTCGGT
TTCTTGATTCTTTTAAAGATTCATGCTTACACAAGCTCCAGATTTCTTTTCAGATGGAAG
CTGTTGATATGTGGACAATCATACCGTGGATCGAAGACGCTGTTAAGCGTAGAATCCAAC
ATCTTGAAGTTGACAGTCGTATTGATCATATGATTGATACGCTGCCTCTAACCGTTTACT
TAAGTGAGAGTTTGGTTTCATTGAGACTTCATCTTGTGATGCTGCATCGTTTCGTGTTTG
TGTCATTACCTAATCTTAAGGTGATGCATTTAGAAGAGAATATCTATTCTTATGCTGAGA
CTATGGAGAAGTTTATCTCATCATGCCCGGTTCTTGAAGATTTAACTGTTGTTAGAAATG
TAGATGAAGCCACTGAGAAGGTTTTAAGGGTGAGCTCTCAGTCACTAAACAGTCTCAAAC
TCGTTATTGATAGTTCCAAGTGTTGGTATAATGATGATAGTGACGATTGGAAGGTTGTCA
TTGATGCTCCTCAGCTCGTGTATCTAAGTCTTAAAGATGATCAGTCAGTGAGTTTTGTGA
TAAACAATTTGTGTTCATCTGCAAAGGCAGATATCAAGGTCAGTTTTAATGTGTCCGATA
TTTGGGATCTAGAGGAGTCGTTCGAGAGAAGCAATGTCGGTAAATTTCTCACCGGGCTCT
CAAGCTTAAGGGACATGACTATTAGTGGAACAACTTTGAAGATCATTTGTCACTACTTGA
AGCACGAGCCGATGCCTCAGTTTCGTAACATGACGCGGTTACATGCGAAATTCTATGTTT
GTGATTTGGAAATGTTGCCATGCGTTCTTGAGAGCTGTCCAAATCTCAAATCACTTGTCT
TGAAGCTGAAAGGTGAAATGGAAAATGAAGAAATCAGTCTATCATCATCAGTGCCGAAGT
GTTTGCAATCAAGCCTTGAGAATGTTGAGATTATACGACCAAACTATGGAAGTGGAGAAG
AGATGAAACTATCAAAATATTTCCTTGAGAATTCGCTAGTCCTCAAGAAGTTTAAGCTAT
GCAGAGATTGTCATAGCGAGGAACAAGAGTCTCTCGTCGTTAGGGAACTCATGACATTCC
AGAGATGTTCTAGTGCTTGTGAAATCAACGTTGTTAGATTTCAAAGATAGGCTTGGTAAT
TTGATTTGGCTATTATGCATCAATTTTGGTGTTTATACTCTATAAGTAATAAACTCAATT
TGTGTTTGCAATTCGAGTCTTC
>AT4G19645.5 | TRAM%2C LAG1 and CLN8 (TLC) lipid-sensing domain containing protein | Chr4:10689806-10691941 REVERSE LENGTH=1202 | 201606
CTAATTACATGTTATTAACTATTAAGCATATCCTTAAAACAAAACCCAAACTGAATTATC
TTTGTCAATAGTTGTCTTCTCTCTCGATTATTCTTAAGATAACTACTTTGGTAGTTTTGT
TTTTTTAATTACTACTGCACCCTCTTGCGCTTCAAGTTACTTGTAATGATGATGATAAAG
CTTGAGAGAAGTGATTAGTCTGTAGAAGAAGAAGAGTTAAAACCATTCACCAAAGAAGAA
ATTGAGAACTAGAGACAGTCATGGAGATCAAATCTTACCAAAATCAAGCAGAGTATTTTG
TTGAACACTATTTATTAGCAGATCCATTTCTTCCATATACTTCTGTTCTTGTTGGAATCT
GTCTTTGCAAATTGGTATATGATCTTACGGAGTTATTCAGCTCAATTCATGTCAAATCAT
ACTCAGCTCTCACAAAAATAAAGAGAATTGAATGGAACAACAGGGGAATTTCTACAGTCC
ATGCGATCTTTATCTCATTCATGGCATTATACTTTGCGTTCTTCTCTGATTTGTTTTCTG
ACCAAAGAAGCCTTGAAACCCTTACGGTGTTTCGTAACTCGCCTCTGTCTACCTTTGGTT
TAGGAGTATCAGTTGGTTACTTTCTTGCGGATCTTGGAATGATCTTTTGGTTATACCCTT
CTTTAGGAGGATCAGAATATATATTACATCACTGCTTATCTGGAACAGCAGTAGCGTATT
CTTTGTTCTCTGGAGAGGCTCAGCTTTACACATACATGGTTTTAATCTCTGAAGTGACTA
CACCAGAGATCAATCTTAGATGGTACCTTGACATTGCTGGTTTGAAACGATCTAAAGCTT
ATCTTGTTAATGGAGTTGCTATATTCTTTGCTTGGTTGACAGCAAGAATTCTTCTGTTCA
TCTACATGTTTTACCATGTCTACACACATTATGATCAGGTGATAGAGATGCATACATTCG
GTTATCTACTGGTATTTGTTGTACCGATTTCATTGAGTGTCATGAACTTGATCTGGTTTG
GTAAGATAGTGAAGGGATTGAAGAAAACTCTTGAGAAAAGACAGTGAAGAAAGAGTTGTG
TTTTTTTTTTTATGTAAATATAAAACTCTTATGAAGAATCTTACAAGTTTATAAGCAACA
AAGATATGGTTTGTTTCTAACTTTTAGCTTATACACTAATTATGTTCAAAATCTCATTCC
CA
>AT3G59570.1 | Ypt/Rab-GAP domain of gyp1p superfamily protein | Chr3:22000831-22006132 REVERSE LENGTH=2708 | 201606
CAAAGTCAAACAATATTGTTGTCGATTTCATTTCAGCTTGTTCGTAACAAATACAAGTTT
CTTGATAAAGTGTAACAAATTGACTAATTGAAATGTCAACCTAAATTAAAAAGAGAAACT
TTTGCGAAACACAGAAAAAGAGAAAGAGAGAAAAGGCAGGCAGGGATAAATCAACGGACT
TTCCCTGGGAAGAAAAAATGTTCACCGGAGAAGAATGTCCTCCATGATCTTCTTCTACAG
GTTTCTGTACTGCTTTTGGGCTGCTTTGAGAACGGATGATTCCGTTTGTGAAGGAACAAG
TGGGAATTGGGGAGGGAGGGTTGGTGTTTGTGTGTTTTGATTACTGATGTTTTCTGCTGG
AGAGGGAAAGAAATGGACTCGTCGGAAAGCTGGTCTTGTAAGTCTACAAAAAGTGGCATC
TTTGGTTCGGGATCTGAGAGAGCCTTGTCTTTCACAATCTCGCATACAAGTTGTTTTGAC
TATTGGCAAAATGCTTAAGCCTGAGAAGTGGCAGGCTTTATTCGATGGCGATGGAAAGGT
TTCCAGTTTCCACAAGGCGCTCAAATTAATTATTTTGGGGGGAATCGATCCATCCATAAG
AGCTGAAGTTTGGGAATTTCTCCTTGGCTGTTATGCATTAAGCAGCACCTCTGAGTATCG
TACGCAACTCAGGGTAGCTCGAAGAGAACGATACAATGAGCTGCTCAAGCAATGCCAGAT
GATGCATTCGACTGTGGGAACTGGTTCACTTGCCTATGTTGTCGGATCTAAAGTTATGGA
TATGCGAAAATCATACAAAAATGAGGTAGTAAAGGAGGATATAGATGAAAGCCGGGAAGC
TTGTTTAGATGGGCATGAGAACACTGACAATCACGGTGATTGGAGTAATAATGATACTGA
AAAATCTCCTGTGCGCAGAAGTGGAAGCTCCAGTGAGTCAGTTGACCTAGTCAGTCCTGA
TAGCACAATATATGAAACTTCTTCTTTTGTACCCCCGTCCAGTCCATATGGCTTTCCTTC
CCCTGGTCCATTTGCAGATGATATCTTTGACTTTCCCTCTCTACCGGTCACAGATTTGTT
TGGGAGGAGTAGTTTAGGCAAGAAAGGACTTTCTACTCCAGATGAAGAAACTTCAACGCA
AAGTGATTTAAGATCGGAGGATGAGAGAATGCACAGTTTTCGAATTGACAAGAATGCAGA
TTTAGTTATAGAACCGCATGGGTCTTCTTATAATGATGTAACTGCTTCTATTAACTCAGA
AATTGAAGTTGTACATCTTCAATCTGTTGAAAAGTTGTCTCATTCTGTCTGCACGTCAGA
GATTGTTGATGGTTTGAGAATATCAGATGTCCCTGAAACGCCGTCGGCAAGGGAGACTCA
TACTCGTGGTGGGACTGTAAAGGAAGATCGAGTCTCTGAATGGCTTTGGACATTGCACCG
GATAGTTGTTGACGTGGTAAGGACAGATAGCCACCTTGAGTTCTATGAGGATCCAGGAAA
TCTAGGTAGAATGTCAGATATCCTTGCGGTCTATGCTTGGGTTGATCCTGCAACTGGTTA
TTGCCAAGGAATGAGCGATTTAGTGTCTCCATTTGTATTTCTTTTTGAAGATAATGCTGA
CGCCTTTTGGTGCTTTGAAATGCTCATAAGAAGAACGCGTGCTAATTTCCAGATGGAGGG
ACCAACTGGAGTAATGGATCAATTGCAATCACTATGGCGTATATTGCAACTCACAGATAA
AGAAATGTTTTCACACCTATCACGTATTGGTGCTGAAAGCCTTCACTTTGCGTTCCGGAT
GCTGTTAGTGTTGTTTCGACGAGAGTTGTCTTTTAACAAGGCTCTGAGGATGTGGGAGAT
GATGTGGGCTGCTGATTTTGATGAGTCTTTTGCTGAAACTTTAGAGAAGGATTGCTTGAA
GCCGTTGGTTGTTCAGCTTCCAAAACGATCTGGAGTTGATATGGGGGACCATAAAATAGA
TGATGGAAATGGCACAACTACAAATAGTGAATCAACTTCAAAGAGCGACCGGACTTCAAA
GAGCAGTCTGTTGTCCAAGAGCGGTCTACTGCCAGAAAGTGGTCCATTGCCAAAAACTGG
TCCGCTGTCTGATGATTTTGGGATGAAGCCAGCAGTTTCATCCTGTGGGAAAGGAGATGA
CCCTCTTCCAGTCTTTTGTGTGGCGGCTATTCTAATCATGAATCGGCATAAAATCATGAA
AGAAACTCGCTCGATCGATGACATGATAAAGATTTGTAATGACAAGCTGCTTGCAATTAG
AGTGAGAAGATGCATACGCACAGCCATAAAACTTCGTAAGAAATACTTGTACAAGAATCA
GGTAATCAAGATTGAGAGCCACATTCAGTCTCAGAATCATAAACACCATGAGATACAGAA
TCAAACCGCGATGGAGAACCAAATCCCAGAAGAGATTACAAGTCATGATGAGAACTGTAG
CCAAAGACCAAGTTTATGCAATGGTCCTGTCATGCCCCTTAGAGAATGATGACTGATGAG
TACGATAGATTCCACCTATAATTTATAATATTATTTCTAGATTTCCATAGTCTGCTAAGA
TATACAAAAGAAGAACAATTGTAGAATAGGTAGGTCGTCTTTAGATTTTGAAGAAGGTTT
TGCTATAACATTTATGAGGTTATCTATGTATACTCCGTTAATTTATGTGATCGATATCTT
TGATTCCA
>AT4G24015.1 | RING/U-box superfamily protein | Chr4:12469742-12471261 REVERSE LENGTH=734 | 201606
TCAGTTCTCATTTGGGTGTTTCCTTTAATTTCAATTTTTTTTGTTGGGATTGATTTTTAA
AGTTATGGTTGATCCTCAATCACCAATCACACCACACCTATACCCACAAGCAATTCAACT
TAAACTCTACCAAGCCTTCATCTTTTCCATTCCTATCTTATTCTCCATCATTCTCTTCCT
CTTGTTCTATCTCTTTTACCTCAAGAGAAGAGCCTCTTCTCTCTCCTCTCCTTCTCCAAT
GATTCTTCCTGTTTCTTCGAGCCACCAGACTTCTTCGCATCTCCCCTCAGTTTGTTTGTT
AGATGTGAAAGTAGAGCTCAAAGACAAGCTTCATGTTGTTTTGTTCAATGAAGAACTAGG
AACAAGAGATTCTCTATGTTGCGTCTGTTTGGGAGAATTCGAGTTAAAGGAAGAGTTGGT
GGAAATGCCTTTATGTAAACACATATTTCATCTCGATTGTATTCACCTTTGGCTTTATTC
TCACAACACTTGTCCTCTTTGTCGATCCTCTGTCTCCATCTCCTCCACCAAAACCTCTGT
TGATGACGACAACGACCATCCAGATTCTCCTCAAACGTCACCGGTTTGATTCAAACCCCC
GAAGGAAATAAGCAAATACACAAGTTTTGTTAGTGAATAGATCGATACAAGATGTAAATC
TTAATTTTGCTGATACAAGATATCAAAATGTAATCCATCACATTATATATATTGGTTACA
CAGATTCATTCATA
>AT1G02420.1 | Pentatricopeptide repeat (PPR) superfamily protein | Chr1:493639-495158 FORWARD LENGTH=1520 | 201606
TGGAACCAAAGCTCAGATTTTGGATTTTGTTAGACGATTTCCAAATGATGATGATCCTCA
AGCCTTTATCTTCTCACCACGTTTCCAATTTCCGTCTCTCTGTATCGTTTCTTCACAGCG
TGGCACTATCGGATGCGAAGGTTCCTGTAGAAGAAGAAGGCGATGACGCAGAAACTGTTT
TCCGGATGATAAATGGATCAAATCTGCAAGTGGAATTGAAGGAATCGTTGAGCTCTAGTG
GAATCCACTTGTCCAAGGACTTAATCGATAGGGTTTTGAAAAGGGTAAGGTTTAGTCATG
GGAACCCAATTCAAACCCTAGAGTTTTACAGGTACGCTAGTGCTATAAGAGGGTTTTATC
ATTCTTCGTTTTCTCTAGATACAATGCTTTATATTCTCGGTAGAAATCGAAAGTTCGATC
AAATTTGGGAGCTTTTGATTGAGACTAAGCGTAAGGATCGATCTTTGATATCTCCAAGGA
CGATGCAAGTTGTGTTAGGTAGAGTTGCTAAGTTGTGTTCCGTTAGACAAACTGTTGAAT
CTTTCTGGAAGTTTAAGAGATTGGTTCCTGATTTCTTTGACACGGCTTGTTTCAATGCTC
TCTTGAGAACTCTTTGCCAAGAGAAGAGTATGACTGATGCTAGGAATGTGTATCATAGCT
TGAAGCATCAGTTTCAGCCTGATTTGCAGACTTTTAATATACTTTTATCGGGTTGGAAAT
CATCGGAAGAAGCGGAAGCTTTCTTCGAGGAAATGAAGGGAAAGGGGCTAAAACCTGATG
TGGTTACGTATAACTCTTTGATTGATGTGTATTGCAAGGATAGAGAGATTGAGAAAGCTT
ATAAGTTGATAGATAAGATGCGAGAGGAGGAGGAAACTCCCGATGTTATAACTTATACAA
CTGTTATAGGTGGGTTGGGGTTAATCGGTCAGCCTGATAAAGCTAGAGAAGTTTTAAAGG
AAATGAAGGAGTATGGGTGTTATCCTGATGTTGCGGCTTATAATGCTGCTATTAGGAATT
TTTGCATAGCGAGGAGGCTCGGGGATGCGGATAAGTTGGTGGATGAGATGGTGAAGAAGG
GTTTGTCTCCGAATGCGACTACTTATAATCTGTTTTTCCGTGTTTTATCGTTGGCAAATG
ATTTGGGACGGTCTTGGGAGCTGTATGTGAGAATGTTGGGGAATGAGTGTTTGCCGAATA
CACAATCCTGTATGTTCTTGATTAAGATGTTTAAGAGACACGAGAAAGTGGATATGGCGA
TGCGGTTGTGGGAAGATATGGTGGTAAAAGGTTTTGGTTCATATAGTTTGGTTTCAGATG
TGCTTTTGGATTTGCTTTGTGATTTGGCTAAAGTCGAAGAAGCTGAGAAATGTTTGCTTG
AGATGGTTGAGAAAGGTCATAGACCGAGTAATGTCTCGTTTAAAAGGATCAAGTTGTTGA
TGGAGCTAGCAAATAAGCACGATGAGGTTAATAACTTGATACAAAAGATGGCTATTTTCA
GTACAGAGATTCCGCGTTAA
>AT1G08670.2 | ENTH/VHS family protein | Chr1:2760183-2761599 REVERSE LENGTH=1163 | 201606
ATTGAAGACAGGAGAATGATCTATATAGATGCTTATTGATCGAGCAGAATGTCTAAGCTT
ATGCAGAATCCGGTGTTACATGAATTGAAGAAGCAAGCTTCTTTCTTCATCAAGGAAAAG
ATCAAGACTGCTCGTCTTGCTGTAACCGATGTTACTGCAGAAGAACTGTGAGTAAACTTT
ACTAAAGTTATAAACCTATTTCCTGCTAAACCTAAATCTCTCATATTTTAGAAACCTTTA
CAAGTATTATCAAGTGTTTTTGCAATCAAAACTTGTTTTTGTGGTATTTTTAGCATATCT
CTCTCTCTCTTGTACTAATTGAGTTGAAATATAAACTGTCTAATGTGAAGATTGACAGAA
GAAGTTACGGGCAGCGATCACTCATCCATAGACTCACGCTCCATGGCGGCCATAACAAGA
GTTTCTTTTGAGGTTGATCAATTCCAAAGAATCGTGAAGATTCTACGTCAAAGAATGGTA
GTGTTTGATAGAAAGGAATGGCGCGGCATGTGCAACACGTTGTCAATGTTGAACCACTTG
TTGCTCAATGGCCCACTAAGTGTATTCAGTGAGTTTCAACATGAGAGAGCTATTATTGAA
GATGCTATAAAGATGGAGTGGATTGATGAGAGAGGGTTCGATTGTGGTCTAAAGGTTCGA
AACATAGCCGAGAAAGTACTAAGATTGCTTGAAGACGACATGTTTCTTAAAGATGAGCGA
GAAAGAAACCGTAAGCAAAGCATTGGTCGGATCACAGGATTTGGAAACTCGAGTTTTGTC
ATACATTCTGAAACGAACAACGGACGAGACGGCTCGTTAATGTTGAGTAACCATCAAACT
TGTGAAAATGATTGTATCGCGGATGATCATCCATTCGTCGAAAATGAGCACAAGACTGCT
CAACTCTTGCTTTCTTCTTCGACTTAGAGTTAGATTTCCCTTGGTTGTATTATTATGTTT
GCTCTATAGAATTACTTATGACCAAAGAACAAAGTTTTGGAAATTCTGAGACGATGAACT
CACACAAATACGTTAATCGCGACGCTTACATGCATCGGTGATTGATTATCTCTGTATGGA
GAAAAGAACTGCATCACGTATTAGAAAAGAAATAGATGATAGATTTTTGTTTTTAGGTTT
GTTTCTCGAAGAAGAAAAAAATA
>AT2G02960.1 | RING/FYVE/PHD zinc finger superfamily protein | Chr2:862041-864452 REVERSE LENGTH=1341 | 201606
TTTTATTCCTTTCTCCGCTATAAAAAGCGATTTTTCTATTGTAGCTCGATTTGCGGGAAA
ATCTTGCATCTGCCTCAGAAAATTTTCTGGGGAGCTTTCACCAATTAGTTCTTCTCGTCT
CTCTCTCTCTCTTTGGTTAATGTTTCTACAGATTCTCTCCTCCTAATTCAGAGACGACAA
AACGCTATAAACAACATTTTTACAGTCATATGGCAGTCATATGTCTCCGGTTAATGCGGA
GGTTGAGGAGATGAGATCAGAGTCGCCGGTGGTTAATGATAAGGCGTTAGATATTTCTGA
TGATGATCATGATGATGAGAATGAACCGCTTATTGTTTCTGGTGAATGTCGTATTTGTTC
TGATGAGTCTCCTGTTGAGAATCTTGAGAGCCCTTGTGCTTGCAGTGGCAGCCTAAAGTA
TGCTCATAGAAAATGTGTTCAGCGTTGGTGCAATGAAAAGGGAAACATTATATGCGAGAT
TTGTCACCAGCCTTATCAACCTGGATATACCGCTCCACCACCTCCACTTCAGCCTGAAGA
AACAACTATTGACATTGGTGGAGGATGGACAATCTCAGGTTTGGATGTGCATGATCCTCG
TCTCCTTGCAATTGCTGAAGCTGAACGTCGGTATTTAGAGTCTGAATATGTGGAATATAC
AGCTTCAAGTGCAAGCGGGGCCGCATTCTGTCGCTCAGCTGCTCTAATATTAATGGCTCT
TCTTCTCTTACGACACGCACTGACCATAACAGATGATACTGATGGCGAAGAAGACGACCC
ATCTTCGATACTATCTCTTGTCCTGCTCCGAGCTGCTGGATTTCTTCTTCCATGCTATAT
CATGGCTTGGGCCATCAGTATTCTACAGCGCCGAAGACAGAGACAGGAAGCTGCAGCTTT
GGCTACACAGTTTGCGTTGGTGCTTCAGTCAGGGCAGCCTAGAACAGTTCACTTCACGGT
ATCACCGGGAATATCATCATCCGCCGTGGCTCATGCGACTACATCTACACAACAACAGCA
TGACGATCCTGTCTGAATTCTGATCTAATGTCACAAGCATGGAGCCATTACAAGGTACGA
TGTAAATCAAATGAAGAATTTGGTGTCCGTAAATTGTATGAGTAAAGGATTGAAATCATT
TGAATTCGTGGAAGGTTAGATCTTTCATTTTACTTGTAGCCAAAAATGTCAAATAGGTTT
TGCACAAATTTGTAAATTCTGCTTTACTATTTTTCACACATTGTCTTGAAACTTGAGTGT
ATTTTTTTTTTAAAAATAATTCGTCTTTAAGGAAGAACAGAAGAGACCATTAACTTGATT
TACCAGAAGAATACAAAATAC
>AT5G55380.1 | MBOAT (membrane bound O-acyl transferase) family protein | Chr5:22446624-22447953 REVERSE LENGTH=1330 | 201606
CATATTTTGTGGTAATTCTTTAATACAGGACCACGTCAAACTCTGCTGCTTCCACAGAAT
TAGCAAACGACAGATCTGAGAAATGGAAGAAAAGTTTAGAAACTTAATCGAGGTATGGAT
CTCTGCTTTAATCTCTCTATCTTACTGTTATTACATATCGTCTAAACTCTCCAAAGGTGT
TCTTCGTCTCCTCTCTATTCTTCCAGTCTGCATTCTGTTTCTTGTTCTTCCTCTGTTCCT
CTCTTGTGTGCACTTTTGCGCCATTTCAGTTCTTTTTCTTTCATGGCTTGCAAACTTTAA
GCTTCTTCTATTTGCCTTTGATGAGGGACCTTTGTTCCCACTTCCTCCAAAACTCTCCCG
TTTCATCTGCTTCGCTTGTTTACCCATCAAAATCAGACAAGACCCTTCTCCAAATGCGAT
ACCAAATCTTCATCCTAAACCTATGCCTAAATGGGTTTTGGCTGTTAAAATTTTGGTCTT
GGGCGTCTTGTTACATGTTTATGAATACAGGGATGGTTTGCCTCGGTTTGTTGTCTTGGC
TCTCTATTGTCTCCATATTTACCTTGAGGTAGAACTTGTCTTGGTCTTTGTTGGAGCCGT
GGTATCTACTCTTCTTGGGTGTAACATCGAGCCGGTGTTCAATGAGCCCTACCTAGCTAC
CTCCCTACAAGACTTCTGGAGCCGCAGATGGAACCTCATGGTTTCAGCCGTCCTACGCTC
AACCGTTCACATTCCGGTTCAGCGTTTTTTCAAACGCATACTCAGTCCAGACGGGGCTAT
GTTTGCTGGGGTCATGGCATCGTTCTTTGTCTCAGGCTTGATGCATGAGCTGCTCTACTT
TTACATGATCCGTAAGCCTCCAACTTGGGAAGTCACTTGTTTCTTTGTGTTGCATGGTGC
TGCCACTGCCACTGAGATAGCGGTGAAGAGAACACAATGGTTGAGGCCACCGCACCGGGC
TGTCTCTGGTCTTGTAGTTCTGACGTTTGTGAGTGTGACGGGCGTTTGGCTATTCCTCGC
TCAAGTGCTGAGAAACAATGTCCATGAGAAAGCGATTGGAGAATGTTTATTGGTTCTTGA
CCTAGCCAAGTTATTCACTTCTTCATGATTCTTTATTAAAGGCAAAGAGCGGTAGCAGAG
CAACCAAACTTTGTTTCTCTTCATTGTTTGAAAACGTATATAGAAGTGTGAGACACGTCG
TCTAGTGTGAAACATTCTTGACATGCTATTAAATTGAATCAAGCTCAACAAATTCAATAA
ATATGGCGTAAATGTTTTCTAAGTTCTAACAAATGATGAAATATGAACATCTTACTTTGT
ATATTATTAA
>AT5G52610.1 | F-box and associated interaction domains-containing protein | Chr5:21346423-21347478 REVERSE LENGTH=1056 | 201606
ATGATTTCTGAAGACCTTTTGGTCGAAATTCTCTTAAGATTGCCTGTGAAACCCCTAGCT
AGATGCCTATGTGTGTGCAAGCTTTGGGCCACAATCATCCGCAGTCGATATTTCATCAAC
TTATACCAATCTCGATCCTCTACTCGTCAGCCATATGTCATGTTTGCTTTACGTGATATA
TTCACATCTTGTCGTTGGCATTTCTTCTCGTCATCCCAACCTTCTTTGGTTACCAAGGCG
ACATGCAGCGCCAATAATTCTTCTCATACGCCTGATTGTGTCAATGGCTTGATATGTGTC
GAATACATGTCTCAACTGTGGATATCCAATCCTGCCACGCGTAAGGGTGTACTCGTGCCC
CAATCCGCTCCACATCAAAAGTTCAGGAAATGGTATATGGGATATGATCCTATCAATTAT
CAATACAAGGTTTTGTTTTTCTCAAAACAATATTTATTATCTCCCTATAAACTGGAAGTG
TTTACATTGGAAGGTCAAGGTTCATGGAAAATGATCGAGGTTGAGAATATTCCTTCTCCC
TCAACCAGAGGAATATGCATCGATGGGGTTGTGTATTACGGTGCTCAGACGGCGCATGGA
CTGAGGCTTGTTAGATTCTACGTGGCTACTGAAAAGTTTGGTGATTTCATTGAAATACCG
GTCGGGGCTAGTAATGTTTATGATATGAACTTTGGTTACTCTAAACTTGTGAACTATCAA
GGGAAACTAGCTTTACTTGCTGCAAAAAGTATGAGCATGTATGATTTATGGGTTTTGGAA
GATGCCGGGAAACAAGAATGGTCTAAGGTTTCTATCGTTTTAACTCGAGAGATGTTTTCG
TATGATCTTGTTTGGCTAGGTGCGGTGGGTTTTGTTGCTGGTAGTGATGAGCTTATAGTT
ACAGCTCATGATCGATTTTATCAGATTTATCTTGTCTATGTTGATCTCAAGATGAAACGT
TCAAGGGAAGTTTGGCTCGGAGGGATCAGATGCTCAGATCGATCATCTTTAGTGCTTACT
TTCACGGATTACGTTGAAAGTATTATGTTATTGTAA
>AT1G18370.1 | ATP binding microtubule motor family protein | Chr1:6319450-6324378 REVERSE LENGTH=3474 | 201606
TCGTCAGATTCAAAATCTCACTCTGCACGGGTTTCCGTAAAGACAAAAGAACCCCCAAAA
CCCGTTCTTCTTCTTCATCATTTCTACCACAAAGATACACGAAACCCAGAAACCGCTCTC
ACTATCTTCTCCTCTCAATATTCTTTTATTCTTTTAATTTATCTCTATCGTCGATCTGAG
ACGATTCTACATTCTTAGCTGCCTGAGATCTCTCTCTTTGATCTGAGAGTAAAACTCCGA
TTCATTTGTTCGTTTTTTTCTCTGGAAATGACTATAAAAACACCGGGAACTCCGGTTTCG
AAGATGGACAGAACACCAGCTGTAACACCAGGTGGAAGCTCAAGATCCAGGGAAGAGAAG
ATTGTTGTTACTGTAAGGTTAAGGCCAATGAATAAGAGAGAACTGTTAGCTAAAGACCAA
GTTGCTTGGGAATGTGTAAATGACCACACCATTGTGTCTAAACCACAAGTTCAAGAACGT
TTGCATCATCAGTCCTCATTTACATTTGATAAAGTTTTTGGACCAGAGAGTTTAACAGAG
AATGTGTATGAAGATGGTGTTAAGAATGTTGCATTGTCTGCTTTGATGGGCATAAATGCA
ACAATATTTGCATATGGACAAACAAGCAGTGGAAAGACATATACCATGAGAGGAGTAACG
GAGAAAGCTGTCAATGATATTTACAATCACATAATTAAGACCCCTGAAAGAGATTTTACT
ATCAAGATTTCTGGTCTGGAAATATATAATGAAAATGTCAGAGATCTGCTCAATTCAGAT
TCGGGACGTGCCCTTAAACTCCTTGATGATCCAGAGAAAGGTACTGTGGTTGAAAAACTG
GTTGAAGAAACAGCTAATAACGATAACCATTTGCGGCATCTGATTAGCATTTGTGAAGCT
CAAAGACAAGTTGGAGAAACTGCTTTGAATGATACTAGCTCGCGGTCACACCAAATAATC
AGACTGACAATACAAAGTACTCACCGCGAAAATTCAGATTGTGTGAGGTCATATATGGCT
AGTCTGAACTTTGTGGACTTAGCAGGAAGCGAAAGAGCATCACAATCGCAGGCAGATGGA
ACGAGACTCAGGGAAGGTTGTCATATCAATCTAAGTCTAATGACACTTACAACTGTCATA
AGGAAATTAAGTGTGGGGAAAAGAAGCGGCCATATACCTTACAGAGACTCCAAGCTTACT
AGGATTTTACAGCATTCACTAGGTGGGAATGCTCGAACAGCCATTATATGTACATTGAGT
CCAGCTTTGGCTCATGTTGAACAATCAAGAAATACTCTATACTTCGCCAACCGAGCCAAG
GAAGTTACAAACAATGCCCACGTGAACATGGTTGTCTCTGATAAGCAACTAGTGAAACAT
CTTCAGAAAGAAGTGGCTAGATTGGAGGCCGAGCGTCGCACCCCTGGTCCATCGACAGAA
AAGGATTTCAAGATCCAGCAGATGGAAATGGAAATCGGAGAGCTTAGAAGACAAAGAGAT
GATGCACAAATTCAACTTGAGGAGTTACGCCAAAAGCTTCAAGGGGATCAGCAACAAAAT
AAGGGCTTAAATCCTTTTGAATCTCCAGACCCACCGGTCAGAAAATGTCTTTCCTATTCT
GTTGCCGTAACGCCTAGCTCGGAGAACAAAACGCTAAACCGGAATGAGAGAGCAAGAAAG
ACTACGATGCGCCAATCTATGATACGGCAATCATCAACTGCTCCATTTACATTGATGCAT
GAAATCCGCAAACTCGAACACCTTCAAGAACAGTTAGGGGAGGAAGCAACGAAAGCCCTT
GAAGTGTTACAAAAGGAAGTAGCTTGCCATAGACTAGGGAATCAAGATGCAGCTCAGACG
ATAGCTAAGCTTCAAGCAGAGATAAGGGAAATGCGTACTGTTAAACCATCTGCAATGCTT
AAAGAGGTTGGAGATGTCATAGCTCCTAACAAGAGCGTAAGTGCCAATCTCAAGGAAGAG
ATAACAAGGCTCCATTCACAAGGAAGCACCATTGCGAATCTAGAGGAGCAACTTGAGAGC
GTTCAGAAGTCAATAGATAAGTTGGTGATGTCTCTTCCGAGCAATATCAGTGCTGGAGAT
GAGACTCCAAAGACAAAGAATCATCATCATCAATCAAAGAAGAAGAAGCTTCTTCCTCTG
ACACCAAGCAGCGCATCCAACCGCCAGAACTTCTTGAAATCTCCATGCTCTCCGCTTTCA
GCTTCTAGGCAAGTCTTGGATTGTGATGCTGAGAACAAAGCTCCTCAAGAAAACAACAGT
TCTGCAGCTAGAGGGGCGACGACACCACAGGGGTCTGAGAAAGAGACTCCACAGAAAGGA
GAAGAAAGCGGAGATGTCTCGTCAAGAGAAGGTACTCCAGGCTACAGAAGATCAAGCTCA
GTGAACATGAAGAAAATGCAGCAAATGTTTCAAAACGCAGCAGAGGAGAATGTAAGAAGC
ATAAGAGCATACGTAACCGAACTCAAAGAACGAGTAGCTAAACTACAGTACCAGAAACAA
CTTCTCGTTTGTCAGGTGCTTGAGTTGGAAGCAAATGATGGAGCTGGATATAGTGTAGAG
AACGAGGAGAACACGATAATGGAAGATGAAGAGCAGAATCAAGTGGCGTGGCATATAACT
TTCATAGAGGAAAGACAACAGATCATAGAGCTGTGGCATGTCTGCCATGTCTCCATAATC
CACAGGACACAATTCTACCTACTGTTCAAAGGTGACCAAGCCGATCAAATCTACATGGAA
GTCGAGCTAAGACGGTTAACTTGGTTAGAACAACATCTAGCAGAAGTAGGAAACGCAACT
CCAGCTCGAAACTGCGATGAATCTGTGGTTTCTCTATCATCAAGTATAAAAGCATTGAGA
AGAGAGCGAGAGTTTTTGGCGAAAAGGGTTAACTCGAGATTGACGCCTGAGGAGAGAGAG
GAGCTGTATATGAAATGGGATGTGCCATTGGAAGGGAAACAGAGGAAACTTCAGTTCGTG
AACAAGCTATGGACTGATCCTTATGATTCAAGGCACGTGCAAGAGAGTGCAGAGATAGTT
GCGAAGCTAGTTGGATTCTGTGAAAGTGGCAACATCTCTAAAGAGATGTTTGAGCTCAAT
TTCGCAGTGCCTTCAGATAAAAGACAGTGGAACATTGGTTGGGACAACATCTCTAATCTT
CTTCACCTATGAAGACTTATTGTGTGTTTATGATTTGTAAAAGTACACGACACTTCTTTG
TCTCCTCTGAATTTGATTAAATAAGCTTTACCAGACTCGTCTGATTATGTTTAATATAGT
GGTCTAGATTTCTTAAACCTTGTGAGGACAAGCTTGCTAAACCCTCAAGTCCAACTGCTA
ACCAAAAGTTGTCCAAAACACTGCGTTTTATTGGAAACAACGATGTGCCAACGTGGCATA
TTTGGAAGACTCTCCTCGTCTTTTTCGCTGGACAACCATATAATTATCTCAGCT
>AT2G19420.1 | hypothetical protein | Chr2:8411701-8413883 FORWARD LENGTH=435 | 201606
ATGCATGAAAAGGTACCAAAAAAAACGTACGACTCTGAGCTTTACAACGGCTATTTGGCA
ATTTACAACGGATATGGCGACTTACGCTATTTTACTGTAAAGATTGAAAATGATATTTGT
GTGTCGTTAGTTTGGAATACTGGTATGACGAAGAAAAGTCGAGGTAAAAAACGTATTAGA
ATAAATGTTTATCGTCCAAAGATCGCACCAGCAAAGAATAAGAAACCTAAACCAACAAAG
GAACAATTAATGGACCCTGAATTTTCTGATGAAGACGTACTTACCAGCTTGGGTTTTGAT
GATGGCGGTTACATAATACCACTACCGAAAAAATCTCTCATGTTGATTAATCTACCAGAT
TCTTTTCGAGATGAGTTGCAAACGATGCATGTCAGTTTTTATCTCCGAGAAGTTGGCAAA
CTTATGTTTGGGTGA
>AT3G49470.2 | nascent polypeptide-associated complex subunit alpha-like protein 2 | Chr3:18340976-18342644 FORWARD LENGTH=795 | 201606
TTACCACACACACAGTCGTCACTCACCACCTCACCGTTCCTTATCCATTTGGCTGACGCA
AAATCGAATCGGAACCCTAAAATCTCTCCGAAAGCCATGTCTCCTCCTCCTGCTGTAGTC
ACTGAATCTGCCGATGGACAACCTGAGCAACCACCGGTTACCGCCATTGCTGAAGAGCTG
GAGAAAAAGCTTCAGACTGATGAACCGATTGTAGAAGATGTTAAAGATGATGAAGACGAT
GATGATGATGACGAAGAAGAGGAAGACGACGATGCTCAAGGTGTAAGTGGAAGTTCAAAG
CAGAGTAGAAGTGAAAAGAAGAGTAGGAAGGCGATGTTGAAGCTCGGTATGAAACCTGTC
ACTGGTGTTAGTCGAGTAACCATCAAGAGAACGAAAAACGTTCTCTTCTTTATCTCTAAG
CCTGATGTCTTTAAGAGCCCGCATTCAGAAACCTATGTTATATTCGGTGAGGCCAAGATC
GAGGATTTGAGCTCTCAGCTTCAAACGCAAGCTGCTCAACAGTTTAGGATGCCTGAAATT
GGAGCCACATCTCAGAGAGCAGAGGCATCGACAGCCACTGTAGAAGCACAGGTGGAAGAA
GATGAAGAGGAAATCGATGAGACCGGTGTGGAGGCTCGTGACATTGACTTGGTCATGACT
CAGGCTGGAGTTTCTCGTAGCAAAGCGGTTAAAGCACTCAAGAGTCACGATGGAGACATT
AGGACAGAAGCACAGACGTTGGAGTCCTATGCATTGATTCTAACTCCTCCATCTTCTGTT
TCTCTTCACCACTGA
>AT4G04500.3 | cysteine-rich RLK (RECEPTOR-like protein kinase) 37 | Chr4:2238373-2240921 FORWARD LENGTH=2206 | 201606
AAAAAAAACCATTTTAACAACCTTATCAATTTGTGTAAATGGGAAAGAGTTGTGTTGTGA
CTAGTTCCTTCTCGCTTCTCCTTCTCTTCCTTCAAACCCTAAAATATGTTCATGCCGGTT
TCATTTGCTACGGCGACTTTTTCAATGTTAACTACGGCGTCAGTCGAACGTATCTCTTCT
CTTCTCTTCCTTCTAACGTCGTTTCTAACGGCGGTTTCTACAACGCATCGTTTGGCAGAG
ATTCCAAAAACAACAGAGTCCACGTTGTTGCCTTATGCAGACGAGGCTACGAGAAGCAAG
CTTGTAAGACATGTCTCGAACATGTGATTGAAGACACAAAATCCAAGTGTCCTCGCCAAA
AAGAGTCTTTCTCGTGGGTCACTGATGAATTCGACGACGTTTCTTGCTCTCTACGTTACA
CCAACCACTCAACTCTTGGCAAACTCGAGCTCTTACCAAATACTATTAACCCTAACCCTA
ACAGTATAGATTCCAAATTCAACAACATGGCCATGTTCAGCCAAGAATGGATTGCAATGG
TTAACCGGACACTCGAGGCTGCTTCCACCGCTGAGAATTCCTCAGTCCTTAAGTACTACA
GCGCAACAAGAACAGAGTTCACACAAATTTCAGATGTTTACGCGTTGATGCAGTGCGTGC
CTGATCTATCGCCAGGCAACTGCAAGAGATGTCTTAGAGAGTGTGTGAATGACTTTCAGA
AGCAGTTTTGGGGAAGACAAGGAGGTGGGGTTAGTCGGCCTAGCTGTTATTTCCGGTGGG
ATCTTTATCCGTACTACAGAGCTTTTGACAATGTTGTAAGAGTTCCTGCTCCTCCTCCTC
AAGCTTCTTCTACTATTATCGATTACGGGAGAGACGAGAAAAGTTTTCAAGGAAGCAACA
TAGCAATTATTGTGGTCCCTTCAGTCATCAATCTCATCATATTTGTGGTTCTAATATTCT
CTTGGAAGAGAAAGCAGTCACACACCATAATCAATGATGTTTTTGATTCAAATAATGGTC
AATCTATGTTACGTTTTGATCTTCGAATGATTGTAACTGCAACCAATAACTTCTCTCTTG
AAAATAAGCTTGGCCAAGGTGGATTTGGATCTGTCTACAAGGGAATATTACCAAGCGGGC
AAGAGATAGCGGTAAAGAGATTAAGAAAAGGTTCAGGACAAGGAGGTATGGAGTTCAAGA
ACGAGGTCTTACTCTTGACAAGACTCCAACATAGGAATCTGGTTAAGCTTCTTGGGTTTT
GTAATGAAAAAGATGAAGAGATTCTTGTCTACGAGTTTGTCCCCAATTCAAGCCTTGACC
ACTTCATATTCGATGAAGAAAAACGCCGAGTTCTGACATGGGATGTGAGGTATACAATCA
TAGAAGGAGTTGCAAGAGGGCTTCTTTATCTCCATGAAGATTCTCAGTTGAGGATTATAC
ACAGAGATTTGAAGGCAAGCAATATCCTTTTAGACGCGGAGATGAACCCTAAGGTTGCAG
ATTTTGGGATGGCAAGGCTGTTCGATATGGACGAGACTCGAGGACAGACAAGCAGAGTAG
TTGGAACATAGTAAGTAAGCTCTGTTTTTATTTTTAAAGATTCTTTGATCAGCATCACTA
TTAATATGATTTGGTTAATGCAGTGGATATATGGCTCCAGAATACGCGACATACGGACAA
TTCTCGACAAAATCTGATGTTTATAGCTTTGGTGTCATGCTTCTAGAGATGATAAGTGGT
AAAAGCAACAAAAAGTTGGAAAAAGAAGAAGAGGAAGAAGAAGAAGAGCTTCCAGCTTTT
GTGTGGAAGAGGTGGATTGAAGGAAGATTTGCAGAGATCATTGATCCTTTGGCTGCTCCG
AGTAACAATATCTCAATAAACGAAGTAATGAAGCTCATTCACATAGGTTTGTTGTGTGTT
CAAGAGGATATTTCCAAAAGACCTAGCATTAATTCAATCCTCTTTTGGCTTGAGAGACAC
GCTACTATCACAATGCCTGTGCCCACGCCTGTTGCTTATCTTACGCGACCATCGTTATCA
CTTGGTCATTAATGAACCGTCAATCATGTATGTTTTATACCTATTTGTCTCTCTCTGTAC
AATGAATGACAAATGTTGAGAAAAGAGATGCCGTGTAATGTAAGCAAACTTATGTTTGAT
TTGTGCTAAACTTATTTATATTAAATGAATATTTGATATAGCCAGC
>AT5G53440.2 | LOW protein: zinc finger CCCH domain protein | Chr5:21683493-21688223 REVERSE LENGTH=3949 | 201606
TCTCTCTCTCTCTCTATCTTCTCTATATCTCCCGCTCCGTGGTTCTTTTGTAATTTTCTC
CAATTAAATCTCGCCGCCGGCTTTCAAATCGCCGGCGATCTAGATTCTTCCGCCGCCGTG
AGAGTCTTTTTTTAATCTTTAAGTCCGCTGTAAGATTCAATCAAACCAAAGTCCCTAAAA
ACCTCAATCTCGATTTAGGGTTTGAAAATTCGATATTTTTGGGGGGTTTTGCGATTGTTA
GAGATTGTGGAAGATGCCAAGGAGTACGAGGCATAAATCGAGTAAGCATAAAGATGCGAC
GAAGGAGTATTCCGATTCGGAGAAAGAGACGAGTTTGAAGGAGAAGAAGAGTAAAGAGGA
GAGTAGTACTACTGTTAGGGTTTCGAAGGAATCTGGTTCTGGTGATAAGAGAAAAGAGTA
TTATGATTCTGTTAATGGTGAGTATTATGAGGAGTATACTTCTTCTTCGTCGAAGCGTAG
GAAAGGGAAGAGTGGTGAGAGTGGTAGTGATAGGTGGAATGGTAAAGATGATGATAAAGG
TGAGAGTTCGAAGAAGACGAAGGTTTCGAGTGAGAAGAGTAGGAAGAGAGATGAGGGAGA
TGGTGAGGAGACGAAGAAGAGTAGTGGTAAAAGTGATGGGAAGCATAGAGAGTCTAGTAG
AAGGGAGAGTAAAGATGTTGATAAGGAGAAAGATAGGAAGTATAAAGAAGGGAAAAGTGA
CAAGTTTTATGATGGTGATGATCATCATAAGTCCAAAGCTGGTTCTGATAAAACTGAATC
AAAAGCTCAGGATCATGCAAGGAGTCCAGGTACAGAAAATTATACTGAGAAGCGATCAAG
GCGTAAGAGGGATGATCATGGTACTGGAGACAAGCATCACGATAACAGTGATGACGTTGG
TGACAGGGTTCTCACTTCTGGAGATGACTACATTAAAGATGGAAAGCATAAGGGGGAGAA
AAGCAGAGATAAATATCGGGAAGACAAAGAAGAAGAAGACATCAAACAGAAAGGTGACAA
GCAGAGAGATGACCGACCTACTAAAGAACATCTGAGGTCTGATGAAAAGCTCACTCGAGA
TGAGAGTAAAAAGAAATCTAAATTTCAGGATAATGACCATGGTCATGAGCCTGACAGTGA
ACTTGATGGATATCATGAACGTGAACGCAATCGGGACTATGATAGAGAAAGTGACCGAAA
TGAACGGGACCGCGAAAGAACTAGGGATCGTGATCGTGATTATGAGCGAGATAGGGACCG
TGATCGAGATAGGGATCGGGAACGTGATCGCGATCGACGGGATTATGAGCATGATCGTTA
CCATGACCGGGATTGGGACCGTGATAGGAGTAGAGATCGTGACCGGGATCATGAGAGGGA
CAGGACTCATGACAGAGAAAAAGATCGTAGTCGTGACTATTATCATGATGGGAAACGGAG
TAAAAGCGACCGTGAAAGGGATAATGATCGTGATGTGTCGCGTCTAGATGATCAAAGTGG
TCGGTATAAGGATAGGAGGGACGGTAGGAGGTCTCCAGATTATCAGGATTATCAGGACGT
AATCACGGGCTCAAGGAGTAGCAGAGTAGAGCCTGATGGTGATATGACAAGACCAGAGCG
TCAACTTTCCAGTTCAGTGGTTCAAGAAGAAAATGGGAATGCCTCAGATCAGATAACTAA
AGGGGCTTCTTCAAGGGAGGTGGCTGAGTTGTCTGGAGGATCAGAGAGAGGAACAAGACA
AAAAGTTTCTGAGAAAACAGCAAATATGGAAGATGGTGTTTTGGGCGAGTTTCCGGCTGA
AAGGTCTTTTGCCGCAAAAGCTTCACCCCGACCAATGGTTGAAAGATCTCCCTCTTCAAC
TAGTCTTGAGCGGAGGTACAACAATCGTGGTGGTGCAAGACGGAGTATTGAGGTTGAAGA
AACAGGTCATAGGAACAACGCTAGGGATTATTCAGCAACGGAGGAGGAAAGGCATCTGGT
AGATGAGACGTCCCAGGCAGAATTATCCTTTAACAATAAAGCCAACCAGAACAATTCTTC
TTTCCCTCCACGACCTGAATCTAGGAGTGGCGTTAGTAGCCCTAGAGTGGGCCCTCGAGA
AGAGGATAACAGGGTCAATACTGGTGGACGCTATAAGAGAGGCGGTGTTGATGCGATGAT
GGGAAGAGGGCAAAGTAATATGTGGAGAGGTGTCCCAAGCTGGCCATCTCCACTCTCCAA
TGGATATTTTCCATTTCAACACGTTCCACCTCATGGAGCTTTCCAAACTATGATGCCACA
ATTCCCATCTCCAGCTCTCTTTGGGGTGAGACCTTCAATGGAAATGAACCATCAGGGAAT
CTCTTACCATATACCCGATGCTGAGAGGTTCTCTGGTCACATGCGTCCACTTGGGTGGCA
GAATATGATGGACAGTTCAGGCGCTTCTCACATGCATGGTTTTTTTGGGGATATGAGTAA
TAGTGTTAGGGATGAATCAAACATGTATGGGGGATCTGAATGGGACCAAAACAGGCGGAT
GAATGGCCGGGGCTGGGAATCTGGTGCAGATGAATGGAAAAGTCGAAATGGAGATGCGAG
CATGGAAGTCTCATCAATGTCTGTTAAAGATGATAACTCAGCTCAGGTTGCTGATGATGA
GTCTCTTGGCGGCCAAACAAGCCACTCTGATAATAACAGGGCAAAAAGCGTTGAAGCTGG
GTCGAATCTAACATCTCCAGCAAAAGAACTGCATGCAAGTTCTCCTAAAACGATGGAGGA
AGTTGCAGCTGACGATCCTGTTTCAGAAACAATTGATAACACTGAACGTTACTGCCGGCA
TTATCTCTCAAAGCTTGATGTATCGGCAGGACTTGCTGATGCCGAGCTGCGTAAATGCAT
TAGTTTATTGATAGGCGAAGAGCATCTAGCAATGGATGACGGGACTGCTGTGTTTGTAAA
TCTCAAGGAAGGTGGAAAGAGAGTGACCAAAAGCAACAGTAATTCCTTGAAGGCTCTTTC
ATTGTTTCCATCTCAAAACAGTTCAGTGTTTCAGATTGCTATGGATTTCTACAAGGAGCA
AAGATTTGAAATAAAGGGTCTTCCAAATGTCAAAAATCACGAGGCTCCTCAAGTGCCTCC
TTCCAACTTGGTTAAAGTTGAAAACAATGATGATCTGAATGATGCAAGGAATGGAAATAG
TTCAATTGAGGCAACAGATATGAAAATTGCGGATGTATCAGATTCAGACACATCCCAAAA
GGAACTGCAAAAAGTGTCGTCAAATGCTGGTGCCAAAATGGAGACAGAAACACGAGATGA
AGGATCTTCGTCTCCCAATCCAGACAATTCACCTGAGGCTCTAAATGCTGTGTCGTCAGA
TCACATTGAAGGTTCTGAGGAAGCTGTGGCTTTAGACCACATTGAAGGTGATGAGCAAGA
GGCTAAGCTAGATGATGGAGCTGGTGTAGACCAAACAATGGAGACAGCTCCTGAGCATGA
TGGTGTTCCAGAAGGTGATGCAGTTACCTTGACAGTAGCACCACCGACTCTCGAGGCTAT
GGATGTTGATGAGCGGAAAGATTTATCTGAAGATGAGAACATGGAAGAAGCAGAAGAGAA
GAAGGGAGCTAATGATGGTGAGGAAGCTGAAGCTGATGATGGTGATGGAGATGGAAGTGT
AGTTGTTGGGGATGTATCTCCGAAGGTAACCGAACCATTAGTTCATGAATCTGATGAGTC
AGTAATAAGTCGGATACATCATTCACCCCAAAGTACACATTAAGACATTTCTATAATTCC
ATTTCATTTCTGTTTTGTTTTTTTTCTTTCTAAATCATTTTACTTCCAATGCATTTTTTT
CTCTTTCTCAAAATCCATTGCTTCATATTCTTCTCATGTTCCTTTTGTGCCATCTTCACT
CATTTCGTACCGAAAGAAATAATAAAAGAAAATAAACATTATAGAAACC
>AT2G20940.1 | transmembrane protein%2C putative (DUF1279) | Chr2:9002001-9002908 REVERSE LENGTH=908 | 201606
AAGAAAAATTAACATTTACACGACCATAAACGTCATAACGAATCAATCCTTCGGCTACTA
AAAAGGTGACAACTTTATTTTTTAATAGGCGCAAATGTAGACAATTATTGTTTATAAGAA
TACTAACGGGCTTTGAAATGGACCGAAATAGGCCCAAGAGGGGTTTAAATGAAGATAAAC
CCTAAGCTGAACAAACCTTCTTTCCTCATGTGCGTCGGCTTCGCTTCTGGAAGATTCTGA
AAATCACCGATTTCGATGGCGACTCGGCTCAAGGAGATTGTGAAGAAGTACGGAAAAGTC
GCGCTTGGAGTCCATTTCTCGGTCTCCGGCGTCTCAATTAGTGGATTCTACATCGCGATC
AAGAACAACGTCGATGTCGAATCGCTCTTGGAGAAATACCAAATCCCATGGTTCTCCAGC
AAGGAAAACCCTAACCCTAGCCTCGATTTAAAGCTGGAAGAGCAAGGTTCCGTTACGAGC
GATAACAAGACGAAACAGCTTGCGAAATCGGCCGGCGGAGCCCTAGCGTTGGCGGTTTTG
TGCAATAAGGCGCTTTTTCCGATCAGAGTTCCGATCACGATGGCGTTGACTCCTCCAATC
GCTAGATTCCTCAGGCAGAGGAAGATCCTCAAAACCGGCCAATGACTATTTCTCTCCACA
TTTTCACATTTGGGGTCTTGTCTATGTTTTCTCACCATCTGTATTGGTTCCATGCGTTTT
TGTTTGTTCGTAATTTCGAATGTAATGCTTCTTAATAGGAAGAGAATGAGATATTGTGTT
AGAGGTATTTCAGACTATAGTGTTGATCATCTCTCCTTATAATAAGGTCTGAATTTAGAA
TTTACCAATATTGAAATGGACTTTACATTATCTATCATTCTCCATGATTTCTTCACAAGA
TGTCTCTG
>AT4G36840.1 | Galactose oxidase/kelch repeat superfamily protein | Chr4:17351267-17353023 FORWARD LENGTH=1757 | 201606
CCACATCTGAAATCTGATTCTCCACTGTAAAAATAAAATCCTCTTAAGCTCTCGATCGAT
GGTTCTGCAATCTCACAAACCAGAAACAAAGAGTCCAGGCTCTTGCAACCAACCGCGGAA
CTTGTTGAAAGGCGACGAGGAGAGAGAATTTCAAATCTCTCCAGATCAAAGTGAAACACA
AGTACAACAAGTAACCGACAAAGTGAAGCGCAAGTACTTGTTTCTTTCCTTTTCCTTTAA
TATTTGTTAATTTGAGAAAAGTAAAAACCATAAAATATATATAGTTTCTGTCCGAATCGG
CCTATCTTCACAAAATCTCGATTCCAATCAAGAATTTATGGCAAGAAAGGTCGATCAATC
AATCAGATGATTATGGATCTAGAGATCTCTAAATTTGTGTTGTTGTGAATTGAGAATGCG
AGAGCATTCGACGATGTACAATTACGCCCCCGAAGTGCCACCGCAAAGTAAAAGGAAGAA
GACGATGAATGAGGCGTCTCCGTCGTGGTCTGGATTACCGGATTCTGTGGCTGTGAGTTG
CATGGCTCGCGTCTCGAGATTGGACCAAACAGCCTTATCTCTCGCTCCAAGAAATACCGC
TCTCTCGTAACATCCCCTGAGCTCTGCAGCACGCGATCGCTGATTGGTTGCACTGAGCCA
TCTTTCTTCGTCTGCTTGCGCATCTTACCTGATCCAACCCCTCGCTGGTTCGTCCTTACG
GGTAGTCGTCGACTGAGGCCGGTCCCATCGCACCCCTATCAGGCTCCGGAATCATCTTCT
TTTGTGGTAGTGAATTGGGGGATCTATGTTATGTAATCGGTGGAATCATAAACGGCAATC
CCACTTCCGATGTCTTGTTCCTCAACTGTTTTTCTCAGACATGGCACCGCGTCCCGTCTA
TGAAGATGGCTCGTGCTTCCGCATCGGCAAGCCTCATAGACGGGAAGATCTACGTTTTTG
GAGGGTGCCCAGAGGACGCTGATTCCTCAAACTGGGCGGAGGTATTCGATCCAGTTTACC
AAACTTGGGGTATATTTAATACGCCGAAGATGGCCCATAGTATCAACCAAAGTGTGGTGA
TAGAGGAGAAGAAGGTTTACGCCGTGGATGAGGAGGACCAAAGCTTTAGCTTCTTGCCAA
GTGAAGGTAGAATCTGGAAAAGCGGAAAAAAAGATTCTAAGGTAGGAAGTAGACACGATT
GGTGTGTCATTGGGAAATTACTATACTGTCGTGCTACTCGCGGTAGAATACTATGGTGCC
AACCAGATGAGTTGGACTGGAAAGAGGTAAAAGGTTTGGAACAGCTACAATTGTATCTCT
CTGGTACAAGATACATCTTCAGACGTACCTCTGATAAACGACCGTCAAAGACCAACGTCA
AATATGATATTAGAAAAATCTCTAGTAACTCTGCTGGGAACATTGTCATCTTCGGGAACG
CACATATTGGAGACCCTGAGTGTGTGGAGCTTTGGTCTGCCGAGATTTCCATGGAGAGGC
GCGAGGGAGGTGAGATTTGGGGGAAGATTGAGTGGTCCAATGTTGTCTTCAAACTTGATC
CTCTCTCAAACTCATATAGCGTTGATGTCTTATTTTCTGCTTCTGTCCATTTGTGATATA
TTCATTCCAATATTTATTTGTATTGCATATTACTCAACGAATCAGATTGTGGGATATAAG
CATATAGTAGGCAATTAATCATTTAACAGTAACAACATAACAGTTAGAGCCTCTTTCTTT
TAAGAGGTATGTGGTGG
>AT3G58860.1 | F-box/RNI-like superfamily protein | Chr3:21763720-21765306 REVERSE LENGTH=1396 | 201606
ATGGACTCGGAGAAGATGGATCTCTTCAGCAAGTTACCGGACGAGGTTATTTCTCATATC
TTGTCATCCCTTCCAACCAAAGAGGCTGCTTCAACATCGGTTCTCGCAAAGAAGTGGCGT
TATCTGTTTGCGTTTGTCCCAAGTCTCGATTTCAATGACTCTGATTTTCTTCATCCCCAA
GAGGGTAAACGGGAAAAGGACGGAATTCTTCGGAGTTTCATGGATTTCGTGGATAGGGTT
TTGGCATTGCAGGGCGCTTCTCCCATTAAGAAATTCTCCCTAAATGTTAAAACTGGTGTT
GATCCTGACCGTGTGGATCGTTGGATATGTAATGTGTTGCAACGCGGTGTTTCTCACCTT
GCTCTATTCATGGATTTCGAAGAAGAATATTCGCTGCCTTACGAGATATCTGTGAGTAAG
ACATTAGTTGAGCTAAAAACAGGATATGGAGTTGATCTTTATTTGTGGGACGATGACATG
TTCTTACCGATGCTTAAGACTCTTGTTCTTGAATCAGTTGAGTTTGGTAGGGGTCAGTTT
CAGACACTTCTTCCTGCTTGTCCTGTCCTTGAGGAATTAATGCTGCTTAATATGGAGTGG
AAGGATAGGAATGTGATCTTGTCAAGTTCAAGCCTTAAGAACCTTAAGATTACCTCCGAA
GACGGCTGTTTAGGCACTTTGTCATTCGATACACCGAATCTTGTTTTCTTAGACTACTAT
GATTACGTTGCAGAGGATTATCCAATAGTAAACTTGAAAAACTTAGTTGAGGTTGGGATC
AACCTTGTTCTTACTGCAGATCGAATCAATCGAGCAAGAGATAATGTGTGGAACCTAATT
CATGGAATACAAAACGCTGAGATCTTTCACATATCCCCTGTTACTTTCGAGGTGCTCTCT
CTTTCCTGTGAAGCCATGCCGGTTTTTAAAAACCTTACCACTTTAAATATTAGGACTGTG
ATGCAGCAAGGATGGCAAGCAATGCCACTTCTTCTAAAGAACTGTCCAAATTTGGAAACT
CTGTACCTTGGGGGACTCTTGCACACTGTCACGAATAAATGCGGGGATGTTTGTGACTGC
ATTCCTAGAAAGAAGAAAGGGCGCTCGCTCATGGCTTGCCCTGTGAATAAGATACAGATT
CAAGGATTTAGAGGAACAATCAGAGAGGTGCACATGATAAAGCATTTCTTGGACTTTTGT
CCGAGTTTGAAGGAGATGGAGATAATTGTCGAAACAAAGGAACCTACTCTGTTTGAAATC
CCTAAATGGCTTGAAATTGTCGAGGATACGCTGATGCAATACAACGAGATGTCGAGTTGC
ACTATTAATTACAGGGTGCTGGCTCCCTTGTACTGGAGGTGGACTCGAAAATGAAGTCTT
GGAGGATGAAACTTGC
>AT3G61600.1 | POZ/BTB containin G-protein 1 | Chr3:22795422-22798324 FORWARD LENGTH=2339 | 201606
TGAAATTCAAAATTTTGTACCAGCAGCTCAAAGCTACTAGGTAAAAAATGTCACGAGAGA
AAACCGGAGGAATATTGGTGGTTCATCAATACGAATCAAACCGAACCAAGTCATAAACCG
GTTCATAGAAAGATAAGAAGACAGACAATCAGTCATCACTTTGGTCTCGTTGAGCCTTTC
GTCTATCTCTCACCTGAAAGAAAGACGTTCAGCTTTCTCTTTCCAAAATCAAAAGCTCTC
CGATCAGTTTCTCCGGCTTAGGAAATTAATTGAAGGAAGGTGATGAGAGGTACTACTGAG
AATACGGATCTGTTCGATCCCAAAACCCAAATGGATCCTGACTTCACTCGTCATGGTTCT
TCCTCCGACGGCGATTTTGGATTCGCTTTTAACGACAGTAACTTCTCTGATCGTTTGCTT
CGGATCGAGATCATGGGTGGACCTTCGGATTCTCGGTCTGAAGTTGAAGGGTGTACGAGT
ATCGCTGATTGGGCTCGTCATCGCAAGAGAAGAAGAGAAGATATCAAGAAGGAATCTGGT
GTCACGATTTCAGACATTGTGGCATGTCCTGAGGAGCAGATTTTAACTGATGAACAACCT
GACATGGATGGATGTCCTGGTGGTGAGAATCCTGATGATGAAGGAGGAGAGGCAATGGTT
GAAGAAGCTTTATCAGGTGATGAAGAGGAAACGTCTAGTGAGCCAAACTGGGGAATGGAT
TGTTCTACAGTTGTTAGGGTTAAAGAACTTCATATTAGTTCTCCTATTTTAGCTGCCAAA
AGCCCTTTCTTTTACAAGTTGTTCTCCAATGGAATGAGGGAATCTGAGCAAAGGCATGTC
ACCCTTAGGATTAATGCATCAGAGGAAGCTGCTTTGATGGAGCTTTTAAACTTTATGTAT
AGCAATGCGGTATCTGTCACCACAGCACCTGCCTTATTAGATGTGTTGATGGCTGCTGAT
AAGTTTGAAGTTGCCTCTTGTATGAGGTACTGCAGTAGACTTCTCCGTAATATGCCTATG
ACTCCAGAGTCTGCCCTGCTCTATCTCGAGCTTCCCTCTAGTGTTCTAATGGCCAAAGCT
GTTCAGCCTTTAACTGATGCTGCAAAACAGTTCCTTGCAGCCCGCTACAAGGATATTACC
AAGTTTCATGAGGAGGTAATGTCTCTACCTTTGGCTGGAATTGAGGCAATTCTATCAAGC
GATGAACTCCAAATTGCATCAGAGGATGCAGTTTATGATTTTATCTTGAAGTGGGCAAGG
GCGCAATACCCTTGTTTGGAAGAGCGAAGAGAGATTCTCGGGTCACGCCTTGCACTCTCC
ATCCGCTTCCCATTCATGACATGCCGAAAGCTGAAGAAAGTGCTGACTTGCAGTGACTTT
GAGCATGAAATAGCATCAAAGCTTGTTCTAGAAGCTCTTTTCTTCAAAGCAGAAGCCCCA
CACAGACAACGTAGCCTAGCCTCCGAAGAATCTGCATCCCTGAACCGCCGCCTGATAGAG
AGGGCTTACAAATACAGACCCGTCAAAGTGGTCGAGTTTGAGCTTCCTAGACCGCAGTGT
GTAGTCTACCTAGACTTGAAAAGAGAAGAATGTGGGGGACTGTTCCCGTCGGGTAGAGTG
TATTCGCAGGCCTTTCACTTGGGAGGTCAAGGGTTTTTCCTGTCAGCTCACTGCAACATG
GACCAACAGAGCTCGTTCCACTGTTTCGGGCTGTTCCTAGGGATGCAGGAGAAAGGGTCG
GTGAGTTTCGGAGTGGACTATGAATTCTCGGCAAGGTCAAAGCCCGCAGAGGATTTCATA
AGCAAATACAAAGGGAACTACACATTCACAGGAGGGAAAGCAGTAGGTTACAGAAACCTG
TTTGGGGTCCCATGGACGTCTTTTATAGCGGAAGATAGTCAATACTTCATCAATGGCATT
CTCCATCTCAGAGCAGAGCTTACCATCAAAAGGTCTACAGATCCTTAGTGACCGTTTACT
TCTCAATTGTCACTGTCTCTCTTTCCTTTACCTGCTGCTAAATCTCTCGCTCTCTCTAAC
TTGCCTTTTTTTTCTTTTCTTTTATAAGGCTTGAAGAAGACTAATAAAGCTTATAAAAGT
AAGGTTAAAAACGTTTCGACGACAACGTTATAAGAAGAATGTAAATGCGTTCTTTTTTTC
TATCTACCCTTACTCTTTTGGCTTTGGATTATAAGTTTAACTCTTCAATGAAATTCTTAG
CGTAGAGATTCTTGTATTATGAACGAAGTTGTGAACAGAAAAGAACGAACGTAACTCTCT
CGTCTCATTTAACTAATTTATCTAGTTGGATTGAAATAGACATGACTTTTCGATTTGGG
>AT3G07525.1 | autophagocytosis-associated family protein | Chr3:2398951-2400603 REVERSE LENGTH=1227 | 201606
CGGAGGTTTATGCAAGGCGGCGATGGAGGTTGTCGAGGACGAAGCGGCGGATTTAATTCG
AAACTGGTTTAGATTCGAAAATCGAATTTCTCCGGTTCGGTTTGGTTGGATTAGTTAATT
TTTTCAAAAACTAAATTCGGGTTGGTTGCTTTGATACGATGTTGCTGAGATAATAGACCG
GAGAAAGACGACGAAGAGATCAGCGATTTTGTTTACTCCTCCAATGGATTCAGCTCGAGA
GGTCAGCGATGGTAGACTCACCGTCGAAGGTTTCTCTGTAGCTTCTCGAGCTTTTGCCGA
TAAGTGGAAGATACATAACCAATCGTTCCCTCCATGGTCTTGGGTTCCTCTGATCAATCG
AACTCTACTTGTTTCAAAGAAGGAGGAAGGTTACTTGTCGCTGGAGAAGATCATAATTCT
CAGTTCACTTGAGGAGGAAATTCCAGAGGATGAATCTCTAAATGTAGCTACTGATTGCTT
GGAAAAAGAAGAAACAGTTGATCACACGATTTTGGTCCCAACCATGGAAAATGAAGCACA
CTACTATGATTTCCATATAGTTTACAGTGCATCATACAAGGTTCCTGTGCTATATTTTCG
CGGATACTGCAGCGGTGGAGAACCTCTTGCTTTGGATGTCATAAAAAAAGATGTACCCTC
ATGCTCTGTTAGTCTTTTGCTGGAATCTAAGTGGACTTTTATAACTCAAGAGGAGCATCC
ATATTTGAACAGGCCATGGTTCAAGCTACATCCCTGTGGGACTGAGGACTGGATCAAGCT
GCTTTCCCAAAGTAGCAGCTCTTCTGGATGTCAGATGCCAATTGTGTTGTACTTGGTTTC
ATGGTTCTCTGTTGTCGGGCAGGTGGTTGGTCTTAGGATCCCTCTTGAGATGCTGAATTA
GTAGCCATCTTCTGTTATCAAAATATATAATGTATCAGTGGCTCCAAACCCTCGGCAACA
ACTTTTAAAGGTACGCATTTCTGAATAAGAATTTTCAGAAGAAACTAGGGACTAAAAAAC
TTGAGTTTCATTAACATATGAGTGGCTTCAATTCATGAGTCTGCAAACATCGTAATCAAA
TCTAGCTATTATGTTCTTGAGGTATTTAAGTTGAATTCGTTTTTTCCAACAAACCATTTT
GCTTACACCACTTCGGGTAATTGTAACATAACGGCTGATTCTAAAAAAAAGGCTTACTAT
TTCAGTATTTCTACGTAAAGTTTGTAA
>AT4G03110.1 | RNA-binding protein-defense related 1 | Chr4:1376306-1379715 REVERSE LENGTH=2072 | 201606
AGATAGATAGAGAGAGAAAAAGAAACACAATAAAACGCGCGTAAAAAGGAAGGCTAATTT
AGTCTTTTTCGTCGTAACTCCCATAACGAGACAAAACAATCTTAAGTGTTCCCTCTCATC
GTAAAAGCTTTTCTCCTTCCTTCTATGTACAGCTGTAATGGCAATATCGTAAATAACTCG
TAACAGAAAGGGCAATTATTGTCAACATTTATAATTTAATTTCTCCCAACTTCTCAAATT
CCACCATTTTTCTTCATCCTCTCCTCCATAATTGATTTTCCTTTTTTTTGTTTTTCCTTC
TTGCAACTAAAATAAATAAATTTTTAGAAACCAAAAAAAAAATTGTAGAGAGAGAAAAAA
AAAACTCAGAGGAGAGAAAGAGAAGACGACGAAGACGACCATTTTTTTTTTTTTTGTCAA
GAGAGAAGACGGAGACAACAATGGCGGAAGCGAAGGAGGAGAATAGGGAGAAAAACGAAG
AAGAAGAGAGCGTAAAGCTTTTCGTCGGACAAATTCCGAAACATATGTCGGAATCTCAAC
TCTTAACATTGTTTCAAGAGTTCGCTGTCGTTGACGAGGTCAATATCATCAAGGACAAGA
TTACACGCGCCTCTCGAGGATGTTGTTTTCTGCTATGTCCATCGAGAGAAGAAGCAGATA
AGTTGGTCAATGCTTGCCATAACAAGAAGACATTGCCTGGGGCTAACAGTCTATTGCAAG
TAAAGTATGCAGATGGCGAATTAGAAAGGCTAGAGCATAAGCTATTTGTTGGTATGCTTC
CAAAGAATGTCTCTGAAGCTGAAGTTCAATCTTTATTCTCCAAGTACGGGACCATAAAGG
ATCTACAGATTCTAAGAGGTGCTCAACAAACGAGCAAAGGCTGTGCATTTCTGAAGTATG
AGACAAAAGAACAAGCTGTTTCCGCCATGGAATCTATCAACGGAAAACATAAAATGGAGG
GTTCAACTGTTCCTTTAGTTGTCAAATGGGCAGACACAGAACGAGAAAGACACACAAGAA
GACTTCAAAAGGCTCAATCTCACATCGCCCGACTAGGGAACGGTGATCCAACAAATCCCT
CATTGTTTGGAGCATTACCTATGGGTTATGTACCACCATATAATGGATATGGTTATCATC
AGCCTCCTGGAACTTATGGTTACATGCTACCACCAATTCAGAACCAAGCTGCATTTTCCA
ATATGATTGCACAACCAAACCAAGGTAATAACAATGCATTGCAAGGAACATCGCCTGACT
CTGTGCCGCCTCGTTTGGCCCGTAGAAACTTTCCTATGCCTCCTGGAAACTACATGGGAT
CTGGTTATCCTGCTATGCGAGGTCATCCTTTTCCATTTGCTTATCCCAGAGGAATTGTTA
GTCCTCGCCCTCTAAGTAGCTCTCCTGGATCTATATCACCTGGCATGTCAACACCTTTAG
GCATTGGTTTGAGTTCTGTGGTTCAAACCGAAGGTCCAGAAGGTGCAAATCTGTTTATCT
ATAACATACCTCGGGAGTTCGGGGATCAAGAACTCGCGGCTGCATTTCAATCTTTCGGTA
TTGTTCTGAGTGCCAAGGTTTTTGTAGACAAAGCCACTGGTGTAAGCAAATGTTTCGGTT
TTGTTAGCTATGACTCACAAGCCGCGGCGCAGAACGCTATTGACATGATGAATGGTCGCC
ATTTAGGCGGTAAGAAATTGAAAGTCCAGCTTAAGAGAGACAGCAACAATGGCCAACCGA
GTAGTAATCCTTCCTTAATCTCCTGAAAGTGCTAAAACTCCTCCTCTCTTCAACTTGAAA
GTTCATAACAGAAAAAAACAAAAAACATATTCGGGCTTATGGGTCGACCCGGTTCAAAGA
TTTGGACCGATCTTGAATGGATGCATCTGTATAGATCCAAATCTCATTGTGGGTCAAAAT
GTCCCATCAACTCAAAAGCTCCAAACTGGATCATCTCTTTTCTTTTTTTTTTTAATCTGC
AAATAACAATTTGTAATTTATGTTTATTATTGAAACTCATGTAGAAATTTTATGATTTAT
TAACATTAAATTCATTGAATTCTTCTTCTATC
>AT2G37440.1 | DNAse I-like superfamily protein | Chr2:15718044-15722152 FORWARD LENGTH=1916 | 201606
ATCCTTCACAACTTTTCTCTCTCTCCCTCACAAGTTTCTTTCTTCTCCTCAAAAATTTAA
ACTGGCCCTTCTCCATTTTCGTTCACAAAACCTTGTTTTGTATAACTTATACTCATATCC
TCATCCTTTATAATCCTCTAGATTGTGGTTCTAGACATTTTACAAACAACGGTGGCGGAA
AAAACGGCAGAACGTTCTATTACACAAATATGGGCAAGATCTTGAAATCTAAGTCTTCTT
GGCCAAGAACCGTCGTGAGGAAATGGTTAAACCTACGTAGCGGCGCTTACGAATTTCACT
CTGATTACCCAGTCAAAGGGATGGAGCCAAGGCGAAAAAGCTGCTCCGACATGATCGTGC
CGGAAAATTTTCAAGGTTGGTTGGGCCAAGGAAATGGGGATTTAAAACATTCAACCGGTG
AACAACATGTGACACGCGTTGATGACAAACTTGATCTTAAAATGTTTGTGGGGACATGGA
ACGTGGGAGGGAAGTCGCCACATGAAGGATTAGACTTAAAAGATTGGCTTAAATCTCCGG
CTGATGCAGACATTTACGTGCTAGGGTTTCAAGAAATCGTGCCGTTAAATGCCGGTAACG
TACTTGGAGCCGAGGATAATGGCCCTGCGGCTAAGTGGTTGTCTCTTATCCGAGAAGCCT
TGAACAACACCAACAATTTATCGCCAAATGAGCTCGAGCATACGAAATCATCACAACAGC
CCCGTTTCAGCTTCTCAGGCCTCTCAGATGATACCCCAATCCCATGCAATTCAACTCCTC
CTCGCGGCTATAGCCTTGCGGCGAGTAAACAGATGGTGGGGATATTTTTGTGTGTGTGGG
TTAGAGATGATCTCCGGAAACGTATAACCAACCTCAAGGTTTCATGTGTTGGCCGTGGTA
TCATGGGATATCTTGGAAACAAGGGCTCGGTTTCGATCAGCATGTCGTTGCATGAGACAA
GTCTATGTTTCGTTTGTACGCATCTTACGTCTGGAGAAAAAGAAGGCGACGAGCTTAGAA
GAAACTTAGATGTGACCGAAATATTTAAGAGGACAAGATTTTCACGTTCTTCTAAAGATT
CTCGACCGGAGACAATAATGGACCATGATAAAGTAATATGGCTCGGAGATTTGAATTATC
GGCTAAGGGCGAGCAGTGACTTGCATGAACAGCTTAGAAACCATGATTGGGAATCACTTC
TAGAGAAAGATCAGCTTAAGATAGAACAAAGAGCTGGTAGAATTTTTAAGGGATGGGAAG
AAGGGAAGATTTATTTCGCACCAACATATAAATATCGAATAAACTCTGATAATTACGTTG
TCCAAACCGAAAAATCAAAGGAAAAACGAAGAACTCCGGCTTGGTGTGATCGGATATTGT
GGAAAGGTGACGGAATGAAACAACTTTGGTACGTGAGGGGAGAGTCGAAATTCTCGGACC
ACAGACCGGTTCAATCTCTATTTTCGGTACATATTGACTTGAAGAATCAATCGAACCGGA
AAACTAAACCGGTTAACCAAAATCATCGTCCAAACCCGGTATTGACTTATACGTGCCACG
GGAAAGTTCAAGCTGAAGAGATCTTGTTGCTCACACGTGCACAGAGTTGTATAGATACAC
TACCTAGACTTATTTCGTCCGCTTCCTAATTTTCTTTTGTTTTTTGTTTCGATTTCTTTT
TGGATGTTTTCATGTTGACAAAGAAGAGATGACACATGGATTCCTAGGATTGGACAATGG
AGCTTTCAAATTTGGCAAAAGCAGGATTGTTTTAAATTATTTTAATATTGGGTTAACGTC
TTTTTTTGTTTGTTTCCCTCTATTAGCTAAGTTTTGGTTTAGACTTTAGATCGAATTGTG
GAGTTTTTAGTTTTTGACTTTGTTTACATCAGCTTTTGTTTATATATAATAAAATT
>AT5G50330.2 | Protein kinase superfamily protein | Chr5:20485196-20488702 REVERSE LENGTH=1741 | 201606
CCGAAGCTTGCTTGCATTGTCTTCTTACGCAGTCACGATCTCGATCAACTTCATCGCTTC
TTCCGAAAGCTTTCACATTTGATATCAAAATCGAGAAACAAAAATTGAAAACAATCTGTT
TCACCAAAAAAAGAACAAAATGCATGGGTTCGATTTCAAAGAGATCCAGGAGAAGATCTC
CGATAGCTTTCGTCCATGGCAACGCTCTTTTCAATTCTGGGTTCGAGCTACTAATATCTA
CACAGGCTACAAGGTGTTTCAACTTCGAGTAAGTTTAGTAAAAGATGCAAAGAAGCAAGA
GGAAATGTGGGAAAGACAACATGAACAAGCTGCTGATAAGATTTACTTCATGTGCTCTGA
TCTTGGTGGTTTCTTCCTTAAGATTGCTCAACTTTTAGCAAAACCTGACATGGCACCAGC
TGCGTGGGTGAAAAAGCTTGTCACTTTGTGTGATCAAGCTCCTGCGACGCCGTTTGATGC
GATTCAACTTGTTCTAGAGAAGGAGTTAGGTAAAAGCATTGGTGAAATCTTTGAAACGTT
TGATGAAAAGCCTCTTGGTTCTGCTTCTATTGCTCAGGTTCAACATCCTGGCATTGAAAG
ATTGATGATGACAGACATAAGAAACTTGCAACTATTCGCCTTATACATGCAGAGAACAGA
TATCAAATTTGACCTGCATTCCATAACAAAGGAAATGGAGAAACAGATTGGTTATGAATT
TGACTTCAAAAGGGAGGCCAATGCAATGGAAAGAATTCGATGTTTTCTTTATGAGAACAA
CAAAAAGTCTCCTGTTTTGGTACCAAGAGTTCTGCGAGATATGGTGACTAAGAGGGTTTT
GGTGATGGAATACATTAATGGAATTCCAATCCTGAGCATTGGTGATGAGATGGCTAAAAG
AGGGATAAATCCTCATGGTAAGATTGCAGAGGCAGCAAAGCACAATATACTTAACAGTTT
ATCCCGTGCGTATGGCCAAATGATACTGAAAAGTGGTTTCTTTCATGCGGATCCACATCC
TGGAAATATCTTGATTTGCAAAGGTCAAGAGGTTGCATTGCTGGACTATGGTCAAGTGAA
GGAACTACCCAACAAGTTGAGACTTGGTTATGCAAATTTGGTCATTGCCATGGCTGATAA
CAATGCTTCACGAGTATCACAGAGCTTTTGGGAAATGGGTTTACATACAGTGGCCAAGTG
TGAGAATGAGCAGCAAGAACTTCTGCGGTTAGCACAAACACTTTTTGATACAAAGATGCC
TACTGGTCAGACAGTTTTACAACCTTTCTCAGATGACTCTTCGATTAAAAAGATAGCCGT
TGAGACATTTCCAGAGGAACTGTTCTCTGTACTTCGCACTGTGGTTCTGTTAAGAGGACT
CAGTGTTGGGATGGGAGTTAATTATTCGTGTGCAGAACAATGGAGAGCAATGGCCGAAGA
GGCTTTACTTGCATCTGGAAGAGTGACAAGAGATGGCAAAGAAAGATCTCGTAGACGGGC
TTCTCTACGAAGGCTACGCACAGGAAGTTAGGAAAAAGATAGGAGTATTTCTCATCACTT
AGACTCTCCCATGAGCAGGATCTGAGCTTTTTTCATTTATTGTTCTTTCTTTTGTGAGAA
TTTGAATGATAGGAGAAGTTGGATAACACTTGAATGTAATTGGCTGATATAAAATTATGA
TGGAAGATTTGTAAATCAAGATTTAATTCCCAAAAGATAGGATTATATGTTTTGGTACTC
C
>AT5G24350.1 | neuroblastoma-amplified sequence protein | Chr5:8301105-8310895 FORWARD LENGTH=7532 | 201606
ACTTTCTCTGCTCGTCGGCGAAGTTCACATTCACCGGTCGTATAGTGTCTTCGTCTCCTT
CCTCGTGAAATTTGTTCATCACAGTCTCTACAGTCACCACCATAGGAGGTCGTACCGCCG
GATCTTCGCCACACCATTAATTTCTGCGTTCTCTCTTCTCAATTCGCCGCCGATCTCTCT
GAGCGTAATTACCAAATCGTGCTTAGATCTCCTTCTCCTAGAAACTGCTGTGAGGATCGA
TCTCGATTGATCATGGAAAGTCCTGGAAGAAAAGTTTTGTATGAGATACGTCATCATGCT
TCATTGCCTTATGTTCCTAGATATCCTCCTCTTCCTCAGGCAGATGGAACTAATTCGAAA
GGAGGACTTCGGTCACTTGTTTCCATCAAAGGTGTTAGTCAACTCAAGGAAAAGTGGAGT
GAATACTGGAATCCGAAAAAAACTAATAAGCCGGTGTCGTTATTTATTTCACCAAGAGGA
GAACTTGTGGCTGTCACTTCTGGAAATCACGTTACTATCTTGCGAAAGGATGATGATTAC
AGGAAACCTTGTGGCAATTTTACATCCAGCATATCAGGTTCATTTACTTCTGGAGTATGG
TCCGAAAAACATGATGTTCTTGGTCTTGTGGATGATAGTGAGACCCTCTTTTTCATCAGA
GCTAATGGCGAAGAAATAAGTCAGGTCACAAAAAGAAACTTGAAGGTTTCTGCACCAGTA
TTAGGATTAATGGAGGACGACTCTGATTTGCAACCATCATGCTTGTGTTCGTTCAGTATA
CTTACGTCAGATGGACGTATTCATCATGTCGAGATCAGTAGGGAGCCAAGTGCTTCTGCC
TTTTCCAAGCATGCTTCAAATAGTGTCTCAAAGCAATTCCCCAACCACGTTTTCTGCTTT
GATTACCATCCAGATCTTTCTTTTCTTCTCATTGTTGGTAGTGTTGCAGGCATATCATCG
TCAGGGAGTTCTGGTTCATCGTGTATCTCGCTTTGGCGTAAGTGTCAGAATTTAGGTCTG
GAATTGTTGTCCACCACAAAGTTTGATGGCGTGTATTGTGAGAACAAAGATGATCAGTTG
GCATATCCAAAGACTTTAATCTCCCCTCAAGGGTCACATGTTGCAAGTCTTGATAGCAAT
GGGTGCGTGCATATTTTCCAGTTAGATAAAGCAAGATTGACACTTTCGTGCTGTCCTTCT
GAAGACAGTTCTGATTCACTGAAGCCAGATAAGTCGCTACAAAGTTGGAAAGAAAGTTTA
AGAAATGTCGTAGATTTTACTTGGTGGTCTGATCACGCCCTTGCAATTTTGAAAAGGAGC
GGTAACATTAGTATATTTGACATCAGTAGGTGTGTTATAGTTCAAGAGGATGCTACCATT
TATTCTATGCCTGTCGTGGAAAGAGTTCAGAAATATGAAGGACACATTTTTCTTTTAGAA
AGTTCAACACAGGAAGCAAAATCAGCTCTGGCCAATGTTGACAGGGACGCAAGTGAATTT
CATCATACTAGTGAGCATAGTATGTTATGGAGGCTAATATCATTTACTGAGAAAACAATT
CCTGAAATGTATAAAATCTTAGTTGAGAAATGCCAATATCAAGAAGCGTTAGATTTCTCT
GATAGTCATGGCTTGGACAGAGATGAAGTTTTCAAGTCAAGATGGTTGAAGTCAGAAAAA
GGAGTCAGTGATGTGAGCACGATTCTATCAAAGATAAAAGATAAAGCTTTTGTGCTCTCC
GAATGCTTAGATAGAATTGGGCCAACAGAAGATTCCATGAAGGCCTTACTTGCGCATGGA
CTTTATCTAACCAATCACTATGTATTTGCTAAATCTGAAGATCAAGAATCCCAACAACTT
TGGGAATTTCGTTTGGCTAGGCTTCGTCTATTACAGTTTAGTGAAAGGCTTGACACCTAT
TTGGGGATAAGCATGGGCAGATATTCTGTGCAGGATTACAGAAAATTTCGGAGTAATCCT
ATCAATCAGGCTGCTATTTCACTTGCTGAGAGCGGGAGAATAGGAGCCTTAAACCTGCTA
TTTAAGCGGCATCCTTATTCACTTGTTTCGTTTATGCTGCAAATTTTGGCAGCTATTCCT
GAAACAGTCCCTGTTGAAACGTATGCACATCTTCTTCCGGGAAAATCTCCTCCAACCAGT
ATGGCAGTGAGAGAAGAAGATTGGGTTGAATGTGAGAAGATGGTTAAGTTTATTAATAAC
TTGCCGGAGAATGGCAAGAATGATTCTCTGATTCAAACTGAGCCAATTGTTAGAAGGTGT
TTGGGGTATAATTGGCCATCATCAGAAGAACTTGCTGCATGGTACAAAAGTAGAGCTAGA
GATATTGATTCGACCACTGGGCTGTTAGACAACTGCATTTGCTTGATTGATATTGCATGT
CGAAAAGGCATATCTGAGTTGGAACAGTTCCATGAGGATCTATCATACTTGCACCAGATA
ATTTATTCTGACGAAATTGGAGGCGAAATCTGCTTCAGCTTAAGCCTTGCTGGGTGGGAG
CATTTATCTGATTATGAGAAATTTAAAATAATGCTTGAAGGGGTTAAAGCTGATACTGTG
GTTAGAAGATTGCATGAGAAGGCAATTCCATTTATGCAGAAAAGGTTTTTGGGGACAAAC
AACCAGAATGTGGAGTCCTTTCTAGTTAAATGGCTGAAGGAGATGGCAGCAAAAAGTGAT
ATGGATTTATGCTCAAAAGTTATTGATGAAGGGTGCATTGATTTATATACTGTTTGTTTT
TTTAAGGATGATGTTGAAGCTGTTGATTGTGCTCTGCAATGTTTGTATCTGTGCAAAGTT
ACGGATAAGTGGAATGTCATGGCAACAATGCTATCAAAGCTACCAAAGATAAATGATAAA
GCTGGTGAAGACATTCAGAGAAGACTCAAACGGGCAGAAGGTCATATTGAAGCAGGGAGG
CTTTTGGAGTTTTATCAGGTCCCCAAACCAATTAACTATTTTCTTGAGGTTCATTTGGAT
GAAAAAGGTGTAAAGCAGATTCTTCGACTCATGCTTTCGAAATTTGTTCGTCGTCAACCT
GGACGATCTGATAATGACTGGGCATGCATGTGGCGTGATCTGCGACAGTTGCAAGAGAAA
GCCTTTTATTTCCTTGATCTTGAGTTTGTGCTAACAGAATTCTGTAGAGGACTTCTAAAG
GCTGGGAAGTTTTCTCTGGCTAGAAATTATCTCAAGGGTACAGGTTCAGTTGCTCTGCCA
TCAGAGAAGGCAGAGAGTCTGGTTATTAATGCGGCAAAGGAATACTTCTTCTCTGCTCCG
AGCCTTGCTTCTGAAGAAATATGGAAAGCAAGGGAGTGCCTGAATATATTTTCTAGTAGC
CGGACTGTTAAAGCCGAGGACGATATCATTGATGCAGTTACCGTTAGGCTTCCAAAGCTT
GGGGTTAGTCTCTTACCAGTGCAGTTCAAACAAGTAAAAGACCCAATGGAGATTATTAAG
ATGGCAATCACGGGCGATCCTGAGGCTTATCTACATGGTGAAGAGCTTATTGAGGTTGCT
AAACTTCTTGGGTTGAATTCTTCAGAAGATATATCATCTGTGAAAGAAGCTATTGCTAGA
GAAGCTGCAATTGCAGGGGATATGCAGCTGGCTTTTGATCTATGCCTTGTTCTAACCAAA
GAGGGGCATGGTCCCATTTGGGATTTAGGTGCTGCAATAGCAAGAAGTCCTGCACTTGAA
CACATGGATATAAGTTCTAGAAAGCAGTTGCTTGGTTTTGCTTTGGGTCACTGTGATGAT
GAATCGATTAGTGAGTTATTGCACGCATGGAAAGATTTTGACCTGCAAGGCCAGTGCGAG
ACTCTGGGAATGTTATCTGAGTCGAATTCTCCTGAGTTTCAAAAGATGGACGGTGTTTCT
TGTCTTACTGATTTCCCTCAAATGCTTGATGGACTAAGCAGTGATCAACAACTAGATTTG
GATAGAGCCAAAGATTCAATTTCTTGTGTTGCTAAGGATATGCCGGTTGATGATAGCGTG
GACTTGGAATCTCTGCTAAAGGAAAATGGGAAGCTTTTCTCATTTGCTGCTTCACATCTT
CCTTGGTTGCTTAAGCTGGGAAGAAATAGGAAACTGGATAAAAGTCTAGTGCTTGATTCA
ATTCCTGGAAAGCAGTTTGTCAGCATAAAAGCAACTGCTCTAATTACCATTCTTTCCTGG
CTGGCAAAGAATGGTTTTGCGCCAAAAGATGAGCTGATAGCCATGATTACAGACTCCATC
ATCGAACATCCGGTAACAAAAGAGGAAGACGTCATAGGATGCTCCTTTCTGTTGAATCTG
GTAGATGCATCTAATGCAGTAGAAGTTATAGAGAAGCAGTTGAGAATAAGGGGGAACTAC
CAAGAAATTCGAAGTATCATGAGTCTAGGGATGATATACAGTTTGCTACATGACTCTGGG
GTAGAGTGCACAGCTCCCATCCAGAGGAGAGAACTGCTACAGAAGAACTTTGAGAGAAAG
CAAACAGAAAGTCTCGCTGATGATATGAGCAAGATCGACAAACTTCAATCAACTTTTTGG
AAGGAATGGAAGCATAAATTAGAGGAAAAAATGCATGATGCTGACCGTTCTAGGATGCTG
GAGAGAATCATTCCTGGGGTTGAGACTGAAAGGTTTTTGTCTCATGATATTGAATACATT
AAGGTTGCTGTTTTCTCTCTCATTGAATCTGTGAAATCAGAGAAGAAGCTGATTTTGAAG
GATGTACTAAAATTAGCTGATACATATGGCTTGAAGCAATCAGAGGTGATATTAAGGTAT
TTAAGCTCTATCCTTTGCTCTGAGATTTGGACAAATGAGGACATCACGGCTGAAATTTTA
CAAGTCAAGGAAGAAATACTCACCTTTGCTTCAGACACCATAGAAACCATAAGCACAATC
GTGTACCCAGCAGCTAGTGGTCTTAACAAACAACGCCTTGCTTACATATATAGCCTCCTT
TCTGAATGCTATTGTCATTTGGCAGAAAGCAAGGAAGCATCATTGTTGGTTCAACCGAAT
TCTTCCTTTGCTGGGTTATCAAATTGGTATAACGTCCTTAAGCAAGAGTGCAGTAGAGTG
TCATTTATCAAAGATTTGGATTTCAAAAATATTTCAGAATTGGGAGGTTTGAATTTTGAC
AGCTTCAACAATGAAGTCCATGCGCACATCAATGAGATGAACTTGGAAGCTTTGGCCAAA
ATGGTAGAAACTCTAAGTGGCTTATCCATGGAAAATTCGTCCAAGGGTCTCATTTCCTGT
CAAGATGTCTACAAACAATATATTATGAATTTGTTAGATACATTGGAGAGTAGAAGAGAT
CTTGATTTTGGAAGTGCAGAGAGTTTCCAGGGCTTCCTCGGTCAACTTGAGAAGACATAT
GACCACTGTAGAGTATATGTCAGAATCTTGGAACCTTTGCAGGCTGTGGAAATCCTGAAA
CGGCATTTCACGTTAGTTCTACCGCCAAATGGTTCCTATATGCACATCCCTGATAGTTCT
ACATGGCAAGAATGTCTTATCTTACTGATTAACTTTTGGATAAGATTAGCTGATGAGATG
CAAGAGGTAAAATCATCTAATCCAAGTTTGGTGGAGAATCTTACCTTGAGCCCTGAATGC
ATTAGCAGCTGTTTTACTCTACTCATAAAACTTGTAATGTATGACAGTCTGTCCCCAAGT
CAGGCTTGGGCTGCAATACTTGTCTACCTTAGATCTGGCTTGGTTGGTGATTGTGCCACT
GAAATCTTCAATTTCTGCAGAGCCATGGTCTTCTCTGGTTGTGGATTCGGGCCCATTTCT
GATGTCTTCTCAGATATGTCCTCTCGGTATCCAACAGCTTTGCAGGATCTTCCACACCTG
TATTTGAGTGTCCTTGAACCTATTTTACAAGATTTGGTATCTGGGGCTCCTGAAACACAA
AATCTTTACCGGCTGCTCTCTTCTCTTAGTAACTTGGAAGGCAACCTGGAAGAACTGAAA
CGTGTCAGGCTTGTAGTCTGGAAACAACTCGTAATATTTTCTGAGAACCTGGAGTTGCCA
AGTCAAGTTCGCGTCTACTCCTTAGAGCTTATGCAGTTCATCTCGGGTAAGAATATCAAG
GGCTCATCGTCTGAGCTACAATCAAACGTTATGCCATGGGACGGTTCGGCTGAGTTACTA
TCATCTATGCAGAAGACTGAAGCCGCGCTTAACCAAGCGTTGCCTGACCAGGCTGATGGC
TCTAGCAGGCTCACAAACACTCTGGTTGCACTTAAATCATCTCAGGTCGCTGTAGCAGCC
ATCTCTCCAGGCCTAGAGATCTCCCCGGAGGATTTATCTACTGTTGAGACATCTGTTTCT
TGCTTCTCTAAACTCTCTGCTGCTGTTACTACAGCTTCACAAGCTGAAGCTCTTTTGGCT
ATTTTGGAAGGATGGGAAGAGCTGTTTGAAGCTAAGAACGCCGAACTATTGCCATCTAAT
GAGGCAACCGACCAAGGAAACGACTGGGGTGATGATGATTGGAATGATGGATGGGAAACA
CTGCAGGAATCAGAACCCGTGGAGAAAGTAAAAAAAGAATGCGTAGTCTCAGCTCATCCT
TTACATTCTTGCTGGCTGGATATTTTCAGAAAGTACATTGCATTGTCCATGCCCGAAAAT
GTACTACAACTAATAGATGGTTCTCTTCAGAAGCCTGAAGAGGTGATAATTGAAGAAACT
GAAGCAGAAAGCCTGACCGGGATCTTAGCCAGGACCGACCCATTTCTCGCACTAAAGATT
TCTCTTTTGTTACCCTACAAACAGATCAGATCTCAGTGTCTCAGTGTTGTTGAAGAACAA
TTGAAGCAAGAAGGCATTCCGGAGTTATCGAGTCAGAGCCATCATGAAGTTCTTCTCCTG
GTTATATATTCTGGGACTCTCTCAACGATCATCTCCAATGCTTGCTACGGCTCAGTCTTC
TCCTTCCTCTGTTATCTGATTGGAAAGCTATCTCGAGAATTCCAAGAAGAGCGGATAACA
CAAGCTGACAACAGAGAATCGAATGCAAGTTCCGAGAGTCGGTTTATATCATGTTTTGGG
CAACTCATGTTCCCCTGTTTTGTCTCAGGGCTTGTTAAGGCAGATCAGCAGATATTAGCG
GGGTTTTTGGTGACCAAGTTCATGCACAGTAACCCATCTCTTAGTCTGATTAATGTTGCA
GAGGCAAGTCTGCGGAGATACTTGGATAAGCAGCTCGAATCTTTGGAGCATTTGGAGGAT
TCGTTTGCCGAGAGCTCAGACTTTGAAACACTGAAGAATACAGTCTCAAGCCTAAGAGGC
ACTTCAAAGGAAGTTATACGATCTGCGTTAGCTTCTCTCTCTAATTGTACAAACAGCAGA
TGATTTGACAATGGAGGCTTTTTCTGTGGCGAAACGGTCACAAAAAGGGAGTAGTACATA
GGAGAGGGTAAATCTGTTTATGCGTTTTTACGTGGTTAATATAGTTTTTTTTAACGTTAT
TTTCGACAAGAAAACTGTTTTTGAGGTACCCC
>AT3G27550.3 | RNA-binding CRS1 / YhbY (CRM) domain protein | Chr3:10207781-10210087 REVERSE LENGTH=1893 | 201606
TTCTGATTCTGATTTCTCTCTGATTATTGAGATTTATCCAATACCCATCTCCCAGATTCG
TTTAATTCCTCAAAGCTTAAAACTTTATTATCCGATTTTGATCTTGAAGGAATCTGGTTT
CGTCATCGAATCCGGTTACGAGCATTGGTAACTCAAGTGAAGGTAATTCGAATTCGTTTC
AGCCGTTGATGAATCAAGTGTTTAAAGGATGGTCTCGAGGTATGTCAACATCGAGAGGAA
GGAGTATGAGGAGCAAAGTTGAGAGTAGAATGCGTAAAGAGTCTGGTAAGACGTTAAGAG
AGATTAGGAGAGCGAAGAAGTTGAAGAAGAAACTCATGACTGATGAAGAAAGGCTCATTT
ACAATCTCAAAAGGGCGAAGAAGAAAGTTGCGCTTTTGTTGCAAAAGCTCAAGAAGTATG
ATCTTCCTGAGCTGCCATCTCCGGTGCATGATCCCGAGCTTTTCACATCCGAGCAGGTTC
AAGCGTTCAAGAAAATCGGTTTCAAGAATAAAAACTATGTTCCTGTTGGTGTTCGTGGAG
TCTTTGGAGGAGTGGTACAAAATATGCATATGCACTGGAAGTTTCATGAGACTGTGCAAG
TTTGTTGTGATAACTTCCCTAAGGAAAAGATTAAAGAGATGGCGAGCATGATAGCGAGAC
TGAGTGGCGGGGTAGTCATTAACATACATAATGTAAAAACTATTATTATGTTCCGTGGTA
GAAACTACCGGCAGCCCAAGAACCTAATCCCTGTCAACACCCTTACCAAACGGAAGGCTT
TATTCAAAGCAAGATTCGAACAAGCGCTTGAATCTCAGAAGCTGAACATAAAGAAAACAG
AACAGCAGCTACGGAGAATGGGTGTTAACCCTGAAGATCCGGTTGCAATGGCTAGCATCC
ACAGAGTGGCCTCGACATTTTTCAATGCAATCGACAAAAAGGAAGGAACACCGTATGTCT
TCCATGGAGATAAACAATCAGAACGAGGCACTAGTGTTGACAATAGAGAAGAATCTGAAC
CGGGCGATGAAGATAGTGACCAGGAGGAGCTAGACAGATTCATAGCTGAGATAGAAGAAG
CAGCAGACAAGGAGTGGGAGGAAGAGGAAGCTGCAGAGCAAGAAGAATCTGGTAGGATAA
GGTATTGGAACCGAGAAGAGTTTGCAGGAAGAAGCAGAACTCCTGAATTGCGTAGTTATG
GAGATGCAAGTCATGGCTTTAGAAGAAATGATAGGGATACACATAGCCAGAGGAGACCCA
ACGATAGTGATGATGATGACGATGACGGTGAATTGGATTCTGAGGATGATGAAATTCCAA
AGAGATTTGATAGAGCAAGATCATCAAACACAAACACCAGAAGGCCAAGAGAGGATTTTA
AGAGAAGAAGCCCCGATCCTAGACCTCGACCTCGAGCTCAAGTGAGGAGTGATGACGATG
TATTGAGTGATCTTGATAACACAATGTGGGATTCAGAAGATGAAGAAGATGCACCACCGG
CTAATTATATTTCGAGTAGTGATGATGACGAGGATGAAAACAGAACAGTATCAGCATCAT
CATCTAAACAATCGAGATTCAGGAACAATAGTTCAAGAGATGGTATCAACAATTCAAAGA
GTAAGAGTGGAAAACAGAGGGATGAGGATTGGGATAGTGATTAGATATGAAGACTACGAG
ATCACAGAGTTTCTGATGTTGTTATTTGTCTTCGTTGGTGCCTATGAAAGATGTTAAACT
CTGGTCTGAATACTAAAAGGCTGATCTATCTATTGTTAGGTTCAGTTTCTGATAATTCAG
TGAAAGATAAAGAACATGATTAGCCAAATTATATTCTTTGCATTTGTAATTCAGATTATG
GTATTACAATGGCAAATTAAGATGATTTGTATG
>AT4G32380.2 | pectin lyase superfamily protein | Chr4:15632712-15635453 FORWARD LENGTH=1329 | 201606
AACGCTCCATTTACTAAGAAAAAAGTATAATCTATATTTTCATTGATTAGTATAAAAATG
GGTTTTGAGATACTGCTCTCAGTGCTTCTAATTGCATCATACCATTTACAGTACGGAAAT
GGTCGAATGATTCTAACCATGAAAGATTTTATATCTAATTCTAACTCTACAAATGTTGAT
CATTCTCAGGCATTTCAAAACGCATGGAGAGCGTTATGTGGAGGGAAAGGTGGATCAGCC
TCGTTTGTAATACAAGCCCATGAAACATATACCATACAACCACAATTGCTTGAAGGTCCT
TGCATGCCTCGTAATATTCATATTCAGATTGATGGAACAATTGAAGCTCCGAAGATGGCA
AACGACTGGGGAAGGAATAAACTTGACTGTTGGTTATGTTTTGAAAAGGTGACAGGCCTC
GTTCTCACTGGATCCGGTGTCCTCAATACCCATGGAGAAAGCTGGTGGTCTTCTGTTGCT
CTCCAATCTCGACCAGTGGCAGTAAGATTTTTTGGATGCCAAAACATTTTATATAATGGA
TTAACTCAGATCAATAGTCCAAGGAATCACATAACGATTTTGGATAGCAACAACGCAACT
TTATCAAATCTTCATCTAATTGCCCCTGCAAGTAGTCCAAATACTGATGGCATTGATATC
TCTCATTCACAAAATATCAATATTATGAGCTCCACAATCAAAACCGGTGATGACTGTGTT
GCAATTAAACGTAATTCATACAATATTAACGTAACTTACGTGACATGTGGTCCGGGTCAT
GGCATAAGTATCGGAAGTTTGGGGGAAGGAGGGGCATCTGAGGTAGTACAAAATGTGAAT
GTCAGACATTGCACCTTCACTGGAACACAAAATGGTGCAAGAATCAAGACTTGGCCTGCT
ACTGCTGTGAAAGTGAGCGACGTGACGTTTAGATCATTCACAGGGACTTGTGCCGCTCCT
ATTGCAATAAAACTAGATTGTGACCCGAATACAGGTTGTGACAACATCGTGATGGAACAA
ATCAATATCGCTTCTTCATCTCCGAAAACGCCGCTCACCTCGTACTGCAAATTTGCGCAT
GTCGTTAGTCGCTTTGTCTCCATTCCCATAACCTGTAGTTTTCATACTGAAGATTCTCAA
CCTGCGTCACTGAATCCTCAACCTTCCGCACCGTATGCTATATCCCCGACGACACCGCAT
ACTCAGCCTCATGCACCAACTACTCAACCTCCACTGTTCTTTCGTTTCTATACAAATTTC
AAAGCCTTCTTAGGAAGGTTGGGTCGTAACTGCTAGATTTATTATAGCAATATATTGTTA
TGAGTAGTC
>AT5G56040.2 | Leucine-rich receptor-like protein kinase family protein | Chr5:22694823-22698645 FORWARD LENGTH=3735 | 201606
ACATTGTTTGGAAAATAATAATAAAGGGAAAAAGGTAGAGGTGCTTTTTGGGATCCAGAT
CTTCCTTTACTACTTCTTCTTCTCTCTCTCTCCTTTGGTTTGCTCTGTTTTTATATATTT
CTATAAAATCAAAGTAAAAACCAAATCCATGGGGTTCTTCGCTTCACAATCCCAACGCAC
CTCTCTCTCTATCTCTCACTTCTTCTTCTTCCTCTCCCTCTTCACCAATGCCACGTAACC
CTAGATTCTGCTTCTTCCTCTTCCTTCTTTTTCACTCCTCTCTTTTCTTCTCCATCCCCT
GTTTTTCCATAGACGAACAGGGTCTAGCTCTCCTCTCATGGAAATCTCAGTTGAACATCT
CCGGAGACGCTTTATCTTCTTGGAAAGCCTCCGAATCGAATCCTTGTCAATGGGTGGGAA
TCAAATGCAACGAAAGAGGTCAAGTCTCGGAGATACAACTCCAAGTCATGGATTTTCAAG
GTCCGTTACCGGCGACGAATCTCCGACAGATAAAGTCTCTGACTTTGCTCAGCTTAACCT
CCGTGAATCTCACTGGTTCAATCCCTAAGGAGCTTGGAGACTTGTCGGAGCTAGAAGTTC
TTGATTTAGCTGATAATTCTCTCTCTGGTGAAATCCCTGTGGATATCTTCAAGCTCAAGA
AACTAAAGATTCTGTCTCTCAACACAAATAATCTCGAAGGTGTGATTCCATCGGAGTTAG
GGAATCTCGTTAACCTCATCGAGCTCACTCTCTTCGACAATAAACTCGCCGGAGAGATTC
CTAGAACCATCGGAGAACTCAAGAATCTAGAAATCTTCCGTGCAGGTGGTAACAAGAATC
TCAGAGGAGAGCTTCCTTGGGAGATTGGTAACTGCGAGAGTCTTGTGACTTTAGGTCTCG
CCGAAACAAGTCTCTCCGGTAGACTTCCGGCGTCGATCGGAAACCTGAAAAAGGTTCAGA
CAATAGCTCTTTACACGTCACTCTTGTCTGGTCCAATCCCTGATGAGATTGGAAACTGCA
CAGAGCTTCAAAACCTCTACTTGTACCAAAACTCAATCTCTGGATCGATTCCTGTATCAA
TGGGACGTCTCAAGAAGCTTCAAAGTCTTCTCTTATGGCAAAACAATCTCGTCGGAAAGA
TCCCTACCGAGCTAGGCACCTGTCCGGAGCTTTTCCTCGTCGATTTATCGGAAAATCTCC
TCACCGGAAACATCCCAAGAAGCTTCGGAAACCTTCCAAATCTCCAAGAGCTTCAGCTAA
GTGTTAACCAGCTCTCCGGTACAATCCCTGAAGAACTCGCGAATTGCACGAAGTTGACGC
ATTTAGAGATCGATAACAACCAAATCTCCGGCGAGATTCCGCCGTTGATCGGGAAATTAA
CAAGCTTGACGATGTTCTTTGCGTGGCAGAATCAGTTAACCGGAATAATTCCAGAGTCTC
TTTCTCAATGTCAAGAGCTTCAAGCGATTGATCTCTCCTACAACAATCTCTCTGGTTCGA
TACCTAATGGAATCTTTGAGATTCGAAACCTCACGAAGCTTCTTCTTCTCTCTAACTACT
TATCTGGATTCATACCACCGGATATTGGAAACTGCACGAATCTTTACCGGTTAAGACTCA
ACGGTAACAGACTCGCGGGGAATATTCCGGCGGAGATTGGGAATCTGAAAAATCTCAACT
TCATCGATATAAGTGAGAATCGTCTCATCGGAAACATTCCTCCGGAGATCTCCGGTTGTA
CAAGTCTCGAATTCGTCGATCTACATTCAAACGGTTTAACCGGTGGTTTACCCGGTACAC
TTCCGAAGAGCTTACAATTCATTGATTTATCCGATAATTCATTAACCGGTTCTCTACCAA
CCGGAATCGGATCGTTAACCGAACTCACGAAGCTCAATCTCGCGAAGAATCGTTTCTCCG
GCGAAATCCCTCGAGAGATATCTTCCTGTCGGAGTCTTCAGCTTCTCAACCTCGGCGACA
ATGGCTTCACCGGAGAAATCCCTAACGAGTTAGGACGGATCCCGTCTCTTGCGATCTCTC
TAAATCTCAGCTGCAATCACTTCACCGGAGAGATCCCGTCGAGATTCTCTAGCCTCACTA
ATCTCGGAACCCTCGATGTCTCTCACAACAAACTCGCCGGAAACCTAAACGTCTTAGCTG
ATCTACAGAACCTCGTCTCACTCAACATCTCCTTCAACGAATTCTCAGGCGAGTTACCAA
ATACTCTGTTTTTCAGGAAACTTCCACTCTCTGTTCTTGAATCAAACAAAGGGCTATTTA
TTTCGACCCGACCCGAGAATGGGATCCAAACCCGACACCGTTCGGCTGTCAAAGTAACCA
TGTCGATCCTCGTAGCAGCAAGCGTCGTTCTTGTTCTCATGGCGGTTTACACTCTCGTCA
AAGCTCAACGAATCACCGGAAAACAAGAGGAGTTAGATTCTTGGGAAGTGACTCTTTATC
AGAAACTCGATTTCTCCATCGACGACATCGTCAAGAACTTAACTTCAGCTAACGTGATCG
GAACTGGAAGCTCCGGTGTAGTTTACAGAGTCACAATCCCGTCCGGTGAAACTTTAGCTG
TGAAGAAAATGTGGTCAAAGGAAGAAAACAGAGCGTTTAACTCAGAGATCAACACTCTTG
GATCGATTCGACATAGGAACATAATCCGTCTTTTGGGTTGGTGTTCGAATCGGAATCTGA
AGCTTTTGTTCTATGATTATCTTCCTAACGGAAGTTTAAGCTCTCTGCTTCACGGTGCCG
GTAAAGGAAGTGGAGGAGCTGATTGGGAAGCACGTTACGACGTCGTTTTAGGCGTTGCAC
ATGCACTAGCTTATCTTCATCATGATTGTCTTCCTCCGATTCTACACGGTGACGTTAAAG
CTATGAATGTCTTATTGGGTTCCCGCTTCGAATCTTACTTAGCCGATTTCGGTTTAGCAA
AAATCGTCTCCGGTGAGGGAGTTACCGATGGAGATTCGTCTAAATTGAGTAACCGGCCTC
CGTTAGCCGGTTCTTATGGTTACATGGCTCCAGAACATGCTTCGATGCAACATATAACAG
AAAAGAGTGATGTGTATAGCTATGGAGTGGTGCTACTAGAAGTTTTAACCGGGAAGCATC
CATTGGACCCGGATCTACCCGGAGGTGCTCATTTGGTTCAATGGGTGAGAGATCATTTAG
CCGGAAAGAAAGATCCTAGAGAAATTCTTGACCCGAGACTCCGCGGGCGGGCAGATCCTA
TAATGCATGAGATGCTACAAACTCTAGCGGTCTCGTTCCTTTGTGTGAGCAACAAGGCAT
CCGATCGGCCTATGATGAAAGACATTGTGGCAATGCTTAAAGAGATTAGGCAGTTTGATA
TGGATAGATCGGAATCCGATATGATAAAAGGCGGAAAATGCGAAAAATGGCAGCCGCAAC
CGTTACCACCGGAGAAAATTGTCAGTACTCCTCGAGGTTCATCTAATTGTTCGTTTGCTT
ACTCGGATGAATCCGTATAAAAAATTTTACAGGAGTTCGATTAGGGTGATGACATTTATA
AAATGTGTGTGTGAATATTTATTTGTTGTCGATGATTTGTTAGAATCAGGGAAAGAAAGA
TCTAAGCTTAGCTTATTGTTTTGGTTTGTGAGTTTTAATTTTATTTTTTCTTGCAAACGA
GTTGAAGAAAGAATGTATTGTAAAATAATTTCAATAGCTTGAAGTGGTTTATTTTATTAT
TTTTTATTTTCAAAA
>AT2G28180.1 | cation/hydrogen exchanger family protein | Chr2:12010994-12013739 REVERSE LENGTH=2451 | 201606
ATGGGAGGCGGTGATATTTCACATATGAGTCCTGAAGTAAAATGGATATTTGAGATGGCT
TGGTATGGTGAAACTGTAAGATATGATGGGTTAATTTGTGAGGAGCATCCCCCTAAGCTC
TCTTCAGATGGTATTTGGGAGAAACTTATTATTAAATCGGCAGGTCTATATTTTTGGCAA
TATCGTCTTCCGAAGCTCGAGATTGTCATCTTGCTCGTCTTCTTTCTTTGGCAAGGCTTT
AATATCTTGTTTAAGAAATTGGGTCTTTCTATTCCCAAGTTATCCTCTATGATGCTTGCA
GGGCTACTCTTGAATGTTCTAGTTACTTTATCGGGAGAGAACTCGATCATTGCGGATATC
TTGGTCACGAAAAACAGAATCGACGTAGCAGGATGCCTTGGATCATTTGGATTCTTGATT
TTCTGGTTCCTCAAAGGTGTAAGAATGGACGTCAAGAGAATCTTCAAGGCTGAAGCAAAA
GCAAGAGTCACTGGAGTTGCAGCGGTTACTTTCCCTATAGTTGTTGGCTTCTTGCTTTTC
AATCTCAAATCAGCTAAGAATCGACCTCTCACTTTCCAAGAGTATGATGTAATGCTACTA
ATGGAAAGCATCACGTCCTTCTCGGGGATCGCAAGACTCTTGCGTGACCTTGGCATGAAC
CATTCATCTATTGGCCGGGTTGCTTTATCCTCAGCCTTAGTCTCTGATATAGTTGGACTC
CTGCTCTTGATTGCGAACGTTTCTAGAAGTTCAGCAACTTTAGCTGATGGTTTGGCTATA
CTTACAGAGATAACCTTATTCCTCGTCATTGCATTTGCGGTTGTGAGGCCGATAATGTTC
AAAATAATAAAGCGGAAAGGAGAAGGAAGACCAATCGAAGACAAATACATCCACGGGGTT
CTCGTCTTGGTTTGCTTATCTTGTATGTATTGGGAAGATCTTAGCCAGTTTCCTCCACTT
GGAGCCTTCTTTCTTGGTCTCGCCATTCCCAATGGACCTCCTATTGGATCTGCATTGGTC
GAACGATTAGAAAGCTTCAATTTTGGTATCATATTACCTCTTTTCTTAACAGCCGTTATG
CTCAGGACTGATACCACTGCTTGGAAAGGCGCTTTGACATTCTTTAGTGGCGATGATAAG
AAATTTGCGGTTGCGTCTCTCGTCTTGCTCATTTTCTTGTTGAAGCTCTCTGTCTCAGTC
ATTGTTCCTTACCTCTATAAAATGCCGTTGAGAGACTCTATTATCCTTGCCCTAATAATG
TCTCATAAGGGTATTATCGAACTCAGCTTCTACCTTTTCTCTCTAAGCCTCAAGTTGGTA
ACCAAAGATACATTCTCAATTCTAGTCTTGTCCATTGTCCTCAACTCTCTGCTCATACCA
ATGGCGATCGGGTTTCTCTACGACCCATCTAAACAATTCATATGCTACCAAAAGAGAAAT
TTAGCGAGTATGAAGAACATGGGAGAGCTAAAGACTCTTGTGTGCATCCATAGACCAGAC
CACATATCTTCCATGATCAACCTTCTTGAAGCTTCTTATCAATCCGAAGACAGTCCTCTC
ACTTGCTACGTCCTTCACCTCGTCGAGTTACGAGGTCAAGACGTTCCCACTTTGATCTCA
CACAAAGTTCAGAAACTCGGAGTCGGGGCTGGAAATAAATATTCCGAAAATGTCATCCTC
TCTTTTGAACATTTCCACCGTTCTGTCTGCAGTTCCATTTCCATAGACACATTCACTTGC
ATCGCAAACGCAAACCATATGCAGGATGACATTTGTTGGCTAGCTCTTGATAAAGCTGTC
ACGCTTATCATTCTTCCTTTTCACCGGACTTGGTCACTTGACCGAACATCCATCGTATCC
GACGTTGAGGCGATCCGATTTCTGAATGTCAACGTCTTGAAACAAGCACCTTGCTCTGTC
GGCATTCTTATCGAACGCCATCTCGTTAACAAGAAGCAAGAACCACATGAAAGCCTTAAG
GTGTGTGTAATATTCGTGGGAGGAAAAGACGATAGGGAAGCTTTGGCCTTTGCGAAGCGA
ATGGCCCGTCAAGAGAACGTAACATTAACAGTTCTACGCCTCCTAGCATCAGGAAAGAGC
AAAGACGCGACAGGATGGGATCAAATGCTTGACACGGTGGAACTAAGAGAGTTGATTAAA
AGCAACAATGCCGGAATGGTAAAAGAAGAAACATCAACAATTTATTTGGAACAAGAGATA
TTGGATGGAGCGGATACGTCAATGCTTCTACGTTCCATGGCTTTCGATTACGATCTTTTC
GTCGTGGGAAGAACATGCGGCGAGAACCACGAGGCAACCAAAGGTATAGAGAATTGGTGT
GAGTTTGAGGAGCTTGGAGTCATTGGTGATTTCTTGGCCTCGCCGGATTTTCCGAGTAAA
ACATCGGTGTTAGTAGTGCAACAACAACGAACGGTAGCCAATAATAATTAG
>AT1G79985.2 | structural molecules protein | Chr1:30084114-30085601 FORWARD LENGTH=1106 | 201606
CTTCTTTCCTCTTTCTTCTTTCTGTTTTCTGGTCGCTCGTTACCACCAAGACCTCGTCGA
GGTTTCTCTCTCTCTGAAAAAGTGCTTTTGCTGCGTTTCCATGCTCTCGGAAGGAACTTG
GCTGAATCGTTGGAGAATTATCGATCTGGCGTCGTTGGTGCATCTCTAGCTGCGCCAATT
CATCGGATCCGGTTTGATTTCTCCCTTTCGCGAATCTAGCCTTCCGTGATCTTAGCAGCC
ATGTTCTATGGCACAGCTGTATGGGACCCTTGGCTTATCGTTGGCCAGATTATTTGCCTC
CAATGCTCTTACTATCTCACTCTTGGACTCTTCACCATGGTCTTTCTTGGCCTTCGTGTT
CCTCGCCTTAGTCTTGTCTACTTCTTCGATTACGCTACTCTCACTACTTCCACCTTCACC
GGTTGGTCTGTTATTGCCTCATTCCTCTTCTCTTCACTCGCTGGGGCTGTGTACATGATA
TTTTTGGTGGAGCGAGCACGGAAATGCTTAGATTTCTCTGCAACTCTCTACATCATACAT
CTCTTCTTTTGCATCATGTATGGAGGATGGCCTTCCTCTATGGCGTGGTGGGTTGTTAAT
GGAACCGGACTCGCTGTTATGGCTTTGCTAGCTGAGTACTTGTGCATTAAACGCGAACAG
CGAGAGATCCCTATGGATCGCTTCCACTCAAGGGTTTGAAGATTGGTGAAAGAACAAGTG
ATGAAGATTCTTGTGGGTTAGCAGCGCGACTCGTAGAGCCTAGTAGAGCCTAGTACTCTT
AACAATTGTGATGTACAGAGATGAAATCAGAGGAGTAGAATGGGCGAAAGGAAGTTCAGC
TAGCCAAGCAACAATGTTGGACACTGGTGCACCAACTCTGACTGCAATTTTTAGTGACTT
CAAATACTAAGACTTTGGAATACGTTTCAATTTGTTCTTTTGTATGAAAAAAACATTAGA
CTCGAATAGGTTATTGATTTCATGTTGCTTCTTTTTTTTGTTTATACTGGATTTTCTCTT
CTATCCTCTACTTGGTGCAGCTTTGTGTGTTTTAAAACCAGTGTCTCATTCATCATACTC
TTTTACCACCAATTGAATCCTTCCAA
>AT2G02280.1 | phloem protein 2-B4 | Chr2:600491-601439 REVERSE LENGTH=435 | 201606
ATGAATACTCAAATCCTATCTCAAAAAACTCGTTACTCGGCTTACATTGTGTACAAGACA
ATATATAGATTTCATGGCTTTAAACACATTGGAGTTGGATTTATTGGACATGGAACTCCC
AAAGCCAAAAGGTGGGAAAGAAAGGATCTAGGGAATGATTGGTTGGGTTGTAAAAAAAAA
TTTAAAGCTTCTAAAAAACAAAAATTCTACAGCAATAAATCTACATTTACAGACAAACCA
ATCACCCACTTAATAAAACTTGAGGAGGGGGAAGATGGGTGGATGGCGACAGAGTTTGGG
GAATTCTTCGCTGAAGGAGGAGGATTATTGGATTGTGATGAAATTGTGTTGAGTGTTATC
GATATTGATTATGCTTATTGGAAGTGTGGTTTGATCATTCAAGGAATTGATATCCGCCCT
ACGAAAAGCCCATAA
>AT5G39865.1 | Glutaredoxin family protein | Chr5:15965301-15967186 REVERSE LENGTH=1886 | 201606
CACAAAATTTCCCATCTCTCTCTCTTTCTCTATACAACTTTTTAGAAAGAAAGTAGGACC
TGACAACGATGAAGATGATGATCATCATGATCATGGAGATTCCTCTTTAGTTCTTCTCTC
TAGTTTCTTTCTTCGTTCATGTATTTCCATCGATTTCTCTATCTGTCATTGATCAACGAA
TCTTCTCTGTTTTGCAGATTGGTCCAAACCAAAACCAAAAACAAAACCTAAAAAGTCTCT
TCCTTTTATTCTTTTACGATCTGTCGGTTTTTTCTATCGTTCTTTTCAAGATCTTCGTAA
TTTTCCAGCTATTATTCTTACAAATATCGCCAATTTTTATGACATCTCATCGAATTTAGC
AAACCCTTTTGTCTAAAATCTAATCCTTGCGTCCCAAAAATCAAAACTTTTTTAATTTGT
TTGTTTGCTCTGTTTTCGATTTGATTTGATTAAAATGGGTTGTGCGAGCTCGAAGAATCG
AAACCGTTGCCGTAATTGCAAAGGAGGATTATCGCCGGTGATTGTGCCACGAAGCTATTC
AATGCACGTTCATCATCCAGCACAACACACCGGCGATAGTTATCACACGGTGGCTCTCAC
TTCCTCCACAATCGGATCTCTTAGTCTTTGTGATTCTTCTCTCAGGCATTTTCACAAACA
CTTGGAAGACTCTTTTTACAAGCAACGCGTTTCCGACCAAATGGGTGAGGAGACGCTAAT
CTCCGGTAATGGGTTTCTTCACGGCGATGAAGAGAAGATGAATTTGGATTTGCAAGCTAA
GGTTATCGAAGCTAAGGTGTGGTCAAGTACGATAAACGAGAAAATCCCTAAGATTGTGGC
TAAAACTCCAATAGTGACGCCTCCTGGAGAGCCAGAGACGATCAATACATGGGAATTGAT
GGAAGGTCTTGAAGATGTTAGTCCTTTACGATCACCGAATCACTTGAGGAGCTTCTCCTT
TGATTTTGTTCGTATCCAACCTAGTCATGATCATGATCATGATGTTGCTGTTTCCTTTGA
TCTTCCTAAATCAAGGTTTCATGAGAATGTTAAGTCCAGTTGCAGAGTTGATGATTTGGA
TCCACCTGATATAGTTTCAAGGTTCAAAAGAAAGACTTTAGGTAAAGAAAGAGTGGTACT
TTACTTCACAAGCCTTAGAGGTATAAGGAAAACATATGAAGACTGCTGCAATATCCGGAT
AATACTGAAAAGCTTAGGAATTCGGATCGATGAGCGCGATGTATCGATGCATTCGGGTTT
CAAAGATGAGCTGAAGAAGCTCTTGGAGGGTAAATTCAACAACGGCGTTGGAATAACCCT
GCCTAGAGTTTTCTTGGGGAACAAGTATCTTGGCGGAGTAGAGGAGATTAAGAAGTTGAA
TGAAAATGGGGAACTTGAAAAGCTGATAAAAGACTGTGAAATGGTTGAAGATGGCTCACC
GGGTTTTGGTAACGAATGTGAGGCTTGTGGAGATGTTCGGTTTGTGCCGTGTGAGACATG
TTCAGGCAGCTGCAAACTTTACCACGAAGGCGAAGAAGAAGACGAAGGAGTTACAGAGTA
TGGATTTCAAAGATGTCCATATTGTAATGAGAATGGATTGATCAGATGTCATGTGTGTTG
TGAGTGAGTCAATATACAAAACTCAGTTTCCCTTTTTATTTTTTGGGTTTACTAATTTTT
CATTTTGTGACCATGTTGAGGCTCTAGTAGATATTGTTTGAATTGTACAGTGGGGTGCTA
ATTGATATGTAAAGCAGATTTTTGGTCAAAATAAAAAATCGAGGGAGGTTGGGGTGTTGT
TGTAACACCAAACCAAAACAATAGAAAGTATGTGGTTTTTTTTTTTGTATTTGTTTAAAC
CTATGACTTATTTCTATTACATTCAA
>AT1G08230.3 | Transmembrane amino acid transporter family protein | Chr1:2583594-2586804 REVERSE LENGTH=1674 | 201606
TAAAAGATGATATGATAGCAAGTGTGTTTTTTGGACTTATAAAAGTGAGTAGCACCTAGT
GGGGGGAGAGAGAGAGAAAGAGAAACAAAGAGAGCGATAAAGAGATGGGTGGAGAAGAGA
GATCAGGAGATGGAGAAAAAAGAGGGGAAGAAGTAGTTGATGCTGGTTCTCTCTTCGTCC
TTAAATCCAAAGGTACGTTTTATTAATTATGAAATCTATGAAACTTAACGTATACTATTA
TAACCCATTTGAAGAAGATATGATGATGATGATGATGGAAACTAGGGACATGGTGGCACT
GCGGATTCCACTTGACGACGTCTATAGTGGCGCCTGCGCTACTGAGTCTACCGTACGCCT
TCAAGTTCTTAGGATGGGCTGCCGGGATATCTTGTCTGGTCGGAGGAGCAGCCGTTACTT
TCTACTCGTACACTCTTCTTTCTCTTACTCTCGAACACCACGCTTCTCTCGGCAACCGTT
ACCTCCGCTTCCGTGACATGGCTCATCACATCCTCAGTCCGAAATGGGGAAGGTACTACG
TTGGACCAATACAAATGGCGGTGTGCTATGGTGTGGTTATTGCCAATGCGCTCTTGGGAG
GGCAATGCCTAAAGGCAATGTACTTGGTAGTGCAGCCAAATGGGGAAATGAAACTCTTTG
AGTTTGTGATTATTTTTGGATGCTTACTTTTGGTTTTGGCACAATTCCCATCCTTTCACT
CTCTACGATACATCAACTCACTGTCTCTCCTCCTCTGCCTCCTCTACAGTGCTTCTGCCG
CTGCTGCATCCATCTACATTGGAAAAGAACCAAATGCACCAGAGAAGGACTATACTATAG
TTGGTGATCCAGAAACTAGAGTGTTTGGAATCTTTAATGCTATGGCTATTATTGCTACTA
CATACGGCAATGGCATTATACCTGAAATTCAGGCAACAATATCGGCACCAGTGAAAGGAA
AAATGATGAAAGGGTTGTGTATGTGTTACCTTGTAGTAATAATGACATTTTTCACAGTAG
CCATCACAGGATATTGGGCATTCGGTAAAAAAGCCAATGGACTTATCTTCACCAATTTCT
TAAATGCCGAGACAAACCATTACTTTGTCCCTACTTGGTTTATTTTTCTCGTCAATCTCT
TCACTGTCCTTCAACTTTCGGCCGTTGCTGTGGTATACCTACAACCTATAAACGATATTT
TGGAAAGTGTGATCAGCGATCCAACAAAGAAAGAATTCTCTATCCGCAATGTCATCCCTC
GACTAGTTGTGCGTTCCCTCTTCGTCGTGATGGCTACAATCGTTGCGGCAATGCTTCCAT
TTTTTGGAGATGTAAACTCCTTGTTAGGCGCTTTCGGTTTTATACCTCTAGACTTCGTTC
TTCCTGTAGTTTTCTTCAACTTTACTTTCAAGCCGTCTAAAAAAAGTTTCATTTTTTGGA
TCAACACTGTGATCGCCGTGGTTTTTTCGTGTTTAGGGGTGATTGCTATGGTAGCGGCGG
TTAGACAGATTATAATAGATGCCAATACGTATAAGTTGTTTGCGGATGTATAAAAGAACA
TGCAAAGCAAAGTGAGATTGTTATTTCTATATTTAAGAATAAGCCTTTTTTTTTCTTAGA
AAAATGTTTATGATTATAAATTTGGAAAATAATATTCAAATTTTGATAACAATA
>AT5G08030.2 | PLC-like phosphodiesterases superfamily protein | Chr5:2575025-2576819 REVERSE LENGTH=1295 | 201606
ATTCATGCAGTGTGGTCGTTGGAGGAATTTTTCTAGCTCAAATTCAGTCATGGCCTTCAA
GTATCTTCTACCATTGCTTTTACTGTCATTGTTGGTTGCTAATTGTGCCTCAAGGCCTTT
GTATCGTCTCCCAAGCGAAGCAAAACATGCAACCAAGAAACCACTTCAGACTTCCCGTCC
TTACAACCTTGCACACAGAGGATCAAACGGAGAGCTCCCTGAAGAAACTGCTCCTGCATA
TATGAGGGCCATAGAGGAGGGTGCAGATTTTATAGAAACCGATATTTTGTCTTCCAAAGA
CGGTGTTCTTATATGTCACCACGATGTTAATCTCGATGATACAACCGATGTTGCAGACCA
TAAGGAGTTTGCAGACCGTAAGAGGACTTATGAAGTCCAAGGAATGAACATGACCGGCTT
CTTCACTGTTGATTTTACTCTCAAAGAGCTGAAAACACTTGGTGCAAAGCAGAGGTATCC
TTTCAGGGATCAACAATACAATGGTAAATTCCCGATTATTACCTTCGACGAGTATATTTC
GATAGCACTGGATGCACCTAGAGTGGTTGGGATATATCCAGAGATCAAGAATCCGGTTTT
CATGAATCAGCAAGTGAAGTGGGCGGATGGTAAAAAATTTGAAGATAAATTTGTGGAAAC
TTTGAAGAAATATGGATACAAAGGCTCATATCTGTCTGAAGATTGGTTAAAACAGCCAAT
ATTTATTCAGTCTTTTGCAGCAACTTCGCTAGTTTACATTTCAAACATGACAGACTCACC
AAAATTGTTTTTGATCGACGATGTCACTATTCTTACCGAAGACACTAATAAGACTTACGC
AGAGATCACATCAGACGCATATTTGGATTACATTAAACCATATGTAATTGGGATTGGTCC
ATGGAAAGACACAATTGTTCCTGTGAACAATAACCGTCTCATGACACCAACAGATTTAGT
TGCGAGAGCACATTCGCGTAATCTTCAGGTCCATCCATACACATACCGTAATGAGAACCA
GTTTCTGCATTTAGAGTTTAATCAGGACCCTTACCTAGAGTATGATTATTGGCTCAATAA
GATCGGTGTTGATGGTTTGTTCACTGATTTCACTGGAAGTCTACACAATTACCAGGAATT
GAAGTCTCCTTTGCCTCAGCAACAGTGATTCTCCAATTGAATTTGTTCTTTTCTTTCTTA
TGCTAGTTTATGTTCTCTTAGGATTTTTTTTTACAAACCCATGGATGTTTCCATTTTCTT
CGATTTCATAATATATTGCTTCTACTTTTTCCAAA
>AT5G51300.3 | splicing factor-like protein | Chr5:20848797-20852347 REVERSE LENGTH=2865 | 201606
AGTCGCGACATTTCTTGTCTTAGATCTGAAACCCTAACTCTTGAGTTTTGCTATGGAGTC
CGTCGAAATGAACAATCCCAATTCGCAAACCCTAGATCAACCTCCTCCTTCCTCCAACGG
AGACACTGCTCCACTCGCATTGGATCATATGAATCCTCAGAATTCGGAGTCTGTGGCTTT
AAACGGTTCTTCTACTCCTATCCCCGATACTAATGGTTCATCAGCAAAGCCTGAGCTCTT
ACGTCCTTTGCTATCGGAGAACGGTGTTAGCAAGACGCTGAGTGGTAACGATAAGGATCA
GTCTGGTGGAGAGGAAGAGACTACAAGCCGGAGGAAGCGTCGGAGTCGGTGGGATCCTCC
GCCTTCTGAGTCCATTAATAACCCTAGCGCCGAAGGGGGTACTGATTCCGGTACTGGGAC
TAGGAAGCGTAAGTCGAGATGGGCAGATGATGAGCCGAGGACGCAAATTCAGTTACCTGA
CTTCATGAAGGATTTCACTGGAGGTATTGAGTTTGATCCTGAGATTCAAGCTTTGAATAG
TAGGTTACTTGAGATTAGTAGGATGTTGCAGTCTGGTATGCCTTTGGATGATAGACCAGA
AGGACAGAGGTCTCCTTCACCAGAGCCTGTGTATGATAACATGGGAATTAGGATCAACAC
TAGGGAGTATCGAGCGAGGGAGAGGTTGAATAGAGAAAGACAAGAAATTATTGCTCAGAT
TATCAAGAAGAATCCTGCTTTTAAACCTCCGGCAGATTATAGACCTCCTAAGCTCCATAA
GAAGCTTTTCATTCCAATGAAGGAGTTTCCTGGTTACAATTTTATTGGTCTGATTATTGG
TCCCAGGGGTAATACTCAGAAGAGAATGGAGAGGGAGACTGGTGCAAAAATTGTAATTCG
GGGTAAAGGGTCTGTAAAAGAAGGTAGGCATCAGCAGAAAAAGGATTTGAAATATGACCC
TTCTGAGAATGAAGACTTGCATGTTTTAGTCGAGGCTGAGACTCAGGAAGCTCTTGAAGC
TGCTGCTGGTATGGTTGAAAAGCTATTGCAACCTGTTGATGAAGTGCTCAACGAGCACAA
GAGGCAACAGCTCAGGGAACTTGCAACCTTGAATGGGACAATAAGGGATGAAGAATTCTG
TAGACTGTGTGGTGAGCCAGGACATAGACAGTATGCATGTCCTTCTCGTACGAATACCTT
TAAGAGTGATGTTCTTTGCAAGATCTGTGGTGATGGTGGACACCCTACTATTGATTGCCC
GGTGAAGGGTACTACTGGGAAGAAAATGGATGATGAATATCAGAACTTCTTGGCAGAGTT
AGGAGGAACTGTACCTGAATCTTCTCTCAAACAGAGTGCTACCTTAGCTCTTGGTCCGGG
AAGTTCGGGAAGTAATCCTCCATGGGCTAATAATGCAGGGAATGGTGCAAGTGCGCATCC
TGGCTTAGGGTCAACTCCGACTAAACCCCCCTCCAAAGAATATGACGAAACAAATTTGTA
CATTGGGTTCTTACCTCCGATGCTGGAGGACGATGGTTTGATTAATCTCTTTTCATCCTT
TGGTGAAATTGTGATGGCAAAGGTAATCAAGGACCGTGTGACTGGGCTGAGCAAAGGCTA
TGGTTTTGTGAAGTACGCTGATGTACAGATGGCTAATACTGCTGTTCAGGCAATGAATGG
CTATCGTTTCGAAGGCCGAACACTCGCTGTCAGGATTGCAGGCAAATCGCCACCGCCTAT
TGCACCTCCAGGACCTCCAGCTCCTCAACCACCAACTCAAGGTTATCCTCCCTCAAACCA
GCCGCCTGGTGCCTATCCATCTCAACAGTATGCCACTGGTGGTTATTCAACAGCTCCAGT
TCCTTGGGGTCCTCCTGTTCCTTCCTATTCTCCATATGCTCTTCCCCCTCCTCCTCCTGG
TTCTTACCATCCTGTCCATGGTCAACATATGCCTCCTTATGGAATGCAATACCCACCACC
ACCACCTCATGTGACACAAGCACCTCCACCTGGCACTACTCAAAACCCATCTTCTAGTGA
ACCCCAGCAAAGCTTCCCACCAGGAGTACAAGCTGATAGTGGTGCTGCTACGTCGTCTAT
ACCACCAAATGTCTATGGTAGCTCAGTCACGGCTATGCCTGGACAGCCTCCATATATGAG
TTATCCGTCTTACTACAATGCTGTTCCCCCTCCAACACCTCCTGCACCGGCCTCGTCTAC
TGATCATTCCCAAAACATGGGTAACATGCCATGGGCCAACAATCCTTCTGTCTCAACACC
TGATCACTCACAAGGTCTTGTTAATGCACCTTGGGCACCTAATCCTCCTATGCCACCCAC
TGTTGGCTATTCACAGAGCATGGGGAACGTACCCTGGGCTCCCAAACCTCCAGTACAGCC
TCCTGCAGAGAATCCATCCTCTGTTGGAGAGTCTGAGTATGAGAAGTTCATGGCTGAGAT
GAAGTAGCATGCGTGTTCTGATGAGAAACTCCTTAGTGGAGAGAGATTCAGGCTGGAAGC
TCCCTGTTCAGACAATTGCCTTTGCAGAAAGGCCATGAGAATTTTATTAATGTTACTGAT
AATAATTGCTGCTCTTTTGTAGGACTACTAGCATTATGGCCCCTGCTATGCAGGGTCATA
GTATCTGGCATAAAATATATCAAATTTTCAATTCAGTGGCTTGTACAAATATTTTGCTTA
TTATTCGGATGCGTGAAATATTGAAAAAAAATTCTAGATGAAGAATATGGAGAGAAAATT
CCCTCTATTTTTTCTGAAAATAATAAATATAAGTAGACACATGGAGATCGTGGAACTTGT
GGGAGTTAACCCTTGTAATATGATAGAATTGTTTAGGGACTATTG
>AT1G32900.1 | UDP-Glycosyltransferase superfamily protein | Chr1:11920390-11923866 REVERSE LENGTH=2292 | 201606
GTCCTCCCAAAGTATAACCTCAAGATTCTCACATATTCTCAGGCAATGCCATTGAGTATT
TGAGTATTGACCCTCATCATGTGATTGAAAATCGCCACTCAACAACTATAACAACGCCAC
GTGTCACTCGTGTCAGTCCAAGCCTCCACTCTTCTTCTTCTCTACATAACTGACCATTCT
TCTCCTCTGCTCTCTTCACTTTCTCATCTCCTCCATTGGCTCTTATTTCCTCAGTTGCCG
TGAAAATCTGTAAACGGGTAGTTCATAATGGCAACTGTGACTGCTTCTTCTAACTTTGTG
TCAAGAACTTCACTTTTCAACAATCATGGTGCTTCTTCATGCTCTGATGTCGCTCAGATT
ACCTTAAAAGGCCAATCCTTGACTCATTGTGGGTTAAGGTCATTCAACATGGTGGATAAC
CTTCAGAGGAGATCTCAAGCTAAACCTGTTTCTGCTAAATCCTCAAAGAGATCTTCTAAA
GTTAAGACTGCTGGTAAGATTGTGTGTGAGAAAGGAATGTCTGTGATTTTTATTGGAGCT
GAAGTTGGTCCATGGAGTAAAACTGGTGGTCTTGGTGATGTTCTCGGTGGTCTACCTCCA
GCTCTTGCTGCTAGAGGCCACCGTGTGATGACAATTTGTCCTCGGTATGACCAATATAAA
GATGCTTGGGACACTTGTGTTGTGGTTCAGATCAAAGTTGGGGATAAAGTTGAGAATGTT
CGTTTCTTCCATTGCTACAAACGAGGAGTTGATCGTGTCTTTGTTGACCATCCAATCTTT
CTTGCTAAGGTTGTGGGCAAAACAGGATCCAAAATCTATGGTCCTATAACTGGAGTAGAC
TACAATGACAACCAACTCCGGTTCAGTTTGTTGTGTCAGGCTGCTCTTGAGGCACCACAG
GTTCTGAACCTGAACAGCAGCAAGTACTTCTCTGGACCATATGGTGAAGATGTAGTCTTT
GTTGCCAATGACTGGCACACTGCTCTACTTCCATGTTACCTCAAATCTATGTATCAATCC
CGCGGAGTCTACATGAATGCAAAGGTGGTCTTCTGCATTCACAACATAGCCTACCAGGGA
AGATTTGCCTTTGATGACTATTCCCTTCTCAACTTGCCCATCAGCTTTAAAAGTTCTTTC
GACTTCATGGACGGGTATGAAAAGCCAGTAAAAGGACGGAAAATTAACTGGATGAAGGCT
GCAATTCTGGAAGCTCACCGTGTCTTAACAGTTAGTCCATACTACGCTCAAGAACTCATC
TCTGGAGTTGATAGAGGCGTGGAATTGCATAAATATCTTCGAATGAAAACAGTTTCCGGA
ATTATTAATGGAATGGATGTTCAAGAATGGAACCCGTCTACTGACAAGTACATCGATATC
AAATACGATATTACCACTGTTACAGATGCTAAACCATTGATCAAAGAAGCACTTCAGGCT
GCTGTTGGACTTCCCGTGGACAGGGATGTCCCGGTTATCGGTTTCATAGGGAGATTGGAG
GAGCAGAAGGGTTCTGATATTCTAGTGGAAGCTATTTCCAAGTTCATGGGGCTCAATGTT
CAGATGGTTATCCTTGGGACTGGAAAGAAGAAGATGGAGGCTCAGATTCTTGAACTAGAA
GAGAAGTTCCCAGGGAAGGCGGTTGGAGTGGCGAAATTCAACGTGCCATTGGCTCATATG
ATCACTGCTGGAGCTGACTTCATCATTGTCCCAAGCAGGTTTGAGCCGTGTGGTCTCATT
CAGCTGCACGCAATGAGATATGGAACCGTCCCTATTGTGGCATCTACTGGTGGACTTGTG
GACACTGTGAAAGATGGCTACACAGGTTTCCACATTGGAAGATTCAACGTCAAGTGTGAA
GTTGTGGATCCAGATGATGTGATAGCAACAGCAAAGGCTGTGACAAGAGCCGTTGCAGTA
TATGGAACATCCGCAATGCAAGAAATGGTCAAGAACTGCATGGACCAAGACTTCTCCTGG
AAGGGACCTGCGAGGTTGTGGGAGAAGGTACTATTGTCCCTTAATGTGGCGGGAAGTGAA
GCCGGAACCGAGGGTGAAGAGATAGCTCCTCTGGCCAAGGAGAACGTAGCGACGCCGTGA
GAATATGACTTTTGTTTTGTGTCAAAGTGGTTTGAAGAAAGCGTTGGGAAGTTAGGAGTA
GGGAAGGTTGAGGAAAAGTAATGTATATTGGAAATGTTAGAGTCTAATATAATAATAAAA
AAACTTTGTGAACACAATCAATCATATATAAGTTTATCATCACAATCAATAAAAAATGGT
AGAATTTTACAG
>AT5G23535.2 | KOW domain-containing protein | Chr5:7935797-7937403 FORWARD LENGTH=830 | 201606
TTTTTTTGTTAGAAGAAAGACGTGAATTTGTTGTGATGTAATTTTTAGGATTATTCTCAA
AGAGAGTAGCAGCTATGGGCTGGAAAGCTGCTGAGAAACTCATCAGACACTGGAAGATAC
TTCGAGGAGACAATGTAATGATAATTCGTGGGAAAGATAAGGGTGAGACTGGAACCATAA
AGCGTGTCATTCGATCCCAAAATCGTGTCATCGTTGAAGGGAAGAATCTGATCAAGAAAC
ATATAAAGGGAGGCCCTGATCACGAAGGTGGAATTTTCACTGTAGAGGCTCCTCTTCACG
CCTCAAATGTCCAAGTTGTTGATCCTGTCACTGGGAGGCCTTGTAAGGTTGGTGTAAAAT
ACCTAGAAGATGGAACAAAAGTAAGAGTAGCCAGAGGCACTGGCACATCTGGTTCCATAA
TTCCCCGACCAGAGATTCTAAAGATAAGGGCAACGCCGCGACCCACAACTGCTGGCCCTA
AGGACACACCAATGGAGTTTGTCTGGGAGCAGACATATGATGCTAAAACTGGAAAGGGCA
TGCCTGATCTTTGAGTTGAAACCTCTCTACAGTTTCGTTTGGAAAATGTTGCCTGCTCTC
AAAAAGGATTCTTCTTTTTCCCATCCATTAGAGTTTGATTTCGGTCTAGAGCTGTGAGGT
TTTGTTGGAGAACCTTTGATCATGACTGAAACGGAGTCGTTTTCCTTTTTTCTTTCATTG
ATCTTGTGAACTTTCAAGGTGCCAAATAAAATCCGTCTGGAAAACAGTTCAATATTTACA
TGTTTAGTTATTGTATATACACTAGCCAGAAGTCTAAACATAAAACGAAA
>AT5G06770.6 | KH domain-containing protein / zinc finger (CCCH type) family protein | Chr5:2090703-2092366 REVERSE LENGTH=1078 | 201606
GTGACCACTCAACATTACTGGATTTACTTGATTGATATATTGATCTGTATCAACTCAAGC
TGTTGAGTTCAATTTCAAAACTCTATAACCCTGGAAATTTTCAAAACCAGAATGGTATAC
TGGTGCCAAGTCCAAATGATATGTATTGAGAAAATTGTAGAAAAGTTTAACCAAGTAAAA
GCACTTAATGTTTGCAACAGAGATGGAATCAATTTCAACTGGTTTAGGAAGCAAATCCAA
GCCATGCACTAAATTTTTCAGCACTTCTGGATGTCCATTTGGTGACAATTGCCACTTCTT
GCACTATGTGCCCGGTGGGTACAATGCTGCAGCGCAGATGACAAATCTCCGACCACCGGT
TTCTCAAGTTTCCAGAAATATGCAAGGATCTGGTGGTCCCGGCGGCAGATTCTCAGGGAG
AGGAGATCCAGGATCAGGCCCTGTTTCAATCTTTGGTGCTTCTACTTCCAAGATCAGTGT
AGATGCTTCTTTAGCCGGTGCCATCATTGGAAAAGGTGGAATCCATTCCAAACAGATATG
CCGTGAAACAGGAGCAAAATTATCGATTAAAGATCATGAAAGAGACCCAAACTTGAAGAT
TATCGAGCTGGAAGGAACATTTGAACAGATCAATGTAGCGAGTGGGATGGTGAGAGAGCT
TATAGGGAGGCTTGGATCAGTGAAGAAACCTCAAGGGATTGGTGGTCCTGAAGGGAAACC
ACATCCTGGGAGCAACTACAAAACCAAGATCTGTGATAGGTACTCTAAAGGGAACTGTAC
ATATGGAGATAGATGCCATTTTGCTCATGGTGAATCTGAGCTGCGCAGGTCAGGAATCGC
TTAGTTATGTCTTTAGACTCTTGAGAACAGATTATGCATTGTTAGCTCCATTATCATTGT
GACTTTTTGCTCTCTCTTTTTGTTTTATCAATTTGTTTTATGCGACTCGCTTTGAAAACT
TTAGCCCATTCTGTATTGAGCTCTGAAGATTCGACGAGTTCTGTAAGTTACCGATCACAG
TTAAAAGACTTTGATATGTTAAAACCCTTATATTACAGCTACATACTATTTTTGTCTT
>AT5G45100.2 | SBP (S-ribonuclease binding protein) family protein | Chr5:18218586-18219960 FORWARD LENGTH=1375 | 201606
AAAGGATAATTTATTCTCTTTCTAGAAATAATCTTATTTTAATTTATTCATTTTTGACTT
TTTTTCTCTCTCTCTCTTCCTTAAATAAAAAGCCTCCCTCCATAGATTTCTTCACCAGTC
TTCTTCTTCTTCTGCCTCCAAACTCTCTCTTTCTCTCTCGAGAACCTTAAGAAAACGTTA
CAAATGGCTGTTGAAGCAAGACACATGAATCTCTTCTCTTCTCAATACATTACCAACAGG
TAAATTTCATTCTCTTCACGATTCGGTTTCGGTGATTTTTTTTTTGCAGTTGTATTGATT
TTTTTTGTTACATTTCTTTTCTTCCAGAGAATGTGTTAAATCTCAAACGAATATGAACAA
CGGACAACAAATCGCCGGCGGTGGTTTTCCGGTAACAATCGGTGATCGGAATTTACAGTA
CATAGATCCGATTAACAGCTTCAACAAATCAGAAAGCGAGCTCACAGCTATTTCAAAACG
TCAGAGAGATTCAACGTTTGATTCAGACGCTTTAATCGCATCTCAGAAACGCAGAGCAAT
CGCGTTTTCTCCGGCGTCATTAATCGACGCAGAGTTAGTTTCACAGATCCAACAGCAAAA
CTCAGAAATCGATAGATTCGTAGCGCAACAAACGGAAACGTTGAGAATCGAATTAGAAGC
GAGACAAAGAACGCAAACGCGGATGTTAGCGTCAGCGGTACAAAACGCGATATTGAAAAA
GCTGAAAGCGAAAGACGAAGAGATTATAAGAATGGGGAAATTAAACTGGGTTTTACAAGA
ACGTGTGAAGAATCTCTACGTAGAGAATCAGATCTGGCGTGATTTAGCACAAACTAATGA
AGCTACTGCGAATAATCTCAGATCAAATCTCGAACAAGTTTTGGCTCAAGTTGATGATTT
AGATGCGTTTCGTCGTCCTTTGGTTGAAGAAGCTGATGATGCAGAATCTAGCTGTGGAAG
CTGTGACGGAGGTGATGTAACGGCGGTTGTTAACGGAGGATGTAAACGGTGCGGTGAGTT
AACGGCGAGTGTGTTGGTGTTGCCTTGTCGTCATTTGTGTTTGTGTACGGTTTGTGGATC
GTCGGCTTTGTTGCGGACGTGTCCTGTATGTGATATGGTCATGACTGCTAGTGTACATGT
TAACATGTCATCATGACCATTTTTTTCGTTTTTAAATTTATTTTGAAGTTAAATTTTTTA
GTTTTATTGTTTTGATTTGAGGATTAAAGAGTAAAAATTAGGTGAAAAACAAAAGAAGAA
GAAATGTGACTCTTTTTTGACTTTTTTTGGAGACTTATAAAGATGGATTTGATTCATTAT
TTGTTTGTAGTTTTTGTATATTTCTTATTTTGGTAATGACAATTTGTTTTCCTTC
>AT1G24330.2 | ARM repeat superfamily protein | Chr1:8631206-8635055 FORWARD LENGTH=2623 | 201606
GTCCCGGTACGTTCTTTCACCAAAATTATTTTCGGTTTGTATAAAGCTGTGGCTAGCTAA
TTAGAGTCTCCAGATTGAGTTAAGATCATGGATGTTAGCGAGCTCGAGGAGAATTTGTTC
GCTGCTAGCGATGCCAAGTTACATGGAGATATGTGCAAGGAACTATCTGCAGTTTATTGC
AAGGTATTGTCCATCTTCCCTTCGTTGGAAGAAGCAAGACCTCGGAGTAAATCAGGGATT
CAAACCTTGTGTTCGTTACATATTGCACTTGAGAAGGCAAAGAACATTCTTCAACACTGT
TCTGAGTGTAGCAAACTTTATTTGGCCATTACTGGGGATGCTGTACTGTTAAAATTTGAG
AAAGCAAAATCTGCACTTATCGATAGTCTTAGACGTGTGGAGGACATTGTTCCTAGTTCA
ATTGGGTCTCAGATTTTGGACATTGTTGGTGAACTAGAGCACACCAAGTTCCTACTTGAT
CCATCAGAGAAGGAAGTTGGTGATAGGATAATTGCACTATTACAACAAGGGAAGAAATTT
GACAACGGCAGTGACAGTACCGAACTTGAAATTTTTCACCAGGCAGCTACTAGACTCAGT
ATAACTTCTTCTAGATCAGCTCTGGCGGAGCGGCGTGCTTTAAAGAAAGTCATTGACAGG
GCACGTGTGGAAGAAGACAAGCGGAAGGAGTCAATTGTGGCTTATCTGTTGCATCTCATG
AGAAAATACTCCAAGCTATTTAGAAGTGAGATGATGGATGAGAATGACTCTCCTTGTTCA
ACACCGTGTTCCCCTACTGGTCAAGGTCCTAACGAAGATCGTGTTAATGCGTTTGGGCGA
CAACTATCCAAGTTTGGTTCTATTAACTATAAGCCTATGAACAGTAGGAAATCAGGACAG
ATGCCTATTCCACCAGAAGAACTTAGGTGTCCCATATCTTTGCAGCTTATGTATGATCCT
GTCATCATTGCTTCTGGACAGACTTATGAACGGGTCTGTATTGAGAAATGGTTTAGTGAT
GGACATAACTCTTGTCCCAAGACTCAGCAGCAACTCCCACATCTTTCCCTGACTCCCAAT
TACTGTGTTAAAGGTTTGATTGCGAGCTGGTGTGAACAGAATGGAATCACAGTCCCTACT
GGACCACCAGAATCTCTTGACCTCAATTACTGGAGATTAGCCATGTCTGACTCTGAATCC
CCCAATTCAAAGTCAGTTGATAGTGTAGGATTGTGCACACCGAAGGATATCAGAGTCGTT
CCTTTGGAGGAGAGTAGTACTATTGAATCTGAACGACAACAAAAAGAAAAAAACAATGCT
CCTGATGAGGTGGATTCTGAAATCAATGTTCTAGAGGGGTATCAGGATATATTGGCAATC
GTGGACAAAGAGGAGGACTTAGCTAAAAAGTGCAAAGTAGTAGAAAATGTCAGGATATTG
CTAAAGGATAATGAAGAGGCCAGGATCCTCATGGGAGCCAATGGGTTCGTGGAAGCGTTT
TTGCAGTTTCTAGAATCAGCTGTTCATGATAACAATGCAGCCGCACAGGAAACCGGAGCT
ATGGCTCTATTTAACTTAGCAGTCAACAATAACAGGAACAAAGAGCTGATGCTGACTTCA
GGGGTCATCCCACTGCTAGAGAAAATGATTTCTTGTTCCCAATCCCAAGGGCCAGCAACT
GCGTTATATCTAAACCTCTCTTGCCTCGAGAAAGCCAAGCCCGTGATTGGCTCAAGTCAA
GCAGTTTCCTTTTTCGTGAATCTTCTTCTTCAGGATACGAAAACCCAATGCAAGCTGGAC
GCCCTTCACGCCCTCTACAACCTCTCCACCTACTCTCCCAATATTCCCACTCTCCTTTCA
TCAAACATAATCAAAAGCCTCCAAGTCCTTGCATCAACAGGTAACCACTTGTGGATAGAG
AAGTCATTAGCCGTATTACTAAATCTAGCCTCTAGCCGGGAAGGAAAAGAAGAGATGATA
ACAACACAAGGAATGATCAGTACACTTGCAACGGTGTTAGACACCGGTGACACAGTCGAA
CAAGAGCAAGCAGTTTCTTGCCTAGTGATCCTATGTACGGGAAGCGAGTCGTGTATCCAG
ATGGTGCTACAAGAAGGAGTGATTCCGTCTCTGGTGTCGATCTCAGTGAACGGAAGTCCC
CGAGGAAGAGACAAGTCTCAGAAGCTTCTGATGCTGTTCAGGGAACAAAGGCATAGAGAT
CAGCCATCACCAAACAAAGAAGAAGCTCCCAGGAAAACCGTATCGGCACCAATGGCTATA
CCTGCGCCAGTTTCAGCTCCAGAGTCAGAAGTAAAACCTTTGACTAAATCAATCTCCAGA
AGAAAGACAATGACAAGACCATTCAGTTTCCTCTGGAAGAAAAGCCACTCGATCCATCAT
TGACACTCCTATGTAAAGTTGCGTTTTCTTCTGTCGTCCTTAACTTCTTACAAGTCATCC
GCATAGAGAAAAAAAATATTTGTACAGGTCACATTGTGATCACACCATTTTTTGCTAACG
AATCCTCTCTCGCGAGAGGTATCCATGTAGATAGTCTACTGATGTATCAGGTTATATATA
TGAAACCTCACTTTTCAGTACAAAAACAGAGTCGACAATTCTT
>AT5G12440.5 | CCCH-type zinc fingerfamily protein with RNA-binding domain-containing protein | Chr5:4035322-4042198 REVERSE LENGTH=3001 | 201606
CCGATTTGGGTAAATGATGATGGTTTAGGTATTTTGATATTGCTGGCTCTGGTTCGCCGC
TCTGGTTCGCCGGTTTGGTCTCTTCTTCTTCAACCGTCTTCTTGTTTGGTTTGCGATCTT
CGGTGTCTGTCTGTGCTCTGCTCTCTTTCAGGGGAATCGATAGAATGCTTTGAATGAAAC
ACTGAGAACTTCGGGGGTCTTGAGAATGAAGTTTTGGGGAGGCTTATTAGTGATCGTTGG
TTGCGTTTCATTTGTTGGATTTGTGTTTGTAGCTATAGTGTCTAAATTGTTTCCACTCTC
TGACAATCCCATTATCCAAGCTATTCAGAATGACAGGTACACTCTTGTTCCATGCTAATG
TTTGTTTGCATATATCATTCTTGTTATATTGATATCCATCATGTTGATATCTGTTACGTG
TATGTCATCTCATGATTTATATTTCATATAAAAACATTCTTCAGGTACTACTGCTTCTTG
GCTCCACTGACTCTACCAGCTCTTCTGGTTGCTGTTTACTTTCATTGGCTTAGCATGAAG
CTCTTCAAGCACGCATGATATATCACTGTTACTTTTTTTTTTTTTTTTTTGGTTTTTGTT
TTTTTTTATCAACTGGGGAAGAAGAAAGGTGTAACCTTTATATAACCATGGATTCCGGTG
ACGCGACATCTTTGCTTTTGACGAAAATTCGAAGCTTGGAGCCAGATTATGCTCCTAAGA
TTATTGGGTATTTGCTTTTACATGATTTTGGTGATAGAGACTTGATGCATCTGGCTCGTG
GACCTGAATCGATTTTGCAGTCGACTATTTCGAAAGTGAAGAGTCTCTTGGGGATTTTCT
CCAACAACTCGCCTTCTTCTACTCCGACGTCTCCTTCTCCGTTGAATCCTATCTGTCGTC
CTCCTCTTAACGGAAGAGGAAGCTCTCACTCCAATGGGTTTATGGATTTCCGTAGAAACT
CTCCGTCTTCTCCTTCTTCTACCTCTCCTTGGTCATTCAACAACTGTATCAACGGTAATA
ATGGGAATAACCCCCACATTTCCCCTAAACACACTCCGATCTCGAAACCCTTTAGCTCTC
ACCAAAGCAATGGACTTTCTGCTACACATTCTGGTAGTGCTGACGCTGCTGGTGGTGCTG
ATTTACTTGATGATCAGCAGCTTAATGATTGCCTTTCGTTTCTCGACGATTCTTGTTCTA
AAACCGAGGATCTTGTGGATCCTAGCATTCCTTTGGATTACTCTGTAGATGGTGATGGTG
AAACCCATCTGCACAGGAGGAGTTTCTCTTGTGATGCGTCTTTTGTGTCCGGAGATGATG
GATTTGGTGGTGGATGCAAACCATGTGTGTATTTTAGTAGAGGTTTGTGCAAGAATGGAG
AAAGCTGCAAGTTTATCCACGGTGGATATCCGGATAATATGGATGGTAATGGCATTGTCG
CTGACTCGCCTAGGAAAATGGAGAACTTTGTTAGGCAGCACGAGGAGATGATGAGGCTGA
AATTGGCTTACCAGCAGCAGAGGTTGGCTTCTCAAATCCTGGGTCGGGCTCCCCAGTTGC
CATACGAGAAAAGAATGGACTTTCTCTTGCAGCAGCATGCTCAAAGAGATGGTGGACTGC
CTTTTGGTGATGAAAGATTTTGGAGCAGCAGCCCAGGACGGCTTGAGAGGATGGAGCTGG
CAATGCATTTAGGTGATCAGTCAAATTCGGCATCTAGACAGATTTACTTGACATTCCCAG
CTGACAGCACGTTTAAGGATGAGGATGTTGCTACATATTTCAGCCTCTTTGGAACAGTCC
AAGATGTGCGGATCCCATACCAACAGAAGCGTATGTTTGGCTTTGTTTCATTTGCTCATC
CCGAGACAGTGAAAGTTGTACTAGCTAGAGGGAATCCCCATTTCATTTGCGACTCACGGG
TTCTTGTCAAACCTTACAAAGAAAAAGGCAAAGTCTTGGACAAGAAGCAACAGCAACTGC
TACAACAGCAGATTGAGCGAGGAAATTACTCCCCGTGCTCCAGTCCATCTGGGATTGATC
CTAGAGAACAGTCTGATTTCCACCTTGGTTCAAAGATGTTGTATGAGAGACGTGAGATGA
TGAGAAGGAAAATAGAGCAGGCTGATCTCCTGAGGGCTATTGAACTCGAAAGAAGACGTT
TCATTAATTTACAGCTTCCTGAGTTCAAGAATAGTGTAACGCTGAATCATCACCGTAGCT
TTTCTGTGGGGTCTCCTGGTTATTTTTCATCTGCCGGCAATCAAAGCCCTGATTTTCAAT
CTGAACTTAACGGTGCAGATGCTTTAAAAGTAACTGATGATACCTTGGAGCTGCATCCTT
ACCCAGTAGTCAACCCAATGAGTGTTAACAATAGCTACTCAAACGGTGCAAAAGAAGAGA
CTAACAAGAGTGAATTGCTTGATCCCGATTCTGGAAGCACCATTGAGCTTGTTCTTCCTA
GTAACCTCTTCCCTTCTGCATCATCTACCGATGATCACAAAACCGATGATTCTGCTGAAA
CTAATGCAAAAGTTGGAGTCTCCTCTACTAATGAAAATGACCATGAACCACCAGTCACTA
CCAATAATCTGATGCAGTAGGCTATTTCACCTCATAAATGCCAAGGGTTTTTTCTTATGG
ATAAGATGAGGCTACCGAAGTGTATGTAATAAAGACAAAGTAAACAAGCATACACAAGGA
AGTAGGATGATGTATATGTATAGCTAAGTTATATATATCTATATATATATGGAGAACAGA
AAGAACGTAGGAGATATGATAATATGGTATGAAGATCGCAAGTTTCCTCAGGTGATACTA
TACTACTAACAAACGGATGCGTAAGACATACTTTAAAGACGATCTATTTTGGAACTTTCA
TTTCTTCTGCTTCTATCTGTTTGCTTCTAATATCGGTTGCTCATGTGATTGTTCCGGTTT
ATGTGGGTAACAAACCACAAGAGTCTCTGATGTAACAAAAGAATAGAGGGTTCTGTAACT
T
>AT1G59790.2 | Cullin family protein | Chr1:22001504-22003575 FORWARD LENGTH=1235 | 201606
ATGGATTCGAGAAGAATGTCCCGACCCAGACAGATTAAATTTGAGGAAGGATGGTCCAAC
ATTCAGAAAGGTATTACCAAGCTGATAAGGATTCTAGAAGGAGAGCCTGAACCAACATTT
TATTTTAGTGAATGTTTTAAACTTTACACGATTATCTACGATATGTGTGTCCAGAGATCC
GATTATTCACAGCAGCTTTATGAAAAGTATCGTAAAGTAATTGAAGATTATACTATCCAA
ACGGTGTTGCCGTCTTTAAGGGAGAAGCATGATGAAGATATGCTAAGAGAGCTTGTTAAG
AGGTGGAATAACCATAAAATTATGGTCAAATGGTTAAGCAAGTTCTTCGTTTATATTGAC
CGTCACTTGGTTCGTCGGAGTAAGATTCCAATTCCATCACTAGATGAAGTTGGATTGACA
TGCTTTCTTGACCTGGTTTATTGTGAGATGCAGTCCACGGCCAAAGAAGTTGTAATAGCA
CTTATTCATAAAGAACGTGAGGGCGAACAGATAGATAGGGCACTAGTGAAGAACGTATTA
GATATCTATGTGGAGAATGGGATGGGAACCTTGGAAAAATATGAAGAGGATTTTGAAAGC
TTCATGCTTCAAGATACTGCTTCTTACTATTCTCGCAAGGCGTCAAGGTGGACCGAGGAG
GATTCTTGTCCTGATTACATGATAAAGGTTGAGGAGTGTCTAAAGATGGAGAGGGAGAGA
GTCACTCACTATCTCCATTCAATTACCGAACCCAAACTAGTTGAGAAAATACAAAACGAA
TTGTTGGTTATGGTTACAAAAAACCGCCTAGAAAATGAGCACTCAGGGTTTAGTGCATTG
CTAAGAGATGACAAGAAGAATGATCTCTCTAGGATATACCGTCTTTATCTTCCAATCCCT
AAGAGGTTGGGACGTGTTGCAGACTTATTCAAGAAGCATATTACTGAAGAGGGAAATGCC
CTTATCAAACAAGCTGACGACAAAACTACTAATCAACTACTAATTGAGCTACACAATAAG
TTCATTGTCTATGTCATCGAGTGTTTTCAAAACCACACCCTCTTCCATAAGGCATTGGAA
GAGGCATTTGAAACCTTAAGAAGTCAAGGAGGAAGTGAGTAGCTTTTTCAGTGATGAAGT
AAGAAAGATACGCTTAATTGATGAAAGCATATTTGTTTTTTTTTTCGTATTGTCAAAGAT
TTGGGTGAATTATAATGAATGATTTTCCTATTTTT
>AT3G47600.1 | myb domain protein 94 | Chr3:17539289-17541307 REVERSE LENGTH=1612 | 201606
TCTCTCTCTCTCTCTCTCTCTCTTTGGCTGTATAAATATACACAAGCTCTCTCTCCACAT
CTTCAGACAAAACCAACCACCACTTGTACCTCTTTGTCTTAAGTACTCTTTAACCCTACA
ATTTCCTAAGCTCTCAAGCCACAAAAAACCACAAACCGTTCTTCACCAATATATATATCT
GATCATCATCAAAGTCCTTCTCTCTGCTCATACCACAAACCGTTCCATTCTTCCCCTAAT
CACAAAGTGATATTTACATAGAGAAGATAGAGATGGGAAGACCACCATGCTGTGACAAGA
TTGGAGTGAAGAAAGGACCATGGACACCAGAGGAAGATATCATCTTGGTTTCTTACATCC
AAGAACATGGTCCTGGAAACTGGAGATCTGTGCCTACTCACACAGGTTTGAGGAGATGTA
GCAAAAGCTGTAGATTGAGGTGGACTAATTATCTTCGACCTGGGATCAAGCGTGGAAATT
TCACCGAGCATGAAGAGAAGATGATTCTCCATCTTCAAGCTCTTTTGGGAAACAGGTGGG
CAGCTATAGCATCATATCTTCCAGAAAGGACAGACAATGATATAAAGAACTATTGGAACA
CTCATTTGAAGAAAAAGCTCAAGAAGATGAATGATTCTTGTGATAGTACTATCAACAATG
GCCTTGATAATAAAGACTTCTCCATATCAAACAAAAACACTACCTCACATCAAAGCAGCA
ACTCCAGTAAAGGTCAATGGGAGAGAAGGCTTCAGACAGATATCAACATGGCTAAACAAG
CTCTTTGTGATGCCTTGTCTATTGACAAACCACAAAACCCAACTAATTTTTCTATTCCCG
ATCTTGGTTATGGTCCATCATCTTCTTCGTCCTCTACCACCACCACCACCACCACCACGA
GAAACACTAATCCATACCCATCTGGGGTCTATGCTTCAAGTGCTGAGAACATTGCTCGTT
TGCTTCAGAATTTTATGAAAGACACACCAAAGACCTCGGTGCCCTTGCCGGTTGCAGCCA
CCGAGATGGCTATCACCACGGCAGCTTCGAGCCCTAGCACAACCGAAGGAGACGGAGAAG
GGATTGACCATTCTTTGTTCAGCTTCAACTCCATAGATGAAGCTGAAGAGAAGCCTAAAC
TAATAGACCATGACATTAATGGTCTAATTACACAAGGCTCTCTTTCTTTGTTCGAGAAAT
GGCTCTTTGATGAGCAAAGCCACGATATGATCATCAATAACATGTCACTAGAGGGTCAGG
AAGTGTTGTTCTAGAAAGCATTAAAGTTTGACGATTTGCTTGAGGAACCACGAGGCTTAG
TTATAAACAATTTGTATAATTAAGTACTCTTTAGTTTTGTTTTCAATCCTTATTATGATC
ATATTGCAGTAATTAGGGATTTTAGTCTTTAGTAGTAACTCTTAAGTTTTAACACATTTT
TCTCTATCTTTTTAGTAGTAACTCTTTATTTTTTCCTTAAATCTTTGTCGACGTGGAGAT
GATATCTTCTATGTAGTAGAAACTCAAAAGTGTACATCATCTTTATTAATGTAACGTCTT
TTTAATCGTGTGACTCATTTGGTTATACAAATTCATGTCACTTAATTAGTAT
>AT5G48560.2 | basic helix-loop-helix (bHLH) DNA-binding superfamily protein | Chr5:19683809-19687187 FORWARD LENGTH=2243 | 201606
GCAAATATCTCTCAACGTCAAAGGCCCGGCAAACAATTCCTAATCTCCGCCCGTTACGGT
GCAACACACAAAATGATAATTGAATTACTATTTTTTTATAACTATATTACGTTAAATGAT
TTATTAATATAAAAAAACGTAATTTAATGTTCCATTAAACAACTATATAAACCAACTTAG
CGACCACTTAAGCATTTCCCTTACTATTTACGTTCTCTTCTTTCTCCTCCGACACACTCC
AAAACTCATAAATCTATCTGATGCGAATTTGACTAACTCTTTCGTAATTCAGGATCTTAC
TACAAATCTTTAACTCACCAATCTTCTTCTTATTCAAAGATTAGAGAGAAAATGGACAAC
GAGCTGTTTATGAACACAGAGTTTCCACCACCGCCGGAGATGGCGACGCATTTCGAACAC
CAACAGTCTTCTTCATCGGCCATGATGCTTAATTGGGCTTTAATGGATCCAAATCCGCAT
CAAGATTCTTCCTTTTTATGGGAAAAGTCAACGGAACAACAACAACAACAAAGCATCTTT
GACTCTGCTTTAAGCTCATTAGTCTCATCACCGACGCCGTCAAATTCCAACTTCTCCGGC
GGTGGCGGTGACGGTTTTCTCATCAGAGAACTCATCGGAAAGCTTGGAAACATCGGTAAT
AATAATAACAACTCCGGTGAGATCTACGGAACTCCGATGTCTCGCTCCGCCTCATGTTAC
GCAACTCCGATGAGCTCTCCACCGCCACCGACGAATTCGAATTCTCAGATGATGATGAAC
AGAACGACGCCGTTGACGGAATTCTCAGCAGATCCGGGTTTTGCGGAGAGAGCAGCTAGA
TTCTCTTGTTTTGGTAGTCGGAGCTTTAACGGAAGAACCAATACAAATCTTCCGATTAAC
AACGGTAATAACATGGTCAACAACTCCGGGAAGCTGACACGTGTCTCCAGCACACCAGCT
CTTAAGGCTCTTGTTTCACCGGAAGTCACACCCGGCGGCGAATTTTCCCGGAAGAGAAAA
TCTGTGCCTAAAGGAAAATCCAAAGAAAACCCCATTTCTACAGCTTCTCCATCTCCTAGT
TTCTCAAAGACGGCGGAAAAGAATGGTGGAAAAGGAGGAAGTAAAAGTTCAGAAGAAAAA
GGAGGAAAAAGGAGAAGAGAAGAAGAAGATGATGAAGAAGAAGAAGGAGAAGGTGAAGGG
AACAAAAGCAATAACACAAAACCACCTGAGCCTCCTAAAGATTACATTCATGTTCGAGCT
CGACGAGGCCAAGCAACCGATAGTCACAGCCTCGCCGAACGAGTTCGGAGGGAGAAAATT
GGTGAAAGGATGAAGCTTCTTCAAGATCTTGTGCCTGGATGCAATAAGGTTACTGGAAAA
GCACTGATGCTTGATGAAATTATAAACTACGTACAATCATTGCAAAGACAAGTTGAGTTC
TTGTCAATGAAGTTATCATCAGTGAACGACACCAGGCTGGATTTTAACGTGGACGCTCTT
GTGTCAAAGGATGTTATGATTCCATCAAGTAACAACCGATTGCATGAAGAAGGACTCCAA
TCAAAGTCTTCAAGTCATCATCATCAACAACAACTTAATATTTATAACAATAATTCACAA
TTACTTCCCAATATTTCTTCCAATAACATGATGCTCCAGTCTCCTATGAACTCTTTGGAA
ACCTCTACCTTAGCCAGAAGCTTCACTCACTTACCAACACTTACCCAATTTACTGACTCA
ATTTCTCAGGTTTAAATTACTCTTTTAATTTTCTTCTTCAATCTCAAGTTTTATATAACA
AGTTTTTTTTTTTCTTTTGTGTTTTCAGTATCAAATGTTTAGCGAAGAAGATTTACAAAG
CATAGTAGGAATGGGAGTGGCAGAAAACCCCAACAATGAATCTCAACACATGAAAATTGA
GCTTTGATCAACCATTTTTTTCAAGGTCTCAAGGAAGAAAACAAGAGAAAAAGGATTGAT
GGGTGTACATAAACCATACCAATATTTGTGATTTATTCATATACTCATCTCCATATATAT
ATGTATACACACTTTTATGGAAATAACCTATATTTTTTTACTTTTTATACTTTATATTAT
CATCTTCCAATTCATTATTAGCATTATTAGGGTTCAATTGTATTGTTATCCACTTTGGAT
TCCTTTTGCTTTTCTGATGTAATATCAATGTAAGTTTCTTACCATCCACTACAATCCAAG
ATAACTAATCTACTCTAAATTAG
>AT1G20580.1 | Small nuclear ribonucleoprotein family protein | Chr1:7128867-7130799 FORWARD LENGTH=936 | 201606
GTAAACTCGTCAATCGCATCTGAGTCGCTCTTCTTTCCTTCCGCCATTTTTTTCTTTCTA
GGTTGCAGAGTTAAAGGAGAAGGTTTTCAATTAGGGTTTTGTAGAGAGAAAGATGAGCCG
AAGTTTGGGAATACCGGTGAAGCTTCTTCACGAGGCCTCAGGTCATATCGTGACGGTGGA
GCTAAAGAGCGGCGAGCTTTACAGAGGAAGTATGATTGAGTGTGAGGATAACTGGAACTG
TCAGCTCGAGGATATTACTTATACCGCCAAGGATGGTAAGGTATCACAGCTTGAGCATGT
CTTCATTCGAGGCAGTAAAGTCAGGTTTATGGTCATACCAGACATTCTCAAACATGCTCC
AATGTTCAAGCGGTTAGATGCTAGAATCAAGGGAAAGAGCTCATCACTGGGTGTTGGCAG
AGGTAGAGGTGCAATGCGAGGGAAACCGGCTGCCGGGCCCGGGCGTGGAACTGGAGGAAG
GGGAGCGGTACCACCTGTGAGGAGATGATTGATTTTACGCTCAACATGTAAGCTTTGATT
CTGGGATAGTCTTTCTGTGATATCCAGGTGAAAGCCGCCTTTCTTGGTTCTGTCATTAAT
GCTTTAGAGAACACTGTAAAACCAAACAAGAGAGAGAGATATCCAGATGCACTACTAGTT
CTGTATTTTGGGTTACCAAGATGTTTGAATCATTGACAAGTTTTCGTTGTGATCTATTTT
CTTCTTTGCGCATTCTCCATTTCTGACAGTAGATGAGTAAAACAAAGTACATTGTTTTCA
TAAAGGTCTTAATAAGACTAAGATCAGAAAACAAAGTTGGTCATTTATAACATTAATAAT
ATAAGCTAGAAAATAATATTGTACTTGTATTTTCAACATGTAAAACCTTGTCTACTGCTA
TTTTCCCAAATTATCCAAAAAATTTCCAAAATGACT
>AT2G21560.1 | nucleolar-like protein | Chr2:9230208-9231580 REVERSE LENGTH=1373 | 201606
GTTCGTGGAAAAAGAAAGCAAAGCACTCAGTGACTCTTTATAAATACTCTCATTGCAAAG
TTACATTCTTTCAAGCTAACAAAAAACACACAAACAAAGAGAGAGAGAAAAACAGACACA
CACTCTTCTCTGTTTTTTTTTGCTCCACAAACTTAAAATCAAATTCTCCTTTTTCTCTAC
AACATCTTTGTTTGATCTTCAAAGAAGATTTAAGCTTGAAGTTACAAAGCTTCTCTCCTT
CAGATCCTACTGTTTTAAGTTAATCTTTTTCCCTTCAACGCCAATGGATTCGCTTAGTAC
TCAGAAGGCTAAACCAAGAAAGATGAAGGTTGTTGTGAAGAAGTCTCGGGCTCAAGTACT
CTTAGATTTGTTTTACCGGGTGATCGAGATAACTCTAGTTATAATTACTCTAGCCAAGCT
CTGTTACCAACTAGTCATCACGGTAGAGAGCTCTGGTCTCGCAAGTTTTCTCATCAACCG
TCACCTTGCTTTCGTCTTGGGGAATACGATAGTCATCACCATAGTCGTCAAGTGTGGGTT
CTTTGCGAATCAAGAAACTGATGCACGGAGAAACAGAAACGATTTTTACGACGAGTTTGT
TCGGGAGAGCTCAAGAGGAGAACGGAGGTTACACACCGATGTGATATGCAGAGAAAAACA
GAGTGAAGTCGAGAGCGTTGCAAAACAAAGCATTGAAGAAAACAGAGCAAAACAGAGCAT
TGAAGATAAGAGACAAAGCAGAGCAAAACCGAGCATGTCAGAGAACAGGGCAAAACAGAG
CACTGAAGAAAAGAGAGAGAAACTTAAAAAGTCTGAGATCAGTGGCAGACAGAGCAGTGG
CGATGAGAGTGAGAAGAAGGACATAACTGTGAAGAAACAAAGACAAATCGTTGCTCAAAA
TCAAGATAGCCCAATGAAGAGTTACGAAAGGAGCCGGTCAGAGAATCACGAGGGCTCGAA
GAAGAGTTCTTGTGTACAACTGAAGAGATCAGAGACAGAGAGACCTGCTGATAGAATTGT
TTCTGATGATGAGCTACGATACAAAATCGAGTCTTTCATTGCTAGACAGAGGAGGAACCA
AAAGGATGAAGAGTTCTGTATTATCTAAAATGTATAAATACTAAAAAGCAAAGAAGAAAA
AAAGAAAAACTTTAGTTTATGCAATACCATTCACATATATTTGTGAGTGTTTGTATATAT
ATGGGTAAAAATATTTCAATGCCCGAGCATAAATTGTTGTTTTAGCTTTTCTTTTTTTGG
TTTCTTTGTATAATTTTGTTAATCTTATATATTATGAAGTATAAGTTTTCTGTAAATTTG
TTTATCTTATAAATGTAATGAAGAAGAAGAAATCTACAATGAGTATATAAGAA
>AT4G13130.1 | Cysteine/Histidine-rich C1 domain family protein | Chr4:7647237-7649915 FORWARD LENGTH=2679 | 201606
GAAAAAATATAGAAAATCAAATAGCTAGAGAACGTGGGAGAGATTACAAATCAATATGTA
AAGAGCACTCAAAATCTCTCATACGACTCAAAACTACTTAGAAATTATCTCTCTATCTCT
CTCTCTTGCTCGCTCTTTTTCTTGGCATCTCTATGGATTCGGAGGTGGAGGAGAATGTCA
TATCGGTCATCACTGACACAACCTTTCTCATCTCCACAAATTTAAAGGTGGATCCGAGGG
TAATATCACTCTTTTCTCAACTATTCTATGATTGGCGCTCTGTTTATATGGAAATAAAGT
CCCTTTACCCGAAGATGGAGTTCCATTTACTCCTTCGTCAAATACTCAAGTTCTGGACCT
CTACGGACATGGGTAGACAGTGGAAGTTTGTATCCCTCATTTGTAAAATAATGTTTCTGG
TTAGCTCTATGGATTTGGATTCGGAGTCAGAGCTCACATCTCTCATCAAGAAAATAATTT
CTCTCTTCAACTCTAAACCCGATACGGGTTCAGAGCTCGTTTCCCTCATTACACAGTTGA
TGCGTATCGATACCTCTGTGGATTCGGATTCAGAGCCAACACAAGAATCTGAGCTTCTAT
CACTCATTAGCCAACTAGTCTCTGCCAAGCCGGAGCCGGAGCTCACATCACTCACCAGGC
GGATCATCTCTACCTTCATATCTATGAATTGGGAGCCTATGCAGTTTATTTCCGTATGCC
CTCAAGTTATGGTGGAACTTGTACATGGAAAACTGACGACAGAAGTTGTCCGGCCGAGAA
AGGCTAAAGAGCGGGAATGTGAGTTGTATGCTTACGAAATTTGGAAATCTACAAGACAAA
TCCATTTTCACTGTATACTATGCAATGGCGAGAACCATGAAGAGTATGACAAGGTTCCTA
TAGAGGTCAAACACCCTCTTCACCCAAGACATTCTCTTCAGCTTGCCGTTAGACAATGGT
CGGAGGAGGAAACGATGATTGAATGTTATTGTTGTGATGAATATCTCATGGATTATTATT
ACTATTGCTCCTCTTGCGATTTTGCTATGAATGTAAGCTGTTTGGAGAAACCACCACCAG
TCTTATCTATAGACCATCCCAAGTGGCATCAGCATCCCCTTATTTTGTTTCCAAGTCAGG
CTTCCTTTCCTTGTAACCTTTGTGCCCTCACACATTCAAGTTGTCCTTTCTATATTTGTC
CCCCCTGTGACTTCGTGGTCCATCAAAAGTGTCTCAGCTTACCACATGTCATAAGGATAT
CCCGCCACCATCATCGTATCTCCTTCACTCCTTCATTTGAGAAAGGAAATTGGTATTGTG
GTATTTGTCGCAAAAAGATGGATAATGATTACGGTGGTTATACTTGCCTCAAGGACGGTT
GTTCGTATGTGGCACATTCAAGATGTGCAACACAAAAGAATGTGTGGGATGGTCTAGACC
TTGAGGGAGAGCCAGAAGAAGTTGAAGAAGAAGAAGTTGAGCCATTTGTGATAATAAGTG
ACGGAACAATACACCATTTTAGTCATCCACATCATTTGAGAATGGATAAGAATACCGGCA
GAGACTACGACGAGAATAAGCAGTGTCAAGCATGCATCACACCAATCTATTTTGGTAACA
TCTACTCTTGTATGCAATGCAACTTCATTCTCCATGAAGAATGTGCGAATTTTTCTCGCA
AAATACATAACCCGATACATCCACATAAGCTCAATCTAGTGGGAGGATACGACGGTGTTA
CCAAGTATTATAAGGATTTCTGTTCAGTGTGTCCTAGGATGTGCACCAATGGTTTCTTCT
ATGAGTGCGGTAAAGAAGAATGTGATCGTTTTAAGCTACATGTGCAGTGTGCCACAATTT
CTGAGCCATTAGTCCATGAAAGTCATGTGCATCCTTTATTCTTAACATCCAAACCAAGAG
AACGAAGAAGATGTGGGGTTTGCAAAAAAAAGCCACTTAGCCACACGGAAACATTCAATT
GTATTGAAGGTGAGTGTACCTTTGCTTTGTGTTTTGGATGTGCTACTTTACCTCACGAGG
TGAGGTATAAGCATGATAAGCACATGCTCACTCTTTCTTATGGGGAGGAGACAAGTACCA
TGATGTATTGGTGTGAAGCCTGCGAGAAAGAGATAAATTCAGAAGAACGGTTTTATAAGT
GTGATGAATATTGTTGTGTCACCCTGCACATTCAATGTTTGATTGGGAAAGAATTATACT
TGAAGCCCGGTTCATCGTTTGAGTACGACCACAGGCATGCAGATGTTCTTTTAAAAACTC
AGGTTATGTCTCGACCTATTTGCTTCCAATGTAAGAGTCGTTGTCCACATAACACAGTTA
TCCAGTGGTCTGAGTTAGTATATTGCACCATTCATTGTTTTTTGTTTGGTCGACTAAGAT
GGGACGAAGAAGAAAGAAGAAGAAAGCAAGCTGAAATTGACAATAAAGATGTTTGAATGA
AATCCCAATTTAGGAGACTATAGTTTTGAGTAGAGTTATCAAAGAGACTCTGATGTTCAT
TGTAAGTTTTGAATCTTGGAAATTTCTCTGATTTGAAAAGCTTGTTAATGTGTGATTGTG
AACATTGTCTTGTTTAATTGAATCTTTGATTTGTGAAGGAGACCGCTAGACGAACTAGAA
CGGTACATTGGTAGGAAACCATTATAATACCACTCTTGT
>AT1G17090.3 | transmembrane protein | Chr1:5842204-5844283 REVERSE LENGTH=840 | 201606
AAGTCAAAAGGAATTCTCGAAACTGCCCCAGGTCATCATCATATCATCCTCTCTGTTGAA
AAATGCCCATCAAGTGTTCGACGAAATGGCTGAAAGGAAATTTTGGCTTCTTCGACGAGT
TTTGACATTCGGGTGGTGATGGTCTCTTCAGATGCTATTGCGACTCTCTGATTGAAAATG
TGCAGGGGACCAGAGAATCAAATCACTTTTCAAGTGAATAATACTTTTGATTTCTCCATT
TGAACGATTCTGGTTTTTGTTGTAAACCAACAACCATCATGCTCAGTTTCCAAGAAGAAT
GGATGCTTACAATTGTATCGTCGTGATCTTCTGCATCTCCTTGTTTGCAATCAATTTAGT
GTTTTCTTGTTTCACTTGCTTCTCCATTCTTCAGAGCTCCATGAAAGATGAAAACCAGGA
TTTCAGTGATCTCAGGAAGAATCTTATTGAACCAGAGGAAGCTAAACCAGATGAGAAGGT
AATGATCATTACAGTCTCTAGTAACCAAGAATTATCTGACTCCACTGATGATGATGATGG
TGGCCAAGATTGCTCTCATGAGGATATTTGTGCTTGTTGAAACAAAGGTTGGCTTCTATT
TCCATTACACAATTCTCCTCTTGCTTTTGCAATTTTGTCTTATGATCATTCCTACTTGTA
AATGGTTAAATCCATAGATCGAGAGTATCCATCTTATGCGGAATCCAGATTTTTGTTTTT
GTTTCATGTGTATCATATGAAAGAAATTATACAGTCTGCAAAAAGCATATGTAAATTGAA
TGGTGGTGGTGCACAAATTTGTGGAAAGTTCAAAGTTATATTGTTTAATTTGTGGTGCAT
>AT2G01023.1 | hypothetical protein | Chr2:9648-9767 REVERSE LENGTH=120 | 201606
ATGCACCTTCGTGAGCGTTTTGGACAAGTCTGTCTCTTCACTTATTCTTCTCACTATGCA
CCTTTGCGAGCGTTGCGGGTTTTCAAAACACTTGGCGAGGTCCGGAATCTTACCAAGTAA
>AT3G19860.3 | basic helix-loop-helix (bHLH) DNA-binding superfamily protein | Chr3:6904046-6906188 FORWARD LENGTH=1713 | 201606
TTTAGGGTTTCGATCACAATCTGGTACTTCTCTTAATCAAAGGAATTTTTATTTTGATTT
TGAGGGTTTTATTGGTTTGAACTTAGCTCTCTAGCTCGTGAAAGTGTTGTTAGTTCGTCG
TGGAAATCAATTCCTTCCCTGTGTTCTTCTTCAACAACGTTTAGTAATTTTTTCGTAGAT
GTTTAAATCTCTAACTTGTTGATAGAGATAGATGTTATTATTGCCAAATTAGGTGTACAA
AAGAATGTGGAATTTTCTGTTTGAGATTAGCTTCTCTAGTAACCTTCTTTGCAATTCATG
ATGCCAATTGCTAAGTATGTAACTATGTCTGGTATGTGAGCTGGGATCATATGATACCTG
ACTATCGACTCAAAGAGAATTATGTTAAGTCAATCAAGGCTTAGTTCTGAGGCTACAGTG
TGTGTGGTCGATGTGCTGTTATGGTGGAATTGGATACTAAAATATGTCTAAGAGTGGGAC
TGCAATATGACCTTCTTAGTTTATTCGATGTTTTGGTTGCAGAAGAGGAGGTCATGGACG
TTTCTGCTAGAAAGTCACAAAAAGCTGGGCGCGAAAAGTTGAGGAGGGAAAAACTGAATG
AGCATTTTGTTGAACTGGGAAATGTACTCGATCCAGAGAGACCCAAGAATGACAAAGCCA
CGATTCTGACTGATACTGTTCAGTTGTTGAAAGAGCTCACATCTGAAGTCAACAAACTGA
AATCTGAGTACACCGCATTGACAGATGAGTCCCGCGAGTTGACACAGGAGAAAAACGACC
TGAGAGAAGAAAAGACATCGCTGAAATCAGATATAGAGAATCTCAATCTTCAATACCAGC
AGAGATTAAGGTCAATGTCTCCATGGGGAGCTGCGATGGATCACACAGTCATGATGGCTC
CACCACCCTCCTTTCCATACCCTATGCCTATTGCTATGCCTCCCGGGTCAATCCCAATGC
ATCCATCAATGCCATCTTACACATACTTTGGGAACCAGAACCCTAGCATGATCCCAGCTC
CATGTCCTACATACATGCCCTACATGCCTCCTAATACAGTCGTTGAGCAACAATCCGTGC
ACATTCCACAGAACCCCGGTAACCGTTCTCGGGAACCTAGAGCAAAGGTTTCAAGAGAGA
GCAGATCTGAGAAAGCAGAGGACTCCAACGAAGTTGCAACACAACTCGAATTAAAAACCC
CTGGATCTACTTCTGATAAGGATACATTGCAAAGGCCAGAGAAGACAAAGAGATGTAAGA
GAAACAACAACAACAACTCAATAGAAGAAAGCTCTCATTCTAGCAAGTGTTCATCTTCTC
CGAGCGTACGAGACCACAGTTCTTCCAGTAGCGTAGCTGGTGGCCAAAAACCTGATGATG
CAAAATGATTCGAAAGAATCTGATGTTGATCATCTCAAGTATCCAAGTATCGTTTCGATG
AGTACTGTATATAGTGCGAGTACAAAATGCACTTAGCTGTTTAAAGCAGTGTTTTGATGC
ACCGTGGCATTCGTTTTCCTCGGATAGTCATTTCTCAGATGATTTTCATCCTTAATAGGT
CTGCTTTAGTTCTAAAACTCGGATGATTTGTAATTTCCAGTGTCCAAATCTACTAATTTT
ATTAATCCTATAAATTAAACAAACTTATATCTTGATTTTTTTTTAAAAATCATAGATTAT
TTATACTATTGTACAAAAAGAATTACATTTAAA
>AT3G24120.1 | Homeodomain-like superfamily protein | Chr3:8705608-8708336 REVERSE LENGTH=1393 | 201606
TTTAAACGCAAATCGGAGCCTAATACGTCCAAACTATATCCACCCGTCTCTTCGCTGTCC
ATAAATCCGGAGCCTGACCCGACGTTTGACCCGGATCCGAAACTCCCACAATCTCCATAC
CACCCAAATTCATCTCCCCTAAAGCTTTCTCTCACTTTCCCGGGAAAATCGGCGACCAAA
ATTGGAAAATGTACTCAGCGATTCGCTCGCTTCCACTCGATGGTGGACACGTTGGTGGTG
ACTACCATGGACCTCTTGACGGAACCAATCTTCCCGGTGACGCTTGTTTGGTTTTAACGA
CTGACCCTAAACCTCGTCTCCGGTGGACAACTGAGCTTCATGAGAGATTCGTTGACGCCG
TTACTCAGCTCGGTGGTCCTGACAAAGCGACTCCCAAAACTATTATGAGAACAATGGGAG
TGAAGGGTCTCACTCTCTACCACCTCAAATCACATCTTCAGAAATTCCGCCTAGGGAGGC
AAGCTGGCAAAGAATCAACTGAGAACTCTAAAGATGCTTCTTGTGTAGGGGAGAGTCAGG
ACACAGGTTCATCTTCGACATCATCAATGAGAATGGCGCAGCAGGAGCAGAACGAGGGTT
ACCAAGTCACCGAAGCTCTACGTGCTCAGATGGAAGTCCAAAGAAGACTACACGATCAAT
TGGAGGTGCAACGGAGGCTCCAGCTGAGGATAGAGGCACAAGGAAAATACCTGCAATCGA
TTCTTGAAAAAGCTTGCAAGGCCTTTGACGAGCAAGCTGCTACTTTTGCTGGACTTGAGG
CTGCTAGGGAAGAGCTATCAGAGCTAGCCATCAAAGTCTCCAATAGCTCTCAAGGAACAT
CAGTCCCGTACTTCGATGCAACAAAGATGATGATGATGCCATCGTTGTCAGAGCTTGCAG
TAGCAATAGACAACAAAAACAACATCACAACCAACTGTTCAGTAGAAAGCTCTCTGACTT
CCATCACACATGGGAGCTCTATATCTGCTGCATCAATGAAGAAGCGTCAACGTGGAGACA
ATTTGGGCGTAGGGTATGAATCAGGCTGGATTATGCCTAGTAGCACCATTGGATAAAGTT
TAGGAGAGGGAAAAAGTTCATTATGGGAAAGGTAGAGATAAGATTTAACTCTTCTTTACT
TGCTTTGAGGGGCCTGTATTATTATTCGATACAAACTTGTCATCACATTTTCATCTTAGC
CTACTCATGTATATATATTTCAATGTTGAAGCTGAAGCTTTAGTGTTTCCTTTAACCTTT
GCCTCTAATTATTCTTGTATTCAAGAGAAAGGTTTAAAGGTACAAACTATAAAGACATAA
GAAAAAGATCTATTGATAATCTATAATAAACATTGAAATGATGAAAGGGCCACCAAAGTT
TAAGCCTTTAACT
>AT5G14210.1 | Leucine-rich repeat protein kinase family protein | Chr5:4578378-4582856 REVERSE LENGTH=3935 | 201606
TAGTTTTATAATTTTAATGGTAAATCATAAGTTATAACACTAACAGTATTGAAACATCAT
ATTGGCTATGAAATATACTAGGTTTTAGTAACATCCTGAAAATGCTAACGAAAGTATTAG
CCAAATTTTAAAGCATCAATTGTGATTACACTCACGATTGTCAATTTAAAAAAAACAAAA
TGTTTGTTAAACCTTTTTTTTTTTTGTGCACCAACAATAACAATTTTGTTAAACAACAGT
GAAGAAACATTTTAATGTTCATACTTCATATACTGTATAAAAAAAATTGACGCATGTGAG
ACCAAAAAAAGAAGTTAATTAATACGATGGTCCGGTCTTTGAGAGTAGAACAGACCTGTG
GGACATGTACTGTATTGTGGGCCTTAAAACTTTAGCAAAGCATAATCACCACCTTTGTCT
CTAAGTAATTGACCTACTTGCCCTCTTTATGCCACAAGTCTATTGGCATGTGTCTCAAAA
AACTATATGCTACAATCTAAACATTGTGGATTCGTGTTTTAGATGGTTTGATAAAACTAT
CTTATTAGAAATGCTATTATATGGTTGGGAATGATATAATTATTTATTGCCATATTTTGT
CCTTCAACGAAAGCTACTTCTACCGGACAATGTTTCGTATTCGTAGAGCAAAAGCTTCCT
TTTGTCATTTGGTTGTCATTTGGTATCGTAGAAGGGCAGTTTGGTGAATTAACAAGACAT
GGAATCTAATCACACACAAAAATCAATGTTTAAATCTTATAAACAAAGTGGGGAAGAAGA
GACATGTGTTAACGGCATCTTCTATGAGTCAACTAAAGTCACAAAGCATACACTAATAAA
CAAGTATCATCAAATCAGTAATCATGCTTTATCTATACCAAATTTAAAATCAAATTTCAT
TTGTTTTCTCATTATCTTACAGAAAAAGAGATTTCCAGACAATTGGTCATAAAAAGGAAC
AACCTTTCATCAAATTGAGTGCACATTTTTTGCTTTATGATTGTTTTTCGTGACCCACAT
TCTAAATTTACTGTTTCTTTCATAAAGAGAAGAAGAAGAAGAAAAAAGATTCTCAGATAA
ATTACTGAAGCTGCCATTAATGCTGCTCAACTCTTTTGTCATTAATGCTCTTATCATCTT
CTTCTCTAGCTTCCCTAGTTTCTTTCTCGTCTATGTGTTGAATCCGACAAACAGACTCAC
AAGAATACCGACATTCTCCTCCACGATTTCTGCATTTGTCCTCACTCTCTCTTATTCTTC
TTTTGCTTTTTGTTTCCTGACCTCTTTCTCAGGGATTTTGATTATAAACCAATTCAGTTC
CTTGGAGTTTGCTCCATAGGAGCGTCTGGGATCACGAGCTTGGTTTGACTTGAGTTGACT
AGAAAACACCTAGATGGGTCTCTTTCATTTTCCTCTCAGAATCCAAGTCTGCTTCTAGTT
CTAGGGTTCTGTTTCAATTCATCTTTGTTTTCTTTTCCTGCAATGGAACAATTAAAGGTT
TTACCTTTGCTCTTTCTTTCATGGGTTATGTTCTTACAAAGCACTCATCAACTGCCGAAC
TCTCAGACTCAGGTCCTGTATCAGCTCAGGAAGCATCTGGAATTCCCTAAAGCTCTGGAA
TCTTGGGGAAATTACTATGGAGACTTATGTCAAATCCCTGCAACTGCTCACATGAGCATC
ACCTGTCAAGGTAATTCCATCACGGAGCTTAAAGTCATGGGGGACAAGCTTTTTAAACCA
TTTGGTATGTTTGATGGGTCTTCACTTCCAAATCACACTCTGTCTGAAGCATTCATAATT
GATTCTTTTGTTACCACATTGACAAGGCTTACAAGCTTGAGGGTTCTTAGCTTAGTGTCT
CTAGGTATCTATGGTGAGTTCCCAGGGAAAATCCATCGGTTGAATTCTCTTGAGTACTTG
GATTTGAGTTCAAATTTTCTGTTTGGCTCTGTCCCTCCTGATATTTCCAGATTGGTTATG
CTTCAAAGTCTGATGCTTGATGGAAATTACTTCAACGGTAGTGTTCCAGACACGTTGGAT
TCCTTGACCAATCTTACTGTTCTTAGTTTAAAGAACAATCGGTTCAAAGGTCCATTTCCT
TCTTCAATTTGCAGAATTGGAAGACTAACAAATCTTGCTCTATCACACAATGAGATTTCT
GGTAAATTGCCTGATCTCAGCAAGTTAAGTCATCTGCATATGCTGGATCTGAGAGAAAAC
CACTTGGATTCTGAACTACCTGTCATGCCTATAAGATTAGTTACTGTTCTCCTGAGCAAG
AACTCCTTCTCAGGCGAAATTCCAAGACGTTTTGGCGGTTTGTCTCAGCTTCAGCATCTT
GACTTGTCGTTCAATCATCTGACTGGAACTCCATCTCGGTTCTTGTTCTCTTTGCCAAAC
ATTAGTTACTTGGATTTGGCATCTAACAAGCTCAGTGGGAAGCTACCTCTTAATCTGACC
TGTGGAGGCAAACTCGGATTTGTGGATTTGTCGAATAACAGATTGATTGGGACTCCTCCC
CGTTGCTTGGCAGGAGCTTCCGGCGAGCGAGTTGTTAAACTTGGTGGAAACTGCTTGTCC
ATAATTGGCAGTCATGATCAGCATCAAGAATTCTTATGCGAAGAGGCTGAAACTGAGGGA
AAACAGTTCCAAGGAAGAAAGGTTGGGATTTTGATTGCTGTCATTGGTGGAGCTGTTCTT
GTTCTTGTGTTTTTTGTATTAGTTATCCTCCTCCTGTTATGCACAAACCGCTGCTCTAGC
TGTTGTTCAAGAGAAAAGTCAGTGCCGCAAACTCGGCTTAAGGTTGTGACAGATAACTCA
CACACCAGTCTCTCCTCTGAAGTTCTTGCTAGTGCAAGGTTAATCTCTCAAACAGCAAAG
CTAGGTGCACAGGGTGTGCCCTCATGCCGGTCCTTTTCTTTTGAAGATTTAAAGGAAGCC
ACAGACGATTTTGATTCATCACGTTTCTTAGGTGAAGGCTCCCTTGGAAAGCTATACAGA
GGAACACTGGAAAATGGAAGTTCCATAGCTATCAGATGTCTGGTTTTATCAAGGAAATTC
TCCAGCCAGAGTATCAGAGGTCACTTAGACTGGATGGCAAAGCTCAACCATCCTCATCTC
CTTGGCTTCTTGGGCCATTGTACGCAAACCAGCGGAGAACACGATCCTGTTGCAACCATA
CTCTACCTTGTATACGAGTATATGCCCAACGGGAGCTATCGCACACATCTATCAGAATCT
TTCTCGGAGAAGATCCTGACATGGCCAGATCGGCTAGCAATTCTGATTGAGATAGCAAAG
GCAGTTCATTTTCTTCACACCGGTGTAATGCCTGGTTCATTCAACAATCAGCTTAAGACT
AACAATATTTTGCTTGACGAACACAAGATTGCAAAGCTCAGTGACTATGGAGTCTCTGCC
ATCATTGAAGAGAACGAAAAGCTTGAGACAAAGTCAGAAACCCACAAGTCAAAGAAAAAG
GCTAAAAGAGAGGACGATGTGTACAACTTCGGATTCATACTTCTGGAATCTCTGATAGGA
CCAGTGCCCACTACAAAAGGAGAGGCTTTTCTTCTCAACGAAATGACATCATTTGGGAGC
CAAGACGGTCGGCAGAAAATAGTAAGTCCAACAGTCCTAACAACAAGCTCGCAGGAGTCT
TTATCGATTGCGATCTCAATCGCCAATAAATGTGTTTTGCTTGAACCTTCCGCAAGACCT
TCCTTTGAAGATGTTCTCTGGAACTTACAATACGCAGCTCAAATGCAGTCTGCCGCAGAC
GCTGAACGCAAATCTGATACGTCGTCGTGAATCCAAAGGCTAACCTAATGATTGATAGTT
TTTTCGGTTTTCTAAATGTAAAGCTCTATAAGTTTGGTTTTCAGTATAAAAATGTAAGAC
TCTTGAGACTAAAAATCATAGTAGCTTGTCTTCTC
>AT3G01840.1 | Protein kinase superfamily protein | Chr3:296582-298648 REVERSE LENGTH=1979 | 201606
TCTAGAAGTCAGACATGGCTGTTTCAGTTAGTAAGCAGTACATGACAAGTCTTGTAGTGA
TCTTGCTCTTCATCTCCTTATCATCTCTCTCTCCAACTTCAACTTCACACAGCTGTGACC
CTGTCGAAGAAGAAGAAGAAGCCTCCTCCTTCGGTTACGTTTGCCACTCAAACCTCCAAA
AGTGCCACACTTTCGCCATTCTCAGAGCCAAACCTCCCTTCTATTCCCTCTCGGACCTGA
GTCGCCATCTTGGTCTCGACGCAGACGACGAGTATGTTCCGAAAGGTCAGTTACTCTTGA
TCCCAATAGAGTGCAGGTGTAATGGAAGCATCTACGAGGCCAGTCTCATTAAAAATTGCG
TTAAAGGAGACACCTTTCGCTCTGTCTCTCAGTCTCTGCAAGGCTTGACCACCTGCCTAT
CTATCAGAGAGAAGAATCCACATATTTCCGAAGACAAGCTTGGCGACAACATTAAACTGC
GTTTGGCGATCAGGTGCTCTTGTCCACAAGAAGGCGTTTCAAACGCTAGTTTTCTCGTTA
CGTATCCGGTGGGCGTCCGCGACAGCGTTTCAAGCCTGGCGGTTAGGTTTAACACAACAG
AGGATGCCATTGTCTCTGCAAACAACAAATCTGGTGTGGTTCCACTCAAGCCTGCTCTCA
TCCCTCTTGATCACAAACCAGAGAAACAAGGATCCCGGAAAAGAAATCCATCCAAGAAGA
AACGGTCAAAGATGAAGCTCATGATCGCTGTGAGCAGCGCGATTGCTGGAGTTTGCGGTC
TTGTCACTCTCATGGTGTTTGGTTACTTACACTGGAAGAAAGAGACGCAGATTCAAACGC
AAACGCAAAAGTGGATTAGCAACAAAGACCCCGAGACGCGGCAGCTGAGTCTGAGCATCC
GAACCACGAGTGACAAGAAAATCTCGTTTGAAGGGTCGCAGGACGGTTCCATCTTGGATT
CTCACAACACCGTCGGCACCACAACGCCCCGAAAACCCGTTCTGGAGATTTACGCGTTTG
AAGAGTTAGAGAAGGCCACGGAGAATTTCAGTTCAAGCAATCACATCAAAGGTTCGGTTT
ATTTCGGTTCGCTCAAAGGCAAAGACTTGGCTATAAAGCAAGTCAATGCAGATGAAATGA
AAAGATTCGATTTCGGGCTTCTCAATGATCAGTCACACTACTATAACCACAATGTGATTA
GGGTTCTTGGAACATGTTTTAGAGAAATCGATCAAGATTCTTATCTGGTTTTCGAGTATG
CAAGGAATGGGTCCCTGTGGGATTGGATTCAGAACAAATTGGCCATCAAGAATCAATTCA
TCGAGTCTTGTTACTGTTTCTTGGCATGGAAACAGAGGATCAAGATATGTCACGATGTCG
CCATCGCGTTAAAGTATATGCATCGGATCAACTACGTCCACGGCAACATCAAGAGCAGAA
ACATCTTCTTGAACGAAGATCTCAGAGGTAAAGTCGGAAACTTTGGGATGTCAAAGTGCG
TAACCAATGAATTAGCCACAGAAGAGAACCTTATAGAGAGTTCACTGTCTCCAGCTTCTG
ACATATTTGCTTACGGGATAATCGTAATGGAGGTTTTGTCTGGACAAACCCCAGATATGT
TGCTTGGATTGCAAGAAGTAGAGACAACATCCCTTGGGACACAAGAAACTTTTGTTTCCG
AATGGAGTAGATTAAGAAGGCTTCTCGGGGACAAGGAAAAGCTGAGGGAAGTGATGGACA
GCACATTGGGAGAGAGCTATTCGGTTGATTCTGCGTTTGAAATCGCAAGTATTGCAAGAG
ATTGTACTGCAGAAGAAGCCGAGTCAAGGCCGAGCGCGGTTGAGATTGCAGAGAGGGTTT
CAAGATTGGTGGATGACGATGAAGATGAAGAAGATGAGGCAGTAATAGATAGAGAGAGTA
CCTTAATTTCAGAGAGTTCATACAAGCCTTTGGTAAAGAAGAGTAGTATAATAGATTAA
>AT1G58430.1 | GDSL-like Lipase/Acylhydrolase family protein | Chr1:21711494-21713103 REVERSE LENGTH=1384 | 201606
TGGTTATATAACACTAATCAGGAGTGAAATTTCATCCACAAAAATTCCTTATAAATTCAC
GACCAAACACACACATTTCTTTAATTCCATAAAAACAAAAACAAAAATATAATGTGGACT
TCTAAAACCATAAGCTTCACTCTCTTCATCACAACAACACTTCTCGGGTCCTGCAACGCA
TCTGCAAAGGCCAAAACGCAACCGCTATTCCCAGCGATTCTAATCTTTGGTGATTCAACA
GTCGACACAGGCAACAATAATTACCCTTCACAAACAATCTTCAGAGCTAAACATGTTCCT
TACGGAATTGATCTCCCAAACCACTCACCTAACGGAAGATTCTCAAACGGGAAAATTTTC
TCCGACATAATCGCAACCAAACTCAACATCAAACAGTTTGTTCCTCCTTTCTTACAACCA
AATCTCACCGACCAAGAAATTGTAACCGGAGTCTGTTTCGCATCAGCAGGTGCCGGTTAC
GATGACCAAACCAGTCTCACGACACAAGCGATTCGTGTCTCGGAACAACCAAATATGTTC
AAGAGTTACATTGCTCGTCTTAAGAGTATCGTAGGAGACAAGAAAGCCATGAAGATCATA
AACAATGCTTTGGTGGTTGTGAGTGCAGGGCCTAATGATTTCATCTTGAATTATTACGAG
GTTCCCTCATGGCGTCGCATGTATCCTAGCATTTCTGATTACCAAGATTTTGTTCTTAGT
AGGCTTAACAATTTCGTGAAGGAGCTTTACAGCCTAGGTTGCCGGAAAATTTTGGTCGGA
GGTTTACCGCCAATGGGATGTTTACCGATTCAAATGACTGCTCAATTCCGCAACGTCCTA
AGGTTTTGCTTGGAACAAGAGAACAGAGACTCTGTTTTATACAATCAGAAACTTCAGAAG
CTCTTACCTCAGACACAAGCATCTCTTACAGGAAGCAAGATCCTTTACTCTGATGTCTAT
GACCCTATGATGGAGATGCTCCAAAACCCTAGCAAATACGGATTTAAAGAGACGACGAGA
GGATGTTGTGGAACAGGGTTCTTGGAGACGAGCTTCATGTGTAATGCTTATTCTTCCATG
TGTCAGAATCGCTCGGAGTTTCTGTTCTTTGACTCGATTCATCCATCTGAAGCTACCTAC
AATTACATTGGTAATGTTCTGGATACTAAGATTCGTGGGTGGCTTAAGGCTTAAGTTATC
AAGATTTGCAAAGATTGAACAAAATTATCTGTTTCATAATGTGACTATTTGTGGACTTCG
TTTGTTTATCAACTATTAACTTTGGCTCTTACTGGCGCTTTAACTTAGCGAAATATGCTA
CTAGAAAATCAGTTGAAAAAGAAAAACGACAAACTTTCATATGAGATAGCCATAAGTGGC
AATA
>AT1G51980.1 | Insulinase (Peptidase family M16) protein | Chr1:19323055-19326918 REVERSE LENGTH=2296 | 201606
GCAACTTAGATTCTAAAGTCTAAACTAAACAAAATCGTAAATAAACTGAGAAAAAGCCTC
CGTCTCCTCCTCTCTCTCTATTCATCAGCCTCAACCTCTCTTTCGTCGTCGACTCAGTTT
CCGATTTAGGGTTACCCAATCTTCGCCATGTATCGCACGGCAGCTTCACGAGCCAGGGCT
CTTAAGGGAGTTCTTACTCGTAGTTTGAGACCAGCGCGTTATGCTAGTTCTAGTGCTGTT
GCGGAGACGAGTTCGTCAACGCCGGCTTACTTGAGCTGGTTGAGTGGTGGGTCTCGTGCT
GCGCTTACTTCATTGGATATGCCTCTACAAGGTGTTTCTCTTCCTCCGCCGCTTGCTGAT
AAAGTCGAGCCGAGCAAACTTCAGATCACTACTCTTCCAAATGGTCTTAAGATAGCCTCA
GAGACGACTCCGAATCCGGCAGCTTCGATTGGTTTATATGTTGATTGCGGTTCTATTTAT
GAGGCGCCTTATTTCCATGGAGCTACACATTTGCTTGAAAGAATGGCTTTCAAGAGCACG
TTGAACAGAACTCATTTTCGTCTTGTGAGGGAAATTGAGGCTATTGGAGGCAACACATCC
GCTTCTGCGTCTCGAGAGCAAATGAGTTACACTATTGATGCTCTTAAGACCTATGTCCCT
GAAATGGTTGAAGTTCTTATTGACAGTGTTAGAAACCCTGCTTTCTTGGACTGGGAAGTG
AATGAAGAGCTACGGAAGATGAAGGTAGAGATAGCGGAACTTGCAAAGAACCCTATGGGT
TTCCTCTTGGAGGCCATTCATTCTGCTGGTTACTCTGGTCCATTGGCAAGTCCTCTGTAC
GCACCGGAGTCTGCTTTAGATAGATTGAATGGGGAGCTCTTGGAAGAGTTTATGACTGAG
AATTTCACTGCTGCACGGATGGTATTGGCGGCAAGTGGAGTAGAACATGAGGAACTTTTA
AAAGTTGCTGAGCCATTAACTTCTGACCTTCCTAATGTACCACCCCAATTGGCTCCAAAA
TCTCAGTATGTCGGTGGAGATTTTCGCCAACATACTGGTGGAGAGGCTACACACTTTGCG
GTTGCTTTCGAGGTGCCTGGCTGGAATAACGAGAAAGAAGCAGTCACCGCCACTGTTCTC
CAGATGCTTATGGGAGGAGGTGGCTCATTCTCTGCGGGAGGTCCTGGAAAAGGAATGCAC
TCGTGGCTTTATCGCCGTGTTCTAAACGAATATCAGGAGGTTCAGTCATGCACTGCATTC
ACTAGCATCTTTAACGACACCGGGTTGTTTGGAATCTATGGTTGCTCGAGTCCTCAATTC
GCTGCAAAAGCAATTGAATTAGCAGCTAAAGAACTCAAAGATGTTGCAGGAGGAAAAGTT
AACCAGGCACATCTTGATCGTGCCAAGGCAGCCACAAAATCTGCAGTTCTGATGAATTTG
GAATCTCGGATGATTGCAGCAGAAGACATTGGTAGACAGATACTTACATACGGAGAGAGG
AAACCAGTTGATCAATTCTTGAAGTCAGTAGACCAACTAACCTTGAAAGACATTGCAGAC
TTCACCAGCAAGGTTATTTCAAAGCCTTTGACAATGGGTTCCTTTGGAGATGTGTTGGCT
GTTCCGAGCTATGACACAATAAGCAGCAAATTTCGTTGAAGCAAAACAAACAATTTGCCA
AATCAACAATATTTTGGGACTTGTAAAATAAAGAAGATCTTGGGGAGAAGAAGACCCAAC
CAATTTTAATTTTAATTTTTTTTTTTACAATTACAGTTTCGTATTTTTATGAAATGGATT
TTGTTTCCATCGACAGATATAAATGACTGGATTTTGTCCGGTTTGTCTCTCCAATTTTCA
GGAGTATTTGTATTCCAATAAATAATCTTTTACTACGTGTAATGCAAACAACTTCAGTGG
TACAATTAGAACTGTGTCAGTTTTTATGCAAGTGTTCTCAATTTTGCATATATGTTACCG
GAGAATGTTGAGTAGACGTAAGGAACGGGGTTACTTTGCGGAGATAGTGAAATCAGATAG
CTGCTTGGAGAAAGTGAAGTCTCGGCTTCTTAATGCAGTGCGGTTTTAGCGATAAAGCAG
AATGAATTAAACTTGGATTTGGAGAATGGAAAGAGTTTCCAGGGAGGAGAAGGTAAGAAA
AGACTAAGCGTGTCTTGCGGGGATTGATCAGGAGGAGGCAAAGGAAGGCAAAATGGGACG
AGGAGGAACAGTAAGAAGCGAGAGTTCCGGGATTCCAAGTTTGTTCATGGTGGTAGGAGA
GGGATGAGCAAGCATA
>AT4G37580.1 | Acyl-CoA N-acyltransferases (NAT) superfamily protein | Chr4:17658594-17660878 FORWARD LENGTH=1864 | 201606
TCATGAACTACTCGCCTTCTCCAACTTTTAAAACTCATCATAAATAGTAAAAAAGTAGCC
GGAAAAATAAAATAAAAAGTCTATTTCTCTTTCCTTTAAAATCCAAATCCTATAAACTCA
TAGCTTTCTCTGTTCTTTACTTATACCTCACGTTATACATATATATAGAGTTTCTATAAA
TGCTTCTCTTTCCTCTCGAACAAATCTTCCTCACTTCTCTCATTTCCACACTCACCTTCC
TCTCTATATATTAAACCCTATCTACTTAACTCTTCTTCTAACTCTAATCTCTCTCTCTAT
TTACTCTGCTTCTGTTCTCACTCTGAAAGAACCAAAACATGACGGTGGTTAGAGAGTACG
ACCCGACCCGAGACTTAGTCGGCGTGGAGGACGTGGAACGACGGTGTGAAGTCGGACCAA
GCGGCAAGCTTTCTCTTTTCACCGACCTTTTGGGTGACCCGATTTGTAGAATCCGACATT
CACCTTCCTATCTCATGCTGGTGGCTGAGATGGGTACGGAGAAGAAGGAGATAGTGGGCA
TGATTAGAGGATGTATCAAAACCGTTACATGTGGCCAAAAACTCGATTTAAATCACAAAT
CTCAAAACGATGTCGTTAAGCCTCTTTACACTAAACTCGCTTACGTCTTGGGCCTTCGCG
TCTCTCCTTTTCACAGGAGACAAGGGATTGGGTTTAAGCTCGTGAAGATGATGGAGGAAT
GGTTTAGACAAAACGGAGCTGAGTATTCGTATATTGCAACTGAGAACGATAATCAAGCTT
CTGTGAATTTGTTCACCGGGAAATGTGGTTATTCGGAGTTTCGTACACCGTCGATTTTGG
TTAACCCGGTTTACGCTCATCGAGTTAATGTTTCGCGGCGAGTCACGGTTATCAAGTTAG
AGCCGGTTGATGCTGAGACGTTGTACCGAATCCGGTTTAGCACAACAGAGTTTTTCCCGC
GGGATATTGATTCGGTACTTAATAACAAACTCTCGCTTGGGACTTTCGTCGCGGTGCCAC
GTGGAAGCTGTTATGGATCCGGGTCTGGATCATGGCCCGGTTCGGCTAAATTCCTCGAAT
ATCCACCCGAGTCATGGGCCGTATTAAGCGTGTGGAATTGTAAAGACTCGTTTCTGTTAG
AAGTACGTGGAGCGTCGAGATTGAGACGTGTGGTGGCTAAAACGACGCGAGTAGTTGATA
AAACGTTGCCGTTTCTGAAACTACCTTCGATACCGTCCGTTTTCGAACCTTTTGGACTTC
ATTTTATGTATGGAATCGGAGGAGAAGGTCCACGCGCGGTGAAGATGGTGAAATCCTTGT
GTGCTCACGCGCATAACTTGGCTAAGGCAGGTGGTTGTGGTGTCGTGGCGGCGGAAGTTG
CCGGAGAAGACCCGTTGCGGCGAGGAATACCACATTGGAAAGTGCTATCGTGTGACGAGG
ATCTTTGGTGTATAAAGCGGCTTGGAGATGACTATAGTGATGGTGTTGTTGGTGATTGGA
CTAAATCGCCACCTGGCGTTTCCATTTTTGTAGACCCTAGAGAATTTTAAAACTTTTTTT
TTAACTCTATAATATATATTCTCTATTAACCACTTGATGTTAAATTAGGGGTTTTCTTCT
AAGTTTATAGATTTTCTTGTTTTAGAATTAATCTTTTTTTTTAGGTAACTTTTTTTGCTT
TTTGTTTTGTTTTGTTTTGTTTTTGTGGGTGTTATAAATTAGTGGTAAGAGGTAATATCT
CCTACTTTTGGGTTTGTGTCTTCTTGTCTTGTAAATGGATCTAGCTTTTTAAGATACTTT
TTCTTTGTGGCCAAACCAAAACGCCGACCTGATTATTATTTCCAAGTAGATAAAATTTCA
TGAA
>AT3G07440.2 | hypothetical protein | Chr3:2381259-2383265 FORWARD LENGTH=1223 | 201606
AAATCACAAGAGAATTAGGAAAACCGAGTAACGTTCAATTTCGGTTCATAACTGGTTTAG
AAAGCAGCTCTGGTATAGGTCGTTTTAGCTTCCCGACTTCACTTCTAATCTCAGACTCTG
CGACGCTCTTTACAAACCGCCGGAAAACCGCCATGAACTTTGTCGTCAGACGGGTAGGCT
CCATTTTGCCGTCGATACGTCACGGCGGCGTTTCCCAGATTCGACTCGCGAGAACAGAGG
CAGGTCAGCCGAGACGGCGAAACAAGTTGCCTTCTCTTCCGCTAAAGAAGAAGGAAGAGA
AATCCGAGTGGTGGATAGTAGACGGAGAGATGCACGAGATCGGTGATCACGTCCCTCCTC
GTGAGCGTTTCACAATCCCCAGGGACAACATTCCGAACAAACGCCGTAAGCAGCTCCGTG
ACCAGTTCATGCGCCGCACTCGCCTCGTCCTTAAAGAATCGGAACATGAGCCATGGTGCA
AAAAGTATATGGAACTATATAACGAGCTTAGAGAAAACTGGGAGAGGCTTTATTGGGATG
AAGGGTATTCAAAGAAACTCGCAAGTGATCATGCAAATTATGAATCCGCTGAAGAAGACG
ATGAAGATTTTAATCCATACAGGAACAGGCGGTCTTTCAGCGATCAAACAAAGGAGCAAG
GGTTTAATAGAACTACACAAGGTGATAATTGGGAGAAAGTCAGTCAAATCAGGGATAAGT
TTGAGTATGATAGAGAAAGGAGGATGAGAGATAAAGCCTTTGCACCAATGAATGCAGCAC
CAGAATCTCAAGAATCTAGGGACTTGAATTGGAATGCACAAAGACGGCCATTTGATCCTG
ATAGATTCGCAAGGGATTGAATACCCTTAACATCACATGGTGAGAGCAAGTAGATGAAAT
GGAGCTTGACGTTACTTGTACTCTATATAAATATCCAATGTTTTTTCTCTGATTTCAGGT
AGAGCAGGCGAAGAATGAGCAGGCTGCTCTGAAGAAATAGAATAATATAAGTTTGTGTTT
AGTTTTTACTTTATGCAGTGAATATACTTTCATGTAAGCAAATTGCGTGCTGCAGATTTT
TCCAAGTTTTACTGTATTAGTTTATATAGAGAGGCGCCGTATTGCTCTCTCCACCCAACG
ACACCAAAATAAACGAAATGTGAGGTTAACCCACAAAGTCCGATGCAACTAGATGCTAGG
AAAAGGCTGCAGAACCATATGCG
>AT2G21740.1 | Egg cell-secreted-like protein (DUF1278) | Chr2:9281986-9282387 REVERSE LENGTH=402 | 201606
CAAAAACCCCAAAAAGAAAGAATAATGGCTTCTAACACAAGTTTCCTCTTTGCCACCATC
GCTATCCTCCTCGTTCTCAACATCTCCGGAAGAACTCTCCCGGAGACGGAAGATTCCACA
AACATAGCGGCAAGACTCAACGGAGGAGGACTAATGGAGTGTTGGAACGCACTTTATGAG
CTCAAATCATGCACCAACGAAATCGTTCTCTTCTTCCTCAACGGTGAAACCAAACTCGGC
GTCGATTGCTGTCAAGCCGTCGAGGTCATCACCACCGATTGTTGGCCTGCGATGCTCACG
TCTCTAGGCTTTACCTCTGATGAAACCAACGTTCTTCGTGGTTTCTGTCAATCTCCAAAT
TCCGGTGGTTCTTCTCCGGCGCCTTCCTCTGTGAAACTTTGA
>AT5G16890.1 | Exostosin family protein | Chr5:5551627-5554919 FORWARD LENGTH=1751 | 201606
GTAATCGAACTCAGATTTCGAAGAAGCAGATCTCACAATGTCTGGAAAACAGCAAAATCA
TCGTTCTACTTCCTCCAGACCCAGATCCAAAACCCTAATCCTCATCGGCTCTCTCTTCAC
CGTCTCTCTACTCGTCATCCTCTACACCTCTTCTTCCTCCTCCCGAGCCTCCATCTCCAA
TCCCAACCCGTCGGACCGACCAGAGACGTCCTTCGTTACCTCGCTTGAGCATTTCTTAAT
ATATAAAGCTCCGAAGCTCTCGTTACCGGTTAGAGACGACACGGTGCGTGGCGAGAGTGA
TGATGATGTGAGGAAGCTCGATGAGATGGTGTTCGAGAGAGAGAATCGTTGGTTGAACGA
AGATCCGGGATATCCTGTTGAATTTCCGATTAAGGTTTACGTGTATGAGATGCCGAAGAA
GTTTACTTTCGATCTTCTCTGGTTATTTCACAATACTTACAAAGAGACTTCGAATGCTAC
CTCTAATGGTAGCCCTGTGCATCGTCTAATCGAACAGCATTCTATTGACTATTGGCTTTG
GGCTGATCTGATATCTCCTGAATCTGAAAGGCGTTTGAAAAGTGTCGTGAGAGTTCAGAA
GCAGCAGGACGCCGACTTTTTCTATGTTCCGTTTTTCACTACAATCAGCTTTTTCTTGTT
GGAGAAGCAGCAATGCAAAGCACTCTATAGGGAAGCTTTGAAGTGGGTCACTGATCAGCC
TGCTTGGAAGAGGTCCGAGGGAAGGGATCACATATTTCCTATTCATCATCCTTGGTCCTT
CAAGTCTGTCCGCAAATTTGTGAAAAACGCAATCTGGCTTTTACCAGATATGGACTCCAC
TGGCAATTGGTATAAGCCTGGGCAAGTTTCATTGGAGAAAGACCTAATTCTTCCTTATGT
TCCCAATGTTGATATCTGTGATACCAAATGCTTGTCAGAAAGTGCACCAATGAGAACCAC
ATTACTTTTTTTCCGAGGGCGGCTTAAGCGAAATGCAGGGGGTAAAATACGTGCCAAACT
TGGTGCAGAATTAAGTGGTATCAAGGATATAATAATTTCTGAGGGGACTGCCGGAGAGGG
AGGAAAATTGGCAGCGCAACGTGGCATGCGTAGATCTTTATTCTGTTTGTGTCCTGCTGG
TGACACACCATCTTCAGCGAGGTTGTTTGATGCCATTGTCAGTGGCTGTATACCTGTTAT
AGTCAGTGACGAGTTGGAATTTCCTTTTGAAGGAATACTTGATTACAAGAAGGTTGCTGT
GCTTGTTTCTTCCAGTGATGCAATACAGCCAGGGTGGCTTGTAAACCATCTGAGAAGTCT
TACGCCCTTCCAAGTCAAGGGGTTGCAGAATAATCTTGCTCAATACTCTCGCCATTTCCT
ATATTCGAGCCCTGCTCAGCCATTAGGTCCAGAGGACTTGACATGGAGAATGATAGCCGG
AAAGCTGGTGAATATCAAGCTTCACACGAGGAGGTCACAGCGGGTCGTGAAAGGATCTAG
GAGTATTTGCAGATGCGATTGCTGGAGATCCAACTCTACAGCCTCCAATTCTTTGAGTTC
TCTCTTGTCTTAAGACCGATCACTCTGACTTCACATTCCAGTCTTGAATACCCTAGATAT
ATACTGTGGAATGTGTATCCTATTCAATTTTAACATTGTTTGCTATTTTATATAATGTAA
TTCCTGTTCATCTTCGCAACTTGGCTACTTTTAGCTACGTGGAAATATTATGAAACTAAC
ATTTTATACAA
>AT5G14602.1 | methyltransferase-like protein | Chr5:4709262-4709871 FORWARD LENGTH=610 | 201606
GGGAGAAGGAGACATGTAATGCACTCTATAAATATCGAAAACGTCTGTTTAATTTTCTTT
CTCTTACAATTGTCTATTCACAAACCCTAGAGATCCATTCTTCGAAAGCCTGAGATCAAA
ATCCAAATTCTTTTTTCCTCTTCTTATAATTTTCCCTTTATCCATCAAGAAATTATGTGT
CCCTTGAGATTTGTATTAGTGTTCTTCTCGGCGGTACTCGCAGGATATATCGCGTGGAGG
ACGGTGAATTCTACGCCGGAACTATTCTCAGACGAGTTATTACAAGCCGAAGCCAAGGAA
AAACAAGGACTCGATTTCAAGAGAAAGATGGATAATGGGTTATGGACGTTCGTTGATATG
GCTAGCGGAAGATACCTTTGGAGAAATCTCAAGGAGATGCGTCAGAGAAGTCAATGACCG
ATATAAACAAAGTTTCGCCTGTTTGGCTTCTGATATGTAGAAAGTTGAGAACAAGAAAAA
TTGTTTCTTCGTTTTCGTAAATCTTGTCCGAATTCATCTGAATTTGGTAGTTTCATTCAT
TCTTTAATTTGGTATTCATGTACTTGAATTTCATCGTTCGTATAAATAAAGAAACCTTAT
TCTTCCCGCC
>AT1G77890.4 | DNA-directed RNA polymerase II protein | Chr1:29292090-29295967 FORWARD LENGTH=2257 | 201606
AAAAGTGTAAGAAAAAAAGAAAAGAAGAGGAAGGTTCTGTGCACGTAACTTGAATTCGTA
AAAGTCCATTGCTCCTTCTTCCTTAAGCTCTTTGCTAAATCTTCACGCAATGACTCTCTC
CTTCAAATTCAATCCTCCTTCTTCTCTTCTATTCTCTTCCCGCTTCATCCTCCTCCTACG
TCATCCGGACGCTACGTTTCCCCGGCGCCGGCGGATTCTACCGATTCATTGCGTTAGATT
TGTCACTGAGCCCTAAGAATTTGGGGAATTTTGGTCTGCTTCGGCGAAGGATCGATGGAG
AAATCTACCAAATGTGCTGTTTGCTACAAGTCGTTTCGTCCCTCAATCTGTGTAGATTGT
GTTAATCGCGGGTTAAACGAATACAAGGTCAAGTTGGACTCGTTGAAGAGTCTTCGGGAG
GTTTCGTATTTCAGATTAAGTGGCTTACTTGTCACAAAGGAGAAAGCAATTAGTCAACGT
TGTTGGAAGGAGCTTCAGAATGAGAAGCTTGCTAAGTTGCGGGAGAAGCTTCAGCTACAA
GTGGAGAAATTGCAGCAAAGCAAAAACACATTTCGGAGTCTATCTCGCAATCTGAAAGAG
AGATATGGCATTATTGAATCAACTAACGTTGCTTTAGAGGAGAGCCGTGTTCACCAACTA
GAGAACCACTATTCAGATACTATTGGCAATCACTACTTGGTATATATCGATCTAACTTCG
GAACGCCTTTATAAACAGGCTTTGGTTATGAAACAGATATGCAAATTATTCCCTTTATCC
CGGGTGACAGTAGAGGGGCAGAACAAAGATGGGTCTAGTGTACAATATGATCAAATCTGC
AATGCTCTCTTACCACAAGGTCTCAACCCACTCTCTGTTCCGCCAAAAGAGCTCGCAGCC
TCATTAGGGTACATGGTGCAGCTTCTGAATCTTGTTGTCCATAAGCTCTCAGTGCCTGCA
CTTCATAACTTGGGTTTCGCGGGTTCTTGTTCAAGAATATGGGAACGAGATTCTTATTGG
AACTCTTATCCATCTTCTCCAAGCAATGGGTATCCCCTTTTTGTACCAATCCATGATCAC
TACTCATTTGAAGAGAAAAGTTCATGGACGGGTAGAGATACAACCAATTTTGGTGTCACT
TCGTTGAAATCAGATGGAAGTATAGAAGAAGATTATCATGACCTTGACCTTGACGTTGTT
AGCCTTTCTTCTGCCTCTCCTCATTCCGTTGAAACATTCAGAAATCTGCAGCAAGGAATT
GCACATCTCAAGCAAAGCGTGGCTCACTTGACTGTGTACGGATACAGGTCCCTGTCTCTG
GAAGTTCCTTCCGGAACCTCGACTTTTGAAACATTTGCAAAGTTGCTGGCTACATTATCT
TCACTCAAGGAGGTTCAGTCTGGTCTTTCCCTTGGGCTGTCAAGGTAAAGCGGCAGATTA
CATTGTTTCATATGACTATACAGCTTGAGACTGACATATACAGAGAAAAAAAAGTTAGAT
TACCTGTCCACTATAGCTTTGTATCCGAATTTAGACACTTCATACTTTCACCTCTGACGT
TTACAGTTCCAACAAGCAAAGACACGAGCCGAACAAATCCGTGTGGAATTTGAACTCCTC
AAGTTCCAGCACCTTGCTTAACAGTTCTCATACTCAGCCAACAACGTGGAACAGTAGCTA
TTATAATGTTCCGAATCGAGATCCAAGCTACATGGTGGAGTTTCCTGATGTTAAAAAGGA
TAAAAACTCTATCGGTGAATGGAATTTGGTTGAGTATCCTCATTCTTCACGTCAACCTAA
TCATCCCAACAAGTATTGATCCTTTCAAGGAACCCAGATTGTCGATATGTCATTTGTTCA
TACCCAAGGCATCCTCAATTCTAGTGATACCTTAGAAAAACCACATATGGAGCTTTATTA
TTTAAATCTTTGATACCTTCTTCTGTAATTATGAAACACAGATAATTATGTAAATTAGCA
GGCAATGGAGTAAATATGGTGACATTATGAGTCACTGATCTGCCTAATGGAGTTTGATGA
TACAACAATGAAGGAAGGTCATGTGCACTTGTGTGACGTGAGAATATCCTCCGGCTTGTT
TGGTCTTTAAAAGGAAAGGACACCACAATAACAATTATCAATTAGAAAACAAAAAATACT
CCTTTTATTCTTAGTCACCAAACAAATAAAATCAGCTCCTTTTTTCATACCACACAATGG
GAACAAAAGCAATGATAAAAGAAGCCCATCACCTTCC
>AT1G52220.2 | CURVATURE THYLAKOID protein | Chr1:19453569-19454697 REVERSE LENGTH=761 | 201606
AACCAAAAATTTCTTCGTCTCTGTCTCCAAAATCGAATCAAAATCTCTAAAGTTTCAATT
TTTTTGTTCTGTTCTTTTTATTTTTTTAAAGAATGGCTTCAATTTCTGCAACTTTGCCTT
CGCCATTGTTACTCACACAGAGAAAATCCAATCTCACATCGATTCAAAAACTCCCATTTT
CTCTAACTCGAGGTACGAATGATCTTTCTCCATTATCTCTTACTCGAAACCCTAGCAGCA
TCAGTCTGATGGTGAAAGCTAGTGGAGAAAGCTCAGATTCATCGACTGATCTCGACGTTG
TTAGTACGATTCAGAATTGGGATAAGTCTGAAGATAGGTTAGGTCTTATTGGTTTGGGTT
TTGCTGGTATTGTAGCTCTTTGGGCATCATTGAATCTCATCACGGCAATCGACAAATTGC
CCGTTATCTCGAGCGGATTCGAACTAGTTGGTATCTTGTTCTCCACGTGGTTCACATATC
GATATCTCTTGTTCAAACCGGACAGACAGGAGCTTTCGAAAATTGTCAAGAAATCAGTAG
CGGATATACTTGGCCAGTGAACCTTGTGTGTGTGATAATACTTCATCTTTGGAAGATGAT
TTGTTTGCAAGTTTGTAAAATTACATGACAGGGTGGTTGTTGTTTCTAGTCCAATAATGT
CATGCATTTGAAACCTGTAAATACTTTATTGTTGGTTTTTGGTTGTGAGCAAAATCAATC
TTTTCTAATTTCAAAGATTCTCTTTTATGATTATACGTTTT
>AT3G27720.1 | IBR domain containing protein | Chr3:10271876-10273621 FORWARD LENGTH=1482 | 201606
ATGGATGACGAATATATGAGCCTCGAGGAGGAGGAAGATAATTGTTACCCCTCTGAATTT
GATGATCATGATCAGATGTGTTCCAACGCGGAAGAGTCCGATTTGCAACACTCGAGAGAA
CCAACGAGCCAGGTTATGGAATTTTTATCGGTTACGGAGAACCAAGCAAGGACTCTTCTT
ATTCAGTATCAATGGAACGTTGATAAGTTGTTTTCTGTGTATACTGATCAAGGCAAAGAT
GTTTTGTTCTCTCGTGCTGAGGAAGAAGAAGGAGAAGACAAGGAAGAGGAAGAAGGAGGA
GAAGACGAGGAAGAGGAAGAAGGAGGAGAAGACGAGGAAGCGGAAGAAGGAGGAGAAGAC
GAGGAAGCGGAAGAAGGAGTTGAAGACGAGGAAGAGGAAGAAGACGAAAAAGACGATGAA
GTGCAACTAGTTAGCACGGAGTTAGCTGAGAAGTTTGATCGTTTCCTTATTGAATCTTAT
GTGGAAGATAACAATATGGTGAAGTGGTGTCCAAGCACACCGCATTGCGGGAATGCGATA
CGAAATATCAAAGATGATGGCGATGTTGATGAGGTGGAATGTTCATGTGGACTTCAGTTC
TGTTTCAGTTGTTTAAGTGAGTCTCACTCTCCTTGCTCTTGTTTGATGTGGAAGCTATGG
AAAAAGAAATGTGAAGACGAGTCTGAGACGGTTAATTGGATGACCGTTAACACGAAGCTG
TGTCCCAAATGTAGCAAACCTATTCAAAAGAGAGATGGTTGCAATCACATGACTTGTAAG
TGTGGGCAGCATTTTTGCTGGCTGTGTGGTCAAGCTACTGGAAGAGATCATTCTTATTCG
AGTATTGCCGGTCATAGTTGTGGTCGGTACAAAGAAGAAAAAGTGAGGCAATTGGAGAGA
GCCCAAAGGGATTTAGACAGGTATACACATTACCATTACCGCTACAAAGCACATATCGAT
TCATTAAAGCTAGAGGACAAACTTAAGAAGAGTATCCTGAAGAAGGCAGTGTTAAATTCT
GAAACCAAGGATCAAAAGGTGTTTAAAGAATACAGTTGGATTATAGATGCAGTCAACCGG
TTATTCAGATCAAGAAGAATTCTTTCGTATTCTTATCCTTTCGTGTTCTACATGTTTGGC
AAAGAGTTGTTCAAAGATGATATGAGCGATGAAGAGAGAAATATAAAGAAGAATCTGTTT
GAAGATCAGCAGCAACAACTTGAAGGTAATGTTGAGAGACTTTCCAAGATATTAGAAGAG
CCTTTTGATGAGTATGATCATGAAAAAGTTGTGGAGATGATGAGACACCTCACCAATTTG
ACTGCTGTGGTTGATAACCTCTGCAAGGAAATGTATGAGTGCATTGAGAATGAGTTATTA
GGTCCACTCATATCTGGAATCCACAACATTGCACCTTACAGATCAAAGGGAATAGAACAA
GCTGCTGAGTTTTCTGCTTCTTCCGCTTGTGGTTCAAGCTGA
>AT5G20030.2 | Plant Tudor-like RNA-binding protein | Chr5:6764727-6766446 REVERSE LENGTH=1635 | 201606
CTTAAAGATTTTTGATTCTCTTCCCCTAATCAATTTCTCAGTAATGAAGATTGATCCTAG
GAACTGAGTCATACTCTGTTTTCAATTTCATTAACATTTCAAGCCATTGTATGCTTCTGG
ATTTGGTTTTTTGCAATTTAGGACTTTTTCTGCAATCTAGTGATTATGAAGCAAAACAAT
CTGTAATCTTTATACCAATTGGTTGAAGTTGAATTTTTTGGATGTGAATGAGTCTAATGG
ATCTTATTGGTCCAACTTGTTTCTGGATATTTGGATGTATTTATCTTGTTTTGTTGCTTA
ATGATTGTGAAGCACCAGCCTTTTAGCATATGTGATGTTCAATTCTGATCTTTATAAGCA
GTTGGAATGTGAAAAGATATTTACTTTAAGGTGTTTTTGAAGCAGCAATCATGAGATTCA
ACAAGGGAACTAAAGTCGAAGTGTTGAGCAAATCATCGGTTCCATCTGGCGCCTGGCGGT
CTGCAGAGATCATATCAGGAAATGGGCATTACTACACTGTCATGTATGATCATAATGATG
GTACAGAGAGGGTACCGAGGAAGAGTATGAGGCCTGAGCCTCCTCGTTTACAAGTTCTTG
ATGCTTGGTGTCCTGGTGACATTCTTGAGGTTTTCCAAAGTTGTTCGTGGAAGATGGCAA
TCGTTTCCAAGGTTTTAGGAAACGGTTGTTTCTTGGTTAGATTACTTGGTTCCTCACTGA
AGTTCAAGGTGACTAAATCCGATATTCGGGTTAGACAATCTTGGCAAGATAACGAGTGGA
TCATGATTGGACAGGGTACATCAAGATTAAGCGCACAGACTTCAACAGGAGAACTAAGGA
GAAAGGTGAATCCGAAAGGCGACTACATTTCATCTGAGAGCAAAGACAAGCTTGATGAGT
CTGATGTACCTTTGTCAGTAGGTCTAAAGAAACGGACTTACTCTTTGGTTGAACCTCACA
ATCAAACTAGAGCTTTAGCTGCTTATCCTCCAAGGTTTCGTGAAGAAGTGAAAGAAGAAG
AAGAAGATAGAGAGAGTGTTGCTTCTTCTGTTGGTAGTTGTTGCATGGATACTGATGGTC
TCAGTGCTGTTTCATTCAATCCCATTGAAACCGGTAACTCTAGTGACACAGAGTCATCGT
CTTGTGGCTACGGGAAGGTCAAGAAGTTGGTGGTTCCAAGAAAAGGCTCAGAGGCTGCTG
ATGTTCATAGGTTAGAGCTGGATGCATACCGAAGCAGTATCGAGAGATTGCACGCATCCG
GACCAATCATAACATGGGAACAAGAAACGTGGATTACAAATCTCCGTCTCAAATTGAACA
TTTCGAATGAGGAACATCTGATGCAGATAAGAAACCTTATCTCTGACGATAACAGTACTA
TATACAGATAGCAGCAGCAGCAGCATTGAGAACTACAGTTTGTGTTACATAGAATAAAAA
CTGAGTGTAGATTGTACAAATGTCATTTTATTTTTCATTCAGGTTTTTTGATTTAATTCC
AAACTTGTGAAAGAAAATTTGATCATCTTTACTCTTTTATCTTTGCGTTGGACTTGAGGA
AGACTAGCAATGTATATATGATTCATGCCATGGCCTAAAAGCTATACATAAAAAAGGAGA
TGAGAAGATTTGTGT
>AT2G07110.1 | exosome complex exonuclease RRP46-like protein | Chr2:2952610-2953208 REVERSE LENGTH=453 | 201606
ATGGGTACAAAGTTGTTTTTATCCTTTTTGAATGGGATACATGGAACTCTCTCGTTTATA
TTTTCAGAGGATACAAAAGTTCTATCTGCGCAATACGGACCTAAAGCAAGAACGAAGAAG
AACGAAAATGCTGAGAAGGCTTGTTTGAAGTCATATGGAAGCCTTAAACCGGATAGATTG
GTAATCGTAAATGCGTTTAGTTTTTCAGAAAGAGGCTTGTTTTGTCGCTTGAGAAAAGTT
GAAAAAGAGTATGAAACGATACTGAAAAGGACGCTACAGAGTATTTGTGTTTTGAGAGTT
GTTCCAAATACCACCACCTCAGTGATTATTCAGGTTGTACATGATGGTGGTTCTGTATCG
TTTTTATGTTCCTTTCACCTTGGTAAACATTTACTAATGCTGTCTGAAACACATATAATC
CGGTATAAACAATGTCTGTTTGAGTATTTATAG
>AT1G52720.1 | hypothetical protein | Chr1:19640525-19641665 FORWARD LENGTH=767 | 201606
GTTAATCATATAAATTTGACCCTAAAATCTATCTCATTCTCTCATCAATCTTCTTCCTTT
AAATCCCTAAATCTTCACGTTACTTTTCTATCTACATTTTCACTTTCAATGGCTTTGATT
ATCACCTGCTCCGCTCTACCCACGATCCGAGCATCTTCCGGATCCGGATCCCTTAACCCG
GATCAAAACCGTAAGAAATCTGCTGCTTGGTGGGCTCCTCTCTTCGGTTTACCCTCCGAT
CCAGATTACCTCAACATCGAAAGCTCATGCTCCACCGTGAATCCGGATAAAACCGATATT
TCCGGGTCGGGTCAAAAGTTTCGTCGCGGTTGTTTTACGGAGGAGAAAGCTAAGCAGTTG
AGGAGGAAAACCGCAGAAGCTTCCACGTTCCATGACGTAATGTATCACTCCGCCATTGCT
TCTCGACTTGCGTCTGATATCACCGGCCGAGTCGAGGATTGAAACGGATTCGGGTCAGAT
CTGGAGACGAATCAATTAATGAATAATTAATCTTTTTTTTCTTAATTCAGTGTTCTTGTA
[truncated: 5,171,661 more chars]
