# Supplementary material for: Prediction of plant lncRNA by ensemble machine learning classifiers
Source: BMC Genomics. 2018 May 2;19:316. doi: 10.1186/s12864-018-4665-2 (PMC5930664; doi:10.1186/s12864-018-4665-2)
Supplement: Supplementary file 1 — Non-coding RNA search terms. Terms used to search for organism specific non-coding sequences on RNA central. (ZIP 16500 kb) [file 12864_2018_4665_MOESM1_ESM.zip › fasta_files/m_musculis_random1000.fa]

>ENSMUST00000152336.1 cdna chromosome:GRCm38:11:55204362:55214262:1 gene:ENSMUSG00000020261.15 gene_biotype:protein_coding transcript_biotype:processed_transcript gene_symbol:Slc36a1 description:solute carrier family 36 (proton/amino acid symporter), member 1 [Source:MGI Symbol;Acc:MGI:2445299]
GTCCAGGAGGCTAGAAAACCATGGCTAGGGGTCGGCGCTGAGGCTACGCGAGGTGGGCTG
AGCAGGAGCGGGAGCCAGAGCCGGAGCCGGAGCCGGAGCGGGAGCCCGGGCCGGGCAGGG
CCGACCGCTACCATGTCCACACAGAGGCTTCGGAACGAAGACTATCATGACTACAGTTCC
ACAGACGTGAGCCCCGAGGAGAGCCCATCTGAAGGCCTTGGCAGCTTCTCCCCCGGCTCC
TACCAACGCTTAGGAGAGAACAGTAGCATGACGTGAGTATTTGTGACCTTCTGCCATGGA
GTGGGCTTTCCTGTCCCCAAGTCTCCCTTGGAACAACTGGTGCCTCCACCTTCCCATTTT
ACACTCTGCTTGACAGAGGAAAGTAGGCTATCCATAGGCAGGGCCAGCAAGGGACTCTGC
CCCTCCCTAGTCATTGCTTATTTCTTGTTAGTTCCCAAAG
>ENSMUST00000169575.1 cdna chromosome:GRCm38:15:78378400:78388769:-1 gene:ENSMUSG00000062154.13 gene_biotype:protein_coding transcript_biotype:protein_coding gene_symbol:Tex33 description:testis expressed 33 [Source:MGI Symbol;Acc:MGI:1920626]
ATGGCACCAGTGAACCTTGGGTCAGGAAGGAGTGTGAATTTGCTCCTGCACAGACATTTT
CTTCCTAGGGGCAGGTGACACTTCAGCCTACCAGGTACAACCACGTTGACAAGGACACAC
CCGAACGACAAGGAGGGCCAGCAGGACATGAACTCCTTCAGAGCTAACCATAGCTCCTTG
GACAACTCCAAATTTAAGTACCATGCAAGGCTCTCCCAGAGCCCCTTAGGCAGCTCCCTG
GGCCAGGGCTACCTGGAGACTCCACCTCTACCACCAACTCCTACCTGCAGGACTTCTCTG
GCTATGAACTCCCATCCTGAGGACCTGAAGAAGGGGGCATCCAGATCCAGCTCGAGAGAT
GCCAGGGAGACCTTCCGAGAGGGATGTGTCGGGGAGGAAGGCCAAGACTCCAGGTCCCCA
GAGCAGAGGACAGTGCCTCTGAGCAAGAAGGACAGCGTCATTCCTGAGAACATCCGCCAC
AAATTTGGGAGCAAGATGGTGGACCAACTGATCTCTGAGGATCAGGCTCGACAGGCCATT
GGTGAAATGTTTGAGGGCCAGAAGAGGCCAAGCTCATGGCCTAGCAGGACCCAGAGCCCC
ATGCAAGCCTCCTCCATTTTCTCAGACTACTATGACCTGGGCTACCACATGCGATCCAAC
TTGTTTCAAGGCCCACCCCAGGAGACAAAGAGCCTCATGAAGGCTTCCTACACGCCCGAG
GTGATAGAGAAGTCGGTGAGGGATGTGGAACACTGGCACGGGAGGAAGACGGATGACCTG
GGCCGGTGGCACCGGAAGAATGCTATGAACATGAACTTGCAGAAAGCGCTGGAAGAGAAA
TACGGAGAGAAGAGCAGATCCAAGGCCAAGTAGTTGAAAGGACATTGGGAGGAAGCTTGA
GAATGTTGCCAATAAAGAAATAAAGGCTGTGGTCTGCCACTG
>ENSMUST00000149105.1 cdna chromosome:GRCm38:8:70174303:70182867:1 gene:ENSMUSG00000002342.17 gene_biotype:protein_coding transcript_biotype:protein_coding gene_symbol:Tmem161a description:transmembrane protein 161A [Source:MGI Symbol;Acc:MGI:2384577]
GCGGTCCTTGGAGTGCAGCTGGTGGTGACTCTGTTCACCGCCACCCTCATGCACAGGCTA
GCGCCACACTGTTCCTTCGCACGCTGGCTGCTCTGCAATGGCAGTCTGTTCCGGTACATA
CACCCGTCAGAGGAGGAACTTCGGGCGCTGTCAGGGAAACTGAGGCCCCGGGTCAGGAAG
GAGCGGTGGGCAAATGGTCTTCATGACGAGAAGCCATTGTCAGTGCCTCGAGATGCCCAT
TTCCAGCTGCAGACCTGTCCCCTCACTGCTGTGGATGCCCTAGAGGCCTACTATTTTGTG
CTGGGCCCAGTCCAGGAGACCAACATCGCTGTGTTCTGGTGCCTGCTCACTCTGGCCTTC
TCTCTGAAGGTGTTCCTCATGGTGACCCGGCTGTACTTCAGTACCAAGGAGGGCGGTGAG
CGCTCCGTATGTCTCTCCTTTGCCTTCCTCTTCCTCCTCTTGGCCATGCTGGTACAGGTG
GTGCGGGAGGAGACCCTGGAGCTGGGCCTGGAGCCGGGCCTAGCCAGCATGACCCAGCAC
CTGGAGCCTATTCTGAAGAAGCAGGATTGGGACTGGACACTCCCTGTGATCAAGTTGGCC
ATCCGCCTTGGGCTGGCGGTGCTAGGCTCCCTGCTGGGCGCCTTCCTCATTTTCCCTGGC
CTGAGGCTGGCCCAGACCCACCAGGACGCGCTGACCCTGTCTGCGGACCGACCACTGCTA
CAGCTGCTCCTACACACCAGCTTCCTGTCACCCCTGTGCACCTTGTGGCTCTGGACAAAG
CCTGTCGCCCGGGACTTCCTGTACCAGGCACCCACAAGGAACATGACTTTCTCTGTACCG
TCAGAAGGGGCTTTCGACTCTCTGCGCCTCTGGGTGTTGGTGGCGCTGTGCCTGTTGCGC
CTGGCAGTAACCCGGCCACACCTGCAGGCCTACCTGTGCCTGGCCAAGGCTCGAGTGGAG
CAGCTGCGCAAGGAGGCTGGCCGCATTGAGGCCCGTGAAATCCAGCAGCGGGTGGTCCGG
GTCTACTGCTACGTGACTGTGGTGAGCCTGCAGTACCTGACCCCGCTCATCCTCACTCTG
CACTGCACACTGCTGCTCAAGACCCTGGGAGGCTACTCTTGGGCCCTGAGCTCTACTCCT
CCCCCACTGGCCCCATCCCAGCCCTCAGAGGCTTTGATCCCTGTAGACCCTGCAGGAGAT
GAGGCCCAGCAGACTGCAGCCCAGGTTGCAGGGATCCTGGGTGGCCTGCTCACGCCCCTC
TTCCTCAGAGGCATGCTGGCTTACATCATCTGGTGGACAGCTGCCTGCCAGCTGCTCTCC
AGCCTCTTCGGCCTCTATTTCCACCAGCACCTGGCAGCCTCTTAGCAGGAAGGCACTAGG
CTCTAGTGTCTGATTCCTGCCCACCAGGATTGGGACTGTTCCCTGTGTGTGTGCCTTGGT
GCCCCTAGATGACATAAGGGTTGGTGTGGGGACTCCCTACCATCTCTCTCACTTCAGTGC
CTAGATCATAAACCCCTTGAAGCAATCTCCCCTGGGCCATGATCCCCAAGTGTGTGTGTG
TGGAGGGGGCACGTTTTACAGAAATATCCCAGAGACTGGGGGATGAGCAGGGGAGACCTG
GATAGTGAGAGGGGCCTGGGAGAGAGTGGAAACCTCAAGATCAGAGGTGGCTAGGAGAGC
TAGGGGTGGGACTCTGGCCCAGCATCCATATAGCCCCGGCATCTGTCAGTATCCCCAGGA
GGGAGAGACAGTAGTCTCCATGCCTGTCTCCCCAGCACACTTGGGGAAGCTGAGGTAAGA
GGGTTAGCCTAGACTAGTAACAAGACTATGTAAAACAAGAAGAAAAAGGGGGCCGGGGGA
AGCTTGAAAGGGAAGAGAGGGAAGAGGTTGTCACCATCCTCCAAAGCTGTGAGGATGACT
GCTGTGTTTTGAGGTCTTGGTGACTAAGGGTCACCTCCAACTCCAAAGTTATTTTTTTGC
TATGACTTAGTGTGTTTACGTGTGTATTTATGAGATATGTGTGACCTTCCTACATATGTA
AAATGTGTATTGAGAATAAAAAAGGAGGGCTTCTGCAATGCTGCCTTACCATG
>ENSMUST00000214310.1 cdna chromosome:GRCm38:9:30489959:30490376:1 gene:ENSMUSG00000111260.1 gene_biotype:processed_pseudogene transcript_biotype:processed_pseudogene gene_symbol:RP23-141G9.2
ATGGCTGCTTCCAGAAAAGATCTGTTCCACTCAGTGCTGCCCTACTGATGTAACAAAAGC
CCCACCTGGCTAAAGTTGACATCTGAAGAAGTAGATTTACAAACTGGTCAAGAAAGGGAC
TCCTTCCCAAATAGGTGTGATCCTGAGGGACTCACATGGTGTGCCACAGGTTGTTTAGTG
ACGGGCAATAAAACCAAGGCTTTGTCCCTATCTCCCTGAGGAGCTCTGCCATTTGATTTA
AAAAGCAGTAGCTGTCTGCAAGCACCTTGAGAGGAGCAAAAAGGAGAAGGGTGCTGAATT
CCATCTGGTTCTGACAGAGAGCAGAATTCATCGACTGACTCCTCATTATAAAACTAAGCA
GACCCTTCTGCCCAGTTGGAAATGTGAGCTGTCCACAGCCTCTGCTCTAGTTGCATGA
>ENSMUST00000163019.7 cdna chromosome:GRCm38:14:51411074:51419527:1 gene:ENSMUSG00000000606.15 gene_biotype:protein_coding transcript_biotype:protein_coding gene_symbol:Vmn2r88 description:vomeronasal 2, receptor 88 [Source:MGI Symbol;Acc:MGI:1316662]
AAGCAAGTTGCTTTTGGAGGATAAAGAATAGTGAAGATAATGATGGAGATTTGCAAAGGG
AATGTCATTTTTACCTTGGGGCAGTTGATAAACCAATTGAAGATAATTTTTATAATTCAC
TTTTAAAGTTTAGAATTGCAGCAAGTGAATATGAGTTTCTTCTGGTAATGTTTTTTGCTA
CTGATGAGATCAACAAGAATCCTTATCTTTTACCCAACATAACTTTGATGTTCTCCATCA
TTGGTGGAAACTGTCATGATTTATTGAGAGGTTTGGATCAAGCATATACACAAATAAATG
GACATATGAATTTTGTTAATTATTTCTGTTATTTAGATGATTCATGTGCCATAGGTCTTA
CAGGACCATCATGGAAAACATCCTTAAAACTGGCAATGCATTCTTCAATGCCACTGGTTT
TCTTTGGATCATTTAATCCTAACCTACATGACCATGACCGGCTGCACCATGTCCATCAAG
TAGCCACCAAGGACACACATTTGTCCCATGGCATTGTCTCCTTGATGTTTCATTTTAGAT
GGACTTGGATAGGACTGGTCATCTCAGATGATGACAAGGGTATTCAGTTTCTCTCAGATT
TAAGAGAAGAAAGCCAAAGGCATGGGATCTGTTTAGCTTTTGTTAATATGATCCCAGAAA
ACATGCAGATATACATGACAAGGGCTACAATATATGATAAACAAATTATGACGTCTTTAG
CAAAAGTTGTTATCATTTATGGTGAAATGAACTCTACACTAGAAGTAAGCTTTAGAAGAT
GGGAAAATTTAGGTGCTCGGAGAATCTGGATCACAACCTCACAATGGGATGTCATCACAA
ATAAAAAAGAATTCACCCTTAATCTCTTCCATGGGACTATTACTTTTGCACACCGCAGAT
TTGAGATTCCTAAATTTAAAAAATTTATGCAAACAATGAACACTGCCAAATACCCAGTAG
ATATTTCTCATACTATATTGGAGTGGAATTATTTTAATTGTTCAATCTCTAAGAACAGCA
GTAAAATGGATCATATTACATTCAACAACACATTGGAATGGACAGCACTGCACAACTATG
ATATGGTGATGAGTGATGAAGGTTACAATTTGTATAATGCTGTTTATGCTGTGGCCCACA
CCTACCATGAACATATTTTTCAACAAGTAGAGTCTCAGAAAAAGGCAAAACCCAAAAGAT
TTTTCACTGTTTGTCAGCAGCAGATATGGAACAGTGTGTGAAGTGTCCATATGATAAGTA
TGCCAACATAGAGAAAACCCACTGCCTCTCAAGAGCTGTATCATTTCTGGCTTATGAAGA
TCCATTGGGGATAGCTCTAGGCTGCATAGCACTGTCCTTCTCAGCCATCACAATTCTAGT
ACTAATCACATTTTTGAAGTACAAGGATACTCCCATTGTGAAGGCCAATAACCGCATTCT
CAGCTACATCCTGCTCATCTCTCTAGTCTTCTGCTTTCTCTGCTCCCTGCTCTTCATTGG
ACATCCAAACCAGGTCTCCTGCGTCTTGCAGCAGACCACATTTGGAGTATTTTTCACTGT
GTCTGTTTCTACAGTGTTGGCCAAAACAATAACTGTGGTCATGGCTTTCAAGCTCACTAC
TCCAGGAAGAAGAATGAGAGAGATGTTGGTAACAGGGGCACCTAAGTTGGTCATTCCCAT
TTGTACCCTAATCCAATTTGTTCTCTGTGGAATCTGGTTGATAACATCTCCTCCATTTAT
TGACAGAGATATACAATCTGAGCATGGGAAGATTGTCATTCTTTGCAATAAAGGCTCTGT
CATTGCCTTCCATGTTGTCCTGGGATACTTGGGCTCCTTGGCTCTGGGGAGCTTCACTTT
GGCTTTCTTGGCTAGGAACCTTCCTGACACATTCAATGAAGCCAAATTCCTGACTTTCAG
CATGCTGGTGTTCTGCAGTGTCTGGATCACCTTTCTCCCTGTCTACCATAGCACCAGGGG
GAAGGTCATGGTGGTTGTGGAGGTTTTCTCAATCTTGGCTTCTAGTGCAGGGTTGCTAAT
GTGTATCTTTGTCCCAAAGTGTTATGTTATTTTAGTTAGACCAGATTCAAATTTTATACG
GAAGTACAAAGATAAATTTCGTTATTGAAATATTCATACTATGAAAATGTTAGATTATAC
TCAACATATTTTTCTTTGTCTTAACAAAAGTAGTACTTAATCTTATAAAAATTTAAATAA
TATACAAATTTGAACTTACAAACAGGACAGAACTGTCTATTGTAATACCAATTACAAAAC
TTTGGTGAAAAATGGTCTCATTCATAAGGACACAATTCTGAAGATATTGAGAACCAGGAA
TCTCAACTGCGGAAACGCTACCATCATCCTGACCTGTGGTTTTGTGTGTAAAGCATGAAC
TTAATTAATGATTAATATAAGGTGACCATACTGACTGTGAACACTACCATCTCTGGGCAA
GTTGTTCTTGTAGTTGTAAGAAAAAGCTCTGAAGACAACATGGAAGTAAAGCCAGTAATC
ACCATTATCCCTCATGCTTTCATGGAGTGGCTGCATCCAATTTCATGCCTTGGCTTCATT
CAATATACTGTGACCAAGGTACATAAGTAAAGAAACACTTTTCTTACAAGCTTCTTCTGA
TCGTTGTGGGTTTTTTTGTTTTTTGTTTTTTGTTTTTTGTTTGTTTGTTTGTATTTTTAC
ATCAACGGAATTTAAAATATCAACAAAATGGTAAATTGTTTCTGTTGAGATTTAGAATAT
CATCGATTCCTGA
>ENSMUST00000203307.1 cdna chromosome:GRCm38:2:37659146:37659521:1 gene:ENSMUSG00000108226.1 gene_biotype:processed_pseudogene transcript_biotype:processed_pseudogene gene_symbol:Gm44063 description:predicted gene, 44063 [Source:MGI Symbol;Acc:MGI:5690455]
GCAGATGATGATGATAACAGTGACAGAACAAGTTTGTTTTATATCAGTATCTGTCTCTCC
TCTTAAAAACAATGATGAAGGCTCAATGGACATACATTCTATATTAAATGGTGGTGCAGT
TTCTGACAGTACTTCTAAGTCTTATGTACCAGTCAGAAGGTATCTGGATTTATAAGAAGA
GAACCTGACTGGTGAAAGAATTGCAAAGAAGGCAACATATAATGATCACAACACACAGAA
AATGTCAGCTACAAATGAAGGAGCTAAAGAAAAAGTTTACAAAGTTGGACTTAAAATGAA
AAACAGTCTCTTAAGAACATTTCAGCATCTATCAAAAGTTGCCCAAGTGTGAATAAACCA
TAAGGATTAAGAAATA
>ENSMUST00000154823.1 cdna chromosome:GRCm38:7:28394763:28395799:1 gene:ENSMUSG00000003437.14 gene_biotype:protein_coding transcript_biotype:retained_intron gene_symbol:Paf1 description:Paf1, RNA polymerase II complex component [Source:MGI Symbol;Acc:MGI:1923988]
CAAGTGATTTGCCTGTCTCCCAAGTGCAGGGATTAAAGGCCTGTGCCACCAACTTAAGCC
ATTTATATTTTTAATTAGATGTGTAAGTATGTACATGTTTGTGTAGCTGCCTACAGAGGT
CACAGGTGTCAGGTTCCCCTTGTTACAGGTGGTTGTCAGCAGCCTGATGTGGGTGCTAGG
AACCAAACTTGGGTCCTCTGCAGAATAAATACTCCCTCTTAACTGCTGAAGTTATTTCTA
TAGGTCTGCAAGACCTAGTTCTGGGCCTCTGTTTTCTTAGGTCTGGAGTAGTCTGCCGAG
TCAAGTACTGCAATAGCCTTCCTGACATCCCATTTGACCCCAAGTTCATCACCTACCCCT
TCGACCAGAACAGGTTTGTTCAGTACAAAGCAACCTCCTTGGAGAAACAGCACAAACATG
ACCTCCTGACTGAGCCAGATCTGGGGGTCACCATTGATCTCATCAACCCTGACACCTACC
GCATTGATCCCAATGTTCTTCTGGATCCGGCTGATGAGAAGCTTCTAGAAGAGGAGATTC
AGGCTCCCACCAGCTCTAAGAGATCCCAGCAGCATGCAAAGGTGGTACCGT
>ENSMUST00000176091.1 cdna chromosome:GRCm38:12:73043531:73053887:-1 gene:ENSMUSG00000051367.8 gene_biotype:protein_coding transcript_biotype:processed_transcript gene_symbol:Six1 description:sine oculis-related homeobox 1 [Source:MGI Symbol;Acc:MGI:102780]
GAGCTGGAGAGCAGCGGCCTGAGAGCACGCCTGGGTCGGGGTCCCCCGGCCATCTAGCTA
GAGCACCCGACCCCCGCTCTGCACAACTGGGCGGAGCTGTCTCCGCACTGCGGCGGCATC
AGGGTCCGCGGTGAGGCCAGGCTCTGCGGTCCCCATGGGAACACTTGGGGTGCGCACCTA
ACTGAGCGCACCTAAGGATCCGGGACCCAGTCTGCACGCGAAGTGATAGGGAGAACACCG
AAAACAATAACTCCTCCTCCAACAAGCAGAATCAACTCTCTCCTCTGGAAGGGGGCAAGC
CGCTCATGTCCAGCTCAGAAGAGGAGTTCTCACCCCCCCAAAGTCCAGACCAGAACTCGG
TCCTTCTGCTCCAGAGCAATATGGGCCACGCCAGGAGCTCAAACTATTCTCTTCCAGGCC
TCACAGCCTCCCAGCCCAGCCACGGTCTGCAAGCCCATCAGCACCAGCTCCAGGACTCTC
TGCTGGGCCCACTCACCTCCAGTTTGGTGGACTTGGGTTCCTAAGTGG
>ENSMUST00000159792.7 cdna chromosome:GRCm38:1:172526049:172532685:1 gene:ENSMUSG00000026546.16 gene_biotype:protein_coding transcript_biotype:protein_coding gene_symbol:Cfap45 description:cilia and flagella associated protein 45 [Source:MGI Symbol;Acc:MGI:1919120]
CTTCAGAGACTGTTCTTAGGTGTCACCGGGGCTCCCATATCTGCCTCTTTATAAATCCAG
GCTTTTCTGCTCTGCTGTCTTGGGGCTGGCTGAAGATGACTCCCTCTGGAAGCCTACACT
GGCTGAGCCGCCACTAAGGCCAGGGGATGCCTCAAGCTCTGCTTCCACCGCTTCCAACCG
GTCACGGACTAGGACTCGCTATCGAACCAAAGCCATGAACTCTGAGGTAGACGAGAGCCT
CTTTGGAGGTGTCAAGCCTTCATCCCAGGGCAAGAGCGACAGCCCTATCGTGGTGATCCA
TGATAAACACGCTATCCGGAAAACTCTCAGTGCTCTGGGCTTGGAGCACAAGACGGAGAC
GATCCAGCTCATCACTAGAGACATGGTCAGAGAACTCATTGTTCCCACAGAGGACCCCTC
TGGGGAATCGCTAATCATCAGCCCCGAGGAGTTTGAGCGGATCAAATGGGCATCCCAAGT
CCTGACCAAAGAAGAACTGAATGCCAGAGAACAGGCCCTCAAGAAGGAGAAGGAAGGCAT
CTTGGAAGCCGTCACAATTCGCAAGAAGATTATGAAGCAGAAGGAGATGACTTGGAACAA
TAACAAGAAGCTCAGTGACCTGGAGGAGGTGGCCAGGGAACGGGCCCAGAACCTCCTGCA
GAGAGCCGACAAGCTCCGTATGGAGCAGGAGGAGGAGCT
>ENSMUST00000081927.2 cdna chromosome:GRCm38:13:33484790:33495998:1 gene:ENSMUSG00000057726.2 gene_biotype:protein_coding transcript_biotype:protein_coding gene_symbol:Serpinb9g description:serine (or cysteine) peptidase inhibitor, clade B, member 9g [Source:MGI Symbol;Acc:MGI:1919260]
ACAGAGCACTCCCGGGTCAGAGACCATTGAACACTGCACCGTGAGATCACAAACATTGGA
GACACTGCATCATGGATACTCTATCTCAAGCCAATGGCACCTTTGCCATCCATCTTTTGA
AGGTGCTCTGTCAAGACAACCCTTCAAAAAATGTGTGTTATTCTCCTATGAGCATCTCCT
CTGCTCTAGCCATGGTTCTCTTGGGTGCTAAGGGAGACACTGCAGTCCAGATATGTCAGG
CACTTCATTTAAACCCAGATGAAGATGTCCATCAGGGCTTCCAGTTGCTTCTCCATAACC
TGAACAAGCAAAACAACCAAAAGTACTGCCTTACTATGGCCAACAGGCTCTTTGTAGAAA
ATACTTGTGAATTACTTCCAACATTTAAGGAGTCCTGTCTTAAATTCTACCACTCTGAGA
TGGAGCAGCTCTCTTTTGCCGAAGCTGCCGAGGAGTCCAGGCAACACATAAACATGTGGG
TCTCCAAACAGACTAATGGTAAAATTCCAGACTTATTGTCAAAAGACTCAGTTAATTCAC
AGACCAGGCTGATTCTCGCCAATGCCTTATATTTCCATGGAACATGGTGTAAACGTTTTG
AAAAAAATAGGACCAAGGAAATGCCCTTTAAGATAAACAAGAAGGAAACAAGACCAGTGC
AGATGATGTGGCGGGAAGACACATTATTCCATGCCTATGTGAAGGAAATCCAGGCACAAG
TGCTAGTGATGCCCTATGAGGGCATAGATTTGAATTTCGTGGTCCTACTCCCAGATGAGG
GTGTGGACATCAGCAAGGTGGAAAACAATCTCACTTTTGAGAAGTTAACAGCCTGGACCA
AACCAGAGTTTATGAATCGCACTGAGTTTCATGTTTATCTTCCAAAATTTCAACTACAAG
AGGATTATGATATGAATTCCCTGTTACAGCATTTGGGAATTTTGAATGTCTTCGATGGAA
GCAAGGCTGACTTATCAGGAATGTCTACTAAGGAAAACCTGTGTCTGTCCGAGTTTGCTC
ACAAGTGTGTAGTAGAGGTCAATGAAGAAGGAACAGAGGCTGCTGCAGCCTCTGCTGTAA
AATTTATATTTTTATGTTCAGGTCCTGATCCTGAAACTTTCTGTGCTGACCACCCCTTCC
TTTTCTTCATCATGCACAGAACAACTAACAGCATCCTGTTCTGTGGCAGATTCTCATCTC
CATAAGCCATATTTTTTATGGGGGTAGAGTTCTCTCTTGGCATCTCTACCAGCCTTATTG
CTCTGTGAGGATGGACAAGTGGGTGGAAAACATGTTCCAAGATGAAGGAACTTTCACCAT
TTCATTCTGATCTAGTGATGCCCACATTCAGCTCTCCCTACCCTGATATTAATTTTTGTC
CTTTGTCAGGTCAGATGACCACAGAGTGTTTTGGATTCCTTTATAGATTAGAAGGCAAAG
GTAGTCCTCAAGATAACCTACAATGATCTCTAAAGTAACCCTAAATAAAACTCCAGTCAA
TCCACAGACAAACAATGACATCAAAATACATTGTCTTTCCTGGAACCACAACACTTGCCC
TTACTTGCCTTATTCTGATTTTATCCTAACAAATGCTTCTCTGGGTGAGGACTGCCACTT
TTATTTCCTGGTATCTGTTCTGTATGCACATTTGAAATTCATTTTCCTTTCTGCCTACTA
CTCACCAGGTATGTTCCCTATACTATGTTAGTTTGGGAACAGGTACAGAGAGTCCTCTAA
CAAATGGCCATTTCTATCTGTTTTCAATATGTATAAGTGTCATAACAAATAGTTTGGACT
ACCAGATGCCCTCCATGCAAAACTCATGCTTCTACAAACTAACATGATTCTCTAAAACTA
AACATAATAGTTAAATTCTCTCAAGTCTCCAAATGCATTTAAAAATAAATTTTTTTATCA
C
>ENSMUST00000107233.8 cdna chromosome:GRCm38:3:95058543:95106930:-1 gene:ENSMUSG00000028126.16 gene_biotype:protein_coding transcript_biotype:protein_coding gene_symbol:Pip5k1a description:phosphatidylinositol-4-phosphate 5-kinase, type 1 alpha [Source:MGI Symbol;Acc:MGI:107929]
CTTTTCTCCGGCTAGATAGACGAACGCCGAGAAGCTGTGGCGCATGCGCAATACCGGGGT
TTCCTTGGCCGCCCACCCTGAGCCGAGCGGTGGAGTTGGGGATAAACAGGCAGTGGCTGG
GGAGGTGAGGGAGGGGGGGCATTCGCTTTTGGGGGCACCTCAGGTGCCTAGGTTTTCCTT
TAGGTTTGTTCTATCCGAGACGCGGGACTCCCGGGGCCCGGCTCAAGTGTTCCTGTCTGG
TAAGAGAAGGTAGCTTTGGCGGAGAGCAGTTCAAGTTGCTAGGAAGGTGCGAGACTGCAG
CTCTCCCCCATGCCGGGCAAGTGGTGCGGTCCTGAGCTTGTCCTGGAGCCTGAACAACGC
CTGTGAGAAGCCCGCCGAACGCGGGTTCTGTGAAGAGACGTGGGGAAGATTCGATTCCGA
GAAAAGGAAAAGCCGGATTGAAAGGGAGCGAAGCCGCTGAGGGGGAGGGGGCTGCCAAGA
TGGCGTCCGCCTCCTCAGGGCCAGCGGCGGCCGGGTTTTCATCCCTTGATGCCGGGGCCC
CTGCTGGTACCGCAGCAGCAGCATCTGGAATCAAGAGAGCCACAGTATCTGAGGGACCTT
CCGCCTCTGTCATGCCTGTTAAAAAAATAGGCCATCGAAGTGTTGATTCCTCTGGAGAGA
CTACATACAAGAAGACAACTTCATCAGCCTTGAAAGGTGCCATCCAGTTAGGCATCACTC
ACACTGTGGGCAGCCTGAGCACCAAACCAGAGCGTGATGTCCTCATGCAAGACTTCTACG
TGGTGGAGAGCATCTTTTTCCCCAGTGAAGGCAGCAACCTGACACCGGCTCACCATTACA
ATGACTTTCGATTCAAGACCTATGCGCCTGTTGCCTTCCGTTACTTCAGAGAGCTCTTTG
GCATCCGGCCTGATGATTACTTGTACTCCCTTTGCAGTGAGCCATTGATTGAACTCTCCA
ATTCTGGAGCTAGTGGTTCCCTCTTCTATGTGTCCAGTGATGATGAATTCATCATTAAGA
CCGTCCAGCATAAAGAAGCAGAATTTCTGCAGAAGTTGCTTCCAGGATACTACATGAATC
TTAACCAAAACCCTCGTACTTTGCTGCCCAAATTTTATGGATTGTACTGTGTGCAAGCAG
GCGGCAAGAACATACGAATTGTGGTGATGAACAATCTCTTGCCTCGGTCAGTCAAAATGC
ATATGAAATATGACCTGAAGGGTTCAACTTACAAGCGGCGGGCTTCTCAGAAAGAACGAG
AGAAAACTCTCCCCACCTTTAAAGACCTGGACTTCCTACAAGATATCCCTGACGGCCTAT
TTTTGGATGCTGACATGTACAGTGCTCTGTGTAAGACTCTACAGCGTGACTGTTTGGTGC
TGCAGAGCTTCAAGATAATGGACTACAGCCTGTTGATGTCCATCCACAACATGGACCATG
CACAGAGGGAGCCCACGAGCAATGACACACAGTACTCGGCTGACACGCGCAGACCAGCCC
CACAGAAGGCGCTCTATTCCACAGCTATGGAATCCATCCAGGGCGAGGCTCGACGGGGCG
GCACTGTGGAGACTGAGGACCACATGGGTGGCATCCCTGCCCGGAATAACAAAGGAGAAA
GGCTCCTGCTTTATATTGGCATCATTGATATTCTTCAGTCCTACAGGTTTGTTAAGAAGT
TGGAGCACTCTTGGAAAGCACTGGTCCATGATGGGGATACGGTGTCAGTGCATCGTCCAG
GCTTCTATGCTGAGCGGTTCCAGCGTTTCATGTGCAACACAGTGTTCAAGAAGATTCCCT
TGAAGCCTTCTCCTACCAAAAAGTTTCGGTCTGGCCCGTCTTTCTCTCGGCGATCAGGCC
CCAGCGGCAACTCCTGCACCTCCCAGCTGATGGCCTCTGGGGAACACAGAGCACAAGTGA
CCACCAAGGCGGAAGTGGAGCCAGATGTACACCTTGGGCGTCCTGATGTCTTACCTCAGA
CTCCACCTTTGGAGGAAATAAGTGAGGGTTCACCTGTTCCTGGCCCCAGTTTCTCACCTG
TAGTTGGACAACCTTTGCAAATACTAAATTTGAGTTCAACCTTGGAAAAGCTTGATGTTG
CAGAGTCAGAGTTCACCCACTGAGCAGTGAGCCTCAGAAGACCTGAAACAAGACTCTGCT
GTCGCTTTGATCCCAAGATGTCAGCCCTTGCCCCAGGAATGCTGAATCGTCTTCTTGGTC
ATCAACAGAGGAGAGAATGTGGAGCTAGCAGGGCTCTGACACTGTCTCCCCTTCCTCTGG
GCAGTAGTGCCTTTGACAGTTGAGGACAGCATCGTCCCCACCACTCCAGAAGTGGGTGGC
GTGAATTTTCCACTGCCTGCCATGGCTTCTATAGCTGAATATTTTTCAAACCCCCATTCT
TTGTGCTGACATGGGGTTGCTGGACTGGTGGTTTCCTCCTGTTTACCTTTCTCCTGGAGC
TGGACTCTTCATTTCCTCAGGACGGACTGGCTGGACATTGTTCCTGCCTTGGCTCTCCCG
CTGGTCTTTGGAGACTCCCAATGATTTGTATAAAGGTGTTTGGGGGAAAGTAAGGATCAT
CCTTACTCCCAACCTTCTTTTCCTTAAAAAAGGAAAAAAAAAAAAAAAAAAAACACAAAG
AGCACACAATGTAAATTTGAGCCAGTCTCAGATAAAAGTTCTCTAAGTGTTGTAGAAGAG
CCCTAGTGTTTGTGAAGCAGAAAGGCTGGGGCTGCCCCACCAGCAGCTGCTCTCTGACTC
CCTCACTTAGGGTTGAGGGAATAGAGAGGGCCTGGCCCTTTTTTAAGACAAAGGGGCAGC
CATGTTAGGAGAGTGGACCTTAGCAGGACCCTACTCACTGCCAGGTCTTCGGTTATTACT
ATTCTGCAATTTGGAATGTATCCTCATAGTTTTTTCTAGATATAAAGAATTATCAAATGA
TTTTAGACCATTCTCCAAAGGAGATTTCTTTGTTCTTCCTATATTTTCCAACAGTATTCT
GCTCTTTGTGGAGCTACGGTGGAGGGAGATGTTTGTGTCTGTTTAACAGGCAGTCTGTAT
CTATGAGGCTAGAGAATATTTTCTTAAACTCCTAGGGAGCCACAGACTTCCCTCTGTACG
GTTGTCGCCATGTCACCTGGCCTGCCCTTACTCTGCAGAGAAGCTGGAAATGGGGCCACG
GAGCCCTCTCCTTCCTCTCAGTTGTGGCCCATCTGGTCCTGGCTGGTGGGGCAGTGCATG
GTGTTTCAGGCTGGCTGTTGAAATCCCACATTAGTTCCTTCCCTGTCCCGTCCCACCTTG
ATAGCAGGTTAGCCAACCCCCACGTAACTGTCTATATTAGACACCCCCAGCCACCTTCTG
GCTGCCTGTCTTTGCTGCCATGTTCTTTTTTACAAGAAGGAAACAAACAATTTCTTGCTA
TTTTTTTTTCATAATTTACTATTTATGATGTATTTAAGTGTTTTATTCAGGACAGGGTTC
TGTAAGGGGTGGGAGGGAGTATTTGAGGGAGGGCTGGGACTTAGGGAAAGGACATGGGAT
TCAACATTTTTATGGAGTGTTACTATTTGCCTCTACTTTGTATTGTTGAAAAATGACAGA
TGCAATATAAAAGTAATAAATATCTGGTTTTAATGTATTAAAGTTCTAGCAATCATTTAG
ACC
>ENSMUST00000006838.15 cdna chromosome:GRCm38:9:108507706:108515941:1 gene:ENSMUSG00000032604.16 gene_biotype:protein_coding transcript_biotype:protein_coding gene_symbol:Qars description:glutaminyl-tRNA synthetase [Source:MGI Symbol;Acc:MGI:1915851]
CCGGAACTTTTGCTCTCCGACAAGAGGATAGTGTCGGGTTCCTTGGGCTGAGGGGGGAGA
GGCCACGCCTGAGTCTACCTGCAGCTTTGTTGCTAAACACTTTCCCTTTCCACGCCCATG
GCAATTTTTTTAAAGTCGCACGGACCCAACCCTGTCAACTGCCTAGAACCGGGAAGGCGG
AAGCTAACTGCCTGGAAAAGCCAGTCCGCTCGCTCTCTGACTCATAAATGGCGTTGACTA
CCTGGCTGGCCCCGCCCCTTTCACCGAGGAAGGCCACCATTGGTTCTCTTCAAGGCTTCG
TACTCCTATTGGTCAATGAGCAAAGGTCGCTGTTCAGATGAGGCCCAAAGTTTCTTTTGG
TTTCCGGTGTGCCTGCTATGGCTACTCCAGATTCGCTAGCGCTGTTCACCGGCCTTGGCC
TTAGCGAGAACAAGGCCCGCGAGACGCTCAAGAACGAGGCTCTGAGCACTCAGCTGCGCG
AGGCGGCGACCCAGGCACACCAGATTCTGGGTTCTACCATCGACAAGGCTACTGGGGTCC
TCCTATATGACTTGGTCTCCCGACTCAGGGATACTCGGCGTCGTTCTTTCCTTGTGAGCT
ATATAGCCAATAAGAAGATTCACACGGGACTCCAGCTGAGCGCTGCTCTTGAATATGTTC
GGAGTCATCCCCAGGATCCCATTGATACCAAGGACTTCGAGCAGGAGTGTGGCGTCGGTG
TGGTGGTGACACCGGAGCAGATTGAGGAAGCTGTGGAGTCCACCATAAATAAGCATCAGT
TGCAGCTCCTAGCGGAACGGTACCGTTTCAACATGGGGCTGCTAATGGGAGAGGCTCGGG
CTGCGCTCAGATGGGCAGACGGCAAAATGATCAAGAACGAGGTGGATATGCAGGTGCTTC
ACCTTTTGGGGCCCAAGATGGAAGCTGATCTGGTGAAGAAGCCCAAGGTGGCAAAGGCAC
GGCTGGAAGAAACAGACCGGAAGACAGCAAAAGATGTGGTGGAGAAAGGTGAAGTGGCTG
GCCAGACCCTGTCTCTGATGGAGCAGCTCCGGGGGGAGGCACTTAAGTTTCATAAGCCAG
GTGAGAACTACAAGACGCCAGGCTATGTGATCACTCCATATACCATGGATCTGCTGAAGC
AGCACCTGGAGATCACTGGGGGACAGGTACGTACGCGGTTCCCTCCAGAGCCCAATGGAA
TCCTGCATATTGGACACGCCAAAGCCATCAATTTCAACTTTGGTTATGCCAAGGCCAACA
ATGGTATCTGTTTTCTGCGCTTTGATGACACCAACCCTGAGAAAGAAGAAGCAAAATTCT
TCACTGCTATTTATGACATGGTGACCTGGCTGGGTTATACACCTTACAAAGTGACATATG
CTTCTGACTATTTTGACCAGCTGTATGCCTGGGCCGTGGAACTCATCCATGGGGGTCTTG
CTTATGTGTGTCACCAGAGAGTGGAAGAGCTCAAAGGCCATAACCCTTTACCTTCTCCAT
GGAGGGACAGGCCTAAGGAAGAATCATTGCTGCTCTTTGAGGCAATGCGCAAGGGCAAAT
TTGCAGAAGGAGAGGCCACACTTCGAATGAAGTTGGTGATGGAAGATGGCAAGATGGACC
CCGTGGCCTATCGAGTCAAGTACACGCCACACCATCGCACAGGGGACAAATGGTGCATCT
ACCCCACCTATGACTACACACATTGTCTGTGTGACTCCATTGAGCACATTACCCACTCGT
TGTGTACCAAGGAGTTCCAGGCTCGACGGTCTTCCTACTTTTGGTTATGTAACGCTCTGA
AAGTCTATTGTCCTGTTCAGTGGGAATATGGTCGCCTCAATTTGCACTATGCTGTTGTCT
CAAAGCGCAAGATTCTCCAGCTTGTAGCAGCTGGTGCTGTTCGGGACTGGGACGATCCAC
GGCTCTTCACACTCACTGCCCTACGACGACGGGGTTTTCCACCAGAGGCTATCAACAACT
TCTGTGCTCGGGTTGGGGTCACAGTGGCACAGACCACAATGGAACCTCATCTTCTGGAAG
CCTGTGTGCGTGATGTGCTGAATGATGCAGCCCCACGTGCCATGGCTGTTCTAGAGCCAC
TACAAGTTGTCATCACCAACTTTCCTGCTCCCAAGCCCTTGGACATCCGAGTGCCAAATT
TCCCAGCTGATGAGACCAAGGGTTTCCACCAGGTTCCTTTTGCTTCCACTGTCTTCATTG
AGAGAAGCGACTTTAAGGAGGAGTCAGAACCAGGCTATAAGCGCCTAGCTTCGGGCCAGC
CTGTGGGCCTGAGACACACTGGTTATGTCATTGAACTGCAGAATATTGTCAGGGGCTCCA
GTGGCTGTGTGGAACGCTTGGAGGTGACCTGTAGACGAGCTGATGCTGGAGAGAAGCCCA
AGGCCTTTATTCACTGGGTATCACAGCCTTTGGTGTGTGAGATTCGCCTCTATGAGTGCC
TATTCCAGCACAAGAACCCCGAAGACCCTGTTGAAGTGCCTGGTGGATTCCTAAGTGACC
TGAACCCGGCGTCACTACAAGTGGTAGAAGGAGCATTAGTGGACTGCTCTGTGGCTTTGG
CAAAGCCCTTTGACAAGTTCCAGTTTGAGCGCCTTGGGTACTTCTCTGTGGATCCAGACA
GCCATCAAGGACAGATTGTCTTCAACCGAACTGTCACACTAAAAGAAGACCCAGGCAAAA
TATGAACTGAATACATGTGGCCCTACCTCATCCTGGAGGCTGGGGGTGCCCTTCAGCACT
CCACACTCCGTTTCAATAAAGAATAACTAAATCCCTCTGG
>ENSMUST00000107654.7 cdna chromosome:GRCm38:7:46760466:46795999:-1 gene:ENSMUSG00000014418.16 gene_biotype:protein_coding transcript_biotype:protein_coding gene_symbol:Hps5 description:Hermansky-Pudlak syndrome 5 [Source:MGI Symbol;Acc:MGI:2180307]
CGCTTCTCCTCCTCCGGTCTCGAGCGGCGGAGAGTTTCGGGGATTCGGCTTGGCTCGCCT
TTCTCCCTAGAGAGCATCCGGTCCGGCTCCGTGAACAACCGTCATCTTTCTGGCTAAATG
ACTTTTGTGCCAGTGATACCAGAAGCCTACAGCCATGTTCTTGCAGAGTTTGAGTCCTTG
GATCCGTTACTCACAGCCCTGAGGCTGGACTCCAGTCGTCTGAGGTGTACCAGCATAGCT
GTGTCTCGGAAATGGTTGGCGTTAGGCAGCACAGGAGGAGGACTCAATCTCATTCAGAAA
GATGGCTGGAAGCAAAGGCTGTTTCTCTCTCACCGGGAAGGGGCAATCTCTCAGATTGCC
TGCTGCTCTCATGATGATGATTATGTTGCTGTAGCTACCAGTCAAGGTCTTGTAGTTGTT
TGGGAATTAAATCAAGAGCGTCGTGGGAAGCCAGAACGAATTCATGTGTCCTCAGAACAC
AAAGGCCGAAAAGTTACTGCCCTCTGTTGGGACACGGCTGTTCTGAGAGTCTTTGTCGGT
GACCATGTGGGCAAAGTATCTGCCATCAAACTCAACACTTTGAAACAAGCAAAAGCAGCT
GCTGCCTTTGTGATGTTTCCTGTGCAGACAGTACTAACAGTGGACTCGTGTGTCGTCCAG
TTGGATTACTTGGATGGAAGATTACTTGTGTCTTCACTGACTCGATCCTTCTTGTGTGAC
ACCGAGAGGGAAAAGTTTTGGAAAATCGGAAATAAGGAAAGACATGGAGAATATGGGGCT
TGTTTCTTCCCCGGGCGGTGTGCTGGGGGCCAGCAGCCTGTGATCTACTGCGCCCGCCCA
GGCTCCCGGATGTGGGAAGTGAACTTTGACGGGGAAGTGCTCAGTACACACCAGTTCAAG
AAGCTCCTGTCAATGCCACCCCTCCCTGTGATCACTGCAAGATCAGAGCCTCAGTATGAT
CACACAGTTGGATCCTCCCAGTCTTTGGCATTCCCCAAACTCTTGCATCTTAGTGAACAC
TGTGTGCTGACTTGGACAGAAAAGGGAATTTATATTTTCATTCCTCAGAATGTTCAAGTT
CTTCTTTGGAGTGAAGTCAAGGATATTCAGGATGTAGCTGTCTACAAGAATGAATTGTTC
TGTTTACACTTTAATGGAAAAATCTCACATCTTTCCCTGTTGTCTGTGGAGCGCTGTGTA
GAACGCCTGTTAAGGAGAGGCCTGTGGGACCTGGCTGCTCGCACATGCTGTCTCTTCCAA
AATTCTATTATTACCAGCAGAGCAAGAAAAACATTGACTGCAGATAAGTTGGAGCATTTG
AAGTCTCAGCTGGACCTTACAGCCTGCAGTGAACTAATTTCTCAGCTGGACGACTTGATC
TTAAGGTTCGAGCCTTTGGAGTCGGCGTGCAGCAGCAGAAGAAGCTCCATCTCATCGCAT
GAAAGTTTTAGCATCTTGGACTCTGGTATTTATCGTATCATCAGTAGTAGAAGAGGCAGT
CAGTCCGACGAAGATTCTTGTTCCCTTCACAGCCAGACCTTCTCAGAAGATGAAAGGCTT
AAAGAATTTGCCTCACACCAGGAAGAGGAGCAGCCAGAGCAGGGCTGTGGTGCCAATAGG
AATGAAGAGAGTGCTTCCCACAGTCCAGTGATGTCTGAGGTAGATAAGAGTGAAGCTTTT
CTGCCCTTCAGCATTGCACTGCCATTTCGTTCTCCATCTCCCCTCGTGTCTCTTCAGGCT
GTTAAAGACAGTGTTTCTAGCTTTGTGCGTAAAACTACTGAGAAGATTGGCACCCTTCAC
GGAAGCCCCGAGCTGAAAGAGCCTTTTGAATCCAAGGATGCTGACCGAGCACATGAAGAG
GAAGTGAGTGCAGTCACCTGCCCTCTGGAGGAGGACACTGAGGAGAAAGAAATTCATCAA
CCTCCTAAAGAAGACAGGCTTCAAGAACTCACAGCAGCGACAGCAGAAGCAATGACCAAG
TTATTGGACCCTCTGGTTCTGTTTGAGCCCAAGGTGCTAAGAATGGTTTTACTTGAGTGG
CTTTCACAGTTAGAGAAAACATTTGCCATGAAAGACTTCCCCGGCATTTCCAATACCAGC
AGTCCAACCGTGAAATCAAACTTGGGTGCACACCTCCTCGGTGAGACAGAAAAGAGAGTA
TTAGATGAAGAGAGTGGAGAAGGAAGAAGGGTCTCTTTAGTCACTGAAGAAGCTGGAGGT
CAGATAACCTGTGACCCTGTAAGCAACCTCAGTGAGCCCTCGGCTGACCGTTTTCGAGTA
TGCTCTCCATACGCCATCACAAACAGCCTTCAGAGGGACCTGGCGGAATTGACAACGTTG
TGCTTGGAACTGAATGTGTTGACTTCAGCAATGGAAAGCGTAGGTGGGCATGTGGACCGG
GCTTCACAGCAGCTCTCTCCAGAAATCCTGGCTTGTCGTTTCCTAAAGAAGTACTTTTTT
CTTCTGGACTTGAAAAGAGCAAAGGAGAGTATCAAGCTCACTTACGACAGCCCTTGCGTT
TGGGACACTTTTGTCGAAGGACTAAAAGAAATGGCAAGATCTAATCCTGCCTACACGGAG
CTGGAAGAAGGAGACCTGCCCACGGGGTTACAGTTACTGGATGGCTCCGTCCCTTCTGAT
AGTCCCTTGTTGATTGCATTTGCCACCCGGTTGTATGATAGATTTGGGGAGTCAGCCCTT
CGAGCTTGCATCAAGTTTTATCCGTCCATTTCGCCCTCCGACATCGCACAGCTTTGCCGT
CATCATCCTGCTCAGTTCTTGGCCTATCTAGACAGTCTGGTGAAGTCCAGGCCGGAAGAC
CAGTGGCCATCCTTCCTTGAGTTCCTTCTACAACCAGAGTCTTTAAGACTTGAATGGCTG
CTTTTGGCAGTGTCCCATGATGCTCCACCAAGCACAAGTACAGTGGATGATGAAGGGCAC
CCCAGGCCCCATTCACACTTGCTTTCTTGGGGTTATAGTCAGCTGATTCTTCTTCTTATT
AAACTTCCTGCAGACTTTACAACCAAAGAGAAAATGACTGACATCTGTAGGTCTTACGGT
TTCTGGCCTGGATATCTTACCCTCTGTCTGGAGCTGGAGAGGAGGAGGGAGGCCTTCACC
AACATTGTGTATCTGAATGACATAAGCCTGATGGAAGGGGACAATGGGTGGATCCCTGAG
ACCTTGGAGGAATGGAAGCTTCTCCTACATCTACTACAGACCAAGAGCACAAGGCCAGCT
CCCCAGGAGTCACTAAACGGGAGCCTCAGTGATGGGCCAGCCCCTATCAATGTGGAGAAT
GTGGCCCTCCTGTTAGCTAAGGCCATGGGCCCAGATCGGGCCTGGTCACTGCTACAGGAG
TGTGGTCTGGCTCTTGAGTTGTCAGAAAAGTTCACCAGAACCTGTGATATCCTGAGGATT
GCTGAGAGAAGGCAGAGAGCGCTGATACAAGGCATGCTTGAGAAGTGTGACCGCTTCCTC
TGGTCGCAGCAGGCCTAGTTGGGGATCTACTTTGACCAAGTGGAATCCTGCTCTCGACCC
TGCAGAGGTCTTTGGCACAGAAGGGAAGAGGACACCCCAAAACATGCTGCTGCAGCTGCT
GATGTCTCATCACCGCCTGGCCAGCCCTTGGCTTTTGTGGCTCTGTGACCTCAGAGTTTC
TCAAGGAAGCAGTGGGCTGACCTTCACTGGAAGCAGCCTGGAGGTGCTCCCTGCTGGGTC
GGATTCTTTGTGTACACCATGAATCAGGGAATTGGTTTCTACTGATGCAGATCTGTAGGG
AGCAGAAGCTTTGGTACAGGAAGACATAACTAATATTGTAAACTGGAGTTCAATACTTTT
TCTTACTGAGTTAGGACCTGGAACAATGACATCATTCCTGTTGGCTTATGTAATAAATAC
TGAAGATCCAAACTAGAGTTTTAAATAAGACTGCCCATATCTGAGTTGAGCTCAGTTTCA
AGTATTTTTCCAGTATGTATTTGATATTCTCTAATCTAAGCCTATACGTACTGACTAATC
CTGGAAATATATTATCTGTAAGTTTTGGAGAGTGGGTGACCCAAACGCTCACGCCCTCTC
TTTTATTTTTTTTATCGGGTTATGCACTTTTTCCTTCATTCCTTTCTCTTTTTTTGTCTT
AATTTATAACCCTCGCTAGCCTGGAACATGTAGGTATACCAGGCTGTCTCGACTTTAAAT
ATCTACTGCCTCTGCCTCCTGAATGTTAGAATTAAGGGTTTGTGCCATCACATATACTTT
AAAATTTTATTTTAAAAAGCCATAGCAAGAGAAAGCCACGCACTAACATAAATGATAACA
AATGATTATATTAGCCAAGCCATGTAACTGGATTGTCATTTATGAAGCTTTATGTAGCCT
GTTATGTTGGTAATAAATGATGAAGGTTTTCTTTAAGGAGAA
>ENSMUST00000102499.7 cdna chromosome:GRCm38:2:120604238:120609520:-1 gene:ENSMUSG00000027286.16 gene_biotype:protein_coding transcript_biotype:protein_coding gene_symbol:Lrrc57 description:leucine rich repeat containing 57 [Source:MGI Symbol;Acc:MGI:1913856]
AAGTGGTTTAGCAGTAACCCAGCTGCAGTCTGCGAGGACGCTGGGTCCCACGGGTTGGCG
GCCGCCATGGCTTCCGCACACCTCTGGAACTGGCGCGAGGAGTGAGGGGCAACACCGCGA
ACAGGCGCGCGGTTTGATGATGTCACAGGGCGTTCCTGCCCGGGCGGAAGCCCTGGGAGC
GCGTCTCAGGCGAGCGCGGGTCCCCGGTGTTCCCTGGCGGAGTCTTCTTTGCACTGAGCG
GGAACTGAGCCGTGGCGCTAGGATGGGTAACAGTGCTCTCCGTGCTCATGTGGAAACAGC
GCAGAAAACTGGTGTCTTTCAGCTTAAAGACCGTGGTCTGACCGAGTTCCCCTCAGAGTT
GCAGAAGCTGACAAGCAATCTTAGGACCATCGATTTATCCAACAACAAGATTGACAGCCT
ACCGCCTCTGATAATAGGAAAGTTCACTCTGCTAAAGAGCCTCTCCCTCAACAACAACAA
ACTGACTGTTCTACCTGATGAATTATGCAATCTGAAAAAACTAGAGACACTAAGTCTCAA
CAACAATCACCTGAGAGAGCTACCATCTACCTTTGGGCAGTTGTCTGCCCTGAAGACGCT
GAGCCTCTCTGGGAATCAGCTGGGAGCATTACCCCCCCAGCTTTGTTGCCTGAGACATCT
AGATGTAGTAGATCTCTCTAAAAACCAGATTCGGAGTATACCTGACACAGTTGGGGAGCT
GCAGGCCATCGAACTCAATCTCAACCAGAACCAGATCTCTCAGCTCTCTGTGAAGATATC
CTGCTGTCCTCGCCTCAAGGTCCTCCGGCTGGAAGAGAACTGCCTTGAGCTCAGCATGCT
TCCACAGAGCATCCTCAGTGACTCCCAAATCTGCCTGCTTGCTGTGGAAGGCAATCTCTT
TGAAATAAAGAAACTTCGAGAACTAGAGGGTTATGATAAGTACATGGAGAGGTTCACAGC
CACCAAGAAGAAATTTGCATGATATTCTCCAGGATCATGGGACAGACTTGGAACCTCTGT
TGAAATCTGACTGAGTCAAAGGCTCCTGATGTTGGATACACTGCAGAGAACATTTTACTT
AATGACTTTTTCCTTTTTAGGACTATGTCAGATAAGCTGAAGGAAAGGGATTTAGGAGTA
GGAGACAGGAAGAACCCTTCATCTTGAGCCGTGTAGGTCATGGCCAGTGTTGATCTTCAA
AACTATCATTAGTTGGGCTCTAAGGAACCTGCTGTTCATGAAGGGAGGAAATGCTGCTTG
CCATAGCTGGAGACTTTGAGTTTGCGAACTGTCAGCTTTCATAAAGTCTTTCCCATCACC
TCTGTGTTAATACTTCATATTTTTTATGAAATTCTAATTTGTGGGAAACGTATGACTAAG
GATGAATGTGTTTGTTCCTGTACACTAACTCAATAGCAGTGTTTACACTTGGAACTTAGG
ATGTACCTAAATATGTAGCTGTCTTGAAGAGACCTTTGTCAAAGGAGCACCAACACAACA
GCCACCGAGAATGTTCCCCAAGGCTGCAGTAGCAAATTTTTTTTTTTTTACTATTGCAGG
TGCCTTATTGGTAGAAGGCTCTGAAAGAGCTAAAACTATATGCAAAAATTATACAAAATT
TTTGTTTTTAGACAGGTTTTTGCTATGTAGCCCAGGCTGGCCTCAGACTCAAAATCTCCC
AACCTCACACCTCTCCCCTCCCCCACATGCTGGGATTGTAGGCATGCGCTACACTCAGCC
TACTTGTAGGATTTTAAATTAATTTTAATAATCAAGATTTTCCTGAAGCTTTGTTAAAAA
TCATGTGCTATTTCTGGTAACTCCTCCCCCTTTTGTATTTATAACTGTACTAATCAGATT
ACCTTCAAGAAAACCATTGCTACAATATTTTAAAATAACTTATGTTTATCATAGTTACTC
TCTGAATGAGAGAATATTCTAAATAAAATATTTTTAATGAA
>ENSMUST00000110492.1 cdna chromosome:GRCm38:8:36094828:36147787:1 gene:ENSMUSG00000050271.12 gene_biotype:protein_coding transcript_biotype:protein_coding gene_symbol:D8Ertd82e description:DNA segment, Chr 8, ERATO Doi 82, expressed [Source:MGI Symbol;Acc:MGI:1196223]
ATCGCAGCTGCCACCCGGCCGCCGGGCCCAGGCAGAAGTCAGCCGCCCGCGGCTGGGCAA
GCACTCCGCGCAGACACGCTAAAGACAATGCTCCGAGGCGTCCGGCGGGGCAACGGACTG
CTGGGTCACCGACGGCGAGGCTGCGAGACCGCAGACCCCAGGGATTTGATCTGGAACTCA
TCGCTGCCTCCTGCAAGACGGCAATCAGAAAGCCTGGCCCAAGATGAACTCGAACCTTAT
CGGCTCACAGTGCTCCAGACCATTTGACTGAACCCCGAGAGCCCAAAAATGTCTGCGTGC
AGCGACTTTGTGGAGCACATCTGGAAACCCGGGTCTTGCAAGAACTGCTTCTGCTTGCGA
AGTGATCATCAGCCAACAGCTGGCCATCCCAAGGCTAGAGCCAACAGCCTACCCGCTGGA
ACTCGCCTGCCTGCCAGGCCTGAGAATTGCCGCCTAGACGACGAAGGCGTGAATGGCTTG
GCCTACTCAAAGCCCACCATTGCTGTAAAGCCCACCATGATGACTTCTGAGACCTCCGAC
TTGTGGACTGAAGCCAGCCTGAGCGCTGAAGTCCCAAAGGTCAATTGGAGACGAACCCCA
GGCAAGCTCCTGCTCCCGAAACAGGAAGATGAGCCAATAGTTTACCTAGGCAGCTTCCGA
GGACTGCAGAAGCCTGCAAGCCCTCTTGCCTGCACAGATGGCAACTCTCGTTGTCCCCCA
GCCTATACCATGGTCGGACTGCATAACCTGGAGGCCCGCGTGGATAGGAACACTGCCTTT
CAACCAGTGAGCTTCCAGGAAGAGAAGGCTGGGAGGGAAGAGCTGCCCTCAGCTCACGAG
AGCTTTCGCCAGAAGCTGGCTGCCTTTGCAGGGATGACATCCAGCTGCCCCAAGGGCCCC
AGGCCCTGCACTTCTCCACAGCCCCTGCGGGAATCCCTGCCCTCGGAGGATGACAGTGAC
CAAAGGTGCTCACCCTCAGGAGACAGCGAAGGTGGGGAGTACTGTTCCATTCTGGACTGT
TGTCCAGAATCCAAAGATGCTGTGCATAGCACCGAGGGCTCTGGCAGACGTGGAGGGGAC
TGCTCACCCACGTGCAGGGAGCAGGGACCACGTACAAGACCAACAGAAGAGGAAAAACAG
GGTCTGAGCTTCCCCAGAGAGTGCTGTGGTCAGGGATCCACAGCGAACCCGCCCCGCCTG
GGCCCCAAGAAGCCATCCCTTAACTCTGAGGCCGCCAGCTCTTCCGATGGTCTGTCCTGT
GGCAGCAGCCGCAGCGGGGCCAGCAGCCCCTTCGCTCCCCACCTTGAGAACGACTACTGC
TCTCTTGTGAAGGAACCGGCCTCAGGGAAGCAGCAAGACCTCAGCGGCCACTTTCTCACC
TCTGGCAAATGTGTGGGTCAAGCTGCGGAACTCCAGCCCGCCTCCCTTCTTAGGGACCCT
GTGCAGCCTGAACCCATCTACGCCGAAAGCGCCAAGAGGAAGAAGGCAGCTCCGGGGCCT
CCGAGGCCCGAGCCCAAGAAAGAGCAGGTCCCAGCTGGCCATAGCCAGGGCCAAGTATGG
ACAGGTGATACCTGGATTCAGAAGACACCCCCTAGCTGGAGCCAGGACAGGGAAGGCGCA
AACCCTGCTCCTCAGGTGGCAACCACCATCACTGTCATCGCTGCTCACCCGGAAGAGGAC
CACAGGACTATTTATCTGAGCAGCCCTGACTCTGCCGTGGGGGTGCAGTGGCCACGTGGG
CCTTCGAACCAGGACTTACAAGCCGGTGAAGAGGAGCCTTTGGTTGCGCAGGGGCTAACC
TCAAGGGAGAGCCATCCACATAATGTGACTGAAAACACGGCCAAAGAGAAGCCTGCCATT
CCCCCCAAACTGTCCAAAAGCAGCCCCGGAGGGTCCCCTGTGTCTCCCGCGCCCCCACTG
ACTGACCACAGCGACGGGAACACCGGTGGCAGCAGCGTCGGACCCCAACTTTTGTCTAGA
GTCCCTGCTAACCTAACGTCTTCCTGCCACACCAATGGCGTTGCCACTGCTGGTGACTCT
GCCAAGTGTCCCCCACCAGCCACCTCCTCTTCAGTCTTGGACCAGAGGCGGCCAAGATAC
CAGACTGGTGCTTGGAGCCGCCAGTGCCGGATAGAAGAGGAGGAGGAGGTGGGGCAGGAG
TTGAGTCAAAGTTGGGGGAGAGAGTTGGAAAACGGTACCGCAGACCATTCAAACTCCTCT
ACCTGGCACCGTCTCCATCCCATCGATGGCACCTCTGGGCAGAACAGCAAAACTAACTCT
GGGATGAGCAAATCGGCTTCCTTTGCGTTTGAGTTCCCAAAGGACAGAGGCAGATTGGAG
GCATTCTCACCCCCTCCCCCACCTCCAAAGTCAAGGCACCTGTTAAAAATGAACAAGAGC
AGTTCTGACTTGGAAAAAGTGAGCCAGAGTTCTGCAGAAAGCCTCAGCCCGTCCTTCAGA
GGGGCCCACGTCAGCTTCACCACGGGCTCCACAGATAGCCTAGCCTCGGACTCCAGGCCC
TGCAGCGATGGAGGTCCATCATATGAACCCACCCACTCACCCACCATCAGCGGGAAAAAG
CTCTTCGCTCCCGTCCCTTTTCCATCAGGCTCCACAGAGGATGTGTCCCCTGGTGGTGGT
CCTGCGCAGCCTCCTCCTCTGCCCCAGAAAAAGATAGTGAGCCGTGCCGCCTCTTCCCCT
GATGGCTTCTTCTGGACCCAAGGTTCCCCTAAGCCACGGACGGCAAGTCCCAAGCTGAAC
CTAAGCCATTCAGAAACCAATGTTTGTGCCCATGACGAGCCTCCTTTTAACTGTTCCTTG
AACTCTGGAAACCGTTCCCACCATGTCTTCTCCTCTTCTGAGCCTTTGGGGAAAGCTTTC
AAAGGCAATGCTCCCTGGGCCCCAGCTCTGGGGCTGGCGAACAGCAAAGGCGGCTGTGGG
AGCCCCAGTCTCCAGTGCAGAGCGGCCACCTCCACGTCATCATCCCAGCTCAGCGTGTCC
AGCCAGGCCTCCTCCAGCAGCACCCAGCTTCAGCTGCACAGCCTGCTGAGTAGCATCAGC
AGCAAGGAGGGCACCTATGCCAAGCTTGGGGGCCTCTACACACAATCCCTGGCCCGCCTA
GTGACCAAGTGTGAAGATCTCTTCATGGGTGGCCAGAAAAAGGAACTGCGCTTCAATGAG
AATTACTGGTCACTCTTCAAGCTGACGTGCAACAAACCTTGCTGTGACTCGGGGGATGCA
ATTTACTACTGTGCCACCTGCTCTGAGGACCCAGGCAGCATCTATGCTGTGAAAATCTGC
AAAACCCCAGAACCCAAATCAGCCTCATACTGCAGCCCATCTGTGCCGGTGCATTTCAAC
ATCCAGCAAGACTGCGGCCACTTTGTGGCCTCTGTGCCCTCCAGCATGCTTGCCTCCCCT
GACACATCCAGCAAAGACACCGCGCCTGCCGTATCCCCACAGCCCCCTGCCCAGGAGCAG
GACTGTGTGGTGGTCATCACCCGGGAGGTACCGCACCAGACTGCCTCCGACTTTGTGCGG
GACTCTATGGCCAGCCACCGGGCGGAGCCTGAGGTTTACGAGCGCCGGGTGTGCTTCCTG
CTTCTGCAGCTCTGCAACGGGCTGGAGCACCTGAAGGAACACGGGATCATCCACCGGGAC
CTGTGTCTGGAGAACCTGCTGCTGGCGCACTGTAACCCTCAGAGCTCCCCCGGGCCCTCT
GCCACTCCTACCGTGCCCACCACCACATCCAGGTGCCCTTCTGCCGCGCCCGCAGCCACC
ACTGCCTGCCAGGGAGGGCCTGGTGAGAAGCAGCTGCCCAGGCTCATCATCAGCAACTTC
CTGAAGGCCAAGCAAAAGCCAGGAGGCACCACCAACCTGCAACAGAAGAAGAGCCAGGCC
CGGCTGGCTCCCGAGATCGTGTCTGCCTCCCAGTACCGCAAGTTTGATGAGTTCCAGACG
GGCATCCTCATCTATGAGCTGCTCCACCAGCCCAACCCATTCGAGGTGCGAGCCCAGCTC
CGGGAGCGCGACTACCGGCGGGAGGACTTACCCCCGCTGCCCACACTGTCCCTCTACTCT
CCCGGCCTGCAGCAACTCGCCCATCTACTGCTTGAGGCTGATCCCATCAAGCGCATCCGC
ATAGGTGAAGCTAAGCGGGTGCTGCAGTGCTTGCTGTGGGGGCCACGGCGGGAGCTGGTG
GAGCAGCCGTGCACGTCAGAGGAGGTACTGTGTAACACTCTGCACAACTGGATCGACATG
AAGCGAGCACTGATGATGATGAAGTTTGCTGAGAAGGCGGTGGACCGAAGGCGGGGTGTG
GAACTGGAGGACTGGCTTTGCTGCCAGTACTTGGCCTCGGCAGAGCCAGGGGCCCTCTTG
CAGTCCCTGAAGCTCCTACAACTTCTCTGAGCCATTCCATCGCCACCGCCTTCCACGCCT
GCCCCATGCCCTTGCCTTGCCTGCATCCGGATTACCCTGGGAAATGGTACAAATGACTGT
TGTCCTTGGATGTAATATTTTATATATATACATATATAATATGAAAGACTGGGGATGTCA
TTTCACACACGCCAGCCTCCTCTCAGAGTCCACATTCCTCCACCACCGCCACCCCTGTGA
TTATGTACAGGTCTAGCTTCACACAAGGTTCTGAGGGCAGTTCCATCCCGACAGAACCAA
GTTCGGACTCCTGCCTCACTAGCCCATTTTGGAGTCTCCTCGCCCTTTTGTCAAACTGTT
ATTTAAAAAAACAACTTCCAATAAAGAAAAAAGTCTTATA
>ENSMUST00000059617.1 cdna chromosome:GRCm38:7:108880603:108881604:-1 gene:ENSMUSG00000046431.1 gene_biotype:protein_coding transcript_biotype:protein_coding gene_symbol:Olfr518 description:olfactory receptor 518 [Source:MGI Symbol;Acc:MGI:3030352]
ATGACTCCACTCTTATATTTTGCGCCTCTAAGAGCAGCTCGGGGCTCCACTGCAGCAACA
AGAGGGCAGAATGACAGCTCTGTGGCCGAATTCATCCTCCTGGGCTTTTCTGCCTTCCCT
GAACTCCAAGGGCAGATGTTTGGGGCTTTCCTGGTAATTTATCTGGTGACCCTGATGGGA
AATGCCACCATTGTTGCTGTCATCCTCCTGGACCAGAGCTTGCACATCCCCATGTATCTG
TTTCTGCAAAATTTATCTGTGGTAGAAATGAGTTTCAGTGCAGCCATTACACCTGAAATG
CTGGTAGTCCTTACCAGCGAGAAAGCAACCATTTCCTTTGGGGGCTGTTTTGCACAAATG
TATTTCATTCTTCTCTTTGGTGGAACTGAGTGTTTTCTCCTGGGGGCAATGGCTTATGAC
CGATTTGCTGCAATCTGCCATCCTCTGTCTTACCCTATGATTATGAACAAAAGGGTCTTT
GTGAAATTAGTTATATTCTCATGGGTATCTGGGATCATGGTGGCTACTGTGCAGACCACA
TGGGTGTTTAGCTTCCCCTACTGTGACCACAAGGAGATTAACCATCTCTTCTGTGAGACT
CCTCCTGTGCTGGAGCTTGCCTGTGCAGACACCTTCCTGTTTGAAGTCTACGCCTTCACA
GGCACCATTTTGATTGTCATGGTCCCCTTTCTGTTGATACTCTTGTCTTATACTCGAATT
CTCTTCTCCATCCTGAGGATGCCATCCACTACAGGGAGGCAGAAGGCCTTTTCTACGTGT
GCCTCTCATCTCACCTCTGTCACCCTCTTCTATGGCACAGCCAGTATAACGTATCTACAG
CCCAAATCCAGGTACTCACCAGACACCAAGAAACTGATGTCACTGGCATACACACTTCTC
ACACCTCTGCTGAATCCACTTATCTACAGCCTGAGAAACAAGGAGATGAAAAGGGCTGTG
TTGAAATTATGGCAAAGAAAAGTGGCTTTACACAGAGGTTGA
>ENSMUST00000004379.7 cdna chromosome:GRCm38:6:124704381:124712178:-1 gene:ENSMUSG00000004268.11 gene_biotype:protein_coding transcript_biotype:protein_coding gene_symbol:Emg1 description:EMG1 N1-specific pseudouridine methyltransferase [Source:MGI Symbol;Acc:MGI:1315195]
GGAGAGGCTTCCGTACGGGCATCGCCATTTTCGAGCGCCCTCTTTCAAAATGGCAGCTCG
AAGGAAGTTGGCCGTGAGGACGGACGTGAAGTTCTAACTTAAGGACTTCGGTGCAACTTC
CGGTCTGCCTACAAGATGTCTGCGGCCAGTGGTGGCTTCCAACCTCGTGAGCGGCGATTT
TCAGTGCAGGAGCAGGACTGGGAGACTACGCCGCCTAAGAAGCTCCGGCTTGGGGCAGGA
AGCAAGTGCGGAGGCCGGAGGCTCATTGTGGTGCTGGAAGGGGCCAGTCTGGAGACAGTC
AAGGTAGGGAAAACTTACGAGCTACTCAACTGTGACAGGCACAAGTCCATGTTGTTGAAG
AATGGACGGGACCCAGGGGAAGTCAGACCAGACATCACCCACCAGAGCCTGCTGATGCTT
ATGGACAGCCCCCTGAACCGAGCTGGCTTGCTACAGGTTTACATCCACACACAGAAGAAC
GTGCTGATTGAAGTGAACCCCCAGACTCGAATTCCTAGAACCTTTGACCGATTTTGTGGC
CTCATGGTTCAGCTTTTACACAAACTGAGCGTCCGAGCAGCCGACGGCCCTCAGAAGCTA
TTGAAGGTAATTAAGAATCCAGTGTCCGACCACTTCCCAGTTGGCTGTATGAAAATTGGC
ACTTCCTTTTCTGTTGAAGACATCAGTGACATTCGAGAGTTGGTGCCCAGTAGTGACCCA
GTTGTGTTTGTGGTGGGGGCCTTTGCCCATGGCAAGGTCAGTGTGGAGTACACAGAAAAG
ATGGTGTCCATCAGCAACTATCCACTCTCTGCTGCGCTTACCTGTGCTAAAGTCACCACA
GCTTTTGAAGAAGTATGGGGTGTCATTTGAGCCCAGCAGGGCCTGGTTCTCAGACAGGAA
GGACTCTTGGCAGTTTGTCTTTTGGCTCCTAAGATCTGCTGGAAGATAATCTTCTGTACC
AAGACTGCAGAGTGGGGAGACAACACTGTATAGTTGTTTTTTGTTTTTCCTATAAAGAGT
TTTATTTCGTTTTT
>ENSMUST00000142039.7 cdna chromosome:GRCm38:4:133253098:133263087:-1 gene:ENSMUSG00000028860.13 gene_biotype:protein_coding transcript_biotype:processed_transcript gene_symbol:Sytl1 description:synaptotagmin-like 1 [Source:MGI Symbol;Acc:MGI:1933365]
GCGAGTCAGCTTTAGTCCCCACAGCCTTTCTAGTCTCTGAACTGTCTTCCTGGAGAGCTG
GAGTCGCCTTTGAAGTTGTCGTCCCTACTGGACCCTTACAGGAAGCTACATATGCCCAGC
TGGGGCACAACCCCAGCTGATGCCCCAGAGAGGCCACCCATCTCAGGAGAGGCTTTGGGC
CCTGCCCTCCCTCCCCATGGCACATGGACCAGGATCTGAAGCTGAGGGGTTGCTGGACCT
CAGCTTCCTGACAGAGGAGGAACAGGAGGCCATCTCTGATGTCCTCAAACGAGATGCCCA
CCTGCGCCAGCTGGAGGAAGGGCGGGTCAGCAAGCTCCGGGCCTCCCTGGAAGACCCCTG
GCAGCTGAAGATCCTGACAGGGGACTGGTTCCAAGAAGCGCGTTCCCAGAGGCACCATCA
CGCCCATTTTGGTTCTGACCTCGTCCGGGCTTCTATCCGAAGGAAGAAGAGCCCAAAGGG
GGACCAGGCTCTGGGGAGTGATGGTGAAGCAGAGGCTGCTGGGGAAAACACCATTGAAGG
AGAGCCGGAGTCCAGGGTCTCCATAGAGGTGGCAGCTCCAGAGAGAAACACTGAGACCCA
AGGGCCTGATTTGTTCTCACCATATGTACCCTCAAAGGCTTCCGAAGGTCAGGAGGAGGA
GCCCCAGGACCAGGAATGTGAGCTGGAGGCCCCTGGCGAAGGGGGTGTGCAGGTGGCAGA
GGCGGACCCAGAGCTGGATCCTGAGCAGAAGGCGGAGCAGGAGTCCCAGCCAACTCCAGC
CCAGTCCAAGGCGACCTCCAAGATCCTGGAGAATGGAGAAGAGGCCCCGGGGCTCGGCCC
CTCTCTTGACCGCATGCTCAGCAGCAGCTCCTCTGTGTCCAGCCTCAATTCCTCTACGCT
GAGCGGCAGCCTGATGAGCCTATCCGGGGAGGCAGAGGCAGGCACGGTGCAGGTGCGAGG
CTCCGTGCTCTTCTCGCTGCGCTACGAGCCTGGCACCTCTGAGCTGCGAGTACAGGTGAT
CCAGTGCCAGGGCCTGGCCGCTGCCCGGCGACGCCGCTCCGATCCGTGAGTGCCTATGGC
ACAGGTGGGCTGCAGGGGGCCTGAGGGGCGGGGCTCCATCACCCAGCCTACCACTTAACT
GCCTTGGCCTCAGTTTTCTCTTCTTCAAAATGGGCGCAACAATATGATTGAGAGGCGTCT
TAAATTGGATGCCTGTTAATTAACATCCACATTAACATCCACATGGGCACGCTGTGTTAT
GGATGGTGACTAGATAAGACCTCAGAGCTGGACAAAGCTCTGGAAGGGCTCTTCCTTACC
TCCAGCCTTCACATCCCTTGCCCAGCTACGTGAAAAGCTACCTCCTCCCGGATAAGCAGA
GCAAGCGTAAGACGTCAGTGAAGAAACGGAATCTGAACCCGATCTTCAACGAGACTCTGC
GGGTGAGGCATCAAGGGTTCTGTCATCCCTGCAAATGAACAGGGTACCATTTTCAGTGGG
GTGAGTGGCAGGGGCTGCCGGGTTCCTTAATTTTCCTGACGGCCCCAGAAGAGTAATGAC
AAGACAGCTAGTGGTCTTGCAATCTGAAGCCCCACAACTTGTGCTAGGACCCCAGTTAAC
CCTGCCTCAGGAGTCCACCCTAGAAAGGAACCTGGGAGACCATCTCCAGCTAACAGGTGA
GCCACAGCGACGCCAGGGCATGCCTCTGAAACTCACCTCCTGTCCCCAGCACTCTGTCCA
GCAGGCTGATCTCCCAGGCCGCGTGCTGAGCCTGTCCGTGTGGCACCGGGAAAGTCTGGG
TCGCAACATCTTCCTGGGAGAAGTAGAAGTGCCCCTAGACACATGGAACTGGGACTCTGA
GGCTACCTGGCTCCCCCTGCAGCCTCGGGTTCCTCCATCTCCAGATGAGCTTCCCAGCCG
TGGACTGCTGTCTCTGTCCCTTAAGTATGTCCCTGCCGGCTCAGAGGGAGGAGGACAGCC
TCAGAGTGGGGAGTTACACTTCTGGGTAAAGGAAGCTCAGAGCCTGGTACCACTGCGACC
AGGATCCCTGGACACTTACATTCAATGCTCAGTGCTGCCTGATGACAGTCGGGCCAGCCG
CCAACGCACAAGAGTGGTTCGAAGAAGTCTCAGCCCTGTGTTCAACCACACCATGGTTTA
TGACGGCTTCGGGCCTGCTGACCTACGCCAGGCCTGTGCCGAGCTCTCCCTGTGGGACCA
TGGGGCCCTGGCCAGTCGCCAGCTGGGGGGCACACGCCTCAGCCTTGGTACAGGCAGCAG
TTATGGGCTTCAGGTGCCCTGGATGGATTCCACACCGGAGGAGAAGCAGCTGTGGCAGAC
ACTCCTGGAGCGGCCCTGTGAGTGGGTGGATGGCCTTCTGCCCCTCAGAACCAACCTGGT
CCCCAGGGCATAGCCTTGTCAAACCCTTCTGTGGACCCCCACCTAAAGCACACCCATGGC
CGGAATCAATAAAGTCTGTTTACA
>ENSMUST00000128479.1 cdna chromosome:GRCm38:11:78499091:78500585:1 gene:ENSMUSG00000017344.4 gene_biotype:protein_coding transcript_biotype:retained_intron gene_symbol:Vtn description:vitronectin [Source:MGI Symbol;Acc:MGI:98940]
CGTGACCCTACTGACTTTGGTCTTGGCGAGGGTTTTCTGTTTCCCAGCTCTCCTGGGGCT
GGGGTTCTGGGAATGTGACCCTTTGCTGCAGCTGTGTTTGGAGGAGGGCAATGGGGCTGG
GCCAGAGGATGAGCAAATAAAGGGCAGAAACCCAGGGAACTAGGAACTCTTCTTCAGTCT
GCTTCTTTTTTCAGGCAGGACAGCGAGATTCCAGAAGCTCCGCGCCCAGCTTGCCAAGGC
CCTGGGCTAGAGGCCTGCCATGGCACCCCTGAGGCCCTTTTTCATACTAGCCCTGGTGGC
ATGGGTTTCTCTGGCTGACCAAGGTGTGGGAGGGGATTGGTGGGTACCTAGGGAAGTGCA
GGTTGGGCAGGTGCCCTAGATTGGGCTGTAAACCTGATATTCCCTCCCATAGAGTCATGC
AAGGGCCGCTGCACTCAGGGTTTCATGGCCAGCAAGAAGTGTCAGTGTGACGAGCTTTGC
ACTTACTATCAGAGCTGCTGTGCCGACTACATGGAGCAGTGCAAGCCCCAAGTAACGCGG
GGGGACGTGTTCACTATGCCAGAGGATGATTATTGGAGCTATGACTACGTGGAGGAGCCC
AAGAACAATACCAACACCGGTGTGCAACCCGAGAACACCTCTCCACCCGGTGACCTAAAT
CCTCGGACGGACGGCACTCTAAAGCCGACAGCCTTCCTAGATCCTGAGGAACAGCCAAGC
ACCCCAGCGCCTAAAGTGGAGCAACAGGAGGAGATCCTAAGGCCCGACACCACTGATCAA
GGGACCCCTGAGTTTCCAGAGGAAGAACTGTGCAGTGGAAAGCCCTTTGACGCCTTCACG
GATCTCAAGAATGGGTCCCTCTTTGCCTTCCGAGGGCAGTACTGCTATGAGCTAGATGAG
ACGGCAGTGAGGCCTGGGTACCCCAAACTTATCCAAGATGTCTGGGGCATTGAGGGCCCC
ATCGATGCTGCCTTCACTCGCATCAACTGTCAGGGGAAGACCTACTTGTTCAAGGGTAGT
CAGTACTGGCGCTTTGAGGATGGGGTCCTGGACCCTGGTTATCCCCGAAACATCTCCGAA
GGCTTCAGTGGCATACCAGACAATGTTGATGCAGCGTTCGCCCTTCCTGCCCACCGTTAC
AGTGGCCGGGAAAGGGTCTACTTCTTCAAGG
>ENSMUST00000180044.7 cdna chromosome:GRCm38:1:189207937:189402273:-1 gene:ENSMUSG00000037624.15 gene_biotype:protein_coding transcript_biotype:nonsense_mediated_decay gene_symbol:Kcnk2 description:potassium channel, subfamily K, member 2 [Source:MGI Symbol;Acc:MGI:109366]
AAACAGTATGGGACGGTGGCTTGTTAGGACAAGTGACTCTGTTTTGGACATTACGGACAA
GAAACCTTGGAGGAAGAGCAGCGTTAAAGATCAAAAGCATGACAAGTCCTGATGAAAACA
CCCCCAGATGATGAACCCACGGGCGAAAAGGAGCGTCTACCTGGCGGCCCCTGACTTGCT
GGATCCCAAGTCTGCTGCTCAGAACTCCAAACCGAGGCTCTCATTCTCCTCAAAACCCAC
CGTGCTTGCTTCCCGGGTGGAGAGTGACTCGGCCATTAATGTTATGAAATGGAAGACAGT
CTCCACGATTTTCCTGGTGGTCGTCCTCTACCTGATCATCGGAGCCACGGTGTTCAAGGC
ATTGGAGCAGCCTCAGGAGATTTCCCAGAGGACCACCATTGTGATCCAGAAGCAGACCTT
CATAGCCCAGCATGCCTGCGTCAACTCCACCGAGCTGGACGAACTCATCCAGGATTTGGA
AACATCTCCCCACGAACTGAAGGTGGAAAAATATTCTGCATCATCTATGCCTTGCTGGGA
ATTCCCCTCTTTGGCTTTCTACTGGCTGGGGTTGGTGATCAGCTAGGAACTATATTTGGA
AAAGGAATTGCCAAAGTGGAAGACACATTTATTAAGTGGAATGTTAGTCAGACGAAGATT
CGTATCATCTCCACCATCATCTTCATCCTGTTTGGCTGTGTCCTCTTTGTGGCTCTCCCT
GCGGTCATATTCAAGCACATAGAAGGCTGGAGCGCCCTGGACGCTATCTATTTTGTGGTT
ATCACTCTGACGACCATTGGATTTGGAGACTACGTGGCAGGTGGATCAGACATTGAATAT
CTGGACTTCTACAAGCCTGTGGTGTGGTTCTGGATCCTCGTTGGGCTGGCCTACTTTGCA
GCTGTTCTGAGCATGATTGGGGACTGGCTACGGGTGATCTCTAAGAAGACGAAGGAAGAG
GTGGGAGAGTTCAGAGCGCATGCCGCTGAGTGGACAGCCAATGTCACGGCCGAGTTCAAG
GAAACGAGGAGGCGGCTGAGCGTGGAGATCTACGACAAGTTCCAGCGTGCCACATCCGTG
AAGCGGAAGCTCTCCGCAGAGCTGGCGGGCAACCACAACCAGGAACTGACTCCGTGTAGG
AGGACCCTGTCTGTGAACCACCTGACCAGCGAGAGGGAAGTCCTGCCTCCCTTGCTGAAG
GCTGAGAGCATCTATCTGAACGGTCTGACACCACACTGTGCTGGTGAGGACATAGCTGTC
ATTGAGAACATGAAGTAGCCCTCTCTTGGAAGAGTCTGAGGTGGAGCCATAGGGAAGGGC
TTCTCTAGGCTCTTTGTGACTGTTGCCGGTAGCATTTAAACATTGTGCATGGTGACCTCA
AAGGGAAAGCAAATAGAAAACACCCATCTGGTCACCTTACATCCAGGGAGGGTGTTGTCC
CGAGGCGGCACTCTGAGGATGCCGTGTGCTGTCCGCTGAGTGCTGAGTGATGGACAGGCA
GTGTCTGATGCCTTTTGTGCCCAGACTGTTTCCCCTCCCCCTCTCTCCTAACGTGCCATA
AGGCCTATGAATGAATCTGAATGCTTTGCTGGTCATGTAGATTGGAGGGATCAGCCCTTG
GTTTTTCATGGTTCACCTAACTGAGCCTGGATACTGACCACTTAGGGATGACAACATTTC
TTTTTGTAAATGGCGAGAAATTCTTACGCAGCCTTTTACCTAAGAAATTTTCTGCCAGTG
CCTTATCTTATGAAGAAACAAGACCCTGTCTGGTGGGCTTGTGGTTCCTCCCTTCCCCGC
CCTCACCCTGGGCTCACCCTTTGCTGACTCTCACCTATCCCCTCCCCTCCGCATACCTTA
TTGTGCTGGAAGCAATGTGTGGCTTGATGGAAGAAACAGATGCCAACTGCAGGCACAGAA
GCAACATGGAAGCTCTGGCGTCACGGGCACTGCAGAGAAGGGAGGTCAGAGAAGGCCCCT
CTGAGTATTTATTTGACCGGGGTACCAATGGTACAGCTATATATATGTACAGAGTAATAA
TTCCCAGGCCGGTAACCTTGGCTGCTTCCACACGGCCCCCTTTTTTCCCTGGCAGTATTT
GAAGTTTATCATTTATTAATAACTAGTCATTTTTAAAGGCAGAAGAAGACATGAGCACAT
ACATCTGTAATCTACGTGATGTGATAAGAAAACTGTTCAGACTGGTATTGCAAGGTGATC
TCAGACAGTCGATATGGATTCATTCTGATGAGAAGAAAACAGCGAGACCACGTGTCGTGC
GCATGAGCTCATACAGGGCTCACTGTCAGCTTGGACCAGCCCGTGAGGTACAGCAGGCTT
ACACACTTTCTTTTCTTAAGTGGTTCTTGCCAAACTGGAGGGAGGGGCGATGCCCTTCAG
AAGGGGGCACAGCCCCAGCCAGCCCAGGGTCCCTCTGTGGTCATGACTGGGTGTGAGCAC
AGATGCTGGCCTTGGGATCACTGTGAGTTTTGCACATGGAGAGATACAGACTGCTGGCAT
AGGTCGTCTCTAACAGTAGAGAAAACGCCGATTAGCACAATCTAAATCCCCCGAGTTACT
TTTTGTTTAGGATAAGAGAAGGCTGGTAATTCACTTAATTTAAATTTATATCCTATAATT
CTTTTTGGATGTTTCAAGATTCAGAAAAAGTCCAGTCCCTGCATCTAGCAAACCGCCGCC
CTTTCCTCTGTGCCCGTACTTACATCTACTGAACACTGTATATGTAATTTTTAAATTTTT
AAAGCGCAGAAGGAAAATGATTCTTCTACATGTAATCGCAAAACTGATTTCTCCCTTCTG
GGGGAGGCTTGGGCTTACGTGATCATGTGGCATTCAGAGTAAAGTCTTAAGACATAAACC
CAGGATGTTTAAAAACACAAAAAGATTCCTATTTTCCAAAATTTGAATTTAAGCTATAAA
TGTAAATATATCCAGTTCGCTTGCAGAGAGTACTTTTATAAACCTATGAAGATTCTAACC
AAAATTTTAAAATGTCGGGTTCCTTTACAAAGAAAGCTCCACCCATCTCCTGAATAGCCG
TTCTGGAAGCTGACATGGTGGGATGTACCACGTATAAACTGTGAACTGGAGGACAAATAA
AGTTTGTAATT
>ENSMUST00000193335.1 cdna chromosome:GRCm38:3:3829284:3830057:1 gene:ENSMUSG00000103245.1 gene_biotype:processed_pseudogene transcript_biotype:processed_pseudogene gene_symbol:Gm2071 description:predicted gene 2071 [Source:MGI Symbol;Acc:MGI:3780238]
GGAGCACGAGTGGAGAGCAACTCAGAGGGAGCTTCTTCTGAATCCTGTGCTGCCTGCCCC
AGTTTACTGAAGTTGAAGAAGGTGGAACCAAGTCCAGAGGAGTCTCAAGACATGAAAGTC
CCACAGAAGGAACTAGAGCATTTTGCCAAGCTGCTGCAGAAGAAGAGGATCACCTTGGGG
TATACCCAGGCACACGTGGGGCTCACCCTGGGCATTCTTCTTTTTTGGAAAGATGTTCAG
CCTGACAACCATCTGCCCTGCAACTCTGCCTTAAAAAACCTTTGTAGACTGCTGCCCCTG
CTGGAGAAGTAGGTAGAGGAAGCACACAACAATGAGAACCTTCAGGAGATCTGCAAATCG
GAGACCCTGGTGCAGGTCAGAAAGAGAAAATGTAAGAGAAGTAGCATTGAGAACCCTGTG
AGTTGAAACCTGAAAAACAAGTTTCTGAAGTGCCTGAAGCCCCTGCAGCAGATCACTATC
ATCTCCATGCAGCCTGGGCAGGAGACAGATGTGGTTCTGTGGTTCTTTAACCAGTGCCAG
AAGTGCAAAAGATTAAGCGTTGACTACTCCCAAAAAGAAGATTATGAGGCTGCAGGGACC
CCTTTCCTGGAGGGGTTAGGGGGCTGTATCCTTACCTCTGCCCCTAGGCACCCACTTTGG
TGCCCAGGCTATGGAAACCCCCACTGCACCACACTTTATTGTGTCCCTTTTCCTGAGGGC
CTGGCCTTTCCCTCTGTCACAGTCACTGCTCTGGGCTTTCCCAAGCATTCAAAC
>ENSMUST00000174010.1 cdna chromosome:GRCm38:6:110738350:110738481:1 gene:ENSMUSG00000092603.1 gene_biotype:processed_pseudogene transcript_biotype:processed_pseudogene gene_symbol:Gm20386 description:predicted gene 20386 [Source:MGI Symbol;Acc:MGI:5141851]
CATGTTCCAGTTGCCCTTCCTGCTACGGTCATGCCCATGTGCCTTCTGTACCATCCATCT
CAAGTGCTCGTCTGCCTCGAGGGAGGCCCAGCATTCATGTCACCAGTGTTATTCAATGAC
TCCAACAGTTGA
>ENSMUST00000125810.1 cdna chromosome:GRCm38:6:138142854:138150796:1 gene:ENSMUSG00000008540.11 gene_biotype:protein_coding transcript_biotype:protein_coding gene_symbol:Mgst1 description:microsomal glutathione S-transferase 1 [Source:MGI Symbol;Acc:MGI:1913850]
TCCCAATTGGACTCCCCTCTCACTTGTGGAAAAGGTTTTGAGGTTTCCAGGATTCGCCCA
GCTTGTGATGACTAAACATCTGGTGCAGCCATGGCTGGGACGAGGCCTTCAGGAGCCAGG
GATGTGCATTGGAAGCAAGCAGCTGTGGTACTGTGTTGCCTACTTGAGGTGTCCATAAGT
CATTTGAAGACTGAGACCAAGATTGGAAGCATGGCCGACCTCAGGCAGCTCATGGACAAT
GAGGTGTTGATGGCCTTTACCTCCTATGCAACGATCATTCTTACCAAGATGATGTTCATG
AGCTCTGCGACCGCATTCCAGAGGATAACCAACAAGGTTTTTGCCAACCCAGAAGACTGC
GCTGG
>ENSMUST00000000808.7 cdna chromosome:GRCm38:8:70808449:70821424:1 gene:ENSMUSG00000000791.9 gene_biotype:protein_coding transcript_biotype:protein_coding gene_symbol:Il12rb1 description:interleukin 12 receptor, beta 1 [Source:MGI Symbol;Acc:MGI:104579]
ACTTTCTTTCTCTCTCAGTGTCAGTGTGTTTCTGAGCGTGGACAAGGCGGCTGGGCCCCT
TCAGCCCTGCAGAAGTTCCTGGGGCCTCACGACTCGGCTCCTCATGGACATGATGGGGCT
GGCAGGGACCAGCAAACACATCACCTTCCTCCTGCTTTGCCAGCTAGGCGCCTCAGGCCC
AGGTGATGGCTGCTGCGTTGAGAAGACATCGTTCCCAGAGGGAGCCTCAGGCTCACCCTT
AGGACCCAGGAACTTGAGTTGCTACAGGGTTTCCAAGACAGACTATGAGTGCTCCTGGCA
GTATGATGGCCCTGAGGACAATGTTTCTCACGTCCTGTGGTGCTGCTTTGTCCCTCCGAA
CCATACCCACACCGGCCAGGAGCGCTGCCGCTACTTCTCCTCAGGCCCAGACCGCACTGT
GCAGTTCTGGGAACAGGACGGTATCCCTGTGCTGTCCAAGGTCAACTTCTGGGTGGAGTC
TCGGCTTGGGAACCGAACCATGAAGTCCCAGAAGATATCCCAGTACCTGTACAACTGGAC
CAAGACGACCCCTCCCCTGGGACACATCAAGGTGTCACAATCACACCGGCAGTTGCGAAT
GGACTGGAATGTGTCTGAAGAGGCCGGTGCTGAGGTACAGTTCAGGCGCCGTATGCCCAC
AACGAATTGGACCTTGGGTGACTGCGGACCTCAGGTTAACTCTGGCTCAGGTGTGCTTGG
TGACATTCGTGGGAGCATGTCTGAGTCCTGCCTCTGCCCTTCTGAGAACATGGCCCAAGA
GATCCAGATACGGAGGAGGAGGCGGCTCTCCTCAGGAGCCCCTGGAGGTCCCTGGAGTGA
TTGGAGCATGCCTGTGTGTGTTCCACCTGAAGTCCTTCCCCAGGCCAAGATTAAGTTCTT
GGTGGAGCCCCTGAACCAAGGTGGAAGGAGGCGTCTAACCATGCAAGGACAGTCACCACA
GCTGGCAGTCCCGGAAGGCTGCCGAGGCAGGCCTGGTGCGCAGGTGAAGAAGCACTTGGT
GCTGGTGCGCATGCTGTCCTGCAGGTGCCAGGCTCAGACCTCGAAGACCGTGCCCCTGGG
CAAGAAGCTGAACCTCTCCGGGGCCACCTATGACCTGAATGTGCTCGCCAAAACTCGTTT
CGGTCGCAGCACCATCCAGAAGTGGCACCTTCCTGCCCAAGAGCTCACAGAGACAAGAGC
CCTGAATGTCAGCGTGGGAGGCAACATGACATCCATGCAGTGGGCAGCCCAGGCTCCCGG
CACCACCTACTGCCTTGAGTGGCAGCCATGGTTCCAGCACAGGAACCACACACACTGTAC
CCTGATTGTACCAGAAGAAGAGGATCCTGCCAAGATGGTGACACACAGCTGGAGCTCTAA
ACCTACCCTGGAGCAGGAGGAATGTTACCGCATCACAGTGTTCGCCTCCAAGAACCCCAA
GAATCCCATGCTGTGGGCCACAGTCCTGTCCAGTTACTACTTTGGGGGTAACGCCTCGAG
AGCCGGTACTCCACGACACGTGTCGGTGAGGAACCAAACCGGGGACTCGGTGTCCGTGGA
GTGGACGGCGTCACAGCTGAGCACCTGCCCGGGGGTCCTGACGCAATACGTCGTGCGCTG
CGAGGCTGAAGACGGCGCGTGGGAGTCAGAGTGGCTCGTGCCACCCACTAAAACCCAAGT
GACACTTGACGGACTGCGCAGCCGAGTAATGTACAAGGTTCAGGTGCGAGCCGACACTGC
GAGGCTCCCGGGTGCCTGGAGTCATCCCCAGCGCTTTAGCTTTGAGGTGCAGATTTCCCG
TTTATCCATCATTTTCGCGTCTCTGGGAAGCTTCGCCAGCGTCCTCCTCGTGGGCAGTCT
CGGATACATTGGCTTAAACAGGGCCGCCTGGCACTTGTGCCCACCCCTGCCTACACCCTG
TGGCAGCACTGCCGTGGAGTTCCCTGGCAGCCAGGGCAAGCAGGCTTGGCAGTGGTGCAA
CCCTGAGGACTTCCCGGAGGTGTTGTACCCGCGAGATGCGCTGGTGGTCGAGATGCCCGG
AGACAGAGGCGACGGGACAGAGTCGCCCCAGGCCGCCCCTGAGTGCGCCCTGGACACAAG
GCGGCCCTTGGAGACTCAGAGGCAGAGGCAGGTGCAGGCACTGTCAGAGGCCAGGCGCCT
GGGCCTGGCTAGGGAGGACTGTCCCCGTGGTGACCTGGCCCACGTGACACTCCCGCTGCT
CCTGGGAGGTGTGACCCAGGGAGCCTCTGTACTTGACGATCTTTGGAGGACCCATAAGAC
TGCGGAGCCGGGACCGCCCACTTTGGGGCAAGAGGCCTGACTGTTGCATCTCCAGCCTGC
TCCCTCCTCAGGAGCCCCTAAACTGCAACAGCTGGTCATAATGGCTGTCCTATTTTATAG
ATGTGATTCTTGAGGCCCAGAGAAGGTGACTGTCTTGCCTGATGTCACACAGCGTTTGCA
GGACGCAGACCCAGGCCTTTCTCCCGGTTCTGTAGCACCCTTCTCTTCTCCCACCCACTC
CCTCCAGCGCCTATAGCCACACCGCCTGTGAGGGGAACATGGAAACCTCCAAGAAGGGGA
AAGTGCTTCATGCAGCTTTGCTTGGTATCCTCAGGGCAAGGCTGGACCCTATCACTGGTC
TGTTTATTTTTGGGGGGGTCCTTCCAGTCTGAGGGGACATGGTCAGTCACAGGCTCAGTT
TGCCTCCAGCGTCCTTGGCTGGGGTCACAGAATGACTCTAGAGCGTCATAAATTAGGTTA
CCTAAAAAGCAGGGCCTAGACATTCACGGGAAGTTTATACGTCTGGACTCAGTTTCCCTA
TTAGAGTATTGGGCACTTAATAAATGGGCCTTCCCAGAGACTGAGAAACTAAA
>ENSMUST00000207999.1 cdna chromosome:GRCm38:7:130596318:130716839:1 gene:ENSMUSG00000030852.17 gene_biotype:protein_coding transcript_biotype:processed_transcript gene_symbol:Tacc2 description:transforming, acidic coiled-coil containing protein 2 [Source:MGI Symbol;Acc:MGI:1928899]
GAGTGGACGGTGCAGGTAGACACTCGAGGCGTGACTAGCCGTGCTGGTTAAGCATTCATT
ACTTTTATTGGCATGGTCTAGAGAGGTGAAGAACATTTAAAGAGGACTTCTTCAGTTCAG
AGTCCAAGGTCACTGCAGCCACCTGGGAAGAGTCAATCTCTACAGAAGCAACAAGGAGAC
TTGCCTGGATCGTGTGCTGGAAGTATCCCTGGAACTGATGATGTCATCCAGCCAGCTGCT
CCTGTTGACCCGGGACACCCACCCTTAGCTGACTCGTCCCACCATGGTGACGCTGTCAGC
TCAGTCTCTACACATCTGACAGTCCAGAGCGCCTCCCCATCTGCTGCCCGTGCAAGTCCT
GCTCCTTTGGCCCCAGAACATACAGCCTCGGCTCCCTCCGCAGCCGGTCCTGGAGTAGAA
GTCACCCCCACTGCCTCCCCCCAACACCTGGCCAAGAACGAACCCAGGAGTTCCGACTCT
GAGGAAGCCTTTGAGACCCCCGAGTCAACGACCCCTGTCAAAGCTCCACCAGCCCCTCCC
CCTCCACCCCCTGAAGTCACCCCAGAGCCTGAGGTCATCGATCCACCAGCCCCAGAAGAA
CCAG
>ENSMUST00000182267.1 cdna chromosome:GRCm38:19:38524209:38782795:1 gene:ENSMUSG00000024998.17 gene_biotype:protein_coding transcript_biotype:protein_coding gene_symbol:Plce1 description:phospholipase C, epsilon 1 [Source:MGI Symbol;Acc:MGI:1921305]
GCCAGGGAAGGGAACACAGAAGAGTAGCTGAATGAACGACAGTGGTCAAGATGACGTCGG
AAGAAATGGCCGCTTCTGTCCTCATCCCTGTGACTCAAAGGAAAGTGGCTTCTGCCCAGT
CGGTGGCAGAAGAGAGGAGTGTAAAGGTCTCAGATGCGGGGATTCCTCGGGCACGTGCTG
GCAGGCAGGGTGCGCTCATCCCTCCTACCATCTCACAGTGGAACAAACATAAGGAAGAGT
CGTCTAGAAGTGATTTGTCCAAGGTCTTCTCAATAGCGAGGGGGGAACTAGTCTGCGATG
AGAATTCCAACGAAGAGGGCTGGGAGGAAAACGCACCGGACTCCCCGGAAAACCACGCGA
TGAACGGCAACAGTTTAGTGCAAAGCCACCAGCACCAGTTTCCCCGGAGCCAGCTTTGTG
AAGCCCGTGACTCTGTCACAGAAGACCCGTGTTTGCAGCCTGGAATTCCTTCTCCCCTGG
AAAGGAAGGTGCTCCCTGGAATTCAACTGGAGATGGAGGACTCTCCCATGGACGTGAGCC
CTGCGGGAAGTCAGCCTAGGATCATGGAGTCCAGCGGACCTCACTCTGACCGCAACACGG
CGGTATTTCACTTCCATTATGAAGCTGACAGGACAATGTCGGATGCTTTTCATACCCTGT
CAGAAAACCTGATTTTGGATGACTGTGCAAATTGTGTTACTCTTCCTGGGGGGCAGCAAA
ATAAAAATTGCATGGCGTATGCTTGCAAACTGGTGGAGTTGACAAGAACCTGTGGAAGTA
AGAATGGGCAAGTCCAGTGTGAGCACTGTACCTCGCTGCGCGATGAATACCTGTGCTTCG
AAAGCTCCTGCTCAAAGGCCGATGAGGTCTGCTCAGGTGGTGGCTTTTGCGAGGACGGCT
TTGCTCACGGTCCTGCTGCCAAGACTTTTCTGAACCCTCTGGAGGATTTCTCTGACAATT
GTGAAGACGTAGACGATTTTTTTAAAAGCAAAAAGGAGCGGTCCACGTTGTTAGTCCGAA
GGTTTTGTAAAAATGACAGGGAAGTTAAGAAGTCTGTGTATACTGGGACCAGAGCCATCA
TGAGAACTCTGCCTTCTGGCTGTATTGGGCCAGCTGCTTGGAATTACGTTGATCAGAAGA
AAGCTGGTCTCCTATGGCCTTGTGGGAATGTAATGGGAACTCTGTCAGCAATGGACATAA
GGCAAAGTGGGAGCCAACGTCTGTCTGAAGCCCAGTGGTGCCTGATCTACAGTGCCGTGA
GAAGAGGGGAAGAAATAGAAGATACGGTTGGATCTCTTCTCCATTGCTCCACACAGCTCC
CAAACTCTGAGACAGCCCATGGAAGGATTGAAGATGGTCCCTGCTTAAAGCAGTGTGTAC
GAGACACTGAATGTGAATTCCGTGCTACCCTCCAAAGGACATCCATAGCTCAGTACATCA
CCGGTTCTCTTCTAGAGGCAACTACATCTTTAGGAGCAAGAAGTGGCCTTCTCAGTTCCT
TCGGAGGATCCACTGGACGAATAATGCTGAAAGAACGCCAACTGGGCACCTCTATGGCCA
ATTCCAATCCTGTTCCTTCAAGTTCAGCTGGAATCAGCAAGGAGCTGATTGATCTCCAGC
CCCTCATTCAGTTCCCGGAGGAAGTAGCCAGCATCTTAACAGAGCAGGAACAGAACATTT
ACCGCAGGGTCCTGCCCATGGACTACCTCTGCTTCTTAACCCGGGACTTGAGTTCACCTG
AATGCCAGAGATCACTGCCCCGTCTCAAAGCATCCATCTCAGAATCCATCCTCACGTCTC
AAAGTGGAGAACACAATGCCCTTGAAGACCTTGTGATGAGATTTAACGAGGTGAGCTCCT
GGGTAACATGGCTGATCCTCACAGCAGGCTCCATGGAGGAGAAGCGGGAAGTCTTTTCTT
ATTTGGTGCATGTGGCCAAATGCTGCTGGAACATGGGCAACTACAACGCTGTCATGGAGT
TCCTGGCTGGCCTCAGGTCAAGGAAAGTTCTAAAGATGTGGCAGTTCATGGACCAGTCTG
ACATTGAGACCATGCGGAGCCTGAAGGATGCCATGGCCCAGCATGAGTCTTCCGTGGAGT
ACAAGAAGGTAGTGACCCGAGCCTTGCACATCCCCGGCTGCAAAGTGGTCCCCTTCTGTG
GGGTGTTCCTGAAGGAGCTCTGTGAGGTGCTTGATGGTGCCTCTGGCCTCCTGAAGCTCT
GCCCACGGTACAGCTCCCAAGAAGAAGCTCTGGAGTTTGTAGCCGATTACAGTGGACAAG
ATAACTTCTTACAACGAGTGGGACAGAATGGCTTAAAGAATTCAGAGAAGGAGCTCACGG
TCAACAGCATCTTTCAGGTCATCCGGAGCTGCAGCCGAAGTTTGGAGATGGAGGAGGAAG
ACAGTGCCAGTGAAGGGAGCGGCTCTAGGAAAAACTCCCTGAAGGACAAAGCCCGATGGC
AGTTTATAATTGGAGATTTGCTGGATTCAGAAAATGACATCTTTGAGAAGTCCAAAGAGT
GTGACCCCCATGGATCCGAGGAGTCACAGAAAGCCTTTGACCATGGGACAGAGCTTATCC
CATGGTACGTGCTGTCCATCCAAGCAGATGTGCACCAGTTCCTATTGCAGGGGGCCACAG
TCATCCACTATGACCAGGACACACATCTCTCGGCCCGCTGCTTTCTCCAGTTGCAGCCTG
ACAATAGCACGTTGACCTGGATGAAACCTCCCACTGCCTCCCCAGCAGGCGCCAGACCCA
AGCTCGGTGTGCTTAGTAACATGGCCGAGCCTGGCAAGTTCCCATCCCCAGGCAACGCCG
GGGTGAGCGGCCTGGCAGAGGGAATTCTGGATCTGTTCTCAGTGAAGGCTGTGTACATGG
GACACCCTGGCATTGATATACACACTGTGTGTGTCCAGAACAAACTTAGTAGCATGCTTC
TATCGGAGACGGGGGTCACACTGCTCTATGGGCTTCAGACCACGGACAATAGATTACTGC
ACTTTGTGGCGCCAAAGCACACGGCTGAGATGCTTTTCAGTGGATTGCTGGAACTCACTA
CAGCTGTGAGAAAGATAAGGAGGTTCCCTGACCAACGACAGCAGTGGCTTCGGAAACAGT
ATGTCAGCCTCTATCAGGAGGATGGTCGGTATGAAGGCCCAACCTTGGCACATGCTGTGG
AGTTGTTTGGTGGTAGGCGGTGGAGCACTAGAAACCCCAGCCCTGGAATGTCAGCAAAGA
ATGCTGAGAAGCCCAACATGCAGAGAAACAACACCCTGGGCATAAGCACCACCAAGAAAA
AGAAGAAAATGCTCATGAGGGGAGAGAGTGGAGAGGTGACGGACGATGAGATGGCTACCC
GCAAGGCCAAAATGTACAGAGAGTGTCGCAGCCGGAGCGGCTCTGATCCTCAAGACGTTA
ACGAACAAGAAGAGTCGGAGGCCAATGTCATCACTAACCCTCCCAACCCCCTCCATTCCA
GAAGAGCCTACTCTTTGACCACGGCTGGGTCCCCCAACTTGGCTACCGGGATGTCATCTC
CCATCAGTGCCTGGAGCAGCAGCAGCTGGCATGGGCGAATCCGAGGAGGAATGCAAGGCT
TCCAGAGCTTCATGGTCTCAGACAGTAACATGAGTTTCGTTGAATTCGTCGAGCTGTTCA
AATCATTCAGCATCAGGAGCCGCAAGGACTTGAAGGACATCTTTGACATCTACTCTGTAC
CCTGCAATCGGTCTGCCTCGGAGTCAGCCCCACTCTACACCAACCTGACAATCGAAGAAA
ATACCAGCGATCTTCAGCCTGACCTAGATTTGCTGACTAGAAACGTCTCCGACCTGGGGC
TGTTCATTAAAAGTAAACAGCAGCTTTCTGACAACCAGAGGCAGATATCTGATGCTATCG
CTGCTGCAAGCATCGTGACCAATGGTACTGGGATTGAAAGCACGTCCCTGGGCATATTTG
GGGTCGGCATACTCCAGCTCAATGACTTCCTGGTGAATTGCCAAGGAGAACACTGCACAT
ATGATGAAATCCTGAGCATCATCCAGAAATTTGAGCCTAGCGTCAGCATGTGTCATCAAG
GCCTACTGTCATTTGAAGGGTTTGCAAGGTTTCTGATGGATAAAGACAATTTCGCCTCAA
AAAATGATGAGTCACGGGAGAACAAGAAAGAACTGCAGCTACCCCTCTCCTACTATTATA
TAGAATCTTCACACAACACCTACCTCACCGGCCATCAGCTCAAGGGGGAGTCCTCTGTGG
AGCTCTATAGCCAGGTCCTCCTGCAAGGATGTAGAAGCATAGAGCTGGACTGCTGGGACG
GGGATGATGGGATGCCCATCATCTATCATGGGCATACACTGACAACCAAGATCCCCTTCA
AGGAAGTGGTGGAAGCCATCGATCGCAGTGCCTTCATCACCTCAGACCTGCCAATCATCA
TATCCATTGAGAACCATTGTTCATTGCCTCAACAACGAAAAATGGCAGAAATTTTCAAGA
GTGTGTTTGGAGAAAAGCTGGTGGCTAAGTTCTTATTCGAGACCGATTTCTCAGATGACC
CAATGCTTCCCTCACCTGATCAACTTAGAAGGAAAGTACTCCTTAAAAACAAGAAGCTAA
AGGCCCATCAGACACCTGTCGACATCCTAAAACAAAAGGCTCATCAGTTAGCATCCATGC
AAGCACAGGCTTTCACCGGTGGGAATGCCAACCCGCCACCTGCCAGTAATGAGGAAGAGG
AAGATGAGGAGGATGAATATGATTACGATTACGAGTCCCTGTCCGATGCAGATGTCCTTA
CTGCTTCCCCTGTTCCTAACAGTCAGGAAGACAATATTCTGGAAGACAGACCTGAGAACA
AATCATGCGCTGACAAGCTTCAGTTTGAGTACAATGAAGAGGTCCCCAAGAGGATAAAGA
AAGCAGACAACTCCTCTGGCAATAAGGGAAAGGTGTATGACATGGAACTGGGAGAGGAGT
TTTACCTTCCTCAGAACAAAAAGGAAAGCAGGCAGATTGCACCGGAGCTTTCTGACCTCG
TCATTTATTGCCAGGCAGTAAAATTTCCAGGCCTGTCAACTCTAAATTCATCTGGCTCTA
GCAGAGGGAAAGAAAGGAAAAGCAGGAAGTCCATTTTTGGCAACAATCCTGGCAGAATGA
GCCCCGGGGAGACAGCGCCATTTAACAGAACATCTGGAAAAGGTTCCTGTGAAGGGATGC
GACACACCTGGGAGGAATCTTCTCCACTCAGCCCAAGCACATCCCTCAGCGCTATCATCA
GGACTCCTAAATGCTATCACATCTCCTCACTGAACGAGAACGCCGCCAAACGTCTGTGCC
GCAGGGGTTCTCAGAAACTGATCCAGCACACCGCTTATCAGCTGCTGAGGACCTACCCGG
CAGCGACCAGAATCGACTCCTCCAATCCCAACCCCATCATGTTCTGGCTCCATGGGATAC
AGCTTGTAGCTCTAAACTACCAAACCGATGACCTTCCTTTACATTTAAACGCCGCCATGT
TTGAGGCGAATGGTGGGTGTGGTTATGTTTTGAAGCCCCCTGTCCTGTGGGATAAAAGCT
GTCCCATGTACCAGAAGTTTTCTCCACTGGAAAGAGACCTAGACAACCTGGATCCTGCTA
TCTATTCTTTAACTATCATCTCTGGCCAGAATGTGTGCCCTAGTAACAGCACCGGAAGTC
CATGCATTGAAGTCGACGTCTTGGGCATGCCCCTGGACAGCTGCCATTTCCGCACAAAAC
CCATCCATCGAAACACTCTAAACCCCATGTGGAATGAGCAGTTTCTCTTCCGGGTTCACT
TTGAAGATCTTGTATTTCTTCGTTTTGCAGTCGTGGAAAACAACAGTTCGGCGATAACGG
CTCAGAGAATCATTCCACTCAGAGCTTTGAAACGAGGATATCGACATCTTCAGCTGCGGA
ACCTCCACAATGAAATCTTGGAAATCTCTAGCTTATTCATAAACAGCAGAAGGATGGAAG
AAAACCCCTCTGGCAGTTCCATGCCAGCCTCGTTGATGTTTAATACTGAAGAGAGGAAAT
GTTCTCAGACTCACAAAGTCACAGTGCATGGTGTCCCAGGTCCAGAGCCCTTTGCTGTTT
TCACTATAAACGAAGGCACCAAGGCAAAGCAGCTTCTCCAACAGGTTTTGGCAGTTGACC
AAGACACCAAATGTACTGCCACAGACTATTTTTTGATGGAAGAGAAGCATTTTATATCTA
AGGAAAAGAATGAATGCAGGAAACAACCATTCCAGAGAGCTGTGGGTCCAGAAGAAGATA
TTGTGCAGATTTTAAACAGTTGGTTCCCAGAAGAAGGCTACGTAGGCAGGATTGTCTTAA
AGCCCCAACAGGAAACTCTAGAAGAGAAAAGCATTGTCTTCGACGACAAAGAGGTGATCT
TGAGCTCAGAGGAGGAGAGTTTCTTTGTGCAAGTGCATGATGTCTCTCCAGAGCAACCTC
GAACTGTCATCAAAGCCCCACGTGTCAGCACTGCACAGGATGTAATTCAGCAGACCTTAT
GCAAAGCCAAATATTCCTACAGCATCCTGAACAACCCCAACCCATGTGACTATGTGCTTT
TGGAAGAGGTGCTGAAAGATGCAGCTAATAAGAAGTCTTCTACCCCAAAGTCCTCGCAGA
GGATCCTCTTGGACCAAGAATGTGTGTTTCAAGCGCAAAGCAAGTGGAAGGGTGCGGGAA
AGTTCATACTTAAGCTAAAGGAGCAGGTGCAGGCATCCCGAGAAGACAAAAGGAGGGGTA
TCTCCTTTGCAAGTGAACTCAAGAAGCTCACTAAGTCCACTAAGCAGTCTCGAGGGCTCC
CATCACCTCCTCAGCTTGTGGCCTCAGAAAGTGTTCAAAGCAAGGAGGAGAAACCTGTGG
GTGCCTTGTCCTCTAGTGACACAGTGGGTTACCAGCAGTGAGCAAGTGCGGCATATTTGT
TCCAGGGATATGAAGGGGGAGGTCCTTGACGAAGAGCTATCAAGAACGAACGTGGGGGGA
AGAAAAATACTTCACCTCCATCACATTTAAACTGGAAATGGATGATTTCTCAACTGCAAC
CCTCTTCACACCTGATGGATGTGAGGTTCGTGGAGAGGACAAGCAAAAAGCAAAGGCACA
GGTCTGCCAACCAACGTCCTGAAGGGTAAAGCAGGGACACCCAGGCCATTGCCCGGAGCA
TTACAGGTGGAGAGGCCACCCCCAGGCTTCAGGC
>ENSMUST00000151230.1 cdna chromosome:GRCm38:2:18674649:18675501:1 gene:ENSMUSG00000051154.11 gene_biotype:protein_coding transcript_biotype:processed_transcript gene_symbol:Commd3 description:COMM domain containing 3 [Source:MGI Symbol;Acc:MGI:88218]
CTTTCAGTATAGGCAGATCTCTCCCTCATATAACTGATGTTTCTTGGCGCTTGGAGTACC
AGATAAAGACCAACCAACTTCATAAGATGTACCGACCTGGATATTTGGTGACCTTAAATG
TAGAGAACAATGATTCCCAATCCTACCCAGAGATTAATTTTAGTTGCAACATGGAACAGT
TACAGGTACAGTATTAGGACCTTTAAATGTTTCTTTCAGTGGGCATTTGAGAACTGTTAT
GGAGACTTTATAATATTCCCAGCATCAGGTAATGAAGGTTGGTTTAGGTTTTAATGGCAA
AGAGAGAATGGAAAGCAGAAATTTAACATAGATTTCACTTTTAAAAGTAACATAGTAACA
TCCCCAGTAGCCTGCATTTACTGGTGCCCCTAATTGAAAAATAACTTTAAAGTTTGAGTT
CAGCACACTTTCTTTCATTCCATCATGCATCTGACTCATAAAACTGAGCAAAAGTAAGAG
ATTGGAGAATGCCTTTCACAAATTAAACTTCCAAAGTTTTAAGCAGGAGTTTTAAATTAC
CCTATAAAGGGAAAGTTCACACAAGTTCTTAAAACTGTTAATATTTTCAGTGTAAAACTG
AAGAAATTAAAGTCTTCGTTGATTGATGGATATGCTAACGAATTTCTTACCAATTAAATA
AAATGAAGATCATTCCT
>ENSMUST00000107464.7 cdna chromosome:GRCm38:3:89234177:89245013:-1 gene:ENSMUSG00000042766.17 gene_biotype:protein_coding transcript_biotype:protein_coding gene_symbol:Trim46 description:tripartite motif-containing 46 [Source:MGI Symbol;Acc:MGI:2673000]
CCTAGATTGAGCAAAGGGTTGAAACAGGCCGAATTTCTCCACCAGACTGGGTCTGATAGC
TCTAGTATAGAAGGCAAAGAGAGATGGGTTGATTTGGGGAGACTGGAAGAAATAGAATTG
AAGAATGGAGGATGGGTGCTGGGGCGCCGGCCAGTGCCCAGCCGGTTCAGAGAGCTAGCG
CACCCTGGCCGCGGGGAGCAGTCATGCGTCTAAGGGTTGCTAGAGAAAGGGGCGGGGGAC
AACACCCAGCTGTAGAATGGGTGGTGCCCTTGAAATAAATGCTATTAATCCAGAGATGGA
GGGATGGAGACAGACAAGCATGAAGAACATGGAGAAGGAACTGCTGTGCCCAGTGTGCCA
AGAGATGTACAAGCAGCCACTAGTGCTGCCTTGTACCCACAACGTGTGCCAGGCCTGTGC
CCGGGAGGTTTTGGGCCAGCAGGGGTACATAGGCCATGGTGGGGATCCGAGTTCGGAGCC
CACTTCTCCTGCTTCCACCCCTTCTACCCGCAGCCCCCGCCTCTCTCGGAGAACTCTCCC
CAAGCCAGATCGCTTGGACCGGCTCCTTAAGTCAGGCTTTGGGACATACCCTGGGCGGAA
GCGTGGTGCCTTGCACCCCCAGACGATCCTATTCCCGTGCCCAGCCTGCCAAGGCGATGT
GGAGCTGGGGGAGAGGGGCCTTTCCGGGCTTTTCCGAAACCTGACCCTAGAGCGAGTGGT
GGAGAGGTACCGCCAGAGTGTGAGTGTGGGAGGAGCCATCCTGTGCCAGTTGTGCAAGCC
CCCACCACTAGAGGCCACCAAGGGCTGCACAGAGTGTCGAGCTACCTTCTGTAACGAATG
CTTCAAGCTCTTCCACCCCTGGGGCACTCAGAAGGCGCAGCATGAGCCCACGCTACCCAC
TCTTTCATTCCGCCCCAAGGGTCTGATGTGTCCAGACCACAAGGAAGAGGTGACCCACTA
CTGTAAGACATGTCAACGACTGGTGTGCCAACTCTGCAGAGTACGGCGTACCCACAGTGG
GCACAAGATCACACCAGTGCTCAGTGCCTACCAGGCCCTCAAGGATAAGCTAACAAAGAG
CCTGGCATACATCTTGGGAAACCAGGACACTGTGCAGACCCAGATTTGTGAGCTGGAAGA
GACCATCAGGCACACTGAGGTGAGTGGTCAGCAAGCAAAAGAGGAGGTGTCCCAGCTGGT
TCGGGGACTAGGGGCTGTGCTGGAAGAGAAGCGGGCCTCACTGCTTCAGGCCATTGAAGA
ATGCCAGCAAGAGCGCTTATCCCGGCTCAGCGCCCAGATCCATGAACACCAGAGCCTGCT
GGATGGCTCGGGTCTGGTGGGTTATGCGCAGGAAGTCCTTAAGGAAACAGACCAGCCTTG
TTTTGTACAAGCAGCCAAACAGCTGCATAACAGGATTGCCCGAGCCACTGAGGCCCTCCA
GACATTCCGGCCAGCTGCCAGCTCCTCCTTCCGCCACTGCCAGCTGGATGTGGGGCGTGA
GATGAAGCTGTTGACCGAGCTTAGCTTCCTGAGAGTGCCCGAGGCGCCCGTCATAGACAC
CCAACGCACCTTTGCCTATGATCAAATCTTCCTGTGCTGGCGGCTGCCCCCTCACTCACC
ACCTGCCTGGCATTACACCGTTGAGTTCCGGCGCACAGATGTCCCCGCCCAGCCAGGCCC
TACACGCTGGCAGCGCCGGGAAGAGGTGAGGGGCACCAGCGCCCTTCTTGAGAACCCCGA
CACGGGCTCTGTGTACGTGCTGCGTGTCCGTGGCTGCAACAAGGCTGGCTACGGAGAGTA
CAGTGAAGATGTGCACCTGCACACACCCCCAGCCCCTGTCCTGCACTTCTTCCTTGATGG
CCGCTGGGGTGCGAGCCGAGAGCGGCTAGCCATCAGCAAGGACCAGCGAGCGGTGCGGAG
TATCCCAGGGCTTCCCTTGCTGCTGGCTGCTGAGCGGCTGCTCACGGGCTGCCACCTGAG
TGTGGACGTGGTCTTGGGTGATGTGGCTGTGACCCAGGGCCGCAGCTACTGGGCCTGTGC
GGTAGACCCTGCCTCCTACTTGGTCAAGGTGGGCGTCGGGCTGGAGAGCAAACTTCAGGA
AAGCTTCCAGGGTGCCCCGGATGTGATCAGCCCCAGATACGACCCGGACAGTGGGCACGA
CAGCGGTGCCGAGGACGCTGCCGTGGAGGCGTTACCACCCTTTGCTTTCCTGACCATCGG
CATGGGCAAGATCCTGCTGGGTTCCGGAGCGAGTTCCAATGCAGGGCTGACAGGGAGGGA
TGGCCCCACCGCCAGCTGCACAGTGCCCCTGCCACCCCGCCTAGGTATCTGTTTGGACTA
CGAGCGGGGGCGGGTCTCCTTCCTGGATGCCGTGTCCTTCCGTGGGCTGCTCGAGTGCCC
CCTGGACTGCTCAGGGCCTGTGTGCCCTGCCTTCTGCTTCATTGGGGGTGGCGCTGTTCA
GCTGCAGGAGCCCGTGGGCACCAAGCCTGAGAGGAAAGTCACCATTGGGGGCTTTGCCAA
ACTGGACTGAGCCGTTCAGGCCCCCTCTCAGACCTGAGTTCTGCTCCCCAAGTCTCTGGC
ATCGAGTTTGTTTTCCCAACAGCTTCTCTCCCAGACTTTCCCTAACCATGTGGCCCTGCC
CCATACCTTGCCAGCGGTGTCTTCCCAGGGCTTCCCTTGACTAAGGGACTTTCCTCTGCT
TCTCTCTGGATGTCCTTCATTCTCTGTGTTACCTGTTGGCCTAGGCCGCAGGCTCATCAT
GTCTCTGACCCAGGCCCCGCCCTTGGCATCATAACCAAGGCATAGAAAGCCCTGTTCCGT
CCCTGGCCTGTGCTCCTGAGCCTTACTGGGAGGGAGGGCACCTGGAACACTGGATATGAC
TAACAACTCTGCCCTTGCCTTGCCAAGCCCCCCTACCCCACTAATGCTGACTGCAGCCTT
GGCAGCCAGGCTTTGAGCCTCCCAGTGAGACAGAGGAGAACCTATCCTGTTTTATTTGGG
TCCCTATACCCTCCAGCTGCATGTCCCTTCTGTCCCTCTTCTCCTCTTGCATGCTTTACC
TATCCAGCACCCATGCCAACGTGCCAAGTCTCCCTTGGGAACTCAGTTAAGGCTGGTGTC
CCCATTGGGTTGGGCCAAGCTAGGCCTCTGGTGCCTGCTACTGCCTCCGTACAGTGGGCA
TTGCTAGGCCTGTGCTGAGCAACAGCTGTAATTTTCATGGTTTATAAACAATAAACTGTG
ACACCAGGCACA
>ENSMUST00000161297.7 cdna chromosome:GRCm38:1:171411326:171415737:1 gene:ENSMUSG00000026641.13 gene_biotype:protein_coding transcript_biotype:processed_transcript gene_symbol:Usf1 description:upstream transcription factor 1 [Source:MGI Symbol;Acc:MGI:99542]
TCACCAACATGGCCGCAGGCTGGGACTGCGCATGAGCAGCTGTCTATGGAGAGACCTAGA
TCCAAAGACGGAGAAGGCTGCCGGGGGAAATCGGCGACTGAAGCGGCCTGGCCCGGACTT
AGCATTCAGGCCTTTGAGTTGGGAGATACAAAGTCCTCCGAAAAAAGACCGGCGCCTCGG
ATGAGCCCCCTCACAGAGAGATGAAGGGGCAGCAGAAAACAGCTGAAACCGAAGAGGGAA
CAGTGCAGATTCAGGAAGATCTTTCTTTGCCTCTTAATCTAGGCGCAGTGGCTACTGGAG
AGGAC
>ENSMUST00000159102.1 cdna chromosome:GRCm38:5:34503286:34513660:-1 gene:ENSMUSG00000059866.13 gene_biotype:protein_coding transcript_biotype:retained_intron gene_symbol:Tnip2 description:TNFAIP3 interacting protein 2 [Source:MGI Symbol;Acc:MGI:2386643]
CGACGACAGGAGGAAGGCGCTTCGGAGACCCAGCTGCGGCAGGAAGTTGAAAGACTTACG
GAGCGTCTAGAGGAAAAAGAGAGGGAGATGCAACAGCTGATGAGCCAGCCTCAGCATGAG
CAAGAGAAGGAGGTAGTCTTGCTTCGGCGAAGTGTGGCAGAGAAGGAGAAAGCCAGGGCC
GCCAGTGATGTTCTGTGCCGCTCCTTGGCTGATGAGACCCACCAACTGCGCAGGACATTG
GCAGCCACTGCCCACATGTGCCAACATCTGGCCAAATGTCTGGATGAACGACAGTGTGCA
CAGGGAGACGCTGGGGAGAAAAGCCCTGCTGAGGTAGGCCGTGTAACTTGATCAAGTGAA
GACTCTGCTGTGACAAGAGTCATTGTTGTTCCTGAGTAGTTGCTGAGGTCTGCGGGTCCC
ACAGAACCTACTCTTTGCTCAGGGAGGAGAATAAGTTTGCTTAGCAGGAGAGATCTGGTG
GAACATGTGACCTGTAGCCTGCCTCCCCCACTCCTAGTATTGCCTGTAGCTGATCCTGCA
TGATGGGCAGGAGAAGGCACTTGGGTTTTCTCTGCCCTGAGGAG
>ENSMUST00000071425.1 cdna chromosome:GRCm38:9:38697429:38698376:-1 gene:ENSMUSG00000056961.2 gene_biotype:protein_coding transcript_biotype:protein_coding gene_symbol:Olfr919 description:olfactory receptor 919 [Source:MGI Symbol;Acc:MGI:3030753]
ATGCAGGTGCAAATGGCAGATACAAATCACTCCACAGTGACTGAGTTCATCCTTGCTGGA
TTAACAGACAAACCAGAGCTGCAGCTGCCCCTCTTCCTCCTCTTTCTTGGAATCTACCTG
CTCACAGTGCTGGGGAACCTGGGCATGATCATCCTGATCCTGCTCAGCTCCCACCTGCAC
ACCCCCATGTACTTTTTCCTCAGCAGCCTGTCCTTCATTGACCTCTGTTACTCCACTGTT
ATTACCCCGAAGATGTTGGTGAACTTTGTGGCAAAGAAGAATGTCATCTCCTATGAGGAA
TGTATGACTCAGCTCTATTTCTTCCTTGCTTTTGTTATATCTGAGTGTCACATGTTGGCT
GCAATGGCATATGACCGCTATGTTGCCATTTGCAATCCCTTGCTTTACAATGTCACTATG
TCTTACCAAATCTGTTCCTGGATGGTAGGTGGGGTATATGGCATGGGTTTAATTGGTGCA
GCAGTTCATACTCTCTGCATGCTAAGAGTGGTTTTCTGTAAGGCTAATATAATAAACCAT
TACTTCTGTGATCTTTTCCCATTGATGGAGCTTGCCTGCTCCAGTACTTATGTCAATGAG
GTAGTACTCCTGTGTCTCAGTGCTTTCAATATCTTTATTCCAACATTGACTATCTTGGGT
TCTTACATCTTCATCATCATTAGTATCCTCCGTATCAAATCCACGGAAGGCAGATTCAAA
GCCTTCAGCACATGTAGCTCCCACTTCTCTGCCGTTTCTGTCTTCTTTGGTTCCCTGGCA
TTCATGTATCTGCAGCCCTTCTCTGTCAGCTCCAAAGACAAAGGCAAAGTGTCCTCTGTG
TTTTACACTACTATTGTGCCCATGCTGAACCCCATGATCTATAGCCTGAGGAATAGGGAT
GTTAAACTTGCTCTAAATAAGTTATTTCAAAAGAAATTCCATGTGTAA
>ENSMUST00000114950.1 cdna chromosome:GRCm38:5:25247363:25265918:1 gene:ENSMUSG00000038072.14 gene_biotype:protein_coding transcript_biotype:protein_coding gene_symbol:Galnt11 description:UDP-N-acetyl-alpha-D-galactosamine:polypeptide N-acetylgalactosaminyltransferase 11 [Source:MGI Symbol;Acc:MGI:2444392]
CAATGGGTAGGGTGGTTTGGGAATCGGTGAGTGCATTCAGTAGCTGATTGAGGAGTGTTC
TAGGTCTAACATGGCTATCTTTCTTTTTTAGGAAACTGAAAATGGCCTTTGAGCTATGCT
AGGTCTATAATGGGAAGCATCACAGTTCGATATTTTTGTTATGGGTGCCTTTTTACATCT
GCTACCTGGACAGTTCTGCTTTTCATTTATTTTAACTTCAGTGAAGTGACTCAGCCCCTT
AGGAATGTGCCCATCAAGGGGTCTGGGCCCCACGGGCCATTTCCCAAAAAATTCTACCCA
CGTTTCACTCGAGGTCCAGGTCGGGTATTAGATCCACAGTTCAAAGCAAACAGAATCGAC
CGTTTGATGAATAATCACATTGAAGATCCAGATAAAGGCCTCTCAAAATCTTCCTCTGAA
CTAGGTATGATTTTCAATGAACGTGATCAGGAATTGAGAGACCTGGGCTACCAGAAGCAC
GCCTTTAATATGCTCATTAGTAACCGCTTGGGATACCACAGAGACGTGCCGGACACCAGG
AATGCAGAGTGTAGGAGGAAGTCCTACCCGACTGACCTGCCAACTGCTAGCATTGTCATC
TGTTTCTACAATGAAGCCTTTTCTGCCTTACTGCGGACTGTGCACAGTGTTGTGGACCGC
ACACCGGCCCACCTTCTTCATGAGATCATCCTTGTGGATGACAGCAGTGACTTTGATGAT
TTAAAAGGAGAACTGGATGAGTACATCCAAAGATACCTGCCTGCAAAAGTCAAGGTCATA
AGAAATATGAAGCGCGAGGGATTGATCCGAGGACGAATGATCGGAGCAGCCCACGCTACA
GGAGAAGTCCTGGTGTTCCTGGACAGCCACTGTGAAGTGAATGTGATGTGGTTACAGCCC
CTGCTGGCCATTATCCTTGAGGACCCACACACAGTGGTGTGCCCCGTGATTGACATCATC
AGTGCAGACACACTCGCTTACAGCTCATCCCCAGTAGTTCGGGGAGGTTTCAACTGGGGG
CTGCACTTCAAGTGGGATCTAGTTCCCGTATCTGAGCTGGGAGGCCCTGACGGCGCCACG
GCCCCAATAAGGTCACCTACAATGGCTGGAGGCTTGTTTGCCATGAACAGACAGTATTTC
AATGATCTTGGACAGTATGACAGTGGCATGGATATCTGGGGAGGAGAAAATCTGGAAATC
TCATTTCGGATCTGGATGTGTGGCGGCAAGCTCTTCATCCTCCCTTGCTCAAGAGTAGGA
CACATTTTCCGAAAAAGGCGACCGTACGGATCTCCGGAAGGCCAGGACACCATGACACAC
AACTCCCTGAGACTGGCACATGTCTGGCTGGATGAGTACAAGGAGCAATATTTTTCCTTA
AGACCTGATTTGAAGAACAAAAGCTTCGGGAATATCAGTGAGCGTGTTGAATTGAGGAAG
AAACTGGGCTGTCAGTCATTCAAGTGGTATTTGGATAATATTTACCCTGAGATGCAGATA
CCTGGCCCGAATGCCAAACCTCAGCAGCCCGTTCTCATCAACAGAGGACCCAAGCGCCCC
AGAGTCCTGCAGCGTGGAAGGCTCTACCACTTGCAGACCAACAAATGCCTGGTGGCCCAG
GGCCGCTCCAGCCAGAAAGGAGGCCTAGTGCTGCTTAAGACCTGTGACTACGGAGACCCA
ACTCAGGTCTGGATTTATAATGAAGACCATGAATTGATTTTAAACAACCTCCTTTGCCTT
GACATGTCAGAAACTCGCTCATCGGATCCACCCCGACTCATGAAGTGCCATGGGTCAGGA
GGATCCCAGCAGTGGACCTTTGGGAAGAACAACCGGCTGTACCAAGTGTCCGTTGGGCAG
TGCCTGAGAGTTATGGACCTGATGGATCAGAAGGGCTACGTTGGCATGGCGATCTGCGAT
GGCTCCTCCTCTCAACAGTGGCGTCTAGAAGGTTAAAGGTGGGCCCTGGCTGGACACAAC
ATAATTCACCTGGTTTTGTCATGCCTGCCATAAATCAAGGTGCTTTAAGGTTGCTGACTG
CAGCAGACAAGAACCTTGGTGGAGGGCGACCATCTCAGGAGCGCCACTGGGATTTGGGTT
TACTTCCGAGCTGCTGTTAAGGGATTCTTGTTTATCCAGGGAAAACAGAAAATAATTCTA
AAGAGTTGGGTCTACAGAGTATAAACCCAGGAAGTAGGCATTTGTATTCATATTTATGTT
TTTCGCATTCTCCCTTGGAGATGGAATTGTTTCTGTCCAATCAGGAACTTGTCACAATTT
CCTTTCATAGAGGACTTCATAAGAGATTTTTTTCTATTTCTATCATGCCTAATGTTCCAA
ATAGATTTTAAAAACTGGTTGAGTGCATATTACTTTTAGCTTCAGAAGATATCATGTATA
TTTAAGAGGCATTTAACTATTATAAATTATTTTGATGACTTAATATTGTCTGTCTACATT
AAATAAAGGATCTTTTTGATCATTTAACTAGGA
>ENSMUST00000048012.12 cdna chromosome:GRCm38:3:108458069:108536517:-1 gene:ENSMUSG00000040412.16 gene_biotype:protein_coding transcript_biotype:protein_coding gene_symbol:5330417C22Rik description:RIKEN cDNA 5330417C22 gene [Source:MGI Symbol;Acc:MGI:1923930]
CCTCCTCTGCCAGCATAAGCAGCCACCGCAGCACCTGAGCCGCTACTGCCGCTGGCTCAG
GACAGCGCTATGGCAGAGCCTGGTCACAACCCCCATCCTTCTGCCAGAGACGGAGGAAAA
ACTGAAAGGCGCACACCCCGGCTTCTGTGGCTGTTGCTTTGGGCTGGGACCACCTTCCAG
GTGACCCTGGGAACCGGACCCGAGCTTCACGCCTGCAAAGAGCCTTCTCTTGCAATGCCG
GGGAATTTCTGGATATGAAGGACCAGTCCTGCAAGCCCTGCGCGGAGGGCCGCTACTCCC
TCGGCACTGGCATCCGATTTGATGAGTGGGATGAGCTACCTCACGGCTTTGCCAGCCTCT
CGGCCAACTTGGAGGTCGATGACAGCATCTCGGAGTCCACTGAGAACTGCACTTCGTCCA
AGTGGGTTCCCCGGGGAGACTACATCGCCTCCAACACAGATGAATGCACCGCCACACTGA
TGTATGCCGTCAACCTAAAGCAGTCTGGCACCGTTAACTTTGAGTACTACTACCCGGACT
CCAGCATCATCTTTGAATTTTTTGTCCAGAATGACCAGTGCCAGCCCAGTGCTGATGACT
CCAGGTGGATGAAGACTACGGAGAAAGGATGGGAATTCCACAGTGTTGAGCTAAATAGAG
GCAATAACGTCCTCTATTGGAGAACCACAGCTTTCTCGGTGTGGTCCAAAGTGTCCAAGC
CCGTGCTTGTTAGAAACATCGCCATAACAGGGGTGGCTTACACCTCCGAGTGTTTCCCCT
GCAAGCCTGGCACATACGCTGCCAAGCAGGGCTCCCCTTTCTGCAAGCTTTGTCCAGCCA
ACTACTACTCAAACAAAGGAGAAACGTCCTGCCATCCGTGTGATGCTGACAAATACTCAG
AAAAAGGATCTTCCACCTGCAAAGTGCGCCCAGCCTGCACAGACAAGGACTATTTCTACA
CCCACACAGCCTGTGATGCTCAGGGAGAGACACAGCTCATGTACAAATGGGCCATACCAA
AAATCTGCGGTGAGGACCTGGAGGGGGCGGTGAAGCTGCCCGCCTCTGGTGTGAAGACCC
GCTGCCCACCCTGTAACCCGGGCTTCTTCAAAACCGACAACAGCACCTGTGAACCTTGCC
CATACGGCTCGTACTCCAACGGCTCGGATTGTACCCACTGCCCAGCAGGAACTGAGCCTG
CCGTGGGATTTGAGTACAAATGGTGGAACACACTGCCCTCCAACATGGAAACTACGGTTC
TCAGTGGGATCAACTTTGAATACAAGGGCCTGACAGGCTGGGAGGTGGCTGGTGACCACA
TTTATACAGCTGTTGGTGCCTCAGACAACGACTTCATGATTCTCACTCTGGTTGTACCAG
GATTTAGACCTCCACAGTCAGTGGTGGCAGACACAGAGAACAAAGAGGTGGCCAGGATCA
CATTTGTCTTCGAGACCATCTGCTCTGTGAACTGTGAGCTCTACTTCATGGTGGGCATGA
ATTCCAGGACCAATACTCCTGTGGAGACGTGGAAGGGCACCAAAGGCAAGCAGTCCTATA
CCTACACCATCGAAGAGAATGCTACTGTGAGCTTCACATGGGCCTTCCAGAGGACCACCC
TTCATGAAACAGGCAGGAAGTATACTAATGATGTCGCCAAGATCTACTCAATCAATGTCA
CCAACGTCATGGGGGGCGTGGCCTCCTACTGCCGTCCCTGTGCCCTAGAAGCCTCTGATT
TGGGCTCCTCCTGCACCTCTTGTCCTGCTGGCCATTACATCAACCGGGATTCTGGGACCT
GCCACCTCTGTCCCTCTAACACCATCCTGAAAGCTCACCAGCCTTACGGTGCACAGGCCT
GTGTGCCCTGTGGTCCAGGGACCAAGAATAACAAGATCCACTCTCTCTGCTACAACGACT
GCACCTTCTCCCGAAACACCCCCAGCAGGATTTTCAACTACAACTTCTCAGCTCTGGCAG
GCACCGTCTCTCTGGCAGGGGTGCCGAGCTTCACCTCGAAGGGGCTGAAGTATTTTCATC
ATTTCACCCTGAGTCTCTGTGGAAACCAGGGGAAAAAAATGGCTGTGTGCACAGACAATG
TCACTGACCTCCGGATCCCTGATGGTGAGGCCGGCTTCTCTAAGTCCGTCACAGCCTATG
TCTGCCAGGTTGTCATCATCCCCTCTGAGGTGATGGGCTACAAGGCCGGGGTGTCCTCAC
AGCCCGTCAGCCTTGCTGACCGACTTGTTGGAGTGTCAACAGACATGACCTTGGAAGGAA
TCGTCTCCCCAGTTGAACTTTTTCACCCAGAGACCTCGGGAATTCCGGACATAGTCTTCT
TTTTTAGATCCAATGATGTGACCCAGTCCTGCAGTTCTGGAAGATCAACCACCATCCGCC
TCAGATGCAATCCAATGAAAGCTGCTCCTGGCACCCTGCGGCTACCCAGCATGTGCTCTG
ATGGGACCTGTGATGGCTGTAACTTCCACTTCCTGTGGGAGAGTGTGGCCGCTTGTCCAC
TCTGCTCGGCCTCTGACTACCACACTTTTGTCAGCAGCTGTGTGGCTGGGATCCAGAAGA
CTACTTACATGTGGCGAGAACCAAAGCTGTGCTCTGGGGGCATTTCCCTGCCTGAGCAGA
GAGTTACCATCTGCAAAACGATCGATTTCTGGTTAAAAGTGGGCATCTCGGCTGGCACCT
GCACTGCCATCCTGCTTACTGTCCTGACCTGCTACTTTTGGAAGAAGAATCAAAAATTAG
AATACAAATACTCCAAGTTGGTAATGAACGCTACTCTTAAAGACTGCGACCTGCCGGCAG
CAGACAGCTGTGCCATCATGGAAGGAGAGGACGTGGAGGATGACTTCATCTTTACCAGCA
AGAAGTCCCTCTTTGGGAAGATCAAATCCTTTACCTCCAAGAGGACTCCTGATGGATTTG
ACTCGGTGCCGCTGAAGACGTCTTCAGGAGGCCCAGACATGGACATGTGAGAGGTGCCCG
TCCTGCCTCGCCTGCCTCCTCACCTGGGCACACTACCCTGCAGGCCTGTGGCAGTTTAGG
TGCCAGCAACCCTGCGCTCCCCGCTGCTGGGAATCTCTTCATTGTGGCCTTATCAGAAGT
TTGGATTTCAGACCCTTGTTTTTTATAGAGTACCCAAACCTGTCTCTACGCTTGCCTCAA
GCCTACCAAATATACCCACACTTCGTGTACTGTTTCCTTGCTTACATCTTGTTTTCTAAA
CACAGTCCACCCATGGGAGACTCATCTACCCAGAATTCTTAGCGGTTTTCAGTAAAAGTA
GTTTGTTTTTTGTTTTTTTTT
>ENSMUST00000110437.3 cdna chromosome:GRCm38:2:126154541:126165279:1 gene:ENSMUSG00000023330.12 gene_biotype:protein_coding transcript_biotype:protein_coding gene_symbol:Dtwd1 description:DTW domain containing 1 [Source:MGI Symbol;Acc:MGI:1916435]
TGCAGTGTACCTATGATACATGCTTTAGAAACAGAATATTTTGGTTCAAAGGGAAAATGG
CTCTCAGTCCATCTGTAGTTCCTCAAGAAAGTAAAGAAGATAATGCAAACTGTGTAGAAA
CAAAACCGTCACAAACCACTTCCATTGCTTCAGAAGACCCCCTTCAAAACTTATGCTTAG
CGTCTCAGGAAGTGCTGCGTAAGGCTCAACAAAGTGGGAGGTCCCGGTGTCGCCAATGTG
GTGGCTCAAGGATGTTCTACTGCTACACATGCTGTGTCCCAGTGGGAAACGTGCCCACCG
AGCAGATCCCATGTGTGCAGCTTCCATTGAAGATTGATATCATTAAGCATCCAAATGAAA
CAGACGGCAAGAGCACCGCTGTGCACGCAAAGCTCTTAGCGCCCGACTCTGTGAACATTT
ACACATATCCGTGCATTCCGGAGTACGAAGGGAAGGATCACGAGGTTGTACTTGTTTTTC
CTGGGCCTCAGTCTATCTCAATAGAAGATGTCTCTTTCCATCTACAAAAAAGGATTGAAA
GTAAGGGTAGAAACAAAGCTGACAACCTTGATGTGCCACCTCGGAAACTCAAGAGGACTA
CGGACGAGGAAGGCTGGGATCTGCATGAGAGCACACGCCAAGGCCCCGAGTTGAAAAGAG
TTGTCTTTATTGACAGCACCTGGAGCCAGACAAACCAGATCGCCTCTGATGAGCGGCTTC
GGGAGTTATTACAAGTTGAACTGAGAACAAGAAAAACTTGCTTTTGGCGCCATCAAAAAG
GGAAGCCAGATACTTTCCTTTCCACAATTGAAGCCATTTATTACTTCCTAGTAGACTACC
ATAGTGCCGTGCAGAAAGAGAAGTACAGAGGACAGTATGACAACCTTTTATTCTTCTACT
CTTTTATGTACCGCTTGATAAAGAATGCCAGAGGCTCTGGAGAGAAGGCTAAACCGCAGC
TCGTCCAGTAGTTCTGCACACCCGCTTGTCCTGGGCTCTTGCAGTCGAGCCTTGTTTACT
CCGGGGTGGTAACCATGTGTTATGCCCATGAGAGAACATGGGGAAGATTCCAGCCTTGTT
CGTTTTATTGTATTTTTTTAAAGGGAATTTTGAATTTGGGCAATTTTTAAGAGATGATCC
TGATTGAAAGACAAATCAGAAGCTATTTGCTCAATTTGGGCATATCCCACTATACTGTAC
ATTTTAATATGCTGTGTTACATTTATGTGATTGTAATTATATGTGATTAAAGAGTGTCTT
TATCTTTTCACTTATA
>ENSMUST00000135177.7 cdna chromosome:GRCm38:7:81361586:81455465:-1 gene:ENSMUSG00000025586.17 gene_biotype:protein_coding transcript_biotype:processed_transcript gene_symbol:Cpeb1 description:cytoplasmic polyadenylation element binding protein 1 [Source:MGI Symbol;Acc:MGI:108442]
AGCCCTAGCTGGCCCATGACGCCTCTCGGAACAACAGCTTCGCTCACCCTGATCTCTTGC
CCCGAATTTTGTCAGTAAAGCGTCCTGTCATTCTGGAGGGAGCGTCGGGAGCGGTTTCCC
TGGGGAACTGCAATCCGAAGAGGATCACTGCTGTTTTCGGAACTTTCCCGAATCCCCTGA
CGCCTGCGCTCCGGGTTCCAGCTCGCTCCAGATGCAGTGGCAGTCGGTCTGAAGAAGAAG
CAGCAGGAAGAATAAAGGATTGCTGGGACAACCAAGAAGTTCCTGCACTCTCTACATGTA
GCAATGCCAATATCTTTCGAAGGATAAATGCCATTTTGGATGATTCACTGGACTTCAGTA
AAGTCTGTACAACACCTATAAATCGAGGAATTCATGATCAGTTGCCAGACTTCCAGGACT
CTGAAGAAACAGTTACAAGCAGGATGCTTTTCCCCACCTCTGCGCAAGAATCTCCCCGTG
GCCTCCCAGATGCAAATGGCTTGTGCCTTGGCCTGCAGTCCCTCAGTCTGACTGGCTGGG
ACCGACCCTGGAGCACCCAGGACTCAGACTCCTCAGCCCAGAGCAGCACACAGTCAGTAT
TAAGCATGCTCCAAAATCCACTGGGAAATGTCTTAGGAAAAGCCCCCTTGAGCTTCCTGT
CTCTGGATCCCCTTGGGTCTGACTTGGACAAGTTCCCAGCACCCTCAGTTAGAGGATCTC
GCCTGGACACCCGGCCCATCCTGGACTCCCGTTCTAGCAGCCCCTCTGACTCAGACACGA
GTGGCTTCAGCTCTGGATCAGACCATCTCTCAGATTTGATT
>ENSMUST00000154777.1 cdna chromosome:GRCm38:1:78690263:78697029:1 gene:ENSMUSG00000032883.15 gene_biotype:protein_coding transcript_biotype:retained_intron gene_symbol:Acsl3 description:acyl-CoA synthetase long-chain family member 3 [Source:MGI Symbol;Acc:MGI:1921455]
TTGTAGTTGTTACACTGTATGCTACTCTGGGAGGTCCAGCCATTGTTCATGGACTGAATG
AGACAGAGGTGACCAACATCATTACTAGCAAAGAACTCTTGCAAACAAAGCTGAAGGATA
TAGTCTCTTTGGTCCCACGTCTGCGGCATATCATTACTGTTGATGGGAAGCCTCCAACCT
GGTCTGAGTTCCCCAAAGGTGTCATTGTACACACCATGGCTGCAGTGCAGGCTCTAGGAG
TGAAGGCCAACGTGGAAAAGAAAGCTCACAGCAAACCACTGCCCTCAGATATTGCAGTAA
TCATGTACACAAGTGGGTCCACAGGAATTCCAAAGGGAGTCATGATCTCACACAGCAACA
TCATTGCTTCTATAACGGGGATGGCGAGAAGGATTCCAAGACTGGGAGAGGAAGATGTGT
ATATTGGCTACTTGCCCCTGGCACATGTTCTAGAATTAAGTGCTGAGCTTGTGTGTCTTT
CTCATGGATGCCGAATCGGCTACTCTTCACCACAGACATTAGCAGATCAGTCTTCAAAAA
TAAAAAAAGGAAGCAAAGGAGACACATCCGTGCTGAAGCCAACACTGATGGCAGCTGTTC
CGGAAATCATGGATCGGATCTACAAAAATGTCATGAATAAAGTGAATGAAATGAGTGCTT
TTCAACGAAACTTGTTTATTTTGGCATATAATTATAAGATGGAACAGATTTCAAAAGGGT
GTAGTACTCCACTGTGTGACCG
>ENSMUST00000177574.1 cdna chromosome:GRCm38:17:40632075:40637060:1 gene:ENSMUSG00000093957.1 gene_biotype:protein_coding transcript_biotype:protein_coding gene_symbol:Esp3 description:exocrine gland secreted peptide 3 [Source:MGI Symbol;Acc:MGI:5439396]
AAAAGCACAGGGCTTGCACCTGAAGCTGACCTGAACTGAACATATGGAGAAAGCAACTCC
TGCTAAGACTATGGATCAAGAAAGCAAGTTCCATGTTTCAGGCATGGCTTCTTTACCAGT
GATGTTTTTCTTCATAATTCTCCTGTTACCATCCATGCTCACCGAAGGAAGGATTCTGAC
ACAGACTCAAAAAGAACCCACCATATCTGCTGATCACCAGAAAAATCCCAAGGCTGTCAC
ACTTGTCTCCCAAAGAGAACCAAACATTCAAGAGGACTTTGAGAGGATGCTCTGTGCCAT
CGATTAAGAACAAACTTTGTTTGAAGACCTGGCCAATGGTAACCAAAACAAGTCTTGGCT
AAATCTCACTAAATTCTTGGCTGCACTGAGCAAATGTGGTGCTCAGAAACAACAAGTGGA
TAGAGAAAATTTCAGAATTATGTCCCATAGGCCTCAAGAGACAAGAGTTAAGCACCAACA
AGGCAATTATTTCAGGCTAGTCTTCAACTCTTCAGAAGAATACTTAAACTTAGTAACAAA
TTTGCTGTCTCCCAAATAAGGTTAAGCAGAAGGCTCCTAGTGTCAGAACTGCTGTGCCTT
TTACTAGGCTTTCTCTCAAGTCCTACATCCTATTTAGTTAACCAAACAAATACAAGGAAA
ATGTAGACTGTCAATAAACACAAAACACCAGTGTCTACTCCGTAAAGTTAGGTACTAAAG
GAGCCAGAGAGAGCCAAAAAGAGGTCTGACCAGGCAGCTGGGAATTCACATCTCTTCAGA
ACTAATAGCCTAACCATTCTATCCTTAAATATATGTGTAATTTTGTGGCAAGATTCAGGG
TAAATTCATCGTGAGCCAATAACTCTTCCATGCTGTAGTCTGAGCAATTCTGAAGGGAAA
TGTTTTATGCTTCCAATTATTTAGCTTTGTAGTTATAAAAACTTAAGTATCATGGTTTTT
CTCTTTATCTTCTTTTGGATAATTTCATTAAATTATAAGATACCTGTCAATCACACTTCC
ATCGCAGACTCTTTTATTATTTCTATCTATTATAAACTAAACCTCTCTTCCAAATAAGTC
AATCTCTGGGTTCAAGATGTTTGTTTGTTTCTTTCTTTGTTTCTTTGTTTATTGTCTACA
TTAAATTTTAACATCAAACATCTTCCTTTACCTCAAATCTTATAGTATATATTCATAAAA
TATAGCACATTGTAGATCACCATGCAGAGATATTTTATATGTTTCTTTAGTTTGATCTCT
CTGGCTCAAAAATAATAGGGATGATTGGTAGTATGGTTTTTTCCACCATACAGGAC
>ENSMUST00000208324.1 cdna chromosome:GRCm38:7:47081425:47091336:-1 gene:ENSMUSG00000030854.17 gene_biotype:protein_coding transcript_biotype:retained_intron gene_symbol:Ptpn5 description:protein tyrosine phosphatase, non-receptor type 5 [Source:MGI Symbol;Acc:MGI:97807]
GGGTTGAGGGATGGATGGCCTTCTCCTTCTCCCAAAGATGGCTGCCTGGGGAGGTTGAGG
GATGAAGACCTTTCTGATGGCTCCAGTTACTTCAAGTCTTCATGACTGGAGTGAAGGGAA
GGCTGGAGTTCTGAGCTACAATCTCAGGAATTAATTTCCTCATATCCTGCCATCCCTAAT
CCCTAACTCAAAATCCCGGGTCCCTGAGCCCCATGTCCTACAGAGTTCTCTCTGAAGACT
CCTGTCTAAGGAGGCCCTTCTGGAAGACTTCCCTTGTGTGTACCTGTGGGGTCTCCTGTG
GGGAGGGGCTGTCTCAGTTGCCTGTGATTAGTTTTTCTCCTGAAGAGTGCTGAGGCCTCC
TCTGGGTACACCACCCTTCCCTCCACTGCCCAGTCTGAGAGGCTTGGGAGCCTCCTTGGG
GGCTGAAGGTGAGCTCTGCAGGGCAATATAGGGGCAAAGGGCTGCAGCCGTACACTCAGT
CTGCGCCTCCCAACTGCCCCAGCTTGCCTGTGGGGTGCTCTGGCTCAGTGGCCATGGCCA
CTCCTGGCTGCAGAACACCACAGACCTCATCTCCTCCTCGCTCACAGTGTTGAACCATCT
GGGACCTGTGGCCTGGCTGGGTTCTGGGACCTGGGGGATACCAAGTCTGCTGCTAGTCTC
TCTGACTGTGAGCCTGGTCATCGTCACCACCCTGGTGTGGCACCTCCTCAAGGCACCCCC
AGAGCCACCTGCCCCACTGCCCCCAGAGGACAGGCGTCAATCAGTGAGCCGGCAGCCTTC
CTTCACCTACTCAGAGTGGATGGAGGAGAAGGTAGAGGATGACTTCCTGGACCTGGACGC
GGTGCCCGAGACACCTGTGTTTGACTGTGTGATGGACATCAAGCCTGAGACTGATCCTGC
CTCATTGACTGTCAAGTCCATGGGTCTACAGGAGAGGAGAGGATCCAATGTCTCCTTGAC
CCTGGACATGTGTACTCCTGGCTGCAATGAGGAGGGCTTCGGCTACCTGGTGTCTCCACG
AGAAGAGTCAGCCCATGAGTATCTGCTCAGCGCCTCCCGTGTCCTCCGGGCAGAAGAGCT
ACATGAAAAGGCTCTGGACCCTTTCTTGCTGCAGGCGGAATTCTTTGAAATCCCCATGAA
CTTTGTGGATCCAAAAGAGTATGACATCCCAGGGCTGGTGCGGAAGAATCGGTACAAAAC
CATCCTTCCCAATCCTCACAGCAGGGTACGTCTGACGTCACCAGACCCTGAAGATCCTCT
GAGTTCCTACATCAATGCCAACTACATCCGGGTATGTAGCTCCATCCCAAGAGCCTTCCA
CTAAAGGAGAGGCCTGAGCTGATGCAATCTGTCCTTCAGACTTGTCCCCCAAGCCAGTGT
GGCTCCTACAAGCCCCAAGAGGAGCCTAAGTGTGGGATGGGGCCCTGGGAGTGCCACCTC
CACCCCTGACCTGACGGGCTGGACTTGGGTGGCTGCAGGGCTACAGTGGGGAGGAGAAGG
TGTACATCGCCACGCAGGGACCCATCGTCAGCACTGTGGCCGACTTTTGGCGCATGGTGT
GGCAGGAGCGCACACCCATCATCGTCATGATCACCAACATCGAGGAGATGAACGAGAAGT
GCACAGAATACTGGCCAGAAGAGCAGGTGGTCCATGACGGCGTGGAGATCACCGTGCAGA
AAGTCATCCACACGGAGGACTACCGGCTGCGACTCATCTCCCTCAGGGTGAGGCATGGAC
CTAAACAGGAAAGGGATGTTGGGGAGGCTTAGTTGAGACCCCCACCTGAAAACAGTACTG
AAAGGCCTACTGTAGGTGACACATCGACCCACGGCACTCCCAGCACGTACTGTTAAACAA
GGGTCAATAGACTCAGACGCTAAGCCTTGCTTGCATGTGCCCTACGCCCTTTCTGTGCAC
TGCCGACCATAGCAGCTCTCCTCCACATCTTCCCAAGGCCAGCACTACCTGGGCAAGGAG
GCTTCAAGGGCTTCCAGCATTGTCCTTATCGTAACTGAGAGTTCCTTTACGAGTTTGAGT
GACAGTAATGTCCCTTCCACTGGGGTGCTGGCTTCCAGTCTGATGCACCCAAAATGTCCA
CCAGCAGAGGGCAGGCACTCCTTGCTGCTTTAGGACACACAGTCATGGTTACAGGAAATG
GCAGG
>ENSMUST00000212058.1 cdna chromosome:GRCm38:1:86386325:86389344:-1 gene:ENSMUSG00000026237.5 gene_biotype:protein_coding transcript_biotype:protein_coding gene_symbol:Nmur1 description:neuromedin U receptor 1 [Source:MGI Symbol;Acc:MGI:1341898]
ATGACTCCTCCCTGCCTCAATTGTTCCATCTTTCCTGGAGCGCTCTCCCCAAATGCTTCA
AGGAGCCCCCTGGTCTGCAATATCAGTGAGTTCAAGTGGCCCTATCAACCTGAGGATCTG
AACCTTACCGATGAGGCCCTGAGGCTGAAGTATTTGGGGCCACAGCAGATGAAACAGTTT
GTCCCCATCTGTGTCACGTACCTGCTGATCTTCGTGGTGGGCACTCTGGGCAACGGGCTG
ACCTGCACCGTCATCCTGCGCAACAAGACTATGCGCACGCCCACCAACTTCTACCTCTTC
AGCCTCGCTGTGTCCGATATGCTGGTGCTCCTGGTGGGCTTGCCTCTGGAGCTTTATGAG
ATGCAGCAAAATTACCCGTTCCAGCTGGGTGCGAGTGCCTGCTACTTCCGAATACTGCTC
TTAGAGACCGTCTGCCTAGCTTCAGTGCTCAATGTCACAGCCCTGAGTGTGGAGCGTTAT
GTGGCCGTGGTGCGCCCACTCCAAGCCAAGTCTGTGATGACACGGGCCCATGTGCGCCGC
ATGGTGGGGGCCATCTGGGTCCTCGCTACTCTCTTCTCTCTGCCCAACACCAGCCTGCAT
GGCCTCAGTCAACTAACTGTGCCCTGCCGGGGGCCGGTGCCCGACTCAGCTATATGTTCG
CTGGTGGGTCCCATGGACTTCTACAAGTTGGTGGTACTGACTACCGCACTGCTCTTCTTC
TGTCTGCCCATGGTCACCATCAGTGTGCTGTATCTGCTCATTGGGCTGCGGCTGCGGAGG
GAGAGGATGTTGCTCCAAGTGGAGGTCAAGGGCAGGAAAACCGCAGCAACCCAGGAGACC
TCCCACAGAAGGATTCAGCTGCAAGATAGGGGACGGAGACAGGTGACCAAGATGCTGTTT
GCACTGGTTGTGGTATTCGGCATCTGCTGGGCTCCATTCCATGCTGACCGTATCATGTGG
AGCCTGGTGTATGGACACTCAACGGAAGGCCTGCACCTGGCCTACCAGTGTGTCCACATT
GCCTCTGGCATCTTCTTCTATCTCGGCTCAGCAGCCAACCCGGTGCTCTACAGCCTCATG
TCTACTCGCTTCCGAGAGACCTTCCTGCAAGCCCTGGGCCTTGGAACCCAGTGCTGTCAT
CGCCGCCAACCCTATCATGGCTCCCATAACCACATCAGGTTGACCACAGGCAGCACCCTG
TGTGACGTGGGCCACAGGAACAGCAGGGACGAACCTCTGGCTGTGAATGAGGATCCAGGG
TGTCAGCAAGAGACAGACCCCTCCTGA
>ENSMUST00000117686.1 cdna chromosome:GRCm38:2:55292065:55293090:1 gene:ENSMUSG00000082301.1 gene_biotype:processed_pseudogene transcript_biotype:processed_pseudogene gene_symbol:Gm14032 description:predicted gene 14032 [Source:MGI Symbol;Acc:MGI:3650861]
TCCTTGATCCATCTCTCTTGTCTGCTGGCACTCACCAGTGCCCATGACAAGCTTTCCTTC
CACCCACTGTCGGATGACCTGATTAACTACATCAACAGGCAGATTATAACATGGCAGGCT
GAACGCAACTTCTACAATGTTGACATAAGCTATCTGAAGAAGCTGTGTGGTACCATCCTG
GGTGGACCCAAGGTGCCAGAAAGGGTTGGGTTCAGTGATGACATCAATCTACCTGAAACT
TTTGATACAAAGAAACAGTGGTCCAACTGCTCCATCATCGAACAGATTAGAAACCAGGGG
TCCTGCGGCTCTTGTTGGGAATTTGGGGCAGTGGAAGCCATTTCTGACCAAATCTGCCTT
CACACCAATGGCCAAGCCAACAATGGAGGTGTCTGCCGAGGACCTGCTTACTCGTTGTGG
CATCCAGTGTAGGGACGGCTGTAATGGTGGCTATCCCTCTGGAGCATGGGCTTTTGGATG
ATAAAAGGCCTGGTTTCTGGCAGAGTCTACATTTCTCATGAAGGTTGCTTAATGGTAAGC
ATACACCATACACCATCCATCCCTGGGAGCATCAAGTATATGGCTCTCATCTCCTGTGTA
CTGGAGAAGGAGATACTCCCAGATGCAATAAGAGCTGTGAGGCTGGCTACTTCCCCATCC
TATAAAGAAGATAAGCACTATGGGTAAACTTACTACCACGTGTTTGAAAGCGAGAAGGAG
AACATGGCAGAAATCTAGAAAAATGGCCCAGTAGAGGGTGCCTTCACTGTGTTTGCTGGC
TTTTTGACTTATACATCAGGAGTTTACAAGCATGAAACTGGTGATATGATGGGTGGCCAC
GCCATCTGCATTCTGGGCTGGGCAGTAGAGAATGGAGTTCCCTTCTGGCTGGCAGCCAGC
TCTTGGAACATTGACTGGAGTGATAGTCGCTTCTTTAAAATCCTCAGAGGAGAGAACCAC
TGTGGGATTGAATCAGAAATTTCCACTGAAATCCCACACACTGACCAGTACTGGGGAAGA
TTCTAA
>ENSMUST00000141138.7 cdna chromosome:GRCm38:6:82647316:82652520:-1 gene:ENSMUSG00000030042.15 gene_biotype:protein_coding transcript_biotype:processed_transcript gene_symbol:Pole4 description:polymerase (DNA-directed), epsilon 4 (p12 subunit) [Source:MGI Symbol;Acc:MGI:1914229]
GACTGAGACCTAGGAAGGCCTCTGTGGGCCCCGTTTGAGTTGGAACTGTTCGTGGAGACT
ATCGCAAAAGATGCCTACTGCTGTGCTCAACAAGGAAAGAGGAAAACTCTCCAGAGGAGA
GATTTGGATAATGCAATAGAAGCTGTGGATGAATTCGCTTTTCTAGAAGGCACTTTGGAT
TAATTGTGGAGCTGGATGGTCTGAGCCTTGGCTGCATCTGTCACCTTTCCCCTCTGTAAG
CCTCAGCTTTGGAGAAAGTCTGCGCATGTACACAATCTTCTTACTCTTTTTACCCAAGAT
AGAAGAAGCAGAGAGCTCTTGGATAACGTTCTCCACCAAGTCTTCCATTACTTGAGTCTG
TCTTCCAATTCAAGCCTGGATGTAGCTGATGCTGTTTGGGGCAGAGATGAAAGGACTGTT
CTGCATAGCTGGCTTAATGAGCACAGACTAGAATAAAAGGTCTTTGTTCAGCTTCTTTCC
TGTGTTTTATATTGCCTTTGCTCTTGCCCTGTGACTGGGAACCCATGTGATCAGGCACAG
ACTTTCCTCATCTTTCTACCAACCACTCCAAGTCAGTCTTTTTATTAAATTTGTTCTTTC
TCAGCATGTCATTGGAATGTGGATCGATAATATATGGGATACCTCTTCTCCTTAGAAGTC
AAATCGATGTGGTCCCAACAGTTTTATTCAAGTATAATTCATGTGTCATATTCAATTCAA
ACTGTAACATTCGGTGGTTTTTAAAAAAATATTCATAGATATATGTAGTGAGATTTTGAA
CATTTTCCTGTGAATGGATTCACATGAGTCTTGTGTATGGCAAAATTTAGATAATGTTAT
TTAAAGTTAATCTATGCTATGATATGTATTTATACCCTTTAAGTTGTGAA
>ENSMUST00000138508.7 cdna chromosome:GRCm38:5:139253497:139267234:1 gene:ENSMUSG00000025858.12 gene_biotype:protein_coding transcript_biotype:protein_coding gene_symbol:Get4 description:golgi to ER traffic protein 4 [Source:MGI Symbol;Acc:MGI:1914854]
TGGATAAAGCTGCCATGACAGTGGATGACACTGTACACAGTGGCCTCACTGCCTTGAAGC
CCTGTTGGGGGCTGAAGAATCAGTGCTCTGGGAACCCTCTGGCTCATACATGTCTCAGAG
CAAACATGCAGAGGCCCGGGAGCTTATGTACTCAGGAGCATTGCTCTTCTTCAGTCATGG
CCAGAACAGTGCAGCTGACCTGTCCATGCTGGTCCTCGAATCCCTGGAAAAGGCCGAGGT
GGACGTAGCTGATGAGCTTTTGGAAAATCTGGCTAAAGTGTTCAGTTTGATGGATCCAAA
TTCTCCTGAACGAGTAGCTTTTGTGTCCAGAGCCCTGAAGTGGTCCAGTGGAGGGTCTGG
GAAACTGGGCCATCCTCGACTCCACCAGCTGCTGGCCCTCACATTATGGAAAGAGCAAAA
TTACTGTGAGTCTCGGTATCACTTTCTGCACTCCAGTGATGGCGAGGGCTGCGCCAACAT
GCTGGTCGAGTACTCTACTGCCCGAGGCTTCCGAAGTGAGGTGGACATGTTCGTGGCTCA
GGCTGTGCTACAGTTTCTCTGTTTGAAAAATAAGAACAGTGCACTGGTGGTCTTTACAAC
GTACACACAGAAGCATCCATCCATCGAGGATGGGCCGCCCTTTGTTCAGCCCCTGCTCAA
TTTCATCTGGTTTCTGCTGCTGGCCGTGGACGGTGGCAAGC
>ENSMUST00000136088.7 cdna chromosome:GRCm38:5:137553517:137563204:1 gene:ENSMUSG00000029712.14 gene_biotype:protein_coding transcript_biotype:protein_coding gene_symbol:Actl6b description:actin-like 6B [Source:MGI Symbol;Acc:MGI:1933548]
AGTGTTCTGATTGGCCGCCGCTGCGCCCCGCCCCGCCCGGGATCCCGGGAGCTGTCCGGC
CGCCTCGGTGCTGATCCCGCCGCCGCCCACGGGCCGCGAGCAGCGTAGAGAGGGCACTAT
GAGCGGGGGCGTCTACGGCGGAGGCTGACTTCCCCACCACTGTGGGGCTGCTGGCCGCAG
AAGAGGGGGGCGGGCTGGAGCTGGAGGGGGAGAAAGAGAAGAAAGGGAAGATTTTCCACA
TCGACACCAATGCCCTGCACGTGCCTCGGGATGGAGCGGAGGTCATGTCGCCCCTCAAGA
ATGGCATGATTGAGGACTGGGAGTGCTTCCGAGCCATCCTGGATCATACCTACAGCAAAC
ATGTCAAGTCCGAGCCAAACCTGCACCCAGTACTCATGTCGGAGGCTCCGTGGAACACTC
GGGCCAAGCGGGAGAAGCTGACGGAGCTGATGTTCGAGCAGTACAACATTCCTGCCTTCT
TCTTATGCAAGACGGCCGTGCTCACAGC
>ENSMUST00000131935.1 cdna chromosome:GRCm38:4:152026478:152027637:-1 gene:ENSMUSG00000028952.12 gene_biotype:protein_coding transcript_biotype:protein_coding gene_symbol:Zbtb48 description:zinc finger and BTB domain containing 48 [Source:MGI Symbol;Acc:MGI:2140248]
CCGCGCTGTGGGCCGGGCAGTAGTTAGTCTTGTGGGCGGTGGAAGTGGTCTAGGCCGGAG
CAGTGAAGCCGGTATTATGGACGGTTCCTTCGTGCAGCACAGCGTGAGGGTTCTGCAGGA
ACTCAACAAGCAGCGCGAGAAGGGCCAGTATTGCGACGCCACACTGGACGTGGGGGGCCT
GGTGTTCAAGGCGCACTGGAGTGTCCTGGCGTGTTGCAGCCATTTCTTCCAGAGAATCTA
CGGGGATGGCACAGGGGGCAGCGTTGTCCTCCCAGCGGGCTTTGCTGAGATTTTTGGCCT
CCTGCTGGACTTTTTCTACACTGGCCACCTCGCCCTCACCTCAGGGAACAGGGATCAGGT
ACTCTTGGCAGCCAAAGAGTTGAGGGTGCCTGAGGCTGTGGAGCTATGTCAGAGCTTCCA
GCCCCAAACCTCAGTGGGACAGGCACAGAGTGGACTGGGTCAACCTGCCTCCCAGGACGT
GAAAAGCCACCTGAAGGAGCCGACAGACTTGGATGAGGAGGAAGTTTTCAGGACTCTGAG
CCTGGCCTCCGTGGATCAGGAGCCCAGAGACACTGAGCAGCCCCAGCTGGGTACACCTGC
TCAGAGCACCACGGCCTTCCTCTGTGGGAAACTCACGCAGGCTTTGAAGCCTTCT
>ENSMUST00000099929.2 cdna chromosome:GRCm38:2:85330897:85331971:-1 gene:ENSMUSG00000075223.4 gene_biotype:protein_coding transcript_biotype:protein_coding gene_symbol:Olfr987 description:olfactory receptor 987 [Source:MGI Symbol;Acc:MGI:3030821]
TCAGGGATAATGTCTTCAGCCTTCTCTACTCTTCTTTCATTGCAACTCTTCATGTAATTT
TTTTTTTTACTAGCCATGGAACAAAGTAATGACACCAAAGTGACTGAATTCATTCTTCTG
GGATTTGCTGGGCAGCACAAGTCTTGGCACATTCTGTTCATAATATTTCTAATGATCTAT
GTTGTCACACTCATGGGTAACATTGGAATGATCGTACTCATCAAAATTGATTCTTCTCTC
CACACTCCCATGTACTTTTTCCTACAACATCTAGCCTTTGTTGATCTCTGCTATACCTCA
GCTATTACTCCCAAGATGTTAAAAAACTTCACAGAGACAAAAGCTTCCATATCTTTCATA
GGATGTATGTTACAGCTACTAGCCTATGGTACTTTTGCAACCATCGACTGTTTCATCCTA
GCTGCTATGGCTGTGGACCGCTACGTGGCCATCTGTAACCCATTGCGCTATCCCATAGTC
ATGTCCCAGAGACTGTGCATTCTGCTGCTGGTGGGTTCTTATACCATGGGCTTCCTAAAT
GCTTCTGTAAACACAAGTTTTACATTCTCACTGAAATTCTGCAAATCCAATGCCATTAAT
CACTTTTTCTGCGATGAGCCACCCATTCTTGCCCTATCATGCTCCAGTATTGACTTCAGT
ATCATGTTACTGACAGTTTTTGTGGGGTTCAACCTGTTGAGTACTGTGCTGGTTGTCATC
TTTTCTTACATATATATCTTGTCTGCCATCCTAAGGATGTCTTCTGCTGCAGGAAGGAAA
AAGGCCTTCTCCACATGTGCTTCCCACCTGACTGCAGTCACCATTTTCTATGGGACTCTT
GCCTACATGTATCTACACCCTCATACCAATGACTCTCAGGAGCAAGAAAAGGCAGCTTCT
GTATTTTATGGCATAATTATTCCCATGTTGAACCCCTTGATCTATAGTCTGAGAAACCAA
GATGTAATAGAAGCCTTCAAAAAGATAGCGAAGAAATGCTTATAATTTGAACATCTATTT
ATAATTCAATAAAGTTTATCAAGCAAGCTATTTCTGAACCCCAGATATCAAGGCA
>ENSMUST00000176028.1 cdna chromosome:GRCm38:15:89303093:89305095:-1 gene:ENSMUSG00000036529.17 gene_biotype:protein_coding transcript_biotype:retained_intron gene_symbol:Sbf1 description:SET binding factor 1 [Source:MGI Symbol;Acc:MGI:1925230]
GTTCCCTCAGGAAAACCCGTACCCAGCTGTGGCGATGCACAAAGTGCAGAGGCCAGGAGA
GGCCAGTCACCTGCGGCGGACCCACCGGCCATTCCCCCGGCTAGATGAGGGCACAATTCA
GTGGATTGTGGACCAGGCTGCGGCCAAGATGCAGGGCGCACCTCCAGCTGTCAAGGCTGA
GCGGAGGAGCACTGTGCCTTCAGGGCCCCCCATGACGGCCATACTGGAGCGCTGTAGTGG
GCCTCATATCAACAGTGCACGTCGCTTGGAGGTAGTACGGAATTGCATCTCCTATGTGTT
TGAAGGGAAAATGCTTGAGGCAAAGAAGTTGCTTCCGGCTGTACTCAGGGCCCTGAAGGG
GCGAGCTGCCCGTCGCTGCCTTGCCCATGAGCTTCACCTGCACGTACAGCAGAACCGGGC
AGTTCTGGATCATCAGCAGTTTGACTTTGTCGTCCGCATGATGAATTGCTGCCTGCAGGA
TTGCACTTCCCTGGATGAGCATGGCATTGCATCTGCACTGCTGCCTTTGGTCACAGCCTT
CTGCAGGAAGCTGAGCCCAGGGGTGACACAGTTTGCATACAGCTGTGTTCAGGAGCACGT
AGTGTGGAGCACACCTCAGTTCTGGGAGGCCATGTTCTATGGGGATGTGCAGACCCATAT
CCGAGCCCTCTACCTGGAGCCCTCTGATGGCGTGAGCCCCACCCAGGAGACTGGGGAGGC
ACAGTCTCAGGATGATGAACGATCTGCCCTGGATGTGGC
>ENSMUST00000128666.1 cdna chromosome:GRCm38:11:3680362:3683689:1 gene:ENSMUSG00000034543.14 gene_biotype:protein_coding transcript_biotype:processed_transcript gene_symbol:Morc2a description:microrchidia 2A [Source:MGI Symbol;Acc:MGI:1921772]
CTCAAGCTGGCCTTCTGACTTGAACTTGAGTTCCACAAGGAACAGGATCTGTTTGGCAGT
GGCTGTGTGAGCAATCTTGAGGCCCGCAGTTCCTCCTGTCTCTTAGTGAGGCGACAGTCA
CCACACCTTAGAGACACTTCATATCACAGCTGGGCCAGGCTCAGTAGGTTTGCTACCATG
TAGGGTTTAGAATGGATAACTAACTGAGCCCAAAGGAAGGAAGGACTGATAGCATCAAGA
TTCCATGATATTTTTAATCCTTGCTGCAATCACTGTTCATAGGGTGAATCACTGTTTTGT
AATAATAAAGAAGTTGAAGTTCAAGGACATCTTTGCTGGTGAGCCTAGCTCTGAGGAGCC
AGGACTGCAGTAATTGTTGATAGTATGGTTGACCTGTTGAGAGGGGTATTTTTTCTTGCA
GATCTGTGTCTGAAATGGAGGACTCTCCCCTTCCAGCTGAGTTCAGTAGAAACAGATTAC
CCTGATACTTGGGTTTGCTCCATGAACCCTGATCCTGAGCAGGACCGCTGTGAAGCTTCT
GAACAGAAGCAAAAGGTTCCTTTGGGGACATTAAAAAAGGACCCAAAGACACAGGAAGAA
AAGCAGAAGCAGCTGACAGAGAAAATTCGCCAGCAGCAGGAAAAGCTAGAAGCTCTTCAG
AAAACCACGCCCATCCGCTCACAAGCTGACCTGAAGAAATTGCCCTTAGAAGTGACTACA
AGACCTATTGAAGTAAAGCCCAGGAACATAAGGGAGGCGGGTCTCTTCTGGTGTCTAAGC
TCGGTTCAGTGTTCTGTCTGTGGGC
>ENSMUST00000024647.12 cdna chromosome:GRCm38:17:8880426:8982367:1 gene:ENSMUSG00000023868.15 gene_biotype:protein_coding transcript_biotype:protein_coding gene_symbol:Pde10a description:phosphodiesterase 10A [Source:MGI Symbol;Acc:MGI:1345143]
AGGTGCCTTAATCTTCTCTCTCTCAGGATGCCCAAGCATGCTGAACAGGCAGAGGTTTGA
CGGATGAAAAGGTGAAGGCCTATCTTTCTCTCCATCCCCAGGTATTAGATGAATTTGTTT
CTGAAAGTGTTAGTGCAGAGACTGTGGAAAAGTGGCTGAAGAGGAAAACCAACAAAGCAA
AAGATGAACCATCTCCCAAGGAAGTCAGCAGGTACCAGGATACGAATATGCAGGGAGTCG
TGTACGAGCTGAACAGCTACATAGAGCAGCGCCTGGACACGGGCGGGGACAACCACCTGC
TCCTCTATGAGCTCAGCAGCATCATCAGGATAGCCACAAAAGCCGACGGATTTGCACTGT
ACTTCCTTGGAGAGTGCAATAATAGCCTGTGTGTGTTCATACCACCCGGGATGAAGGAAG
GCCAACCCCGGCTCATCCCTGCAGGGCCCATCACCCAGGGTACCACCATCTCTGCCTACG
TGGCCAAGTCTAGGAAGACGTTGTTGGTAGAGGATATCCTTGGGGATGAGCGATTTCCTC
GAGGTACTGGCCTGGAATCAGGAACCCGCATCCAGTCTGTTCTTTGCTTGCCCATTGTCA
CTGCCATTGGAGACTTGATTGGCATCCTTGAACTGTACAGGCACTGGGGCAAAGAGGCCT
TCTGCCTCAGCCATCAGGAGGTTGCAACAGCCAATCTTGCTTGGGCTTCCGTAGCAATAC
ACCAGGTGCAGGTGTGTAGAGGTCTCGCCAAACAGACCGAACTGAATGACTTCCTACTCG
ACGTATCAAAGACATACTTTGATAACATAGTTGCCATAGACTCTCTACTTGAACACATCA
TGATATATGCAAAAAATCTAGTGAACGCCGACCGCTGCGCGCTCTTCCAGGTGGACCACA
AGAACAAGGAGCTGTACTCGGACCTGTTTGACATTGGGGAGGAGAAGGAGGGGAAGCCCA
TCTTCAAGAAGACCAAGGAGATCAGATTTTCCATTGAGAAAGGGATTGCTGGTCAAGTGG
CAAGAACAGGCGAAGTCTTGAACATTCCCGATGCCTACGCGGACCCTCGCTTTAACAGGG
AGGTGGACCTGTACACAGGCTACACCACGAGGAACATTCTGTGTATGCCCATAGTGAGCC
GAGGCAGCGTGATTGGCGTGGTGCAGATGGTGAACAAGATCAGCGGTAGCGCCTTCTCCA
AGACAGACGAGAACAACTTCAAGATGTTTGCTGTCTTCTGCGCACTGGCCTTGCACTGTG
CTAACATGTACCACAGGATCCGCCACTCAGAATGCATCTACAGGGTTACCATGGAGAAGC
TTTCCTACCACAGCATCTGCACCTCCGAGGAGTGGCAAGGCCTCATGCGCTTCAACCTAC
CAGCACGCATCTGCCGGGACATCGAGCTATTCCACTTTGACATTGGTCCTTTCGAGAACA
TGTGGCCTGGGATCTTTGTCTACATGATCCATCGGTCTTGTGGGACATCCTGTTTTGAAC
TTGAAAAATTGTGCCGTTTTATCATGTCTGTGAAGAAGAACTATCGGCGGGTTCCTTACC
ACAACTGGAAGCATGCAGTCACGGTGGCACACTGCATGTATGCCATACTTCAAAACAACA
ATGGCCTCTTCACAGACCTCGAGCGCAAAGGCCTGCTAATTGCGTGTCTGTGCCATGACC
TGGACCACAGGGGCTTCAGTAACAGCTACCTGCAGAAGTTCGACCACCCCCTGGCGGCGC
TGTACTCCACCTCCACCATGGAGCAACACCACTTCTCCCAGACGGTGTCCATCCTTCAGC
TGGAAGGGCACAATATCTTCTCCACCCTGAGCTCCAGCGAGTACGAGCAGGTGCTGGAGA
TCATCCGCAAAGCCATCATCGCCACCGACCTCGCCCTATACTTTGGGAACAGGAAGCAGT
TGGAGGAGATGTACCAGACAGGGTCGCTGAACCTCCACAACCAGTCCCATCGAGACCGTG
TCATCGGCTTGATGATGACTGCCTGTGATCTTTGCTCTGTGACCAAACTATGGCCAGTTA
CAAAATTGACAGCGAATGATATATATGCAGAATTCTGGGCTGAGGGTGATGAGATGAAGA
AGCTGGGCATACAGCCCATTCCTATGATGGACAGAGACAAGCGAGATGAAGTCCCTCAAG
GGCAGCTCGGATTCTACAATGCTGTGGCCATTCCCTGCTATACCACCTTGACGCAGATCC
TCCCACCCACAGAGCCTCTGCTGAAGGCCTGCAGGGATAACCTCAATCAGTGGGAGAAGG
TAATTCGCGGGGAAGAGACAGCAATGTGGATTTCAGGCCCAGGCCCGGCGCCTAGCAAGA
GCACACCTGAGAAGCTGAACGTGAAGGTTGAAGACTGATCCTGAAGTGACGTCCTGATGT
CTGCCCAGCAACCGACTCAACCTGCTTCTGTGACTTCGTTCTTTTTGTTTTCAAGGGGTG
AAAACCCCCTGTCAGAAGGTACCGTCGCATATCCATGTGAAGCAGACGACTCCCTGCTTG
CCGCACACACCTCGGACAGTGAGCAACCCAGGCTCTGCCGTGTTCAGACGTCGGCTACTC
CGTGGCTCCACCTGACCTCCGAATGCTATTTGCTCCCAGGCCAGCACTGCACTGTCTGGA
GGGGGCAGAGACCACAGGAGAGGTTCTTGCCTGCATCCTCCCATGAGGGTGTGGCCAGTT
CCCTGGTTCTGTGCCATGCTGCTGCTTGGTGGCATTGGTTAGGAATGGGACACACGCCCC
TTGTTGTGAAGTTTACATGTGACCTTCTTATAGGTTAACTGAGTTTGTGGCCTGGGACAC
ATGTAATGAAGGTCACAGTCCACAGGTGACAGAGAAATCCAAACTGTTGATTACAGGTGC
ACTACAGGTATGCTCTTTCAGTCTATCTGGGGGCACATAGGTGAGTCTGCTCCACTCAGA
AGGAAGCATACCTCTGCCCTCATCCAGGGGACACAGGGTACATCCCAGGCATCGGGGAAC
TGAAGCTCTCACTTCAAACCATGTCAAAGAATTAAAACACCTCCCCTCCCCCTCACTGTA
GCCTTCGGCAACTGCGCCAATCCCTTTAT
>ENSMUST00000149635.7 cdna chromosome:GRCm38:19:18975962:19001100:-1 gene:ENSMUSG00000036192.15 gene_biotype:protein_coding transcript_biotype:retained_intron gene_symbol:Rorb description:RAR-related orphan receptor beta [Source:MGI Symbol;Acc:MGI:1343464]
CTCAAGTGAAACGGGGAGATATTTTTCAGTCAGGCTTTTCACTGCTCCGTCAGAATGTGT
GAGAACCAGCCCAAAACTAAAGCTGACGGCACTGAGCAAGCATAGCACGCAGCACTCTGT
GGGCAATTACACGAAGATCCATCAAAGCACAAATTGAAGTGATACCATGCAAAATTTGTG
GCGATAAATCCTCCGGGATCCACTACGGAGTCATCACGTGTGAAGGCTGCAAGGGATTCT
TCAGGAGGAGCCAGCAGAACAATGCCTCTTACTCCTGCCCAAGGCAGAGAAACTGTTTAA
TTGACAGAACCAACAGGAACCGTTGCCAACACTGCCGCCTGCAGAAGTGTCTTGCCCTAG
GAATGTCAAGAGATGCTGTAAAGTTCGGGAGGATGTCCAAGAAGCAGCGGGACAGCCTGT
ATGCTGAGGTGCAGAAGCATCAGCAAAGGCTGCAGGAGCAGCGGCAGCAGCAGAGTGGGG
AGGCGGAGGCCCTCGCCAGGGTGTACAGCAGCAGCATTAGCAATGGCCTCAGCAACCTGA
ACACCGAGACCGGCGGCACATACGCCAACGGGCACGTCATTGACCTGCCCAAGTCCGAAG
GTTATTACAGCATAGATTCCGGTCAGCCGTCTCCCGATCAGTCAGGACTGGACATGACTG
GGATCAAACAGATAAAGCAAGAACCTATCTATGACCTCACATCTGTACCCAACTTGTTTA
CCTATAGCTCTTTCAACAACGGGCAGTTAGCTCCCGGGATAACAATGTCTGAGATCGGTA
AGTCCGAGTCTTCCCCAAGTTTCATTTCTGGAATTTCTCCATTGACGGTGTCTTAGTCCT
ACTTAGGGAAGTCGTTTTTCACAGCCCTAGATTAAATTGCATGCATACCTGGTTTCTACT
GAGAAGATAACATTGGTTTAAAATATACTCTCACAATTATCACTAGCCCCTTGCCCTATA
AAAGTTGTTATGAGTGAAGGAAGATGGAAGGAATTGAAAGATGCTATTAGGGATGAATGG
ATGCTGTTGGGTGAATGTGGATTCTTACTGAAGAAAAAACGTTGATGGGAGCAAGAAAAT
GTTCTAATTATCCAAAGTAATGTTACTGAAAGGGAAGTGGACACAATATGGAGTAATACA
ATGAATGATTCTCAAAGATTGCAGGGACTACACCGTAAGTGCAAGTATCCCAGCTTTCTT
CTCTGTAAAGGTATAGCAGGCAGACCAGACCATCGCTATGGATTTGAGGAATCTAAATTG
AAGAATTTGACATGAGCGAGATATTCTGGGGAGAATGCTCACACACAAGTACTTGAGTTT
AATTCTCAGAATCCATATTTTTAAAAGCGTAGTACCCCACATATAATCTCAATACTAAGG
AGGTAGACACAGGCAGACCCCTGGACTTCTTGGCCAACCAGCCTAGACTACTTGAGCTCC
AGAACAGAGATCGAGCCTGTCTCAAAGTAACAAAGTAGATAAGTCCTGAGAAACAACAGC
CAAGTTTATCTCACATACATGTATAGACATATGTAAGCATACACATATGTGCATGTACCC
ACACAAATTCTGTATGGGATTCTGGACCACCACAACAAAGACTATGATCTTGGCAATACA
GAGTAACAAGTTAGTCCCTGACATTTCCCATTATGACGATGACTTTTGACTTCTTAGTGT
ACAGTGTCAGGGTGCCCCATCTCAGGCTAACCCTCTTCTGACATTGTAATATTTTTTGTC
TTTTTAACTCAACAGTCTAGTGAATGCTCAGTGGGTTGATCTAATGAACTGCCACAAAGA
TAAGAACAGATTTTTTAGGGTACTTCCCTCCCTGACAACAGAGCTCCATGTGCACCTTGC
CACAAAGAAGCTAGATTAAAACCAGAAGTGACTGCCTCCAGGCTAGGAGGCAGGCACCTG
AGTTCCAATCCTGGCTCCGTAGTTTGCAGTGTTAAGTAGAGCAAGTCCTTTGACCCCAGA
TCTCTAATCTTTGAAAGGGATAAAGCAGTTTCAGGTCACGGGGATCTCATAAAAAAGACA
ACACCAGACAAGTTCCCACTAAGCCTCTGCTACTGTGCGTAGTGACCATCAAATAAGTGA
CAAGAGCCCACAAGTGTTTTCACTTTACTTCTGGTGAACATATAATGAAATGTTGGCTGT
TCTGGGAGCTTATAACATGCATTTGCGGAAGAAATAATGTCACACAACGATAAACCTGAG
ATGTGACGTCTCTGTTTCAGTGGTGTCTTGTGTGGTAGAAAGTTAAGCTATTGATGTCCC
AACCAAAAGACACCAATAGCTGGACTCAGACTAGTCCACTATATTGTCATCCTTATTATA
TTGAAGATACGTTGTAAAATTTCATTTTCACAAAAGTCTTAAAAGAAAAAAAAAAA
>ENSMUST00000039796.13 cdna chromosome:GRCm38:10:75506283:75517381:-1 gene:ENSMUSG00000033416.14 gene_biotype:protein_coding transcript_biotype:protein_coding gene_symbol:Gucd1 description:guanylyl cyclase domain containing 1 [Source:MGI Symbol;Acc:MGI:1916028]
GGATTAGGCGTGGCTTGAGGCGGCCTAGCCACCGCCTACCCGGCTCTGAACCGCGGTGGC
GGCGGCGGCGGCGGAGGCGGAGGAGGAGGAACTCTGCGCTCACTGGCCGCGCTCGCTGCC
CAGCAGAAGTCGCCGCTGCAATCAGCTCCAGGCCGGGGCCATGGGCGCCCTGCGCCATCC
GGGTCATGAGGACGGAGGCAGAGGCAGCGGGGCAGCCGCTCGAGCCCGGGGACTTTGTGC
AGCTGCCTGTGCCTATCATCCAGCAGCTATATCACTGGGACTGTGGCCTGGCCTGCTCCA
GGATGGTGCTTCGGTACCTGGGCCAGCTCGACGACGGGGAGTTTGAAAACGCCCTGCAGG
AGCTGCAGCTGACCAGGAGCATCTGGACCATCGACCTGGCCTACCTGATGCGCCACTTTG
GTGTGAGACACCGCTTCTGTACCCAGACTCTGGGTGTTGACAAGGGTTACAAAAACCAGT
CCTTCTACAGGAAGCACTTTGACACAGAGGAGACCCGAGTGAACCAGCTGTTTGCACAGG
CCAAGGCCTGCAAGGTGCAAGTGGAGAAATGCACAGTGAGTGTGCAGGACATCCAAGTAC
ACCTGGCGCAGGGCCATGTGGCCATTGTGTTGGTGAATTCCGGGGTGCTACACTGCGACC
TGTGCTCCAGCCCTGTCAAGTACTGCTGCTTTACTCCCAGTGGCCACCGCTGCTTCTGCC
GCACCCCCGACTACCAAGGCCACTTCATCGTCCTGCGTGGCTATAACAGGGCTACCGGCT
GCATCTTCTATAACAACCCAGCCTATGCTGACCGGATGTGCAGCACCAGCATCAGTAACT
TTGAGGAGGCCAGAACTAGCTACGGCACAGATGAGGACATCCTCTTTGTCTACCTGGACA
GCTGACAGCAGGAGCCTGGCATGCCAGGTCCTCAGACCCTATGTTCTATCTCAGCCAGGC
CCACTCAGGATGCCCATGCCCAGGGCAGCAGGCTTCTGGGGTTCAGAATTGTAGCCTCAG
CCTGTTTGACAAAGGTCTTGGGAACTCTGTGACTGCTTTGCCCACCAGTGTCATCATGTC
ATTTGCCCTAAACACCTTGTAGTTGCTGAAGACAACTCAAGAGCATCTAAGGGGAGTATC
TCTCACGACCCTAAATTCTGCCTCCAGCTGTGCCCAGTGAAAGACCTCAAGTCTGCCTCC
AGCCATGCCCAAGGCAGGAACCCTGGAAGAGAAGCGCACATTTGGGAAGAGCACATGCAG
ATCCAGGCCTGTGGCTCGGCCCCGCTCAGCCCCATAGTGGGTGGCAGCAGTGCTCTCTCC
TGCCTCCTGCGGACTCAGGTCTCTGGGGCTGCTCACTAGGCCTTGTAATCACACAGCACA
AGCATACCTCACAGCCACCCTGAGGCTCTCTGACCCTGGGATGCTGAGGCCTTCTTAGCC
TCTAGGTACAGTCTGTAGGATGGAAAGCTTTTAGGAGTGGGCAGGGCCGAATGGATGGGA
GCGGAAGAGAATGTCTTAGGAACAAGGAGTTGACAAGAGACTCCCCAGAGAGTCCTTGCG
TCCACAAGGCCTCCTGATACCAGCTTGGCTTCCCACAGCAAGCTCTAACTCTGAGAGCCT
TTTGAGGATGGGTGCTAGAGGGCCCGTGCCCCTAAAACAGCAGGCAGCTTCCCCCCCACC
CTGGTGTGCACACCAGGAGTGTTTGCACAGAATACTGGGTGTCTTCTGTCTTGAAGAAAG
GCAGTGTCCCCGAGTCACACAGCACAGCAGGTAGCATCAACTAGAGCTAGTTAATGTGTG
TTGTTTTGCTCTTGGGATCGAGACTTCAGTTTCCAATGTGTGGGGAGTCAGACCAGAATA
GATACAGGTACTTTGAAACCACTAACCCTTCTTTACACGGGGCACATAGGCCAGTCCGAG
TTCTTTCTTAACAAGATGGCTGTTCTGGCCTGGCCAGCAGTCTGCATGCTGAAGCTGCAC
CAAAGACAAGCGAATGGGTCATTTCTAAAGAGACCAGGGAGCCCACTCCTCATGGGCTCT
CCGTGGTGAAGAACAAAGGGTACCCCAATGGCCTCTCACCATCACTGTCCTCCAGGGGCC
TCGGACTTTTAGTACTCAAGGCATGATGTGGCAGTAGCTGCTTCCCCTACCACTAGCTGC
CCCCTCATGGTCGTCTGGGGGACAGAGGTGGTCTGTGTTTACAAGGGCAGTCAAGTCCAG
TCACCCATATTACTCATCAATGTTAGACGAAGCCTTGAGCTGAAGGAGGTGCTGTCGGCT
AGGCCTCTACTCTGGGTTTCAGAGAGTAGTATTGGTTTCAGTCTGGTCTCATTTCCATTG
CCTTAACGCTGGGTGGTCAGGGCCCCAAGGAACTCTGGATCTAAGCTCAGGAGTACACAT
AGCAGCTATGGGTATGGGTGTCCTCCTCTGGTGTAACTGTGAGACTAAGTGATAGGAAGA
AGTAAAGCCTTCATAGCGAGTGGATGGGATGAGGTGTGGCACACATCCCCGGGAGTGCTC
GTGGGAAGTGGCCTCCACAGAAGGTAGTCATCTTCATCCTCTAGGACATTTAAAACATGC
TCAGTCCCTGGACCCAGATGATGGCTTCTCAGGGCAAGTCATAAGTTATCAGGTCCACTT
GTCTGGAAGAATAACAAGAAAGCTGCTGCTTTCGAGATCACCCGCCAGAGGCGGGGCACG
AGGCACACTGTGTTATACTGCATGAGCCATGAATTGGGCTAGAGGAAGCCTTGTCATCAG
ATACTGACCATAGCATGTGACACTCAGACTTCTCAGCTCCTGTGCATCCCAGTGTAGGCT
CTGAGGCCACATGGAAACTCTAGATGGTTCTGATCACTCTAGCCACCGGAGGATGAAAGG
GATCTTTTGCATAGCAGAGGATTTTATACACAAATATATTTTGTTTGTAATGAGCCATTC
TCAATAAATATTCTCACCGTACAGTGGTAGCACCCTTTGTCTTGTCGTCATGAAAGCCCT
ATTAGCCTGCAGAGTTCCTGTCTCCCCAAATTGTTGGCTTGACTGCTTGGACCCAGGTCC
TTGGAATGCTGTATCTAGTTTTAGCTGGGACTGGAATTTCATTTTCTGCCTTTGAGGCCT
CAACCAGGCCTTGATGCTGGACAAGGCTAGGATAGACAGCACCTACACATTTCAGAACTC
AGACCGGCTCTTGAAGAAGATGGGACACTTGGCTGAGTTGAGGGAGATAGTGTGTCTATA
AGAAAAAAGCCAGGGGGTACAGTGGGGGACATGAACCTTTCTGTTTTCCTTTGCCCCAGC
CTGCAGCCAGATAACAGGTCTCCTGGGCTTTTGACATAACACTCTGACACCTTCAGAGGA
GGTGACTGATAGATACCCTCAGACAAAATTCAGTTTTTCCAGGCTGAGTGAGAGATTCAT
CAATCCATTTCCTTACAGAAGTTATAGGCAAGCTATCCATCCACCTACCCACCCCACCCC
AGCCATTCTACCCCATCAGC
>ENSMUST00000189414.1 cdna chromosome:GRCm38:4:42969604:42971332:1 gene:ENSMUSG00000028451.12 gene_biotype:protein_coding transcript_biotype:processed_transcript gene_symbol:1700022I11Rik description:RIKEN cDNA 1700022I11 gene [Source:MGI Symbol;Acc:MGI:1914567]
GGCAGTGGTGGTGCAGCTTGTATTCCCAGCATTTGGAAGGCAGAGGCAGGGGCTACAACT
TCTGTACCATTTGGCCTTCTTTGATTGCCTGTGGAAGCAAAAATCAGAGGAGGAGGAAAA
GGAGGAAAAGGAATGCTTATCTCTGAATCCACTAAAACCGTATCATCTTTCCAAAGACAC
TCCTATTGGAAACGGATTTTCTACAGCCCCACCACACCCATCCTGTAGATCTGAGGGCCG
CCCCAGGGCCACAGAGACACAAGAACAAGTACTCATACAGTCCCCAAGCCCTTCTAGATC
CTTCCCTACTTTCCAGACCCTGACCAACCTACCTGTGAGAAGCAAGAGAGCTTCAGGGAG
CTCCCCGCAGCAGACAAAACTCCAGCTCTTCTCGGGTCTTCCCTCTCTATACAATGAGTC
CTTGAAGACTATTTTCCTGAGCTCAGATGGTCCCTCTCCACTAAAGTTGTCTATTTGTCC
TTCTGTCTTTTTAAACAAAGTCCCCTTTCCACCTGCGT
>ENSMUST00000211888.1 cdna chromosome:GRCm38:8:105701647:105703496:1 gene:ENSMUSG00000005699.16 gene_biotype:protein_coding transcript_biotype:protein_coding gene_symbol:Pard6a description:par-6 family cell polarity regulator alpha [Source:MGI Symbol;Acc:MGI:1927223]
AGGGGCGGGGCGGCTCGGGCCAGCGGGCCGGGCTGTGCACCTGCGCCTCGGCGGGCTGCT
GTGGGGCACTGTCCCCCGCCCGCCAGGCCCTGCAATGGCCAGGCCGCAGAGGACTCCGGC
GCGCAGTCCCGATAGCATCGTCGAGGTGAAGAGCAAATTTGACGCCGAGTTCCGACGCTT
TGCACTACCCCGCACTTCGGTGAGAGGCTTTCAGGAGTTCTCGCGATTGCTGTGTGTGGT
ACACCAGATCCCTGGCCTGGACGTCCTGCTTGGCTATACGGATGCTCACGCAGAAGGTGA
CTCGAGTGGCCTGGCTTTTGCCTCCAACTCTCTACAAAGGCGCAAGAAAGGGCTCCTGCT
ACGACCAGTGGCACCTCTGCGCACCAGGCCACCCTTGTTAATCAGCTTGCCCCAAGATTT
CCGCCAGGTGTCTTCAGTTATAGATGTGGACCTACTACCTGAGACCCACCGACGAGTGAG
GCTGCACAAACATGGTTCAGACCGTCCCCTGGGCTTCTACATTCGAGATGGCATGAGTGT
TCGCGTGGCTCCCCAGGGCCTGGAGCGGGTTCCAGGTATCTTCATCTCCCGCCTGGTACG
TGGGGGCCTGGCTGAGAGTACAGGGCTGCTGGCGGTCAGTGATGAGATCCTTGAGGTCAA
CGGCATTGAGGTGGCCGGGAAGACCTTGGACCAAGTGACGGACATGATGGTCGCCAACAG
CCACAACCTCATCGTCACTGTCAAGCCTGCCAACCAGCGTAATAATGTGGTACGGGGGGC
ATCTGGGCGTCTGACAGGGCCTTCCTCTGTAGGGCCTGGGCCTACTGATCCTGACAGTGA
CGATGACAGCAGTGACCTGGTCATTGAGAATCGCCACCCTCCCTGTTCTAATGGGCTGTC
TCAGGGGCCCCTGTGCTGGGACCTGCAACCTGGCTGCCTACTTCCTGGTGCTGGCAGCTC
TCTGCCCTCCTTGGATAGCAGAGAGCAAGCCAATTCTGGCTGGGGGAATGGCATGCGAGG
TGATGTTAGCGGATTCAGCCTCTGACAGGCAAAGATGCAGCCCTTGTCACTTTAGGCTGC
GGGAACATGGCCTGGACTTTCCAGCTGGGTAGAGAAGATTAGCTTGCTCACAGAGCCCTC
TCAGTCTGGTGAACATTAAAGGTTTTCTACAAATGTAGA
>ENSMUST00000196068.4 cdna chromosome:GRCm38:5:136693146:136701094:1 gene:ENSMUSG00000005474.9 gene_biotype:protein_coding transcript_biotype:protein_coding gene_symbol:Myl10 description:myosin, light chain 10, regulatory [Source:MGI Symbol;Acc:MGI:1891705]
CTAGGTCTTGTCCAGTTGACACTTGTGAAACTCTGTACAGGGCTTTCAGCCGGCTGCTAT
TTGTATGGGGAAGACGGGCAGAGCTCCCTGGACCACGGTGTTCAGGGACCCGTGGCTGGC
ACTGGTGACTTCGGACCTCTGAAAGAGACAACAGCTACAGGTTTTATCTCTTGTGCCTAG
GCACCCAGAAGAGCCCGCAAGAGAGTAGAAGGCACAGCCAGCTCCAATGTCTTTTCGATG
TTCGATCAGTCCCAGATTCAGGAGTTTAAAGAGGCCTTCACTATCATGGACCAGAACCGC
GATGGCTTCATTGACAAGGAGGACCTGAGGGACACCTTTGCTGCACTGGGTCGCATAAAT
GTCAAGAACGAGGAATTGGAAGCCATGGTGAAGGAGGCTCCGGGGCCCATCAACTTCACA
GTCTTCCTGACCATGTTTGGGGAGAAACTCAAGGGCAGCCACTGCGCCGAGCTTTTTTAT
GAGTCTTCCAGGCCGCAGAGCAGAGGCCCTCTCTGGGGACAAGGCAGGGAGTGGCTGGCT
GAGGCACGGACCCAGAAGAGACTATACTGCACGCCTTCAAAGTGTTTGACACTGAAGGAA
AAGGCTTTGTCAAGGCTGACTTCATTAAGGAAAAGCTTATGACGCAGGCTGACCGGTTCA
GTGAGGAGGAGGTCAAGCAGATGTTTGCAGCTTTCCCGCCAGATGTCTGTGGCAACTTAG
ACTACAGGAATCTGTGCTACGTCATCACACACGGCGAGGAGAAGGACTAGATGTGTCTCC
TCCATACCTGGAGTCAGCCAAGATGGGGTTGGGTGGGCAGGGGGCAGTACAGGGCTATCA
TAGGTAGGGAAACAGTCTCCATCACCCCCGGAGTCCGGAGCTGAAGTGGGAATAAATAAC
ACAGAGATGTG
>ENSMUST00000206870.1 cdna chromosome:GRCm38:11:74207000:74211379:-1 gene:ENSMUSG00000070377.5 gene_biotype:protein_coding transcript_biotype:protein_coding gene_symbol:Olfr43 description:olfactory receptor 43 [Source:MGI Symbol;Acc:MGI:1333770]
GAGAGTGATGTTTCAGGAGACTTTAAAAGCTGCTGGTAGGTCTGAGGACATTGGAGAGAG
AGCACTTATGACAGCATGATCTAGACACACGGCAGAAGCAGCCATATCACCAGCATGCTG
TTCCTAGACCCTCACAAACGCTCCACAAGGGTCCTGGACCCCTCTCCAGCTGTGAAGACA
AACCAGTCACTTTCAACTTCTCAACAATGAATCCTATCTCTGTTTCTTAGCTTCCATGAA
ATATTGTCTTGAGCCACCAGCTCCGTGGCAATTCTCTGAATTAAATCATCATCAACAGGA
GCCATGAGAGAAGAAAACGAGTCTTCTACCACAGATTTCACTCTCCTGGGAGTTACAAGG
CAGCGGGAGCAGGAATATTTCTTCTTCATCCTCTTCCTGTTCATTTACCCCATCACAGTG
TTTGGGAACATGCTCATCATCCTAGCCATTCACTCTGACACTCGCCTCCATAACCCTATG
TACTTTTTCCTGGCCAACCTCTCCCTTGTTGACATCTT
>ENSMUST00000125225.1 cdna chromosome:GRCm38:4:126850517:126853551:1 gene:ENSMUSG00000028830.14 gene_biotype:protein_coding transcript_biotype:processed_transcript gene_symbol:AU040320 description:expressed sequence AU040320 [Source:MGI Symbol;Acc:MGI:2140475]
GCTGACAGAATCAGGGCAGCTATTACCAAGGCTGTTCAGCGAGAGAAGAATTAAATTGAA
CCCTGCAGAACGGAGAGTGAGGAATGGCAAGGCTGTAGACTGCCTGACAGAAGCACAACT
CCTCTGACATCGCACTGTTAACAGGCAGCAAACAGAAAGGCCCCACGCTGAGCAGCAGCC
TGATGCATTCTGAATCGGAGCTGGACAGCGACGATGCCATCTTCACATGGCCAGACCGGG
AGAAGGGCAAACTACTGTATGGTCAGAATGGCTCTGTGCCAAACGGGCAAACACCTTTGA
AGTCCAGGAGCGCACGGGAGGAGATCTTGTAGCCCCCTGATCTGTCTCAACAGTCTGGGC
CTCAGTGCTAGGGGCCAGAGCACCTCTAGGCTGATTCCTCACCTTTTGGGTCTGAGGGCA
GCTGCTCTCCCAGCATGTGCTGGCCACTCCATCCCAAAAGCCCCCATCAGAACTGCTGGT
ACTTGAATCCTCAGATACTTTATAGGAGCCCTTGAATGAAGCTGTGAATG
>ENSMUST00000065842.6 cdna chromosome:GRCm38:6:5113459:5116508:1 gene:ENSMUSG00000032827.15 gene_biotype:protein_coding transcript_biotype:retained_intron gene_symbol:Ppp1r9a description:protein phosphatase 1, regulatory (inhibitor) subunit 9A [Source:MGI Symbol;Acc:MGI:2442401]
TTGCTCTTCTCATCTTGAGCTGTTTTGATGACTGACTGATTGTATATAACAATAGGGTTT
TATCTTAAAAAGCTAATAGTGTGGAGAGATGGTGCTACAGACATGCCCAAATTATTTTTG
CCTTGACATTTGTTTTCTCCAGCTTCAAGCAGCCGAAAATGAGAAAGTAAGGTGGGAACT
AGAAAAGAACCAACTGCAACAGAATATAGAAGAGAATAAAGAACGGATGCTGAAGTTGGA
GAGCTACTGGATCGAGGCTCAGACATTATGTCATACGGTGAATGAGCATCTCAAAGAGAC
TCAGAGCCAGTACCAAGCCCTGGAAAAGAAATACAACAAAGCAAAGAAGCTGATCAAAGA
CTTCCAGCAAAAAGAGCTCGATTTCATCAAGAGACAGGAAGTAGAAAGAAAGAAGCGGGA
GGAGGTGGAAAAGGCTCACCTGCTTGAAGTCCAAGGCCTGCAAGTTCGGATTAGAGATTT
GGAGGCTGAGGTGTTCAGACTACTAAAGCAAAATGGGACCCAGGTTAACAACAACAACAA
CATCTTTGAGAGAAGACCATCTCCCGGGGAAGTCTCGAAAGGAGACACTATGGAGAATGT
GGAAGTCAAGCAAACATCCTGTCAGGACGGCTTGAGCCAAGGGCTGGGAAGTGGCTCAGT
TGGTAAAGTGTTCTCAACTCCATATAAGGATCTCAACTCAGATTCACAGCACTGAGGTAA
AATGCTGTGGGCAAGGTGCATATCCGTAACCCCAGCGCTAGGAGACGGAGCGGAAGGAAG
GACGGACGGACGGATGAGGGTCTCTGGGACCTGCAGTCTAGTCAAGAGAGCTGAATCTAA
ACTCCAGGTTCACTGACAGACCTTTTTTTAAAAAAAAATAAAATA
>ENSMUST00000103203.7 cdna chromosome:GRCm38:2:129592914:129632228:1 gene:ENSMUSG00000037902.18 gene_biotype:protein_coding transcript_biotype:protein_coding gene_symbol:Sirpa description:signal-regulatory protein alpha [Source:MGI Symbol;Acc:MGI:108563]
GCGATCGGCCGCCACTTCCCCAGTCCACCTTAAGAGGACCAAGTAGCCAGCCCGCCGCGC
CGACCTCAGAAAAACAAGTTTGCGCAAAGTGCCGCGGCCCATGGAGCCCGCCGGCCCGGC
CCCTGGCCGCCTAGGGCCGCTGCTGCTCTGCCTGCTGCTCTCCGCGTCCTGTTTCTGTAC
AGGAGCCACGGGGAAGGAACTGAAGGTGACTCAGCCTGAGAAATCAGTGTCTGTTGCTGC
TGGGGATTCGACCGTTCTGAACTGCACTTTGACCTCCTTGTTGCCGGTGGGACCCATTAG
GTGGTACAGAGGAGTAGGGCCAAGCCGGCTGTTGATCTACAGTTTCGCAGGAGAATACGT
TCCTCGAATTAGAAATGTTTCAGATACTACTAAGAGAAACAATATGGACTTTTCCATCCG
TATCAGTAATGTCACCCCAGCAGATGCTGGCATCTACTACTGTGTGAAGTTCCAGAAAGG
ATCATCAGAGCCTGACACAGAAATACAATCTGGAGGGGGAACAGAGGTCTATGTACTCGC
CAAACCTTCTCCACCGGAGGTATCCGGCCCAGCAGACAGGGGCATACCTGACCAGAAAGT
GAACTTCACCTGCAAGTCTCATGGCTTCTCTCCCCGGAATATCACCCTGAAGTGGTTCAA
AGATGGGCAAGAACTCCACCCCTTGGAGACCACCGTGAACCCTAGTGGAAAGAATGTCTC
CTACAACATCTCCAGCACAGTCAGGGTGGTACTAAACTCCATGGATGTTAATTCTAAGGT
CATCTGCGAGGTAGCCCACATCACCTTGGATAGAAGCCCTCTTCGTGGGATTGCTAACCT
GTCTAACTTCATCCGAGTTTCACCCACCGTGAAGGTCACCCAACAGTCCCCGACGTCAAT
GAACCAGGTGAACCTCACCTGCCGGGCTGAGAGGTTCTACCCCGAGGATCTCCAGCTGAT
CTGGCTGGAGAATGGAAACGTATCACGGAATGACACGCCCAAGAATCTCACAAAGAACAC
GGATGGGACCTATAATTACACAAGCTTGTTCCTGGTGAACTCATCTGCTCATAGAGAGGA
CGTGGTGTTCACGTGCCAGGTGAAGCACGACCAACAGCCAGCGATCACCCGAAACCATAC
CGTGCTGGGATTTGCCCACTCGAGTGATCAAGGGAGCATGCAAACCTTCCCTGATAATAA
TGCTACCCACAACTGGAATGTCTTCATCGGTGTGGGCGTGGCGTGTGCTTTGCTCGTAGT
CCTGCTGATGGCTGCTCTCTACCTCCTCCGGATCAAACAGAAGAAAGCCAAGGGGTCAAC
ATCTTCCACACGGTTGCACGAGCCCGAGAAGAACGCCAGGGAAATAACCCAGATCCAGGA
CACAAATGACATCAACGACATCACATACGCAGACCTGAATCTGCCCAAAGAGAAGAAGCC
CGCACCCCGGGCCCCTGAGCCTAACAACCACACAGAATATGCAAGCATTGAGACAGGCAA
AGTGCCTAGGCCAGAGGATACCCTCACCTATGCTGACCTGGACATGGTCCACCTCAGCCG
GGCACAGCCAGCCCCCAAGCCTGAGCCATCTTTCTCAGAGTATGCTAGTGTCCAGGTCCA
GAGGAAGTGAATGGGGCTGTGGTCTGTACTAGGCCCCATCCCCACAAGTTTTCTTGTCCT
ACATGGAGTGGCCATGACGAGGACATCCAGCCAGCCAATCCTGTCCCCAGAAGGCCAGGT
GGCACGGGTCCTAGGACCAGGGGTAAGGGTGGCCTTTGTCTTCCCTCCGTGGCTCTTCAA
CACCTCTTGGGCACCCACGTCCCCTTCTTCCGGAGGCTGGGTGTTGCAGAACCAGAGGGC
GAACTGGAGAAAGCTGCCTGGAATCCAAGAAGTGTTGTGCCTCGGCCCATCACTCGTGGG
TCTGGATCCTGGTCTTGGCAACCCCAGGTTGCGTCCTTGATGTTCCAGAGCTTGGTCTTC
TGTGTGGAGAAGAGCTCACCATCTCTACCCAACTTGAGCTTTGGGACCAGACTCCCTTTA
GATCAAACCGCCCCATCTGTGGAAGAACTACACCAGAAGTCAGCAAGTTTTCAGCCAACA
GTGCTGGCCTCCCCACCTCCCAGGCTGACTAGCCCTGGGGAGAAGGAACCCTCTCCTCCT
AGACCAGCAGAGACTCCCTGGGCATGTTCAGTGTGGCCCCACCTCCCTTCCAGTCCCAGC
TTGCTTCCTCCAGCTAGCACTAACTCAGCAGCATCGCTCTGTGGACGCCTGTAAATTATT
GAGAAATGTGAACTGTGCAGTCTTAAAGCTAAGGTGTTAGAAAATTTGATTTATGCTGTT
TAGTTGTTGTTGGGTTTCTTTTCTTTTTAATTTCTTTTTCTTTTTTGATTTTTTTTCTTT
CCCTTAAAACAACAGCAGCAGCATCTTGGCTCTTTGTCATGTGTTGAATGGTTGGGTCTT
GTGAAGTCTGAGGTCTAACAGTTTATTGTCCTGGAAGGATTTTCTTACAGCAGAAACAGA
TTTTTTTCAAATTCCCAGAATCCTGAGGACCAAGAAGGATCCCTCAGCTGCTACTTCCAG
CACCCAGCGTCACTGGGACGAACCAGGCCCTGTTCTTACAAGGCCACATGGCTGGCCCTT
TGCCTCCATGGCTACTGTGGTAAGTGCAGCCTTGTCTGACCCAATGCTGACCTAATGTTG
GCCATTCCACATTGAGGGGACAAGGTCAGTGATGCCCCCCTTCACTCACAAGCACTTCAG
AGGCATGCAGAGAGAAGGGACACTCGGCCAGCTCTCTGAGGTAATCAGTGCAAGGAGGAG
TCCGTTTTTTGCCAGCAAACCTCAGCAGGATCACACTGGAACAGAACCTGGTCATACCTG
TGACAACACAGCTGTGAGCCAGGGCAAACCACCCACTGTCACTGGCTCGAGAGTCTGGGC
AGAGGCTCTGACCCTCCACCCTTTAAACTGGATGCCGGGGCCTGGCTGGGCCCAATGCCA
AGTGGTTATGGCAACCCTGACTATCTGGTCTTAACATGTAGCTCAGGAAGTGGAGGCGCT
AATGTCCCCAATCCCTGGGGATTCCTGATTCCAGCTATTCATGTAAGCAGAGCCAACCTG
CCTATTTCTGTAGGTGCGACTGGGATGTTAGGAGCACAGCAAGGACCCAGCTCTGTAGGG
CTGGTGACCTGATACTTCTCATAATGGCATCTAGAAGTTAGGCTGAGTTGGCCTCACTGG
CCCAGCAAACCAGAACTTGTCTTTGTCCGGGCCATGTTCTTGGGCTGTCTTCTAATTCCA
AAGGGTTGGTTGGTAAAGCTCCACCCCCTTCTCCTCTGCCTAAAGACATCACATGTGTAT
ACACACACGGGTGTATAGATGAGTTAAAAGAATGTCCTCGCTGGCATCCTAATTTTGTCT
TAAGTTTTTTTGGAGGGAGAAAGGAACAAGGCAAGGGAAGATGTGTAGCTTTGGCTTTAA
CCAGGCAGCCTGGGGGCTCCCAAGCCTATGGAACCCTGGTACAAAGAAGAGAACAGAAGC
GCCCTGTGAGGAGTGGGATTTGTTTTTCTGTAGACCAGATGAGAAGGAAACAGGCCCTGT
TTTGTACATAGTTGCAACTTAAAATTTTTGGCTTGCAAAATATTTTTGTAATAAAGATTT
CTGGGTAACAATAA
>ENSMUST00000141444.1 cdna chromosome:GRCm38:11:78167254:78168033:-1 gene:ENSMUSG00000017405.14 gene_biotype:protein_coding transcript_biotype:retained_intron gene_symbol:Nek8 description:NIMA (never in mitosis gene a)-related expressed kinase 8 [Source:MGI Symbol;Acc:MGI:1890646]
TCAGTCCTTATTGCCTTCCTCCTCGTTCTAAGGTTCAGAGCCTTAGGATTTGTCTCTTGG
AGCTATAGATCCTAGCAATCCCTGCAGAGACTCCCTGCGGTGGGAGAAAGGCAGGCGGCT
GATACAAACTTCTGGCTCCATCCTTAGGTTCAACAAGCTAGGCTTGGACCACCTATCCCT
GGACGAGGAGCCTGTTCCCTACCAGCAAGTGGAGGAGGCCCTGAGCTTCACACCACTGGG
CTCTGCACCTCTGGACCAGGAGCCCCTGCTGTGTGTGGACCTTGGCACTGCTCATTCAGC
TGCTATCACTGGTGTGTAGGACCTAGGCATGGGAGGCCTGCAGGGGATTCGCCGGGCTTT
GTCCAGACTTCTGCACCACTGTCCTTTCCTTGCTTGTCTTCTGTCTCCACAGCTTCTGGG
GACTGCTATACTTTTGGCAGCAATCAACATGGACAGCTGGGCACCAGTTCCCGCAGGGTC
AGCAGGGCACCCTGTCGGGTCCAAGGCCTGGAGGGCATCAAGATGGTGATGGTGGCCTGC
GGGGATGCCTTCACTGTGGCCGTTGGGGCAGAGGGGGAAGTGTATTCTTGGGGCAAAGGA
ACCCGAGGCCGACTGGGAAGGAGGGA
>ENSMUST00000170324.1 cdna chromosome:GRCm38:3:89946436:89947351:-1 gene:ENSMUSG00000060671.12 gene_biotype:protein_coding transcript_biotype:retained_intron gene_symbol:Atp8b2 description:ATPase, class I, type 8B, member 2 [Source:MGI Symbol;Acc:MGI:1859660]
CTTCAGCCTTGGTGGCAAGCACCCTCACTTGCTGAGCCATCTCACTAGCTCACGGTGTTG
TTATTTTTGGTGGGGTTTTGTTTTGTTGTGTTGAATACATTTAAGATCTTGATAGATAAT
GAATACATTTAGTTTCTATTTTTCCTGAGGTAAAAGTATTTAAATGAGCACGGCCTGGCA
TTACATTATGCTTATGATCTCAGTATTTGGCAAATAGAACTAGAAGGATTAGAAGTTTGG
GGCTAGTCTGGGCTACATGAGCCCTTGTCTCAACAAATCAACCAGGAGGGTCATCACATA
AAAGCACTAAGGCCAATCATTATGGCATGAGTTTGATTCTAGAGCCCATATGGTAGGAGG
AGGTAGCCAACTTCCTTTGACCATGTGTGTCATGTGTGCTCTGATGCACAGACACATACA
GACACAAATAATAAAATATTGTTAAACAATTTAAAAAATCCAACCAAAGATTATCTCAGC
TATCTGTTGAGACTTGAGTAGCAGTTTTCTTGCTGTGTTTTCTAGAATTCTTTTCATTTG
ACTTTTCCAACCCTTCCTCCAGGAGTATGCAGGGGACGGGCTGAGGACCCTGGTGTTGGC
CTACAAAGACCTGGATGAAGAGTACTATGAGGAGTGGGCCAGGAGACGCCTCCAGGCTAG
CCTGGCCCAAGACAGCCGAGAGGACAGGCTAGCCAGCATCTATGAAGAGGTTGAGAGTGA
CATGATGCTGCTGGGTGCCACGGCCATTGAGGACAAGCTTCAGCAGGGAGTCCCAGAGAC
CATTGCCCTCTTGACTCTGGCCAACATCAAGATTTGGGTGCTAACAGGAGA
>ENSMUST00000155500.1 cdna chromosome:GRCm38:11:100719977:100738176:-1 gene:ENSMUSG00000019173.11 gene_biotype:protein_coding transcript_biotype:protein_coding gene_symbol:Rab5c description:RAB5C, member RAS oncogene family [Source:MGI Symbol;Acc:MGI:105306]
AGTGGAGGCCGGAGCCTGGGACACCGCCGGGGGTGGGGGGGAGAGGAGCGGAGTCTGTGG
AAGCCCCGGCCCAAAGTAACGCTGCTGCCCGGAGCCGCGACTGATTTCCTGAAGTAAGTA
CTCTGAGTTCCTAGAACATGCATGGGCATTGTGAGGAAGCTCTCCCGATGAAACTGCACG
GGCCTTGTCTTTCCTGTCTGGGTGAATGAGAAAGCATCTTACCTATGCCATGTCTAAATG
ACATTTCTGTTGGAGGCCTCCCTTCCCATTAAGTGCCTCTTTGCATAGCACCGGCCCCAC
CCCCACGCTCACTGGTACTACTACAGAGCAGCGCGCCATGGCGGGTCGAGGAGGTGCAGC
ACGACCCAATGGACCAGCTGCTGGCAACAAGATCTGTCAGTTTAAGCTGGTCCTCTTGGG
CGAGTCTGCCGTGGGCAAGTC
>ENSMUST00000215418.1 cdna chromosome:GRCm38:11:73774849:73780640:-1 gene:ENSMUSG00000070383.5 gene_biotype:protein_coding transcript_biotype:protein_coding gene_symbol:Olfr389 description:olfactory receptor 389 [Source:MGI Symbol;Acc:MGI:3030223]
TCCATAGATGGCAAGAAGGGGACATGTAAGAAGATGTTGGCTGCAGAGCATGTTCTTTTC
TGTTCTTATAATGAATAAAGGTGACCAGGATCTGAAGCAGGAATCGTAATACACCTTCAT
TCATCCTAGATAAATTTTCAGGAAGGACATTACTGTCTTCTAAACTACAGATCTTGCACT
TCCAGTTTTATGATAGCATGATGGGCAGTTTTCAGGCTATGTCTCAGGCTACAGAATAGC
CAGGAAATCTTCATGAATACTGGGTTATGAACAGGCATGACCTTTCCTGCAAGAAGTTTA
CAGTCTGTCAACAATAGCTGGTACTGAATGATAAGCTATGAAATGAGTACAAGATGGTAT
GAGACCATTGTAGCAGGTCTAACTATATAGGGATACAAAGAAATTATAACTCAGTATAAC
TCAATAATTCAATGTCATATTGTGGAACCATAAAACGAACAAGATACACCATAGAGGAGA
AGATGTGATAGGTAAGGAGAATATTAAGTTAGAAATGATAGAGTCACAAACTTCAATTTG
GACTACAGAACTGCTGAAGAGTAAAGTGCATATGTGCCATGTGAGGCCGTATTTGGCTGT
AGTAACTGATAGAAGTTGAATAAGCAACCAATGTTTGGGTATGCTACAGGAATTGTGTTC
TTAAAAAGAATATGGTCATCTAATGAATGAATTTGGAGAGAACTGTATTTATATTTCATA
ATGCCAGTGGGTTAAACCTACTGAATAAAATTGTGTTGAGACATGGGAAGAGGTTGAAAT
TGAATGTTGACTTCAACATTTAACGTAGGAAATGATGGCATTCATTTCTAAGAATGCAAT
TAGATAATTTTGAATAACTTATCCAGTTATTCAAAGAAGAGAATGAAGATGAGAAATGTA
TGAGGTCCCGGGTTGGTGTCCAAGTCATTACAGGCAGAACATGACTGGAAACAACCAAAC
TTTGATATCAAAGTTCCTCCTTCTGGGTCTGCCCATCTTGTCAGAGTATCATTTCCTGTT
CTATGCCCTGTTCCTGGCCATGTACCTCACCACTATCCTGGGAAACCTGCTAATCATTGC
CCTTGTTCGACTGGATTCCCATCTCCACACACCAATGTACTTGTTTCTCAGCAACTTGTC
CTTCTCTGATCTCTGCTTTTCCTCTGTCACAATCCCCAAATTGCTTCAGAACATGCAGAG
CCAAGTACCATCTATATCTTATGTTGGCTGCCTGACACAGCTGTACTTCTTTATGGTTTT
TGGAGATATGGAAAGCTTTCTTCTTGTGGTCATGGCCTATGATCGTTATGTGGCCATCTG
CTTTCCTTTGCATTACACCAGCATCATGAGTACCAAGTTCTGTACTTCACTAGTGCTACT
ACTGTGGATGCTGACAACATCTAATGCCTTGATGCACACCTTGCTCATGGCTAGATTGTC
TTTTTGTGAGAAGAATGTGATTCTCCGCTTTTTCTGTGACATTTCTGCTCTTCTGAAGTT
GTCTTGCTCAGACACTTTTGTTAATGAGTTGATGATATTTATCATGGGAGGTATCATTAT
TATTATTCCATTCCTACTCATAGTTATGTCCTATGTAAGGATTTTCTTCTCCATTCTCAA
GGTCCCATCTACACAGGGCATCCACAAGGTCTTTTCTACATGTGGATCCCATCTGTCTGT
GGTGTCTCTGTTCTATGGAACAATTATTGGTCTATACTTATGCCCATCAAGTAATAATTC
CACTGTAAAAGAGAGTGCCATGGCTATGATGTACACAGTGGTGACTCCTATGCTGAACCC
CTTCATCTACAGTCTGAGGAACAGAGACATGAAGAGAGCCCTAATAAGAGTTATCTGCAG
TAAGAAAATCTCTCTGTAATGGAAGTACTTTAGAATGATACCTAATTTGATGTAATAAAT
GTGTTGATATTAATATTCTATATCAGATATTGTCTCTCATCATAGGACCTACAAGGATGG
AACATGCTACATAATTGTTCAATACATTAAAGGGTACAGGTTTGGTATAGTAGTCAAAGA
AGAAAGGTTGTCTTTGATACCTGGCTACAACTTCCTCCTTACCTTGCATAAAAATCCTGA
ACATTTACAGTGAATGAGGGACTGTCTAATATGATCTCTGTTCCCCTTATGTTACTGCAA
AATTTTATCATGTTACTCTGATTTCTGTGTTCACAGATATATCAGTTGACATACTTTACA
TAATAGATTTATGACACTGGATTACAATATAATCTTTTCACTAACCTTCTTCTTTCTAGT
CTTTCCTACATGTCCTCCCTTACTGATTTTGACATTATTTTTTCTCTTGACTTTCCATAT
TTTCTACCTATGTTATATTTTTTCTGACTCATCTTGACCCTTAACAAATTTGTCAGAATC
ACTTTGTATGATTGTTATTAATAACTAGGGATCACTCCATTTACTTCTTTAAGATGAAGG
AAAGAAGAAAGAAACCTAAAAGCTGCTAAACCCTCATGTAATTCATATTTTACTTTGTAA
AACATCCATTTCTAGTGGACAGCTTTATTTAACACTCATGACAATCTAAAAGAGATAGAG
AAGGTGCTGTTTTGTAGACTGAAGGATATGAGGTTCAATGACTTCTTATCTCACATATAG
GGAGAATGTGTATGAGACCATAGACTGCTTCTACTTTTTTGTCTGATTTCTGTAGAAAGA
AGATTTTTCTTTATTTTTTATATTCTTTGCTTAACTACAGCATGGAGTAACCTTGGTCTT
TTTATTTCCTTAATTGTCTTTGATAGGTGAAGACACAAATACAATTGTTTTTACTCCACT
CATCATTAGCCCCCTGCCACATCATCTCCATGCTAGTCCTGCCTCTAAGGGCGTCTCACT
GCCTGAGAAACATACTCACTTGAGCATCTGTGTAACCATCAATAAAAATATGCATACCTT
GATCTCTTCTCTTTTCACATAGTCTTCTCTTTGTACTTTAACCTGTTTATTGAATTATGA
TATTGTCTCCCAACCAGTGATCATGTGATCACTTCTATGTACACACATACCTGCTGTTTC
CATAGCTAAACTCTGAAATATTGTCATTGTATAACAGATTTATAAGTGACATGAAAGACA
ATGTGTAGATTAAGTCTGTTTCCTTCTCATGTGAAAAATAAAGTTTAAAACACAGAAATG
TTAAATGGCTTTGACATTATGTTTAATAGATATAGAAAATAATAAAAACCTCTGTTGAAC
AATGTAAAGAAATACCACAATGGAAAAATATAGCCTACAATATGTAGGTCTTCAAACATA
TTTTTAAAAATTCTACTGGCACATAAAAAATAAAGGTGTATTAAGACAATACGGTGTGAT
GAATAGCATCTGTAATATAGATGAACTGTGTGAGAGTGGAAGTTGTTTAAAGAGAAG
>ENSMUST00000194315.1 cdna chromosome:GRCm38:10:74355859:74632667:1 gene:ENSMUSG00000052613.16 gene_biotype:protein_coding transcript_biotype:protein_coding gene_symbol:Pcdh15 description:protocadherin 15 [Source:MGI Symbol;Acc:MGI:1891428]
CACTCCATCTGCACAGTGTACATCGAGGTGCTTCCTCCTAACAACCAGAGCCCTCCCCGC
TTCCCGCAGCTGATGTACAGTCTGGAAGTCAGCGAGGCCATGAGGATCGGTGCTATTTTA
TTAAATCTACAGGCAACTGATCGAGAGGGAGATCCAATCACATATGCCATCGAGAATGGA
GACCCTCAGAGAGTTTTTAATCTTTCAGAAACCACAGGGATTCTCAGCCTAGGGAAGGCT
CTAGACCGCGAGAGCACAGACCGCTACATCCTCATCGTCACAGCCTCAGATGGCAGACCG
GATGGAACCTCAACTGCCACTGTGAACATAGTGGTGACGGACGTCAATGACAACGCTCCC
GTGTTCGATCCCTATCTGCCCAGGAACCTCTCTGTGGTGGAGGAAGAAGCCAATGCCTTT
GTGGGTCAAGTCCGGGCAACAGACCCAGATGCTGGGATAAACGGCCAAGTTCACTACAGC
CTGGGGAACTTCAACAACCTCTTCCGCATCACATCCAACGGGAGCATTTACACAGCCGTG
AAGCTGAACAGGGAAGCCAGGGACCACTATGAACTGGTTGTCGTGGCAACAGATGGAGCA
GTCCACCCTCGACATTCAACTCTGACACTGTACATCAAGGTGTTGGACATTGATGATAAC
AGTCCTGTTTTTACCAATTCAACGTACACAGTTGTCGTTGAAGAGAATCTGCCAGCCGGG
ACCTCCTTTCTTCAAATAGAGGCCAAGGATGTTGACCTTGGAGCCAATGTGTCATATCGG
ATCAGAAGCCCAGAAGTGAAACACCTTTTTGCACTGCATCCATTCACTGGAGAATTGTCT
CTTCTGAGGAGTTTGGATTATGAGGCCTTTCCGGACCAGGAGGCAAGCATCACATTCTTG
GTGGAGGCCTTTGACATTTATGGGACTATGCCACCTGGTATAGCAACAGTCACGGTAATT
GTGAAGGACATGAATGACTACCCTCCAGTGTTTAGCAAACGCATCTACAAGGGGATGGTG
GCTCCAGATGCAGTCAAGGGGACACCAATCACCACCGTTTATGCTGAAGATGCGGACCCA
CCTGGGATGCCTGCAAGTAGGGTGAGGTATCGAGTGGACGACGTGCAGTTTCCATACCCA
GCCAGTATTTTTGATGTAGAGGAAGATTCTGGAAGAGTAGTAACCCGCGTCAATCTTAAT
GAAGAGCCTACTACGATTTTCAAGCTGGTGGTTGTGGCTTTTGATGACGGCGAACCTGTG
ATGTCCAGCAGTGCCACGGTGAGAATTCTTGTCTTACATCCTGGAGAGATCCCACGCTTC
ACCCAAGAGGAATACAGACCTCCTCCTGTAAGTGAGCTTGCGGCCAGAGGGACTGTAGTT
GGTGTCATTTCTGCTGCTGCCATTAATCAGAGCATCGTGTACTCCATTGTGGCAGGAAAT
GAGGAAGACAAGTTTGGAATCAACAATGTCACTGGGGTCATCTATGTGAATTCACCATTG
GATTACGAGACAAGGACCAGCTATGTGCTCCGGGTACAAGCAGATTCTCTGGAAGTGGTC
CTTGCCAATCTCCGAGTCCCTTCAAAAAGCAATACAGCTAAGGTGTACATTGAGATTCAG
GATGAAAACGATCACCCCCCAGTGTTCCAGAAGAAATTCTACATTGGAGGTGTGTCTGAA
GACGCAAGGATGTTCGCATCTGTGCTCAGAGTGAAGGCCACCGACAGGGACACGGGTAAT
TACAGTGCCATGGCCTACCGGCTCATCATACCGCCGATTAAAGAGGGCAAAGAGGGGTTT
GTGGTGGAAACATACACAGGTCTCATCAAGACAGCCATGCTCTTCCACAATATGAGAAGA
TCCTACTTCAAGTTTCAAGTGATTGCAACTGACGACTACGGGAAGGGGTTGAGCGGGAAA
GCAGACGTACTGGTCTCCGTGGTCAATCAACTGGATATGCAGGTCATTGTCTCCAATGTG
CCCCCTACACTAGTGGAAAAGAAGATAGAAGACCTTACAGAGATTTTGGATCGCTACGTT
CAGGAGCAAATTCCTGGTGCCAAGGTTGTGGTGGAGTCCATAGGTGCCCGTCGCCATGGA
GACGCCTACTCCCTAGAAGACTATAGCAAGTGCGACCTGACTGTCTATGCCATCGACCCG
CAGACCAACAGAGCCATCGACAGAAATGAGCTTTTTAAGTTCCTGGACGGCAAACTGCTC
GATATCAATAAAGACTTCCAGCCGTATTACGGGGAAGGAGGGCGCATTCTGGAGATTCGG
ACACCTGAGGCAGTGACGAGCATCAAGAAGCGAGGAGAAAGCTTGGGGTACACAGAAGGG
GCCTTGCTGGCCTTGGCCTTCATCATCATCCTCTGTTGCATCCCAGCCATCTTGGTCGTC
TTAGTAAGCTACCGACAGTTTAAAGTACGCCAGGCTGAGTGCACGAAGACCGCAAGAATT
CAGTCTGCTATGCCTGCAGCCAAGCCTGCAGCTCCTGTACCAGCTGCGCCTGCGCCGCCC
CCGCCCCCGCCACCACCACCACCAGGAGCACATCTCTATGAAGAACTGGGAGAGAGCGCA
ATGCATAACAGGGGAAATAACTCAGTCCCAGAAGACAGGAGCAGTCATCGCGATGGGATG
GCCTTTTCCTCCAGTACCACTGAGTCTCATGAGCCAGCTCATGTAGAGGGACCACTTAAG
GAGAGCCAGCCTAACCCAGCAAGGACGTTCTCATTTGTTCCTGATGAGGATAACTTAAGT
ACCCATAATCCCCTTTACATGGAAAGTATAGGTCAAAGGTCAACAAACTCAGACCTTCAG
CCACGAACAGATTTTGAAGAGCTGTTGGCACCCAGAACACAAGTTAAGAGTCAGTCTCTG
AGGGGCCCAAGAGAAAAGATCCAGAGGGTGTGGAATCAGTCTGTGAGCTTTCCTAGGCGG
CTCATGTGGAAAGCCCCAAACAGGCCAGAGACCATAGACCTGGTGGAGTGGCAGATCACC
AATCAGAGAGCTGAATGCGAAAGCGCCAGATGCCACCCAAGCCAGAGAGGTAGCAGCAAC
GTTCTGCTGGCAACTGAAGATGCCCACGAGTCAGAGAAAGAAGGGGGACACAGAGACACC
CTAATCGTCCAGCAAACAGAGCAGCTGAAATCTCTGTCTTCTGGCTCTTCTTTTTCCTCC
TCTTGGTCTCACTTTTCTTTCTCAACTCTGCCAACGATTTCCAGAGCGGTGGAACTCGGG
TCGGAACCTAATGTGGTCACTTCTCCCGCTGACTGCACCTTGGAACTTTCTCCTCCTCTG
AGACCCCGTATTTTAAACTCCTTAAGCTCTAAGAGAGAGACTCCCACATGTGCATCAGAT
ACAGAACCAAAAAGGAACTCTTTTGAGATCGCTCCCCATCCACCTAGCATCTCTGCTCCC
CTCCCACATCCGCCTCTTCCTAGACCTCCCATTGCCTTTACCACTTTTCCTCTTCCCCTT
TCTCCCCCTAACCCTCCTCCCCCACAACTTGTTACATTTTCTCTTCCCATTTCTACACCC
CCTACTTCTTCTCTACCTCTTCCTCCTCCACTGTCACTTCCTCCTCCTCCTCGGCCACCA
GCTCCCCGCCTCTTCCCACAGCCTCCTTCCACGTCCATTCCATCCACAGACAGCATCTCT
GCACCAGCTGCTAAATGCACTGCCAGTGCCACACACGCCAGAGAAACCACGTCTACGACA
CAGCCACCAGCATCCAACCCGCAGTGGGGGGCAGAACCCCACAGACATCCAAAAGGGATC
CTCAGACATGTGAAAAACTTGGCAGAGCTCGAGAAATCAGTGTCTAACATGTACAGTCAC
ATAGAAAAAAACTGCCCACCTGCAGATCCCTCAAAACTACACACGTTTTGCCCTGCAGAG
AAAACAGGCATGAAAATCACACATGACCAGAGCCAGGAAACGTTGGTTAGAGTTGTTGAG
GGAATTGACGTGCAACCTCACAGTCAATCAACATCTTTGTAACGATGCTTCTCCAATTTT
ACCTGGGCGATTCTTTTCTTGGTCGTAACCCTCAAAGCGGAGCACGAGAATTTTGAACGT
CACAGAAGAGTCCACTGTTTTTTATCCCAAACTCAATGCAATGCCTTTTTCTTCCACACT
TTTAGTTTCAATTAACATCACCGTCACTAACTCATAGAGTAGATTGACCTTAATTTTCTT
AACTTCAAGGTAGCATTATTTGTCCTACATTTATTTTAAAAGTAAGTAACTTTATCTGTT
TTTAACGGGGAGATTTGGGCATGAAAAGTACTGATCCAACTAAAACCAAAGGCGTGTTGA
CCTTGTTGATGGGTGATGTTTTTCTTTTCTCTTTAGTTTTTGACCAAGGTTTTATATGAA
TGTTCTAGCTGGGGGGTAACAGAAAAACAGGGTGCTAGTAAGCCATAATGCTCTCTCTTT
GGCTTGTTATTTCCTTGAAGTCTATGTATTTGGTAAAAGGAAATGTTTCACAGGTAAAAT
GATCCTTAGAATTGTAAGGAATGGCAGACAGCAGGGATTTAAAAGGCAATCTCAGGTGCT
TTAATATGTAGTTATCAGTTTTCTTATGATACCCTCCATTCTGGATTTGTTCTTTTTAGT
AGGCTTTCAGATGAGAAGTCTCTCCCATTTTTTCAGTTGCTGTTATGTTTCTTTATCTTG
ATGCTTTATGATGAAAATAAATCTCATGCCACTGA
>ENSMUST00000127713.1 cdna chromosome:GRCm38:11:95414243:95474335:1 gene:ENSMUSG00000057522.15 gene_biotype:protein_coding transcript_biotype:protein_coding gene_symbol:Spop description:speckle-type POZ protein [Source:MGI Symbol;Acc:MGI:1343085]
GTGTGTATGTGTGTGTGTGTATGTGTGTGTATGTGTTTGTATGTGTGTGCGCGCTCCAAG
AGTGTATTTGTGTATCGGCGGTCCCGCAGGTCCCGGATGTTGCGGGCAGTATGAGGCGAG
CGCAGGGGGACAGGGACCAGCAGCTGTCGCCGCCGTTCTCAGGGTGAAGAAAAACCAGAA
ACCTTTGCCCCCTGACTTTGGAGACTCAGTTTAACCTTCAAACTGGCGATGTCAAGGGTT
CCAAGTCCTCCACCTCCGGCAGAAATGTCGAGTGGTCCCGTTGCCGAGAGCTGGTGCTAT
ACACAGATCAAGGTAGTGAAGTTCTCCTACATGTGGACCATCAATAACTTTAGTTTTTGC
CGGGAGGAAATGGGTGAAGTCATAAAAAGTTCAACTTTTTCATCAGGAGCCAATGATAAA
CTGAAATGCTGTCCAAAGAGTGAAGTTCGGGCAAAGTT
>ENSMUST00000196520.1 cdna chromosome:GRCm38:5:105272411:105293696:-1 gene:ENSMUSG00000104713.4 gene_biotype:protein_coding transcript_biotype:protein_coding gene_symbol:Gbp6 description:guanylate binding protein 6 [Source:MGI Symbol;Acc:MGI:2140937]
GGAGAGCAGAAGGGAGCCTGAGGAGGCAGCAGCAGCTGAGAACTGCACTTGGACCTGTGC
TGTGGGACCAGGTTGCTATGACCCAACCACAAATGGCTCCCATTTGCCTTGTGGAAAACC
ACAATGAACAGCTGTCAGTGAACCAGGAAGCCATAGAGATTCTGGACAAGATTTCTCAGC
CAGTGGTAGTCGTGGCTATTGTTGGATTGTACCGTACAGGGAAGTCCTATTTGATGAACT
GTTTGGCGGGACAGAATCACGGCTTTCCTCTGGGCTCCACCGTGCAGTCTCAGACCAAGG
GCATCTGGATGTGGTGCATGCCACACCCCACCAAGCCAGAGCACACCCTGGTCCTCCTGG
ACACTGAGGGCCTGGGGGATGTGGAAAAGGGTGATCCTAAGAACGACTTGTGGATCTTTG
CCCTCAGCGTGCTTCTGAGCAGCACCTTCATCTACAACAGCATGATCACCATCAACCACC
AGGCCCTGGAGCAGCTGCATTATGTCACAGAACTCACAGAGCTGATCAGAGCAAAGTCTT
CCCCAAATCCTGCTGGAATAAAGAATTCCACAGAGTTTGTGAGTTTCTTTCCAGACTTTG
TCTGGACTGTTCGGGATTTCATGCTGGAGCTGAAGTTAAATGGGGAAGACATCACAAGTG
ATGACTACCTGGAGAATGCCTTGAAGCTGATCCCAGGTGACAAACCCAGAATGCAAGCAT
CCAATTCATGCAGGGAATGCATCAGACTTTTCTTTCCTAACCGGAAGTGTTTTGTCTTTG
ACCGGCCAACGCATGACAAAGAACTTTTACAAAAACTTGATTCTATCACAGAAGACCAAC
TGGATCCTAAGTTCCAGGAAGTAACAAAGGCTTTTGTTTCTTACATCTTCACTTATGCCA
AGATCAAGACCCTAAAAGAGGGAATTAAGGTCACTGGGAATAGACTAGGGATTCTGGTGA
CAACCTATGTGAATGCCATCAACAGTGGAGCAGTGCCTTGTCTGGATGATGCTGTGACAA
CTCTGGCCCAGCGTGAGAACTCAGTAGCTGTGCAGAAAGCAGCCGACCACTATAGTGAGC
AGATGGCCCAGCGACTGAGGCTTCCTACAGAAACGCTCCAGGAGCTGCTGGATGTGCATG
CAGCCTGCGAGAAGGAAGCCATGGCTGTCTTCATGGAGCATTCCTTCAAGGACGAAAATC
AGCAATTCCTGAAGAAGCTGGTGGAATTAATAGGAGAGAACAAAGAGCTTTTCCTGTCGA
AGAATGAAGAGGCATCAAATAAATACTGTCAAGAAGAACTGGATCGACTTTCAAAGGATT
TTATGGAAAATATTTCAACATTTTTTGTTCCTTGTGGACACAAGCTTTACATGGACAAGA
GGGAGAAGATTGAACATGACTACTGGCAGGTTCCCAGGAAAGGGGTGAAGGCAAGTGAAG
TCTTCCAGAGCTTTCTGCAGTCACAGGCCTTCATCGAGAGTTCCATCTTGCAGGCAGATA
CAGCGCTCACTGCTGGGGAGAAGGCCATTGCAGAGGAGCGTGCCCAGAAGGTGGCGGCAG
AGAAGGAGCAAGAGCTGCTAAGACAGAAGCAGAAGGAGCAGCAGGAGTATATGGAGGCTC
AAGAGAAAAGTCACAAGGAAAACCTAGAGCAACTGAGAAGGAAGCTGGAGCAGGAGAGAG
AGCAGGACATCAAAGACCATGATATGATGCTGAAGAAGCTAATGAAGGATCAAAAGGCTT
TCCTTGAGGAAGGATTTAAGAAGAAAGCTGAAGAAATGAACAAAGAGATACAGCAACTGA
GAGATGTCATCAAGGATAAGAAAAGAAACACTGATCGAATTAAGGAGGCTCTCTTAAATG
GATTTTCTACAGTTCTTTTTCATTACCTTGTCCGTTATCTAAAGCATTTATGATTGAGTC
CTTCACATTTGTGGAAATGATAGACTGTGAAATACACTTTGTTTCATACATGCCTGCAAA
GACAATGTTAGCCTTTAGAGGACACATTTTTGAAATGAGTCCTATGGAAGCTATGCAAGT
AGTAATTACATGTGATTACTGTTGGCCAATTTGACTGCATAGAGAATCAGCAAGGAGACA
AGGTTTTCTGTACTCCTATGAGGACCATGTAGCCCAGGTTAGCTTGTGGGGGACTGTCTC
AGGTTAATATTGTAGGAAACACATCCTACGGGTGGGCAGCACTGTTCCTGTGGACTGAAG
AAACAGAGAAAGATGAAAACAAATGGCCCTACCACTTGTGGCTTCCTGACTGTGGATGCT
ATACAACAAGCCAGGCTCAACTTCTCTCAGAATGCATTCTCCAGCCTTGACACAATGTAT
CATCATGATTCATAGACCCCAACAAACCCTTTCTTAAGTTGGTTTTGTGAGGGTATTTCA
TCTCAGCAAGAGGAAAAGTCATTGATATCATAATCGTGATAATCCTGGAAACTACTTAAA
CATCACTTGTTAGATTGGCAATGAAATTTAATATGACTTGATCTTGGCGTACTATATAGT
CAAGAAACAAATGTCAGTCAAGCTATCTGTAAAATGATCTGAATTGTACTAAAATGTACC
CAAAAGATAAAGTCAAAACACCAT
>ENSMUST00000033713.10 cdna chromosome:GRCm38:X:72913704:72916856:-1 gene:ENSMUSG00000031347.12 gene_biotype:protein_coding transcript_biotype:protein_coding gene_symbol:Cetn2 description:centrin 2 [Source:MGI Symbol;Acc:MGI:1347085]
TTGTGTGAAGGCCTCTAATTTTAAGAAGACAACCATGGCATCCAGTGCCCAGAGAAAAAG
GATGAGTCCTAAGCCTGAACTTACTGAAGACCAGAAACAGGAAATCCGGGAAGCTTTTGA
TCTCTTTGATGCTGATGGAACTGGAACTATAGACATCAAAGAACTGAAGGTGGCAATGAG
GGCCCTGGGCTTTGAGCCCAAGAAAGAAGAAATTAAGAAAATGATAAGTGAAATTGATAA
AGAAGGAACAGGAAAAATGAACTTCAGTGACTTTTTGACAGTGATGACTCAGAAAATGTC
TGAGAAAGACACTAAAGAAGAAATCCTGAAAGCTTTCAAGTTGTTCGATGATGATGAGAC
TGGGAAAATATCATTCAAGAATCTTAAGCGCGTGGCCAAGGAGCTGGGTGAGAACCTGAC
AGATGAGGAACTGCAGGAAATGATTGATGAAGCTGATCGAGATGGAGATGGTGAGGTCAA
TGAGCAAGAGTTCCTGCGCATCATGAAAAAGACCAGCCTCTATTAAGATCAGTGTTTCTT
TTTCTACTGCAAGCACATGTGACTAGATTTAGTGCCTGGCATTTTGTGAAATATGGCTTT
TGAAAGCCTCCCTCCCCCAACCTGGGGTAACTTTAGCCATGACCTTGAATCTATTTTTGA
CTTTTGGAAGTGTTCTTTGATATTAAGTTCTTTGTACATTTACCTGCTGACTAAATCAAC
AGGGCAGAACAAGAGCACATAGAGTGGGGAAAAGGGTCTGAAAGTGTGACTGTGGCCACC
CCACCTTCCATTACTTCACCTTGCTCATGCATATCCACTCGACTGAAAACATGCAGTGGC
TTCTTAGTTGTCCATGTATCCATGTCACCATAAGCAGTGGTTGTTCTTAAAGTGGTTTTG
GTTTTCATTTGACACCACAGTACAGTTTTCTCTTTTACAAAACCCAATGAGTGCTTGCTG
TGGCATTTGGATGTGTGTTAATGTATTTGTTTGGTCTTTAAAAAAATAAAACCTTTCTTA
ATTTAA
>ENSMUST00000153976.7 cdna chromosome:GRCm38:7:19024420:19035994:1 gene:ENSMUSG00000023118.15 gene_biotype:protein_coding transcript_biotype:protein_coding gene_symbol:Sympk description:symplekin [Source:MGI Symbol;Acc:MGI:1915438]
GGCGGCGGGCGGAAGATGGCGGCGGCGGCAGCGTCTGCGGAGAGGCGCTGCTGAGGGGGC
GCGAGGGGGACAGAGGCCGGAGTCGCGAACCCCTGCATTGTCACTATAGACGTTTTCCAT
GTTCCTTTCTCTCCTCTCTGGAAACAGGGTCTTAGCTGCCCAGCTGGCTTAGACCTCACA
ATCTCCTGCCTCCCAAGTATGTTAAGACTACAGGGAGAACCTGACAGCAGTCATGGCAAG
CAGCAGCGGGGACAGTGTCACCCGCCGGAGTGTGGCATCACAGTTTTTCACACAAGAAGA
AGGGCCAAGCATCGATGGCATGACCACTTCTGAGAGGGTGGTAGATCTTCTGAACCAGGC
TGCATTGATCACCAATGACTCCAAGATCACAGTGCTCAAACAGGTCCAAGAGCTGATCAT
CAACAAGGACCCCACCCTGCTTGACAACTTCCTGGATGAGATCATCGCTTTCCAAGCAGA
CAAATCCATTGAAGTGCGCAAGTTTGTCATTGGCTTCATTGAGGAGGCATGCAAGCGGGA
CATTGAGCTGCTGCTAAAACTGATCGCCAACCTCAACATGCTATTGCGGGATGAAAATGT
GAACGTGGTTAAGAAGGCCATCCTCACCATGACCCAGCTCTACAAGGTGGCCCTACAGTG
GATGGTGAAGTCTCGAGTCATCAGTGATCTCCAGGAGGCCTGCTGGGACATGGTGTCCTC
TATGGCTGGGGAAATCATCCTGCTTTTGGATTCTGACAACGATGGCATCCGTACACATGC
CATCAAGTTTGTGGAGGGCCTCATTGTCACCCTGTCACCCCGCATGG
>ENSMUST00000114549.2 cdna chromosome:GRCm38:17:31179272:31198975:-1 gene:ENSMUSG00000024034.12 gene_biotype:protein_coding transcript_biotype:protein_coding gene_symbol:Tmprss3 description:transmembrane protease, serine 3 [Source:MGI Symbol;Acc:MGI:2155445]
CTTCAGTGACGGAGTCTGCAAGGCTGAGTGGCTTGGTAGAAATAGTTCTCTACTGGACTC
CCCTTTGCCAGCTGCTCACCCTCCTGCTCGTTTTTTATAATGAAAACGGAAATTATTCCT
GCTTCCAAGGATGGCCGCTTCAGAAATGGTGGAGGTGGAGCCGGAACCCAACATCAGAGG
CCCTGAGATAGTCACCATGGGGGAGAATGACCCTCCGGCAGCCGAAGCTCCCTTCTCCTT
CCGGTCTCTCTTCGGCTTGGATGATTTGAAAATAAGTCCTGTGGCACCAGATGGAGACGC
AGTGGCTGCGCAGATCTTGTCCCTTCTGCCCTTGAAGTTTTTTCCGATCATCGTCATTGG
GATCATCGCCTTGATACTGGCGCTGGCCATCGGTCTGGGCATCCACTTCGACTGCTCTGG
GAAGTACAGGTGCCATTCATCTTTCAAGTGTATTGAACTAACAGCTCGATGCGACGGGGT
CTCCGACTGCAAGAACGCAGAGGATGAGTACCGATGCGTGCGGGTGAGCGGCCAAAGAGC
GGCGCTCCAAGTGTTCACAGCTGCTGCGTGGAGGACCATGTGCTCCGATGACTGGAAAAG
CCACTATGCCAAGATTGCCTGTGCCCAGCTGGGGTTTCCCAGCTATGTGAGCTCAGACCA
CCTAAGAGTGGATGCGCTGGAGGAGCAGTTCCAGGGCGACTTCGTGTCCATCAATCACCT
CTTGTCAGATGACAAGGTGACGGCGTTACACCACTCTGTGTACATGAGGGAAGGCTGCAC
CTCAGGCCACGTGGTCACCTTGAAGTGCTCAGCCTGTGGCACGAGAACGGGCTACAGTCC
CCGAATTGTGGGTGGAAACATGTCCTCGCTCACTCAGTGGCCCTGGCAGGTCAGCCTCCA
GTTCCAGGGGTACCACCTATGTGGGGGCTCCATCATCACCCCTCTGTGGATCGTCACTGC
GGCACACTGTGTTTATGACCTGTACCACCCCAAGTCCTGGACTGTCCAGGTGGGTCTTGT
GTCCCTGATGGACAGTCCTGTGCCCTCCCATCTGGTGGAGAAAATCATCTATCACAGCAA
GTACAAGCCAAAGCGGCTGGGCAATGACATAGCCCTCATGAAGCTGTCCGAGCCACTCAC
CTTTGACGAGACCATCCAGCCCATCTGTCTGCCCAACTCTGAAGAGAACTTTCCCGATGG
GAAACTGTGCTGGACCTCAGGATGGGGAGCCACAGAGGATGGAGGTGACGCCTCCCCTGT
CCTGAACCACGCGGCTGTCCCTTTAATTTCAAACAAGATCTGCAACCACAGGGACGTGTA
TGGTGGTATCATCTCTCCCTCCATGCTCTGTGCAGGCTACCTGAAGGGCGGTGTGGACAG
CTGCCAGGGAGACAGTGGAGGACCCCTGGTGTGCCAGGAGAGGAGACTGTGGAAGTTAGT
GGGTGCAACAAGTTTTGGAATCGGCTGTGCTGAAGTGAACAAGCCTGGAGTCTATACGCG
AATCACCTCCTTCCTGGACTGGATTCACGAACAGTTGGAGAGAGATCTGAAGACTTGAAG
AAAAGGGAACCAGCCAGCCCCTGAGCTCCTGAGGGTGGTCACAGCCCGAGCCTTCCCTGG
ACTCCTGTGTGGCCATGTTGGATGCGAGTATCAGCTTTACTGCTCTGCCCATTGCACTGA
AAGGGAGACAGCGGGAAGAGCATTCTCCTAACCCCGACACCTGGAGTGGCTTGCTGCTAA
AGCCCCTGACCTCTGGACTTTGGGGCTGAAACGACCTTGGATGCTCTTTCTGTGCTTCAT
GAACCAACTCATGCACACAAGTGGCACCTTTCCCTGCCACCACCCTAGATTTTCTCCTCA
GAGTGCCTGCCAACACAGGCAAGCTCTCATGCAAAGCCATCGAACACCAGTTGGGGCAGC
TACGAAGCCAGGAACTGCTGATGTGAATTGGTGAAGATGCAGTCACCTGTTTGTTCCCAG
ATCTCAGATCTCCACCCAATCGTCTCCTTCCCAGAGCTGGTTCCGGGAGTGGGGAACTTG
GTCTGTGACTGATTCACTGTTTTCTCACAGGATTTGGTGCTTGACGAATTCCTCCCTTCT
GGAAGGTGTCCCTTTGTGTAGCTTGGCTTGTCCTCGGGCTTGAGTGAATGCGTGGTGGTG
GGTGGTGGGCACAGAAATCATGGGCTCACGTCAGAAGCCCATCCTACACACGTCAAGAGT
TTGCATTTTCCTGTTAGAATAGGTTTCCCAGATCTCAGAAGTATCCCATATTGCATTGTG
GGATGCATAAGCAGAGTGAGGGACACAGGTCTGGGCAGAGACAAGACTGGGCACTAAAAG
CAAGCTGAATCGAGGAGTCCTAAGTGATGGGTTCTGCCTTACCCCCCGCCCCGTGCACTC
TGCTAATGGGTCATAGCTGATGGTGTCCGGGTCCCTCTTACATGGCTCACAGTCCTGTGG
TTCCCATATTACCCAATAACAGAGGAGGGTTATGTGAGACATAGCTATGGGTCACTCAGG
CTTGTCACAGACGAAGTCTTCAGAGTAGGAATCAGTTGTTTTGTGGCTGTAACAAAAAGT
GTGTGTGTGTGCATGTGTGTGTGTGGGGGGAGACATATCACCAGGACAAACTACTTTTGT
ACACACATAGCCATTGTACTTTGACTCAACCCTATCCAGATTAGAGCCCCCACATAGCTT
TCTGTGAATAGAATACAGGTCCCAAGGCCCACGGTGGGTACCTGAAACTGTGGGCAGCTC
CGAGCCCTATATGGATGGTTCTTTTCCATATGCATCCCTCCCTACAGATGTGCTTCATCT
ACTAGTCACAGTAAGAGATGACTATCCTCACTGAAAATAAAGCACAGCAGTT
>ENSMUST00000196401.1 cdna chromosome:GRCm38:5:124117311:124118191:1 gene:ENSMUSG00000029404.15 gene_biotype:protein_coding transcript_biotype:protein_coding gene_symbol:Arl6ip4 description:ADP-ribosylation factor-like 6 interacting protein 4 [Source:MGI Symbol;Acc:MGI:1929500]
ACCCATGACAAAGGAGGAGTGGGATGCCCGACAGAGCGTTATTCGAAAGGTGGTGGACCC
AGAGACAGGACGCACAAGGCTCATCAAGGGAGACGGCGAGGTTTTAGAGGAAATCGTAAC
CAAAGAACGACACAGAGAGATCAACAAGGTTGCCATCCCAGGTTTGTGAACTGCTGTTGG
TGACTTGGAGACTAATAGGTCCAGGTGCCTTTCCTACAGCCCAGCATCCTCTTGGGTGCA
GTGGATTGGACAGCAAATTGGACAGCAGAGTGTCACTATTAAATGATCTTGGTC
>ENSMUST00000169358.7 cdna chromosome:GRCm38:7:30224133:30227000:-1 gene:ENSMUSG00000006095.12 gene_biotype:protein_coding transcript_biotype:processed_transcript gene_symbol:Tbcb description:tubulin folding cofactor B [Source:MGI Symbol;Acc:MGI:1913661]
GGCCCGTACAATGAAGAACTCCGGGCCCAGCAAGAGGCAGAGGCTGCCCAGCGTCTCAGT
GAGGAGAAGGCCCAAGCCAGTGCCATCTCTGTGGGGAGCCGTTGTGAGGACTCACAGATT
TCAAGCCAGGCTACTGGGTTGGTGTCCGATATGATGAGCCGTTAGGAAAAAACGATGGCA
GTGTGAATGGGAAACGCTACTTTGAATGCCAGGCCAAGTATGGTGCCTTTGTAAAGCCAT
CAGCTGTCACCGTAGGAGATTTCCCAGAGGAGGACTACGGGTTGGACGAGATGTGACTGT
ACCTGGAAGGAGGCCCCGCCCCTGACACAGCCCCTCTGAATGCCTGTGGCCCTTTTCCTC
TGAGATTTGTGCATTAAATTAAACAGAATTCAGAAG
>ENSMUST00000110627.7 cdna chromosome:GRCm38:2:121310561:121355333:-1 gene:ENSMUSG00000033526.16 gene_biotype:protein_coding transcript_biotype:protein_coding gene_symbol:Ppip5k1 description:diphosphoinositol pentakisphosphate kinase 1 [Source:MGI Symbol;Acc:MGI:2443281]
GGCAGGTTCGGCTGCGCGAGCGGAGGGAGGCGGTTCCCTCTCAGTGTCTAGCTCCCTGTA
TCCTATCCCTGCCCGCTGTAAGGGAGCTTGGATTCTACACTAATAGGGGACCCTCTTTTG
CAGAGCGGGATGAGTGGGTGTTCCGGCGGGGATGTGGTCCTTGACGGCCAATGAGGACGA
GAGCACTACGGCCCACTTCTTCCTTGGAGCTGGAGATGAGGGGTTGGGCACCTGTGGAAT
AGGCATGAGGACAGAAGAGAGTGACAGTGAACTCCTTGAGGACGAGGAGGATGAGGTGCC
CCCAGAACCTCAAATTATTGTTGGCATCTGTGCCATGACCAAGAAATCCAAGTCCAAGCC
AATGACCCAAATTCTAGAGCGACTCTGCAGATTTGACTACCTGACCGTTGTCATCCTGGG
AGAAGATGTGATCCTAAATGAACCTGTGGAGAACTGGCCGTCCTGCCACTGCCTCATCTC
TTTCCACTCCAAAGGCTTTCCTCTCGACAAAGCTGTGGCTTACTCCAAGCTTCGAAACCC
CTTCCTTATCAATGACTTGGCCATGCAGTATTACATCCAAGATAGGAGGGAGGTGTACCG
GATCCTACAGGAGGAAGGTATTGATCTGCCAAGATATGCTGTCCTCAACCGTGACCCCGC
CTGTCCTGAGGAGTGCAGCCTGATAGAAGGTGAAGACCAGGTGGAGGTTAATGGAGCTGT
TTTTCCCAAGCCCTTTGTGGAGAAGCCAGTGAGTGCAGAGGACCACAATGTTTACATCTA
CTACCCCAGCTCTGCTGGAGGAGGAAGCCAGCGCCTCTTCCGTAAGATCGGCAGCCGGAG
CAGCGTGTACTCTCCTGAGAGCAGTGTGCGGAAGACAGGATCATACATCTATGAGGAGTT
CATGCCGACAGATGGCACAGATGTTAAGGTGTACACAGTGGGGCCAGATTATGCCCATGC
TGAAGCTAGAAAGTCTCCAGCTTTGGATGGGAAGGTTGAACGAGACAGTGAGGGGAAAGA
GGTTCGATATCCAGTCATGTTGACCGCCATGGAAAAGCTGGTGGCCAGGAAGGTCTGCGT
AGCTTTTAAGCAAACAGTTTGTGGATTTGACCTTCTTCGGGCCAATGGTCACTCTTTTGT
GTGTGACGTCAATGGCTTTAGCTTTGTCAAGAACTCGATGAAGTACTATGATGACTGTGC
CAAGATTCTGGGGAACACTATTATGCGAGAGCTTGCCCCGCAGTTCCAGATACCGTGGTC
CATCCCCACAGAAGCTGAGGACATTCCCATTGTCCCTACCACATCTGGCACTATGATGGA
ACTCCGTTGTGTCATCGCGATCATCCGTCATGGAGATAGAACCCCAAAGCAGAAGATGAA
GATGGAGGTGACGCACCCGAGGTTTTTTGCTCTATTTGAAAAACATGGTGGATATAAGAC
GGGAAAATTAAAACTTAAGCGGCCGGAGCAGCTCCAGGAGGTGCTGGACATTACGAGGCT
GCTGTTGGCAGAGCTGGAGAAGGAGCCAGAAGCCGAGATTGAGGAGAAGACTGGGAAGCT
CGAGCAGCTGAAGTCCGTGCTGGAGATGTATGGTCACTTCTCAGGTATTAATCGGAAGGT
GCAGTTGACCTACTACCCCCACGGAGTGAAAGCGTCGAACGAGGGGCAAGATCTGCAGAG
AGAGCCACTAGCACCCTCTCTCTTGCTGGTGCTGAAGTGGGGTGGAGAGCTGACACCCGA
TGGCCGTGTTCAGGCTGAAGAGCTGGGGCGAGCTTTCCGCTGCATGTATCCCGGAGGCCA
GGGTGACTATGCCGGCTTCCCCGGCTGTGGGCTGCTTCGCCTCCATAGCACTTTCCGTCA
TGACCTCAAGATCTACGCCTCTGATGAGGGCCGCGTCCAGATGACTGCTGCTGCCTTTGC
AAAGGGCCTCTTAGCTCTAGAAGGGGAGCTTACACCCATTTTGGTACAAATGGTGAAGAG
TGCCAACATGAATGGCCTTCTGGACAGTGACAGCGACTCCCTAAGCAGCTGCCAGCACCG
TGTGAAGGCGCGACTGCACCACATTTTGCAGCAGGATGCACCCTTTGGCCCTGAGGACTA
TGACCAGCTGGCTCCAACTGGAAGCACGTCTCTGCTCAACTCCATGTCTGTAATCCAGAA
TCCCGTGAAAGTCTGTGATCAGGTATTTGCCCTGATTGAAAACCTTACCCACCAGATTCG
GGAACGGATGCAAGACCCCAGCTCTGTAGACCTGCAGCTCTACCACAGTGAGACACTAGA
GCTAATGCTACAGCGTTGGAGCAAACTAGAGCGTGACTTTCGACAAAAGAGCGGGCGCTA
TGATATCAGTAAGATCCCTGATATCTATGACTGTGTCAAGTATGATGTGCAACACAACGG
GAGTCTGGGACTTCAAGGCACAGCCGAGTTACTCCGTCTTTCCAAAGCTCTGGCTGACGT
GGTCATTCCCCAGGAGTATGGGATCAGTAGAGAGGAGAAAGTGGAGATTGCTGTGGGCTT
CTGCCTTCCACTGCTGCGGAAAATCCTACTTGACCTGCAGAGAACTCACGAGGATGAGTC
TGTCAACAAGCTGCATCCCCTGTACTCACGTGGAGTGCTCTCCCCAGGCCGCCATGTTCG
AACTCGGCTCTATTTCACCAGTGAGAGTCATGTTCACTCCTTACTCAGTGTCTTCCGTTA
TGGGGGACTTCTCGATGAGACCCAGGATGCCCAGTGGCAGCGAGCCTTGGCTTATCTCAG
TGCCATCTCAGAGCTGAACTACATGACCCAGATTGTTATCATGCTTTATGAGGACAACAC
GAGGGACCCCTTGTCAGAGGAGCGGTTCCATGTGGAGCTACATTTCAGCCCTGGAGTGAA
AGGAGTTGAGGAAGGCAGTGCCCCAGCCGGCTGTGGATTCCGTCCAGCCTCATCTGAGAA
TGAAGAGATGAAAACAGATCCAGGCAGCATTGAGAACCTGTGCCCAGGGAAGGCATCCGA
TGAACCAGACCGAGCACTGCAGACCTCACCCCAACCTGTTGAGGGCACTGGCCTCCCGAG
GAGATCACCCCTCATTCGTAATCGAAAAGCTGGTTCCATGGAGGTGCTGTCTGAAACTTC
ATCTTCAAGACCTGGTGGCTACCGTCTGTTTTCATCTTCACGGCCACCAACAGAGATGAA
GCAGAGTGGCCTAGGCTCACAGTGTACAGGGCTGTTCAGCACCACAGTGCTGGGTGGCTC
CTCCAGTGCTCCGAATCTTCAGGACTACGCCCGCACCCATGGCAAAAAGCTCCCGCCTGC
CAGTCTAAAGCACCGAGATGGATTTGAAGGGTGCTCCATGGTACCTACCATCTACCCCCT
GGAGACACTGCACAATGCCCTTTCCTTGCGCCAAGTGAGTGAATTCTTGACTAAAGTCTG
CCAGCGCCACACTGATGCCCACGCACAGGCATCTGCAGCCCTCTTTGACTCTATGCACAA
CCATCAGGCCTCAGATAGCCCGTTCTCCCCACCCCGCACTCTTCATTCGCCACCCCTGCA
ACTTCGGCATCGCTCTGAAAAGCCACCTTGGTACAGCAGCGGGCCTTCCAGTACTGTGTC
CAGTGCTGGCCCTTCCTCTCCTACTACAGTAGATGGAAACTCACACTTTGGCTTCAGTGA
TCAGTCCTCTGTAAATATACATATGACTGAAGAAAAGCAAGGCTTTGGGTTGCTCCAGGA
GACTCCTGGAGATGGAACACGAGAGCTCCATATAGAAAGACAGCAAGAGCTTGTTGAGCC
AGCTCAGTCCCCTCAAGAGCTACCTGTGGAAATCTGCCCTTCAGGAAGTCAGGGTGTTAC
CAAGGTCAGCCAGACATGCCAGGAGGTCCCGGACATCGTCCAGCCGTGTCACAACATCCA
TGAGGAGATTGGCCAGCCTCAGCAGGAGGTCCCTGACATCAGCCAGCTGTTGCTGAAGGA
CCATGACACTACTACCAACACGTGCCACCTGTGCCAGGCCAGCCAGCTGTCTCAGAAAGT
TTGTGAGGAAATTTGCCAGCTTTGTCAAGACAACCATGAGGAGAGTAACCAACTATGCCA
GGAAGTCTCAGTAAAGCTGGGCAGGATGGTCCATGGATTCCCTGTAAATGTTGATAGCAC
GGCCCAGGAAACCCTTATGGAAATTGGCAGACCAACCCAAGAGATCCCTGAAGATCCATA
CCAGGAGTTCTCTGTGAAGGTTGGCGTGCTGGCTCAGAAGGCCCCTGCCATCAGTGAGCT
ATCTCAAGACATCCCTGAGGCTGACAAACCATCCCAAGAGCTCTCTGAGGAGACTGAGCT
GCAGGCTCAGGAGGTCTCTGAGGAGATTGATCAGGAGTCTGAGGTGGTTGATGAGCTGCC
TCCTGAGGCTATCTCCTAAGTTCAATGTCTACCCAGTGATGTAAACACTGAAAACCAGTC
TCTGGCCATGACCAGCACTCACCCCTCCACTAGCACCATGTGACTTGTAGTCTTGTCGTT
GGTTTCCCACTCTGCCAGCTCTTTGAGCCAGCAGCCTTTCTGTTGGCTAACACACAGAAA
GAGCCCCACGCAAGGTGTGGGCTCACAGCAGCAGTATCTGAGAAAGCAGGCCTTGTGGCA
TGGAACTTACTTCTGCCAGCGCTTATACTTACGGAGGAGCTGTTGATGTTCAGAGACATT
GTTGGCTCTTCACTTAGCCATGGAGTGGGAATCATAGATTGTTTGGAGGAAATGCCACTT
AACTGCTGAAGATACCGTGCTGAGGGAACAGCAGATATAACATGGAAGGTGGCAGGGTCT
CTTCTTGTTGACTGAAATATTCACAGCTTTTTAGGGTATCCTCAGTCCATATGTGCATTC
AAGGAAACTCTTAACTTCACTAGCACAGGCTAGCACAGGGGAACCACCTAAAATGTCTGG
AAAATAGAGTTCCAATCTCAAAAACATCTGTTGTGGCTACTCATGGTTTATACTGAGCTC
ATGGGTGTTTCCATGTAATTGCCAAGTGCTCCCCTGCCTAGTCCTGCTTCTGTGGACATC
AGCTCAAGAGAAAAATAGATATTAGATTGCCATGCAACTTCAGAGTGACTACTTAGACTG
CTCTGGGAGATTTGCATCAATCTATGAAGCCAGGCCTCCTTTTGTTGTGGGGCTGTTGGG
CTTAGAAGATGCTGTAATAGAGAGAATCAAGTTCTATTTTAAACAATTAGCAGAGATCAA
TGTTGTACAGATATGAGCAAAGATTTAATATATATATATATATATATATATATAAACATA
TATATTTCTGTAGTTTGCCAGGGACAGACTGGCCAAAGATCAAACACTCCAGGGTCCCCA
AGAGGTTTGTCCTTATATCATGTGTCTTTATGACCATATGTGATTACAAAGCTTTTCCCA
AAGATCTAGGGATGGGAGTGGGTGTGGGTAATGTTGTCATTGGAGTCTGGGGCCGGAACA
TGACAAGTGCTCAATAAACACAAAATAATGAGAA
>ENSMUST00000106647.7 cdna chromosome:GRCm38:7:112225890:112315415:1 gene:ENSMUSG00000038244.13 gene_biotype:protein_coding transcript_biotype:retained_intron gene_symbol:Mical2 description:microtubule associated monooxygenase, calponin and LIM domain containing 2 [Source:MGI Symbol;Acc:MGI:2444947]
AGCCTGCGCCGGGCCGCCTCGCTAGCTCCGGGCTCGGCAGGCGGCCCGCTGGGTCCCGGA
TTTCTGCGCCCTCAGACAGAGGACAAGAAAGGCAGGTGTTGACCTGAGGCCTGGAGGCCC
GCGAGACCTTGGGTCAAGGAGAAGAAATGTGGACATAGAGGCTCCTGACCTCAGAAACGG
ACCAGGGGGTTCCTGCTTGCCTGCGGTGTGATACTTATCCAGCCCTTTATGCTGACTCCC
GCTGACCCCTCCACACCACTGCTCCACACAGCTCCCGAACCATGGGAGAGAATGAAGATG
AGAAGCAGGCGCAGGCCAGCCAGGTCTTCGAGAACTTTGTGCAAGCTACCACATGCAAAG
GGACCCTCCAGGCCTTCAACATCCTCACCTGCCTCCTGGACCTAGATCCGCTGGACCATA
GGAACTTCTACTCCCAGCTCAAGTCCAAGGTGAACACCTGGAAGGCCAAAGCCCTGTGGC
ACAAACTGGATAAGCGCGGCTCCCACAAGGAGTACAAGCGAGGAAAAGCCTGCTCGAACA
CTAAGTGTCTCATCGTCGGAGGAGGACCATGTGGCTTGCGCACTGCCATTGAACTTGCCT
ACCTGGGAGCCAAAGTGGTTGTGGTGGAGAAGAGGGACACCTTCTCCCGGAACAATGTCC
TGCACCTCTGGCCCTTCACTATCCATGACCTGCGGGGCCTGGGGGCCAAGAAGTTCTATG
GGAAATTCTGTGCTGGCTCCATCGACCACATCAGTATCCGACAACTGCAGCTTATCCTCT
TCAAGGTGGCCCTGATGCTGGGAGTGGAGGTCCACGTGAATGTGGAGTTTGTGAGGGTGC
TGGAGCCTCCTGAAGACCAAGAGAATCAAAAAGTTGGATGGCGGGCAGAATTCCTTCCTG
CAGACCACGCCCTGTCTGACTTTGAGTTTGATGTCATCATCGGTGCTGACGGTCACAGGA
ACACGCTAGAAGGCTTCAGGAGGAAAGAGTTCCGAGGGAAGCTGGCCATCGCCATCACCG
CCAACTTCATAAACAGGAACAGCACAGCTGAGGCCAAGGTGGAGGAGATCAGTGGTGTTG
CCTTCATCTTCAACCAGAAGTTCTTCCAGGACCTGAAGGAAGAAACAGGGATTGATCTCG
AGAACATTGTTTACTATAAGGACAGTACCCACTACTTTGTCATGACAGCCAAGAAGCAGA
GCCTGCTGGACAAGGGCGTCATCCTTAATGTATGTACCTGTTGGCTGGGATTTCTTACCT
GTCTTTCCCCTGGGCAGCATGGACTGGCAACATCTGCAGATGTGGGAGAAGATGACTGTC
CTGCCAGGACCCACACCAGGGGGGAAGAGACTGCCTGCCACCTTCCTTGCTTTTGGCATT
GTGTGACTACCCAGCCACACAGATATGTTTCAAATATGCGATGAGAGACCTTTGCCGTGA
TGTGCCCAGAATACGATCAGTTGAATCTTTCCATTCCTCAAATGTCATTCATTTGGCCCC
ATGCCTTCACTAGGAGGTCGCATGAACTTGGAGATGGGACTCCTTGTCCTTGTGGAACAT
AGAGATGCTATC
>ENSMUST00000123430.1 cdna chromosome:GRCm38:X:139736172:139745243:1 gene:ENSMUSG00000042473.8 gene_biotype:protein_coding transcript_biotype:processed_transcript gene_symbol:Tbc1d8b description:TBC1 domain family, member 8B [Source:MGI Symbol;Acc:MGI:1918101]
AAGAGTTCTCAGATATAAAATTGATCTCTGACAATCTCAGGAGACATTAGCCGTGGTTTT
CTCTGCTACAACTGTTTGACTTTCACTAACTCTTATATTATTGTCATTTTTGGATAGGTT
CTTTGACAATGTCATTAATAAGGATAGCCCACTGCCTTCAAATGTTCAACAGGGTTCAAA
TATCAGTAATGAAAAAAGTGATCATACTAAAGTGGATATTACAGATTTGATTAAAGAGTC
CAATGAGAAATATGGTAGTATCCGCTATGAAGATATACATAGCATGCGCTGTCGAAATAG
GTTGTATGTGATCCAGACCCTGGAAGAGACAACAAAGCAGAATGTGCTACGTGTTGTATC
GCAAGACGTGAAAATGAGCCTTCAGGAACTGGACGAACTTTATGTCATTTTTAAGAAAGA
GCTGTTTATATCTTGTTATTGGTATTTGAGTTGTCCAGGATTGAAGCATCATGACCCCAG
CCTGCCATATTTGGAACAATATCAGATTGACTGCCAGCAATTCAGAGTATTATATCACTT
GCTGAGTCCCTGGGCTCATTCTGCAAACAGAGACTCATTGGCTTTATGGACATTCCGATT
GTTGGATGAGAACTCTGATTGCCTTATAAACTTCAAAGAATTCTCCTCTGCAATAGATAT
AATGTACAATGGAAGTTTTACTGACAAGCTCAAGCTGCTTTTTAAGCTGCATATTCCTCC
AGCTTATACTGAAGTGATGTCTAAGACGTCTTCAAAGG
>ENSMUST00000125890.7 cdna chromosome:GRCm38:11:113369728:113650071:-1 gene:ENSMUSG00000041654.15 gene_biotype:protein_coding transcript_biotype:protein_coding gene_symbol:Slc39a11 description:solute carrier family 39 (metal ion transporter), member 11 [Source:MGI Symbol;Acc:MGI:1917056]
CGGAAGTCCGGGAAGGCTCCCGGAGCAAAAGGCCGGCTGGCTTTTCGGCAGCGGACCAGC
GTCCCGAGGAAGGCCCGCAGACGCCTCCCGGTAGCCCGCGGCGGCGAGGGGCGGGCTCCT
CCGGCGGAAGCAGTATCCAGCATGCTCCAAGGTTACAGCTCCGTGGTCCAGGCCTTGCTG
GGGACCTTCTTCACCTGGGCAATGACAGCAGCCGGGGCAGCTCTCGTGTTCATATTCTCC
AGCGGGCAGAGGCGGATCTTAGACGGAAGCCTGGGCTTTGCCGCAGGGGTCATGTTAGCG
GCTTCCTACTGGTCGCTGCTTGCACCAGCGGTGGAGATGGCGACATCCTCGGGGGGCTTC
GGAGCCTTTGCCTTCTTCCCAGTGGCTGTTGGCTTCACCCTGGGGGCCGCCTTTGTCTAC
CTGGCTGACCTCCTGATGCCTCACCTGGGTGCTACAGAAGACCCCCAGACAGCCCTGGCG
CTGAACTTGGACCCTGCATTGATGAAGAAGTCTGATCCCAGGGACCCCACTTCGCTGCTC
TTCCCGGAGAGTGAACTTTCCATCCGGATAGACAAGCGTGAGAATGGCGAGGTATACCAG
AGGAAGAAGGTGGCAGCTACTGACCTCGCAGAGGGCGTGGCCCCCTCAGGATCGATGCAC
GGGAGCTCAGGGCAGCCTGGGGGGAGCAGCTGGAGGAGGATTGCTTTGCTCATCCTGGCC
ATCACCATACACAACATTCCAG
>ENSMUST00000153363.1 cdna chromosome:GRCm38:18:80207260:80211487:1 gene:ENSMUSG00000024571.14 gene_biotype:protein_coding transcript_biotype:processed_transcript gene_symbol:Gm16286 description:predicted gene 16286 [Source:MGI Symbol;Acc:MGI:3833940]
CGCGTGGTCGTCATTCGTTTCGGACACGACTGGGACCCCACTTGCATGAAGATGGACGAG
GTTCTGTACAGCATCGCCGAAAAGCCCCCACCCCCTCTCTGGGAGAGAAGAAAACCGGAT
TCACTGTGTCGCCCAGAGGGACCTTGCACATTCTTTCCTTCTCCCTGCCTCCTCCCAAGT
CCTGGGATGAGCCTCAAGCTCTTTAAATGGAAGATAGTGGGAGATCTTCCTCATCTTGTA
TGAGTCCTGTTTGGATATCCCAGCTGTTTTAAAGCAAACGGTGCTGGTGTCGCTTGTGCT
CTGAGGCATCCTCTGTGATTGTGTGGAGTCTGACAGGCCTGTCTGCCG
>ENSMUST00000138330.1 cdna chromosome:GRCm38:10:128026687:128030033:1 gene:ENSMUSG00000025395.14 gene_biotype:protein_coding transcript_biotype:retained_intron gene_symbol:Prim1 description:DNA primase, p49 subunit [Source:MGI Symbol;Acc:MGI:97757]
CAGGAGGCTCCCAAGCTCTAGGCTGGGGATTGAGAGCATAGCTTAGTTAGATGGAGTGTG
TAACAGCCGGTGTTGTGGTATACACCTGTAACCCCAGGCCTCAGAATTCAGGGCCATGCT
TGACTATATAACAAGTTTGAGGCCGCCCTGGAATACATGATAGCCTATAGAGGTGGCAGG
TTGGTTATTTGCTTGTTCAGAGCCAGAAGTGCCAGAACCTTTTACATATGCAGACAGTTA
CTCTACCGATAAGCTGTACCTCGGGCACATGGTTTTCACAGATTTTGAGCTTCCAGTGCT
AGTATGCCACTTGGTGATGTGGGACCAGGAAACAACCCCAACGTTCTCATGTTCTGTTGC
TTGCAGTGCCATCTGCCGGGAATTGGATATGGTTTCCACTCATGAGAAGGAAAAGGAGGA
GAATGAAGCTGACAGCAAACACAGAGTCAGAGGTTACAAGAAGACCAGTCTAGCACCGTA
TGTGAAAGTATTTGAACAGTTTCTTGAAAACCTGGATAAATCCCGGAAAGGGGAACTTCT
CAAGAAGAGCGATTTACAAAAAGATTTCTGAAGAAAACAGCTCCCATCAAACCAACGTGA
ATGCCTTCTACCTTCATCCATGGAGCATTTAATAAATACAGTAGAATCATCAATGGGCCT
CAATCCTTGAAGCAGAACTTTCTTTCGAGAAGTAATTTATGTCAAGGAGACCTGGTTTGT
GAGACCAAAGAGGGTGTCAAGAGCCCTGAAACAATAAATCAAGAATAAGTGAACTGCAGA
AGTTTGTAAAATGTATTATATAAAAAGATAATCCTTAGA
>ENSMUST00000137009.1 cdna chromosome:GRCm38:3:96718723:96727476:-1 gene:ENSMUSG00000028099.8 gene_biotype:protein_coding transcript_biotype:retained_intron gene_symbol:Polr3c description:polymerase (RNA) III (DNA directed) polypeptide C [Source:MGI Symbol;Acc:MGI:1921664]
TCTGACCCTTCCGCGTCCGCCTGGATGGTGCTCTACTTCTAAGAAGGGGCGATGGGAAGC
TCATGAGCTGAGGCTGCTGGCCTCGGGAGGACAACATTTGGAGCTTCTAAATTAGCCCCG
ACCCTGAGTTCTGAGGCTCTAAGAACGATGACTCAAGCAGAGATTAAACTGTGTTCTTTG
TTGCTGCAAGAGCATTTTGGTGAGATTGTAGAAAAAATTGGAGTCCACCTAGTCAGAACT
GGAAGCCAGCCACTTAGAGTAATTGCCCACGACACAAAAGCATCCCTGGACCAGGTGAAA
AAAGCCCTTTGTGTCCTCATTCACCACAACCTGGTCCTCTATCATGTGCACAAGCGCGGT
GTGGTGGAGTATGAAGCCCAGTGCAGCCGGGTACTGAGGATGCTTAGGTATCCCCGGTAC
ATCTACACCACCAAAACGCTGTACGGTGACACCGGAGAGCTGATTGTTGAGGAGCTCCTG
CTGAATGGCAAAATGACAATGTCAGCTGTTGTGAAGAAAGTAGCCGACCGACTCACAGAG
ACCATGGAGGGTCAGTACTGGATCTAAGCTCTTAGCAAAGCCAGAGGTCGGTTAGCCGCT
CTATTGTCTTGGGCCCTCTCGCCTCCCTCGTTCCTCCTGTTCTACAGATGGCAAGACCAT
GGACTACGCTGAGGTATCAAATGCATTTGTGCGACTGGCAGATACTCACTTTGTACAGCG
CTGTCCCCTGGTTCCTGACACTGACAGTTCTGACCGTGGGCCACCGCCACCCGCCCCAAC
CCTTGTCATTAATGAAAAGGACATGTACCTAGTTCCCAAACTGAGCTTGATAGGAAAAGG
TAAGAGGAGGAGATCATCTGATGAAGATGCTACTGGAGAGCCCAAGGCCAAGAAACCAAG
ATACACAGATAACAAGGAGCCCTCACCAGACGATGGGATTTATTGGCAAGTCAACCTCGA
CAGGTTCCACCAGCACTTCCGTGACCAAGCAATCGTGAGCGCAGTGGCAAACCGAATGGA
CCAGACAAGCAGCGAGATCGTGCGGACGATGCTCCGGATGAGTGAGATCACCACTCCCTC
TAGCGCCCCCTATACTCAGCCGCTGTCCTCCAATGAGGTACGCTTCAGGGTTCTTTCTGG
GGGGGGGAGGAGTTGTTTTGTTTTGAACTTTCTGTGTAGCCCCTGGCTGTCCTGGAACTC
ACTACTGCTGAGCTTAGAGGTGTGCACGCCTGGTTTAGCTTTGTATTTCTGTGCTAGCTT
TCTGCTAGGCGTAGATATTGTAGCAGTTATTAGACGTGACTTGTAGATTTCTGATGCCTG
TGCCTTGCGTGAAAAGGAGGGTTTTGTTGCTTGCAGTGGGGCAAGGATTTCTTGGAAATG
TTAAGCACTGAAATGTTTGACCACCTTAGAATCCAGCTTTTAAAAATGCTAAGCCATGGA
GACTAAAGAGATAGCTCAGCAATTAAAGGAACTGGCTGCACTTCCAGAGGACCCAGGTTC
AATTCTCAGCACATACAAGGCAGCTCACAACTGTCTGTAACTCCAATCCAAAGGGGTCTT
TCTCCTGGCTTCCTTGGGCACTGCACATACATGATACACTTACAGTCATGCAGGCAAAAC
ACATATAC
>ENSMUST00000124275.1 cdna chromosome:GRCm38:15:99314868:99315794:1 gene:ENSMUSG00000023007.15 gene_biotype:protein_coding transcript_biotype:retained_intron gene_symbol:Prpf40b description:pre-mRNA processing factor 40B [Source:MGI Symbol;Acc:MGI:1925583]
AGAGGGAACGGGAAAAGGAGGAGGCCCGAAGGATGCGGCGCAGAGAAGCTGCCTTTCGAA
GCATGCTGAGGCAGGCCGTGCCTGCTCTGGAGCTGGGCACTGCCTGGGAAGAGGTCAGAA
GCACAGCCTGGCCCCAATCACCCTCAGGCCTGAGGGCAGCGGAGCTTCTCCACCACTGAG
GGCCCACCCCAGTCACAGCACAAGCCCTGGGCCAGCTCCAGTTCCCTTCCTTCCTCTGCC
CCAGCCCTGCCCAGTTCTCGTGGCGGTGTCCAAGCTGGTCCAGGCAGGGCCTGGTCTGAT
CAGCAGTGCTCTCCCCGTTCAAGGTCCGTGAGCGCTTTGTGTGCGACTCAGCCTTTGAGC
AGATCACCCTGGAGTCGGAGCGGATCCGGCTCTTCCGAGAGTTCCTGCAGGTGTTGGAGA
CTGAATGCCAGCACCTCCACACCAAAGGCCGAAAGCATGGCAGAAAGGGCAAGAAACACC
ATCGCAAGCGTTCACACTCACCCTCAGTGAGTCGGCAGGGCTCTGAGTCAGATGAAGAGG
AGCTGCCCCCACCATCCCTCCGGCCCCCCAAGCGGAGGAGGCGGAACCCC
>ENSMUST00000209456.1 cdna chromosome:GRCm38:7:10355450:10356182:-1 gene:ENSMUSG00000110098.1 gene_biotype:processed_pseudogene transcript_biotype:processed_pseudogene gene_symbol:Gm45401 description:predicted gene 45401 [Source:MGI Symbol;Acc:MGI:5791237]
AACTATAAGATGCTGACCACCCTTGGTGAAGGAAATTTTTCAATGATCTAACTGGCCTTC
CATGTGCCCACAGTGACATGTGTGTCTGTAAAAATTATCGAAAAACCAAGAAGTATACCT
TGATTATTGGCACGGATATCCGGATTATGATATCACTTACACATCCTAAGATTATCAAGC
CATTTCATATGTTTCAGATGAGAGAGACCACCTACATGGTGAAGGAATATACCTCACAGG
AAGAGCTACAAGACCTCATAATCCAAGGGAGTCTTTAGAGGAGAGCTAGGCTTGAAGGAT
GTTTGTCCAGATAGTACATGCTGAGCAGTACTGACACGACAATCAGATTGATCACATAGA
CATAAAAACCAGCACCATTTTGATCAATTACAGGGGTAACCCCAAGCTGTCCAAGTTTGG
CCTTGCTGCTAAAGTAATTCCTAGGCAAATGCTGACAGATTTCTGTGGCACCCTGCACTA
CTGTGACAAGAATTCTCACAAGCAAAGGAATATGAGGGCCTCCCCAGGGATATCTGGAGT
TTAGGGGTCATCCTGTTCCTTATGGTGGCCAGGAGCTTGTCTTTTCTAGATATATCTTTT
GTGGGTATGAGGTCATAAATCTTTGCCGCAAACTTCAGCATTCCTCCTCATGTGTCCATT
GATATTTTCAATGTCATCATGAAAGTGCTGATGACCAGTCCCACCAGAAGGCCCACCATC
TATCAAATCATGA
>ENSMUST00000076634.4 cdna chromosome:GRCm38:12:76120439:76177259:-1 gene:ENSMUSG00000021055.13 gene_biotype:protein_coding transcript_biotype:protein_coding gene_symbol:Esr2 description:estrogen receptor 2 (beta) [Source:MGI Symbol;Acc:MGI:109392]
GTTAGTCGTGGGCAGTCTTTGCAGCTTCTCCAGCTGCTGGCCCTTTTGAAAGGCACTCTC
GGGTCCCTGCCTTCTCCCAGGCTTCTAGCATCAACCACCTCTTGAAACTTCCTGGGAGTA
GAGGAGGTGGGGAGCTGGCCTGGAGGGAGCGGCTTGTGCGGCCACTGGCATCCCTTGGCA
TCCGGGTCTGCAGTAGAGTCTGGCAGCCGCCGCAGGCTGAGCGACAACCAGTGGCTGCGA
GTCCCGCTCAGGGACCGAGGAAAGTACGTGTCTGCATTTAGAGAATGCAAAAGAGAGAAT
GTCCACCCGCTAGGCATTCCACCTGCCCGTGAGTCTCTGAGAGCATCATGTCCATCTGTG
CCTCTTCTCACAAGGATTTTTCTCAGCTGAGACCTACGCAAGACATGGAGATCAAAAACT
CACCATCAAGCCTTACTTCCCCTGCTTCTTATAACTGTAGCCAGTCCATCCTACCCTTGG
AGCATGGTCCCATCTATATCCCTTCCTCCTATGTAGAGAGCCGTCACGAATACTCAGCCA
TGACATTCTACAGTCCTGCTGTGATGAACTACAGTGTTCCCAGCAGCACCGGTAACCTGG
AAGGTGGGCCTGTTCGCCAGACTGCAAGCCCAAATGTGCTATGGCCAACTTCTGGACACC
TCTCTCCTTTAGCCACCCACTGCCAATCATCGCTTCTCTATGCAGAACCTCAAAAGAGTC
CTTGGTGTGAAGCAAGATCACTAGAACACACCTTGCCTGTAAACAGAGAGACCCTGAAGA
GGAAGCTTGGCGGGAGCGGTTGTGCCAGCCCTGTTACTAGTCCAAGCGCCAAGAGGGATG
CTCACTTCTGCGCCGTCTGCAGTGATTATGCATCTGGGTATCATTACGGTGTCTGGTCCT
GTGAAGGATGTAAGGCCTTTTTTAAAAGAAGCATTCAAGGACATAATGACTATATCTGTC
CAGCCACGAATCAGTGTACCATAGACAAGAACCGGCGTAAAAGCTGCCAGGCCTGCCGAC
TTCGCAAGTGTTACGAAGTAGGAATGGTCAAGTGTGGATCCAGGAGAGAAAGGTGTGGGT
ACCGAATAGTACGAAGACAGAGAAGTGCCAGCGAGCAGGTGCATTGCCTGAACAAAGCCA
AGAGAACCAGTGGGCACACACCCCGGGTGAAGGAGCTACTGCTGAACTCTCTGAGTCCCG
AGCAGCTGGTGCTCACCCTGCTGGAAGCTGAGCCACCCAATGTGCTAGTGAGCCGTCCCA
GCATGCCCTTCACCGAGGCCTCCATGATGATGTCCCTCACGAAGCTGGCTGACAAGGAAC
TGGTGCACATGATTGGCTGGGCCAAGAAAATCCCTGGCTTTGTGGAGCTCAGCCTGTTGG
ACCAAGTCCGCCTCTTGGAAAGCTGCTGGATGGAGGTGCTGATGGTGGGGCTGATGTGGC
GCTCCATCGACCACCCCGGCAAGCTCATCTTTGCTCCAGACCTCGTTCTGGACAGGGATG
AGGGGAAGTGCGTGGAAGGGATTCTGGAAATCTTTGACATGCTCCTGGCGACGACGGCAC
GGTTCCGTGAGTTAAAACTGCAGCACAAAGAATATCTGTGTGTGAAGGCCATGATTCTCC
TCAACTCCAGTATGTACCCCTTGGCTACCGCAAGCCAGGAAGCAGAGAGTAGCCGGAAGC
TGACACACCTATTGAACGCAGTGACAGATGCCCTGGTCTGGGTGATTTCGAAGAGTGGAA
TCTCTTCCCAGCAGCAGTCAGTCCGTCTGGCCAACCTCCTGATGCTTCTTTCTCATGTCA
GGCACATCAGTAACAAGGGCATGGAACATCTGCTCAGCATGAAGTGCAAAAATGTGGTCC
CGGTGTACGACCTGCTGCTGGAGATGCTGAATGCTCACACGCTTCGAGGGTACAAGTCCT
CAATCTCGGGGTCTGAGTGCTGCTCGACAGAGGACAGTAAGAGCAAAGAGGGCTCCCAGA
ACCTCCAGTCACAGTGACGGCCAGGCTGGAGGCGGATGATTACAATGATGGTCAGAAGTG
GGACATGTACCCTAGCATCGTGGGCCTCACCTTAGGGCTGACTTGGTCACGTACCCCTTA
CCCACGTTGCGCTTCCCAGGAGTCAGGGTGGTTGGGTTGTGGTGTCCCCTGTACCAGGAC
TTACTGCTGAATGCTGAGTTCTAACTTGTATAACCTTAGAAGGCTCTCGTTGTACTTTCC
ATCTCTTTGCCCACTTGGAAAACATCTTAAGAGTTCTGGAATGAAAAGGTCAAAGTCTGA
CTTGGAAGGATTGGCCTTGGACAGGAAAAGGAAAGTGACGCGATACACCGTCTATAAGAA
ATGGACTGTAGAACGGTGTGGTCATCAAATCGACCTTTGAATGGTGTCTTCTAGACCACT
TGATTGTAGGACTGAAAACCACATTGACAATCAACTCGTTTCGCATTCCTACCTCACAGG
CCTGTGAGGACTCATGACGTGTAATGGGTTATTGTATCAAAGACCAAGAAGATAATGGTC
AAGCTTGGATGTGACCTTGTTCCTCCTCCTAGATCCTCTTTCTTCCTGCTTGGCTTACAT
AACTAGATTATTCGGTCTGTCTGAATGTGGTCACTGTCACAGATTAAGATTTAAATATCT
TTTTAATGTTGAGTTCCTTGAAGCTATGTTGGTGTTTTCTCTCTCTCTCTCTCTTTCTCA
GACACACACACACACAGCTTCAGGCCTTCATAGTGTGTCTTCCATTGCTGTGAAGCGATA
CCATGACCAAGGCAACTGTTTTTTTTTTCCCAAGACTTATTTATTTCATGTATATGAGTG
CATTGTCGCTGTCTTCAGACACACCAGAAGAGGGCATCAGATCCCATTATAGATGGTTAT
GAGCCACCATGTGGTTGCTGGGAGTTGATCTCAAGATCTCCGGAAGAGCAGAGGTCTTAA
CTGCTGAGACATCTCTCCAGCCCCAAGGCAACTCTTTAAAGAACAACATTTAATTGGGGC
TGGCTTACAGTTTCAGAGGTTCAGTCCTCATTATGGCCAGAAGCCTGGCCGCATCCAGAA
GATGTGGTGCTGGAGAAGGCGCTGAGAATTCTACATTTTGATCTGAAGGCAGCCAGAAGA
TTGGCTTTGTCTTCCACAGGCAGCCAGGAGGAAGCTCTCAAAAGCCCATCGACACAGTGA
CACACTTCCTCCAATAAGGCCATACCTATTCTAACAAGGCCATACCTCTTAAGAGTGCCA
CTTCCCATGGGCCAAGCATATTCAAACCACCATGCACTTGAACACATT
>ENSMUST00000204970.1 cdna chromosome:GRCm38:6:89418347:89595604:-1 gene:ENSMUSG00000030086.16 gene_biotype:protein_coding transcript_biotype:retained_intron gene_symbol:Chchd6 description:coiled-coil-helix-coiled-coil-helix domain containing 6 [Source:MGI Symbol;Acc:MGI:1913348]
GTCGTCCTGGTTGCTGTGGAGCCGGCTCGCGTGGCCTCACGCCCTGCCCGCCTCCTGTCA
TGGGCAGCGCCGAGAGCGCCGAGGCCCGAAGGGTGTCCTTCGAGATGGATGAGGAGGAGC
GGGTCCGGGTGCTGCAGGGCATCCGGCTGTCTGAAAGTGTTGTGAACCGCATGAAGGATT
GCAGCCAGCCTTCAGCAGGGGAACAGCTGGTTCCTGGTTTTGGTCCTTCGTCTTCTGCTC
CTGTGCCCACTGTCCCTCTACCAGCCATCTCTGTGCCCACTGTCCCTGCACCTACCACTC
CTGTGCCTACTGCTCCTTCATCCTCTGTACGTGGCCTGCCAGGAGGCACCTGTAAAGGCC
CTCTGACAGACGTTAAAGTGCCCAGTGCAGAGAGTGGTGGTGGTCTGCAGTCCTCAGCAG
TGAAGGAGGATCTTAAGAAGTTCCAACAGGAGCAGTTGGCAGTCCAGGATGAGATGGTCA
GGGTGGCAAAAAAGGAAAAAGAGGCAGCTGAGAAGCACTTGAAGGCATCCCTGCCCAAGA
AGAAGGCCAGCCTCACCCATGAGCAACAGCAGTCAGCTCGACTAGCCAGGGAACTGGAGG
ACAGAGAGGCCGAGCTCAGCCGCCGTGACACCTTCTACAAGGAGCAGCAGGGGCGCATCC
AGGAAAAGAATGCTGAGCTGTATAAACTGTCTTCCCAACAATTCCATGAGGCGGCTTCAA
AAGCAGAGAGCACAATAAAGTAAGAATCTGCTTATTGTTCTTTGTAAACTTGCCTGCATT
TGTAGAAATCCCCATGTGTGGCTTGAAACCTGCTGCCACCTGCCTGATGGCAAATATCTC
TAATAACAAGACAGCCATCTGTTCATCAGCCCCCTCAGTTGGGCTGAAGGTAGCCATTGG
CCATCAGTAATTACCCAGATTAGCACACAGCTCTTCTCAGCTCTTCAGTGTGTTACAGTG
GGCTGCATCCACTGCCATTTTCTGGGGCAGCAGCTGCTTTGTTATCTAGCTAGGTGAGAG
GCAGTGAACAGGCTCCATGGGATCTGGGGGTCAGCCCTGGCCCACTACTTTATGAAGAGT
GGGGGATGGGGATGAGAGTGTCAGCATTTCCCCTGTGGGAGCCTCCTGTTCCTGCTGAAC
ACACAGTGCTCCTCATGCTCAGGACACTCATGCTGTGCTCCCAAATGAAAAAGGCTCAGA
GAGGTCAAAGACGCATGTGCCAGTACTTAGCCCCATCTGCCATGTTCCTGTGCTGCTGTC
CGTGAGCACTCTGAGCCAGGATGTCAGAAACAGGGAGGCATAGGCTTTTTCATGAATCAT
TTGGGGAATAGCTTCTTGGGAAAGGAAAACCTTAAGTGTGAATATGGTCTGTGTGCCAGG
AGACTGGGATTCTCTGATGAACTATTAACCCCTCTGCTCCCTTGGCAGTCTCTCTCCCAG
CAAGTTAGGTGAGACACCAGAAAAGCCCATCATGGTACAAAATGGTTGGATATGATACCA
TGAGAAGAAAGTGTCAGAGGAGGATTGCATAGCTATGAGGTGACAAGTACTTGTAAAAGA
AAATGCTATGGATATCCGTGACCCATGCAAAGAGCCAGGAGAATAGGGTGGAGAATGGGG
ATGTACAGTCAGAAGAGACCTGAGGATATGGTGGGGTACCATAAGGAACAGGCTTCCTTT
TGTTCCCACCTTGTGAAACACTTGTAGCTAAGGGATGCTGATAAGCAGCACCAAGGAAGG
AACAGAAAACAACAGTCTTGAAACCCTAAGTCCTAGGGACAATGGGAGTCTATAGTGTGG
GCAGGCAGGGCTTTCCCATCAGGTGGAAGGAGACTGGAAAGGGATGGGTACACAGCCGTG
GGAATGTTGCCCTTTCCCACCACCCCCACGAGCCTGAATAGTACATGTCTCCTGAATGAC
AGAGGACATTTAGGTGTGTGTCATCTGCCTACTGGTGTCCTTGCCTTCATGGAGGGACAA
CAGAACCTATTTTATAAAGACTTCCTGAGCTCTAGCTTCACCCCAGATTGTGAAAGCCTC
GTGCCAGACTGGGAAGGAGAATGGGAGTCAGGTGATACCCATTGTCCCTATGCGGCGCCT
GCCTCTCTATCAACAGGAAAGTAAAGCTGCTTCACCCTTC
>ENSMUST00000183041.7 cdna chromosome:GRCm38:17:56601397:56604408:1 gene:ENSMUSG00000071054.12 gene_biotype:protein_coding transcript_biotype:retained_intron gene_symbol:Safb description:scaffold attachment factor B [Source:MGI Symbol;Acc:MGI:2146974]
GCTGCTTATGTGGCTGTCTGAATTCATTTCTTCCCTCTGCTTACAGGAAGCCGTGGCACT
GAGCGCACTGTGGTGATGGACAAGTCCAAAGGTGTGCCTGTCATCAGTGTGAAAACATCT
GGGTCTAAAGAGAGAGCCTCCAAAAGTCAGGACCGGAAGTCAGCCAGCCGGGAGAAGCGG
TCTGTTGTGTCCTTTGACAAAGTTAAAGAGTCTCGAAAGTCCAGAGACTCAGAGTCTCGG
AGGGAACGGGAGCGCAGTGAGCGGGAGCAGAGGCTGCAGGCCCAGTGGGAGCGGGAGGAG
CGAGAGCGGCTGGAGATTGCTCGTGAGCGCTTGGCATTCCACCGCCATCGGCTAGAGCGT
GAACGCATGGAGCGGGAGCGGCTGGAGCGGGAGCGGATGCATGTAGAACAGGAGCGGAGG
CGTGAGCAAGAGCGCATTCACCGAGAGCGAGAGGAGCTTCGGCGTCAGCAGGAGCTGCGC
TATGAACAGGAGCGCCGGCCTGCTGTGCGCAGGCCCTATGAAGTGGATGGCCGGCGAGAT
GATGCCTATTGGCCAGAAGCTAAACGGGCTGCTCTGGATGACCGTTACCACTCAGACTTC
AGCCGCCAGGACCGCTTTCACGACTTCGACCACAGAGACAGAGGCCGTTATCCCAACCAT
TCTGTGGATAGGAGAGAAGGTTCACGGTCGATGATGGGAGACAGAGAAGGACAG
>ENSMUST00000147007.1 cdna chromosome:GRCm38:11:51274908:51275512:1 gene:ENSMUSG00000020385.16 gene_biotype:protein_coding transcript_biotype:retained_intron gene_symbol:Clk4 description:CDC like kinase 4 [Source:MGI Symbol;Acc:MGI:1098551]
TTCTAAGTATTTCATGGATGGTTGCTTTGTTTTGGAAAGATGATCTGGAACCTAATATTA
TGGGCTCTAAAAGACTTAGAGCAATTATATGGGAAACTTGTAATTACAATTGTATTTTAG
GAGGCTGAGGTAGGACTTTCACAAGTTCAGTGTCAGTCTGGGCTACATAATGAGTTTAAG
CACAGCCTGAGCCACATATAGTGAAATCTTGTCTCAAAACCAAAAAAAGAATGCTTTTCA
TGGGGTATGCAGTTTCATCCACCACTTGTATTTTTAGCATCATCATCATCTTTTGTTTTC
AAGGGATGGCTTACATGTAGCAGTGAAAATTGTAAAAAATGTAGGCCGTTACCGGGAGGC
AGCTCGTTCTGAAATCCAAGTATTGGAGCACTTGAACAGCACTGACCCCAACAGTGTCTT
CCGATGCGTCCAGATGCTAGAGTGGTTTGATCATCATGGTCATGTTTGTATTGTGTTTGA
GCTGCTGGGACTTAGTACCTATGATTTTATTAAAGAAAATA
>ENSMUST00000127393.7 cdna chromosome:GRCm38:1:127996466:128102463:-1 gene:ENSMUSG00000036086.16 gene_biotype:protein_coding transcript_biotype:retained_intron gene_symbol:Zranb3 description:zinc finger, RAN-binding domain containing 3 [Source:MGI Symbol;Acc:MGI:1918362]
AGTTGAAGACGCTTGCAAAAAGTTTGGCGGGAGTTGAAGATTATGAAGCTAGTGCTGCAT
TTTGGCGGACTGTATAGGGCAAGAGATGGGAAATTGACTGCACTTTAATTGCGCTATAAG
AAAATAGTGGGTAACAGTCGGGCGTGGTGGCTGATGCCTGTAACAGCTGGAAGCTGAAAG
GTCGCCGCGAGTTCATAGCCTGGGCTACAGAGCTCACCATGCCTACAGCTGGTAGCAAGA
AGAAGGCTCCCACACCGCAGATTTCTTGTTTAACAAGCGAATCATATACACAGCTGGATT
TTTTACCGGACAAGCTTAGAACAAAACTGCTTCCGTTCCAAAAAGATGGCATCGTTTTTG
CCCTCAGAAGAGATGGCAGGCAGGTGCAGTGAAGGACTATATTAAGATGCTGCTTCAGAA
CGACTCCCTTAAATTTCTGGTCTTTGCGCACCATTTAAGTATGCTCCAGGCTTGCACAGA
AGCAGTCATCGAAAGCAAGGTATGTGATAGTGTTTCTGTAAATGCATAGTTATATTTATA
GAATGCATATTTTCACTATGCTGAATATCACTTTTAGTCTCATGATTTATATGGATATTT
TTAACCTTTGGATGATGTTTTTAAAATACATGATTATATCAACAATTTATTAATTATTTT
CTTACAAATTTTAGTAATATTATGGTATTACCATGAGGTAGTTTTCTTCTTTATAGCAAT
ATTAAAATGTTCCTCTGTTTATTATCTGAGTTAATTAAGGGTATTCTGTCTTGACAGCCA
TAACAAGATCTCCCTTTCCTGTTACTGGAGATAGCACTTGAGAGTGGCAAAACCCCAACA
CAACCCTATGTGAAAAGAAAAAATCCAGTGAAAATCACTACCCTCAAATTATCAAACCCT
TTTAACTCTCAGACCATATACTCCATGGAAAACTGTCAGGAAGAGGGAACAAAGATGCAT
TAAAGTGCACGACCATGTGGTTGGCCAGGTCGGTTAAGTAGGCTGTATCCACGAGGTCGG
TGATCCTCCCTGAATCCTCTGAGATCCATCCACCTCAGTTTCCAGGCTTCACATCAGTGA
CTTCGTCTCCCATTGTCCATCTCACAGTTTTTCCTGCCATCTGTCCTGTGAGTGGTTGCG
GGGGCTTGCACAGGTTTTCAGAGACGGCTATAAAAACTTTCTGGCAAATAGTGTGACCTT
GTGCGTAGCAGCAGTGCGGCCAGTACAGGTCACTGTTTTCAAAGTCAGGACTAAAGCCTG
ACTGATGGGAGGAAAACAAACTGTTCCTGGGTCAGAACCCAGGAATTTTAACATAAAACA
AATTCAGAATAGGAAAATAATGTGAATCTATCTATCGTTTTTGGTCAATGATTTAAAAAT
TAGTTGTAAGGTTACAGAAGTCTTTCTTGGAGTGTGAATATCTATGAAAAAGAACCTTTC
ACATTGTGCCATTACACTGTGCAATGTCATAAATCCCTCTCTGAAGGAAGACACCGAACA
TGTGAACATACTTATTTGAATGAGATGAATTGAAATTTAGGGCTTAACTTATCTTTATGA
GGTTGAGTTAGTTCTTTTTAGCTATTTTCTAACACATGACTCTTTTTTCACAGCTTAAAT
TGTTCTCGAAGACACGTCTGTTCAGTTTAACACTTAATGATTCTCCATTTTCTAACGGTG
TGTGTGGGTGTCTTCTTTCCTCACTTCAGTGGATACAATCATTTCATGGTTCTTTTAAGT
TTATTACTGTGAAAAAAAGGCGTCCTGAATGGCAGATTTAGAACGCTATTTCCCAGTTAA
CATTTGGTTATATTTTGGTAATACACATATCACTCTCTGTATGTCCCTAATAAACTGAGC
AAAATCATCTCTCCTTTCTCACTCATCTGGTTTTGATTTTACACTGCAGTAGCTGATCCT
GTGAGCCTAAAGTTACTCTCACTGACTCCTAAAAGGTTAGAAACTAACTTGCTTAGAATG
TTGCTGAAGAAATATTTGCTTAATTAAAAAAATCTTTATTGTTTAAATTGTTTTATTGTT
AAATTCTTGAGTCCTATTGCATAAAAACAGTTGTTTCTGGCATTGGTGGCTGTCTAAGTT
ACTTTTCTATTGCTACATGAAGATAACCATGACCAAAGCAACTTATAGAAAAAAAAAAAG
AGTTTATTGGGCTTATGGTGTCAGAGGGTGATGAGTCTGTGATCACCATAGGATGGAGCA
CGGAAGCAGGCAGGCAGGCAGGCAGGCGTGGTGCTAGAGCAGTTGCCAAGAAGTTACATG
TTGAGGCAGCTACCATGAGGCAAAGAGAGAGCTAACTGGGAATGCCATGGGCTTGTGAAA
TCTCCAAACCCACCCCCAGTGACACATTGCCGTCAACATGGTCACACCCCAATCCTCAAA
CAGTTCCACCAACTGGGGACCAAGCGGTCAGATATTTGAGTCTGTGGGGACCATTCTCAT
TCAAAACACCACAGTGTTATTAAGATGCATTAAACACAGAGCCTGTCTTCGGGTAGGTTA
AAAAGTCAATAATGAGAGTGGGCAAGCAGGTAAGGACCTTGTCACCATCCCTGATAACTT
AACTTTGGTCTCTGAAACCCACATGATAGAAGGAGAGAAACAACTCCTGAAAGTTTTCTT
CTAACTTCCATGAATGAACCATGGCACTTTTGCATGTGCACACACAGTCCATAATAGAGC
TTTTAATTAAGAAGTTGTTATACGTTATTACGATTCTTGCTGTAGTAGTTGCTGATATAC
CATTCTAACCAGTTTGCATAGTTTATGACTATAAAAATCAGGTATAAAATATATTAAATA
AGGCTGCATAGGGCTTGTCTAATTTTCCTATTTCCTATTGATGCTAGTCTCGTTACATCA
GGATAGATGGAAGTGTTCCATCTTCAGAAAGAATTCATCTGGTTAATCAATTTCAGAAGG
ACCCCGATACTCGTGTGGCTATCCTGAGCATTCAGGCTGCTGGCCAGGTAAGAGATTCAT
GTCTGTGTTTGATAATAAAGTATCATGATATAACAAAAAGCCCCTTAACTCTAGCTTGGT
TTTATAAAATTATCATTTTGTATCTGATGTCTATTATAGTATGTATTCTTTCAACTTAAG
AGTGCTAGAAAATACAGTAGAAGGCAGCCTCTTGTTTTTACTTTTTGAAATTTTCATATA
AGTATCTTAGTTGGCACACTCCTTCCTGCTTTCTTTAGCCTCCCTCCCCCTCCTCTTCTT
CCTCACAATTTCTCCCTCCCAAGTTTGTTTCCTTTTTTTTTAATACCCCATTGAGTCTGA
CTAGTGCTGCCCATGTGCACATGAATGGAGTGAGCCATTGGGAATGGGCCATCCTACCAG
CAGCCACCCTAACC
>ENSMUST00000034361.9 cdna chromosome:GRCm38:8:105225145:105253053:1 gene:ENSMUSG00000031889.9 gene_biotype:protein_coding transcript_biotype:protein_coding gene_symbol:D230025D16Rik description:RIKEN cDNA D230025D16 gene [Source:MGI Symbol;Acc:MGI:2443049]
GCCTTTGCCACGCTTTACGGCCCGGCACGCCACTTTTGCTGCAGTTGCTCTGGGCGCTGC
TGTTGCTACAGCCTCTCCTGCCGGGGCTGCTGCCCGGGAGGTTGAAGGGAGGTGAAGTGT
GTTGTTGTGTTCGTGCTGCCGTCGCCGCCCGGAACCGAGTGGAGAGCCGGACGTCCGCGG
GCTGGCGAGAGCGACCAGTCAGCAGCTGCGTGCTCTCCTCAGGCCGGGTCCTGTCTGCGC
TGCCGCAGGGAGGCCGCCCGGCCCAGCGAACCGACCCAATGCTGGACCTGGAGGTGGTGC
CTGAACGCTCTCTGGGGAACGAGCAATGGGAATTCACTCTGGGAATGCCTCTGGCGCAGG
CGGTCGCCATTCTTCAGAAGCACTGTCGCATCATCAGAAACGTCCAGGTTCTCTACAGTG
AGCAGTCTCCTCTAAGCCATGACCTCATCCTTAACCTGACTCAGGACGGGATCACACTAC
TGTTTGATGCTTTCAACCAGAGACTCAAGGTGATTGAAGTTTGTGAGTTGACAAAAGTAA
AGTTAAAGTATTGTGGAGTGCATTTTAACTCTCAGGCCATCGCTCCTACCATTGAGCAAA
TTGACCAGTCTTTTGGCGCAACCCATCCTGGAGTGTACAACTCTACTGAGCAGCTCTTCC
ACCTCAACTTCCGAGGACTGTCTTTCTCTTTTCAGTTAGACTCGTGGACGGAGGCTCCCA
AGTATGAGCCCAATTTTGCCCATGGTCTAGCTTCTCTTCAGATACCCCATGGAGCAACTG
TAAAACGAATGTACATCTATAGTGGGAACAGCCTCCAGGATACCAAGGCTCCTGTGATGC
CCTTGAGCTGTTTCCTGGGGAATGTATATGCTGAAAGTGTAGACGTTCTTCGAGATGGAA
CTGGACCCTCAGGGTTGCGACTTCGCTTGCTCGCTGCAGGTTGTGGACCTGGAGTGTTAG
CAGATGCCAAAATGAGAGTATTTGAGCGTGCGGTGTATTTTGGTGATTCTTGCCAAGATG
TTCTTAGCATGCTTGGCTCTCCACACAAAGTCTTCTATAAATCTGAAGACAAGATGAAAA
TTCACTCTCCTTCCCCTCATAAACAAGTTCCGTCCAAGTGCAACGACTACTTTTTTAACT
ATTTTACTCTCGGAGTGGACATCCTGTTTGATGCAAATACACACAAAGTGAAGAAGTTTG
TCCTGCATACCAATTACCCTGGGCATTATAATTTTAACATTTACCACCGCTGTGAGTTCA
AGATCCCACTGGCCATAAAGAAAGAAAATGCAGGTGGTCAGACTGAAATATGCACAACCT
ACAGCAAGTGGGACAGCATCCAGGAGCTTCTGGGCCATCCTGTGGAGAAGCCTGTTGTCT
TGCACAGGTCCTCATCCCCAAATAACACCAATCCGTTTGGCTCCACATTCTGCTTTGGTC
TTCAGCGGATGATCTTTGAGGTCATGCAGAACAACCACATTGCCTCAGTGACCCTGTATG
GCCCCCCCAGGCCTGGTGCCCACCTGAGAACAGCAGAGCTGCCCTAAGGACATCACTGTT
TTCCCTGTCCATGGAACTGTGCGTCACATCCAGCTCAGTGGGTCTCTGTGCCACCCTGTG
TGTTTGCTTGGACACCTTGGCAGTGTTGAAGGGCCCTGGGACTCAGAAGGGTTTGGAAGT
AGGATTTGGGCTGAGTCCTCTGCCGTGGGACGGAGGACCCAGATACTCTGTCCTAAGCCT
GCTGTTGCCAGGAGAGAACACAGTGTGCAAAAAGAAGCACAAACTTAGAGCCATGATGAG
GGCTCTCATAACTAACATGTAATAAAGGACACGTCAGCCCCTGCCCTGCTCACATAGGGA
AGACAGGACTCTTTCTCTAGCTAAGAAAATATTCCCAGGATGAGAACAGGCTCCTGCTTT
TGGCCCGACATTGCCACGTGGCCCCTAAGGTGAGCAGAGCAGGTAGCATGTCGGTAGTAC
TTGGTTGCAATATTTGCACTCCATCCACTTTAGTGACTTGATGAGCTGGCTGTGGCTGGT
GTGGCCCACTGCCCTTCCCTGCTTCTCCTGTGAGTGCTCCTTGCCGTGCCCAGGTGGCAC
CTAAGTGGATGAAATCGTTTCCTACCAGGTATGTACCAGGCCTGGTTCCCACTGCTGCTC
TGGGAGCCAGCCTTTAAGGTCACCTGTGTCTCTTGGTCCAACCTGGCTGACAGGGCTGCA
TGTCTCCATCTTGTTTGCCTCTTTTATTTAATGCCAAAGTGTTAGCCAAAGACACCTTCC
TCCTTTTGTTACATTACAGCATTCTGTTATGCACTGTGGGCCAGCTCCTTGCCCTAGTTC
TGGGCACTGGCCTGGCCTGGCCTGGCTACTTGGTTTGAGGCCTAGAGGCTCAAGGAACAC
TAGGCTGCTTGGTTTCTTACATGGGTCTTGCTAATGGGAAGTAGCATATATGTGCTTTAA
AATAGTAATCCTTTTGAAAAGAATTGAGAAGAGAAACATATAATTTTATCCCATTTTTAA
TATTTTGGTCTAGCAACTTGTGATACATAGATGACAATTTTGTGAGTTTTTCAAATGTGT
GTACAGATTTTTGTAAATAATGACTTTTGTAATTAACTCATGTACAGCCTCATCTTGTAT
AGTTCATGATGAATGTGCAGGGGACCTGCCCCAGCTGTCTGTATGGTTCCTGGGCCTACA
GCCAGGCCTGTGTGGCACTCCCATGACTGATTTGACAGGTGTCTTCCCATTTGGACCTTC
GTCTGGCCAGAGACCCTGCACATCCCACTGTCAGGGTAGCCAGGACTCTTCCCATCCTCG
TGATCAGAGGAGACTTCCTCGTCCCCCTTCCAATAAAGCACCTATGCCCACAGTGACAGC
GTGCCATGTGCTGCCACTGGGCTGTTTGTACTAAAA
>ENSMUST00000115047.2 cdna chromosome:GRCm38:5:24428423:24440947:1 gene:ENSMUSG00000028962.14 gene_biotype:protein_coding transcript_biotype:protein_coding gene_symbol:Slc4a2 description:solute carrier family 4 (anion exchanger), member 2 [Source:MGI Symbol;Acc:MGI:109351]
GAGCTGCAGAGAGATGGGCTAGGCAGGACCTCCCTTCTCCAGTTCCTTGTCCGTGCCTGC
CCTAGGTGGCTTTTTTTTTTTCTGTGTTCCCCACTTCTACCCCTGCATGTCTCCCCAAGA
CATTTTCCTCCCTGGCTTTTCCTTGCGGTAGCAGCTGGCACTGCCACGGAAGGGGCGGCA
TACCCTGGACTTTGGAGGTCCTGATGCCCTTCAGGTCCTGGAGCTCTTGAGCAAATATTT
GGTGGTGGCGCCTGGAGCTGAAACCTGCTGGGGGTGGGGTGGGCAGGGGGCTGGACCTGC
TGGGCCAAGCTGCTGGTCAGATAGCCAGGCTGAGCTTTCCTGCAGTTCTGGCCTGCACTG
GCCTCGCTGGTGCTGTCAGCTCCTGCACTCCCGCAGGATGACTCAGCCAGAGCCAGAGAG
CCTGAGCCCCGGAACACCTGGGTTCCCCGAGCAAGAGGAAGATGAACTTCGTACCTTAGG
TGTGGAGCGGTTCGAGGAGATCCTCCAGGAGGCTGGATCCCGGGGAGGAGAAGAGCCAGG
ACGAAGCTATGGAGAGGAAGACTTTGAATACCACCGCCAGTCCTCCCACCATATCCATCA
TCCGCTATCCACCCACCTGCCTCCTGATGCCCGCCGTCGCAAGACTCCCCAGGGCCCAGG
ACGGAAACCTCGGAGGCGCCCTGGTGCCTCTCCCACTGGAGAGACCCCCACTATTGAGGA
AGGGGAGGAAGATGAGGAAGAAGCTAGTGAAGCTGAAGGGTTCAGAGCTCCCCCACAACA
ACCATCTCCTGCTACTACACCCTCTGCAGTTCAGTTCTTTCTCCAAGAGGATGAAGGTGC
AGAAAGGAAGCCAGAGAGAACCAGCCCATCTCCCCCTACACAGACGCCCCACCAGGAGGC
AGCTCCCCGGGCCAGCAAAGGGGCACAGACAGGAACTCTGGTGGAGGAGATGGTGGCGGT
GGCCAGTGGCACAGCTGGAGGTGACGACGGAGGTGCTGCGGGGCGTCCCTTGACCAAAGC
CCAGCCTGGACATCGAAGTTACAACCTTCAGGAGCGAAGACGAATTGGCAGTATGACAGG
GGTGGAGCAGGCGCTGTTGCCTAGGGTCCCTACTGATGAAAGTGAGGCTCAGACACTGGC
CACAGCCGACCTTGACCTCATGAAAAGTCACCGATTTGAGGATGTTCCTGGGGTACGGCG
ACACTTGGTGAGGAAGAATGCCAAAGGGTCTACACAGGCTGCCCGGGAAGGTCGAGAGCC
TGGCCCCACACCTCGGGCACGGCCACGGGCCCCGCATAAGCCCCATGAGGTGTTTGTGGA
GCTGAATGAGCTGCTGTTGGACAAAAACCAGGAGCCTCAGTGGCGGGAGACAGCCCGCTG
GATAAAATTCGAGGAGGATGTGGAAGAGGAGACTGAGCGCTGGGGGAAGCCTCATGTGGC
CTCACTGTCCTTCCGCAGCCTCCTGGAGCTCCGCAGGACTCTGGCCCATGGAGCTGTGCT
CTTAGACCTCGATCAGCAGACCCTGCCTGGGGTGGCCCATCAGGTGGTCGAGCAGATGGT
CATCTCTGACCAGATCAAGGCAGAGGATAGAGCCAATGTGCTACGGGCCCTCCTGCTAAA
GCACAGCCACCCAAGTGACGAGAAAGAGTTCTCCTTCCCCCGAAACATCTCAGCGGGCTC
TCTAGGCTCTCTACTGGGGCATCACCATGCCCAGGGGACCGAGAGTGATCCTCATGTCAC
TGAGCCTCTCATTGGTGGTGTTCCTGAGACCCGACTGGAGGTGGATAGAGAGCGTGAGCT
ACCACCCCCAGCACCACCTGCAGGTATTACCCGCTCCAAGTCCAAGCATGAGCTGAAGCT
GCTGGAGAAGATCCCTGAGAATGCGGAGGCTACAGTGGTCCTCGTGGGCTGTGTGGAGTT
CCTCTCCCGCCCTACCATGGCCTTCGTGCGGTTGCGGGAGGCTGTGGAGCTGGATGCCGT
GCTAGAGGTGCCTGTGCCTGTGCGCTTCCTCTTCTTGCTGCTGGGTCCCAGCAGTGCTAA
CATGGACTACCATGAGATCGGCCGCTCCATTTCCACCCTCATGTCTGACAAGCAATTTCA
TGAGGCAGCCTACCTGGCGGATGAACGAGACGACTTGCTGACTGCTATCAATGCCTTCCT
GGACTGCAGTGTTGTGCTACCGCCTTCTGAAGTGCAGGGCGAGGAGCTGCTGCGTTCTGT
TGCCCATTTCCAACGCCAGATGCTAAAGAAGCGAGAGGAGCAGGGCCGCCTGCTGCCCCC
AGGGGCTGGGCTAGAGCCCAAGTCTGCCCAAGATAAGGCACTCCTGCAGATGGTAGAGGT
GGCAGGTGCAGCTGAAGATGATCCCCTTCGGAGGACAGGCCGGCCCTTTGGGGGGCTGAT
CCGTGACGTGCGGCGGCGCTACCCCCACTACCTAAGTGACTTCCGCGATGCACTTGACCC
CCAGTGCCTGGCTGCTGTTATTTTCATCTACTTTGCCGCCCTGTCTCCTGCCATCACCTT
TGGGGGGCTACTGGGGGAGAAGACAAAGGACCTGATAGGAGTGTCAGAGCTGATCATGTC
CACAGCGCTGCAGGGAGTGGTCTTCTGCCTGCTGGGGGCTCAGCCCCTGCTGGTCATCGG
CTTTTCTGGGCCTCTGCTGGTCTTCGAGGAGGCCTTCTTCTCGTTCTGCAGTAGCAATGA
GTTGGAGTACTTGGTGGGCCGAGTGTGGATTGGCTTCTGGCTGGTGTTCCTGGCCCTGCT
CATGGTGGCTCTGGAGGGGAGCTTCCTGGTCCGCTTTGTATCCCGATTCACCCAGGAGAT
CTTTGCCTTCCTCATATCACTCATCTTCATCTACGAGACCTTCTATAAGCTGATCAAGAT
CTTCCAGGAGCACCCACTCCATGGCTGCTCAGGCTCCAACGACTCAGAGGCAGGCAGCAG
CAGCAGCAGCAATATGACATGGGCAACAACCATACTGGTACCAGACAACAGCAGCGCTTC
TGGGCAGTCTGGGCAGGAGAAGCCCCGGGGCCAGCCCAACACAGCTTTGCTATCGCTGGT
GCTAATGGCTGGCACTTTCTTCATTGCCTTCTTCCTGCGCAAGTTCAAGAACAGCCGGTT
CTTCCCTGGCCGGATCCGGCGGGTAATTGGGGACTTTGGGGTGCCCATCGCGATCCTCAT
CATGGTGCTTGTGGATTACAGTATTGAGGACACCTACACCCAGAAACTGAGTGTGCCCAG
CGGATTCTCAGTGACAGCCCCAGACAAGCGGGGCTGGGTCATCAACCCCCTTGGAGAAAA
GACCCCCTTCCCTGTGTGGATGATGGTGGCCAGCCTGCTGCCTGCTGTTCTGGTGTTCAT
CCTCATCTTCATGGAGACACAGATCACCACGCTGATCATCTCCAAGAAAGAGAGGATGCT
GCAGAAGGGCTCTGGCTTCCATCTCGACCTGTTGCTCATTGTAGCCATGGGTGGCATCTG
TGCCCTCTTTGGCCTGCCTTGGTTGGCCGCTGCCACTGTCCGCTCTGTCACCCATGCCAA
TGCACTCACTGTCATGAGCAAGGCTGTGGCACCTGGGGACAAACCCAAGATTCAGGAAGT
CAAGGAACAGCGTGTGACAGGGCTGCTGGTGGCCCTGCTTGTGGGCCTCTCCATGGTCAT
TGGGGACCTCCTGCGGCAGATCCCCCTGGCTGTGCTCTTTGGCATTTTCTTGTACATGGG
AGTCACCTCCCTCAATGGGATCCAGTTCTACGAGCGGCTGCACCTGCTGCTCATGCCGCC
CAAACACCACCCAGATGTCACCTATGTCAAAAAGGTTCGGACCATGCGGATGCACCTGTT
CACTGCCTTGCAGTTGCTCTGCCTGGCCCTGCTTTGGGCAGTCATGTCCACAGCCGCTTC
CCTGGCCTTCCCCTTCATCCTCATCCTCACAGTGCCTTTGCGCATGGTGGTACTTACCCG
AATCTTCACTGAGCGAGAAATGAAATGTCTGGATGCTAATGAGGCAGAGCCAGTGTTTGA
CGAGTGTGAAGGTGTGGATGAGTACAACGAGATGCCCATGCCTGTGTAGCTGCTGTCCAG
AGGCACAGCAGAGGGACTGAGGGGCAGGGGGCCCATGCCTGTGTAACTGCTGTCCAGAGG
CACAGCAGAGGGACTAAGGGGTGAGGGCTGGGGGTCCTCTCCTCCTGCCCCTCCTCATTT
TTATTTAAGTGAATAATTTAAAGCCCCCTTCTCCCTATCCTGCAGTAAAGTGCTTCAACC
CCAA
>ENSMUST00000144181.1 cdna chromosome:GRCm38:12:72223233:72236686:-1 gene:ENSMUSG00000021087.17 gene_biotype:protein_coding transcript_biotype:processed_transcript gene_symbol:Rtn1 description:reticulon 1 [Source:MGI Symbol;Acc:MGI:1933947]
GGCCACCAGAGCCCACCGCCGCCGCAGCCGGGCAGCGACGCGGAGTGCAAGCTCAGCGCC
TGGAGGAGAGCCACGGCGAGCCCGCCAAGCCCGCACCATGCAGGCCACTGCCGATTCCAC
CAAGATGGACTGTGTGTGGAGCAACTGGAAAAGTCAGGCTATTGACCTTCTGTACTGGCG
GGACATCAAGCAGACTGGGATTGTGTTCGGGAGCTTCCTGCTGCTGCTCTTCTCCCTGAC
CCAGTTCAGCGTTGTGAGCGTCGTTGCCTACCTGGCCCTGGCCGCCCTCTCTGCCACCAT
CAGCTTCCGCATCTACAAGTCCGTTCTACAAGCTGTGCAGAAAACAGATGAGGGTCACCC
TTTCAAGTGAGTGGCCCAAGCTGGCTAGCCCGCACCCCGCCTCTCTGCCCCACCCTCACC
CCGCCCCATCTTATTGCTAGCTCTCTGGGAAACTGGGGCGGCGTG
>ENSMUST00000109811.3 cdna chromosome:GRCm38:2:152944977:152951698:-1 gene:ENSMUSG00000042662.16 gene_biotype:protein_coding transcript_biotype:protein_coding gene_symbol:Dusp15 description:dual specificity phosphatase-like 15 [Source:MGI Symbol;Acc:MGI:1934928]
GCCGTTGTCCCGCGGGCCGTGGGCCCCGCACACTGGGGCTTTGTCCGGCCCCCCGCCACG
GCCCACGGGGGAGGGGGGCCCACATGACCGAGGGAGTAGGAGGAGCCTACAGCGGCAGCG
GCGGCGGCGGCAGCAGCAGCGGCAGCGGCAGCGGCTCCCTCCATCACTTCCCTCCGGGGC
TGGGGGTCGGCGGGCAGCGGCGGCGGCGGCTGGACAGAGCTGACACCGGACCCCTGGTTT
CCCATCAGGCTACAGGCTGGGCCTGGGCCAGTCGGGCAGCAGTGAACCTAGCGCTTTGAA
GGCGCTAAGATAGGGGTGCGCCCCGCCACCCTGCCTCAGGATCATGGGGAATGGCATGAC
CAAGATGCCAAAGACCCGGATCAGCTGGGCCGGAATAAGATCACACATATCATCTCTATC
CACGAATCACCCCAGCCTCTGTTGCAGGATATCACCTACCTTCGAATCTCAGTGTCTGAT
ACTCCTGAGGTACCCATCAAAAAGCACTTCAAAGAATGCGTCCACTTTATCCACTCCTGC
CGCCTCAACGGGGGTAACTGCCTTGTGCACTGGCCTTTGAAGCATGAATGCAGGGCTAGG
TCTCTGAGTCTTCTCCAGTGCTCCTGACCCAGAGATGCCATCCATCCCATGACATCTCAC
CAAGCGTTCTGGCTAGGCCCAAGGGGTAGCTCTCTTAAGACCTAGCTCTCCCCATATTTA
GCCATCCTAACCTCCCCTTCCTCAAACCCACAG
>ENSMUST00000194939.1 cdna chromosome:GRCm38:9:108390876:108392245:1 gene:ENSMUSG00000032612.14 gene_biotype:protein_coding transcript_biotype:retained_intron gene_symbol:Usp4 description:ubiquitin specific peptidase 4 (proto-oncogene) [Source:MGI Symbol;Acc:MGI:98905]
ATTTTGGGTATGAGTATGTGCGAGTATTTAGTGCTAACCTAATAAGGTTACAAGATTATT
TTTTTTTTGGTGGCCATTAGAGCATTTTGTTTGTAACTTGGCAGACACTGCATATGCGAA
GAACAGACTGAACGGGAAATGGTATTACTTTGATGATAGCAGTGTGTCCCTGGCCTCTGA
GGACCAGATAGTGACGAAAGCCGCCTACGTGTTGTTCTATCAGCGTCGGGATGACGAATG
CTCCAGCACATCTTCGCTCGGCAGTTTCCCCGGTTCTGATGGAGGGGTGAAGCTGAGCAG
CTCACACCAGGGCATGGGGGATGAGGAGGCTTACAACATGGACACCAACTGATGTGGCCT
CTGTGACCCTGCCACCCTCCCAACACCAGCATCCTCCCCCAGGAGAATATCTGTGGCACT
CTTGAAGACTGCTCATATCAATCTCAAACCAGATGAGGACATTACCTCCTTTTATGAGAA
GAGGAAGGAAAGAGAAACCCTGCTTTCTGAGAAGGGCTCTATGTTAAGAGGCTGGATTAT
TTTTTCTTTTAAACGGGTGGTGAGAGAAAAACCTGTGGAGCTCAATTGTGGGCTGGGGTT
TGGTGCACAGTGGCATGTGTCTCATGGATTCCAAAGAGTGGAGAGGAAGACCCTGCAATG
AGCATGGTGCAGCCATGAAGACCCACCTGCAGGGCTGCTCCGAACTGGGTTTTGGATTCT
GGTGCCCACACTGCTCACCCCAGTAGTCTGGCCACAGTAA
>ENSMUST00000095440.8 cdna chromosome:GRCm38:6:126853098:126874308:1 gene:ENSMUSG00000030344.11 gene_biotype:protein_coding transcript_biotype:protein_coding gene_symbol:Akap3 description:A kinase (PRKA) anchor protein 3 [Source:MGI Symbol;Acc:MGI:1341149]
GATGTCACTCCCTAGTGCCAACAAGGAGGAGGTGCATGGAAGGCTGGGGAGGGAAACAAG
ATCTTCAGCTGAGTAAGAACATCCCAGCATCTTCATTGACTTTAAAAGTATATTCTGGAG
TCTTCTGTGGTTCCCTATAACAGAGCTTCAGAGGTTCTCCGATTTTAAGAAAGATGAGCT
GCCTGGAATTACAAATGGGCAGGACTTTTCTATTCACTCTTTCAACAGAAAATTACTAAG
CACCAACGTTAAAGAGTCCTTATATATTACATGGCAGGAGGGGTGGGTAGACTTAGGGAT
AGTGAAGACACCAATAAGGCTCATTCGGAGTCTTCCTTGTATCTCAAAACCCATCCTCAA
TAAGGATGGCGGATAGGGTTGACTGGTTACAAAGTCAAAGTGGCGTTTGCAAAGTTGGTG
TCTATTCACCTGGAGACAACCAACACCAAGACTGGAAAATGGACACATCAACAGATCCTG
TCCGAGTGCTCAGCTGGCTCCGCAAAGACCTGGAGAAAAGTACAGCGGGCTTCCAGGACT
CGAGGTTCAAGCCTGGAGAGTCATCGTTTGTGGAGGAAGTGGCTTACCCAGTGGACCAAC
GAAAAGGTTTCTGTGTTGATTATTACAATACCACCAACAAGGGCAGTCCAGGAAGATTGC
ATTTTGAGATGTCTCACAAGGAGAACCCTTCCCAGGGCCTCATTTCCCATGTTGGTAATG
GGGGTTCCATAGACGAAGTTTCCTTCTATGCCAACCGCCTCACAAACCTAGTGATCGCCA
TGGCCCGAAAGGAGATCAATGAGAAGATCCACGGCGCTGAAAACAAATGTGTCCATCAGT
CATTGTATATGGGGGATGAGCCCACACCCCACAAAAGCTTGAGTACAGTGGCCTCTGAGC
TCGTGAACGAGACAGTCACCGCATGTTCCAAGAACATTTCCAGTGACAAAGCTCCCGGCT
CTGGAGACAGGGCCTCGGGGTCGTCACAGGCCCCTGGTCTAAGATACACGAGCACTCTGA
AGATCAAGGAGAGTACAAAGGAAGGCAAGTGTCCAGACGACAAGCCCGGCACTAAGAAGT
CTTTCTTCTATAAGGAAGTGTTTGAGTCCCGGAATGCAGGAGATGCCAAGGAGGGCGGGA
GGTCCTTACCAGGAGATCAAAAACTGTTCAGGACCAGCCCCGACAACAGGCCTGATGACT
TTTCAAACTCTATCAGTCAAGGGATCATGACCTACGCCAACAGCGTGGTGTCTGACATGA
TGGTCTCCATCATGAAGACGCTGAAGATCCAGGTGAAGGACACAACCATCGCCACGATTC
TGCTGAAGAAGGTGCTGATGAAGCACGCAAAGGAGGTTGTCTCCGACCTCATCGACTCCT
TCATGAAGAACCTCCACGGCGTCACGGGAAGCCTCATGACTGACACAGACTTTGTCTCGG
CCGTGAAACGAAGTTTTTTTTCTCATGGAAGCCAAAAGGCCACAGATATCATGGATGCCA
TGCTGGGCAAGCTATACAATGTGATGTTTGCCAAGAAATTCCCTGAGAACATCCGGAGAG
CCAGGGACAAGTCGGAGAGTTACTCCCTTATCTCCACGAAATCACGGGCTGGTGACCCAA
AGCTCTCAAATTTGAACTTTGCGATGAAGTCAGAATCAAAGCTGAAAGAAAATTTGTTTT
CTACATGCAAACTAGAGAAAGAGAAGACGTGTGCCGAAACTCTGGGTGAGCATATTATTA
AGGAGGGACTGCACATGTGGCACAAGAGTCAGCAAAAATCTCCTGGCTTGGAGCGTGCCG
CAAAACTGGGTAACGCTCCACAGGAGGTCTCCTTTGAGTGCCCAGATCCTTGTGAGGCAA
ACCCTCCTCACCAACCTCAGCCACCAGAGAATTTTGCAAATTTTATGTGTGACTCAGACT
CCTGGGCCAAGGACCTGATTGTATCCGCCCTGCTTCTGATTCAGTATCACCTGGCACAGG
GAGGAAAGATGGATGCTCAGAGCTTCCTGGAAGCTGCTGCCAGCACCAATTTTCCCACCA
ACAAGCCACCTCCTCCTTCTCCTGTAGTTCAGGATGAGTGCAAACTTAAGTCTCCTCCCC
ACAAGATATGTGACCAAGAACAAACAGAAAAGAAAGATCTGATGAGTGTCATCTTCAATT
TTATCCGGAACTTACTCAGCGAGACCATATTCAAGAGTAGCCGTAACTGTGAATCCAATG
TGCATGAGCAGAACACTCAGGAAGAAGAGATACACCCGTGTGAAAGGCCTAAGACTCCAT
GTGAAAGGCCTATTACCCCGCCTGCCCCGAAATTCTGTGAGGATGAGGAGGCCACTGGTG
GTGCCTTATCTGGGCTAACCAAGATGGTTGCCAACCAGCTAGACAACTGTATGAATGGGC
AGATGGTGGAGCACCTGATGGACTCGGTGATGAAGTTATGCCTCATTATTGCCAAGTCCT
GTGACTCTCCCCTGTCGGAGCTGGGAGAGGAAAAGTGTGGGGATGCCAGCCGGCCAAATT
CTGCCTTCCCAGATAACTTATATGAGTGCCTACCAGTCAAGGGCACAGGGACAGCTGAAG
CCCTCCTGCAGAACGCCTACCTCACCATCCATAATGAACTGAGAGGTTTGTCAGGACAGC
CCCCCGAGGGCTGTGAAATCCCCAAGGTGATCGTCAGCAACCACAATCTGGCTGACACCG
TTCAGAACAAGCAACTGCAAGCTGTCCTTCAGTGGGTGGCTGCCTCAGAGCTCAATGTCC
CTATTTTGTACTTTGCTGGTGACGATGAAGGAATCCAGGAGAAGCTGCTTCAGCTCTCAG
CCACTGCCGTGGAGAAAGGCCGCAGCGTCGGGGAGGTTCTGCAGTCGGTGCTGAGGTACG
AGAAGGAGCGACAGCTGGATGAAGCAGTGGGAAATGTCACGCGGCTGCAGCTGCTGGACT
GGCTGATGGCAAACCTGTGATTGGGGCCTACCCTGAGTTCCCTCAGCGGGCCGAGTCCCC
GCCCCCTCAGCCCCCTCCATGCCCCACAGAGCCCTAAAGTCCCCTCCATGCCACGCACAC
TAGACATGCCATCTAACGCTACTCACTGGATTTTGCAGATTTTCTTGTCCATGCGAGCAA
GGACATAAATTAAAAGATTACAGTTAAAGGGCA
>ENSMUST00000205548.1 cdna chromosome:GRCm38:7:116331512:116334135:-1 gene:ENSMUSG00000090862.3 gene_biotype:protein_coding transcript_biotype:retained_intron gene_symbol:Rps13 description:ribosomal protein S13 [Source:MGI Symbol;Acc:MGI:1915302]
CTCTCTTTGCTGCCAGACCTCCGCCATCATGGGTCGCATGCACGCTCCCGGGAAGGGCCT
GTCCCAGTCGGCGCTGCCCTACCGCCGTAGCGTCCCCACGTGGCTGAAGTTGACGTCTGA
CGACGTGAAGGAACAGATTTACAAATTGGCCAAGAAAGGCCTGACTCCCTCCCAGATAGG
TGAGTGTTGATGTAATCTCTTCCTTCTGCTCTCGAGAAACAAATGTGTCTAGTCCGTATG
TTAAAAAGGTTCCTCCTGCTTCCACAGCGGAGCAAGGGCTGTCTGGGATTGAGTCACATC
TAACTGAATTGATTCTAAGCTGCTCTGACTTTGTACAAATGGGAAATAACTCGTTTCTGG
TAGCTTGGCTTCTGAGTCTGGGAATAACTGCTCATCGGAGGAAAATATCCTCTTTAGGAT
ATAAAAAGTTCGCTAGAAATATGCAGAAAAAATCATGTGAAATGGGCTCAGCTGATCTGA
AGTAATTTGAGGTTTAAAAGCAATAACATGCAGTTTTAAAGATAGGTACAAATAAATGTT
GGGCTGCTTTTAAGTTAATACTAAATATAAAGGTAGAAGTCACATTGTTTCCTCTGGTCA
GATGTATTCTGGCAAGCTCACAGTGATGATGGTGTTCCAACATTCGCAGTTTCCACCAGA
AGGACTTTCCATGTTGGGTTGACCTTCCTTGGATGTCTGAGTGAGCTGGAAATTTGGAGT
TTGGCTGTTAGGGTTTTATCGCATGTGTGTGTGCTTGAGTGTGTTTCTCTTTTCAGGTGT
AATCCTGAGGGACTCACACGGGGTGGCCCAGGTCCGTTTTGTGACTGGAAATAAAATCTT
GAGAATCCTCAAGTCCAAAGGCCTTGCCCCTGACCTCCCCGAGGATCTCTACCATTTGAT
TAAGAAAGCTGTTGCTGTCCGAAAGCACCTTGAGAGGAACAGAAAGGTAAGGCGGACAAC
AAACCAGGTGTTGTGTCGAGACACTTGCGCTGCGGATCTTCAGAGGGGAGAACGCACTTG
AGTCCTCTCAGGTGGTTCTGGGTGCTGGCTAATAGTCAACATGATAGTTTCCTAGAAATA
GGTGGTTTGATTTTTAGCTCCCCTAAACTATTACATCCAGTTGGTCCCAGGTGCTGGGGC
TTTTGTGTAGGTTTGTGGCTATGGGCCTTATTCTAGGAGTTTAAATTGCCTCTGTGGATT
TGGTGATGCATGCCCTTAATTGTTGGAGTTTGAGACCAGCCTGGTCTAACACATTGTAAG
ACAACCAACTTATTCTGTATAATAATAAGATACCCTGCCTCCTTAAAAAAATTGCCCTAA
GAACTTAACCTAACCATAGAAGCTATTTAGTTTCTTTACTTGTTGGTGGTTTTCTTAAAT
CTCTTTTATTTCTAGGATAAGGATGCTAAATTCCGCCTGATTCTGATAGAGAGCAGAATT
CACCGATTGGCTCGATACTATAAGACTAAGCGGGTGCTCCCACCTAATTGGAAATAGTAA
GTATATGGTTTTTGGTTGGCAAATCAGCTAGATGGTAAATAATGAATAGTGGTAGGCATT
TTGCCTTTTTGGCTAAGTGTCAGTTCATCTCTGTCATAGTAGTGGGGAAGCTTGCATGGA
TGATATATAATCACATGACAGTGTTCTCTTGAAATGTTACCTAAGCCAGGCATGGTGGCG
CACGCCTTCAATCCCAGCACTCAGGAGGCAGAGGCAGGCAGATTTCTGAGTTCAAGGCTA
GCCTAGTCTACAAAGTGAGTTCCAGGACAGCCAAGGCTACACAGAGAAACCCTGTCTCGA
AAAACCAAAAGAAAAAGAAAGGAAGGAAGAAATGTTACCTAGAGGCAAGCAGGTCTCTGC
ATTTGAGGCTGGCCTAGTCTACACAGTTACTTCCAGGACAGCCAGAACTGGTTGGTTTAT
GATGCTTGGGGGGGGGGGGGGTCCTTCTAAAGGTAAGAAGAGGGTCATAGTTGATAGATG
CTGATTAAACTATGAATGAAATCCCCCCCTTTTGTTTGTTTCATGACTTGTTCGCTATGA
TAAGCATACAGACATTGACTGTTTATGGCAGATAGGTTGATCTTTCCACCATTTGGCCAC
TTAGATTTGGCCTTAGACGTCTGGCTGAGAATGAGCCTGTCCATCCTCATGCTTAAACTT
AGGGCTTAGTTTGATGCATTGTATGCAATTGGGTATTGTAGCGGTTTGGGGATAGCTCCA
GTCACCAAGAGAGTTGATGGGTCCTGAAGTCCGGTACTAATCCCAGTTTCTCTCTCTTTT
TTTCCCCCCAGTGAGTCATCCACAGCCTCTGCTCTAGTGGCATAAATGCTGTTGTGTGCA
CAAGCAATAAAATCACTTTGAGT
>ENSMUST00000194544.1 cdna chromosome:GRCm38:18:36969916:37833296:1 gene:ENSMUSG00000102836.1 gene_biotype:protein_coding transcript_biotype:protein_coding gene_symbol:Gm37013 description:predicted gene, 37013 [Source:MGI Symbol;Acc:MGI:5610241]
CGGTGCTCAGTTCCACCTACAGAGGGTGTGTGCGGGGCAGGGAAGCCTGTGCTGGTGTGC
TCTAGTGCGGTAGGGAGCTGGTCCTACTCACAGCAGAGGAGACAGAAGGTTTGTTCTGGA
GAGGGACCACCCAAAACCGATCTCATGGCCTTCAGCCCGAGTCTTCCTCCTTGTCCGGTT
GTGGGTGAGCATCAGGATTTGAACGACGATCATTGCTCAAGACAAGCCCCGCCCAACACT
GACTGGCGTTTCTCTCAAGCCCAGAGACCCGGCACGAGCGGATCCCAAAATGGTGATGAA
ACTGGCACCTGGC
>ENSMUST00000141976.1 cdna chromosome:GRCm38:5:115649267:115652986:-1 gene:ENSMUSG00000041609.16 gene_biotype:protein_coding transcript_biotype:nonsense_mediated_decay gene_symbol:Ccdc64 description:coiled-coil domain containing 64 [Source:MGI Symbol;Acc:MGI:1922915]
AGAGTTGTCGGGAGCTGCTTCTAGGGCAGAGTGGCTGGTGAATGCAGCACACCGGGTGTG
GAGAAGAACGCTGTGGAGCTGGAACTCGCCAAGTGCAAGATGGATATGATGTCTCTGAAC
AGCCAGCTACTGGATGCCATTCAGCAAAAACTGAACCTCTCTCAGCAGCTGGAGGCTTGG
CAGTTTGCGTCCTCGGGGCTCTTTACTATCTGGCTGCTTTGGTTTCTGATCTAGTGGCCT
TTCTCAGTTCCTGTGCCAACAGCTTTAGTTGTACACCCCTCCTGCCTTTGAGGATGACAT
GCACAGGGTCATTGACAGGCAGCTGATGGACACGCACCTGAAGGAACAGAGCCGGCCTGC
TGCTGCTGCCTTCCCTAGGGGCCACGGCGTAGGGCGGGGGCAGGAACCCAGCACCGCAGA
TGGCAAACGGCTCTTCTCCTTCTTCAGGAAGATTTAGGTGGGGAGGAGTCTGGCCATTGA
GAAGGGAGGACTAGTGGCAGTCTGAAAAGGTTCCCCCTTAGCTGGAGCAGGGCAGCCACA
CTGCCTGCCCACCTGCCCTGGAGCCCAGTTAGCTCCAGAGAGCTCACTCCCTATG
>ENSMUST00000171321.1 cdna chromosome:GRCm38:17:34182036:34183731:-1 gene:ENSMUSG00000096727.2 gene_biotype:protein_coding transcript_biotype:protein_coding gene_symbol:Psmb9 description:proteasome (prosome, macropain) subunit, beta type 9 (large multifunctional peptidase 2) [Source:MGI Symbol;Acc:MGI:1346526]
GAGCCGCCCCTCGTTCTGGCTGCTGCAAACGTGGTGAAGAACATCTCCTACAAGTACCGT
GAGGACTTGTTAGCGCATCTCATAGTAGCTGGCTGGGACCAATGTGAGGGGGGACAGCCA
TCACTCTGGCCATGAACCGAGATGGCTCTAGTGGGGGTGTCATCTACCTGGTCACCATCA
CAGCTGCTGGTGTGGACCATCGAGTCATCCTGGGAGATGAGCTGCCAAAATTCTACGATG
AGTGACTGATCCCCAGAAGTCCCTTCCTTGTTTGTAATAAACTTTCTGGAACCAGAAGGC
CGGTGCGATGGGCAAAGGTGAAATATGTGTATCAGAGAGACACGGTGTGTGGAGGGAAGC
GTCCTCCCCGGCCCAGATCAGCATGCCCTTCCATTCTTTTGTAAAAATAAACTTTATTAT
TAAAAAAATAAAT
>ENSMUST00000172154.7 cdna chromosome:GRCm38:15:100232198:100254384:1 gene:ENSMUSG00000023027.12 gene_biotype:protein_coding transcript_biotype:protein_coding gene_symbol:Atf1 description:activating transcription factor 1 [Source:MGI Symbol;Acc:MGI:1298366]
AGGAGTTGCTGGTGCTCCTGGAGGAAAAAGACAGTTACTATCGGACGTAGAAAAGTCTAG
AGTTGATTATGGAAGATTCCCACAAGAGTAACACGACAGAGACTGCATCTCAGCCTGGTT
CAACCGTTGCGGGGCCTCACGTTTCTCAGATAGTACATCAGGTGTCATCGTTATCAGAAA
GTGAGGAGTCTCAGGACTCATCTGACAGCATAGGCTCCTCACAGAAAGCTCACGGGATCC
TGGCCCGGCGCCCATCCTACAGGAAAATTTTGAAAGACCTCTCTTCTGAAGATACACGGG
GCAGAAAAGGGGAAGGAGAAAATCCCAGCATTTCTGCCATCACGTCTATGTCTGTTCCAG
CCCCCATCTATCAGACGAGCAGCGGACAGTACATTGCCATTGCCCCAAACGGAGCCTTAC
AGTTGGCCAGTCCAAGCACGGATGGAGTGCAGGCACTGCAGACATTAACCATGACAAATT
CAAGCAGTACTCAGCAGGGGACGATCCTCCAGTATGCACAGACCTCTGACGGACAGCAGA
TACTCGTCCCGAGCAACCAGGTGGTTGTACAGACTGCATCAGGAGATATGCAGACCTACC
AGAT
>ENSMUST00000074941.7 cdna chromosome:GRCm38:18:23989632:24005376:1 gene:ENSMUSG00000063281.9 gene_biotype:protein_coding transcript_biotype:protein_coding gene_symbol:Zfp35 description:zinc finger protein 35 [Source:MGI Symbol;Acc:MGI:99179]
GCATCCAAACGGATGTTGAAGGAATTGTGGGTGGCGGCGTTTGACCGGTAGTTTCTTCAT
CGTCGGAGAGTAAGGGAGGCTTCTTGGGCATGGAGAGCAGAAACTCTAGTCTCAGAAATG
ACATCTCTCCTCTGTACAATGGTTCTCATCTGAGCTCAGGGCTACCAAGTTGCCTGCTGG
CTTCAAACCATTATGTGGACAAAAGGATCCTACAGAAGAAATGGTAATTCTCCAGTTGCT
TCCTGAGGTGTCCAGTTGTGCCCTATGGAGATCCAATTCAGTTACGAATCTCAAGACCAT
CACTTTCTGTCAGATGGTGAGACTAAGATCAAGATTGGAGAGCCAGCTACAGAGGAGGAA
ATGACAGGAAAGATTGGAACAGTGACTGAAGAGTCCGGCAGCCTTGAGGAGGATGTTCCC
CATGACTCCAGAGGCAAAGAATTCCGTGAATTTGGAGAAGAATTGAACGATCAGATGCTT
TTCAGAAGAAGACAGTATAACTGTGATGAATGTGACCAAAGCTTTGCTTGGAGTACAGGT
CTCATTAGGCACCAAAGAACTCATTGGAAACCTTACGAATGTGAGGAATGTGGAAAGGCC
TTTCGGATGAGCTCAGCCCTGGTTCTGCATCAGAGAATTCATACTGGAGAGAAGCCCTAT
CCTTGTAGTTGGTGTATTAAAAGTTTTAGTCGGAGCTCAGACCTTATTAAACATCAAAGA
GTCCACACTGGTGAAAAACCTTACAAGTGTGATGAGTGTGGCAAGGCCTTCAGTCAGAGC
TCAGATCTTATGATACATCAGAGAATCCACACAGGAGAAAAACCCTACCAATGTAGTCAT
TGTAGTAAAAGCTTTAGCCAGCACTCAGGCATGGTTAAACATCTGAGAATCCACACTGGA
GAGAAGCCTTATATGTGTAACCATTGTTACAAACATTTCAGTCAGAGCTCTGATCTTATA
AAACATCAAAGGATCCACACTGGGGAGAAACCATACAAGTGTGATGTGTGTGGGAAGGCC
TTTAGTCAGAGCTCTGATCGTATTCTCCATCAGAGAATCCACACTGGGGAGAAGCCATAT
CCGTGTGCTCAGTGTAACAAAAGTTTTAGTCAAAATTCAGACCTTATTAAACACAGAAGG
ATCCACACTGGAGAGAAACCGTATAAATGTAGTGAATGTGGGAAGGCTTTTAACCAGAGC
TCAGTCCTTATTCTGCATCAAAGAATTCATACCGGAGAGAAACCCTATCCGTGTAACCAG
TGTACCAAAAGCTTTAGTAGGCTTTCAGATCTTATTAATCATCAACGAATTCACACCGGA
GAGAAGCCTTACCCATGTAGTCAGTGCAGTAAAATGTTTAGTAGAAGGTCAGACCTTGTT
AAACATTACAGAATCCACACTGGGGAGAAGCCCTATGAGTGTGATAAGTGTGGCAAAACT
TTCAGTCAGAGTTCCAACCTTATTCTCCACCAGAGAATCCACACTGGAGAGAAACCATAC
CCGTGCAACAGCTGTTCTAAAAGCTTCAGTCGCGGTTCAGATCTCATAAAGCATCAGAGG
GTCCACACTGGAGAAAAACCATACACGTGCAATCTGTGCAGTAAGAGTTTCAGTCAAAGT
TCAGACCTCACTAAACATCAGAGAGTGCATTCTGGGGAGAAGCCCTACCACTGTAGTAGT
TGTAACAAAGCCTTTCGTCAGAGTTCTGACCTTATTCTCCACCACAGAGTTCACACGGGA
GAAAGACCATATGCGTGTACACAGTGCCCTAGAAGTTTCAGTCAAAAGTCAGACCTGATT
AAACACCAGAGAATTCACACTGGAGAGAAGCCATATAAATGTATGTGTGGGAAGGCTTTC
AGTCAGTGCTCAGCCTTTACCCTTCATCAGAGAATCCACACTGGAGAGAAACCGTATCCC
TGTGCTCAGTGTGGCAAAAGCTTCAGTCAGCGCTCTGATCTGGTTAACCATCAAAGAGTT
CACGCTGATCAAAAACTACAAATGTGACTGATACCTGTGTGAAGCCTTCAGCACTGTGAC
CAATCTTACTGGATATCAGAGGATCTGCAGGAGCCGTTTGCACCTCTCTGAAACGAGAAA
AAGGAAGAGTGCCTCCCAGGCGGAATCAAAGCAGGTCAGTTGGCAGAGTTCCCGGCTTGC
TGATGCATGGAACAATGAGAAGAGGTGTGCTTGAGGCTCAAGTCAAGGGCTGAATCTTCT
GTTGACCTTGGTGGAAGGAACGGGGCTTACTGGATGGGAACAGATGTCTTGTGTGTATAT
TGCAGCAAATTGTTAATACTGGCTTGTGGCTTTGCTCCCCATGGTACTGTAGTATAAAAA
AGGCTATGAGAAATACACTCACTGCTGGCGTGGTAATGACCTGCAGCCCTCCCATGTCTG
TCTCTTGCATCGTTTTTCTGTCTTTCCTATAATCATCCTCACTTCCCCCTCAGGGGCTGT
TCGACTTCACGCCGGCCGGACTAGTTCAAGGATCCACATAGAAGAGAAGCTTCTGACCTC
GTGTTCAGGGAAGCAGATGTTTTAACAAATCTGATCTTGGTGATTTTAAGTAAATGCATT
CTAGGCAGGCACATGCCTTTAATCTCAGCACTTGGGAGGCAAAGGCAAGTGGATCTCTAT
GTTTGAGGCCATCCAGGGCTACACATAAAAATCTGCCTTGTGGGGAAAATTAGAACAAAT
GGGAGGTCGGGGGAGGGGAGAGGAAGAGAGGCATTCTAAGGAGGAAGACTGCATAAATGT
GGGAAAGCCTGTAGTGTACAAATGCAAAGAGCATACTAGAACAGAATCTTATCAAGCTAT
AATGACCATAAAATAGGTTTTAAGCAATGTTCAGCCTATGCTCTACTTAAAAAACACTGA
AAGATTAACTTTATAACAATTTATATTAGAGCCAAGAATTACTGGTATTATGGAAATCCT
AAGGTGCTCTGGGAATTGTATGAAAATCTTCATTGCTTGTAATTTTTTAAAAATGAATTA
ATAGGCAAAAATAAAAATTCTTACCTTTGCTGTGATCTAA
>ENSMUST00000040787.12 cdna chromosome:GRCm38:3:157947414:158008034:1 gene:ENSMUSG00000039988.14 gene_biotype:protein_coding transcript_biotype:protein_coding gene_symbol:Ankrd13c description:ankyrin repeat domain 13c [Source:MGI Symbol;Acc:MGI:2139746]
GTTCATGCTGCGTGCTAGGCTCGCGGCCGCCGCTCTAATCGCCCGGCGCCGCCGCCGCGC
CGGCTCGGCCCGCGGTGAGCCTCCCGGAGCCTGTCCCGCGCGCCGCGGCGGCTATGACCG
GGGAGAAGATCCGCTCCCTGCGGAGGGACCACAAGCCCAGCAAAGAGGACGGGGACGTGC
TGGAGCCCTGCGAGGAGGAGGCGACAGCCGCGCTCGGCGGCGCCTTCACCGGGGGCAGAA
GCGGACCGGGCGGCAGCGGCAAGGGCGGCAAGGCCTGCCATAAGATCTTCAGCCACCACC
ACCGGCTGCAGCTGAAGGCGCCCGCCGTTCCGGGCCCCGGCGTTCCGGCCCCGCCGCAGC
ACAACGCAGTGACTGCCACCTGCCCTGCCCCGGCCTGCCTGGGCGGCAGCAACCCCGCTT
TAGTCGCTGACGGAGGCGGCTGCCCCTCGCTCTACCCGGTCCACGAGTGCGTCTTTAAGG
GGGACGTGAGGAGACTGTCCTCGCTCATCCGCACGCACAATATCGGACAGAAAGATAATC
ATGGAAACACTCCTTTACATCTTGCTGTGATGTTAGGAAATAAAGAATGCGCACATTTAC
TGTTGGCTCATAATGCTCCAGTAAAGGTGAAAAATGCTCAGGGATGGAGCCCTCTTGCGG
AAGCCATCAGCTATGGAGACAGACAGATGATCACAGCTCTTCTAAGGAAACTCAAGCAGC
AATCTAGGGAGAGTGTTGGAGAAAAACGACCTAGGTTGTTAAAAGCCCTAAAAGAGTTAG
GTGACTTTTACCTAGAACTTCACTGGGATTTTCAAAGCTGGGTGCCTTTGCTTTCCCGAA
TTCTGCCTTCTGATGCCTGTAAAATATACAAGCAAGGTATCAACATCAGGCTTGACACAA
CTCTCATAGACTTTACTGACATGAAGTGCCAACGAGGGGATCTAAGCTTCATCTTCAATG
GGGATGCTGCACCCTCTGAGTCTTTTGTAGTGTTAGACAATGAACAAAAAGTTTATCAGC
GAATACACCATGAGGAGTCAGAGATGGAAACAGAAGAAGAAGTTGATATTTTAATGAGCA
GTGATATTTATTCTGCAACTTTATCAACCAAATCCATTTCTTTCACACGTGCCCAAACTG
GATGGCTTTTTCGGGAAGATAAAACAGAAAGAGTAGGAAACTTTTTGGCAGACTTTTATC
TGGTGAATGGACTTGTTCTAGAATCAAGGAAAAGGAGGGAGCACCTGAGTGAGGAGGACA
TCCTGCGGAACAAGGCCATCATGGAGAGCCTGAGCAAAGGGGGGAGCCTGGCGGAGCAGA
GCTTTGAGCCGGTTAGAAGACAGTCCCTTACCCCTCCTCCTCAGAACACTATTACGTGGG
AAGAATACATATCCGCTGAAAATGGAAAGGCACCACACCTGGGCAGAGAACTGGTGTGCA
AAGAGAGCAAGAAAACATTTAAAGCCACTGTAGCCATGAGCCAGGAATTTCCCCTGGGAA
TTGAGTCATTGTTGAATGTTCTAGAAGTAATAGCACCCTTCAAGCACTTTAACAAGCTTA
GAGAATTCGTTCAAATGAAGCTTCCTCCAGGCTTTCCTGTAAAATTAGATATACCCGTGT
TTCCCACAATCACAGCCACTGTGACTTTTCAGGAGTTCCGATGTGATGAATTTGATGGAT
CCATCTTTGCTATCCCTGAAGACTACAAGGAAGACCCAAGTCGTTTTCCTGACCTTTAAC
TGATCCAGAAGAGCATGAGGCTCCAGGTGGCAAAGGCAGAGCTTTTCTAAGCAGAGTGTC
AACACATCAGTGATGTGATGAAAAACTGACCTCTAATAAAACATCCACAGCTTCCTGATG
TGCCATTCATTCATCTTTTTAAAGTCACTTCCTGTCTGTAATAGTTTGACACCCAGTGAC
CCTGAGACCTTCCTATGTAAAGCAGCTGTGAGTGCTGTGATTTGTTTTTAAAGATTTTTA
CACTTCTTGTTGAAATATATATCAAATAAATATATCTATAGCTATATCTAAAACACTCCT
GGACCATTAACGTAAATTCTGTGTCTTAAGAGATATGAAACCCTTTGAAATGCGTCACCT
CTATTCAGGGTGGCATGTATAAATGTTCCTTTAAGCTTTGTTTTCATCATTATGTATAGT
TCTGTAATTTGAATGTTTAACCAACTAGAAGGAATGCAGTTTTCTGAGGTGAACAGAGCA
ATGGTAACCATCAGTTTCATTTACAGCCTGTTGCAATACATTCCGAGGGAACGCTCCCTG
CAGGGAATGTGGTGCCCCCCCCCCCCCCCAGCACCTTGATAACAGTTGCATTTATAGCTG
CAATGCATTCCAAGGGAGTGCTCCCTGCAGGGAATGCGGTGCCCCCCAGCACCTCCATGC
AGCTCATCGTGGTGCTCTTTGTTTCACCTGAATCCTTTTTCAGTGGAAACTGTTTGTTAC
TGATCTTCCTTTCATAGAGCTTCTATTTTTTTTTTTTTTTTTCCTAAACTTGAGTTTAAA
GGTCCTTGTTCTGTTGATAGGTACGGTAACATGCTTACAGCTAGCCCTCTCCTAAGTATC
AGCACTTTAAACAAATTCCAAATTTTTAAACTTGCTTCCTAGTAAGTGCATGTAAGTCAG
ATTATTTTTAATGGAATATGGATGCATTGGTGTCAATTTTAAAAAATAAATATGTATTTT
GGACAATTATGTATTAATGATTTCAAAATAAGGTAAAAACATTTTATATGTAACAATATA
TTTGTTATAGGCTAAACGTCCAGAAACACACAAGATTGAAAGTTCTTTTTTTTTAAGTCA
TAGGAAAATAATTATTGATTTGTCTCCAAAGTGTTAAAATCATGCATTACTCACTTTTAC
ACCTAAATTTTTTTCATATTTATTAAAAAATAGTTTAAAGATCCAAGAAAGAAAAGTAGG
GAGAATAATGTTCAAATCACAATAGTATCATGTTTTATTAAAGACTTAGCTAAATGTTTG
TGTCCTGATGAGATGTGTCAAGATACATTTGTCAGGTTGTTACAGTGTGACTAGTAGTTT
AAACTTTGACCAAGACTTTTATTGAAAGATGACTTATTTAAAAATCCAAAGTGTTAGCCA
TAAGATAGTTCTCTCTCTCTCTCTCTTTTTTTTTTAAATTTATTTAATGTGGGTACACTG
TAGCTGTCTTCAGACACACCAGAATAGGGCATCAGATTCCATTACAGGTGGTTGTGAGCC
ACCATGTGGTTGCTGGGAATTGAACTCAGGACCTCTGGAAGAACAGGTAGTGCTCTTAAC
CACTGAGCCATCTCTCCAGTCCCCGATATTTATCTCTTTACAGTTGCATCTCACATAGTG
ATACCACCTGGCATATGTTGACATTTTACTTTTTCTAAGAAAAATAATTGAGTTAAAAAA
ATCAAAGCCCTCACCACTCCAGTAAGTGATCTATTTAGTTTTAAGAACTGAGAAGCCCAA
AGCTAGCATGATGAAATGGAGGCAGTGGCTGATCCAGTGACTTAGCTATTTAGTTCTGTT
GTCAATCATGATTCCAAGGTTCTGAAAGGCAGTGACACTGTTGCTTTAGGCTCATTGGCT
TGAACATGTAGGAAGAAATGATAAATTTGCAGCTTGGGATTTAGAATTTCTTAAACATGT
GAATATTTTGCTGGGTAACACTGGAGATAGGACTACTGAAAATTGTTGCACTGGATTGTA
CTACTGAAAATGGTTGCACTGGATTGTTTTGAGACTTCAATTTACCTTTAATGAGTAGTA
GAATCAGATTGTCCATTCCAAAATGTTTTTTCTCTGATCACAAAGAACAAGTGTATCTCT
TATGATGGTGGAAAAAAAAGGAGTTAATTAATGCAAATAAACTTTTCACAATATTAGACT
TTT
>ENSMUST00000000895.12 cdna chromosome:GRCm38:2:154544399:154558866:-1 gene:ENSMUSG00000027489.15 gene_biotype:protein_coding transcript_biotype:protein_coding gene_symbol:Necab3 description:N-terminal EF-hand calcium binding protein 3 [Source:MGI Symbol;Acc:MGI:1861721]
ACCCGCAGCCTTGCAAGCCTCCGAGCCATGGCGTGCGCCGGGCTGCTTACTGTGTGCCTG
CTCGGGCCACCTGCGCCCCAGCAGCCGCGACACTCTGCGCCTGCCGCGGGACACGCGCTT
TTCCAGGACGTTTTCCGAAGAGCAGACAAAAATGATGATGGTAAGCTCTCGTTTGAAGAA
TTCCAGAATTACTTTGCTGATGGGGTTCTCAGCTCTGCGGAGCTGCGGGAACTGTTCAGC
GGCATCGATGATCATCTCACTGACAATTTAGAGACAGAGAAACTGTGTGACTACTTCTCC
ACACACCTGGGTGTCTACCGGCCCGTGCTGGCTGCGCTGGAGTCTCTGAACCGTGCGGTG
CTCACTGCCATGGACACTACAAAGCTGGAGTATGAACAGGCCTCCAAGGTGGACCAGTTT
GTCACACGATTTCTGCTGCGGGAGACTGTCAATCAGCTACAAGCCCTGCAGACCTCCCTG
GAGGGAGCATCAGACACCCTGGAGGCGCAGGCCCATGGCCAGCGGTTGGATGAAGAAACT
ATCAAAGCGCAGAGTAGGCCCTGTGGCAGCCGGAGGGCAGGACGCAGAGCCCTAAGGAGC
ATCAGTTGGTCACCATCCTGGTCTCCTGGATCCTCTGATACAGGGCGGAGTTCAGAGGCT
GAGCAGCAGTGGCGGCTACAGGTCAACCGCCTCCAGGAGCTCATAGACCAGCTTGAGTGC
AAGGCACCCCGGCTGGAACCCACACATGAGGAGGACCTCACCAAGGGGTTTGACTCGCAC
ATCCTTGTGGCGCAGAGGCAAGTGCAGGTGGCAGAGGATGCCCTGCAGGATTTTCATCGT
GCTTTGTGCTGCTACATGAACTTCACAGGGGCCCAAAGCCATTGTCTGCATGTGTCTGCC
CAGAAGATGCTAGACAATGCTGCTTTCACCCTGTATGAGTTCTGGCAGGATGAAGCCTCC
TGGAGAAGGCACCAGCAGTCACCCTGCAGCAAGGCCTTCCAGCGCACCCTCATCGATCAC
CTGCAGGCCCCGGACACTCTCACCACTGTGTTCTTCCCAGCCTCCTGGTGGATTATGAAT
AATAACTGAGTCAGTTCTGCTTAAACTGGAGACTGCAGCCCTGCCTATCATTCTGGAGCC
CTCTGCACTGGTTGACTCTACACTAAAATCATGGAACCTGCCTGTTACCAGGCTAAAGGC
CTGGTCATCTGGTAGAGGGTCTCTCAGCCCAGGGATCAGGAGCTAGGCCGTTTGCTTGCT
TTATTTATTTTACTGTTTGTAGCTTCCAAGCACCTGGGCTTCTGCCTGATTCAGGAAACC
CGGATTCTGGTCCCCCTTCCCTCTCTACCTTGCTGTGTGACCCAGGCAGATCCCTCACCT
CTCTGGCTGCCTAGGAGAGTCCTGCTTTCTGCTTGCTGCTTTGGGGTTAAGTTTCTGTTC
TTCCTCAACCAGTGGCAGAACCAGGACTGATGCTCAGGGACTCCCCTCTCCCCCCTCAAA
CCCTGGAACCTTGACCCTTGAGGCTAGGCCAACTCAGTCTATAGTGTAGAGACCCATGGG
GTCAGCCCTAAAATTTCTACCATCAGTGGTTGTACCAGAGACCTCTGGAAGATCCTGGGT
CGGTTTGCATGTCATTTGCCTATCATTTGCATGTCTTATCCCACCCATTCTCAGGGTACT
AAGGGAAGCCCCAAGAAGACCTTGCAGAGTAGCAATAATTTGGGCCTAGAGTTGCCTGCT
GCCCCCACCCCCTCCATCAAGAGATCTCTGAACCCCAGCCTGGGCCTTGAGCACAGAGGC
AATAAAGCTGGTAGTCACCTGTGGTGGTC
>ENSMUST00000205931.1 cdna chromosome:GRCm38:16:37850913:37861146:-1 gene:ENSMUSG00000108763.1 gene_biotype:protein_coding transcript_biotype:protein_coding gene_symbol:Gm36028 description:predicted gene, 36028 [Source:MGI Symbol;Acc:MGI:5595187]
GTAAGACGGGATGGTAATCTGTGGGCTGTGTGGATGGGAAAGAGAAACAGATGTCTTAAT
AAAAACTTTGCATTAATGAATGTTGGTAATAGCAGTGTCTCCGAGCCCTCTCCCTGAGGA
CTGCCACACAGCTAACCCTTCGAAGGCCTGCTGCTCCGCCTCACTTGCTTCTTACCTGGC
TGATCAGAGAAACCAGCTGCCATACAGAATGGCTTTCTTTTTGGTGTGGGTTAGCCTACT
TCTACTTCTTCATGGTGCAGCAGCAGCAGAAGAGGTGCGGGCCCACCCGTTCACTGACGT
GAGCCTCGACTGTGAGTTCTCCTTCATAGACAGCACCGAGAACCTTGAGTTTTACTGGGA
AAGAGAAGACATAATAGAAGAGTATGACGCGGAGGACCGTGAGTTTTATCGGTTTTTCAG
GTACTACGACTTCTTTCAAGTTTTCACAAAGGTGGTCTACCAGTTTTATGACAACGAAGA
ACAACTCGAAGACCAGAATGCCTTATATGAAGGACGGGTCTCTGTGGACCAGAGTGAGAT
TGCTGAGGGCATCCTGACCCTTCAACTGCAAAACGTGGATTTCTCAGACGAAGCCTTGTA
CAAGTGCAAAGCTGTCAGCCCCAATGGGAGAGGAGAGAGCACAGTCAAGCTGATAGTGGA
AGATTCTGAAACGCCCCAGGTGAAGTTTGACAAGATCGACGATGAAGATGTGGTTACGTG
CACATCCAAAGGCTGGTACCTCACACCCAATGTGACCTGGTTGGACCGGGGAGAGAGGGA
CCTGAGCAACCACAGTACGGTGGAGATCCTGGAGGAGCAGATGAACGGCTTGTACAGAGT
GTACTCTGTCCTCAAATACCCAGTCAAGTTAAATGAAAAATACGTCTGCCACATCACAGA
GATGAACGAAAACAACCGGCCAATCAGATCCATCCGGCGGTATCCGAAGAAAAGATTCAA
TGAGAATAACTACTATTAAAAGATTTGAATGAAGGCTGGAAAGACAGCTCAGAGTTTAAG
CGCACTGACTACTCTTCTAGAGGTCCTGAGTTTAATTCCCAGCAACCACATGGTGGCTCA
CAACCATCTGATGTTCTCTTCCTGTGTGTCTGAAGACAACTACATTGTACTCATATACAT
AAAAGAAATAAATAATTCTTT
>ENSMUST00000160223.1 cdna chromosome:GRCm38:14:44001664:44006418:-1 gene:ENSMUSG00000072598.2 gene_biotype:protein_coding transcript_biotype:protein_coding gene_symbol:Ang6 description:angiogenin, ribonuclease A family, member 6 [Source:MGI Symbol;Acc:MGI:3528602]
CTCTAGCTTCACACTGCAGGACTCTGTCTCCAGGAGCACACAGCTAGACTCCCCCCCCAC
CCCCCGTTGGAGGAAAGCTGGCCAGCTTTTGAATCACTGTTGGAAGAGATGGTGATGAGC
CCAGGTTCCTTGATGTTGGTCTTTGTGCTGAGTCTGGTTGTGATCTCTCCCACTCTGGCT
AAGGATAACTACAGGTACATAAAATTCCTGACTCAGCACTATGATGCCAAGCCAACAGGC
TGGGATCACAGATACTGTTATCTGTGTATGATGAAGAAAAGAATCCAAGAAACCTTGAAA
TGCAAAGAAGCCAACACCTTTATCCATGACACCAAGAAAAACATCAAGGCCATCTGTGGA
GAGAATGGAGGCCCTTATGGAGCAAACTTTAGAATAAGCAATTCTCCCTTCCAGATCACC
ACTTGCAATCACTCAGGAGGGTCTCCCAAGCCTCCATGCCAGTACAGAGACTTTAAAGAT
TTCAGATATATTGTTATTGCCTGTGAAGATGCCTGGCCTGTCCACTTCGATGAGTCTTTT
ATCAGTCTGTAGACAGCAGGCCCCTGGCACAGGCCTAGCTCTGTGTTCTTTTTATCTCCC
CTCACAGCCATGATCACTGGTTCAGCATTCGGTGTCAGTGGCCAGAAAATCTATTATCTG
AAACATGCGTCTCCTGATTTATAGTACACAGAAATAAAGATATCTCAAAAACCA
>ENSMUST00000129399.1 cdna chromosome:GRCm38:5:137751182:137758898:1 gene:ENSMUSG00000029723.16 gene_biotype:protein_coding transcript_biotype:retained_intron gene_symbol:Tsc22d4 description:TSC22 domain family, member 4 [Source:MGI Symbol;Acc:MGI:1926079]
GATGGTTCCCACTCTTCTGCCTCCAGGTACCTCCCACCGACTCTCGCCCCAACTCCCCAG
CCCTCTACTTCGATGCCAGCCTGGTCCATAAGTCTCCAGACCCATTTGGAGCCGCAGCAG
CCCAGAGCCTCAGCCTGGCCCGTTCCATGTTGGCTATCAGCGGTCACCTGGACAGCGATG
ACGATAGTGGTTCCGGAAGCCTGGTTGGCATTGACAACAAGATTGAACAAGCCATGGTAA
GAAAAAGATGTTTTGGTCCCAGGAGGCCCCTTAGCTGTCTCTCTAGCATCTCTCCTCTCC
CATGACTTGGGAATACAAACCATTCCTTTTCTACTTCCACCTTGGCTTCCCTCAACCTCC
ATCCCTGTCTGAGTCTTGTGTCTCCTTTTTTGACCGACTGCT
>ENSMUST00000146076.7 cdna chromosome:GRCm38:2:79905990:80039029:-1 gene:ENSMUSG00000059173.19 gene_biotype:protein_coding transcript_biotype:processed_transcript gene_symbol:Pde1a description:phosphodiesterase 1A, calmodulin-dependent [Source:MGI Symbol;Acc:MGI:1201792]
CAGAACCGACTTGTAGAAGGCACTCACTTGGGACTGCTTAGCCAGCTGTACAACTTTTAT
TTTGAAGAAAAAAAAGTTGAGCCTCAGAACAGGCTGTTTTAAAGACAGGGAGGGACTTAG
CCTTGCCGGCTTGTCCAGCACATGGAGGGAGAGCTCTCATGGCTGCAATAACTTAGTGGG
AGCTCCTACCTGGGTGTCGATTGGGCTAGGAAGGTTTCTGTTTGTTTTCTTCTGCTTCTG
AGGGTCCTGTGTGTTTCCCTTGTCTGTATCAACGTGACTCTTGGTGGGTTTTGCACACCC
TACTCGGTGGGGGAGTGCCCCAACGTGCCTGTCTTATGTGGCCTCTATGGACACACTGCC
CAGCTGGCAGAGAACAGGGAAGTTTTCTCCCAGCACCCAAAAAGAGAAAGAGGAAACTAC
TTTTTCCTTCTGGGATCCTTGCTGCACAATAACTTCCACATTCTCTCCCCCCGGATTTCT
GGAGCGCTTTCCAGGAAGAAGTTAAATCTTCATCTTTAAATGGATGAGTATGTCACAATC
AGGAAGAAACACCTCCAAAGACCCATCTTTCGACTAAGATGCTTAGTGAAGCAGCTGGAG
AAAGGTGATGTCAACGTTGTTGACCTAAAGAAGAATATCGAATATGCAGCATCAGTACTG
GAAGCTGTTTACATCGATGAGACAAGAAGACTGCTGGACACAGAGGATGAACTCAGCGAC
ATCCAGACTGACTCCGTCCCATCGGAAGTCCGGGATTGGTTGGCTTCAACTTTCACACGC
AAAATGGGGATGATGAAAAAGAAGCCTGAAGAAAAACCAAAGTTTCGCAGCATTGTCCAT
GCTGTCCAGGCTGGGATTTTTGTGGAAAG
>ENSMUST00000153813.1 cdna chromosome:GRCm38:4:26340751:26346891:-1 gene:ENSMUSG00000040520.7 gene_biotype:protein_coding transcript_biotype:protein_coding gene_symbol:Manea description:mannosidase, endo-alpha [Source:MGI Symbol;Acc:MGI:2444484]
AGGAGGCGGGACCTGGGAGGGGTAGCGGTGCGGCCGCAAGAGCTGTCAGCCCTGGTAGGA
TTCACGGTTCTTTCTCTTATCCGGTGGGTCCACGCGGAGGCAGGGTCCCAGACCCCGAAA
AACATTTACTAGTTTGGAGTTTAAAGTATGTCATCATGGCAAAATTTCGAAGAAGGACCT
GCATCCTTTTGTCACTTTTTATTCTATTTATTTTTTCTCTGATGATGGGCTTAAAGATGC
TGTGGCCAAACGCAGCATCCTTTGGACCTCCTTTTGGACTTGACCTCCTTCCAGAACTTC
ATCCACTAAATGCGCATTCGGGAAACAAAGCTGACTTCCAAAGGAGTGATAGAATCAACA
TGGAA
>ENSMUST00000153635.1 cdna chromosome:GRCm38:7:118546585:118584686:-1 gene:ENSMUSG00000042246.5 gene_biotype:protein_coding transcript_biotype:retained_intron gene_symbol:Tmc7 description:transmembrane channel-like gene family 7 [Source:MGI Symbol;Acc:MGI:2443317]
GGGTCCTCGCCGAGCCGTGATGAGCGAGGGCAGCGCGGGCGACCCGGGCCACGGGTCCAG
CCGGCAGCGGGCCGTACACCCAGAGAACCTGTCTCTGGGTTCTAGCTGTTTCTCTCCACC
TGTGAACTTCCTTCAAGAGCTGCCAAGCTATCGGTCAGTGGCACGTAGGAGAACAAACAT
CCTCTCTCGGGACAAGCAAAGTGGCACCCTGCTGAAGCCGACAGACTCTTTCAGTTGCCA
GCTGGATGGAGGAATCACAGAAAACCTCAACAGCCAATCCATCCGCAAGTATGCACTGAA
CATCTCTGAGAAGCGGAGACTAAGGGACATTCAGGAAACCCAAATGAAGTATTTATCAGA
GTGGGACCAGTGGAAACGGTACAGCAGCAAGTCCTGGAAGAGGTTCCTAGAGAAAGCTCG
AGAGATGACAACCCACCTGGAACTGTGGCGCAAAGACATCCGCAGCATTGAAGGAAAGTT
TGGCACGGGGATCCAGTCCTACTTCTCATTCCTGCGGTTCCTGGTGGTGCTGAACCTGGT
GATATTCCTGATCATCTTCATGTTGGTTTTGCTTCCAATCCTACTCACCAAGTACAAGAT
TACCAACAGCACTTTTGTGCTCATCCCGTTCAAAGACATGGATATTCAGTGCACACTGTA
TCCAATAAGTAGCTCTGGGCTCATTTACTTCTACAGTTACATCATAGACCTGCTGTCTGG
AACAGGATTCTTGGAGGAGACCAGCCTTTTTTATGGGCACTACACCATTGATGGTGTAAA
GTTCCAGAGCTTCACGTATGACCTGCCCCTGGCTTACTTGATAAGCACGATTGCCTACCT
GGCCCTGAGCCTCCTTTGGATCGTGAAAAGGTCGGTGGAAGGGTTCAAGATCAACCTGAT
TCGGAGCGAGGAACACTTTCAGAGTTACTGTAATAAGATCTTCGCTGGCTGGGACTTCTG
CATCACCAACCGCAGCATGGCTGAGCTGAAGCACAGCAGCTTGCGGTACGAGCTCCGAGC
AGATCTGGAAGAAGAGAGAATACGACAGAAAATAGCAGAAAGGACCTCAGAGGAGACCAT
CCGCATTTACACTTTGAGGCTGTTTTTGAACTGCATTGTGCTTGCTGTGCTAGCGGCATG
CTTTTATGCAATCTACCTAGCAACTGCCTTCTCACAGGAACACATGAAAAAAGAAATTGA
CAAGATGGTTTTTGGGGAGAACCTGTTGATATTGTACCTCCCGTCCATTGTGATTACCCT
GGCCAATTTCATTACCCCAATCATCTTTGCCAAGATCATCCACTACGAGGATTACTCGCC
AGGCTTTGAGATCCGCCTGACGATTCTTAGGTGTGTCTTTATGCGGCTGGCCACCATCTG
TGTGCTGGTGTTCACGCTGGGCTCCAAGATCACATCCTGTGGTGACAGCACGTGTGAACT
CTGCGGCTATAACCAGAAACTCTACCCGTGCTGGGAGACTCAGGTGGGACAGGAAATGTA
CAAGCTGATGATCTTCGACTTCATCATCATCCTGGCCGTGACGCTGTTTGTGGATTTCCC
TAGGAAGTAAGTGTGAGGTTCCCTGCCAGCCCCCACTCTACATCCCACTCCTGGGGTCCC
TGCCAGCCCCTACTCTATGACCCACTCCTGTTCTCCACAAGTGCTGGGTAACGCCACTCA
CACCAGGGAACCATTGACATCTGGTGACTCAAATGACTCTAGGCTGTTGACACAGTAGCA
GCATCAGCCACCACATCTTTGGGTGGTACCCTGGGACCCCGGTGGAGATGGTGCTTCCCA
CAAGACCTCCTGAGCTGACTCCCTGCACGTGATGTAGCCCAGGCCCTGCTAGGGCAGACA
CACTAAGTGCAGCTTCTGGATCGGGGTTCACACCACCTTCCTGCAGGTTATGTGACCATG
AACAAGTTGTTGCTCTGAGTAACAAGACAGTGAGTTTCTCATCTGAGTCAGGGAAGGATG
ATAGCAGGGTCACTTCACAGCCTTTCTGTGAGAATAAGCAAGATACCATGGGGAGAACAC
CCCAGAGCACAGAACTCAACAGAAAGTGACCGCCACTATTGTGACCCTTACTGCTGTGGT
CATTGTGTCCTTCCAGGAGTCTTAAATGAAACTCTTTCTTCTCACCACAGTCAAGATACC
CACTCAAGGGTGTGATGATGCAGGCTTGTCGTTCCAGTGTTCAGGAGGCTGAGGCAGGAG
AATCCTGAATTCCAGACCAGCCTGGGCATCTTAATTCAGATGTGGACTAGAAGTCCAGAG
AACCCTAAAGTTAGATAT
>ENSMUST00000187824.6 cdna chromosome:GRCm38:1:93754988:93778288:1 gene:ENSMUSG00000026280.17 gene_biotype:protein_coding transcript_biotype:protein_coding gene_symbol:Atg4b description:autophagy related 4B, cysteine peptidase [Source:MGI Symbol;Acc:MGI:1913865]
GTCGCGCAGTAGTCCGTCGGAGCGACGGCACGGTCAGTCGGCAGCCGGACAGGGAAGATG
GACGCAGCCACTTTGACATATGATACTCTCCGGTTTGCTGAATTTGAAGATTTCCCTGAG
ACCTCAGAGCCTGTTTGGATTCTGGGCAGAAAATACAGCATTTTCACAGAGAAGGACGAA
ATCTTGTCTGATGTTGCATCCAGACTTTGGTTTACATACAGGAGAAACTTTCCAGCTATT
GATTGGAGGTGGACTCAGCGGAAGAGGCAGCCTGACAGCTACTTTAATGTCCTCAATGCT
TTCCTCGACAGGAAGGACAGCTACTATTCCATCCATCAGATAGCGCAAATGGGAGTTGGC
GAAGGCAAGTCTATAGGCCAGTGGTACGGGCCGAACACTGTTGCCCAGGTCCTCAAGAAA
>ENSMUST00000033176.6 cdna chromosome:GRCm38:7:120635176:120659524:1 gene:ENSMUSG00000030884.12 gene_biotype:protein_coding transcript_biotype:protein_coding gene_symbol:Uqcrc2 description:ubiquinol cytochrome c reductase core protein 2 [Source:MGI Symbol;Acc:MGI:1914253]
GGTACAAGGGGGCGTGGGCAAGCTCGCAGTGCACACCGGGAAACTCGGTCCTCCGACCCC
ATCTTGCTTTGCTGTCTGCAGCGGTGACCGTGGGAAAGGGCAACTGCTAGAGCCATGAAG
CTCCTCAGCAGGGCCGGGTCCTTCTCGAGATTTTATTCCCTCAAAGTTGCCCCGAAGGTT
AAAACTTCAGCAGCCCCTGGAGGAGTGCCTCTGCAGCCTCAGGATCTTGAGTTTACCAAA
TTACCAAATGGTTTGGTGATTGCTTCTCTGGAAAACTATGCTCCTCTGTCAAGAATCGGC
TTGTTCGTTAAAGCAGGCAGTAGATATGAGGACTCCAACAACTTGGGAACCTCACATTTA
CTACGTCTTGCATCTAGTTTGACTACCAAAGGAGCTTCATCTTTCAAGATAACCCGTGGG
ATTGAAGCAGTTGGTGGTAAATTAAGTGTGACTGCAACAAGGGAAAACATGGCGTACACT
GTAGAAGGCATTCGGAGTGATATTGAGATCCTCATGGAGTTCCTGCTCAATGTCACCACA
GCACCCGAGTTTCGCCGTTGGGAAGTAGCTGCCCTGCGGTCTCAGCTAAAGATTGACAAA
GCTGTTGCCTTTCAGAATTCACAGACCCGTATCATTGAGAACTTGCATGATGTTGCCTAC
AAGAATGCCTTGGCTAATCCTTTGTACTGTCCTGACTATAGGATGGGGAAGATAACATCA
GAGGAATTACATTACTTTGTTCAGAACCACTTCACAAGTGCAAGAATGGCTCTGGTTGGA
CTTGGTGTGAGTCATTCTGTCTTAAAGCAGGTGGCTGAACAATTTCTCAACATGAGGGGT
GGCCTTGGTTTAGCTGGTGCAAAAGCCAAATACCGTGGAGGTGAAATTAGAGAGCAGAAT
GGAGACAACCTGGTCCATGCTGCTATTGTTGCAGAAAGTGCTGCCATTGGAAATGCAGAG
GCAAATGCATTCAGTGTACTTCAGCATCTTCTTGGTGCTGGACCACATATCAAAAGGGGC
AACAACACCACCAGCCTCCTGAGCCAGAGTGTTGCCAAAGGAAGTCACCAGCCTTTTGAT
GTTTCTGCATTTAATGCCAGTTACTCAGACTCTGGGCTCTTTGGAATTTACACTATTTCC
CAGGCTGCAGCTGCTGGAGAGGTTATCAATGCTGCCTACAACCAAGTCAAAGCAGTTGCT
CAAGGAAACCTTTCCAGTGCAGATGTCCAAGCTGCCAAGAACAAGCTAAAAGCTGGATAT
CTAATGTCTGTGGAGACGTCAGAGGGCTTCCTGAGTGAAATTGGGTCACAGGCTCTAGCT
GCAGGTTCTTATATGCCACCTTCTACCGTCCTTCAACAGATTGACTCCGTGGCTGATGCT
GATGTTGTAAAGGCTGCAAAAAAGTTTGTTTCTGGCAAGAAGTCAATGGCAGCGAGTGGA
AACTTGGGACATACGCCTTTTCTCGACGAGTTATAACACATGCGTGTATTTAAAGCTCAG
CCCAGACCAGCAAGCACATCAAAGTCAGGTCTCTTAATAATTAATTAATGTTAATTCAAC
ATTTTCTCAATGAAGTAAAAAAAAAAAAAACTTAAAAGCATAGTGACTCCCAGCTGTCCT
AGTGTCAATAAAGCATTGTGTGTAAATGTTCTTCTTGCATTCTTTCTAAGCAGTCAGCAA
GTATTTATTAAATGCTTTAAGGAAAACAATAATAGAGTAATTTTTGAGTTCGCCAATTAC
ATCAATTAAGAAATTTCAGAAACTGTTAAAATTGAGGCTAAGCAGCTTTAAAAGTAAAAA
TTCCAGATTATTACTGGTGGCTTTTTAAAATAAAAACAACTTTAACACTTGAACAGCCTG
GATTTTGCCCCATGTACAGTAAACCTGCGTTTCTGA
>ENSMUST00000123660.1 cdna chromosome:GRCm38:X:59131874:59133162:-1 gene:ENSMUSG00000031137.17 gene_biotype:protein_coding transcript_biotype:processed_transcript gene_symbol:Fgf13 description:fibroblast growth factor 13 [Source:MGI Symbol;Acc:MGI:109178]
TTTCAGTGCTGAGTGGCAAGGTATTTCCGCGACAGAAGAAATTCCAAAAGCCTTAGGTGT
CAGGTTGCGTCAAGAGCCTCAGCTTAAGGGTATAGTTACCAAACTATACAGCCGACAAGG
CTACCACTTGCAACTGCAGGCAGATGGAACC
>ENSMUST00000209715.1 cdna chromosome:GRCm38:8:43085587:43085848:1 gene:ENSMUSG00000109627.1 gene_biotype:processed_pseudogene transcript_biotype:processed_pseudogene gene_symbol:Gm45590 description:predicted gene 45590 [Source:MGI Symbol;Acc:MGI:5791426]
TCTAACTATGCTGCTGTACTGGATTGTTGCACAGCTCACATAGCATACAAGTTTGCACAG
CTTGAAGAAAAGATTGATTGTCACTCTGGTAAGAAGCTGGAAAACGCCGCAAAAGTCTTG
AAGTCTAGTAATGTAGCCATTGTTGGCATGGTCCATGTAGACTGAGAGCATCTCAGTCTT
CTAGGTCGTTTTGCTATTCGTGACATGAGGCAGACCGTTGCTGTGTCATTAAAGCTATGG
ACAAGAAGACTCCTGGAACTGG
>ENSMUST00000187427.1 cdna chromosome:GRCm38:9:86549617:86554630:1 gene:ENSMUSG00000034973.16 gene_biotype:protein_coding transcript_biotype:retained_intron gene_symbol:Dopey1 description:dopey family member 1 [Source:MGI Symbol;Acc:MGI:1289294]
TGGTGTGTGTGTGTGTGTGTGTGTGTGTGTGTGTGTGTGTGTGTGTGTGTGTGTAGAGCC
AAAAATTCTTACCCAGAGAATGAAAACAGAAAAAGGTGGCAGTGGTTCGTGCATTTGCAG
TCATGTCTGAAGAACTGGACGAAGCTGGTTACTGGGACTTACTGCCCAGCCAACCTAGCC
TACTTGGTAAGCTCCAAGCTAATGAGAAACTCTGCCTCATAAACAGGATATATATAGTGC
CTGAAGAGTAACGTTTCAAAATACAGTGTAGTTGTGATCACTGATTCCTGCTCATCAGTG
TGGCTTTGGAACAGACAAGTTAATCTTTAGCATTTCCAGGACTCCTGTGAGCCAAAGGTT
CTGATGACAGCACTGTCTGGTTACAGGACGTCAGGGCCGTCTGCTGCTGGTCTGGAGACA
ACCTATACTGGAGGTAATGGCTTCTCCACATCATATAACAGCCAGAGGTGGTTAAACCTC
TATCTCTCTGCTTGCAAGTTTTTGGATTTGGCTCTGGCATTGCCCTCTGAAAATCTTCCT
CAGTTTCAGATGTACCGATGGGCCTTTATTCCTGAAGCTTCAGATGACTCGGGCTTAGAA
GTCAGAAGGCAGGGCATACATCAGCGAGAATTTAAGCCATATGTGGTTCGACTAGCAAAA
CTTCTTCGGAAGAGGGCAAAGAAAAACCCAGAGGAAGACTGCTCGGGGAGGACACTGGGC
TGGGAGCCAGGGCACTTGCTGCTGACGCTCTGCACCATGCGCAACATGGAGCAGCTTCTG
CCTTTCTTCAATGTCCTCAGCCAAGTCTTCAACAGCAAAGTCACAAGCCGCTGTGGCGGA
CACTCAGGGAGCCCCGTCCTCTACCCAAACTCCTTCCCAAACAAGGACATGAAACTGGAG
AATCACAAAGCCTTTTCCAGCAAAGCCAGGCAAAAAATTGAAGAGATGATAGAAAAGGAC
TTTCTAGAAGGAGTCATAAAGACTTGACCACCACCAGTGGTTCTCCAGAGCCTAAATGGA
ATACTTAAAACACACTGCTGAGTTGTATAGTTTCTTTTTCTTTTATATATATATATATGT
GTATATGTAACAAAGCATTATTCAGGTTGTATTTAATTTAAATATTTGTAAATAAGAGCT
TATGTCTGAATGTGGCCTGAATCAAGTTTAAATATATAGGTGGCTCATACTGATGATGGT
GCCTACAAGGTCTATATTTGCATATATAGTCCATTGTTTCACTGTCTTGGGTTGTCTTAA
ACCTGCAAAATACACACCACGTTTTCTTTTTTCCTG
>ENSMUST00000064076.5 cdna chromosome:GRCm38:3:154786299:155055407:-1 gene:ENSMUSG00000040086.13 gene_biotype:protein_coding transcript_biotype:protein_coding gene_symbol:Tnni3k description:TNNI3 interacting kinase [Source:MGI Symbol;Acc:MGI:2443276]
AGAAAGACTATCAACATATTTTCAACTGGTCTGTTTCAGCGCTAGAACTTGGAATCTTAT
ATCGTGAAGGGCAGCACAGGAGGAAAGCAGACTTCTTTAAAATGGGGAATTACAAATCCA
GACCGACACAGACTTGTTCTGATGAATGGAAGAAGAAAGTTAGTGAATCTTATGCTATTA
TAATAGAAAGGCTGGAAGATGACCTGCAGATCAAAGAAAATGAATTTCAAGAACTAAGAC
ACATCTTTGGCTCTGACGAAGCCTTCAGTGAAGTCAGTTTAAATTACCGCACAGAGCGTG
GCCTGTCCCTACTGCACCTCTGCTGTGCCTGCGGTGGCAACAAGTCGCATATCCGTGCCC
TTATGTTAAAAGGGCTCCGTCCATCCAGACTGACAAGAAATGGGTTTCCAGCTCTGCACT
TGGCTGTTTACAAGGATAGCCTGGAACTTATCACTTCACTGTTGCATAGCGGAGCAGATG
TTCAGCAAGCGGGATATGGCGGCCTCACAGCCCTCCACATCGCTGCAATAGCTGGGCACC
CAGAGGCCGTGGAAGTGCTGCTGCAGCATGGAGCCAATGTGAACGTTCAAGATGCAGTCT
TCTTCACCCCACTGCACATCGCAGCCTATTACGGGCACGAGCAGGTAACCAGTGTCCTTT
TGAAGTTTGGAGCTGATGTCAATGTAAGCGGTGAAGTTGGAGACAGGCCTCTGCACCTGG
CCTCTGCAAAAGGGTTCTTCAACATTGTGAAACTCCTGGTAGAAGGGAACAAAGCCGACG
TGAACGCTCAGGACAATGAAGACCATGTCCCTCTGCACTTCTGTTCTCGATTTGGACACC
ACAATATAGTGAGCTACTTGCTCCAGAGTGACTTGGAGGTTCAGCCTCACGTCATTAACA
TCTATGGTGACACTCCTTTGCACCTGGCGTGCTACAATGGAAATTTTGAAGTTGCCAAGG
AAATTGTCCACGTAACAGGAACTGAAAGTCTGACTAAGGAAAACATCTTCAGTGAGACAG
CTTTTCACAGTGCTTGTACCTATGGCAAGAACATTGACCTGGTCAAATTCCTTCTTGATC
AGAATGCTGTGAACATTAACCATCGAGGAAGAGATGGGCACACAGGATTACACTCTGCTT
GCTACCATGGCCACATACGCCTGGTTCAGTTCCTACTGGATAATGGTGCAGATATGAATC
TAGTTGCTTGTGATCCCAGCAGGTCTAGTGGTGAAAAAGATGAGCAGACATGTTTGATGT
GGGCTTATGAGAAAGGACATGATGCCATTGTTACACTCCTGAAGCACTATAAGAGACCCC
AGGATGAGCTGCCATGTAACGAATATTCTCAGCCTGGAGGAGATGGCTCCTATGTGTCTG
TCCCATCCCCCTTGGGGAAGATTAAAAGCATGACAAAAGAGAAGGCAGATGTTCTCCTCC
TGAGGGCTGAATTACCCTCCCGTTTCCATCTGCAGCTCTCGGAAATTGAATTCCATGAGA
TTATCGGCTCAGGTTCTTTTGGGAAAGTCTATAAAGGGCGATGCAGAAATAAAATAGTGG
CAATCAAACGATACCGAGCCAACACCTACTGCTCCAAGTCAGACGTGGATATGTTTTGCC
GAGAAGTGTCCATCCTCTGCCAGCTCAATCACCCCTGCGTGGTTCAGTTTGTGGGTGCCT
GCCTGGATGACCCCAGCCAGTTTGCCATTGTCACACAATACATTTCAGGAGGCTCTCTGT
TCTCCCTGCTTCATGAACAGAAGAGAATTCTTGACTTGCAGTCTAAATTAATCATTGCAG
TAGACGTTGCCAAGGGCATGGAGTACCTGCACAGCTTGACCCAGCCAATCATACACCGCG
ACCTGAACAGTCACAATATTCTTCTCTATGAGGACGGCCATGCTGTGGTGGCAGATTTTG
GAGAATCAAGATTTCTGCAGTCCCTGGATGAAGACAACATGACAAAGCAGCCAGGGAACC
TGCGCTGGATGGCCCCCGAGGTGTTCACACAGTGCACGCGCTACACCATCAAGGCTGATG
TCTTCAGTTACGCCCTGTGTCTGTGGGAGCTCCTCACTGGAGAAATTCCATTCGCTCATC
TGAAGCCAGCCGCTGCAGCAGCAGATATGGCGTACCACCACATCAGACCTCCCATCGGCT
ACTCCATCCCCAAGCCAATCTCATCTCTGCTGATGCGGGGCTGGAATGCATGTCCCGAAG
GAAGACCCGAGTTCTCTGAAGTCGTTAGGAAGCTGGAGGAGTGCCTGTGTAACGTGGAGC
TCATGTCTCCTGCATCAAGTAACAGCAGTGGCTCTCTGTCACCTTCCTCTTCTTCTGATT
GCCTACTGAGCCGAGGAGGGCCTGGCCGGAGCCATGTGGCAGCTTTACGGAGTCGTTTTG
AGTTGGAATACGCCCTAAATGCAAGGTCCTACACTGGGTGGCCTCAAAGTGTCGGGACAC
ACACTAATCCAGGCCTGTCTTTGGAGGAAATGAACAGAGGTGCCCAGTATTCAGCTGTTG
ACAAATATGGCTACGTGTCTGATCCCATGAGCCCGATGCACCTCCACTCCCGCCGGAACA
GTGGCAGCTTTGAGGACGGCAACTGACAGGTCTGACATACACCTAAGGGGAGTTTTCCCA
TCAGACTGACAGCAGTGATTTTATCCATGGCAGGCTCACTTCCAATTATAATGCTCTGCC
CTCTGAGGTCTCTTCAAGTCGTCTTGCTTATTCTGCGCTCACGTAATTCCCTTCTACAGG
GTAGGCTTTCAATTGCTCAGAGCATGAAGTACCAAGGAGCAGATATAGACCGTGCATGAG
GAACTGTTCTTAGTTTGATATTTAAAGTCCTTAATTGCCTGGGGGTGGGGTTCAAGTCTG
TGTAGATGGCTGGGCTGATCCTTATGTATTCGTAGACGGAACTATGTGGGCTTGTGTTTG
AGCGTCTCCGGTTGGGTTATTTAAAATATGTTCACTGCCTTATCTCCTGTTACCTCTGTT
GTTAATTCTATGATTAAAGACTCTGGTGGTCTAG
>ENSMUST00000186555.1 cdna chromosome:GRCm38:Y:54555613:54556307:-1 gene:ENSMUSG00000099466.1 gene_biotype:unprocessed_pseudogene transcript_biotype:unprocessed_pseudogene gene_symbol:Gm29304 description:predicted gene 29304 [Source:MGI Symbol;Acc:MGI:5580010]
ATGTCCTCCCTCATGAAGAAGAGGAGGAGGAAGTCTTCTTCCAACACCCTGAGGAATATT
GTCGGCTGCAGAATTTCTCATTGTTGGAAGGAATGTAATGAGCCTGTCACCCAATGGAAG
GCCATAGTTCTAGGTCAACTGCCAACAAACCCTTCTCTTTACTTGGTGAAGTATGATGGA
ATTGACAGCATCTATGGACAGGAGCTCTACAGTGATGACAGGATTTTAAACCTTAAGGTT
TTGCCTCCCATAGTAGTATTTCCTCAGGTGAGGGATGCCCACCTTGCCAGAGCCCTGGTT
GGCAGAGCGGTACAACAAAAATTTGAGGGGAAAGATGGCTCTGAGGTCAACTGGAGGGGG
TGGTGCTAGCCCAGGTGCCAATCATGAAGGATTTGTTTTACATTACCTACAAGAAGGATC
CAGCTCTCTATGCTTATCAGCTCCTGGATGACTACAAGGAAGGTAACCTCCACATGATTC
CAGACACTCCTCCGGCTGAGGAGAGATCAGGAGGTGACAGTGATGTGTTGATAGGTAACT
GGGTGCAGTACACCAGAAAAGATGGTTCTAAAAAGTTCGGAAAGGTTGTTTACCAAGTTC
TAGACAATCCTTCCGTGTTCTTTATCAAGTTTCATGGTGACATCCATATCTATGTCTATA
CTATGGTGCCAAAGATTCTTGAAGTTGAAAAATCA
>ENSMUST00000186828.1 cdna chromosome:GRCm38:1:93042498:93054302:-1 gene:ENSMUSG00000014602.15 gene_biotype:protein_coding transcript_biotype:nonsense_mediated_decay gene_symbol:Kif1a description:kinesin family member 1A [Source:MGI Symbol;Acc:MGI:108391]
AGAAGAATGGGGCCACCCACTACTGGACACTGGAGAAACTCAGGCAACGCCTGGACCTGA
TGCGGGAAATGTACGACAGGGCTGCAGAGGTTCCCTCCAGCGTCGTTGAGGACTGTGACA
ACGTGGTGACCGGCGGGGACCCCTTCTATGACCGCTTCCCCTGGTTCCGACTGGTGGGCA
GCTTCATGTTGTGTGTGAGCCGGCATTGGTGTCACTGGTATCAAAGCACACACTGAGGGT
CGCCTGTGACTATGGCTCTGCTCCTGCAGGGCCTTCGTATACCTGAGCAACCTGCTGTAC
CCTGTGCCCCTGGTGCACCGAGTGGCAATCGTCAGCGAAAAGGGAGAGGTGAAAGGCTTC
CTCCGTGTGGCGGTGCAGGCCATCTCAGCTGATGAAGAGGCTCCGGATTATGGCTCGGGT
GTCCGTCAGTCAGGAACTGCTAAAATCTCCTTTGATGACCAGCATTTTGAAAAGTTCCAA
TCTGAGTCCTGCCCTGTGGTGGGGATGTCCCGCTCAGGAACTTCCCAAGAGGAGCTGCGC
ATTGTAGAAGGCCAGGGTCAGGGGGCTGATGCTGGGCCTTCAGCTGATGAAGTTAACAAC
AACACCTGTTCAGCTGTGCCTCCTGAA
>ENSMUST00000200365.4 cdna chromosome:GRCm38:3:138466268:138475185:-1 gene:ENSMUSG00000005813.12 gene_biotype:protein_coding transcript_biotype:retained_intron gene_symbol:Metap1 description:methionyl aminopeptidase 1 [Source:MGI Symbol;Acc:MGI:1922874]
CTAGTACTGTGCATAGGAGTCAGCCGTTGCCACCTTCAGTGAATAATGTGCTGCGGAATT
GTACTCCTGTGTGTGGTGCGGTGTTACTCACGCATTCTCCATTCCAGGAATGTCTGAATC
GGAGCAGGCTCTTAAAGGTACCTCTCAGATTAAGTTACTCTCATCTGAAGATATAGAAGG
GATGCGACTCGTGTGTAGGCTTGCCAGAGAAGTTTTGGACATTGCTGCTGGGATGATTAA
AGCGGGTGTAACTACTGAAGAGATCGACCACGCTGTACACTTAAGGATGGAATCTGTGAT
ACGATAACTGGAGAAGTACACCCACATCAGGGAAGCACCGGAGGGCTGCAGTTGTTTTCG
GCATGCATTGCAAGAAATTGCTATCCTTCTCCCCTGAATTACTATAACTTCCCAAAGTCT
TGTTGTACCTCAGTGAATGAAGTCATCTGCCATGGGATTCCAGACAGGCGGCCTTTGCAA
GAAGGTGATATTGTTAATGTGGACATCACTCTTTATCGAAATGGTTACCATGGGGATCTA
AATGAGACCTTTTTCGTTGGCGATGTGGATGAAGGAGCACGGAAACTTGTTCAGACTACA
TATGAGTGCCTGATGCAAGCCATCGATGCAGTGAAGCCTGGTGTTCGATACAGAGAACTG
GGAAACATCATTCAGAAACACGCCCAAGCAAATGGATTCTCAGTTGTTCGAAGCTATTGT
GGGCATGGGAT
>ENSMUST00000109522.1 cdna chromosome:GRCm38:2:157981812:158009362:-1 gene:ENSMUSG00000027650.12 gene_biotype:protein_coding transcript_biotype:protein_coding gene_symbol:Tti1 description:TELO2 interacting protein 1 [Source:MGI Symbol;Acc:MGI:1922675]
CTAGCCTGCAGGATGTTTCCTCGGTGAGAGGAAGGCGGTTGTACAATGGCGGTGTTTGAC
ACTCCTGAGGAGGCTTTTGGCGTCTTACGTCCGGTCTGTGTTCAGCTCACAAAGACCCAG
ACAGTGGAGAATGTGGAGCATCTGCAGACACAGTTACAAGCCATAAGTGACACTGCTCTT
CAGGAACTACAGCAGTACATCCTCTTCCCTTTGCGATTTGCCCTGAAGACCCCAGGGCCC
AAAAGAGAGCGCCTGGTGCAGAGTGTGGTGGAATGTCTCACCTTTGTCCTCTCTTCCACA
TGTGTGAGAGAGCAGGAGCTTCTGCAGGAACTCTTCTCGGAGCTTTCTGCCTGTCTGTAC
TCTCCCAGCTCCCAGAAACCCGCAGCTTTGTCAGAGGAGTTGAAATTGGCTGTCATCCAG
GGACTTAGCACCTTAATGCACTCAGCTTACAGGGACATCATTCTGACTTTTTATGAGCCC
TCCATTCTGCCTCGTTTAGGATTTGCTGTGTCTTTACTGTTAGGATTGGCAGAGCAGGAG
AAGTCAAAACAGATTAAAATTGCTGCCTTACAGTGTCTGCAGGTTCTCCTCCTTCAGTGT
GATTGTCAGGACCATCCAAGGCCCTTGGATGAACTGGAGCAGCAGCAGCTGGGGGATTTG
TTGGCATCTTTCTTACCTGGGATCTCAACTGCGCTGACCAGAATCATCACAGGAGACTTT
AAACAAGGTCACAGCATTGTCGTGTCTTCTCTAAAGGTCTTTTACAAGACAGTGGGCTTC
ATCATGGCTGATGAACAGCTCACAAGGATTCCAAAGGCCCAAGCAAAACCTGTAGTTGAG
CACAGAGTAGCAGCCCTGATGATTCACAGAGAAGCAGACTGGGTAAAAAGTACTGGTGAC
AAGCTGGCCATCTTTATTAAAAAGATAATTGACTGTGTCTCCGTTCACCCACACTGGAAG
GTGAGGCTGGAACTGGTAGAGTTTGTGGAAATCCTGCTTTTGAAGTGCACTCAGTCCCTG
GTTGAATCCACGGGACCCCTCTTGAAGGTGTTAGTTGGCCTAGTGAATGATGAAAGTCCG
GAAGTCCAGGCCCGGTGCAGTACAGTGCTGAGGCGTCTTGCAGATCAGAAAGTAGTAGTG
GGCAGCAGAGCCTTGGCTGACATCTTGTCAGAAAGCCTGCATTCACTGGCCACGTCTCTT
CCCCGCCTGATGAACACACAGGATGATCAGGGCAAATTCTCTACCCTTTCCCTGTTACTT
GGGTATCTGAAACTGTTGGGCCCCAAAGTGCATGTGATTCTCAATTCTGTGGCCCATGTG
CAACGCCTTTCCAGGGCCCTCATCCAAGTACTGGAGCTAGAGGTGACTGATGTCAAGATG
GTGGAAGAGCGGCGCTGGAACTCTGATAACCTGAGTGCTTCTGCAGAGGTCTCAGCTGCA
CGGCCATGGAGCAGAGTCCAGAGGCGATACTTCCGATGCTTCACTGACGAGAGGGTCTTC
CTGCTCCTTCGGAAGATCTGTCAGCTCCTGGGTTATTATGGGGACCTGTATTTGCTTGTG
GATCACTTTATGGAACTGTACCATACATCTGTAGTTTATCGGAAGCAAGCTGCCATGATC
CTTAATGAACTGGTTGTAGGGGCTGCTGGACTGGATGTAGAAGATATTCATAACAAATGT
CCAAGCATGGGCCCAGAGGAGTTGAGAGAGATTGTGAAATCTATACTAGAGGAATACACA
AGCCAAGAAAACTGGTACTTGATTACCTGTTTTGAAGCTGAGGAGGGGGAGGAGGTGATG
ATGAAGCAGCAAGGCTTCCAGGCTGTCACATCTGGTGTCCACACCTGCCAAGTTGTATCT
TTTCCAGCCCTGTCAAAGCCGAGTCCCACTATCTGCTCCATGAACAGTAACATCTGGCAG
ATATGCATTCAGTTGGAAGGGATTGGCCAGTTTGCATATGCATTAGGAAAAGACTTTCGT
TTGCTTTTGATGTCAGCTCTCTATCCAATACTGGAGAAGGCGGGAGATCCAACCTTGCTT
ATTAGTCAAGTGGCTACTAGCACCATGGTAGATATTTGCCACGCTTGTGGCTACAACTCT
GTACAACACCTGATCAATCAAAATTCAGACTATTTGGTGAATGGAATCTCTTTAAATCTG
CGTCACCTCGCTCTGCACCCTCATGCCCCAAAAGTCCTAGAAGCCATGCTTCGGAACGCG
GATGCCAGCCTACTTCCTTTGGTAGCAGATGTGGTTCAGGACGTCCTGGCCACCCTGGAC
CAATTTTATGATAAGAGAGCTGCTTCCTTTGTCAGCGTTCTGCATGCTCTGCTGGCAGCA
TTAGCACACTGGTTCCCAGACTCGGGTTCTACTGGGCAACTCCAACAGCGTAGTTTAGAA
GAGGAGGGGAGGCAACTGCCAGCAGCTGGCGAGGCTAGCACCACAGCCGAGGACATCGAG
CAGTTTGTACTGAGCTACCTCCAAGAGAAGGATGTGGCAGAGGGAAATGTTTCTGACCTT
GAAGCTGAAGAAGAGGTGCAGTCAGCCCCTCCCAAAGTGGATGAGAATGACACCCTTCCA
GATGTGGAACCACCACTGCCAACGCACATCCAGATAGCCAAGGACGTGATGGAGCGCTGC
ATCCACTTGTCAGCAGATAAAAATCTGAAAATCCGCCTGAAGGTCTTGGATGTGCTGGGT
TTGTGTGTGGAGGTTCTACAGACCCACAAGAACCAGCTCCTTCCCCTAGCTCATCGGGCC
TGGCCTTCACTCGTACACCGACTTACAAGTGATGACCCCCTGGCAGTGCTCAGAGCCTTC
AAGGTTTTACAGACACTTGGAAGCAGATGTGGCGATTTTCTCCGGAGTCGGTTCTGTAAA
GATGTCCTGCCAAAACTGACCAGCTCCTTAATCACCCAGGCCCCCATCAGTGCCAGGGCT
GGACCAGTTTATTCTCATACACTGGCCTTCAAGCTACAGCTGGCTGTCTTGCAGGGCCTG
GGCCCCCTCTGTGAAAATCTGGACTTGGGTGAGGGTGACCTGAATAAAGTGGCTGATGCC
TGCGTGATTTACCTCAGTACCAAACAGCCCGTGAAATTACAAGAGGCTGCCAGGAGCGTC
TTCCTCCACCTGATGAGAGTAGACCCTGACTCCACCTGGCTCCTCCTGCATGAGCTGTAC
TGCCCTGTGCAGCAATTCACAGCCCCGCATCCCAGCCTTCACCCAGTGCAGCTGCAGGGG
GCCACTCAGCCACAGAACCCCTATGCCACCAATGTGTGCCACCTGCTTCTTCAACTGCAG
TGATCCTGCCAGACCCTGGCAGCCAGAAACTGAGCTGAGCCACCCTTCCTGGATATAGTT
CGGCAACACAGCGGTGAAGGTGGATTAGACAGCGATCAATGTATAAATTGATCAGTCACA
CGACTGCTTACAAATTGGACTGAAGGAAAGTAGCTCACTGTTATTTATATTTCACTCTTT
GTGTTTTCAGATGACATTGTCTGGTGGCTCTAAGAGTTTAACTCTTTAGCTTACTGTCTG
CACAACCCCTCTGCCTCACAAGTCCCCTAAACACATACACACACATCCCTTGTGTTCCAC
ACCCAAGTGTGATTCTCAGCACCCATTAGTAGCTAGCTCACAACCATCTTTGTAACTCCA
GTTTCAAGGGATCCAACCCCCTCTCCTGACCTCAAACACCAGACTTGCACATGGTGCACA
GACACACTCATGAGCCAAACACTTATAAGATAAATAAATCTTTTC
>ENSMUST00000115011.7 cdna chromosome:GRCm38:1:36423186:36445271:-1 gene:ENSMUSG00000001143.13 gene_biotype:protein_coding transcript_biotype:protein_coding gene_symbol:Lman2l description:lectin, mannose-binding 2-like [Source:MGI Symbol;Acc:MGI:2443010]
GGGGCGGGCTTTTTGATGAAGGGCCGGCGGTGGGAAAGATGGCGGCGGCTTCGAGACCCT
CCTGGTGGCAGCGGTGGCGGCGGCGCGCGTGGGCTCGGGACGGGGCCAAGCTTTTGCTCT
TTCTCCTTCTGTTGGGGTCTGGGCCGGGGCCGCGGCATGTCAGGGCGGGTCAAGCGGTGG
AGTACTTGAAACGGGAGCACTCGCTGTCGAAGCCCTACCAGGGTGTGGGAACAAGCAGTT
CTTCGCTATGGAACCTGATGGGCAACGCCATGGTGATGACACAGTACATCCGCCTCACTC
CAGATATGCAAAGTAAACAGGGTGCCTTGTGGAACCGGGTGCCATGTTTCCTGAAAGACT
GGGAACTGCAGGTGCACTTCAAGATTCACGGCCAAGGGAAGAAGAATCTGCACGGAGACG
GCTTGGCAATCTGGTACACAAAGGACCGAATGCAGCCAGGGCCTGTGTTTGGAAACATGG
ACAAATTTGTGGGGCTGGGAGTGTTTGTAGACACCTATCCCAATGAGGAGAAGCAGCACG
AGGCCCAGAAGAGGCGCTATTCTCCAGGAGTCCAGCGGGTATTCCCCTACATCTCAGCCA
TGGTGAACAACGGCTCCCTCAGCTATGATCACGAGCGGGATGGGCGGCCTACAGAGCTGG
GTGGCTGCACAGCCATTGTCCGAAATATCCGTTATGACACCTTCCTCGTGATTCGCTATG
TCAAGAGGCATCTGACGATAATGATGGATATTGATGGCAAACATGAGTGGAGGGACTGCA
TTGAGATGCCCGGGGTCCGGCTCCCCCGGGGCTATTACTTCGGCACTTCCTCCATTACTG
GGGATCTCTCTGATAACCATGATGTCATTTCCCTCAAGTTGTTTGAGCTGACTGGAGTGA
GGACCCCAGAAGAAGAAAAGCTACATCGAGATGTATTCCTGCCCTCGGTGGACAATCTGA
AGCTGCCAGAGATGACAGTGCCACCAACGCCCCTGAGTGGCCTGGCTCTCTTCCTTATTG
TCTTCTTCTCCTTGGTGTTTTCCGTATTTGCCATTGTCATCGGGATCATACTCTACAACA
AATGGCAAGACCAGAGCCGGAAACGCTTCTACTGAGCCCGCTGCCATCAGTCCCTCTACG
GTGTTTACCATAAGGTGTGGGTCTGAGCATACAGCCTAGCGAGTCGGCCCATTGTTCAGG
GACTGTGTTCTGTCACTGGAGATTTGAATGCTAGGAGCCTGCATCCTCATGGTCATCCAC
GGGAACATCTCACTGGCCCAGGATACCACCACAGGGCCGAGCAGCTGTGGCATGCCTTTC
CCTGGAGTCCTTCCATTTCCGAGTACAGAGACATGGAGAAATACCTGCTGTGATGCCTAA
ATTACACAATTGGGCAGATAGCCTAAGTGTGGACTGGACACAGTAGGCCTTCCATTGCAT
TTTAGAATTCCCAAATAGGAAACCAGAACCGGTACACTCTGGAGACCCACTTACTGGTCT
TTGCTTTGCCCATGCCTCTTTCTACTTCAGGAGCTCCTTGGCAATCTGGATGGAGACTTC
TCCCTCACCCGCCTGTCTCCCTCCACTCACCGTCCTCTTTATATGCATCCTTAGCTAGGA
AAGAAGTTTGCCGCTCTCATTAGCTGGACCTGGGGCTTCCTGCAGCCTCTCATTGCTTCA
GCCTCTTCTCTGCTGGGTGGATCCTGTTTCTGACTGTGGCTGTGTCTTCTGCTTTCCTCA
TCAAAGGAAACCTTCAGGCCTTTGGATGGTTTGGCTAAAAGTTGTTACAACTCAAGAGAA
GCTTGGAGGAGTTGACAGATGCTGTGAGGTTAACTCTGGAATCATCCAGGTCCAGGTGTG
CCTCAGAGAGCAGTGTTGGCTGCGTCTGGACCTGCTGGAGCCTGCTTAGTCGCATGTGTT
GTGTTTGTCCTGATTCTGCTCTGAGTGTTGGAAGTGATAAGCAGCTTTCTTCTTACTCCC
TGGACTTGGACATGGCCCCAAGATGCTTGGCCTCTTACTAAGAAGAAACAGTTGGTAATC
TGTTACACATCTCTGAGAGTGAAAGCCCTTCATCCTCTGTGCCTGGAAAAGTTGTGGTCC
TGGAGCAGCAGCACAGCTTGAGTGCCCTTGTGTGTCACCTATTACACTGCCTTATTCCAC
AAGGGCCACATGCTGCTCACCTATCTTCTCTGTGGTTAAATTGGTCACAGGCTAGTCTCC
CTGGAGGGCCTGGCACAGTTCTCTGTAGCCCGAGGAAAAGGCTTCATAAAGTAGCTGATG
GAACCACTCA
>ENSMUST00000215017.1 cdna chromosome:GRCm38:2:87901256:87905166:-1 gene:ENSMUSG00000075146.2 gene_biotype:protein_coding transcript_biotype:protein_coding gene_symbol:Olfr1154 description:olfactory receptor 1154 [Source:MGI Symbol;Acc:MGI:3030988]
GGGAACCCAACCTTTTTAAGGAAGGTGTACTTTCCTTGAAGAACACAAAGGGTATCTAAA
AAATGGAAAATGAGAAATGCTATAATGGATCTATAATTTTCGTTTAAGTGTTACACAAGT
TTTCCATTCAAAAATAAACTGTGGCTCACAACAGTGAAGAAGGAGGTGAATGAGAGAAGG
GTAGTCATCTGATTACAGATGAACTTCAGATATGGTACATGTTTGTCCTCCTGAACATTC
CTGAGCTTCTGGGGAACAGAACGAATGCTCACTCCACAATGATTCCTAGTCTTTATTTTG
TTTTATTTTATTTTGTGTTATTCATGGTAATTGAATAACCCTGAGGACATCCTTTGTTCA
TCACCTGGAAATCATATCCTGAAGTGAAAATAAATCCCTCTCCTCTTTTGTTGACCAAGA
CTATTCTGGAACTGAGATATTTTTATCTACTATAGCAATTGATGAGACAAAATACAGAAA
CCAAAATTTCTACAAATAATGAGTGTGGAGAACAGCACTGTGAAGACTGAATTCTATCTC
CTGGGATTTAGTGATCATCCAGAGCTCCAGAGTCTCCTATTTGCTGTGTTTTTCTTCATC
TACTCCATTACTCTGATGGGGAATATTGGCATGATCTTATTGATCACAGTCAGTCCTAAT
TTACACATTCCCATGTACTTTTTCCTCTGTATGCTGTCCTTCATAGATGCATGTTACTCT
TCTGTCATTGCCCCCAAATTACTTGTGGATCTGATTTCTGACAAGAAGGTGATTTCTTAC
AATGGCTGTGCTACACAGTTGTATTTTTTCTGCTCTCTGGTTGATACAGAATCTTTCCTT
TTGGCTGCCATGGCTTATGACAGGTACATTGCAATTTGTAATCCCCTGCTTTATACTGTA
ATTATGTCCAAAAGAGTCTGTACTCACCTGGCATTTGGAGCATTCTTGGGTGGAACTATG
AGTTCAATAATCCATACTACTAATACTTTCCAATTGTCATTCTGCTCCAAAGTAATTAAC
CATTTCTTTTGTGATATCTCTCCACTCTTCTCTCTGTCTTGCACTGATACCTATACACAT
GACATTATACTCGTGGTGTTTGCAAGTTTGGTGGAAGCTGTCTCTCTTCTTGCTGTTCTG
CTCTCTTATATGTATATTATAGTGGCCATTCTTAAAACAGGTTCTGCAGAGGGAAGAAAG
AAAGGGTTCTCTACTTGTGCTTCTCACCTGACAGTAGTTACTATTTATCATGGTACTCTG
ATTTTCATTTATTTGCGTCCTAGTACAGGCCATTCAATGGATATTGACAAAATGACTTCT
GTGTTCTATACATTGATTATACCCATGCTAAATCCTTTGATATATAGTCTCAGGAACAAA
GACGTCAAATTTGCGTTTAGGAAAATTATGAGCAAGAAATCATTTTCTTAGGTAAGTAAA
GATGGGCTTCACAACTTTAGCAAATTTCATTAGTTTTTTTTTTCTTCTAAAATTTGCAAA
AATCACTTAAATGTTTTGTTTCCACAGCTGTATGTATAATGAGGTTACATTCAGAAAGAA
AGTCCAGTGAAACTGGAAACTGGGCATTTTCACTATTATTTCTGACTTTCACTGTAATTT
TTAAAGTTGATATGCTTTGTATTTTTTCCATAAAAGATTGCTTTTTCAGTTAATTTCATT
GACTTTCATGCTAAGATTTCCCCACAATTTTCAATAGCAAATACTACTTTTCTTATTGTT
GTAAGAGTATACTATAATGCAGCTATATCAGATCTAGTCCTCCAACTCTTCCCAGATCTT
CCTAACTTCACAATATAATCATCTTTGCTTCTTTCTTATTTTTCACTCATAAAGTTTGTG
ACAATGAGGCAGATCAGGGGGAGTCTTGCATCATAATAATCACCTTAGTATAAAAAATAT
TGCTTCATACATTTTCTCTTTTCCTTTTGAATTGCAAGTACTATAAACTCATTGTAGCTT
ATTTGTTCAGCTAGAACAAACATTTACTTCCTCAAATATTAAACTTTGGGAGTTTCACTA
CCTGGAACATTTAAAATTTTTAATCATATACATTGGTACAATCCATCTTTGTCATATCGC
TACACCATAATCTCTCTCTCATCTCTCTCTCTCTCTCTCTCTCTCTCTCCAGATTCCTAG
TTTCCCCACCTGACATATTTTCCACCTCTCATAAATTTTCTTAATGTAGCAGTCATCAGC
TCCCATCATCTTCTAAGCTAGATATGGATCATCAGGAGCCCCTTCCCCAGTCTCTACCCA
GGATAGATTATATCCTTTAAAATTCATCCCCTTTTGTCTGTACCTGTACTTGCTATGATG
TGCTGGTAAAGTTTAGATGTCGTTTTGGTTTTCATCTGTTATTATATGGCTCGAGAGATT
TAACTCAGGTCATCAGGCTTGGGAGCAGATGCCTTTAGCCACCAAGTCTTCAAAACCAAG
GATACTTATGAATCTTAGTTTGATATTGTTTAACTTTATATGCATAACCTCAATATTGAT
TTTGTAAAGAAACTTGAGAAGATTAAATGTCAGTATGAGATCCTACAAATGAATATGGAT
TATTTTAGATTTTACATGTTAATAAGTATTTGTAGGTTTTATATGTATATATTAATTAAC
AATATATTTCTTTAAATAGAAGCACTTCTGCACCAAAATCTCAATTGAAAATAAAACTCA
GCAACCATTTCAATGAGATGCAATATGAGAGGATACTCTATGAGATTTAAAAATAAATTA
TATTGGGTAAAATTGATCAATTTGAATCCACTGGGACTACTTTCTGGACTTTTGTTCTGT
GAAATCTCAGAAATCTAAATATTTATATTTGGTGGTATAAGATCAAGAGTTGATAAATGG
TACATCATGAAACTGGAAAGTTTCTATAAGTCAAAAG
>ENSMUST00000102741.7 cdna chromosome:GRCm38:4:108816718:108833564:-1 gene:ENSMUSG00000028568.16 gene_biotype:protein_coding transcript_biotype:protein_coding gene_symbol:Btf3l4 description:basic transcription factor 3-like 4 [Source:MGI Symbol;Acc:MGI:1915312]
GAGGCAGCCATCTTGCTCTTGCCGCGTGCTGGTGTTGGAGGACCCTCCCCGCTGCAGGTG
AGACCCCCGGCGGGCCCGCCACCCCACGGCCTCCGGCCGCTGCGCACGGTCTCCCCCCGC
CCTCCCCTCTCGACACCCGCCGTCCGCTCCGGCTGCCACTTCCGCCGTGGCGCGGCGAGT
GGGGGCGGAGGCGGCCGGCCGGGCCTGTCGGTTACGGGCGGCGCAGCTGGGGGTCGGCAC
CTGAGGGAAGGTCCCCAGCACCACCGCCCGCTGTGGAGGAGCCGGGCCCGGGCTCTGGCC
GCTCAGGTCCAGACCCAGGAGGGTAGAACCCTCCTCGTCCATCACTCATTATTCACAACA
ACAGTGTCAGACGCTTTGAGCAGCAGATCTGTTGTCATCTCTTTTGCTCCTCCCAAACTG
AGATTTGCAACAGCATGAATCAAGAAAAGTTAGCCAAACTTCAAGCTCAGGTCCGGATAG
GGGGCAAGGGTACAGCTCGCAGGAAGAAGAAGGTGGTACATAGGACAGCTACTGCTGATG
ACAAAAAGCTTCAGAGTTCACTAAAGAAACTGGCTGTGAACAATATAGCTGGTATTGAAG
AGGTGAATATGATTAAAGACGATGGCACGGTTATTCATTTCAACAATCCCAAAGTCCAAG
CTTCCCTCTCCGCTAACACCTTTGCAATTACTGGTCATGCAGAAGCCAAACCAATCACAG
AAATGCTTCCTGGGATATTAAGTCAGCTTGGTGCTGACAGCTTAACGAGCCTTAGAAAGT
TAGCTGAACAGTTCCCACGGCAAGTATTGGATAGTAAAGCGCCCAAACCAGAAGACATCG
ATGAAGAGGATGATGATGTTCCAGATCTTGTAGAAAATTTTGATGAAGCATCGAAAAATG
AAGCTAACTAAAATCCTCTGGGTTTTGGAAGCTGGCATGGACTAGATTTAACAATCAGCT
CTGTTGTTCCAAAGTTTTACAGACATGGAGAACACACCTGTTATTAGTTCAGTAATATAA
ATATTTTGTATAT
>ENSMUST00000022345.6 cdna chromosome:GRCm38:14:20384638:20388910:-1 gene:ENSMUSG00000021811.6 gene_biotype:protein_coding transcript_biotype:protein_coding gene_symbol:Dnajc9 description:DnaJ heat shock protein family (Hsp40) member C9 [Source:MGI Symbol;Acc:MGI:1915326]
GGCGCTTCTCCTGTGACGCAGGCGCCCAGAGTTATTTGGGCGGGAAAAGGCGGCCGGCGG
TCCGCTGTCCAGCAGAGCGGCTGTGGCTACAGCTTCCCCGGGTTCGCGGAGCAGCCTCTT
CCCTGGCATGGGGCTGCTGGAGCTGTGCGAGCAGGTGTTTGGCACCGCCGACCTCTACCA
AGTGCTGGGCGTGCGGCGCGAGGCTTCGGACGGCGAGGTCCGACGCGGCTACCACAAAGT
GTCCCTGCAAGTGCACCCCGACCGAGTAGAGGAGGACCAGAAAGAGGACGCCACCCGCCG
CTTCCAGATCTTGGGAAGAGTCTACGCGGTTCTGAGTGACAAGGAACAGAAAGCAGTGTA
CGATGAACAGGGGACAGTGGACGAAGACTCTGCTGGCCTCAACCAAGACCGGGACTGGGA
TGCATATTGGAGATTACTCTTTAAAAAGATATCGCTAGAGGATATCCAAGCTTTTGAAAA
GACATACAAAGGCTCCGAAGAAGAGCTAAACGATATTAAGCAGGCCTATCTGGACTTCAA
GGGCGACATGGACCAGATCATGGAGTCTGTACTTTGTGTACAGTACACAGATGAACCCAG
GATAAGAAACATCATTCAAAAAGCTATTGAATCCAAAGAGATTCCAGCCTACAGCGCCTT
CGTCAAAGAGTCTAAACAAAAGATGAATGCAAGGAAAAGGAGGGCTCAGGAAGAGGCTAA
AGAAGCAGAGTTGAGCAGAAAGGAGCTGGGACTGGAAGAAGGAGTGGATAACTTGAAAGC
ACTCATCCAGAGCAGACAAAAGGATCGGCAAAAGGAAATGGACAGTTTTCTGGCTCAAAT
GGAAGCAAAATACTGCAAACCTTCCAAAGGAGGGAAAAGAACAGCACTCAAGAAGGAAAA
GAAATGATGGAGTTTTTCTCTTCCTGAGTCCTTATGTGTCAGTGGTACAGTGTAGACAAA
ATGATGACAGCCATTAATGTAACCTTTGAGAGGAGTTGTCTGTCCCGCCTAAGCCGAGCA
GGGTTCATCGACCTGATCTTAGTAGTTTCTAGAATTCGCCTAACACTGTGTGAGGGTTTC
ATGTGAAGGATGTGTAGTGGTGATAGTTGGGAGGGTGGGTCTGACATTTGCTTTTGTGGG
CCCCTATTTAGAATATTAGTTTCTCTTGCTGCTGTGCATGCACTGACGAGAAACACTCCA
CCTATGGAGAACATCCTCAGAACACTTGCTGAACCGCTGACTTCTAAATAAATGCTACCG
TGCTTTTGGGTCTTAATCCTACACGGATCTTCTTTTCTTGGTCTACTGTTAGGTTTTGTC
TTCTGTCCTTGCAGTAGGAGACGTCAGTGTTCATATTATTGCAAACTTTTCATAAGACTG
TATATGCTAAATAAAGAAGAAATGACAAAGGTCTGGTGGATTATTTAAATGACTCCATTG
GTCTATGAAGATAAAGTGTTTTATTTAAAGGACTTAAGTAACCTAGTCAGCATTGTAACA
GACAGGCTGGCTTTGGCACACATCCTGTCTTTGCAGGTCACAGGCTTAGGCATTTCACTG
GCCTCTTTTGAACTTTTTATCTACAAGAGTGAGAGCCAAATTCATTAAATTGCATTTATT
AAGTACAGCAG
>ENSMUST00000115304.7 cdna chromosome:GRCm38:16:25801916:25867854:1 gene:ENSMUSG00000022510.14 gene_biotype:protein_coding transcript_biotype:protein_coding gene_symbol:Trp63 description:transformation related protein 63 [Source:MGI Symbol;Acc:MGI:1330810]
AGAGAGAGAGAGAGAGAGAGGCACCTGAATTCTGTTATCTTCTTAGAAGATTCGCAGCGC
AAGGCTCTCAGAGGGGGTGGGGGGGCTGGCAAAACCCTGGAAGCAGAAAAGAGGAGAGCA
GCCTTGACCAGTCTCACTGCTAACATGTTGTACCTGGAAAACAATGCCCAGACTCAATTT
AGTGAGCCACAGTACACGAACCTGGGGCTCCTGAACAGCATGGACCAGCAGATTCAGAAC
GGCTCCTCGTCCACCAGCCCCTACAACACAGACCACGCACAGAATAGCGTGACGGCGCCC
TCGCCCTATGCACAGCCCAGCTCCACCTTTGATGCCCTCTCTCCATCCCCTGCCATTCCC
TCCAACACAGATTACCCGGGCCCACACAGCTTCGATGTGTCCTTCCAGCAGTCAAGCACT
GCCAAGTCAGCCACCTGGACGTATTCCACCGAACTGAAGAAGCTGTACTGCCAGATTGCG
AAGACATGCCCCATCCAGATCAAGGTGATGACCCCACCCCCACAGGGCGCTGTTATCCGT
GCCATGCCTGTCTACAAGAAAGCTGAGCATGTCACCGAGGTTGTGAAACGATGCCCTAAC
CATGAGCTGAGCCGTGAGTTCAATGAGGGACAGATTGCCCCTCCCAGTCATCTGATTCGA
GTAGAAGGGAACAGCCATGCCCAGTATGTAGAAGATCCTATCACGGGAAGGCAGAGCGTG
CTGGTCCCTTATGAGCCACCACAGGTTGGCACTGAATTCACAACAGTCCTGTACAATTTC
ATGTGTAACAGCAGCTGCGTCGGAGGAATGAACAGACGTCCAATTTTAATCATCGTTACT
CTGGAAACCAGAGATGGGCAAGTCCTGGGCCGACGGTGCTTTGAGGCCCGGATCTGTGCT
TGCCCAGGAAGAGACCGGAAGGCAGATGAAGACAGCATCAGAAAGCAGCAAGTATCGGAC
AGCGCAAAGAACGGCGATGGTACGAAGCGCCGTAAGTAGATGTAGTGGCCAGATGGGGCA
GGGTCGAGTCTTCTCCAGATGTAGGACTCTGCAGATAATATTAGGAAGGCTGCGTGAGGA
AAACTGTGAGGTTCGTCAGTGAGCGTGATCAGAGGTCACAGAGCAAGTAAGAGTATCCCT
AGCAGAAGTAGACCTGAAACAATTTGCTTAAGCTACATCCTTAGCCAGAGGTCTAGTATA
AAACTCCTCAGAACCTGACTTCCACACCAACAGCATCAGAAAATTTGACACAGTCTCAGG
CTCGCTCCAGACTTGTTGCATCAGAAACAAGTTTTGTTTTGTAAGCCCTCCACCTGGGTG
GAATGCTATCTAAAGCTCCAGGCATCGATTTATCTTTCAGCTATTAAGCAGAAGGCTAAA
ATGGTCCCTGCTCTCCTAGGAACTCTAAGGAGCGGTACCATCTGAGAACACATGTCTTTA
GGGATAGTCCAGGGATACACAGATGTGGTCTCATTAAGCCTTGCAGTCACATGTTGAACA
GAATGAGGTCTCAGTTACCTTATCATCTGTTCTTAAAGTTGGATTCTAATTAAATGATTT
GTAATGGGGCATTTCATGAAACGCAAAGTACAAAATCCTGGAAGCAGAGATGTTCCCTCT
GGGAAAGGCTTGACTGATCCGTGGTGTATGCGTCACCTCAGTAGCTCACACAGGGTCCTG
AAGGCCAACGGGCTACATCTAAAAACCCTGTTCTGTGTGTTTTGTGGGTCTTGTAGAGAA
ATATTATTCTAGAAAGAATTTTGCACCCATGTAAGCCTAATGACACTGCAATAAGTTTGT
TTGGGTTTTTGAAAAAAAGAAATAAAAAAAGATTCCACTCCATACCCCAGCCTGACCTGG
AGATCTGTATCAAGCTGGAGGTGTTGAAGTCACATCAACTTTCTCCCTTCAGTGGTCCCA
TGTTCTGGAATTTCAGGCATAAACTGCCATGCATAGGTTTCAACAAGTATTTTGAAGTAT
ATACCTTCTTTTATAAGAAGGCCCTAATCTTATAATCTATTAGTATTCAGATGAATTAAA
ACTTGAATTGTCCTTTACAGGATATCCTATCACCACTGACTTCCACCTGTTGGACACGAT
ATGCTTCATCAATAGATTCCCCCTGCCTCCCGGATAATCCCTTAGACAGCTTAAATGTGT
GATATACACATATTCATATTCTAACTTCACTTTTGCACCCATGGCTGGCAGAGAGCAACA
GCCCATTGAAACCTGACTTCTCTCTCCCTAACAATTTAGTGAGCTCTAGTAAGAACGGGA
TATCTGAATGTGGTGGAAAAATCATTTTCACACCCAAGCTACTGATTAATTAGATATTCT
AATTTTAAAACCTTAGTGATTTATTGATTGTTAATTCTGTTTCCCCTCCCCCCATTGTAC
TATTACCAACCCAGTCCCATATACCATGCACTTAACTCTTTCTGAAGTGAATGCTCCAAA
ACATGATTTTTAAATTAATTAATTCATTTGTTTGTTTAGATCCCAAATGCTGTTCCCCTT
TCTGCTCCTTTCATCATCAAGGCCTTTCCCCCATGTCCCTCCCCTTCTCCTCATAGGGGG
TGGGATGTCCCCTCACTCTGGCACATTCTCTCCCACTGAAAAGTTTTACAAAGC
>ENSMUST00000148126.1 cdna chromosome:GRCm38:17:87378853:87381769:1 gene:ENSMUSG00000036918.15 gene_biotype:protein_coding transcript_biotype:processed_transcript gene_symbol:Ttc7 description:tetratricopeptide repeat domain 7 [Source:MGI Symbol;Acc:MGI:1920999]
GGTCCCCTGCCTCCCCAGGAGATCAGGGTTGAAGATTTATACCTCCACTCTTTGGAACAA
GAGAAGTGCTCACTTCTCAGCATCCTGGGATACCTTCACAGTGGCAGGGTCTGATGCTGA
GTCAGCTGGGCCACAAGAGCCTGGCCCAGAAGGTGCTGCGGGATGCTGTGGAGAGACAGA
GCACCTTCCACGAAGCGTGGCAGGGCCTGGGGGAGGTGCTGCAGGACCAAGGCCAGAACG
AAGCGGCCGTGGACTGCTTCCTCACAGCCCTGGAGCTGGAGGCCAGCAGCCCTGTGCTGC
CCTTCTCCATCATTGCCAGAGAGCTGTGAGCCTCTGCAGCTGCAGCTGGCAGCCATATAC
TGCCTGCCAGGGGCGGGGCGGGGGCAGCAGACACAGGCAGGGGGCAGGGAAGGGCGTGTG
TCCAGATGTGGGGCCTCAGGGAATAGATGACAAGTGAGCACTTCCACTGGCTTCCATGCC
ACTTCTCCTCCCACACTCCACACCCTGCAGGCCCAGCTGGGCCTAAGCTCCTGACTGAAG
CTGGGGGGACAAGATTTGCATCCAAGGCAAACGCCTCGCCTCCCCCAGAGACTGCCGGTT
GCTGGGCACCTCTTAGATAAAAGGTGTGTCTGGGAGCCAAGCCCCTTCCTTGGCTTCCCC
CACCACCCCGGGTTTCCTGGTTTGGGATGAACCAATCTTGAGTTTGTGTACCACAGAGAT
GAGTGCCTTGGGAGACAAACTGGCTTGAATCTCAGCGACTTCACAGAGCTGTGAGCAGAC
GTGCCGGAGAGCCCCGGATACATTTCCCCATCCGATCTCAGGGCAGTGCAAAGCTTGAAG
CCTTGCCCAGGACAGCCACAGCTTGAGGTCCCAGATACAAAGAGGGACAGTGGGCTCCTG
GGCTCTTGTCAGCCTGAATTGGCCCTGTTGATGCCTGGTGTTTCCTTTATGGGGAGGTTG
CCTAGAGGCTACATGTGATTTCTCTGTACCACCAAGTGCCTTTTGGACTCATGTCGGCCA
GGCCTCTAAACACCGTCCCCCGTCTTCCATTTTCACTCACTGTCATCTCCCTGGAGACAC
GCCCCAGTCAGTAGACTCCGTGGGCCCTGAGCCGGTGGCCTCCAGGATACGCCTTGGAAT
ACAAAACAGGGTTCTGACGTAGCCATTCCTGGTACCTTGAGTACACAGTCCCTCAAGTCT
TTGGACCCGCCCACTTGGGTGAATGACATCCAAGTGACCATTTATAGGCCTCAGCCCAGT
ACACCTCATCACCCACTGCCCAGTTTTCATCTTAGGCTTTGCTGAGTGACCCCAAAGCCC
CAGCTTGGCCTTTTGTGCTCCCCTGCCTAGATTCCCACAGCGGCCATGCTTGAGGAACCT
GACAGCCTGCCTCACCTTTCTGTGCCCGCGTGCTCTCTGTCAGGTCGCTGGGCAGCTGTC
CCTCCCTGGCTCGTCAGCCATGCACTCTGGTTTTGAAACTTTCCCTCAGGAAGCCATTCC
CCAAGGCCTAGCAGAGAGTTCCTTCTGTCTCCCCTACTCTGGGTAGAGCTCCCTCGGGTT
CACCTTGCGCTTGTGTTAGAATGTGTCAGGGGTCACCGTGCTGACCACAGTGGCCTTGCG
GAGAAAGCCGTTGGAGTCTGGCTCCGTGGTGGACTGATGTACCCTGCTTGTCCCCTCGTG
TCTCCAGAGAGCTGGTGCCTCCTGGCCACAGCCACAGGCCAAAGGGAGGCTATTCAGTCC
TTGGTTGAAGGGTCTCTATGTGTATATGTGTATGTGTGTGCATATATATATATATGTATA
TGTATATATATGCTAGAGATCTATATTTTTATGGAATTCTGTTAGAGTAAAAAAGAGAAA
AGCAGATACTATTGGCTGGCCTTGGAGGTCAATCTTGGCAGTGGGAAAGACAGCAAATGT
GTGGACTGACTAAGCGTCCTCTCTTTGGAGGCCCTAGGAGGCAGGCCCAGTGCCTGACAG
TGACTTTGGAAATTGAATAAAAGACCCTTGGAGGGGGACAAGACTGTC
>ENSMUST00000027512.12 cdna chromosome:GRCm38:1:87756013:87792428:1 gene:ENSMUSG00000026289.15 gene_biotype:protein_coding transcript_biotype:protein_coding gene_symbol:Atg16l1 description:autophagy related 16-like 1 (S. cerevisiae) [Source:MGI Symbol;Acc:MGI:1924290]
CCTTCTCCAGAATAATTTCCGGCAGAGACCGGAAAATCTTCCCGGATCGCCTCCGGGTGC
CCTGTGTGGGAAGGTGAGGTTCCGGCGGCCGGCTTCTGTTCGCTGGCGGCTGGCAGCACG
CTGCAGCCTGCAGCCCCCCAGTGTCGGCACGGATCGGCCGCCCTGAGGCGCCGGGGCAGC
GTTCGGCATGTCGTCGGGCCTGCGCGCCGCAGACTTTCCCCGCTGGAAGCGTCACATCGC
GGAGGAACTGAGGCGCCGGGACCGACTGCAGAGGCAGGCGTTCGAGGAGATCATTCTGCA
GTATACCAAGTTGCTGGAAAAGTCAGATCTTCATTCAGTATTGACCCAGAAACTACAAGC
AGAAAAGCATGACATGCCAAATAGGCATGAAATAAGTCCTGGACATGATGGTGCGTGGAA
TGATAGTCAACTACAAGAAATGGCCCAGTTGAGGATCAAACACCAGGAAGAGCTGACCGA
ACTGCACAAGAAGCGTGGGGAGTTAGCTCAGTTGGTGATTGACCTGAACAACCAAATGCA
GCAGAAGGACAAGGAGATACAGATGAATGAAGCAAAGATTTCGGAGTATTTACAGACCAT
CTCTGACCTGGAGACAAACTGCCTGGACCTGCGCACCAAACTGCAGGACCTCGAGGTAGC
CAACCAGACCCTGAAGGATGAGTATGACGCCCTGCAGATTACTTTTACTGCCCTAGAAGA
GAAACTGAGGAAAACTACTGAGGAGAACCAGGAACTGGTCACCAGATGGATGGCTGAGAA
GGCCCAAGAAGCCAATCGCCTCAATGCAGAGAATGAGAAGGACTCCAGGAGGCGTCAAGC
ACGGCTGCAGAAGGAGCTTGCAGAAGCAGCAAAGGAACCTCTACCTGTTGAACAGGATGA
TGACATTGAAGTCATTGTGGATGAGACCTCAGACCACACAGAAGAGACCTCTCCCGTCCG
AGCTGTCAGCAGAGCAGCTACTAAGCGACTCTCGCAGCCTGCTGGAGGCCTTCTGGATTC
TATCACTAATATCTTTGGGAGACGCTCTGTCTCTTCCATCCCAGTCCCCCAGGATATCAT
GGACACTCATCCTGCTTCTGGTAAAGATGTGAGAGTCCCAACTACTGCCTCGTATGTCTT
CGATGCGCATGACGGAGAGGTCAACGCAGTGCAGTTCAGTCCAGGCTCCCGGTTGCTGGC
CACTGGAGGCATGGACCGCAGGGTGAAACTTTGGGAAGCATTCGGAGATAAATGTGAATT
CAAGGGCTCCCTGTCTGGCAGTAATGCTGGAATTACAAGCATTGAATTTGATAGTGCTGG
AGCTTACCTATTAGCAGCTTCAAATGATTTTGCAAGCCGAATCTGGACTGTGGATGATTA
TCGATTACGGCACACACTCACAGGCCACAGCGGGAAAGTCCTCTCTGCCAAGTTCCTGCT
GGACAATGCACGGATTGTCTCAGGAAGTCACGACCGGACCCTCAAACTCTGGGATCTCCG
CAGCAAAGTCTGCATAAAAACAGTGTTTGCAGGATCCAGCTGCAATGACATTGTTTGCAC
TGAACAATGTGTAATGAGTGGACATTTTGACAAGAAAATTCGTTTCTGGGATATCCGGTC
AGAGAGTGTGGTCCGAGAGATGGAACTGTTAGGGAAGATCACTGCTCTGGACCTAAACCC
TGAGAGAACTGAGCTCCTGAGCTGCTCCCGTGATGACCTGCTAAAAGTCATCGACCTCCG
GACAAATGCAGTCAAACAGACATTCAGTGCGCCTGGATTCAAATGCGGCTCTGACTGGAC
CCGGGTTGTCTTCAGCCCTGATGGCAGTTACGTGGCAGCAGGCTCAGCCGAGGGTTCTCT
TTATGTCTGGAGTGTGCTGACAGGGAAAGTGGAGAAGGTTCTTTCAAAACAGCACAGCTC
TTCTATCAATGCGGTGGCGTGGGCCCCCTCGGGCTTACATGTTGTCAGTGTGGACAAAGG
AAGCAGAGCTGTGCTGTGGGCACAGCCTTGATGCTGCACCCTTAGGAGCACCGTGGGACC
CCACGGCCCATCTTGGAGAATGATGTGTCCTCCCAGAAAAGAGCTGAAGCCATGTGGTGC
CGTAGCTTTCTTGAGAACTTTGACTTAAGGTCTCTAATGGCTGAGAAGAACCAACACTGA
ACCAAACTGACTCTGCAAGTCCCTAGCAGAGGTTCAGATTTTTGTCTGCATTTGGGTGGG
AAACACTACTAACTCTGACCTTCCATACCTCATGGGGAGTACAGGGTCCCTGCTGGGTCT
CCCCACTGGACACAGTGCCAAGGACAACCCCACACACCGGGTATTGGGTCCCCTGTGCTC
TTCCCATCTTTCCAAAGTCTGTTGTAGCCTGATGCTCGCCCCCTTTCTGTGGAGTCACTT
ACCCAGGGGGCTCACTGTAGGCACTGGGTCAGTGGAAACCAAATCCGGGCCTGTCCTCCT
GTGACAAAGGATGGGTGGAGCTGTTTTCAGGGCTGGTGGTATGTCTGGTCTCACTGCTGA
AACCTGCATCTTCAGCTGGCCCTCAGAACCCTGAACTCCCTTCCTGCCAACACTTGCACA
TAGCTTTGTGTGTGTGTGAGGAAAGGACTGTGCCAACCTTTCCCTGTCTGGTAGAATTTG
CAGCAGAGGTGAGAAACACATCTTTACCCTGCATCACTGCACGTGCACAGCAGGTGGCCG
AGCACTCACCTGGAGCAGAGAGTGGTGAGGCCAGCCACTGCCTGTGCGTGCAGTGCAGTG
TTGGTAAGAGAAGCCTACCTAGGAGCTGGTGATGATGAAGGCTGGGCTGGGAAAGCATTC
TCTGTCCTGCTCGCCCGTGCACATGGTCTGAGCGCCACGTTTGTCTGTCACACTTACTTT
GCACTTTATTTTTTGCTTCCACACTGTTCTCTGGACAGCAGGGACAACATGAGTGCTGGA
GCTCGGGAAGAGGGACAGCAGTTCTGCCTGCCCTGCCCGAAACCCACCTGTTGCTTTGCT
CCCAGAGAGTTTGTGGCGTTGGAAGTTGAGATTCGCTGGCCAGGGCACATCTTTTATTTA
TTTAATTATGTGTCCCAACAGAACTTGATTGTAAATAAAGAAGAAATTCTGTTATATACT
TTTCAAACTC
>ENSMUST00000162852.1 cdna chromosome:GRCm38:14:103114133:103115396:-1 gene:ENSMUSG00000033004.14 gene_biotype:protein_coding transcript_biotype:processed_transcript gene_symbol:Mycbp2 description:MYC binding protein 2 [Source:MGI Symbol;Acc:MGI:2179432]
TTGCAGTAGAAAATTTAAAGGCAGTGTCATCAGGGAAAACCCAACTTTTACTGGTTATTG
AAATTGTATTTTCTTAAAATAAAAATTCTAAAAATGATGAAGTTTGCAAAGAAGTAAGTG
AGCTAAAGGACACAGTTGTGGGGCATAAGCTGAGATGAGAGCTCAGGCCAAGGCTTCCAC
TGCGAGGGACTGAGTCGGGCTACATGGAGGACTTTGTCCTTACTCAACTTCACTCCCAAG
AGTCCCAAAGGCAAGCAGCTAGAAGGAACTGAGTGTCCACTCCACGTTGTTCATCCGCCC
ACGGGGGAAGAGTTTGCTCTCGGGTGCGGCGTGTGCAGAAATGC
>ENSMUST00000204441.2 cdna chromosome:GRCm38:6:86741915:86793564:-1 gene:ENSMUSG00000029994.17 gene_biotype:protein_coding transcript_biotype:protein_coding gene_symbol:Anxa4 description:annexin A4 [Source:MGI Symbol;Acc:MGI:88030]
GGCCGGGACGAGGGTGTGGCATTCGCCGTAGTCTAGAGCCTTTCTCCGCACCAGAGGCCA
CCTCAGCGAGACTCTCGTCTGTCTTGGAAGGTTCAGTTCCTGGTTTTCTTGCCACTGTCT
GGAGGGAGAGAATCGGCTTTCTCTGCAAGTTAAAAGGAACTTCTGCAGGTGTGACTGAAC
TCTGAACGTGAGCTACAGCATGGAAGCCAAAGGAGGAACCGTGAAAGCTGCTTCAGGATT
CAACGCAACTGAAGATGCCCAGACCCTGAGGAAGGCCATGAAAGGCCTCGGTACTGATGA
AGATGCCATTATCGGAATCTTAGCCTACAGAAACACCGCCCAGCGCCAGGAGATCAGGAG
TGCCTACAAGAGCACCATTGGCAGGGACCTGATTGAGGACTTGAAGTCGGAGCTGAGCAG
CAACTTTGAGCAGGTGATCCTGGGGCTGATGACACCCACAGTGCTGTATGACGTACAGGA
GCTGCGGAGGGCCATGAAGGGAGCTGGCACGGACGAGGGCTGTCTGATTGAGATCCTGGC
CTCTCGTACCCCTGAGGAGATCCGTCGAATCAACCAGACATACCAGCAGCAATATGGAAG
GAGCCTTGAAGAGGACATCTGCTCTGACACATCCTTCATGTTCCAGCGAGTACTGGTGTC
CCTGTCGGCGGCTGGCAGGGATGAAGGAAATTACCTTGATGATGCTCTTATGAAGCAGGA
CGCCCAGGAACTGTATGAGGCTGGAGAGAAGAGATGGGGGACAGACGAGGTGAAATTCCT
AAGCATTCTCTGTTCCCGGAACCGGAACCATCTGCTCCACGTGTTTGATGAATACAAAAG
AATCTCACAGAAGGACATTGAACAGAGCATTAAGTCTGAGACATCTGGAAGCTTTGAAGA
TGCCCTGTTGGCTATAGTGAAGTGCATGCGGAGTAAACCTTCATATTTCGCTGAGAGACT
TTATAAATCCATGAAGGGCTTAGGCACTGATGACAACACCCTCATCAGAGTGATGGTCTC
>ENSMUST00000068851.5 cdna chromosome:GRCm38:4:112769662:112774866:-1 gene:ENSMUSG00000048766.6 gene_biotype:protein_coding transcript_biotype:protein_coding gene_symbol:Skint10 description:selection and upkeep of intraepithelial T cells 10 [Source:MGI Symbol;Acc:MGI:2685416]
GCCCCTTTCCTTTCTTTGCACACAGCAACTTTGGCTTACACAGTAATGTTTCTGAGGACA
CAGATGGAGCAAAGTCAAGCTGACATTTTTGCATTGATTAAACCACATTTTGCAGCTAGA
AATTATTCCAAGAGTGTTCTGAAGCCAGGTGAGGACATTCTTCTTCTTGGCATTTGGGAA
AAGCACAGAGATGAATCTGAAGTTCATGATTCCTGTTTTATGAACCCAACTTGCAACATT
CAAGGAATGTATGTGCATGAAAGTACCAGTGCCTGCAGAGGTGAAGCTGGAATTACCGGT
GGTTGTGAGATGTCTGATGTGGGTGCTAGGAGTTTAACTTGCAAGAATTTAACTTGCAAG
AGAGGTTGTGCTCTTAGTCACTGAACCATCTTTCTGATATCACTGTCTACCCATTATTAA
AAAGAAAATCACTGATAGCCACTAGAGTGCTAAATCAAACACAGACTGGTTAATAAAGTC
ATATTTATATGTG
>ENSMUST00000148129.1 cdna chromosome:GRCm38:1:189862659:189863433:1 gene:ENSMUSG00000026604.17 gene_biotype:protein_coding transcript_biotype:processed_transcript gene_symbol:Ptpn14 description:protein tyrosine phosphatase, non-receptor type 14 [Source:MGI Symbol;Acc:MGI:102467]
GGGTTCTTCTATGCTTTAGCTGTAGGTTGAGCTGAAACAAGCCAGAGCAGCTCTGGGTGA
CAGGGGCAGTGTGTCAGAAAGAGCCCTGGGCTGTCGGCAGCAGGAGAAGCAGCGCCTGGA
ATGACCCCCAGCATGGTGCTTCGTACTGACCACTCGGAAGCCTTAGGTGGCTTCTGTTCT
CTGTGGGTGGACACCCAAGCTCCCTGTGGGGAGGTGAGGCCTTTCCTGCCTCCCAGCCTG
CGTCCCTCTCACCTGCTCCTCTCCTGCCACCCTGCAGGCCTTTCTCGTTCTCGCTCACAT
GGTGGCTTTTTTGGACGTCTGTACTTACTGTGTTCCATCTAAATCCCCCCACAAGGAGGG
TGGACGGACCAAAAGCCATCGATACTGGCCCAAACTGGGGTCCAAGCATAGTTCTGCCAC
CTACGGCAAGTTCAAGGTCACCACAAAGTTCCGGACAGATTCTGGTTGCTATGCAACGAC
GGGCCTAAAGGTGAAGCACCTGCTGTCCGGGCAGGAGAGGACCGTGTGGCACTTGCAGTA
CACGGACTGGCCCCACCACGGCTGTCCAGAAGACGTCCAAGGATT
>ENSMUST00000104998.4 cdna chromosome:GRCm38:2:25255439:25256292:1 gene:ENSMUSG00000078201.5 gene_biotype:protein_coding transcript_biotype:protein_coding gene_symbol:Tmem203 description:transmembrane protein 203 [Source:MGI Symbol;Acc:MGI:2443597]
GGGGGGAGGGGCGGGGATAGCATCTGGACACCACGGGCTTCTGCTAGCCTCCGGTTCCGG
GTCCGGGGTTGGGGTCCTCAGGGTCGCAGAGCCCCAGGGCCGGCGTCCAGGCCAGGTTGG
GCTGCTTGCTGCCTCCCGTGTGCAGCGGCGGCAGCAGGCGGTCGCCAGGTCTGCGGTCGG
AGACGTCACAGCCCGGTGCGGGGCACCGGTGGCCGGTGTTAAGCAGGCGCGATGTTATTC
TCGCTGCGGGAGCTGGTGCAGTGGCTGGGCTTCGCCACCTTTGAGATATTCGTGCACCTG
CTGGCCCTGTTGGTGTTCTCCGTACTGTTGGCACTGCGAGTGGATGGCTTGACTCCGGGC
CTCTCCTGGTGGAACGTCTTTGTGCCCTTTTTCGCCGCCGACGGGCTCAGTACCTACTTC
ACCACCATCGTTTCCGTTCGACTCTTCCAAGATGGGGAGAAGCGACTGGCTGTGCTGCGC
CTCTTCTGGGTTCTCACCGTCCTTAGCCTCAAGTTTGTCTTTGAGATGTTGCTGTGCCAG
AAGCTAGTGGAGCAGACTCGAGAGCTCTGGTTCGGCCTGATCACGTCTCCGGTCTTCATT
CTCCTGCAGCTGCTCATGATCCGGGCTTGTCGCGTCAACTAGCCTCTTGCAGTGGCTGGA
AATGGAGCACTGCGCAGCTGGAGTTCTGGACCTCCCGGTCCTGACCCAACTTGGTGCCAC
ACTGGTGGAGCTTTGGTCAGAAATCAGTGTTTGCTTGTGCCCAGTTTACTGTCCAGTTTT
CTTTATATATAAGATCGTTTCCTCGAGCAAAGCTTAAAAGTGAAGTCTTGTTTATTAAAA
CTTATTTCCAGTTA
>ENSMUST00000142199.1 cdna chromosome:GRCm38:3:37436567:37439272:1 gene:ENSMUSG00000027722.14 gene_biotype:protein_coding transcript_biotype:retained_intron gene_symbol:Spata5 description:spermatogenesis associated 5 [Source:MGI Symbol;Acc:MGI:1927170]
TTGGAATGTAATATTATTTTAATTAGAATTTTACACTAAAATTAGATGTTACATATTTAA
TTTGATTTGTTTTAGACACCCATCAATTATTTTTATTGATGAACTGGATGCACTTTGCCC
TAAAAGAGAAGGAGCTCAGAGTGAAGTGGAAAAGAGAGTTGTAGCTTCACTCTTAACATT
GATGGATGGCATTGGCTCAGAAGGAAGTGAAGGACGGGTATTAGTCCTTGGGGCCACAAA
TCGCCCTCAAGCACTAGATGCTGCACTCAGACGACCTGGGAGATTTGATAAAGAGATTGA
GATTGGCATTCCTAATGCCCAAGACCGGCTTGATATTCTCCAGAAACTACTCCGAAGGGT
GCCACATTTGC
>ENSMUST00000162972.1 cdna chromosome:GRCm38:12:55407383:55412287:1 gene:ENSMUSG00000021024.14 gene_biotype:protein_coding transcript_biotype:processed_transcript gene_symbol:Psma6 description:proteasome (prosome, macropain) subunit, alpha type 6 [Source:MGI Symbol;Acc:MGI:1347006]
GAGCAACATCCCCAGGTCCTAGTCCACCTTTTAAAAAACAAACAAACAAACAAACAAACA
AACAAAAACCTGTTTTGTTTTTCCAGAATATGCTTTTAAGGCTATTAACCAGGGTGGACT
TACATCTGTTGCTGTCAGAGGAAAGGACTGTGCAGTTATTGTCACACAGAAGAAAGTACC
CGACAAACTACTGGATTCCAGCACAGTGACTCACTTGTTCAAGATAACGGAAAGCATTGG
CTGTGTGATGACAGGAATGACAGCTGACAGCAGATCCCAGGTACAGAGGGCACGCTATGA
GGCAGCTAATTGGAAATACAAGTATGGCTATGAAATTCCTGTGGACATGCTGTGCAAAAG
AATTGCTGATATTTCTCAAGTCTACACACAGAACGCTGAAATGAGGCCACTCGGTTGTTG
TATGATTTTAATCGGTATCGATGAAGAGCAAGGCCCTCAAGTGTACAAGTGTGATCCTGC
AGGTTACTACTGTGGCTTTAAAGCCACGGCGGCAGGAGTT
>ENSMUST00000160184.1 cdna chromosome:GRCm38:9:108080483:108082314:1 gene:ENSMUSG00000032591.15 gene_biotype:protein_coding transcript_biotype:nonsense_mediated_decay gene_symbol:Mst1 description:macrophage stimulating 1 (hepatocyte growth factor-like) [Source:MGI Symbol;Acc:MGI:96080]
GGTGGCTCCCACTTCTGCTGCTTCTGGTACAGTGTTCAAGGGCTCTTGCTGTTCCGGGGC
ACAGAGTTAAGGAACCTGTTACACACAGCGGTGCCGGGGCCATGGCAGGAGGATGTGGCA
GATGCTGAGGAGTGTGCTAGGCGCTGTGGGCCCCTTCTGGACTGTCGGGCCTTCCACTAC
AACATGAGCAGCCATGGTTGCCAGCTGCTGCCGTGGACCCAGCACTCGCTGCACACACAG
CTATACCACTCGAGTCTGTGCCATCTCTTCCAGAAGAAAGATTATGTGCGGACCTGCATT
ATGGACAATGGGGTCAGCTACCGGGGCACTGTGGCCAGGACAGCTGGTGGCCTGCCCTGC
CAAGCCTGGAGTCGCAGGTTCCCCAATGACCACAAGTATACGCCCACGCCAAAGAATGGC
CTGGAAGAGAACTTCTGTAGGAACCCTGATGGGGATCCCAGAGGTCCCTGGTGCTACACA
ACAAACCGCAGTGTGCGTTTCCAGAGCTGTGGCATCAAAACCTGCAGGGAGGCTGTTTGT
GTTCTGTGCAACGGTGAGGATTACCGTGGCGAGGTAGACGTTACAGAGTCAGGGCGGGAG
TGTCAACGCTGGGACCTGCAGCACCCCCACTCGCACCCTTTCCAGCCTGAAAAGTTCCTA
GACAAAGATCTGAAAGACAACTATTGTCGTAATCCGGACGGATCTGAGCGGCCCTGGTGC
TACACCACAGACCCGAATGTTGAGCGAGAATTCTGCGACCTGCCC
>ENSMUST00000189133.1 cdna chromosome:GRCm38:9:104110370:104113832:1 gene:ENSMUSG00000090150.9 gene_biotype:protein_coding transcript_biotype:retained_intron gene_symbol:Acad11 description:acyl-Coenzyme A dehydrogenase family, member 11 [Source:MGI Symbol;Acc:MGI:2143169]
AGCATGTGCCCTGGAGGAGAGCAGTGGCAGATTTCTGATTTCTACTCTAGTTGAAGGTGA
CCCGAGTTCTCCCCACTCTCCATCAACACAATCAAGATGGTGTTATCTACCCTTCAATTG
GAAGGGTGATAATTTGACTGCTCTTACTATAACTCTCTGCGTTTTAAAATTAAATAGATT
TATATCTATTCCATATTAAATAAACAAACTCAAGAAATTGGAATAAATAATTCCAACTTA
AAAGTGTAACTCTAGTACCGGGTGTGTTGGTGCATGCCTTCAATCCCAGCACTGGGGAAG
CAGAAGCAGGCAAATCTCTGAGTTTGAAGCCAACCTGGTTCCAGGTTCCAGGACAGCCAG
GGCTATAGCCACAGAGAAACTTTAAATGCAGTTTAGAGTTCTGATTCCTGTGTAATGATG
TCTCTTCAGGATCCCTTCTGTAGTGTAAGGTCCTGAATTCTTTCTCCTCTTTTTCTATCT
TTATCCCTTCCTTCCTTCATCCCTGTGTCAACTACAGCTTATCCCTGTGCATGTCCCAGG
TCACTAGTACTGGTTTCTCTCCTGTGACCACACTTAAAATTGACCCAGAGTGACCCTGAA
CTTTCAAAACCAGCACTTAGCACTCACTCTGCGGTGAGTTCAGTGTTGGCCCGAGTATCC
TGCTAGATTCCATGAGCCTCTGTAGCAGTGCAATGCAAACCACCTGGATTCTCCAAAGAG
ACTTTTTCTGTTGAGGTCCATTAGTTCAGCTTCCTAACACTTAAAATCATTCCACAGTAT
AGTTTGTTTTGAATTGGGGCTGTGTTTCATGTGTACACTAGATATCTTATTGCTATTTTC
TAATTGAATCATTTGCTTTTATAAGCTTCCACTCCAGACATGCTCCTTTAATTCTGCAGA
CTGGCTTTTTTTTTCTTTCCAGAGACCTCTATGGACACCAGTGTTTCTTCTCCAGTCTGG
TCTGTTTGTTTTATAGGTACATTTCAGTGTAAGATATACTATCTTTTTTTTTTTTTTTAA
TATTTTGGCTTCCTTTTCTTTATTTGTTCCTCTAATTTGCTTGATTAGATTCTTAACTCT
TTGAGAAAAAAGTGTGTGCCTGGTAAATTATCAGATCATACTCACTGGTGTGTATGCTTA
TTCTACTCTCACAAAAGTGGATAGTTGAGATAGGTATAGAATTCTGGTCATGGTCTTTTT
ATCCAGCATCCCTTGCAGTTTGTGAAAAGGATCTCAAGAATCCATTCTCCTTCCTTTTAG
GTGCCTTGTTTTCTTCTCTCTGAAACCTTTTAGGATTTTCACTTTGTTACTGATATTTTG
AAATATTATATTTATTCTTATGAGAAAAGGAGGCAAAGTTAAGGTTTCTTTTGTTACTGG
CATTGACTTCTTTCCCAGGCACATTTCTTTCCTGTGTAGCACTCCTTAAGTCGGTTCTCA
TTGGGGCAGCTCTCAGATCCCTTAGAGTTGGCTGATGGGATGTTGGGCTGATGGGATGCT
GGCTTCGACTCCAGCCTCCCAGTGTCAGAGTGAAGTCATTTGATTTCTGTGTGGTGAACT
CAGTATGTTCCTCTTCCCAGTATCATTCTAATGAGAATGAAGATTGCTTCATTTTCCTGC
TTATGTCCTTGGCCACTTGCTCTGTAGGATCTTGTGTCATAGTCTAGACACCTGTGTCTC
TATCAATTTCCCTGGTCCTCTTGCCCTCATATGTTCTCCAGATAATGGAATCTCATCTTT
CAGTGGCCACCAATGCTCCAATCCTGCTTCACTTCTTCTGTTTCCTTCTCTCTACAATTT
TGCCTTCACTGTATTTTTACATCTTTATTTCAGTGAGAATTCCAATGGTGTTGGAAGGCA
GACACCATTCTGCCATTTTGAATCCTCCCAGATTGGTTTTAGAAAAGCTTTCAGCTCAGT
TTTAGTTTGTGGGTTGTTTCCAGTGTATAGTACCCTGTTTTCCTAGTGTCTCCTCAGTTA
GATTGAAGCCTGTAAGAGCTACAGAATTGTGCCCACTTCACCCTGTGGCGTCTTGAGAGC
CACTGACCCAAGTGTGGGGCCTTTCAACGCTTCAGATGAAAGTGATGCTGTAAAAAGCAG
ACTGCCTCTTTCTGAAGGCCCATAACACCCCCACACACACACAAGCTCCCAACAACCTCA
CCATCCCAAGCTTTATCTTCTCTCTGGTGGTACCCTCACCTTGCATCTGTATGTATGTAT
GTGTTTATGTGTGTGTGTGTGTGTGTGTGTGCATGTATGTATGATATTGTAGTGCATGTA
TGGTTGTCAGAAGACAACCTACTTGCAGGAGTCAGTTTGTCACTCTTGGCTGCACCTTTA
CCCTCTGAGTCATCTCATTGGCCCTTCCGTGTGTTTTTGCAAGGTCCTAAGGAAGAATTC
TCACAGACCTTAAAAGTATGATAAATAAGACTCAAATCGAATAACTTTGTTGTCTAATTT
TCATACTTAATAAACCAATAAATAACCTTACCATTTAAAGATGGGATCAGGGGCTGGCAA
GATAACTCAGTGGGGAAGAGCACTGACTGCTCTTCTGAAGGTCCTGAGTTCAAATCCCAG
CAACCACATGGTGGCTCACAATCAGCTGTAATGAGATCTGATGCCCTCTTCTGGTGTGTC
TGAAGACAGACAACACTGGGAATCCCAAGTGCTACAGTGTACTTATATATAATAATAAAT
AAATCTTTAAAGATGGGATAAGAACATGTAAGATACTACACCAGACATATAAAACTGTAC
AGCCTTTCGGGAGAGCTAATGCTTACAGTGGCATAAACAAGGCACGATCACTTCTGCCTT
AAGCATCACAGCTGTTTCACATTTCGTTAGCATCTGGTTATTTTGGCACAGCAGTTTTCA
TCAATGGAGTCCAATCTTGTCCTTGTCTAATCCTTTCTCTTGAATGATGTACAGCATGTA
CTAAGTGTTATCATTTTAGTGAATGAAATAATTCTCTCCTTTTGTTTTTTTCTTGGAGTA
GAAATAAGCTTGAAGGGCATAGAACCTTCTGAGTAGATTGTCACATAAGAGCTTTCCCTT
TGTTCTCTCTGCCCCTTTTCTCCTGTTCCTAGGAGCTGGGAATCCCAAGTGCAAAATCGC
CATTGTTTTGGGAAGAACGGAGTCTCCCTCTGCATCCAGGTAATAAAGCACTGCTGATGG
AGAGGACCAAGGAAGATGAGCCAGGCTGTCCTTCTGCCCATTCACGTGGTACCACGTGGG
CATCCTACCATAGTACAAGATACGCTAATGACTAACATATGTCTGAATCCCAAGTGTTTG
CTGTCAAGATCCATCTGGGAAACAATCTAGGGAGTGAGGCATTAGAGAGAGGAGCTGCTG
AGGTTGGCAGTGCAGGCCTGAAACCTCAATACTCAGAGGCAGAGGAGGCAGAAGGATCAG
AGTCCAGCCTGCTCCACCACAACTTTCAGGCCAGCCTGTGTTA
>ENSMUST00000049151.3 cdna chromosome:GRCm38:15:94522688:94543547:-1 gene:ENSMUSG00000033356.3 gene_biotype:protein_coding transcript_biotype:protein_coding gene_symbol:Pus7l description:pseudouridylate synthase 7-like [Source:MGI Symbol;Acc:MGI:1926145]
AAATGTCCCTGTAAGAGGCTAGGCGGCGGAAAGGCTTCTGGGCATGCGCACTGTGTCACT
CGGCGGACCACTTTCTCACGGAAGCGAGGCACCGTGAAGGATGGCAGAGGACACAGATGG
TGGCATCAGGTTTAACTCCTTGTGTTTCATCAACGATCACGTGGGCTTTCAGGGCAGCAT
AAAAACCTCACCCAGTGACTTCATTGTTATCGAGATCGATGAACAGGGACAGTTAGTCAG
TAAGGCCACCGATGGATCTCTCTATGAAATTAGTAAAATACAATCTGAACCGAGCAATTC
TGTCAAGAAGCCAAAGTTAAATATTCAGAATGTATCCTTAGAACATAAAAATAGTGAAGG
AGCTGCTGACTTGCCCGGGTGCTCGGATGGTGACCGGAGCCATCAGTCTGACTCCGAGAA
AGAAAACAGTGTCAACAGTGTGACTTCTAAATGTGAAGAAGAAAGTGTTGATTTATTACG
TTCACTTTTAGATGAGAAAACTCACACATCGCTGGGTCAGTTTGCCTGTGACATCAAAAG
GATGTGGAATTCACAAACTGAATTAACTGAGCCATCTCCTGAATTGTCCCTAGGCAAGAT
CCTTGACAAAAACCGCAGAGCTGTTCTGCACAGTGCTGTGAGGCAGGCCTTTCCTTTTTT
GATCACCGTAGGAAACCAGGGTGAAGTTGTTGTAAAACCAAACCGTGAGTGTAAAGAACT
CTGCCGTCTGGTGTCGGAAGAGGAGGCTCTTGGCTTTTTCAAATATTTGGACGCAAAGAA
AGAAAATTCCAAGTTTACCTTTAAGCCGGATCCGAACAAGGATCACAGGAAGGCTGTGCA
CCATTTTCTCAACAAGAAGTTCGGAAACCTGGTGGAAACCAAATCTTTTCCCGGGCAGCA
CCACAGTGCTGGGAACCCAGACTCAGCCATAACTGTAAGATTCCGGGAAAAAGCACGCGG
GAAGAGATCTCACCCGGAAGGCTGCGAGAGAGGAAAAGCTGTGTACACAGCTTTTACCCT
GCAAAAGGAAAATCTGGAGACGTTCGAAGCAATTGGCTTATTAGCCGTCAAACTTGGTGT
TATTCCTTCGGATTTCAGTTACGCGGGCCTTAAAGACAAGAGAGCAATCACCTATCAATC
GATGGTTGTTAAAAAAGTGACTCCGGAGAGGTTGAAAAGTATCAAAGAAGAAATTGAGAA
GAAGAGAATGAATGTGTTCAATATTCGGTCTGTAGGCGATTGTCTCAGACTTGGTCAGCT
CAAGGGAAATCACTTTGAAATTATCATCAGGCACCTGAGAAATCAGCTCAATGATTCTGC
AAACCTGACAGAGAGAATTTTGGAGGCAATAGAAAATGTTAAGAATAAAGGTTTTGTGAA
TTACTATGGACCACAGAGATTTGGGAAAGGACAGAAAATCCAAACGGACCAAATTGGGTT
GGCTCTACTGAAGAATGAGATGGTGAAGGCCATAAAATTATTTCTTACACCAGAAGACGT
GGATGATCCTGTCAATAAAGCAAAGCAATACTTTCTCCGAACTGAGGATGCCAAAGGCAC
TCTTTCACTGATGCCCGAGTTCCGGGTTCGAGAGCGTGCGCTGCTGGAGTCATTGCATCG
CTTTGGAGTGACGGAGGAAGGCTGTGTCCGGGCCTGGTTCTCCTTCCCCCATTCCATGCG
TATATTCTACATCCACGCATACAGTAGCAGGATTTGGAACGAGGCAGCATCTTACAGACT
GGCAGCCTATGGACCCAAGGTGGTGGAGGGGGACCTGATCTGCTCGGATGAAGATGCGGA
CAAGCATTTCCCAAGCAGTAAAGTTCATCTGGTGACCAAAGAAGAGGAGTCAGCGCACAC
ATATGCACTGCACCAGGTAGTTCTGCCCGTGCTTGGATACAACGTTCAGTACCCGGAGAA
CCAAGTAGGGCGGTGGTACCAAGAAGCCCTCAGCAGGGACGGACTGCAGGCCTGTAGGTT
CAGGGTGCCCGCCCTGAAGCTGAACGTACCCGGATGCTACAGGCACATCGTGAAACACCC
CCGCAACGTGTCACACCGACTAGTCCATCCTGACCCCGCCACCGAGGAGGCCCGAGTGGA
AGGTCCCCACTCCGATGATACAGCCTCATCGCTGTCCTTGTCCTTCGACCTTGACGCTTC
GTGTTACGCTACTGTTTGTCTGAGGGAAATGATGAAGGGCGACATTTAAGCTCACACACC
CTGATGTCACCGCGTGCGGGGCATTCGGAAGCAAGGGTAGCCGCGGTTCCAAGGGCTCTG
CCTTGAGCTTCGCGGTTCTCGCTCCTCACTTTTCACAGTGTCCTGAGAGGTCGGGGTGTG
ATGTATTAACGTAAGCACCGGTGTCTTAAGTTTAAAGCTATATGACTGTGCTCTCTAAGG
TCATGCTTCAGGGATTTTTCTCCGGTCGTGAAAGTTCTAGGTCTTTGGAGCACCACTCTG
AGCACGGGCTGCTCCACGCCACTCTTGAGAGGTGGAGAGAGAACAGCGTCCGCGCTGCTT
GGAGAGGTGATGGCGAAACCTCGGTGCTTTTCTCCCGCACTGCCTCCTTTCCACCGCGAA
GTGGCTGGTGTGACACCGTGCAAGGGCAGTATCTGTTCTCATAATGTATTTATGAGATAC
TGAAGATTTTATTTAAAATTTTTATACTAGTTTTTTTTTTTACCTGTTTTCCTAACCGTT
TGTTGTTTTCTACCACCTAAAACTCAGATTTTATACTCCTGTCGGTACCCACGTTCTATT
TCTAACACATACCAACGACATTGGAAATGGTAGTGATTCTCTTTGAAAAATAAAGACATT
CTCGATTTCTTGAGTTACTA
>ENSMUST00000102649.3 cdna chromosome:GRCm38:4:123016597:123054949:1 gene:ENSMUSG00000028653.16 gene_biotype:protein_coding transcript_biotype:protein_coding gene_symbol:Trit1 description:tRNA isopentenyltransferase 1 [Source:MGI Symbol;Acc:MGI:1914216]
AGATGCCTTCAAGATGGCGGCTGCGGCTGCTGCACGAGCAGTTCCTGTGAGCTCTGGATT
CCGAGGCCTGCGGCGAACACTGCCACTTGTAGTGATTCTCGGGGCTACTGGGACTGGCAA
GTCCACCCTGGCTCTGCAGTTAGGCCAGCGGCTCGGCGGCGAGATCGTCAGCGCCGACTC
CATGCAGGTCTATGAAGGGCTAGACATCATCACCAATAAGGTCTCTGCCCAAGAGCAGAA
GATGTGCCAGCACCACATGATCAGCTTTGTGGATCCACTTGTGACCAGCTACACCGTGGT
GGACTTTAGGAACAAAGCAACGGCCCTGATTGAAGATATTTTTGCTCGAGACAAAATTCC
CATTGTGGTGGGAGGAACCAATTATTACATTGAATCTCTGCTCTGGAAAGTTCTTATTAC
TACCAAGCCCCAGGAGATGGGCACTGGGAAAGTGGTTGATCGGAAAGTAGAGCTTGAAAA
GGAAGATGGTCATGAACTCCATAAACGGCTAAGCCAGGTGGACCCAGAAATGGCCGCCAA
GCTACACCCGCATGACAAACGCAAAGTGGCCAGGAGCTTGCAAGTGTTTGAAGAAACAGG
AATCTCTCACAGTGAATTCCTTCATCGTCAGCACGCAGAGGAAGGCGGTGGTCCTCTTGG
AGGCCCTCTCAGGTTCCCTAACCCATGCATCCTCTGGCTCCATGCTGACCAGGCAGTTCT
AGATGAGCGCTTGGATAAAAGAGTGGATGACATGCTTGCTGCCGGACTCTTGGAAGAGCT
GAGAGGTTTTCACAGACGTTATAATCTTAAGAACATTTCAGAAAATAGCCAGGACTATCA
ACACGGTATCTTCCAGTCAATTGGCTTCAAGGAATTTCACGAGTACCTGACCACTGAGGG
GAAATGCACACCAGAGACTAGTAACCAGCTTCTAAAGAAAGGTATTGAGGCTCTGAAACA
AGTAACTAAGAGATATGCCCGGAAACAGAACCGATGGGTTAAAAACCGCTTTTTGAGCAG
ACCTGGGCCCAGTGTCCCCCCGGTATATGGCTTAGAAGTATCTGATGTTTCCAAGTGGGA
GGAGTCTGTTCTGGAACCTGCTCTCAATATAGTACAAAGTTTCATCCAGGGTCACAAACC
TACAGCCATGCCAGTGAAGATGGCATACAATGAAAGTGAGAACAAGAGAAGTTACCACAT
GTGTGACCTCTGTGACCGGATCATCATTGGGGACCGGGAATGGGCAGCACATTTAAAATC
CAAATCTCACTTGCACCAATTGAAGAAAAGAAGAAGGTTGGACTTAGACGCTGTCAGTGC
CACAGGAAGTCAAAGTAATTCCCCAGACTGTGACCCGGAACGCATCGAGGGGGAATCCTC
GGGGCAGCACAATCAAGAGCTGAAGGCCAGTGTTTGAGAGACATGCCTAGTGGCCTTTGC
AGAGACGTGGGGATCAAGCCCAGGAGGGAGGGGAGTGTCGCTCTCCCACGCCTGGACTGA
GGAATGCTGGGCAGAAGGCCCCACCATCTTCTTTCATTCTGTGCTGTGGTCTGCAGTGGA
AACAGCAGGCCTTTCAGCTCCTTGTGTGCCTGTTGTGTCTGGTAATGATGTAGTTCAGAG
TGGGATTTTTTTCTTTGAACCTTAAAGGTTTTATTTTAGAACGAGGCACAGATCGCACAT
TTTCTACTTGAGGATCTTTTTTAGTGGTGAATACCAAGATTCAGTGCATCCTTTAAAAGA
GCGTTCTTGTCCCTGGCGCTGGCTAAAAATAGCTCGTTTCCAGATGCTTTTGTAGATGAC
TGAAGTATTGTAAGGCGCAGTCAGGAGCTCTGGACTCGAGAACGGCAGAAAGGAGTAGTG
CAGAGAGATGATTAAGCAAACTCTCCCAGCTCTGTGAATCTACAGAAGAGGGGGTCAGGC
TGAGGTGGTTGTGACCTGGATCTTGAAGACTAAAAGACACAGAGTCTGCTGAGCTGCTCC
TGTGCATGGTGGCTGTCTCTTCATCTAGGGCAGAAATCTATAGATTCTTTTGAAATGTAA
ATAAAAAGATTGTAAACGCCCTATAGTTTCTATA
>ENSMUST00000154420.1 cdna chromosome:GRCm38:6:83194543:83195287:1 gene:ENSMUSG00000031865.16 gene_biotype:protein_coding transcript_biotype:retained_intron gene_symbol:Dctn1 description:dynactin 1 [Source:MGI Symbol;Acc:MGI:107745]
GCTGCCTGTGGCTGCACTGGAGGAGCTGGCCTTCAAAGCAAGCGAGCAGATCTACGGGAG
CCCCTCCAGCAGCCCCTATGAGTGTCTACGCCAGTCATGCACCATCCTCATCAGCACGAT
GAACAAGCTGGCCACAGCCATGCAAGAAGGCGAGTATGACGCAGAGCGACCCCCGAGCAA
GCCTCCTCCGGTTGAACTTCGGGCTGCAGCCCTGCGTGCAGAGATCACAGATGCTGAAGG
TCTGGGTTTGAAGCTTGAGGATCGAGAGACAGTTATCAAGGAGTTAAAGAAGTCACTCAA
GATTAAGGTGTGGAGGACTGGAGAGATGGATCAGTGGTTAAGAGCAATAGCTGCTCTTCA
GAGGACCCTGGTTTGATTCCCAACACCCACGTGGTAGCTCATGACCATCTATAATTCTAG
TCCTAGGGGACCCAATGCCCTCTCCTGGCCTTTGAGGGCACCAGGAACACATATGGTACA
C
>ENSMUST00000189505.6 cdna chromosome:GRCm38:1:90998737:91108640:1 gene:ENSMUSG00000026305.15 gene_biotype:protein_coding transcript_biotype:protein_coding gene_symbol:Lrrfip1 description:leucine rich repeat (in FLII) interacting protein 1 [Source:MGI Symbol;Acc:MGI:1342770]
GCGGGCGGCCGGACGAGCGCGGCTCCAAGACCGGTCCCGCAGCAGCTGTGCGCCGTGGCC
GATGGACATGGGCACGCAGGGATCGGGGCGCAAGCGGCTCCCCAACCGGGAGCGGCTGAC
GGCGGAGGACGACGCGCTGAACCAGATCGCGCGCGAGGCGGAGGCCAGGCTCGCAGCGAA
GCGTGCAGCCCGAGCCGAGGCTCGAGAGATCCGGATGAAGGAGCTGGAACGGCAGCAGAA
AGAGATCTATCAAGTCCAGAAGAAATATTATGGGCTGGATACAAAATGGGGCGACATCGA
GCAGTGGATGGAAGACAGCGAGCGCTACTCTCGTAGATTCCGGAGAAACACGTCGGCTTC
TGACGAAGACGAGCGCTTGTCCGTGGGTAGTCGCGGCAGCCTAAGGACTAACGGTTATGA
CGGAGACTATTGTGGATCCCAGTCCCTAAGTAGAAGATCTGGCAGGCCCTCAGAATATGG
CAGCCACCTCAACTCCAGCTCCCGGGCCTCTTCTAGGGCCAGCTCTGCAAGGGCCAGTCC
TGTGGTAGAAGAAAGACCAGACAAAGACTTTGCTGAGAAGGGCTCCCGTAACATGCCTAG
CCTGTCTGCAGCCACACTGGCATCTCTGGGTGGGACTTCCTCCCGGAGAGGGAGTGGAGA
TACCTCCATCTCCATGGACACCGAAGCATCCATCAGGGAAATCAAGGACTCGCTGGCCGA
AGTTGAGGAGAAGTACAAGAAAGCTATGGTCTCCAACGCCCAGCTAGACAATGAGAAGAC
CAACTTCATGTACCAGGTGGACACACTGAAGGACATGCTGCTGGAGCTGGAAGAGCAGCT
GGCCGAGTCTCAGCGGCAATACGAGGAGAAGAACAAGGAGTTCGAGAGGGAGAAGCATGC
CCACAGCATCCTGCAGTTCCAGTTTGCCGAAGTGAAAGAGGCCCTGCGGCAAAGGGAAGA
GATGCTCGAGGAAATCCGACAGCTGCAGCAGAAACAGGCGGGTTTTATCAGGGAGATTTC
TGATCTTCAGG
>ENSMUST00000205945.1 cdna chromosome:GRCm38:16:4087801:4088595:-1 gene:ENSMUSG00000022521.10 gene_biotype:protein_coding transcript_biotype:retained_intron gene_symbol:Crebbp description:CREB binding protein [Source:MGI Symbol;Acc:MGI:1098280]
TCCTCTGTTGCTTAGATTGCAAATTAATGTCCTGGAGAAGTAACTGGACATACAGGTGCT
GTGGCTAGGCTGGGAGGATTCCATTCTTAGCCCTCTGGAAATAGCATGTGGCCCAGGTGC
ATATGAGGTCTGTGGAACCCTATAGCCTAGGAAATGAGCGTTGGTCTGACAGCTTTCCAT
GTGGTTGCAGGGCAGTCAGGGTGACAGCAAAAATGCGAAGAAAAAGAACAACAAGAAGAC
CAACAAAAACAAAAGCAGCATTAGCCGCGCCAACAAGAAGAAGCCCAGCATGCCCAATGT
TTCCAACGACCTGTCGCAGAAGCTGTATGCCACCATGGAGAAGCACAAGGAGGTATTCTT
TGTGATTCATCTGCATGCTGGGCCTGTTATCAGCACTCAGCCCCCCATCGTGGACCCTGA
TCCTCTGCTTAGCTGTGACCTCATGGATGGGCGAGATGCCTTCCTCACCCTGGCCAGAGA
CAAGCACTGGGAATTCTCTTCCTTACGCCGCTCC
>ENSMUST00000020248.15 cdna chromosome:GRCm38:10:88201093:88246158:1 gene:ENSMUSG00000020056.16 gene_biotype:protein_coding transcript_biotype:protein_coding gene_symbol:Ccdc53 description:coiled-coil domain containing 53 [Source:MGI Symbol;Acc:MGI:1914532]
GCCTCTCTGAAGCCACCCATTGAATGGTGAACACTCGCGCTTTCTTCCGGAAAGGCCCCG
AAGGCAGGAACTTGGGAAAGGAGTCTGGGCTCTCTACTGGGCTGGGAGGAGCTTGTGCCT
GAGCCCCGGGGTCCCCATCCGCTGAGGAGATGGATGAGGATGGGCTTCCTCTCATGGGGT
CAGGCATAGACCTGACCAAGGTGCCAGCTATTCAACAGAAAAGAACCGTGGCCTTTCTAA
ACCAGTTTGTGGTGCACACTGTGCAGTTTCTCAACCGGTTTTCCGCAGTTTGTGAGGAGA
AACTGGCAGACCTTTCTCTCCGGATTCAGCAAATTGAAACAACTCTCAATATTTTAGATG
CAAAGCTGTCATCTATCCCAGGCCTAGAGGACGTCACAGTTGAAGTGTCTCCTTTAAATG
TCACTGCTGTCACAAACGGATCACATTCTGAAACCACTTCGGAGCAAACGCAGCAGAATA
GCACGCAAGACTCTGGAGCACAGGAGAGTGAAGCGCCATCAGAAAATGTCCTGACCGTAG
CCAAGGATCCACGGTATGCCAGATACCTCAAGATGGTTCAAGTGGGTGTTCCAGTGATGG
CAATCAGAGACAAGATGATCTCAGAAGGACTGGACCCGGAGCTACTGGAGAAGCCAGATG
CCCCGGTGCCAAATGGCGAAAGCGAAAGAGCCGTAGAAGAAAGTTCAGATAGTGACTCTT
CCTTCAGTGACTAAGGGACTGGGGGAATCACACAGAACGTGGAAGAATGTATTTACGTTC
TAGAAAAGAGCCTACGCTCTATCTAGCTCTCCGTGATAAACATCACCAAATGCTACTGCA
TACCTCCCCAACCTTTCTCTGTTTAAAAATAATTATAATAATAAAGCATTTATAATCTTT
CAATATGGTTTGTTGACCAAATAAAATGCTCTGAAGTTAACAGAACAACATAAATTGCTA
CAAGCACTGTAAATAGTAAGATGGGTTCAATGAACATTCTAAGCTGGAGTTAGTTTGGGT
TTACCGATCAAATATAGACTTCATGTAAAAAT
>ENSMUST00000093268.4 cdna chromosome:GRCm38:8:95290593:95306585:-1 gene:ENSMUSG00000031789.17 gene_biotype:protein_coding transcript_biotype:protein_coding gene_symbol:Cngb1 description:cyclic nucleotide gated channel beta 1 [Source:MGI Symbol;Acc:MGI:2664102]
AGCTGCTGGGGCACTGAGAAGGCAATTCCTGGCTAGCCGCTGACATCTGAACAGGTGTCA
GGATGTTGGGCTGGGTCCAAAGGGTGCTGCCTCAGCCTCCGGGGACCCCTCAGAAGACCG
TGGAGACAGCAGGACCACAGCCAGAAACAGAGTCGAAACCAGAGGCCAACCCACAACCGG
AGCCAGAACCTCAGCAGGAACCAGAGCCAGAGCCAGAGCCAGAGCCAGAGCCAGAGCCAG
AGCCAGAGCCAGAGCCAGAGCCAGAGCCAGAACCTGAACCTGAACCAGTACCTGAAGAGG
CTCCACCTGAGGTCCAGGCCCTGCCACCAGAGGAGCCAATGGAAGGAGAGGGAGAGGCTG
AGGCTGGTCCCAGCCTTCAAGAGACCCAGGTAGCTGACCCTGCTCAGCCCACCTCCCAGG
CCCAGGTTGCTGTTGCCAAGGTGAACAGGCCCAGCTCCTGGATGTTGAGCTGGTTCTGGA
GAGGCATGCAGAAGGTCGTGCCACAGCCTGTCTGCAGCAATGGGGGCCAGAACCTGGCTG
CCGGAGAGCGAGACCCAGATCAGGGTGGAGCACAGATCCCAGAACCTTGTGGCACTGGGG
ACCCAGGATCTGCAGAAGCTTCCGGGACTCAGGACACTGAGCCCAGCCTTTGGCTGCTCA
GGTGGCTTGAGCAGAATCTGGAAAAAGTGCTGCCCCAGCCCCCTCCGCCTTCCCTGGCCT
GGAAAGTTGAACCTGAGGCTGCTGTCTTGGATCCAGATCCTCCAGGAACCCCTATGCAGA
TGGAGCCCACAGAGAGCCCCTCCCAGCCTAATCCTGGACCCCTGGAGCCTGAGGAAGAGC
CAGCTGCAGAGCCCCAGCCTGGCTTCCAATCCTCTTCCCTGCCACCACCCGGGGACCCCG
TCAGGCTGATTGAGTGGCTCCTACACAGACTGGAGATGGCCCTGCCTCAGCCCGTGCTCC
ATGGGAAGGCTGCAGAGCAAGAGCCTGGCTGCCCTGGGATGTGTGACGTACAGACCAGGG
CGACAGCAGCTGGAGGCCTCTGAAACAAGGGAGAGGGGACCTGGGGAGCCCATGGACAAA
CGGATGCATGGATGGATGAAGGACTGAAGGATGCCTCAAGAGAAGAACTTTAGGGGGCAG
TGACTGCTAATCTCCACCCTCTTTGAATAGTGAGCCCCCTGCACCCCCAGGCAGGGCAGA
GGAAACCAGAGTCATTAAGTGTAACCCCAGAGCTTCCTCTCAGGGCTCTTGGGCAGGGGG
CAGCACCCAGATCAGGGCAAGGGCAAGGAAGACTTCCTGGTGTGAGACTACAGAGAGCCC
TCCCTATTGAGGCCTCAGTGTCTGAGCATGCTCTCACAAGGGGAACCTGGCACCATCCAC
ACTACACGGGACTCAGTTTCCCTATAAGTGGTTCTTCCAAGGCCTGCCCTAGTTCTCTCT
CCCAAGAGTGAGGGACCACCACCGACTGTGACATTGTAATTGACATTAAAGAGTGTGACT
TTGCACCTCAAA
>ENSMUST00000126113.7 cdna chromosome:GRCm38:5:134155774:134169375:-1 gene:ENSMUSG00000061979.8 gene_biotype:protein_coding transcript_biotype:retained_intron gene_symbol:Wbscr16 description:Williams-Beuren syndrome chromosome region 16 homolog (human) [Source:MGI Symbol;Acc:MGI:2137600]
AGCCTTGTGACCCGGGTTCTTCTGTCCAGCCAGGGGCTATGAGTACGTTTTGGAGCCCTC
GCCTGTCCCGCTGCCGCTGGACAGACCTCAGGAGACAAAGGTGTTGCAGGTGTCCTGCGG
TCGAGCACACTCCCTTGTCCTGACAGACAGAGAAGGTGTCTTCAGCATGGGCAACAATTC
CCACGGGCAGTGTGGCCGGAAGGTGGTGGAGGATGAAGTATACAGCGAGAGTCACAAAGT
GCACAGGATGCAGGACTTCGATGGACAGGTGGTCCAGGTTGTCTGTGGTCAGGACCACAG
CCTGTTCCTCACAGACAAAGGTGAAGTCTATTCTTGTGGCTGGGGTGCCGATGGACAGAC
AGGCCTGGGTCACTACAACATCACCAGCACACCCAGCAAGCTGGGCGGAGACCTTGCCGG
GGTGACCGTTGTCCAGGTCGCCACCTACGGTGACTGCTGCTTAGCTTTGTCCGCTGATGG
AGGTGTCTTTGGCTGGGGAAATTCCGAGTACCTGCAGTTGGCCTCTGTCACAGACTCCAC
ACAGGTGAATGTCCCTCGGTGCCTGCCTTTCTCTGGAGTAGGCAAGGTGAAGCAGGTGGC
TTGTGGTGGCACAGGCTGTGCTGTACTGAACGCGGAGGGACATGTTTTCGTCTGGGGCTA
TGGAATTCTTGGGAAAGGACCAAAGCTCTTGGAAACGGCAATTCCAGAAATGATTCCACC
CACGCTCTTTGGTTTGACGGAGTTTAACCCTGAAGTCCAGGTTTCCCAGATC
>ENSMUST00000210656.1 cdna chromosome:GRCm38:8:22787354:22805622:-1 gene:ENSMUSG00000031539.6 gene_biotype:protein_coding transcript_biotype:protein_coding gene_symbol:Ap3m2 description:adaptor-related protein complex 3, mu 2 subunit [Source:MGI Symbol;Acc:MGI:1929214]
GACTGCGCTGCGGAGCCGGAACGGAGCCTGAGACCTGGTCGAAGCTGGGTTGAAAACTAG
CTGAATCCAGAGGCTCGCAGACTGAACCAGCGTTCCTCTCCCACCAGCCTCTCCACCATG
ATTCACAGCCTTTTCTTGATTAACTCTTCCGGAGATATTTTCCTGGAGAAACACTGGAAA
AGTGTGGTCAGCCGCTCTGTGTGTGATTACTTCTTCGAGGCCCAAGAGAGAGCTACCGAG
GCAGAAAATGTGCCTCCGGTCATCCCCACCCCTCACCACTACCTCCTGAGTGTTTACCGG
CACAAGATCTTCTTTGTGGCTGTAATCCAGACAGAGGTCCCGCCTCTGTTTGTCATTGAA
TTCCTTCACCGAGTAGTGGATACATTTCAGGACTATTTTGGGGTCTGTTCCGAGCCAGTG
ATCAAAGACAATGTGGTGGTGGTGTACGAGGTGTTGGAAGAGATGCTGGACAACGGGTTC
CCCTTGGCTACGGAGTCAAACATCCTCAAAGAACTGATAAAGCCTCCCACTATTCTCCGG
ACAGTGGTCAACACCATCACAGGAAGCACCAATGTGGGGGACCAGCTTCCAACTGGGCAG
CTGTCGGTGGTGCCTTGGCGACGGACAGGGGTGAAATATACCAACAACGAGGCCTATTTC
GATGTGGTGGAAGAGATAGACGCCATCATTGACAAGTCAGGTTCCACAGTCACCGCTGAG
ATCCAAGGGGTGATCGATGCCTGTGTTAAGCTGACCGGGATGCCGGATCTCACTCTGTCC
TTCATGAACCCCAGGTTGCTGGACGATGTTAGCTTCCACCCCTGTGTCCGTTTCAAGCGC
TGGGAATCTGAGCGCATCCTCTCCTTCATCCCTCCTGACGGCAACTTCCGCCTGCTCGCC
TACCACGTCAGTGCACAGAACCTCGTTGCCATTCCAGTCTATGTCAAACATAGCATCAGC
TTCCGGGACAGCAGTTCACTTGGACGCTTTGAAATCACGGTGGGACCCAAGCAGACCATG
GGGAAGACCATAGAGGGTGTGATTGTCACCAGCCAGATGCCCAAAGGAGTCCTGAATATG
AGCCTCACTCCATCTCAGGGGACACACACGTTTGACCCCGTGACAAAGATGCTGTCTTGG
GATGTAGGAAAAATAAACCCACAGAAGCTGCCAAGTTTGAAGGGGACGATGGGTCTCCAG
GTCGGAGCTTCTAAACCAGATGAGAACCCTACGATTAACCTGCAGTTTAAGATCCAGCAG
CTGGCCATTTCTGGACTCAAAGTGAACCGTCTGGATATGTACGGGGAGAAGTACAAGCCC
TTTAAAGGCATCAAATACATGACCAAAGCCGGCAAGTTCCAAGTCCGAACCTGAAGGGAA
CGTCTTGCCGAAGGAGCAGTTCACGGACACTTTTTCATTTCTTACTTGTCTAAAAGTAAA
ATGTCAGCCTGTTTCTTAGGTCCGTTCCCTCCGGGCTCCATCTACTCCCTTTTGTCCTCC
GTCTTCAGCCACATAAGTGATGGAGGGAGAGAAAGTTCATTCGGGGAAAAAAACGAGGCC
AACCCCAGCGCAGCACTGACTGAGTTCTGGAGGCGTGGCCTGGAGAGCAGCGGCCTGTGA
CACTGCATTTCATCACTTTTAACACAGTTGCCGTGGGGAAAGACCGGCCTGTGATGTTTG
GTTTCAGTCACCTAAACCCAATGGAAGATGTCTCTATTGATTTCTTTTTTTTTAAGATAG
AAAGATATGAGAGGGGAAAAAAGAAGATCGGAAGAAAAATGGGTGTTAGTCCAAGAAAGA
GCAGTTGAGATTTGACTCATGGGTCTGGGTTGTACCTCGGTGATCAAGCCCTGACCTGGA
GTCCTGGTTCATCCTGGTACCACCCACAATGAAGACAGATCTGCTCGATGGGGGGCAGGA
CTGAGAGGCTGGTGTGAAGAGATACCATAGTGAAGGGTTGTCGAGAAAAGCGATTGGAAT
CTCCCCGGTGGGTGAGGCTAGGACAAGCCGAGTGCAGTAGTTTCTTTCAGACCCCTCTCA
CGTGTAGAAAGGCTTTGTATGTCCAGGACTTTGAAAGTTCAAGTCCACGCTTGACGTGAA
ACCGCACTGGGATTAGCTTTCTTTGGAGACTAAGGTGCCACAGCCTGGCTCTTAAGATTG
TCACTGGCTGCTTGCGCTGGCCCGTCGTCTTGTTGGGAAGGTTACCTGCTAGAGCGGCGT
ACAGACTTTTGCTGGCTATCTGACTCCTCAGTGGGATCGCTCCCAAAACAGCAGTGCTCG
GTGCAGGCAGGTTTTATGAGTGATAGTGGTGGAGTTGATGTGGGGGACTCGCCACCCAGT
GGATCATGTCCATGCTCCCTGACCTCCACTGATGTTTGTGAAGCCGGACTGGCCCTGGGC
CTTGCTTTTCCTGTCTGAAGGTCCCATCAGAATCCCCAAGTGAGTGTGAGCCCACTGAGG
ACATTCAGTGTACGAAGCTGCTTTCCATTGTCTGTACCTATCGGCTACAGCTCCCAGACA
GACAGACAGACAGCTCCCAAATAGCTCCCAGTCCGCACTTAAAACAAAAACAAAACAAAA
CAAAAAGTGTCTTGAACCTCTGAATAAAATTAATACCATAGGAGGGCAGGCTGTGTTGAC
CACGAGTAGTCCACAGTTTAAACCATAGCCGCTGAAGGAGCACAGAGTATTCTTAATTCG
TTTCAATGTGTCCACTAGTCATTTTACTGAATACATAAAAGGCGGGTGTGTTGTTTTTAA
TTTACAGCTTAGGGCGCAACTTGCCTCTGTGTTGTGCTTGGAGGGAGAAGGAGACCGGCT
TCCTTCAGTCTGCATGGCTCTCCTCTGAAGTCCTATTTCTAAGTACTTGGACTTCACTTA
CTTATTTTCTATCTTTTGGCTAGTGTTCTCTTGCTGCGGTCAGGACTTGTTTTTGCTGCC
GAGTAGAGTTTCTCTGTGGTTTCCTCGTGGGGTTGAACTGTGCTATGTGCAATCAGATGT
TTCCTACCAGGATCTGCATGAGTGTCCCACACCCTGCTGTGGAGGGTACACACTTTGCAG
GTCACTTTCACAGGCTCTGGGGGTGGGGATTCCAAGTTTTCTTGGGTCACAGGGAATTAT
GTATATTGGACCCTGAGCGCGTTTAAGTTAGTGAGTGCAGCTCATTTATCCCCTCGAGCA
CAGCATAGCTTGTTTTTTTCTAGGAGGCCGTGTTGGGAGTATAGGATCAGCAGACCTAGG
CATCATGGGTACTGCCAAGCCTCGCCAACCCCACCCAGTGATTGTCAGCAAAGGTTGTGC
AGGGAAACTTAATAGCTGCTCGCTCTGTGTGTGGTCCATGTTAAAGTCTTAATAAAGCTT
TACCAGTCCTGGG
>ENSMUST00000133993.1 cdna chromosome:GRCm38:15:76348612:76350712:-1 gene:ENSMUSG00000022552.15 gene_biotype:protein_coding transcript_biotype:retained_intron gene_symbol:Sharpin description:SHANK-associated RH domain interacting protein [Source:MGI Symbol;Acc:MGI:1913331]
ACTCTCGGAGAGTCAGGACTCCGCCGGATCAGAAATGTCGCCGCCCGCCGGCGGTGCGGC
AGTGGCTGCAGACCCTGCCTCACCTGTGGTGCTCCTGGCAGTGCACGCGGCGGTCAGGCC
CCTGGGCGCTGGACAGGATGCCGAAGCGCAGCCGCGGAAGCTGCAATTGATAGCGGACCC
TGAGCGGCCTGGACGCTTCCGGCTAGGACTGTTAGGCACCGAGCCTGGGGCGAGGAACCA
CCGACCGAGTACTCTTCCCTGTTCAGGTCAGTTTAGAATGGCCCTTGGAGGCTATTTGTT
ACACCGTCCGTGGGCCTAACCAACACGAGCTGCAGCCTCCCCCTGGAGGTCCTGGAACCT
TCAGCGTGCACTTCCTCGACCCCGAGGAAGCACAGCAGTGGGCAGCACTGGTGCGAGATG
CCACCGCAGAAGGACAAAATGGTCAGTGTTGTGAAATAAATGCTTATTTGAATATGTCCG
GGCCACCTGGTCGAGGTTGGGGGTAGTGATGGAAAAGCTGGGCACCTAGGAAGGCTTCCA
AGAGGAAGGAAGTGGAGAAATAAGAGGTTCAAGAGCTGACCCCAGTACCAGACAAGTAAG
AAAAAGAAGAGCAAGCATTGCTGCAGGACTAAGAGTTTAAGGAAAATGGGATTGTATTCA
GTGGAAAAACAACAGAGACTTAAAGATAGAAACTCCACAGTGTAGACAAGGCTAAAGGAG
GCCAGAGGATCTTAGGAGATGGAATTGATAGGTCTTGTGGTTGTTCAAATGGAAGAGTTA
GTGATTATGACTGAGCTAGAAGAACCACTTAGTATGAGGCTTATATCCAGTGCCTGCTTG
GAAAAGCATGGACATGGCTGGGACTCTGGAGAGGTAAAGACTGGGAGTTGGAGAAGTCAC
CCAAAGTCACCAGGAGAAGCATAGAGAAAAGAGGGCCTTGGATGTAGACCAGTGGTTCAC
AACCTTCCTAATGCTTCAACCTTTTAATATAGTTTTAATACAGTATGGCCCCCAGCCATA
CATTTATTTTCATTGCTACTTTAATAACTGTAATTTTGCCGCTGTTATAAATTGTAATGT
GTAAGTATGTTTTCCAGTGGTCTTAGGTGACCCCTGTGAAAGGGTCATTCCACTCCCAAA
GCATTGAAACCCACAAGTTGAGAACCACTGATGTAGATAGTGCCCTGGTAAGAGGTAGGA
AAGCCCACAAACACCGGAGGAAGCCCTGAGCCTGACATGAGACCTGGGTACCTTAGCATT
GAAAGAGAGACTTTCTCTTGTCGTTCATTTGCCAGATGTGTGTACCCAACCCTTAATACT
GTTCTTTGTGACAAGGTCTCAATGTGAATTCCAGGTTGATCTCAAATTCACTGTGTAGCT
CAAGTTGGTTTTGAACTGTCAGTGACCCTCTTACCTGTTCTCCCGGAGTGTTGGTGTTAT
AGATGTGTACCATCCAACTGGGGACTACTTTTTTTCTTTTTTCCTGTGTGTGTGCACACA
CGTGAGTGTGTGTCTGTCTGTATTTGTGGTGCGCATGTATTTGTATAGAGGCATACATGT
ACATAGCACATAAAGAAGTCAGAGAGCAATCCTGGGACAACCTCGAGTGTCAGTCCTCAT
TTTCCACCTTGTTGGGGAGTTTCATTTCTCTTGCCTCTACCCCCAACTCACTCACCATAT
GAACACTGGGATTACAGATCTATACTTCCATGCTTGGCTTTATATGGTTTGGGGAATTTG
AACTCTCAGGTCTATGTCTGTATGAAAAGCACTTTAAGCCAGGCAGTGGTGGTGCATGCT
TTTAATCCCTGCAACTCAGGAGGCAGGGATCTTTGAGTTCGAGGCCAGCCTGGTCTACAG
TGAGTTCCAGAACACCCATGCTAC
>ENSMUST00000134216.2 cdna chromosome:GRCm38:11:87595652:87601077:1 gene:ENSMUSG00000018401.17 gene_biotype:protein_coding transcript_biotype:protein_coding gene_symbol:Mtmr4 description:myotubularin related protein 4 [Source:MGI Symbol;Acc:MGI:2180699]
ATTGTGGAGAGGAGGGGAGAGGCGCGCGGGAGCAGAGGCTGGGTCCTGGCGCCAGGGCGC
TTGCTTCTGGCCGTGGCTGCATCAGGCGGGCCCCGCAGCCGGGATGCAGCGGGTGCCCGG
GGCTGGCGGGCAGCGCAGCGGCTCCGGGGACATGTGCGCTGGTCCAGACAGCCCGTGACC
ATGAGCCTGACCGCCCGCGTCTCCTGCTCCATGCTTAGCTGCTTCGGTGAGGAGGGCCCC
CCCAGCCTGGAGTACATCCAAGCCAAGGATCTGTTCCCCCCCAAGGAACTGGTGAAGGAG
GAGGAGAATCTTCAGGTACCCTTCACAGTGCTGCAGGGTGAGGGAGTGGAATTCCTGGGC
CGGGCAACCGATGCCCTCATTGCCATCTCTAACTACCGGCTGCACATCAAGTTCAAAGAC
TCTGTCATCAACGTGCCCCTCCGGATGATTGACAGTGTGGAAAGCCGTGATATGTTTCAG
TTGCACATTGCCTGCAAGGACTCCAAAGTGGTGAGGTGCCACTTCTCTACTTTCAAGCAG
TGCCAAGAGTGGCTCTCAAGGCTAAGCCGGGCCACAGCGAGACCTGCCAAGCCCGAGGAT
CTCTTTGCCTTTGCCTACCATGCGTGGTGCCTGGGGCTGACCGAGGAGGACCAGCATACC
CACCTGTGCCAGCCAGGAGAGCACATCCGATGTCGACAGGAGGCAGAGCTCGCAAGGATG
GGTTTTGACCTGCAGAATGTCTGGAGAGTCTCGCATATCAACAGCAATTACAAGCTGTGC
CCTAGTTACCCC
>ENSMUST00000160744.1 cdna chromosome:GRCm38:1:82735470:82752158:1 gene:ENSMUSG00000026150.14 gene_biotype:protein_coding transcript_biotype:protein_coding gene_symbol:Mff description:mitochondrial fission factor [Source:MGI Symbol;Acc:MGI:1922984]
GTTCGCCAAAATGGACAGTTGGTCAGAAACGATTCCATTGTGACACCATCACCACCACAG
GCTCGGGTCTGTCCTCCCCATATGCTACCTGAAGATGGAGCTAATCTTTCCTCTGCCCGT
GGCATTTTGTCGCTTATCCAGTCTTCTACTCGTAGGGCTTACCAGCAGATCTTGGATGTG
CTGGATGAAAACCGCAGGTATGGCATTTCAAACCTAGATGCAGCCATTGAAGGAGCTTCA
GATGACATGACTGTGGTAGATGCAGCTTCATTAAGACGTCAGATAATCAAATTAAATAGA
CGTCTCCAACTTCTGGAAGAGGAGAATAAAGAGCGTGCTAAAAGAGAAATGGTCATGTAT
TCAATCACTGTAGCGTTCTGGCTGCTTAACAGCTGGCTCTGGTTTCGACGCTAGAGGTAA
CCTCAGCATTCACATATATTGTCTCAACACCTGGAAATATAAAGGATTTGCAAACTTCAT
TGTTTCTGTCTTTGCATCATCGTATGACGGCCCTGAAAATGTATTTCTCCAGAGTGCAGG
GAAGGCCCTGTATCTGTAGAGTGAAGGCCTGTGGTGCTGCTGATGGGCGTTCAGCCAGTT
GTGCAGTGGCACCTATACACTCTCCTTTTGCATGTCTTGTAAATAGGCTCTAGGTTTGTT
TTGTTTTTAAAGAAAATAATTTTTGTGGCCTCACCAGTCTGTACAGCTAATTCTCTAAAC
AGAAATGGCAGTCATAAAGAGTGAGTTTAGAAAACTGTCTGTGAAAGAAAAGTGTTTTGT
CCTGTTTTCAGATGATGAAGCGATTTCTTTGATAGATGCTTTTTGTATCTACATCTCAAC
TGTAATGCTTTCTAAG
>ENSMUST00000145166.7 cdna chromosome:GRCm38:1:75435961:75438873:1 gene:ENSMUSG00000033021.16 gene_biotype:protein_coding transcript_biotype:protein_coding gene_symbol:Gmppa description:GDP-mannose pyrophosphorylase A [Source:MGI Symbol;Acc:MGI:1916330]
GGAAGGAGCAAGCAGTGGCAGGCGGCAGAGCTGGCGTAAAGGGAGCTAGTGGTAAAAGGA
TCTACATGGTGGAGGGGGTGGTGGGCAGGGTAAGGTGTAGCAGACGGACCCTGGACGTAG
GGAGGGCTCACAGGGCCTGTCTTTCTCTCCTCATGCCCACGCTTGTGTTGGTTCTATAAC
CAATGGCTACGAGAAACTGACGTCTATTGGACTGACTCAGTTGTGGGGTCCAGGTCAGCA
ATCAATCTTTGGAATCCAGAGATTCCGCACCAGTGGTCGGTATGCGCACGGCTGGAGTAG
TAGGCTCAGCGTTTGACATGTCAACGGAACCTGTCTTTTGATTCGAGCACATGTTTAGGT
AATAGCGCTCATCATGCTCAAAGCTGTGATTCTCATTGGAGGCCCCCAGAAGGGGACTCG
CTTCAGGCCTTTGTCTTTTGAGGTGCCCAAACCTCTGTTTCCTGTGGCAGGCGTTCCCAT
GATCCAGCACCATATAGAAGCCTGTGCCCAGGTCCCAGGGATGCAGGAGATTCTTCTCAT
TGGCTTCTACCAGCCTGATGAGGCCCTCACCCAGTTCCTGGAAGCTGCCCAGCAGGAGTT
TAACCTTCCAGTCAGGTACCTGCAGGAGTTTGCCCCCCTCGGCACAG
>ENSMUST00000127625.2 cdna chromosome:GRCm38:1:75192192:75195534:1 gene:ENSMUSG00000026199.17 gene_biotype:protein_coding transcript_biotype:protein_coding gene_symbol:Ankzf1 description:ankyrin repeat and zinc finger domain containing 1 [Source:MGI Symbol;Acc:MGI:1098746]
GTGTTGCAGAAATCCAGTTTTCGAACGTGGTCTTGCGTGTGGCTCGGCTCTCGGGACATT
AGGGGAGGCTTCTGAGGGAGGGTCGAGTGACGAGGCTTGGTGTCGGTGCTAGTAGTTCCG
TTGGGTAGACTCTGACTGGTAACTCCTGGACTCGAATTGGGTCTTGGTGCTCTCCATTTC
ACTCCTGAAGATCCTCACGTATTTACCGCAGAACTGATTTGTGGGAGCGGGTAAAGGCTG
AAGGGCATTTCTGCGTGGGGATGGCCAAACCGGCTGGCGATGCGGCAGTAGGATCTCGTT
CTGGAGAGTTGTTTCTGCCCTCCGTTTCTTCTTCAGCCACGTCGCCAGCTCCAAGTGCAG
CCTCAGCCCCTGCCTCCGTTTCCCTGTTGTCCCTCAACGGGGAAGCTCCACTCATTCGGG
GCCTGAGCCTGGTGAGCCAAGCTCCTGGGGAGGCTCTGGCCTGGGCGCCGCGTACTTCCT
GTCCAGGAGAGAACACAAGCTCGGGGGGAAAAGTATCTCCATATTCTCTGGAAATTTCAG
AGAAATTATTTTGTTCAGCCTGTGACCAGATCTTCCAGAACCACCAGGAACAGAGAGAAC
ATTATAAGCTTGATTGGCATCGCTTTAACTTAAAACAACGTCTCAAGAACAAGCCTCTCC
TGTCTGCTTCAGACTTTGAACAGCAAAGCTCCACAGGGGATCTTTCCAGCATCTCAGGAT
CAGATGACACAGACTCCAGCAGTGAAGAGGACTTGCTGCCACTGGATGAGGGGAGGGCTG
AATCCGAGAAACCTAACCGGCCCCCCGGATTCTACCCACATCGGGTCCTTTTCAAAAACG
CCCAGGGCCAGTTTCTTTATGCCTATCGTTGTGTCCTAGGCCCTCACCAGGCAAGTAACA
GTCCAGATTGTGTGCTCACTCCCAACTTTGTATACTAGGTTTTCCTCAGCCAATGTATGT
CTTATTTTCTTCCTTTTGAGTAAGGCTATATCATACCTGACAGCATAATCTTGAACTGGC
CAGAATCTTGAATGGGTCAAGTGATTTAAGTCTAAATTGTGATTATGTCATTCCCATCTT
CCACTACTACCTCTTGAAGCCATGAGTAGTATCCTTTGTAAAATGGAAATGAGGGCAAGA
TGGTTGTAATAAATGAGATAATTCAAT
>ENSMUST00000131742.7 cdna chromosome:GRCm38:3:95160501:95164481:1 gene:ENSMUSG00000038777.19 gene_biotype:protein_coding transcript_biotype:protein_coding gene_symbol:Sema6c description:sema domain, transmembrane domain (TM), and cytoplasmic domain, (semaphorin) 6C [Source:MGI Symbol;Acc:MGI:1338032]
TCCGCCGATCTGCGGCGGGAATAGGGGCTCGTACTCGGACCCGAGGCTCTTGTAACCCGA
CAGTGCCCTGGAGTCTAAATCTAAGCACGGACGTTCGTCACATCTTGCCGAAGCCCCAAC
CACGGATTGCGAACTCTGCGAGGCGCGGAGCTAGGGGCCGCCTGCTGCTCCCTGGACCTT
GCTGACCCGGATCTCGGAGCAAGTACCTTGGGATCAGAGGGCTCCTATCCCTCTTCATCC
CCACAGGACCCACCACCCCAGGCCCAGAGTCTACTCTAGAAGACTTGGAATGGACAACTA
AGGCTTGTTGTGATCTATCACAAAAGAAAGGACTCCTAGCTCCCTGACCTGATTAATGGA
GTCTTTTCAGCACCTCACTTCAATCCCAAGGGAAGGCAGGAAGCTGGGCCGGCACATGGG
TGAGGGGGTACCCCCTGGGGCGTGAGCTGCCCCGCACAGGATGCCCCGTGCCCCCCACTC
CATGCCCCTGCTGCTCCTGCTGCTGTTGCTGTCATCGCTCCCCCAAGCCCAGGCTGCCTT
TCCCCAGGA
>ENSMUST00000107461.1 cdna chromosome:GRCm38:4:62320642:62360534:-1 gene:ENSMUSG00000066151.11 gene_biotype:protein_coding transcript_biotype:protein_coding gene_symbol:Fkbp15 description:FK506 binding protein 15 [Source:MGI Symbol;Acc:MGI:2444782]
GTTTGTCCTGCCGGAAAGCAGCTCGCCGCCACGGCGTTTTACGTTACCGGCGGTGACAGG
CCCTGGGAACATCCAACTTCCTCCTCCCTTCAGCTGGGCGAAAGCCGACGTGATGTTCGG
TGCCGGAGACGAGGATGACACCGACTTCCTCTCGCCAAGCGGCGGAGCTAAGCTGGCTTC
TCTTTTTGGACTGGATCAAGCAACTATGGGCCATGGAAATGAATTCTTCCAGTACACAGC
CCCAAAGCAACCTAAGAAAGGCCAGGGAACAGCAGCAGGAAATCAGACAGCACCAAAGCC
AGCCCCAGCTACCACAGGCACGTCCTCAGTGCTGTTTGCCACTGCAGTGCATGCATACCG
CTACATAAATGGTCAATATGCAAAGCAGGGCAAATTTGGAGCGGCTGTCCTGGGGAACCA
CACAAGCAGAGAGTATAGGATTCTTCTTTACATCAGTCAGCAGCAGCCAGTGACTGTTGC
TACAATTCATCTGAACTTTGAGCTAATGGTTCGGCCCAATAACTACAGCACCTTTTATGA
TGACCAGAGACAAAACTGGTCTATCATGTTTGAGTCAGAGAAGGCCGCTGTGTCATTCAA
TAAACAGGTGTGTGTGGCCAAGTGCAATAGCATCTCTTCCTTGGATGCAGTGCTGTGTCA
GGACCTGGTTGCAGCAGAGGGCCCTGCTGTGGAAACTGGAGATTCTTTAGAAGTAGCCTA
TACGGGCTGGCTCCTTCAGAATCATGTGCTGGGCCAGGTTTTTGATTCTACTGCTAACAA
AGATAAGCCGCTTCGCCTAAAATTAGGATCAGGAAAAGTTGTCAAGGGCTTAGAGGACGG
GCTACTGGGCATGAAGAAAGGAGGAAAGCGCTTAATTATCACTCCTTCAGCCTGCGCTGC
TGGCTCTGAAGGAGTAATAGGCTGGACTCAGCCAACAGACTCCATCCTGGTGTTTGAGGT
AGAAGTTAGGCGGGTGAAGTTTGCCAGAGATTCTGGCTCTGATGGCCACAGTGTGAGCTC
CCGGGATTCTGCAGCCCCTTCCCCCATCCCTGCTTCTGACAGCCTCTCTGCTGATCCTGT
TGTGACACCCCTGCCATTGCCTCTCAAACCTGGGGAACCGGGTCTTCGTTCCAAATCTAA
CTCTCTCAGCGAACAGCTAACTGTAAATTCAAATCCTGATACGGTCAAGGCCAAGCTGAT
CTCGAGGATGGCTAAAATGGGCCAGCCCATGCTACCCATCCTTCCGCCACAGCTGGACTC
CAATGACTCAGAAACCGAAGATGCAACTGTTCTGCGAGGAGCTGGGCAGTCCCTTGTGAC
ACCATCTATCCAGCCTTCTCTTCAGCCAGCTCATCCGGTATTACCACAGATGGCCTCACA
GGCACCTCAGCCATCTGGTTCTGGGCTCCAGACACCCTCTGCTGCCTTGATGCAAGCTGT
GTCCCTTGATTCTCACTCGGCTGTATCTGGAAATGCACAGAACTTCCAGCCCTATGCAGG
TGTGCAAGCCTATGCATATCCCCAGACACCCTCAGTTACTTCCCAGCTGCAGCCTGTTCG
GCCCTTGTACCCAGCACCACTGTCCCAGGCTCCCCACTTTCAAGGATCAGGAGACATGAT
GTCCTTTCTCATGACTGAAGCCCGGCAACACAACACTGAAATTCGAATGGCAGTCAACAA
AGTGGCTGATAAAATGGATCACCTCATGACTAAGGTGGAGGAGTTACAGAAGCATAGCTC
TGGCAACTCCATGCTTCTTCCTAGCATGTCGGTCACAATGGAAACAAGCATGATTATGAG
CAACATCCAGCGCATCATCCAGGAAAATGAGAGACTGAAGCAGGAGCTCCTTGAGAAAAG
CAGTCGGATAGAAGAGCAGAATGACAAGATTAGTGACCTCATTGAACGCAACCAGAGATA
TGTTGAGCAGAGTAACCTGATGATGGAGAAGAGGAACAACTCGCTTCAAACAGCCACAGA
AAACACACAGGCAAGAATATTGCATGCTGAACAAGAGAAGGTAAAAATCACTGGGCCGAG
GAAGGCCCATGTCGGGATGCATTGAGGTGTGGAATAGTCCTACAAAAGAACTTCCCAGTT
TCTGTGCAGCAGGATATTTGCCATCTTTGGGAAGAGACCTGGAAATCCTTCAACAGATTT
TCATGTATTAATTACCTCTAGATCTGTTTTACTAAATGTTCTACAATAAGTTGACTCAAA
AACAATGATTGAATTAGGGGTACTGTTTCATGCCTGTAACCCCAGGTTCTCACAGGCAGA
TGTGGGCGAATCTGTAGTTCAACAGCAGCCTTGGCTACATAGTAAGATCCTTTCTTT
>ENSMUST00000163222.1 cdna chromosome:GRCm38:1:87620356:87635379:1 gene:ENSMUSG00000026288.14 gene_biotype:protein_coding transcript_biotype:retained_intron gene_symbol:Inpp5d description:inositol polyphosphate-5-phosphatase D [Source:MGI Symbol;Acc:MGI:107357]
GTTAAGCTGGTAGGAGCAGCAGAGGCAATTTCTGAGAGGCAACAGGCGGCAGGTCTCAGC
CTAGAGAGGGCCCTGAACTACTTTGCTGGAGTGTCCGTCCTGGGAGTGGCTGCTGACCCA
GTCCAGGAGACCCATGCCTGCCATGGTCCCTGGGTGGAACCATGGCAACATCACCCGCTC
CAAGGCAGAGGAGCTACTTTCCAGAGCCGGCAAGGACGGGAGCTTCCTTGTGCGTGCCAG
CGAGTCCATCCCCCGGGCCTACGCACTCTGCGTGCTGTTCCGGAATTGTGTTTACACTTA
CAGGATTCTGCCCAATGAGGACGATAAATTCACTGTTCAGGTAAGTCCCAAACCAACTTG
TGCT
>ENSMUST00000147830.1 cdna chromosome:GRCm38:X:75413174:75416568:-1 gene:ENSMUSG00000031200.16 gene_biotype:protein_coding transcript_biotype:retained_intron gene_symbol:Mtcp1 description:mature T cell proliferation 1 [Source:MGI Symbol;Acc:MGI:102699]
GCCCGCCTAGCAGCACCTGGGAGAAGAGCGGTCACAGCCCTTGGACCACTTCCGGCTGCT
GGCCTGCACCTCCTACCTTCAGTTCTAGTGACCTCGGCTCGGGATGCCCCTTGGTTCGTC
CTAGGCTCACAACGCGAACCCTGCTTGAGTGTCCCGGGGTGGGGGACCTGGAAGTTTTAG
CCTAGCTGTGCTGGAGGCGGAATAATTAGTCCAAGAAACATTTTATTCATGTGAGTAGCC
TTTGACAGAAACAGTGTTTTACTGTATCTGAAAAAGTAACTCCAGTTTGCTTGCTGCTAC
TTTTTACAAAAGCTTTTAGATATATATTTGTCTGGTACAGGAAGAGAAGGATGGAGGGAC
TTTATTGTTCAAGTTTGAATGTATCACATCAAGTAACTAATTATAGAAAATTACAGATTC
CCTCTGATCATTTCCTTGGTGTCAGACATGGTTAACTTATATATAAAACTAATTTTATTT
TAAAATATGCCAATGAACTGAGGGGAAAATATACAAATCTTCCTTAAAAAATTACAAGTT
TACCAATTACACAAGGGGTTTAGTACTGATTATAAATGAATGCAAAATATATACCACACA
GCCTCCACATCTCATATGCTTTTGTTTGAATTTGTTTTTTTTAAAAATTCCTTTTGTAGT
TCTGAAGCCAGACAGATATGGCAGTACTGGAAAGGGAACATATTGAAGGTGTTACTTGAA
GAGGTGTTGATGCTTTGCTCTTTTCTCCCAAGTCAGTTCCAACCTAAGTCTCCATACAAA
TACTGTCCCAAGTCCAGAGCACTGTGGTACAATATATATGCTAGCAACCTCTGTTTTTGC
CTAATGCTTAGTCCACATCTTTCCATGATTTAAGTTTTATAATGATAAAGATTGGAGAAA
TTGCAGGGGTGTAATTGGACCTATCTATATCTTCTCTCTAAGTTTCAGTTTTATATCATA
TGTTATTTTCAGTTACTGTTCATAGCTAACATGTCCTGCCTTGATGGGGCAGCATGGACT
GCTCATCTTACTATATTTGCTTAAGGGATATTTTTAGTTTATCAATTTGTTTAGCTACCT
TCAAGAAGAAAAATACTTTTGTTTGTTGATTTTAGTCAGTCTCATATTCTAGAGTGTTCA
TGCTACCTATCATAGCTCCAAACATTTGACTGGAGAGGGAAGTAATGATTAATATTTATA
GCAAGCTTATTATAGGCTAAAGACTCTACTAAGAATTTACATATATAGTGTCTATGAACT
GCCTCAACTGGAATCAGGCTCTGCAACCTCTAGTTGTGTGAACTAGTAGACTAGTTACCT
AACTTCTGTGTGCCTTATATTCATCACCTTTAAGTGGGAATAATACTAATCCCTGACTCA
TAGCATCCCATGAAGACTGTAAAGATCAAATGGGTTAATATACCTAAACGTATGTTAAAA
CCTATGAGAAGTGTTTACTAAGTATCATTACAATCAATGTGTTCATAATTTTACACCTCA
GAGAAAGTGGAGGAAAAAGTAGGTTGTCTGATGGTCATAAAGCTTCTCAGTGACAGAAGC
GGGATTCATTCATCAGGCAAGCTGATACCTAGGCCTGTATTCTTTGCCAACTGAAGTTAT
AATTGGATGGCATTATTAAATAACTTCAAATAACTAGGGCATTCAACTTATTGATGCTAG
TTAAAAAACTTAAACACCTCAAAATTAAAGCAAATCATATTCTTTTAAAGAAAAATATAT
AAAATCATCCTTTCTGTAAGGAAAAATGATGGTTCTACTTAAATTACAACCAAAGAAAGC
TCTTCTGTATTCCATCATTCATTTAGAACCTAATTTACAAAGTATCTAAAAATAATTTGT
CTAAGTCAACATGGCTTTCGGAATGAAGGCAACTTTTATGGAGGAAATCTCTTAGTGGTT
GTGATAGCTGTAAAGTTATGCAAACATTTTGGGGATATATTTGTATTTGAAACTGGTAGT
ATTTTAAGTTAAATTGCATAGGTTATATTCCATGTATTGTATTGTACCTTGTAACTAAGT
TTATCCTGAGATTAAGATATTCCTTAGTTGGGGGAATCCTGAAATTTGTGAACAAATACC
ATATGCCAAAAAATGTTCTCTAGTCAAATAAATTTGGGAAATGTTAAAACTATATAAAAT
CTCTGTACAGTATAAGTTGGTTGGAGTTTTTACTATGCTAATGTGCTTTTATACTCTCCA
ATATTCCCAAACTTATTTGACCAAGGAAAATGTTGGGAAAGTGTTCTAAGAATCACATTT
ATAGAAATGATGTTTCATTCATCCAACATGTGATTTTTTATAGACTTTGATCTGGATGCC
TTTTGCTAAGCCTTTGCATTTCTCTATTGAGGGTGTCGACGGTTTCATAGTTATGTGGTG
GCTTATTAGACCCTTGATCACTGGAATTGCCTCTGGGCCAATTTGCCCTCTTAATGATAG
GACACATAAATCCAGGTTAATGTGCCGAGTGTTGTTCCCAGGCTCGTATTGTCAGTGCTC
AACCTGTTATCCTCTGGAGGTTATAGCAGCACACTATAATGCCTTTCTTCTAAGAACATT
TTGTAGTGCCTTATAATAATTTAGAATATTACATGCTATCTGCCTTCTCTTCCACTGGAA
TTATTTCCTTTCAATGTCAGTATGACCAATAAAGTTTTGTTTTGATTCAAAAGAAATGTA
AATGTCAACATGTTGGTTGTTGCTAGGACCTATCTATACCTATGAAGTTGAAATGGTCTT
GAAGCCTTTAACAGTTGGATTCTCCTTTCAAAATGTTCCGTGTGTGTGTGTGTTTGTGTG
TATGTGTGTGCACTCATTTTATTTTTATATTAGAATTTGCTGGGGATGATCTTTCTAAAG
CTCTAGAAGAAAGGCAGAACATTTGTATTTGCTGAATGAAAAAAATTCCAAGTTTTATAG
CTAGAGACTCATGGAACAGCAAAAGTATGAAGCTTGAGACAGCCCTGGTATTTGAAAGAA
ATTTGGGGTTGAATACAGTGGCAATAATGATATTGCTAGAATTGGTTACATAAACTATAG
CAAATGAATGG
>ENSMUST00000173483.7 cdna chromosome:GRCm38:12:3572417:3781359:1 gene:ENSMUSG00000071454.13 gene_biotype:protein_coding transcript_biotype:nonsense_mediated_decay gene_symbol:Dtnb description:dystrobrevin, beta [Source:MGI Symbol;Acc:MGI:1203728]
TCGCGCCCTCGCGCCGGGGGCGGGCTCGCTGCGCGTGCCGGGCGGGGAAGCGGCGCGAGC
CGGCGCCGTTCCGTTCGCCGCGGGGGCGGCTCCGGGGCCTGAGTGGGCGCCGCCGCCTCA
GTCGCTGCTTGCTGCTTCAGCCGCCTCAGCCGAGGGGGCCGGGTTGGAGGAGGCTGCGGC
CGCCGGAGAGCCACGCGACGGCCCCTCAGCTCCGGCCGGGAAGCGAGCCAGGATGATTGA
GGAAGGCGGGAACAAGCGGAAGACCATGGCGGAGAAGAGGCAGCTCTTCATAGAAATGCG
TGCTCAGAATTTTGATGTCATACGACTATCAACGTACAGAACAGCTTGCAAGTTACGATT
TGTACAGAAGCGATGCAACCAAGAAGATAATGCTGAATATGTTTTTAGACACCATGATGG
CTGATCCTCCTCCCCAGTGCCTTGTCTGGCTACCTCTCATGCACAGGCTTGCCCATGTTG
AGAATGTCTTCCATCCTGTGGAATGCTCCTACTGTCACTGCGAGAGCATGATGGGCTTCC
GATACCGATGCCAGCAGTGCCACAACTACCAGCTCTGCCAGAACTGCTTTTGGCGTGGCC
ATGCCAGCGGCGCTCACAGCAACCAGCACCAGATGAAGGAGCATTCCTCTTGGAAATCCC
CTGCAAAGAAGCTGAGCCATGCAATTAGTAAATCTTTGGGATGTGTACCCTCCAGAGAAC
CCCCACATCCTGTTTTTCCTGAGCAACCAGAGAAACCACTTGACCTTGCACATCTAGTTC
CTCCTCGCCCTCTGACCAATATGAATGACACCGTGGTTAGTCACATGTCCTCTGGAGTGC
CCACTCCCACCAAGAGTGTGCTGGACAGTCCTAGCCGACTGGATGAGGAACACCGGCTTA
TAGCCCGCTATGCTGCCCGGCTAGCTGCAGAGGCAGGAAACATGACTCGTCCTCCCACTG
ATGCCAGCTTCAACTTTGATGCCAACAAACAACAGAGACAGCTCATTGCAGAGCTGGAGA
ACAAGAACAGAGAGATCCTGCAGGAGATCCAGCGCCTGCGGCTGGAGCATGAACAGGCTT
CCCAGCCCACCCCTGAGAAGGCTCAGCAGAACCCCATGCTGCTAGCAGAGCTGCGCTTGC
TGAGGCAAAGGAAAGATGAGCTGGAGCAAAGGATGTCAGCGCTGCAGGAGAGTAGGCGAG
AGCTGATGGTGCAGCTGGAGGGGCTGATGAAGTTGCTAAAGGCTCAAGCCACAGGGTCAC
CACACACATCACCCACCCATGGAGGTGGCCGCCCTATGCCCATGCCTGTGCGTTCTACAT
CTGCTGGCTCCACCCCGACCCACGGCCCGCAGGACTCACTGAGTGGAGTTGGGGGAGATG
TCCAGGAGGCCTTTGCACAAGGTACGAGGAGAAACCTCCGCAATGACTTGCTGGTGGCTG
CTGACTCCATCACCAACACCATGTCCTCCCTGGTGAAGGAGCTCCATTCAGGTTAGCCCC
AGAGCGGCCAGGACACAGGAAGCTCAGGCGCAGAGGCGGAGGAGCAAGCTGGCACCGAGA
AGACAAGGGAAGGTCTTCCCCCCAGAGGCACATTCCTGTCCGTCTTTCTGCTGCACACCT
GGACCAAGCTTGCAGGCTGCCAGACTCACTCAACCTCCAGAGAGAGGAGCCAAGCCTATG
GGAAGTGGGGAGGGACTGCCTGAGGCCGCAGCTGGTGGGCCTCCTGCATGTACTAGCATC
CGCATTCCTCCCTCAGGGCATGGTCTCATCTCTGCATCAGG
>ENSMUST00000205419.1 cdna chromosome:GRCm38:7:34640182:34648744:-1 gene:ENSMUSG00000030499.9 gene_biotype:protein_coding transcript_biotype:processed_transcript gene_symbol:Kctd15 description:potassium channel tetramerisation domain containing 15 [Source:MGI Symbol;Acc:MGI:2385276]
TCCCTTAACCGGCTGACGATGTTTAATAAGCCGTCTCTTCAACGGCACGGAGCCCATTGT
CCTAGACAGTCTCAAGCAACATTATTTCATCGACCGCGATGGGGAGATTTTCCGCTACAT
ACTGAGTTTCCTGCGGACGTCAAAACTGCTGCTTCCAGATGACTTCAAGGACTTCAACCT
GCTGTATGAGGAGGCAAGGTACTACCAGCTGCAGCCCATGGTGCGTGAGCTGGAGCGCTG
GCAGCAAGACCAAGAGCAAAGACGTCGCAGCCGGGCCTGCGACTGCCTGGTGGTACGGGT
CACCCCTGACTTGGGTGAACGGATCGCACTCAGTGGTGAGAAGGCCCTCATTGAGGAGGT
CTTCCCGGAGACTGGAGACGTCATGTGCAACTCTGTCAATGCTGGCTGGAACCAGGACCC
CACACACGTCATCCGTTTCCCTCTCAACGGCTACTGTAGACTCAACTCAGTGCAGGTCCT
AGAAAGGCTGTTTCAGAGAGGGTTCAGCGTGGCCGCATCCTGCGGGGGTGGTGTGGACTC
TTCCCAGTTCAGCGAATATGTTCTTTGCCGGGAAGAGCGGCGACCACAGCCTACCCCAAC
TGCTGTCCGGATAAAGCAGGAGCCCCTGGACTAGGCGCTGCCTCGGTGCCCACCTAAGAC
CCCTCAGTCCTGGGGCAACCCCAGGGACATGGAAATAGCGCTGAGGAGTTCTGCCTGTTT
GTGCTTCACAGTGGGCACAAGAC
>ENSMUST00000182234.1 cdna chromosome:GRCm38:12:15728097:15729095:1 gene:ENSMUSG00000098158.1 gene_biotype:processed_pseudogene transcript_biotype:processed_pseudogene gene_symbol:Gm4804 description:predicted gene 4804 [Source:MGI Symbol;Acc:MGI:3646648]
ATGGTGAAGGTCGGTGTGAACGGATTTGGCCTTATTGGGCGCCTGGTTACCAGGGCTGCT
GTCTGCTCTTCACGTGGCAAAGTAGAGATTGTTGCCATCAACGACCCCTTCATTGACCTC
AACTACATGGTCTACAGGTTCCAGTATGACTCCACCCATGGCAAATTCAATGGCACAGAC
AAGGCGAGAATGAGAAACTTGTCATCAATGGGAAGCCCATCACCCTCTTCTAGGATCGAG
ACCCCGCTAACATCAAATGTGGTGATGCTGGTGCTGAGTATGTCATGGAGTCTACTCGCA
TCTTCACCACCATAGAGAAGGCCGGGGTCCACTTGAAGGGTGGAGCCAAAAGGGTCATTA
TCTCTGCCCCTTCTGCCAATGCCCCCATGTTTGTGATAGGTGTGAACCACAAGAAATATG
ACAACTCACTCAAGATTGTCAGCAATGCATCCTGCACCACCAACTGCTTAGCTCCCCCAA
GCCAAGGTCATCCATGACAACTTTCGCATTGTGAAAGGGCTTATGACTATGGTCCATGCC
ATCACTGCCACTCAGAAGACTGTGGATGGCCCCTCTGGAAAGCTGTGGCGTGATGGCCTT
GGGGCTGCCCAGAACATCCTCCCTGCATCCACTGGTGCTGCCAAGGCTGTGGGCAAAGTC
ATCCCAGAGCTGAACGGGAAGCTCACTGGCATGGCCTTCTGGGTTCCTACCCACAATGTG
TCCATCATGGATCTGATGTGCCTCCTGGAGAAACCTGCCAAGTATGAAGACATCAAGAAG
GTGGTGAAGCAGGCATCTGTGGGCCCACTGAAGGGCATCCTGGGCTACACTGAAGACCAG
GTTATTTCCTGTGACTTCAACAGCAGCTCCTAATCTTCTACCTTTGATGCCGGGGCTGGC
ATTGCTCTCAATGACAACTTTGACAAGCTCATTTCCTGGTATGACAATGAATACAGCTAC
AGCAACAGGGTGGTGAACCTCATGGCCTACAAGGAGTAA
>ENSMUST00000194034.1 cdna chromosome:GRCm38:9:108359844:108362862:1 gene:ENSMUSG00000032612.14 gene_biotype:protein_coding transcript_biotype:retained_intron gene_symbol:Usp4 description:ubiquitin specific peptidase 4 (proto-oncogene) [Source:MGI Symbol;Acc:MGI:98905]
GGGATACATTTCCTTTAATTCTTGCACTCAGAAGAGGTAGAGTTCTTTGATTTCAAGACC
AGTTTAGTCTACATAGTGAGTTCCAAGCCAGTCTACATAGTGAGACCTTATCTCAGAAAC
AAACAATTCCTGACAGAAGGTTCTTTCTCCTGGGTTCTTTCTCTTTAGCCTTCTGGTGCT
GAGCCATGTTGCTTCCAGGACTGTCCAGATGTCCACCACCGCTCCTTCACCTTTGCCTCT
CTTGCTTACAGGTTGTGGAGCATGGCCTGTTTGTCAAGCACTGCAAAGTGGAAGTGTATT
TGCTGGAGCTGAAGCTCTGTGAGAACAGTGACCCCACCAATGTGCTAAGTTGCCATTTTA
GCAAAGCAGACACCATTGCAACTATTGAGAAGGAGATGAGGAAGCTCTTCAACATCCCTG
CAGAACGTGAAACACGGCTTTGGAACAAATACATGAGCAACACCTATGAGCAGTTGAGCA
AGCTAGACAACACTATCCAGGATGCTGGGCTGTACCAGGGTCAGGTGCTAGTAATTGAGC
CCCAAAATGA
>ENSMUST00000131131.1 cdna chromosome:GRCm38:17:6740837:6742821:-1 gene:ENSMUSG00000052397.8 gene_biotype:protein_coding transcript_biotype:processed_transcript gene_symbol:Ezr description:ezrin [Source:MGI Symbol;Acc:MGI:98931]
TAACAAGCGGATCCTGCAGCTCTGCATGGGGAACCATGAGCTGTACATGCGCCGCAGGAA
GCCCGACACCATCGAGGTGCAGCAGATGAAGGCCCAGGCTCGGGAGGAGAAGCACCAGAA
GCAGCTAGAGCGACAGCAGTTGGAAACCGAGAAGAAGAGGCGAGAGACGGTGGAGAGAGA
AAAGGAGCAGATGCTCCGGGAGAAGGAGGAGCTGATGCTTCGGCTGCAGGACTACGAGCA
GAAGACCAAGAGGGCGGAGAAAGAGCTCTCCGAGCAGATTGAGAAGGCCCTCCAACTGGA
GGAAGAGAGGAGGCGAGCCCAGGAGGAGGCTGAACGTCTGGAGGCCGACCGCATGGCCGC
CCTGCGGGCCAAGGAAGAACTCGAGAGACAGGCGCAGGATCAGATAAAGAGCCAGGAGCA
GCTGGCTGCAGAGCTGGCAGAGTACACGGCCAAGATCGCACTGCTGGAGGAGGCGCGGAG
GCGCAAGGAGGACGAGGTAGAAGAGTGGCAGCACCGGGTGAGTGAACCCCAGAAACCAGG
CATGGCCGTGGGGTACGTCTTAGGAGGGTGCAGGCCACACCACAAGTTTCAGGAACCTCT
TAACAACCCTCTGCAGATGGCTTCTCTGTTCATGAGACAGAAA
>ENSMUST00000177152.1 cdna chromosome:GRCm38:2:101562125:101576125:-1 gene:ENSMUSG00000027165.16 gene_biotype:protein_coding transcript_biotype:protein_coding gene_symbol:B230118H07Rik description:RIKEN cDNA B230118H07 gene [Source:MGI Symbol;Acc:MGI:1915420]
GAACAGGATATAAGCACCAGCGTTCCATCTTATGATCCTTCTGTGGACCTACCGCTCACC
TCTGAGATACTTGGAGATGAAGTTCAGCCCTTCTTTCTCGATGAAGAATTTGATTATGAC
AATGTGACTCTCACTCCTAAGTTTACTGCTGGAGAGATAGCAACCATCCAAGAGCTATCT
AAGCAAAAGAGAGTGGGTTCCGGTACAAACGTGTGCGAACTCCATGACTGATGTCTCTGG
GTTTAGTTTTATTTTGTTCACACTCAAGCGACATTAGAATAAAGCATATGTCAACT
>ENSMUST00000093040.12 cdna chromosome:GRCm38:7:27168424:27178896:-1 gene:ENSMUSG00000053291.15 gene_biotype:protein_coding transcript_biotype:protein_coding gene_symbol:Rab4b description:RAB4B, member RAS oncogene family [Source:MGI Symbol;Acc:MGI:105071]
GCGGGAGGGGGGGGGGCGGTGAAGGCGGAAGTGGCGGCGCCGGGTCCAGAAGTGGAAAGG
AGCTGAGGCTGCAGCCCGAGTGGAGCGGCTGCCAGCCGAGGAACAGGCGCGGCTGCGGCG
CCATATTGCGGCCCTCAGCGGTCGCCACTGAGCCATGGCCGAGACCTACGACTTCCTCTT
CAAATTCCTGGTGATTGGCAGTGCTGGAACTGGCAAATCATGTCTTCTCCACCAGTTTAT
TGAGAATAAGTTCAAACAGGACTCCAACCACACTATCGGCGTGGAGTTTGGATCCAGGGT
GGTCAACGTTGGGGGGAAGACTGTGAAACTACAGATTTGGGACACTGCTGGCCAGGAGCG
GTTTCGGTCGGTGACGCGGAGTTATTACCGAGGGGCAGCTGGAGCCCTGCTGGTGTATGA
CATCACCAGCCGGGAGACATACAACTCACTCGCTGCTTGGCTAACTGATGCCCGGACACT
GGCCAGCCCCAACATCGTGGTCATCCTCTGTGGCAACAAGAAGGACCTGGATCCCGAGCG
TGAGGTCACTTTCCTAGAGGCTTCTCGCTTTGCTCAGGAGAATGAGCTGATGTTCCTGGA
GACCAGCGCTCTCACGGGTGAGAATGTGGAAGAAGCTTTCCTCAAGTGCGCGCGCACCAT
CCTCAACAAGATCGACTCAGGTGAACTAGACCCAGAGAGGATGGGTTCAGGCATTCAGTA
TGGCGACATATCCCTCCGCCAGCTGCGGCAGCCTCGCAGCGCCCAAGCCGTGGCCCCTCA
GCCCTGTGGCTGCTGAGATGTGCAGAACCAGCTCACCTGTTCTTCTGGACCAGCCCTGCC
CGAAGGCTGGGGCTCAGAACCAGGCCCCAAGAGGCCAGGCCCCAATCTGCCCCAGTCTCA
GAAAAGTTACTCCATCCCCCATCCCCCTTCGCTGGCCTGGTGGGGCCTGGCTGTGGGGCA
AGATTGAGCCACAGGGGAAAGGGGACCCCATACCTGCTGCTGCTTCCTCTGCCTTGGCTA
ACTCTAGTCCCCCTGAGCCCCAAACCCTACCTGAAGAACTCCCAAAGCTTGAGACCAGGG
CCGTTTGGCCCCAACTTCCTGCCTGGCCCCGCTGTTGCAAGTCTGTTATTTATTACCTGG
AGGCCTGTTCCATCCTGTCCTGGTCCTCCATAAAGCATTGTTTACACCTGTG
>ENSMUST00000160218.1 cdna chromosome:GRCm38:7:6415175:6432093:1 gene:ENSMUSG00000093536.7 gene_biotype:protein_coding transcript_biotype:protein_coding gene_symbol:Smim17 description:small integral membrane protein 17 [Source:MGI Symbol;Acc:MGI:4365374]
GTCTGCGCAGCCCAGCCGCAGTCCTTGCAGCTTCAGCTCTGCAGTGCCTGCAAGGGTCTG
ATTGGGGAGGGTTTTGAATCCTGTACCCGAGGAACCCTGCAGGACACTGGAACAGGAGAA
GTAAAAGAAAGCCTGCCTTGGAAGCCACGCCTCCTCCTGAGGAGATGCAGAGCCTCAGGA
CTGAGCAGACACAGGGACTACTGCCTCGGGACAGCAGGGCCTGGGAGAAGCCATGCCACT
CCACCTTCCCCAAGGACTGGGAGGCTGTGGAGGTTGGGGCCTCCAGCTGTGACAGTGATG
AGAAAGATCTGTCCTCCCAAGAGACTGGGCTATCTCAGGAATGGAGCTCAGTAGAAGAAG
ATGACGAGTCAGAGGACTCCCAGGGCTTTGTGGAGTGGTCCAAGGCTCCACAGCAAACAA
CCATCGTGTTGGTAGTGTGTGTGCTGTTCTTATTCTTGGTATTAACTGGGATGCCCATGA
TGCTTCACATTTAACTATCACAACAGCTGCTGTATGGAGACATGAGCCCTGTGTCACGTT
AAGGAACTGTCCTGGCTAGAAACCAGGAATGGATACTGAGTATTAAGAAATGCTTTTCAC
ACATCCATTGAAAGATTTATTTTTAATTCTGAATATGTGTGTGTATCTTTGCGTGTGTAT
GTGCTATTGTGAGTGCAGTGCCTGCGGAGGCCAGCAGAGGGAGTTTGAGCCCCTGAAGCT
AAAGTTGTAGGCAATTGTGAGCTGCCTTAATGGGTGCTGGGAACAGAGCTCTGGTTCTCT
ACAAGAGCAGTAAGTACCCTTAAATGCTGAGCTGTGTCTATAGCTTCATAAGTTTTTTTT
CCCATAAAACTTTTTATTAAGAGGTTTCTGTACTTCTAAAATTTATTTAAATGAATATAT
AATTGATTATAAAAACATTATTTTGTTTACTATTGAGAAGTTTTGTATACTGCTGGGCAA
GAAAAAAAACCTGTGAATTAATTGGAAGACATTCTGAATTGGAAGACATCTCTTCAGAGA
AGCTGAAAAGTGTGCAACTTAGGATCAATGTTGAAACACCTCCCTATTTTTTAAAATTAT
CATTGTATAATTTAACATTTTGCTTGCCTGTGTTTTTTTGTACCATGTTTGCACCTGGTT
CCTGTGGAGGCCAGAAGAAGGTGTTGGATCTCTTAAAATTGGAGTTACAGATGGCTGTGA
GCCACTATGTGGGTGCTGGGAGCTGAACCTGGATCTTTTGGAAGAGCAGCCAGTACTCTT
AAATGTGGAGCCATCTTCCCAGCCCCATTTTTCATAACACCTTCAGTGTATACAGTCTTT
CCATATAGACTTCCTTTTCTTGCTATTTTATATAAGGACACTTGCCTCTCTATCTTGATG
TGTTAAGTTGGTGCTATTTTTGTGAAGTTGTGGTCTCATGGCTTAACTTGACATCTTTGA
GAGATCTGAGTAATTTTTTTTTTATGCTTTTGAATAATTTCTGTAGCTTGAGAAGTATCA
GGTCCTTGGCAGATTAAAAGAGTTTACTGTGGCTGGAGAGATGGCTTCATGGTTTAGAGT
GCATATCACCCTTGCAGTTTGCTTCCTGGCAACCGTATCAGGCAGCTCACAACTCCAGCT
CCAGGGGCTCAGACTCCCCCTGCTGGCCTCCGGGGACATTGCATGCATATGTGCATACCC
ACCCATAGTCCTCCCCCCCAACACACATATAATTAAAAAATAAATCTTAATTTTTTTAAA
CAAAAGAATTCACCAGTAATCAATTCTGAGATTTGTGAGAGGGAAATCTCAGAAGATGAG
ATGATGTTTAGAAAGCAGTTTGAATTATTATATGCCATTACTATGACAATTCTATCTTGG
TAGCTTAGGAATACTTTTTTACTTCTTGGATTCATTTTGATGATTTATAATAATCTTTTA
TCCTCTAGAGAGTTCTTCATTCTGTAGGTCTTTTGAGACTATAAGCTTAATTATGAACAC
TATTTTTATAATTAAACAAAAAGGTTCTCTGCATTTTTTCCCATCACTCTTTTCCTTTGA
ACTCGCCGTTGTGGCTTCCTTGTTATTTATTTGCTTTTACCAAACACTTATCTGGCGTTT
GTTACTGTCTTTCCAAAGATCTAGTGTCTGGCTTTATTTATATTTATTTATAATTTATAA
AATTATAAATATCTGTATTACTTCTTTTGTTATTTTTGATATGTTACACACTGTCCTTAG
TTCTGGCTACCTTTATTTCTTGTTTACCTTTTAAGTGGCATAGTTAGTTTACATTCTCTC
TATATTTGCAATAACATACTTAATAATAAAAAGATCCTTCTGGATATAACCTTAGCCACG
TCTTAACATTATATAATCTACATCCTTGCTTATCTTGACTTTTTTTTGGATCAGTCCTAG
TAAATGCTTCAAAGTCCAGTGGTTTAGTTTGTTTTCTGTCTAAAAATATTTTTGCAGGGT
GGGGGTGCTAGGCTCAGTGGGTAAGAGCGCTTGCTCTGCAAACATGGGGACCTCAGTTTG
AATCCCGGGATCCACATAACACACATGCTGTAATCTCAGCACTGGGAGGCGGGGTTAGGT
GGTGGCAGTGGCTATGGCTCACTGGCCAGCCAGCCTTAACAAAAGGGCAAGGTTCTAGTT
TAGTGAGAGACCCTGCCCCTAGGCAATGGGGTGGAAAGCAATGGAGGAAGACATCCCATG
CCTTGCTCTGATTTCCACAAGCACACGCATGGGTGAACACATGCATATTCCCATGCGTGC
AACCAACCCACCCGCACCCCCGCCCCCGCCCCCTACGCACAAAAGGAAATGGAGTCGTCT
AATTTTTCTGTTCAGAGAATGTAACCTATAATATATTTGCTTCCAAAACATTTTGTGAAG
CTTCAACTATGACCAAGAACGTGTCCAGACTTTATAACTGTTTGAAGGATGTTTAAGATG
TAGACTAGAGAACCATGTGTGTCTGTCAACCCGGCCTCATTACCGATGTAGCGCAGCTTC
CCCGGCTGCTGGGCATTGGACATCCGTTCATTTAACGCAACAGTGCACTTTTATAGTATT
TACCTTACCTACGCAATAATTGCATAATTCAATACTAACAAGTCCAGAACTATTGTAACT
TGCTGATTACATGACTTATGTAGAACACCAAGCACACCAGCATATAGTAATCACTCAATA
AATGCCAGTTTAAACCA
>ENSMUST00000135351.1 cdna chromosome:GRCm38:19:11587964:11593015:-1 gene:ENSMUSG00000024679.10 gene_biotype:protein_coding transcript_biotype:retained_intron gene_symbol:Ms4a6d description:membrane-spanning 4-domains, subfamily A, member 6D [Source:MGI Symbol;Acc:MGI:1916024]
CCCGTTGGAGTGCTTCATAGGCTCCAGATACTAACACTGCAGCTATTCTATACTTGCAAG
CTGACTTGACAATGTTTTTGTCTTCCCCGAGCAGTTTGCCATCTCTGGAATTCTGTCTAT
TGTCACAGAGAAAAAGATGACTAAGCCTTTGGTTCACAGCAGCCTAGCCCTGAGCATCCT
GAGTGTCCTCTCTGCTCTTACAGGCATCGCTATTCTCTCTGTCAGTTTGGCTGCTTTAGA
GCCTGCCTTGCAGCAATGTAAGCTGGCTTTCACACAACTAGACACAACCCAAGATGCTTA
TCATTTCTTTAGCCCTGAGCCATTAAACAGCTGCTTCGTGGCCAAAGCTGCTCTGACTGG
AGTCTTTTCACTGATGCTAATCAGCAGTGTGTTGGAGCTTGGCCTGGCTGTCCTCACTGC
CACACTGTGGTGGAAACAGAGCTCCTCTGCTTTCTCTGGG
>ENSMUST00000153373.1 cdna chromosome:GRCm38:16:36851593:36856435:1 gene:ENSMUSG00000022837.13 gene_biotype:protein_coding transcript_biotype:processed_transcript gene_symbol:Iqcb1 description:IQ calmodulin-binding motif containing 1 [Source:MGI Symbol;Acc:MGI:2443764]
ACCCTTTCAGAACAAAGGGCATAATAAGACAAATCTGATGGAATCCAATACTCAATCCTG
TCCACTTCCTATCCAGATCTAAACGAACAAAGATGATGTTGGAGCTAAATAGGCAGAAGG
AAGAAGAAGACCTCAGATTAAAATTGCAACTTCAAAGACAGAGAGCAATGAGGCTTTCAC
GAGAGTCACGCTTGAACATGCTTGAAATAATTCATCCAGGT
>ENSMUST00000159212.8 cdna chromosome:GRCm38:1:165875423:165913283:-1 gene:ENSMUSG00000026565.18 gene_biotype:protein_coding transcript_biotype:protein_coding gene_symbol:Pou2f1 description:POU domain, class 2, transcription factor 1 [Source:MGI Symbol;Acc:MGI:101898]
GTGCAGTCAGCCATTCCCCAGACCCAGCTAATGCTGGCTGGGGGACAGATAACTGGGCTC
ACGTTGACCCCAGCCCAGCAACAGTTACTGCTACAGCAGGCGCAGGCCCAGGCCCAGCTC
CTGGCCGCTGCAGTGCAGCAACACTCCGCCAGCCAACAGCACAGTGCTGCTGGGGCCACC
ATCTCAGCCTCCGCCGCCACACCCATGACGCAGATCCCCCTGTCTCAGCCCATACAGATT
GCACAGGATCTTCAACAATTGCAACAGCTTCAGCAGCAAAATCTCAACTTGCAACAGTTT
GTGTTGGTGCACCCAACCACCAACCTGCAACCAGCACAGTTTATCATCTCACAGACCCCC
CAGGGCCAGCAGGGTCTCCTGCAAGCGCAAAATCTTTTAACGCAACTACCTCAGCAAAGC
CAAGCCAACCTCCTACAGCCACAGCCAAGCATCACCCTCACGTCCCAGCCTACCACCCCA
ACTCGCACAATAGCAGCAGCCTCAGTTCAGACACTTCCACAGAGCCAGTCAACACCAAAG
CGAATTGACACTCCCAGCTTGGAGGAGCCCAGTGACCTTGAGGAGCTTGAGCAGTTTGCC
AAGACTTTCAAACAAAGACGAATCAAACTTGGATTCACTCAGGGTGATGTTGGGCTCGCT
ATGGGGAAATTATATGGAAATGACTTCAGCCAAACCACCATCTCTCGCTTTGAAGCCTTG
AACCTCAGCTTTAAGAACATGTGCAAGTTAAAGCCCCTTTTAGAGAAGTGGCTAAATGAT
GCAGAGAACCTCTCATCTGATTCTACAGCATCTAGCCCAAGTGCTTTGAATTCTCCAGGA
TTGGGGGCTGAGGGCTTGAATCGTAGGAGGAAAAAACGCACCAGCATAGAGACCAACATC
CGTGTGGCCTTAGAGAAGAGTTTCATGGAGAATCAAAAGCCTACCTCGGAAGACATCACC
TTGATTGCTGAACAGCTCAATATGGAAAAGGAGGTGATTCGTGTTTGGTTTTGTAACCGC
CGCCAGAAGGAGAAAAGAATCAACCCGCCCAGCAGTGGTGGGACCAGCAGCTCACCTATC
AAAGCAATTTTCCCCAGCCCAGCCTCATTGGTGGCAACCACTCCAAGCCTTGTGACAAGC
AGTACGGCAACTACCCTCACAGTCAACCCTGTCCTCCCTTTAACCAGTGCTGCTGTGACT
AATCTCTCTCTTACAGGCACTACAGACTCGACGTCCAACAACAACACGGCCACGGTGATT
TCCACAGCACCCCCTGCTTCCTCAGCAGTCACATCCCCTTCCTTGAGTCCCTCTCCCTCT
GCCTCGGCCTCCACCTCAGAGGCCTCCAGTGCCAGTGAGACCAACACGACACAGACCACC
TCCACGCCTCTTCCCTCCCCTCTCGGAGCCAGCCAGGTGATGGTGACCACGCCCGGCTTA
CAGACAGCAGCCGCCGCTCTCCAAGGAGCGGCACAGTTGCCAGCAAACGCCAGTCTTGCT
GCTATGGCTGCTGCTGCGGGACTCAGCCCAGGCCTCATGGCACCCTCACAGTTTGCTGCT
GGAGGTGCCTTACTCAGTCTCAGTCCGGGGACTCTGGGCAGTGCTCTCAGCCCAGCCCTA
ATGAGCAACAGTACACTGGCAACGATTCAAGGATTGCTTCATGGATTGGAGAACTTTCTA
ACCAAAAATTTTAAAAGAAAAAAAAAAAAAAAGAAACAAAAACAGACAGACAAAACTAAG
TGAAA
>ENSMUST00000080175.6 cdna chromosome:GRCm38:7:27810813:27818669:1 gene:ENSMUSG00000030604.9 gene_biotype:protein_coding transcript_biotype:protein_coding gene_symbol:Zfp626 description:zinc finger protein 626 [Source:MGI Symbol;Acc:MGI:1918413]
ATGGCTGTGAAGGAAGAAACAGACTGGCCGAGCCCAGATTTGGAGGCAGATTATGATGCT
GAAAATGTATTTCCAGAAAATCATAGTTATAATAGAAATTCACCCAAACAGGACATAAGA
CAATCAAGTAAAACTTTTGACTTTAGGGGCTCCAGGTTTAGTGATGGCCCTAAATGTAGT
ACATTCCAAGGACTGCAGGGTTGTCAGGAAGGAGATGCTGGCCAGCAGGTTACTAAGAAG
GAAGGAGTGCCTCCTTACACCTGCCAGACTCTTGCTCACAGCTTACAAAAACCATATGAA
TGTAAACAGTGTGGGAAGTGCTTCAATTGTAGTTCAACTCTTAGTCAGCATCAGAGTGTT
CATGCTGGAGAGAAGCCCTATGAATGTAAGGAATATGGGAAGGTCTTCAGACTCCCCCAA
CAGCTCACAAGGCATCAGAAATCTCACAGTAGTGAGAAACCTTTTGAGTGTAATGAATGT
GGAAAGGCTTTTCATCTTCCTCACCTGCTTCAGAACCATAAAACCACTCATACAGGTACA
AAAGCATTTGAATGTGAGGAGTGTGGGAAGATCTTCAACCGTGTCTCCAACCTTGTTGCA
CACAGGATTATTCATGCTGACGTAAAACCATATAAATGTAATGAGTGTGGGAAAGCCTTT
AAACGTCGCTCATACTATATGCAACATCAGAAAATTCATTCTGGTGAGAGACCCTTTCAG
TGTAAGGAGTGTGGGAAGGCCTTCATTTTTCTGGCTCACCTCAATGGACACCAGATGATT
CATACTGGAGAGAAACTCCTCCAACAGCTTACAAGA
>ENSMUST00000184379.1 cdna chromosome:GRCm38:7:14756555:14756924:-1 gene:ENSMUSG00000098508.1 gene_biotype:unprocessed_pseudogene transcript_biotype:unprocessed_pseudogene gene_symbol:Ranbp2-ps2 description:RAN binding protein 2, pseudogene 2 [Source:MGI Symbol;Acc:MGI:5010229]
CTGGCTCTTCAGAGACAAGCAGGTCTCCAAAGAGTGTATTTGAAGGCTTAGTCACCAAAA
AGGATGGAGAGTGGAAGTGTGCTGTTTATTCTCTACAAAAAGAGAGCTCTTTCCAAAAAT
GTGTGGCTTGTGAAGCCTCCAAGCCAACTCATAAGCCACATGAAGTTCCTTCAGCTTTCA
CAGAGGGCTAAAAGTCACAGTCAAGTGAATCTGCAGGAAGTCAAGTGGAACAGAATTCAA
AACTAACTTTCCAGAAAAGAACTTTAAAGTTGTCCTTTCAGAGCAAATTTAAATTTGGGC
ATGTGGATCCAGAAAAAAACACCTTCCTTTGCCTTTTAGGGTGGCTCAAATACAGAATTT
AAGTCAATCA
>ENSMUST00000140181.1 cdna chromosome:GRCm38:11:115475954:115489062:1 gene:ENSMUSG00000057219.11 gene_biotype:protein_coding transcript_biotype:processed_transcript gene_symbol:Armc7 description:armadillo repeat containing 7 [Source:MGI Symbol;Acc:MGI:2679719]
GATAGACCCCCACGTCGGGCGGCTAGGCTACTTGCAGGCGCTGGTCACAGAGTTCCAGGA
AACCGAGAGCCAAGGTAAGAGGTGTAGCGTGGGCACGAGGGACCCAGGAGGGTTCTGACG
GCAGCCGCCGCCGCACAGGTCCGACCCCAGGGCTGCTTCCCATTGCAGATGCCAAGGAGC
AAGTCCTCGCCAACCTCGCCAACTTCGCTTATGACCCGGGCAACTACCAGTACCTACGGC
AACTACAAGTCCTGGACTTATTCCTTGATTCTCTGTCGGAAGAGAATGAAACCCTAATCA
AGTTTGCTATTGGGGGGCTCTGCAACCTGTGCGCGGACAAGGCCAACAAGGAGCACGTCC
TGCAGGCGGGGGGCCTCCCGCTCATCATCGGCTGCCTGTCCAGTCCTGACGAGGAGACGG
TGCTGTCTGCTGTCACCACTCTCATGTACCTGAGCTCGCCAGGCTCCCGCTCCCATCCCG
AGCTGACCTCCCTGCCCGTGGTCCAGTGCATGCTGCGCTTCTCCATCTCTGCCAGCACAC
GGCTCCGGAACCTGGCCCAGATATTCCTAGAGGACTTCTGCTCGCCGAGCCAGGTGGCTG
AGGCCCACAGCCAGCAGGCCCATTCTGCCCTGGGGATCCCACTGCCAAAGACTGAGGCCC
CA
>ENSMUST00000025312.12 cdna chromosome:GRCm38:17:36185572:36190220:-1 gene:ENSMUSG00000054128.16 gene_biotype:protein_coding transcript_biotype:protein_coding gene_symbol:H2-T3 description:histocompatibility 2, T region locus 3 [Source:MGI Symbol;Acc:MGI:95959]
GTTGAGAGCAGGTACTTAGAAGATGCAATAAAACTCTCTGAGATTGCAAGTTACAAAGTC
CAGGACTTTATACAACTTCAGATTTCCCTAACATGAGGATGGGGACCATGGTGCCTGGCA
CCCTCCTGATCCTCCTGGCTGCCTCACAAGGCCAGACCCAGACCTGCCCAGGCTCACACT
CGCTGAGGTACTTCTACACCGCCTTGTCCCGACCTGCAATCAGCGAACCGTGGTACATAG
CTGTGGGCTACCTGGATGACACTCAGTTCGTGCGCTTCAACAGCTCAGGGGAGACTGCGA
CATATAAGCTAAGTGCGCCATGGGTGGAGCAAGAGGGGCCCGAGTATTGGGCGAGAGAGA
CAGAGATCGTCACAAGCAATGCACAGTTTTTCCGCGAGAATCTGCAGACTATGCTGGACT
ACTACAACCTGAGTCAAAATGCAGCAGACACGGCAGCAGAGATCACCAGAAGCAAGTGGG
AGCAGGCTGGTTATACAGAGCTCCGTAGGACCTACTTGGAGGGCCCATGCAAGGATTCCC
TGCTCAGATACCTGGAGAACAGAAAAAAGACACAGGAGTGCACAGATCCTCCAAAAACAC
ACGTGACCCATCACCCCAGACCTGAAGGTTATGTCACCCTGAGATGCTGGGCCCTGCGCT
TCTACCCTGCTGACATCACCCTGACCTGGCAGTTGAATGGGGAGGAATTGATTCAGGACA
CGGAGCTTGTGGAGACCAGGCCTGCAGGGGATGGAACCTTCCAGAAGTGGGCAGCTGTGG
TGGTGCCGCTTGGGAAGGAGCAGAAATACACATGTCATGTGTACCATGAGGGGCTGCCTG
AGCCTCTCACCCTGAGATGGGAGCCTCCTCAGACCAGTATGCCCAACAGGACCACTGTTC
GTGCTCTCCTTGGAGCTATGATCATCTTAGGTTTTATGAGCGGAAGTGTTATGATGTGGA
TGAGAAAGAACAATGGTGGAAACGGAGACGATAACACTGCTGCATATCAGAATGAGAGGG
AACACTTGTCCCTGAGCCCTCGGGCTGAATCTGAGGCACTCGGGGTGGAAGCTGGGATGA
AGGATCTTCCTTCTGCCCCACCATTGGTCTCCTGACAATGTCTTGTTACTTCTTCTACTG
CAGGCAAGGACAGCTTCTCTCTTGTCTCTGGATACTTGAAAAGGTGACACCTGGGAGCCT
GGGATTGGGGCTGAGGCAAACTGGAAAGGACTGGGTCACTGGGCCTTTCCTATTTAAACC
TTTGAACGAGAGGAAGGCCTTTGAGATGTTTTCACATTGACTGCCCTGACTCTTGTTCTT
CATCTTGGGACAGCTGCCACATGGGACTGAGTCACTAGTTCTGACTTCTGAACAGTGGAA
TCACTTTGGGCAGCCGTGCCTGCCGTTTTATGCTTTTGACTATGCATACAATGGGAAAAT
CTGGAGAGCACAGCCTGCCCCTGCACACCAAGACTCAGACCCTACATTAGCTGTCATCCC
TTGCACAGCCAACCTTCCTGGTCCTCAGGCATTGGGGGACATCTTCATCCTGTCAGCTCC
ACGCTGTCCTGGGCGTGTGTCTCCTCACACGGCACAGTGTGTCTACTCATTTCCACACTG
AACATGAGAATCAGAATGTGGATGTCAGGCAGTGGTGGGCAGGCCATTAATCCTAGCACT
TGGGAGGCAGAGGCAGGCAGATTTCTGAGTTCGAGGGCAGCCTGGTTTACAGAGTGAGTT
CCAGGACAGACAGGGCTACACGGAGAAACTCTATCTTGGGGGGAAAAAAAAGACAGAAAG
AAAAAAAAAAGAATCTGAATGTGGAGGCTGGAGAGAAGTCTCAGTGGTTAAGAGCACTGA
GTTCTTTTCCTGAGGCCCTGAATTCAATCCCCAGCAACCACATGGTGGCTCACAACCATA
TGTAATAGCATGCAATGCCTTCTTCTGGTGTGTTGGAAGTCACCTACAGTGTACTCACCT
ACATGAAATAAATGAATCTTAAGAAAAGTATGAGTGTGAACTCCTTGACCTGAGCAGTTC
ACTTGTGGGTAAATTAAAGGATTGAGAATATCTGAGTATTGTGGAGGAAATAAATGGCAG
CATGGAGGACCTTC
>ENSMUST00000102919.3 cdna chromosome:GRCm38:2:25428703:25448540:1 gene:ENSMUSG00000026944.18 gene_biotype:protein_coding transcript_biotype:protein_coding gene_symbol:Abca2 description:ATP-binding cassette, sub-family A (ABC1), member 2 [Source:MGI Symbol;Acc:MGI:99606]
AGCGGGGCCCGGCGGGGCGCGCAGAGGACAGGGCCGCGGCGCTGAAGCGGCGGAGCGCGG
CCCGGCCATGGGCTTCCTGCACCAGCTGCAGCTGCTGCTCTGGAAGAACGTGACGCTGAA
GCGCCGGAGCCCGTGGGTCCTGGCTTTTGAGATCTTCATCCCGCTTGTCCTCTTCTTCAT
CCTGTTGGGACTGCGGCAGAAGAAGCCCACCATCTCTGTGAAGGAAGCTTTCTACACCGC
AGCACCGCTGACATCAGCCGGCATCCTGCCCGTCATGCAGTCGCTTTGCCCTGATGGCCA
GCGTGATGAGTTTGGCTTCCTGCAATATGCCAACTCCACGGTCACCCAGCTTCTGGAACG
CCTCCACCGTGTAGTGGAGGAGGGCAATTTGTTCGACCCAGTGCGACCCAGCCTGGGCTC
AGAGCTCGAGGCTCTGCGCCAACGTCTGGAGGCCCTCAGCTCAGGCCCTGGCACCTGGGA
GAGTCACTCAGCCAGACCTGCAGTTTCATCCTTCTCTCTGGACTCGGTGGCCAGGGACCA
GAGAGAGCTTTGGCGTTTCCTGATGCAGAACCTGTCACTGCCCAACAGCACGGCCCAAGC
CCTCCTAGCTGCCCGTGTGGACCCTTCCGAGGTCTATCGCTTGCTTTTTGGTCCTTTGCC
TGACCTGGATGGAAAGTTGGGTTTCCTTAGGAAGCAGGAGCCCTGGAGCCGCCTGGGTAG
CAATCCTCTGCTCCAAATGGAGGAGCTGCTGCTGGCTCCTGCCCTTTTGGAACAGCTCAC
ATGTGCTCCAGGTTCTGGGGAACTGGGCCGGATTCTTACCATGCCTGAGGGTCATCAGGT
AGACCTTCAGGGCTACCGGGATGCTGTGTGCAGTGGGCAGGCTACAGCTCGTGCCCAGCG
CTTCAGCGATTTGGCCGCTGAGCTCAGGAACCAGCTGGACACAGCCAAGATTGCTCAGCA
GCTGGGCTTCGATGTCCCCAACGGCTCAGATCCCCAGCCACAGGCACCGTCCCCACAGAG
CCTGCCGGCACTCTTAGGGGACCTGCTGGATGCCCAGAAACTTCTGCAGGATGTGGATGT
CCTATCAGCCCTTGCCCTGCTGCTGCCTCAAGGTGCCTGTGCTGGCCAGGCCTCTGCACC
TCAAGCCAGCAGCCTGAATGGCCTGGCCAACAGCACCGGGATAGGTGCAAATTCAGGTTC
CAACACCACTGTTGAGGAGGGCACCCAGTCACCTGTCAGCCCAGCCTCTCCTGACACTCT
GCAAGGGCAGTGCTCAGCCTTTGTGCAGCTCTGGGCTGGCTTGCAACCCATCTTGTGTGG
CAACAACCGCACCATCGAGCCTGAAGCGCTTCGGAGAGGCAACATGAGCTCCCTGGGTTT
TACAAGCAAGGAACAGCGGAACTTGGGCCTTCTAGTGCACCTCATGACCAGCAACCCCAA
AATCCTGTACGCACCAGTGGGCTCTGAAGCGGACCGCGTTATCCTCAAGGCAAATGAGAC
CTTTGCCTTTGTGGGCAACGTTACACACTACGCCCAGGTCTGGCTCAACATCTCCACAGA
GATCCGAAGCTTCTTGGAGCAAGGCAGGCTGCAGCAGCATCTGCAGTGGTTACAGCAGTA
TGTAGCTGATCTTCAGCTACACCCTGAAGCAATGAACCTGTCCCTGGAGGAGCTGCCACC
TGCTCTGCGCCAGGACTTCTCACTGCCTAATGGCACAGCCCTCCTGCAACAGCTTGACAC
AATAGACAACGCAGCCTGTGGCTGGATCCAGTTCATGTCCAAGGTGAGTGTGGACATCTT
CAAGGGATTTCCTGATGAGGAGAGCATCGTGAACTACACTCTCAATCAGGCCTACCAGGA
CAATGTCACAGTGTTTGCCAGCGTGATCTTCCAGACACGGAAGGACGGCTCCCTCCCTCC
ACATGTACATTACAAGATTCGCCAGAATTCAAGCTTCACTGAGAAAACCAATGAGATCCG
CCGTGCTTATTGGCGTCCAGGGCCCAACACCGGTGGTCGCTTCTACTTCCTCTATGGCTT
CGTCTGGATCCAGGACATGATGGAGCGCGCCATCATCAACACATTTGTGGGGCATGACGT
GGTCGAACCTGGCAACTACGTGCAGATGTTCCCATACCCCTGCTACACCCGTGACGACTT
CCTGTTTGTCATTGAACACATGATGCCATTGTGCATGGTGATCTCCTGGGTCTACTCTGT
GGCCATGACCATCCAGCATATTGTGGCAGAGAAAGAGCACAGGCTCAAGGAGGTGATGAA
GACGATGGGCCTGAACAACGCCGTGCACTGGGTGGCCTGGTTCATCACGGGCTTTGTGCA
GCTGTCTATCTCCGTGACAGCTCTGACCGCCATCCTCAAGTACGGCCAGGTGCTCATGCA
CAGCCACGTGCTCATTATCTGGCTCTTCCTTGCCGTCTACGCTGTGGCCACTATCATGTT
TTGCTTCCTGGTGTCTGTGCTGTACTCTAAGGCTAAGTTGGCCTCAGCCTGTGGCGGTAT
CATCTACTTCCTGAGCTACGTTCCCTACATGTATGTAGCGATCCGCGAGGAGGTAGCCCA
TGACAAGATCACTGCCTTCGAGAAGTGCATTGCGTCCCTGATGTCCACAACAGCCTTTGG
CCTGGGTTCCAAGTACTTTGCACTGTATGAAGTGGCAGGAGTGGGCATCCAGTGGCACAC
GTTCAGCCAGTCCCCAGTGGAAGGAGATGACTTCAATCTGCTCCTTGCTGTCACCATGCT
TATGGTGGACACGGTGGTCTACGGCGTGCTCACTTGGTACATTGAGGCTGTGCACCCAGG
TATGTATGGGCTGCCCCGGCCCTGGTACTTCCCGCTACAGAAGTCCTATTGGCTGGGCAG
TGGGCGGACAGAAGCCTGGGAGTGGAGCTGGCCATGGGCACACACACCGCGCCTCAGCGT
TATGGAGGAGGACCAGGCCTGTGCCATGGAGAGCCGGCACTTCGAGGAGACCCGCGGCAT
GGAGGAGGAGCCCACCCACCTGCCCTTGGTCGTCTGTGTGGACAAGCTCACCAAGGTCTA
TAAGAATGACAAGAAGATGGCCTTAAACAAACTGAGCCTCAATCTGTATGAGAATCAGGT
GGTCTCTTTCCTAGGCCACAACGGGGCCGGCAAGACCACGACCATGTCGATCCTGACTGG
ACTGTTCCCACCCACGTCGGGCTCAGCCACTATCTATGGGCACGACATCCGCACCGAGAT
GGATGAGATCCGCAAGAACCTGGGCATGTGCCCACAGCACAACGTGCTCTTTGACCGGCT
CACGGTGGAGGAGCACCTCTGGTTCTACTCACGCCTCAAAAGCATGGCACAGGAGGAGAT
CCGCAAAGAGACGGACAAGATGATTGAGGACCTGGAACTCTCTAACAAGCGGCACTCACT
GGTGCAGACGTTGTCTGGAGGCATGAAGCGCAAGCTTTCGGTAGCCATTGCCTTTGTGGG
TGGCTCTAGAGCCATTATCTTAGACGAGCCCACGGCTGGCGTGGACCCCTATGCTCGCCG
TGCCATCTGGGACCTCATTCTGAAGTACAAGCCGGGCCGCACTATCCTCCTGTCTACCCA
TCACATGGATGAGGCTGACCTGCTGGGGGATCGCATTGCCATCATCTCCCATGGGAAGCT
CAAATGCTGTGGCTCTCCCCTCTTCCTCAAGGGAGCCTATGGCGATGGGTACCGCCTCAC
ATTGGTCAAGCAGCCTGCAGAACCTGGCACCTCCCAAGAGCCAGGGCTGGCTTCCAGCCC
CTCAGGTTGTCCTCGGCTGAGCAGCTGCTCGGAGCCGCAAGTGTCCCAGTTCATCCGCAA
GCATGTGGCTTCCTCCCTGCTGGTCTCAGACACGAGCACCGAGCTCTCCTACATCCTGCC
CAGCGAGGCCGTCAAGAAGGGGGCCTTCGAGCGCCTCTTTCAGCAACTGGAACACAGCCT
GGATGCGCTCCATCTGAGCAGTTTTGGGCTGATGGACACAACTCTGGAGGAGGTGTTCCT
CAAGGTGTCTGAAGAAGATCAGTCACTGGAGAACAGCGAGGCTGATGTGAAGGAGTCCCG
GAAGGATGTGCTGCCTGGGGCAGAGGGCCTGACAGCTGTGGGGGGTCAAGCTGGCAACCT
GGCTCGGTGCTCAGAGCTGGCACAGTCACAGGCATCGCTGCAGTCTGCATCCTCTGTGGG
CTCTGCCCGTGGGGAGGAGGGCACCGGCTACTCTGATGGCTACGGTGACTACCGTCCCCT
CTTTGACAACTTGCAGGACCCAGACAATGTCAGCTTACAAGAGGCAGAGATGGAGGCCCT
GGCTCAGGTGGGCCAGGGCAGCCGCAAACTCGAGGGCTGGTGGCTGAAGATGCGGCAGTT
CCATGGGCTCCTGGTGAAGCGCTTCCACTGTGCTCGTCGGAACTCCAAAGCTCTCTGCTC
TCAGATTCTGCTGCCTGCCTTCTTTGTCTGTGTGGCCATGACTGTGGCGTTGTCTGTCCC
TGAGATTGGTGACCTACCTCCACTGGTCCTGTCACCCTCTCAGTACCACAACTACACCCA
GCCCCGTGGCAACTTTATCCCTTATGCCAATGAGGAACGCCAGGAGTACCGATTACGGCT
GTCACCTGATGCCAGCCCCCAGCAGCTGGTGAGCACATTCCGGCTGCCCTCTGGTGTGGG
TGCCACTTGTGTGCTCAAGTCTCCTGCCAACGGCTCCCTGGGACCCATGCTGAACTTAAG
CAGTGGAGAGTCCCGCCTGCTGGCGGCACGGTTCTTCGACAGTATGTGCCTGGAGTCCTT
CACACAGGGGCTGCCACTGTCCAACTTCGTGCCACCTCCGCCCTCACCCGCCCCTTCTGA
CTCACCCGTGTCCCCAGATGAGGATTCACTGCAAGCCTGGAACATGTCCCTGCCACCTAC
TGCTGGGCCAGAGACGTGGACGTCGGCGCCTTCTCTGCCACGCCTAGTGCATGAGCCAGT
CCGCTGTACCTGCTCTGCACAGGGCACGGGGTTCTCATGCCCCAGCAGTGTGGGTGGACA
CCCACCCCAGATGAGAGTGGTCACAGGTGACATCCTGACTGACATCACTGGCCACAATGT
TTCTGAGTACCTGCTCTTCACCTCTGACCGTTTCCGACTACACCGATATGGAGCCATCAC
CTTTGGTAATGTTCAGAAGTCTATCCCAGCATCCTTTGGTGCCCGGGTCCCTCCTATGGT
GCGGAAGATTGCAGTGCGGAGGGTGGCTCAGGTGCTCTACAATAACAAGGGCTACCACAG
CATGCCCACCTACCTCAACAGCCTCAACAATGCCATTCTGCGTGCAAACCTACCCAAAAG
CAAGGGCAATCCAGCAGCCTATGGCATCACCGTCACCAACCACCCCATGAACAAGACCAG
TGCTAGCCTCTCCCTGGATTACCTACTGCAGGGCACAGATGTGGTCATCGCCATCTTCAT
CATTGTGGCCATGTCCTTCGTGCCAGCCAGCTTTGTGGTCTTCCTTGTGGCAGAGAAATC
CACCAAGGCCAAACACCTGCAGTTCGTCAGCGGGTGCAACCCTGTCATCTACTGGCTGGC
CAACTACGTGTGGGACATGCTCAATTACCTGGTCCCAGCCACCTGCTGCGTGATCATCCT
CTTTGTCTTTGACTTACCTGCCTACACATCACCCACCAACTTCCCCGCGGTGCTCTCCTT
GTTCCTGCTCTATGGGTGGTCCATCACACCCATCATGTACCCAGCCTCCTTCTGGTTTGA
GGTCCCTAGCTCAGCCTACGTGTTCCTCATCGTCATCAACCTCTTCATCGGCATCACAGC
CACGGTGGCCACTTTCCTTCTGCAGCTTTTTGAGCATGACAAGGATCTGAAGGTTGTCAA
CAGTTACCTGAAAAGCTGCTTCCTCATCTTCCCCAACTACAACCTGGGCCACGGGCTCAT
GGAGATGGCCTACAATGAGTACATCAACGAATACTACGCCAAGATTGGCCAGTTTGACAA
GATGAAGTCCCCGTTCGAGTGGGACATTGTCACACGTGGACTGGTGGCCATGACAGTCGA
GGGCTTCGTGGGATTCTTCCTCACCATCATGTGCCAGTATAACTTCCTACGGCAGCCACA
ACGCCTGCCTGTGTCTACTAAACCTGTGGAAGACGATGTGGATGTGGCTAGTGAGCGACA
GAGAGTGCTCCGTGGCGATGCTGACAATGACATGGTCAAGATTGAGAACCTGACCAAGGT
GTACAAGTCTCGGAAGATTGGCCGGATCCTGGCAGTGGACCGCCTTTGCCTGGGTGTGCG
CCCTGGAGAGTGCTTTGGGCTCCTTGGTGTCAATGGTGCAGGGAAGACCAGCACCTTCAA
GATGCTGACTGGAGATGAGAGCACAACTGGGGGAGAGGCCTTTGTCAATGGACACAGCGT
GCTCAAGGACCTGCTCCAGGTACAGCAGAGCCTTGGCTACTGCCCGCAGTTTGATGCCCT
GTTTGATGAGCTCACGGCTCGTGAACACCTGCAGCTGTACACGCGGCTGCGTGGCATCCC
CTGGAAGGATGAGGCACAGGTAGTGAAGTGGGCCCTAGAGAAGCTGGAACTGACAAAGTA
TGCAGACAAGCCAGCTGGCACCTACAGTGGAGGCAACAAACGGAAGCTTTCCACAGCCAT
TGCCCTCATTGGGTACCCTGCCTTCATCTTTCTAGATGAGCCCACCACTGGCATGGACCC
TAAGGCCCGGCGCTTCCTGTGGAACCTCATTCTGGACCTCATCAAGACGGGACGTTCGGT
GGTGCTGACGTCACACAGCATGGAGGAGTGTGAGGCTCTGTGCACACGCTTGGCCATCAT
GGTGAACGGGCGGCTGCGCTGCCTGGGCAGCATCCAGCACCTTAAGAACAGGTTTGGGGA
TGGCTACATGATTACTGTAAGGACCAAAAGCAGCCAGAACGTGAAGGACGTGGTGCGGTT
CTTCAACAGGAACTTCCCAGAGGCCATGCTCAAGGAAAGACACCATACGAAGGTGCAGTA
TCAGCTCAAGTCAGAGCACATCTCGCTGGCTCAGGTGTTCAGCAAGATGGAGCAGGTGGT
GGGTGTGCTGGGCATCGAGGATTACTCAGTCAGCCAGACCACCCTGGATAACGTGTTTGT
GAACTTTGCGAAGAAGCAGAGTGATAATGTGGAGCAGCAAGAGGCTGAGCCCTCGTCCTT
GCCGTCCCCCCTTGGACTGCTCAGCCTGCTGAGGCCCCGCCCCGCACCCACAGAGCTCCG
GGCATTGGTGGCTGATGAGCCAGAGGACCTGGACACAGAGGATGAAGGCCTCATCAGCTT
CGAGGAAGAGCGGGCCCAGCTCTCCTTCAACACTGATACGCTCTGCTGACCATCAAGAGC
CACATCAGGGATGCAGCTGTGTGGGGCAGATGTCAGGCGGTGGCCGTGGCCCCTAGTCAC
ACATGCCAGGCCCTGGAAAGGCAGGTTCAGGACCAAAGGGCTCCTGCCCTCCTCCCAACT
ACCATCCTCCCCGAATTGTGCCAAAGGCTGGCCTGGCCCTGGGCTGCACATACCCTCACC
CTGCTTTGCCTTAAAGCCTTGGGTCCTGGCCCAGCCCCTTACCCTGCCCAGCACCATCCA
CCTTCCCAGGGTGACATGGGCTGCCCCAAGTATCCTGTGACTCTTCTCTGCAGCGGCCGC
AAGTCTACCCAGGCCAGCATCTTGCACAGATGTCTTTTCATGGACACCCTTGACTGCAGT
TGGGGATGGGGCAGCTTGCCTATTTATTTTGCTTTAAGAGCCTCCCTCACTTGGCTGTGG
TACAGAAGTTAGGCTACCATGGGAAGCCGTGAATGTGGCTGCCTCAGCCCTGGTGGAATG
ACAGGAACGGAGAAGCTGGGCTTGCTGGCTAGGGGAGGGGCCACTGTTCCCTCCCTACCC
CCTCAATCTGCCTTTGCTCTCCCGTCCAGCTTGGCCCTTCCTGCCACCCACATGGGAGCA
GGACTTTGTATATAGCACACAGATGTTTGTTTTCAATAAATAAGCAAAAAGCA
>ENSMUST00000203339.1 cdna chromosome:GRCm38:6:83053147:83053885:-1 gene:ENSMUSG00000068329.12 gene_biotype:protein_coding transcript_biotype:processed_transcript gene_symbol:Htra2 description:HtrA serine peptidase 2 [Source:MGI Symbol;Acc:MGI:1928676]
CGTTAGTGAAGGCAAGGGAGCAGGATGAGGTGGAAGCTGCAGTGTAATGGGTACTTTCCC
CATCCCAGGCACCCTTTCTCCGGCCGTGAAGTCCCCATCTCAAACGGATCAGGATTCGTA
GTGGCTTCAGATGGGCTCATCGTTACCAACGCCCACGTGGTGGCTGATCGGCGCCGAGTA
CGAGTGAGGCTGCCTAGCGGGGATACTTATGAGGCCATGGTCACAGCTGTGGATCCCGTA
GCAGACATTGCCACACTGAGGATTCAAACCAAGGAGCCTCTTCCCACACTGCCCCTCGGC
CGCTCTGCTGATGTCCGGCAAGGGGAGTTTGTTGTTGCCATGGGAAGCCCCTTTGCACTG
CAGAACACGATCACATCTGGTATTGTCAGCTCTGCTCAGCGCCCAGCCAGGGACCTGGGA
CTCCCTCAAAACAACGTGGAATACATTCAGACCGATGCAGCTATTGATGTGCGTCCTGAT
ATGAGGGAAATTAGGTGCTAAGGTTGGAATTGGGGAGAACAGCTGTTGGGTATGAGCACC
AACTGACACGTGGTGGTGACTGGGCCTGTATCAGAGGTTGGGCTGCAAAAGGCAGCCTCT
CTAGTTCATGTGCTAGGAATGGAATTTGAAAAATTTCCCTACACCCTGTT
>ENSMUST00000176820.7 cdna chromosome:GRCm38:2:92367314:92369661:-1 gene:ENSMUSG00000040434.16 gene_biotype:protein_coding transcript_biotype:processed_transcript gene_symbol:Large2 description:LARGE xylosyl- and glucuronyltransferase 2 [Source:MGI Symbol;Acc:MGI:2443769]
CCCCTGGTCTCCTGGATCCCCAACAAACACTACTCTGGCCTCTATGGGCTAATGAAGCTA
GTACTTCCCAGCATCCTGCCTCCCAGCCTGGCCCGAGTCATCGTCCTGGATACCGACGTC
ACTTTCTCCTCTGACATTGTGGAGCTCTGGGCACTCTTTGATCATTTTTCTGACAAGCAG
GTGGTCGGTCTCGTGGAGAACCAGAGCGACTGGTACCTGGGCAACCTCTGGAAGAACCAT
AGGCCCTGGCCTGCCTTGGGCAGGGGATTTAACACAGGACATCTTCAATGCGGTCATCAA
GGAGCACCCCCATCTGGTGCACCCCCTGCCCTGTGTCTGGAACGTGCAGCTGTCAGACCA
CACTCGGGCTGAGCGCTGCTACCTGGAAGCAGCTGACCTCAAAGTGATCCACTGGAATTC
ACCAAAGAAGCTTCGAGTGAAGAACAAGCACGCAGAATTCTTCCGTAATCTGCACTTGAC
CTTTCTGGGGTATGATGGGAAGCTACTGCGAAGA
>ENSMUST00000087638.3 cdna chromosome:GRCm38:19:20601961:20643462:1 gene:ENSMUSG00000053279.6 gene_biotype:protein_coding transcript_biotype:protein_coding gene_symbol:Aldh1a1 description:aldehyde dehydrogenase family 1, subfamily A1 [Source:MGI Symbol;Acc:MGI:1353450]
CAGAACCAATTTGCTGAGCCTGTCACCTGTGTTCCAGGAGCCAAACCAGCAATGTCTTCG
CCTGCACAACCTGCAGTCCCTGCCCCACTGGCCGACTTGAAGATTCAACATACCAAGATC
TTCATAAACAATGAATGGCACAATTCAGTGAGCGGCAAGAAATTTCCAGTTCTTAACCCT
GCAACTGAGGAGGTCATCTGCCACGTGGAAGAAGGGGACAAGGCTGATGTTGACAAAGCT
GTGAAGGCTGCAAGACAGGCTTTCCAGATTGGCTCTCCATGGCGCACCATGGATGCTTCA
GAGAGGGGCCGCCTGCTGAACAAGCTGGCTGACTTAATGGAGAGAGATCGTCTGCTGCTG
GCTACAATGGAGGCACTCAATGGTGGGAAAGTCTTTGCCAATGCATACTTGTCGGATTTA
GGAGGCTGCATAAAAGCATTAAAGTACTGTGCAGGCTGGGCTGACAAGATTCATGGTCAA
ACAATACCAAGTGATGGAGACATTTTCACTTATACAAGACGTGAACCTATTGGAGTGTGT
GGCCAAATCATCCCCTGGAATTTTCCAATGCTCATGTTCATTTGGAAGATAGGCCCTGCC
CTTAGCTGTGGGAATACCGTGGTTGTCAAGCCAGCAGAGCAAACTCCTCTCACGGCTCTT
CACCTGGCATCTTTAATAAAAGAGGCAGGGTTTCCTCCTGGCGTGGTAAACATTGTCCCT
GGTTATGGGCCAACTGCAGGGGCAGCCATCTCCTCTCACATGGATGTCGACAAGGTGGCC
TTCACTGGATCAACACAGGTTGGCAAGTTAATCAAGGAAGCTGCAGGGAAAAGCAATCTG
AAGAGAGTCACCCTGGAGCTGGGGGGAAAGAGCCCTTGCATTGTGTTTGCAGATGCCGAC
TTGGACATTGCTGTTGAGTTTGCACACCATGGAGTGTTTTATCATCAAGGCCAATGTTGT
GTCGCAGCATCCCGGATTTTTGTTGAGGAGTCAGTTTATGATGAGTTTGTGAAAAGGAGT
GTTGAGCGAGCTAAGAAATATGTTCTTGGAAATCCTCTGACCCCAGGAATAAATCAAGGC
CCTCAGATTGACAAGGAACAACATGATAAAATACTCGATCTCATTGAGAGTGGGAAGAAA
GAAGGAGCCAAACTGGAGTGTGGTGGAGGACGCTGGGGGAACAAAGGCTTCTTTGTGCAG
CCCACAGTGTTCTCCAACGTGACTGATGAGATGCGCATTGCCAAAGAGGAGATATTTGGA
CCAGTGCAACAAATCATGAAGTTTAAGTCTGTAGATGATGTGATCAAGAGAGCAAACAAT
ACTACCTATGGTTTAGCAGCAGGACTCTTCACTAAAGACCTGGATAAGGCCATCACTGTG
TCATCTGCTCTGCAGGCTGGGGTGGTGTGGGTTAACTGCTATATGATGTTGTCAGCCCAG
TGCCCCTTCGGTGGATTCAAGATGTCTGGAAATGGAAGAGAACTGGGTGAACATGGTCTT
TATGAATACACTGAGCTCAAGACAGTCGCAATGAAGATATCTCAGAAGAACTCCTAAAGA
AGCCAGCAGAGTAAAGAGAAACTCTCAGCAGTGGCTACACATCTCCTATAGTAACCAGCA
TAGTCGTGTTTTATTATAATTTCTTCTCCAGTTGATTTCTTAAGCAAAAGGAATTCATCA
GTGTTACTGTCACTCATAAAAAACATGTGGCTTAATCCAACAGATTCATTCACCTTCTAA
TATGTGACCCCAGTTCTTATCCAAGAATAGAAGGATAGATATAAGCGCAAGCTCTCTGTA
ACTCCGTCATGACCAGGTGCTTTCCATTGTAGCTACTTATCTAACATACTCATTTGGTGA
GGAGGACTAGTTGTGACTTAAGCTCTGTCCCTCAGTGACTCCTTGAAGTACTCACCACAC
ATAATGACTGCAGAGTCAGCTGCTCTGTTCCCCAGGTGTTGTGAAATATTTTCTAGAATG
TCATGCCTGCTTGTCAAATGAAATGCCTAGCTGTAATTAGAACGCAAAGCTTAATAAAGG
CACCCTTGCATGA
>ENSMUST00000146431.2 cdna chromosome:GRCm38:11:78465750:78471622:1 gene:ENSMUSG00000020829.9 gene_biotype:protein_coding transcript_biotype:nonsense_mediated_decay gene_symbol:Slc46a1 description:solute carrier family 46, member 1 [Source:MGI Symbol;Acc:MGI:1098733]
CGAGGTGCTAGCCCCTCCGTGTTTGCGCATGGAGGGGCGCGTGAGCTCCGTGGGCTCGCC
CCACAGTTTCCTCAACGCTCCCGTGCTTTTCCGCGGCCCCGTGGAGCCCCTAGTCTTCCT
GGCCAACTTTGCCCTGGTTCTGCAGGGACCGCTCACCACACAGTACCTTTGGCACCGGTT
CAGCACGGAGCTCGGCTACAATGGCACCCGCCACCGGGAGAACTGTGGGAACCAAAGCGC
GGATCCCCTCATGAAGGGTACGGATTGCTCTTCCTGTCATTGGTCACGACGCCTGTCATC
CGGGCCAAGCTTTCCAAGCTGGTGAGCGAGTCGGAGCAGGGTGCTCTGTTCTCTGCTGTG
GCCTGTGTGAATAGCTTGGCCATGTTGATGGCCTCCGGCATCTTCAACTCCATCTACCCG
GCCACTCTGAACTTCATGAAGGGCTTCCCCTTCCTCCTGGGAGCTGGCCTCCTCTTCATT
CCAGCCATTCTGATTGGGGTACTGGAAAAGGTTAATCCACACCCGGAGTTCCAGCAGTTT
CCTCAGAGCCCCTGATCTGCCCGAAGCCATGAGGAGCAATGGACCCACACTGACGATGTA
TGCCTAAAGCCCAGCACACCAGCCACCTCGGAATCCGTCCTTGACCACAGTCTATCCACC
CTTGACCTCAGCCTTGGCAGTACTCACTCTGGAAAGGGAGTTCAAGCCAGTTATGAGCAA
CACCTACTCTCTGACTGAGCCAATCTCTG
>ENSMUST00000176847.7 cdna chromosome:GRCm38:17:26199436:26207786:-1 gene:ENSMUSG00000073433.10 gene_biotype:protein_coding transcript_biotype:processed_transcript gene_symbol:Arhgdig description:Rho GDP dissociation inhibitor (GDI) gamma [Source:MGI Symbol;Acc:MGI:108430]
AACGCGGAGTTTTGTGGGGGCAGCCACGCTGGGAGTGGGGGAGGAGAGAGCAAGAGAGAG
TGGGTGTTCATCCTGTCGCCAATCCAGGGGCATTTAACAAAGGCACCCAAAGACTGGGGG
GTCTTACTTGGGCGCATTCATGGCCCAGTAGGTGACATCATCTGTGATCCAGGGGTTGCT
GGGCAGACACCCTGACATGATGGGATCATGCGGCCCGTGCTGGCTGCTGAACTTCAGTCC
TCTTGGCTGACAAGGATGGGGAGTCAACTCCATCAGATGAGGTGCTGGACGAAATTGTAC
CAGAGTACCAGGCCCCTGGGAAGAAGAGCATGCTGGCAATCTGGCAACTGGACCCCGGGG
ACGTGAGCTTGGTCAAGTACAAGCAGGCGCTGCTGGGACCCCTGCCACCCATTATGGACC
CCAGCCTGCCCAACGTGCAGGTGACTAGGCTGACACTGCTGACGGAGCAGGCTCCAGGGC
CTATCATCATGGACCTTACAGGAGACCTAGATGCACTGAAAAACCAGGTGTTTGTCCTGA
AGGAGGGCATTGAATACAAGGTGAAGATCACCTTCAAGGTCAACAAGGAGATTGTCAGTG
GCCTCAAATGTCTGCATCACACCTATCGTCGGGGACTGCGTGTGGACAAGGCCATCTTCA
TGGTGGGAAGCTACGGCCCCAGAGCCCAGGAGTATGAATTTGTGACTTCAGTGGAGGAAG
CACCAAGAGGAGCATT
>ENSMUST00000190802.1 cdna chromosome:GRCm38:9:105459660:105527319:-1 gene:ENSMUSG00000032570.17 gene_biotype:protein_coding transcript_biotype:processed_transcript gene_symbol:Atp2c1 description:ATPase, Ca++-sequestering [Source:MGI Symbol;Acc:MGI:1889008]
AGTAGATGGGAACATTCTCTGCCCCCCACTGACCAATTCACGGCATCATCCGCAGGAGAC
AAAATGACTAACTTTAGATATTAACTATTATTTCTAAAACCACAGTATGGGTTTTCATCC
AGGATGGTAGGTAGTATGGACACCAGTTTGAAGATGGTCCTAGAGTTGAGCCATTTTCTT
TGACCTGAAGGGCTTCTTTCCTCTTCTTCTGGGCTGGTGCTGAGTCTCCTGAAAGAGCAG
AGCATGAGAAGGAGATGAGACGAAGGCTGTGCAGCTCCACGGATGTGCTCTGAAGTCCTT
CTCAAACAGTTGCACGATTTCAAAAGATCCCTAATGTTGAAAATGAGACAATGATCCCTG
TACTGACGTCAAAGAGAGCAAGTGAGTTAGCAGTCAGTGAGGTTGCAGGCCTTCTCCAGG
CTGATCTTCAGAATGGCTTAAACAAATCTGAAGTTAGTCATAGGCGAGCCTTCCATGGTT
GGAATGAATTTGATATCAGTGAAGATGAACCATTATGGAAGAAGTATATTTCTCAGTTTA
AAAATCCCCTTATCATGCTGCTCCTGGCGTCTGCGGTCATCAGCATTTTAATGCGCCAGT
TTGATGATGCCGTCAGTATCACTGTGGCAATAGTAATTGTCGTCACTGTGGCCTTTGTTC
AGGAATATCGTTCAGAAAAATCTCTAGAAGAATTGAGTAAACTTGTGCCACCAGAATGCC
ATTGTGTGCGTGAAGGAAAACTGGAGCATACACTTGCCCGAGACTTGGTTCCAGGTGACA
CAGTTTGTCTCTCTGTGGGGGACAGAGTTCCTGCGGACTTACGCTTATTTGAG
>ENSMUST00000130046.1 cdna chromosome:GRCm38:14:47087135:47089101:1 gene:ENSMUSG00000021838.16 gene_biotype:protein_coding transcript_biotype:processed_transcript gene_symbol:Samd4 description:sterile alpha motif domain containing 4 [Source:MGI Symbol;Acc:MGI:1921730]
ATCAAACAGCATTTACTCTGCAAAATTCTGACTCCGTGCCTCGGGCCTGGGACATAAGGG
GCTGAAGAAGACACATACAGTCCTTTCTAACAGAGCTTATATTTCAATCGGGTCCTCCAT
CTAAGACTGCTTACAGACAACCTGATCAGCAATGAACCACGCCATCATGGAAGGCGCACC
AGAACGGAATCAGATCCAGATACTGACCCTACTATTTTGCTTTGTGGCTTCTTGAAAGGC
ACCATGGCCTCATGCACAGACCCACAGTCGTGGCTTTGGGCAGTCCAACTCCCTCCCAAC
AGCCAGCTCTGTGGGCAGCGGCATGGGCAGACGGAACCCACGACAGTACCAGATCGCATC
TCGGAATGTCCCTTCCGCCCGCCTTGGTCTCCTGGGCACCAGTGGATTTGTCAGCTCCAA
CCAGCGCCACACCGCTGCCAACCCCACCATCATGAAACAAGGAAGACAGAACCTCTGGTT
TGCCAACCCTGGGGGCAGCAACAGCATGCCCAGCCGCACCCACAGCT
>ENSMUST00000160109.1 cdna chromosome:GRCm38:3:95847443:95853632:-1 gene:ENSMUSG00000015748.13 gene_biotype:protein_coding transcript_biotype:nonsense_mediated_decay gene_symbol:Prpf3 description:pre-mRNA processing factor 3 [Source:MGI Symbol;Acc:MGI:1918017]
GTTTTTTTGTCCCATTGGAGCTCTCATTCTCCATTTTCTCCGAAATGGCGCTGTCTAAGC
GGGAGCTGGATGAGCTGAAGCCATGGATAGAGAAGACGGTGAAGAGAGTGCTGGGCTTCT
CAGAGCCCACAGTGGTCACTGCAGCCTTGAACTGTGTGGGGAAGGGCATGGACAAAAAGA
AGGCGGCTGATCACCTGAAACCTTTTCTTGATGATTCCACTCTCCGATTTGTGGATAAGC
TGTTTGAGGCTGTGGAGGAAGGCCGAAGCTCAAGGCATTCCAAGTCTAGCAGTGACAGAA
GCAGAAAGCGAGAGTTAAAGGAGTTCCAGGAAGCGCTCGCCCCTGGCTGAGGATATGTCC
TTGCAAAACACGAGCCCTCCTAGTGAAGAGGGGATGTCACCCAAAGCCTACCACCGGAGG
TGTTTGGTGATGACTCTGAGATCTCAAAGGAATCATCGGGGGTAAAGAAGCGGCGGATAC
CCCGTTTTGAGGAGGTAGAAGAGGAGCCAGAGGTGATCCCTGGACCTCCATCAGAAAGCC
CTGGCATGCTAACAAAGCTCCAGATCAAACAGATGATGGAAGCAGCAACACGACAAATCG
AGGAACGGAAAAAACAGCTGAGCTTCATCAGCCCCCCTGCACCTCAGCCAAAGACACCTT
CTTCTTCCCAACCAGAGCGACTTCCCATCGGCAACACTATTCAGCCCTCCCAGGCCGCTA
CCTTTATGAACGATGCCATTGAGAAGGCGAGGAAAGCTGCCGAGCTGCAAGCCCGAATCC
AGGCCCAGCTGGCGTTGAAG
>ENSMUST00000207812.1 cdna chromosome:GRCm38:19:26748189:26774254:1 gene:ENSMUSG00000024921.17 gene_biotype:protein_coding transcript_biotype:protein_coding gene_symbol:Smarca2 description:SWI/SNF related, matrix associated, actin dependent regulator of chromatin, subfamily a, member 2 [Source:MGI Symbol;Acc:MGI:99603]
AGGCTGAAGTATGCTTAACTCTTTTAACTTGGCTGGGGCTTTTTAGCACCATATGGGTTC
TTTCGTGACGTCCGGACCCGAAAGAGTGCAGTGTGCCTTTAAGGAAAGAGGTACCTCACC
AAACTTCCCTGTAGTTGTGCCTCACCATTTAGCTGATGAAGAGACTAGCAGCTCGCTGCT
TTGCCGGCTTGTTAATTTTATCCCCACTAACTGTGATTTCCGATAGCCGGCCTGCTGATA
GTGGTAAGGCCATCGAAGACGGCAATTTGGAAGAAATGGAAGAGGAGGTACGGCTTAAGA
AGAGAAAAAGACGAAGAAATGTGGATAAAGACCCCGTGAAGGAAGATGTGGAAAAAGCGA
AGAAAAGAAGAGGCCGCCCTCCGGCTGAGAAGTTGTCACCAAATCCCCCAAAACTAACGA
AGCAGATGAACGCCATCATTGATACTGTGATAAACTACAAAGACAGTTCAGGGCGACAGC
TCAGTGAAGTCTTCATTCAGTTACCTTCCAGGAAAGACTTACCAGAATACTATGAATTAA
TTAGGAAGCCAGTGGATTTCAAAAAGATAAAGGAGCGAATCCGTAATCATAAGTATCGGA
GCCTGGGAGACCTGGAGAAAGACGTCATGCTTCTCTGTCACAACGCACAGACATTCAACT
TGGAAGGATCCCAGATCTACGAAGACTCCATTGTCCTACAGTCAGTGTTTAAGAGTGCTC
GGCAGAAAATTGCCAAAGAAGAAGAGAGTGAGGAAG
>ENSMUST00000037025.14 cdna chromosome:GRCm38:13:47043499:47084600:1 gene:ENSMUSG00000038080.16 gene_biotype:protein_coding transcript_biotype:protein_coding gene_symbol:Kdm1b description:lysine (K)-specific demethylase 1B [Source:MGI Symbol;Acc:MGI:2145261]
GCCGGGACCCTCCTGCTCCCTGGGCCTGTGCGCTCCTCCCACTCCGGGTCACGGCGTGAT
AGGGGCGGAAGCGGCGGCGGCCGAGCTGCTGCAGCTGGCAGTGCGGATCAGGCCGTCCGG
TGCAGCCCGGTGCAGCCCAGGGCAGCATTCGCCCCCTGGCCAGCGCTCTGAGGTTTTCCA
AAGCAATGGCCGCATCTCGAGGGAGGTCAAAGAAGAGAAGCAATTTGGAGCTTTCTCCTG
ATAACCTGCCTTTGAGGAGCTCTGGGCGGCAGGCAAAGAAGAAAGCAGTAGAGATCCCGG
ATGAGGATGAAGATGGTTCGTCGGAGAAGAAGTACCGGAAATGTGAAAAGGCAGGCTGTA
CGGCGGCGTACCCTGTGTGCTTTGCAAGCGCTTCTGAAAGATGTGCCAAAAATGGTTACA
CCTCCCGATGGTATCACCTTTCCTGTGGGGAACACTTCTGCAATGAATGCTTTGACCACT
ACTACAGAAGCCACAAAGATGGGTATGACAAATACAGTGCATGGAAAAGAGTGTGGACCA
GCAACGGCAAGACGGAGCCAAGCCCCAAGGCGTTCATGGCAGACCAGCAGCTGCCCTACT
GGGTGCAGTGCACAAAACCCGAGTGTGGAAAGTGGAGGCAGCTGACCAAGGAGATCCAGC
TTACTCCACACATGGCGAGGACTTACCGCTGTGGCATGAAGCCAAATACTATTACCAAGC
CTGACACCCCCGATCATTGTTCTTTCCCCGAGGATCTGAGAGTGCTGGAAGTTTCCAACC
ACTGGTGGTACCCCATGCTCATCCAGCCTCCGTTGCTGAAGGACAGTGTGGCAGCACCGC
TGCTTTCTGCCTACTACCCCGACTGCGTTGGCATGAGCCCCTCCTGCACCAGCACACATC
GTGCCACCGTCACAGCTGCTACCACAACCACCGGCAGTGCCAGCCCGGGGGAGATGGAGC
CCTCCAAGGCAGCCCCCTCTTCACTTGTCCTAGGCATGAACCGGTACTTCCAGCCGTTCT
ACCAGCCCAACGAGTGTGGGAAAGCGCTGTGCGTGAGGCCAGACGTGATGGAGCTGGATG
AGCTCTACGAGTTCCCAGAGTATTCGCGGGACCCCACCATGTACCTGGCTTTGAGAAACC
TCATCCTCGCACTGTGGTACACAAACTGCAAAGAAGCTCTCACCCCTCAGAAGTGCATTC
CCCACATCATTGTCCGGGGCCTTGTCCGCATCAGATGCGTTCAGGAAGTGGAGAGGATTC
TTTACTTCATGACGAGGAAAGGCCTCATCAACACAGGCGTTCTCACGGTGGCAGCCGGCC
AGCATCTTCTTCCTAAACACTACCACAATAAATCTGTTCTGGTTGTTGGGGCTGGTCCAG
CAGGCTTAGCAGCTGCTAGGCAACTGCATAACTTTGGGATGAAGGTGACTGTCCTGGAAG
CCAAAGACCGGATTGGAGGCCGAGTATGGGATGACAAGTCCTTTAAAGGCGTGGTAGTAG
GAAGAGGACCCCAGATTGTCAATGGCTGTATTAATAACCCAGTAGCACTAATGTGTGAGC
AACTTGGCATCAGCATGCGTAAGTTGGGAGAGAGATGTGACTTAATTCAGGAAGGTGGAC
GGATAACTGACCCCACTGTTGACAAACGCATGGACTTTCATTTTAATGCTCTCTTGGATG
TTGTCTCTGAGTGGAGGAAGGATAAGACTCTGCTCCAAGATGTCCCTTTAGGAGAGAAGA
TAGAGGAGATCTACCGAGCTTTTGTGAAGGAGTCTGGCATCCAGTTCAGCGAGCTGGAGG
GACAGGTGCTGCAGTTCCACCTGAGTAACCTGGAGTATGCTTGTGGCAGCAGCCTGCACC
AGGTGTCTGCTCGCTCCTGGGATCACAATGAATTCTTTGCCCAGTTTGCTGGTGACCATA
CCCTCCTCACACCAGGCTACTCCACTATCATTGAGAAACTGGCTGAAGGACTAGACATTC
GACTCAAATCTCCAGTGCAAAGTATAGATTATACTGGAGATGAAGTGCAGGTTACCACGA
CAGATGGTATGGGGCATTCTGCACAAAAGGTGTTAGTCACTGTGCCATTGGCCATACTAC
AGAGAGGTGCCATCCAGTTTAATCCACCATTGTCAGAAAAGAAGATGAAAGCCATCAACA
GCTTGGGTGCAGGCATCATTGAAAAGATTGCCTTGCAGTTTCCATATAGATTTTGGGACA
GTAAAGTTCAAGGAGCTGACTTTTTTGGCCATGTTCCTCCCAGTGCCAGCCAACGAGGCC
TCTTCGCTGTATTCTATGACATGGACTCTCAGCAGAGTGTGCTGATGTCGGTGATCACAG
GGGAGGCAGTGGCGTCCCTCAGGACCATGGATGACAAGCAGGTGCTGCAGCAGTGCATGG
GCATCCTTCGGGAGCTGTTCAAGGAGCAGGAGATCCCAGAACCCACAAAGTATTTTGTCA
CACGGTGGAGCACAGAGCCATGGATCCAGATGGCATATAGTTTCGTGAAGACCTTTGGAA
GTGGCGAGGCCTATGATATTATTGCTGAAGAAATACAAGGAACTGTCTTTTTTGCTGGTG
AGGCAACAAACAGGCATTTCCCACAAACTGTTACTGGGGCATATTTAAGTGGTGTACGAG
AAGCAAGCAAGATTGCAGCCTTTTAAAAAGAACTTGTATGGACCTAACGTTCTGTATCCC
AAATGGAAGTTTGAAGCCAAGTTAAACTTCAGTTCTGCAAGAGAGGGGACTCTGTGACTC
TATAGTAAAATTGAAATGTTTCTGGTGATAGGAAAATGTAAACCCATTTCACTCTTCTGC
AACCACTGACCCTCAAAACCCTTCCAGGCACTTATCTTTTATTGCATTTTTCCATCTGTC
CTGTGGGTTTCAGAAGGTGACACAGTAGATCATGAAGGCCTTGGTTCTGGATGGGATGCC
CCTCAGGTTGGACATTCTGGTTGGCAGATTACTTTTCATATAATGTGAAACCAGGTAATC
CAGCAGGCGTCACTAGCAAACTTGAGAAAGCCGTGTGCTTTTCTGTGACAATTTATCAGT
ACCTTTACCAATGAGCCTTAATATTTTTACACAGTTCCAATTTTGGGCTTTCCTTAAAAT
TTACAATTCTTTTTTGATACGGATTTTGACGTGATGCTTCTAGGCTATTTTATACTACCT
AAATTTCTTTTCATTTTCAAAACTTAGATTCGGGCATATTTTGATATTTTAGACCTGTAC
AACACTCATCAGCAACACAAGACTCAACCTCTTAACAGTGAATACATATGTGTGCAAACA
TCTCAATGGATACAGGATGTTTTCAAACTACAAAACCATTTTTGAGTGGGCAGCACACTT
GAAATTTAGCAAAAATCTTGTTAAACTTGAAAGCCCCTCTTTATTTTTAAAGTTGAATTT
TACAGTGTCTAATATTTTACATAGTTGTGAGTTTCCCATAGGCAGGTCCACTGGAAAACT
GCACGAAGTCTCAATCATCTTAGTACATACACAGGACATTACTTTATAAGCCATATGTTA
AAAGTCTGAACGTGGCAAAACTTACTCTTCCACTGAAAAGACTGTTTAATAAGCATGGGT
TTTCAGGGTCTTTGGGATGCCTATTCTGCCAAGAAACTTCAGTTGATAGACTAGAAATAT
ACTTTTGTTTTAAAAAGTCTTTAAACAATTCTTCTTTGAATTATATTGGTCTGCTTTTAA
AAGGGAGCTACAAAGGACTTTACAGACACTTTTTGAAATATTAGGTATTTCTGAAATTCA
AATTTAGCTTAAGAAAAGATCTTATACAAAGAATGTACAGTGAAGTGTACTTTAGACAGT
CTAGATACACTCTTCTCCCCTGTCAAAGTACAATATAAAGCCAATGGCAACATATTTAAA
AGTTCATTATTCACTGTACTTAGAGGTTATTTGTTGAGACTCATTGGTACTGATAAGGGA
AGTATTCTGCTTTCAAGTGTAAGTAATTAAAATGTTTAGCATGTGTGAAACGGTAAGTGC
ACAATGTTAAATGGCCCTTCTAAGTCAGTTAGTTTCTAGGCACTTGAGCTTTGTGTGCTA
TTTCAAGTATAAGTGAGTAATTTTCTCCCACTGAGTGACATACTTAGTTTCATATTTGTT
CTAAAGGAACTATGGTACTTTGAGTTATGTTCTCCAATCTCTGAGACTTTTGTTAATGAG
CACAAGTATACTTTGATTTAATAACTACATATCATGAATAATTGGTTATGTAAAACTGCT
TAATAAGTAGACTTTTGCAAATACCCGTAATAAATGGTCATAGCATCA
>ENSMUST00000098935.1 cdna chromosome:GRCm38:8:12278819:12280657:1 gene:ENSMUSG00000074473.1 gene_biotype:protein_coding transcript_biotype:protein_coding gene_symbol:A230072I06Rik description:RIKEN cDNA A230072I06 gene [Source:MGI Symbol;Acc:MGI:3588221]
AGCATTCCCATGGAGTCGCCTGGGAGGGAAGGCGACCCCATGCCGAGCGCAGACTTGGTC
TTTAGCTTGTCCTATGTAATTTTGCGAACTGTTTGAATGTGCTAACGAGGCACGTTATTT
TTAGCCATGTCAGCAAAGGGATCCAATTCCTGCACAGTTGTGCCTCTTGCGTAAGTGATT
TGTTTTCTAAGGACCTTCATGAGAGCCAGAGAAATTTGCCTTCCCTGGAATGAGGCCCTG
CTGACCCTGGGCTCGCCTGGGGCAGAGGGTTGGGCAGTGGGGACCCTAGAGATGGCCCTC
TCTGCAATAGGGGAGTGCCTATAGGGTGCTGCCTGGGAGAGAGGTTCAGAAGATAAAATT
AACATGGCATATGACTGGTTGGAAGTGGGCGTTTTGCAGGAGGGGTGAGGGAGCCTGATA
GGGTTCTGGCCCTGACAGAGGAGCTTATGGGATGAACACTGGAAAATGTACTGCCGCTGT
GTGCTGAGGAGAAAGGTCTGAAGAGCAAGTGGTAGGGGCCAGAGGCAAGGGATGCTACAG
CCAGGCAGTACTCCAGCCTGGATCCCAACAACCTAGGCAGGGAATTATGAAGAGAGACTG
TCTAGTATGGCTGTCCTCTCCTGGTGCAATGAGTGAAGAAGCAGTCTCCCAGGGAGACTG
AGGCAGGACCATGTGGAAGTTGTCACCCAGGGCCAGTGGCCTGGTTTCTGTAGTGATAAA
AGGAAGCTATGAGAGGTAGTGAAAGGAGAGTAGCGGGAGGCAGAGAGAGGGTGGGGCTGC
AGGCTTGGCTACTCCAGAAGAAGGAAGAGTGGTGCCAACTCACTTCTGGGAGAGCAAGGA
CTGTGCAGTTGGGGGTAAGAGACACCCACATATCAGCTTCCTCCTCCCCAGTCCTGGTCT
CCGCAGAAGGAACTAGAGGCATGCCATGCATGGGAGAGGAAGCTTCTACGTGCTCTGGTA
GAGAGGAAAGTGGAAAGAGCCTAGCTAGTACACCACAGCAGCTCCTCAGCGGTCCTCCGA
GAAGGCTCCACGGAGTCAGGGCTTTGCCAGCGAGACAGATCTGGACAGACTGCAGACTCT
CGGGAACTTTCAGACCCTCGGCCTCTTCTTTGTGTAGTTCATCTCTGAGATCAGGGGCCA
GATCGAAGCAAGCACTCAGGCAGGAAATGTTTCTGAATGTGAGTTCTGGCTTTGGCGTTC
AGCCATTTTCCTGTCAAGGCAGTTTTGAACAGAGGGGGATGTTCTAGGGTTGTGAGGTCC
CCAAGGCAAGAGGAAACGGAAGAGAGAGGTATCAGGTCTCTGTGTGAAATGAAATTTTCA
ACTACAAATCGGAAAGCCAGCACTGCAGAGAACCCAGAAGCCTCCAGAAGGGAAAAGGAG
GCCAGGCTCAGAGGCTGGGAGGGGGCAAGGAGGCCAACCCTGAATGAGGAGGTGGACTTC
AAAGCCCCTTCTGAGGCCAGATCAGTGCCCTGCAGCTCCTGGAGGCCTGAGTACCAACAT
GTGGTAGCCATCTCCACACAGGTCCATTGGACCTAAGTTTGAAACGGAGAAAACCCAGCA
GAAATGGAAGATAAGAAAGAGATAAGTTCTTGAAGGATTGCCATAGACAGGGAAGGGCAA
TGTGCTCACAGTAAGCCACTGTTGCAGGCAAATGAAGAAGACACTCAGGGCACATTCATG
CATGTCAACTGACATGTTTGTTAGGATGTCATGTGGAAGTGTGAAGGATGGGAAGCAACC
ATAAAACCCTGCCGCTCTTCCCATGTGTTTATGGCATATGGTCGCAGTTGGAGGTCAGGT
AGATTTCCTCTTTAAAAAATAAAACTGGCATCTAGCTGC
>ENSMUST00000213091.1 cdna chromosome:GRCm38:9:38084528:38085142:1 gene:ENSMUSG00000096167.3 gene_biotype:protein_coding transcript_biotype:protein_coding gene_symbol:Olfr887 description:olfactory receptor 887 [Source:MGI Symbol;Acc:MGI:3030721]
AAGATTACCACTAAACCAGAAGTAGGAGGTAGATGGTTAAGATAGAGGTAGAACTGAGAG
AGTACAGAGGCAATATGGTCATTGCTTCTGTGAATATTATTCCTTAAGAAATGGCTTCAA
TATATTTATGGTTGTTTCTGTACTGCAACTCCCGTAAGATATGGACAGCAAAGGCATTAA
AAATATAATATTGATTTTATTCTTCTCTTCTGGTTCCTAATCTCATGTTAATGTGGAATG
TTGAAGAGGGCTGGGATTTCATTTTAATGTTACTAGTTTTACTGTTCTTACAGATATGAC
CTAAGAAAGAATGGGTTTTGGAAATGACTCTTCGGTGAAAGAATTTATTCTGTTGGGCTT
GACACAGCAACCGGAGCTCCAGCTGCCTCTCTTCTTCCTCTTCTTGGGAATCTATGTGGT
CTCCATTGTGGGGAACCTGGGCTTGATTGTTCTGATTGTTTTGAATCCTCACCTGCACAC
GCCCATGTACTACTTTCTCTTTAACCTTTCCTTTGTTGATTTCTGCTACTCCTCTGTCAT
AACCCCCAAAATGTTAGTGAGTTTTGTGACACAGAACATCATCTCCCATGCAGAGTGCAT
GACTCAGCTCTTTTT
>ENSMUST00000121279.1 cdna chromosome:GRCm38:X:86270712:86272356:1 gene:ENSMUSG00000083830.1 gene_biotype:processed_pseudogene transcript_biotype:processed_pseudogene gene_symbol:Gm8839 description:predicted gene 8839 [Source:MGI Symbol;Acc:MGI:3647576]
GATGCCGAAGGGTCCCAAGCAGCAGCTGCCTGAGTGGATCAGGGACAGCAAGGACACAAG
CCCACGGACAAAGTAGTGAAGAAAGGCAAAACGGACAAGAAGACCAAAAAGACATTCTTT
GAGGAGCTGGCAGTAGAGGACAAACAAGCTGGGGAAGAGGAAAAATTGCAGGAGAGGGAG
CAGCAACAGCAGCAACAAAAGAAAAAGCGAGACACCAGGAAAGGCTGTCAGAATAAGGAT
GTGGACTATGATAGTGTTGAGAGAGTGCTCATGGAGCAACTTAAGCATCTGTCTATGTCA
GCCAGTGATGAGCAAGATGAGGTACCTGCCCCCATACCCCGAGGATGGAAGAGGGCCAAG
GGTGAAAATGTTTTGGAAGCCCTGATTCAGGATGAGAGTGAGGAGGAAGAGGAAGAAGAC
AATCGTGTTCTCAAGCCGCCAAGCCAGAGAAGATTCACATCAATAAAGTCATGGCTGAAG
AGCCACGGCTCAGGAGTAAAAGGGGAAATGAGGAGAAATCAAAAGGGAAAGCCGAGAGTA
AACCTGCTGCTGCAGACCGTGAAGGGGAAGATGTGGAAGACACAGCTAAAGAAAAGGAGC
CTCCTCAGCAAGTGAAGGACAAAGACAAAAAGGAGGCAGAGCAGGGTTCACGGGAAGAGA
AAGAAGAGAAAGGAGAGTTGAAGCAAATGATCCCTATGCCAACGTTAGCAAAAAGGAAAA
AGAAAAAGCTAAAGAAACAGATGGATTATGATCGACACGTGGAGTCATTAAAAGCAGCTA
ATGCTGCAGAAAACGACTTCTCTGTGTCCCAGGCAGAGGTGTCTTCCCGACAGGATCCAT
CCCATAACCAGCCACCAAACTCAGACACTATTGCATATGCCAGCAAGATTTTGCTGAAGG
GGCCCTGATATAGCTGTCTCGTATGAGGCTATGCCAGGGCCTGCAAACACAGAAGGGGAT
GCTCACAGTCACCTATAAGATGGAACACAGGGCCCCCAATGGAGAAGCTAGAGAAAGTAC
CCAAGGAGCTGAAAGGGTCTGCAAACCTATAGGTAGAAAAACAACATGAACTACTCAGTA
CTCCCCAGATCTCCTGTCTGTAGCTGCATATGTATCAGAAGATCGCCTAGTCGGCCATCA
CTGGGAAGAGAGGCCCCTTAGTATTGCAAACTTAATTGCCCCAGTACAGGGGAACGCCAT
GTCCAAGAAGCGGGAGTGGGTAGGTAGGGGAGCTGGGTGGGGGAAGGGTATAGGGAATTT
TCAGGATAGAATTTGAAATTTGAAATGTATATAAAGAAAATATCTAATAAAATATATGAA
AAAAATAAAAGAAAGTACATCTGACATCAAGTTGGAAAAGTTCAACATCTCTGCCCAGGG
CAATGAGCTGTTCACCAATGCTGATCTGTATATATTGGCTGGCCACTGCTATGGGCTGGT
GGGACCCAATGGCAAAGGTAAATCCACGCTTCTGAAGCACATTGTCAACCATTCACTGAG
GATCCCCCTAATATTGATGTGCTTCTGTGCTAGCAGGAGTTAGTGGCTGATTAAACACCA
GCTGTGCAAGCTGTCCTTTGTGCAGACACCAAGCGAATGAGGTTGCTAAAGCAGGCGAGA
AGGCTTCAGGGACAGCCATCAGTTG
>ENSMUST00000126390.7 cdna chromosome:GRCm38:10:18055940:18125132:1 gene:ENSMUSG00000019854.17 gene_biotype:protein_coding transcript_biotype:protein_coding gene_symbol:Reps1 description:RalBP1 associated Eps domain containing protein [Source:MGI Symbol;Acc:MGI:1196373]
GCGGCCGCCGGGCCGAGGCGAAGATGGAAGGCTTGACGCTGAGCGACGCCGAGCAGAAAT
ACTACTCGGATCTCTTCTCCTACTGCGACATCGAGAGCACCAAGAAGGTGGTGGTCAACG
GGCGAGTGCTCGAGCTGTTCCGGGCCGCGCAGCTGCCCAACGACGTGGTCCTCCAGATCA
TGGAGCTTTGTGGTGCAACAAGACTTGGTTATTTTGGAAGAAGTCAGTTCTACATTGCTT
TGAAGCTTGTAGCTGTTGCCCAGTCTGGTTTTCCATTAAGAGTGGAAAGTATAAACACTG
TAAAGGATCTCCCTCTCCCACGATTTGTTGCTTCAAAGAATGAACAGGAATCTCGCCTTG
CAGCCTCCTATTCTTCAGATTCTGAAAACCAGGGCTCTTACTCGGGTGTGATCCCCCCTC
CTCCCGGCAGAGGCCAAGTCAAGAAGGGGCCTGGAAGCCATGACGCGGTTCAGCCTCGTC
CGTCTGCAGAGCAGCAGGAACCTGTGTCTCCAGTAGTTTCACCCCAGCAGTCCCCACCAA
CTTCTCCCCACACATGGAGGAAGCACAGCCGCCATCCCAGTGGGGGGAATAGTGAGAGAC
CTCTTACAGGACCGGGGCCATTCTGGTCTCCTTTTGGTGATGCACAAGCAGGCTCCTCTG
CTGGTGATGCGGTGTGGTCTGGACAGTCCCCGCCTCCACCTCAAGACAACTGGGTCAGTT
TTGCAGATACTCCACCAACCAGTGCTCTTTTAACCATGCATCCTGCTTCTGTCCAGGACC
AGACGACAGTACGGACTGTAGCCTCAGCTGCAACTGCCAATGAGATCCGTAGGCAATCCA
GTAGTTATGAGGATCCCTGGAAGATAACAGATGAGCAGAGACAGTATTATGTAAATCAGT
TTAAGACCATTCAGCCTGACCTAAACGGATTTATCCCAGGATCTGCAGCTAAAGAGTTTT
TTACAAAATCAAAACTTCCTATTCTTGAACTTTCTCATATCTGGGAACTCTCAGACTTTG
ATAAAGATGGCGCATTGACACTGGATGAGTTTTGTGCTGCTTTTCATCTGGTAGTTGCTA
GAAAAAATGGCTATGACCTACCAGAGAAACTCCCTGAAAGCCTGATGCCCAAGCTGATAG
ACTTGGAAGATTCGGCAGATGTGGGGGAGCAGCCAGGTGAGGTAGGTTACTCAGGCTCTC
CTGCAGAAGCACCTCCAAGCAAGTCACCGTCGATGCCGTCCCTGAACCAGACATGGCCAG
AGCTGAATCAGAGCAGTGAGCAGTGGGAGACATTTAGTGAACGCTCTTCAAGCTCACAAA
CTCTGACCCAATTTGATTCTAACATTGCACCAGCTGATCCTGATACCGCTATTGTGCATC
CAGTCCCCATCCGCATGACTCCAAGCAAAATCCACATGCAGGAAATGGAGCTGAAGAGAA
CAAGCAGCGATCACACTAATCCCACCAGCCCGTTGCTTGTGAAACCATCTGACCTTTCAG
AAGAAAATAAAATCAATTCATCAGTAAAATTTCCTTCTGGAAATACCGTAGATGGGTACA
GTAGCTCAGACTCTTTCCCCTCTGACCCGGAGCAGATTGGGAGCAGTGTAACTCGTCAAA
GGTCTCATTCAGGAACGTCACCTGATAACACTGCGCCACCACCTCCCCCTCCCAGGCCAC
AGCCTTCTCATTCTAGATCATCATCTTTAGATATGAATCGGACCTTTGCAGTTACCACAG
GACAACAACAGGCTGGAGTTGTTGCCCATCCTCCTGCAGTGCCTCCAAGACCTCAGCCCT
CACAGGCACCCGGTCCTTCTGTCCATCGCCCAGTGGATGCAGATGGTCTAATAACTCACA
CTAGTACCTCACCTCAGCAGATACCAGAACAACCAAATTTTGCAGATTTCAGCCAATTTG
AAGTATTTGCTGCATCAAATGTCTCCGAAGAACAAGACAGTGAAGCTGAGAAACATCCTG
AGGTCTTGCCAGCTGAGAAAGCTTCTGACCCCTCAAGCTCTCTTCGGGCTGCCCAAGCGG
ACAGTAAAGCTGAAGAAAAGACAGCTACTAATGTTCCTGCCAATGTGAGCAAAGGCACAA
CACCTCTGGCTCCACCACCAAAACCTGTTAGAAGAAGATTAAAGTCAGAAGATGAGTTAC
GGCCAGATGTGGATGAGCATACGCAGAAGACAGGCGTCCTAGCTGCTGTTCTAACATCAC
AGCCTTCTATTCCCAGATCTGTGGGGAAAGATAAAAAGGCTATCCAGGCATCCATTAGAC
GAAATAAGGAAACCAACACGGTTCTGGCCAGGCTGAACAGTGAATTGCAACAGCAATTAA
AGGATGTTCTGGAGGAGAGAATCTCCCTGGAAGTTCAACTGGAGCAGCTCCGACCGTTTT
CTCACCTCTGAGCCATCGCCGTGAACTGTGAACGTGCCCATTCTTAAGCAGTTCAGGGTT
AGAGCCTATTTGGAAACCCAGACATTCAGCTCACTGCTTAACTGAACATAAATTTTATGA
TTTGTTTTACCCTATATGTTCACCATTGTATTTAAGTATCTTTTATTTTTTAATTTCAAT
AAAAGGGTCAGGAGG
>ENSMUST00000132839.1 cdna chromosome:GRCm38:4:120931307:120934686:-1 gene:ENSMUSG00000064141.14 gene_biotype:protein_coding transcript_biotype:retained_intron gene_symbol:Zfp69 description:zinc finger protein 69 [Source:MGI Symbol;Acc:MGI:107794]
CATTGTTGCTAAACTATCAATGTGAATTTGTTGGGTTGTAGCTGTGGGTTCTGTATTAGA
GATGTCTGGTTCCTTTGAAGACTAGAGCATAACTAATGACTTCCTTAAGGGACAGCTTTA
TTTCATAGAGCTAGACAAGAAAGATGTGACCCTGTTGGTTATCAGGCAACCTGAGTAGCA
AAAGCTGGAACTATACTCTGGGGCGGTTCTTCAACAGCAGCATCAACATTCATCATTTTT
CTTTAACTCCATAAGCAGGATATCAACTTTCCAAGCCTACTGTGATTTCCCAGTTGGAAA
AAGGAGAGGGACCATGCATGGCAGAGAGTCAAGGCCCAGAGGATCCCATTTTAGATGTGA
AGAATAAACTAGAAACCAAGGAGTCAACTGCAGAGGATGACATTTCTGTCAAGCTCGATC
ATGGCATCACGAGGGGAAGGCTGATAGAGGATGATATAGTTTGTTCTCCATTGAAAAAAG
CCTCCAGCTACAGTGATACATTAGAGAGTCACCGGGCAACCTGTGGGAAAGGCACGAGAC
GAGCCATTTGGACC
>ENSMUST00000088598.5 cdna chromosome:GRCm38:17:23898722:23900787:1 gene:ENSMUSG00000096278.7 gene_biotype:protein_coding transcript_biotype:protein_coding gene_symbol:Dcpp2 description:demilune cell and parotid protein 2 [Source:MGI Symbol;Acc:MGI:3644062]
AGATACCCAAGGCGAATCCTCTCAGCCAGACTTTGAGATGTTCCAGCTGGAGGCCATGCT
GGCCTTACTGATTCTTGCCTTCTTGGGGACCCCCACGGTTTTGACACAAGATTATCATGG
TCCAGAAGTTGGAAAACATTCCTGCACTAGTGCACCTGAAGGAAAAAATATAACAAGTAT
CCGGGTATTTCTTCAGGCTAGATTGATTGTTGGAATTCAGCTCAACTATAATGACAACGA
GGACGGTCAAGTGTATGGCTCTACTGCCGGGAAGGTGATGGTAGCCAGACTGTCTAAGGA
AGAGCACATCATTGGGGTCGAAGGCACATATAATCCTTCTGCTTTAACTCAGATAGTCTT
TACAACCACTCAGCCGCGCCTGCTAATGGTGGGGTATCTCGTGGGTAATTATCAGTACTC
TAGCTACCCTGATGATCCCAGCCTTGTGCTCAAGGGAGCTTGTGTCTCTTGGAGGGCAGG
TGGCATAAAGAGTATCTTGTTTTTGTGGGGAAGTGAAAACAGTTCATGTGTGAAATATGG
CCACTCAGGCTGAAGTGGTCTGTGTCAGGTACTTCCAAACTGAACCCATGAATAAATACA
ACATCTGCATG
>ENSMUST00000102582.7 cdna chromosome:GRCm38:5:114146535:114250761:1 gene:ENSMUSG00000042010.16 gene_biotype:protein_coding transcript_biotype:protein_coding gene_symbol:Acacb description:acetyl-Coenzyme A carboxylase beta [Source:MGI Symbol;Acc:MGI:2140940]
CAGGACTCTCAGGGCCCCGGTGCAGCCCTCCTGGGCTGCTGGAAGATCTGTTTCCTCCCA
GCCTGGGTCACTGCTGCCTGCAGCTCAGTGCCTTGAAGGTTAAATGCCCTGGGGGATATT
TTTAAACAGCAGGGGCTGGTTAATCTAAAAGTGACATTTACAGTCACAGCGGAGAGCAGC
CTGCCGGGGCAGCTTAGATCCGGGCCCCAGCCAACAAGGAGCTTGAAAAATGTCAACCCT
GGAAACGCAGTTTGGAAGCCATGGGGAATGCAAGGCCAAAGTGTGAACACAGTTGCCTGA
ATGGTCTTGCTTCTCTTTCTGACTTGCCTGGTTTTCTCCTGCCTGACCTTTTCCTGGCTA
AAAATCTGGGGGAAGATGACAGACTCGAAGCCGCTCACCAACAGTAAGGTGGAAGCCAAT
CTCCTTTCAAGCGAGGAGTCCCTTTCAGCCTCAGAGCTGTCAGGGGAACAGCTGCAGGAA
CATGGCGACCACAGCTGTCTGTCCTACAGAGGTCCCAGAGACGCCAGTCAGCAGAGGAAC
TCCCTGCCAAGCTCATGCCAGAGGCCTCCGAGGAACCCACTGTCTTCCAATGACACCTGG
CCCTCCCCAGAACTCCAAACCAACTGGACAGCCGCCCCGGGCCCAGAGGTTCCAGATGCT
AATGGGTTGTCCTTCCCAGCCAGGCCCCCGAGCCAGAGGACAGTATCCCCCTCCAGAGAG
GACAGGAAGCAGGCACACATCAAGAGACAGCTGATGACCAGCTTTATCCTGGGCTCCCTG
GATGACAACTCCTCTGATGAGGACCCTAGTGCCGGCTCCTTCCAGAACTCCTCCCGGAAG
AGCAGCAGGGCTAGCCTGGGCACTCTGTCCCAGGAGGCTGCATTGAACACAAGTGATCCT
GAATCTCACGCGCCTACTATGAGGCCCAGCATGTCTGGACTCCATCTGGTGAAGAGAGGC
CGAGAACACAAGAAACTGGACCTGCACAGAGATTTCACCGTCGCGTCCCCAGCCGAGTTT
GTCACTCGGTTTGGAGGCAACAGGGTCATAGAGAAGGTGCTCATCGCCAACAATGGCATC
GCTGCGGTCAAGTGTATGCGCTCCATCCGCCGCTGGGCCTACGAGATGTTCCGTAATGAA
CGTGCCATCCGGTTCGTGGTCATGGTGACGCCCGAGGATCTGAAGGCCAACGCAGAGTAC
ATCAAGATGGCCGATCAGTACGTCCCTGTCCCAGGAGGACCCAATAACAACAACTATGCC
AATGTTGAGCTGATCATAGACATTGCCAAGAGAATCCCTGTACAGGCCGTGTGGGCTGGC
TGGGGCCACGCTTCGGAAAACCCCAAACTTCCAGAGCTGCTGTGTAAACACGAGATTGCT
TTCCTAGGTCCCCCCAGTGAGGCCATGTGGGCCCTGGGAGACAAGATCGCCTCCACCATC
GTAGCGCAGACACTGCAAATCCCAACCTTACCCTGGAGTGGAAGCGGTCTCACAGTGGAG
TGGACGGAGGACAGCCGGCACCAGGGCAAATGCATCAGTGTCCCCGAAGACGTTTACGAG
CAGGGCTGTGTGAAGGATGTGGACGAAGGCTTGCAGGCAGCAGAAAAAATAGGATTTCCT
TTGATGATCAAAGCCTCCGAAGGCGGAGGCGGGAAAGGTATCCGCAAGGCTGAGAGTGCA
GAGGACTTCCCGATGCTTTTCCGACAAGTGCAGAGTGAGATTCCGGGCTCGCCGATCTTT
CTAATGAAGCTGGCCCAGAACGCACGGCACCTGGAGGTCCAGGTCTTGGCAGATCAGTAT
GGAAACGCGGTGTCACTGTTCGGACGGGACTGTTCCATTCAGAGGCGGCACCAGAAGATC
ATTGAGGAGGCTCCGGCCACCATCGCCGCGCCTGCCGTGTTTGAGTTCATGGAACAGTGT
GCTGTCCTCCTGGCCAAGATGGTGGGTTATGTGAGCGCGGGGACTGTGGAGTACTTATAC
AGCCAGGATGGCAGCTTCCACTTCCTGGAGCTGAACCCACGCCTGCAGGTGGAGCATCCG
TGCACTGAAATGATCGCAGATGTCAACCTGCCTGCTGCGCAGTTGCAGATCGCCATGGGC
GTGCCCCTGCACCGACTGAAGGACATACGGCTTCTGTACGGAGAGTCCCCCTGGGGAGTG
ACCCCCATTCCTTTTGAAACCCCCTTGAGCCCTCCCATTGCCCGAGGCCACGTCATTGCA
GCCAGGATCACCAGCGAAAACCCAGATGAGGGCTTTAAGCCAAGCTCGGGGACAGTGCAG
GAGCTGAACTTCCGCAGCAACAAGAACGTGTGGGGTTACTTCAGCGTGGCCGCTGCTGGG
GGCTTGCACGAGTTCGCCGATTCCCAGTTTGGGCACTGCTTCTCCTGGGGCGAGAACCGT
GAAGAGGCCATTTCGAACATGGTAGTGGCTTTGAAGGAACTGTCCATCCGGGGTGACTTC
CGGACCACTGTGGAGTATCTCGTTAACCTTCTGGAGACCGAGAGCTTCCAGAACAACGAT
ATCGACACGGGGTGGCTGGACCACCTCATCGCTCAGCGGGTGCAGGCAGAGAAGCCGGAC
ATCATGCTTGGGGTGGTGTGTGGGGCCTTGAATGTGGCAGACGCGATGTTCAGAACCTGC
ATGACGGAATTCTTGCACTCCCTGGAAAGGGGTCAGGTCCTCCCTGCTGATTCTCTGCTG
AACATTGTGGACGTTGAATTGATTTACGGCGGCATCAAGTATGCTCTCAAGGTAGCCCGA
CAGTCCCTGACTATGTTTGTCCTCATCATGAACGGCTGCCACATCGAGATCGATGCCCAC
CGGCTGAACGATGGGGGGCTGCTCCTGTCCTACAATGGCAGCAGTTACACTACGTACATG
AAGGAAGAGGTTGACAGTTACCGGATCACTATCGGCAATAAGACTTGCGTGTTTGAAAAG
GAAAACGACCCCACTGTCCTGAGATCCCCCTCGGCTGGGAAGCTGATGCAGTATACGGTG
GAGGACGGAGACCACGTGGAAGCTGGGAGCAGCTACGCGGAGATGGAGGTGATGAAGATG
ATCATGACCCTGAACGTGCAGGAGAGCGGCCGGGTGAAGTACATCAAGCGGCCAGGGGTT
ATACTGGAGGCTGGCTGCGTGGTGGCGAGGCTAGAACTCGATGACCCTTCAAAAGTGCAC
GCGGCCCAGCCGTTTACTGGGGAGCTCCCTGCCCAGCAGACTCTGCCCATCCTCGGGGAG
AAGCTACACCAAGTGTTCCACGGCGTCTTGGAAAATCTGACCAATGTCATGAGTGGCTAC
TGCCTGCCCGAGCCCTTCTTCAGCATGAAGCTGAAGGACTGGGTCCAGAAGCTCATGATG
ACGCTCCGGCATCCCTCCCTACCTCTGCTGGAGCTACAGGAGATCATGACCAGTGTGGCC
GGCCGCATCCCCGCCCCGGTGGAGAAGGCAGTCCGCAGGGTGATGGCCCAGTACGCCAGT
AACATCACCTCCGTGCTATGCCAGTTCCCCAGCCAGCAGATAGCCACCATCCTGGACTGC
CATGCCGCCACCCTGCAGCGTAAGGCGGACCGAGAGGTCTTCTTCATGAACACACAGAGC
ATCGTGCAGCTGGTCCAGAGATACCGCAGCGGGACCCGTGGCTACATGAAGGCTGTGGTG
CTGGACCTCCTGAGGAAATATCTAAACGTGGAGCACCATTTTCAGCAAGCCCACTATGAC
AAGTGTGTGATCAACCTGAGGGAGCAGTTCAAGCCGGACATGACCCAGGTGCTGGACTGC
ATCTTCTCACACTCCCAGGTGGCCAAGAAGAACCAGCTGGTGACCATGCTGATAGATGAG
CTGTGCGGCCCAGACCCCACCCTGTCAGACGAGCTGACCTCCATCCTCTGTGAGCTCACG
CAGCTGAGCAGAAGCGAGCACTGCAAGGTTGCCCTCAGAGCCAGACAGGTCCTGATCGCC
TCCCACCTCCCCTCCTACGAGCTGCGGCACAACCAGGTGGAGTCCATCTTCCTGTCCGCC
ATCGACATGTACGGCCACCAGTTCTGCCCAGAAAATCTCAAGAAACTAATACTTTCAGAA
ACGACCATATTCGACGTCCTGCCCACTTTCTTCTATCACGAGAACAAGGTTGTCTGTATG
GCGTCCCTGGAGGTTTACGTGCGGAGAGGCTACATCGCCTACGAGCTAAACAGCCTGCAG
CACCGGGAGCTCCCAGATGGCACCTGTGTGGTGGAGTTCCAGTTCATGCTGCCCTCTTCC
CACCCCAACCGGATGGCCGTGCCCATCAGTGTCTCCAACCCCGACCTGCTGAGGCACAGC
ACAGAACTCTTCATGGACAGTGGCTTCTCCCCACTGTGCCAGCGGATGGGGGCCATGGTG
GCCTTCAGGAGATTTGAAGAATTCACCAGGAACTTTGATGAAGTCATCTCCTGCTTTGCC
AACGTGCAGACAGACACTCTTCTCTTCAGTAAGGCGTGCACTTCCCTGTACTCAGAGGAA
GACAGCAAGAGCCTCCGAGAGGAACCCATCCACATCCTGAATGTGGCCATCCAGTGTGCC
GACCACATGGAGGACGAGGCGCTGGTGCCAGTCTTCCGTGCCTTTGTACAGTCCAAGAAG
CACATCCTTGTGGATTACGGACTCCGAAGAATCACATTCCTTGTTGCCCAAGAGAGAGAA
TTCCCCAAGTTCTTCACGTTCAGAGCGAGGGATGAGTTTGCAGAAGACCGGATTTATCGC
CACTTGGAGCCTGCCCTGGCCTTCCAGCTGGAGCTGAGCCGGATGCGCAACTTTGACCTG
ACCGCTGTGCCCTGTGCCAACCACAAGATGCATCTTTACCTGGGAGCCGCTAAGGTGAAG
GAAGGGTTGGAGGTGACCGACCACAGGTTCTTTATCCGAGCCATTATCCGGCACTCAGAC
CTGATCACCAAGGAAGCCTCCTTCGAGTACCTGCAGAACGAAGGTGAGCGGCTGCTGCTG
GAAGCCATGGACGAGCTGGAGGTGGCGTTCAACAACACCAGTGTGCGCACTGACTGCAAC
CACATCTTCCTCAACTTTGTGCCCACAGTCATCATGGACCCGCTCAAGATCGAGGAGTCG
GTGCGTGACATGGTCATGCGCTATGGCAGCCGTCTGTGGAAGCTCCGAGTGCTGCAGGCC
GAGGTTAAGATCAACATCCGTCAGACAACCTCAGATAGTGCCATCCCCATCCGCCTCTTC
ATCACCAACGAGTCTGGCTACTACCTGGACATCAGCCTCTATAGAGAAGTGACGGACTCC
AGATCCGGAAATATCATGTTTCATTCCTTTGGCAACAAGCAAGGTAGCCTGCATGGGATG
CTGATCAATACACCCTATGTCACCAAGGACCTGCTCCAGGCTAAGCGATTCCAGGCACAG
TCCCTCGGGACCACCTATGTGTACGACTTCCCAGAGATGTTCAGGCAGGCTCTCTTTAAA
CTGTGGGGCTCCCCAGAGAAGTACCCCAAAGATATCCTGACATACACAGAGCTGGTGTTG
GACTCTCAAGGTCAGCTGGTGGAGATGAACCGGCTTCCTGGTTGTAACGAGGTGGGCATG
GTGGCCTTCAAAATGAGGTTCAAGACCCCGGAGTATCCAGAAGGCCGGGACGCCGTTGTC
ATCGGCAATGACATCACCTTCCAAATCGGCTCTTTCGGCATAGGGGAGGACTTCCTGTAC
CTGCGAGCGTCTGAGATGGCCCGGACAGAGGGCATCCCCCAAATCTACCTGGCAGCTAAC
AGCGGGGCCCGTATGGGCCTGGCTGAGGAGATCAAACAGATATTCCAAGTGGCTTGGGTG
GACCCAGAGGATCCCCACAAAGGATTTAGATACCTGTACCTGACGCCCCAAGACTACACC
CAGATCAGTTCCCAGAACTCAGTGCACTGCAAGCACATCGAAGATGAAGGCGAATCCAGA
TACGTCATCGTGGATGTCATCGGGAAGGATGCCAACCTGGGTGTGGAGAACCTGAGGGGC
TCGGGCATGATTGCAGGAGAAGCTTCCCTGGCTTATGAGAAAACGGTCACCATCAGCATG
GTGACCTGCCGCGCCCTTGGAATCGGGGCTTACCTGGTGAGGCTTGGCCAGCGGGTGATC
CAGGTGGAAAACTCCCACATCATCCTCACCGGAGCCGGTGCTCTCAACAAGGTCCTGGGA
AGAGAGGTCTACACGTCCAACAACCAGCTAGGTGGCGTGCAGATCATGCATACCAACGGG
GTCTCCCACGTCACCGTGCCAGATGACTTCGAGGGGGTCTGCACCATTCTGGAATGGCTG
TCATTTATACCGAAGGACAATCGCAGCCCGGTCCCCATCACCACTCCTTCTGACCCCATC
GACAGGGAAATTGAATTCACCCCAACCAAAGCTCCCTACGACCCCAGGTGGATGCTTGCA
GGCAGGCCTCACCCAACTCTGAAGGGGACCTGGCAGAGTGGATTCTTCGACCATGGCAGT
TTCAAGGAAATCATGGCACCCTGGGCCCAGACTGTGGTGACGGGACGAGCAAGGCTGGGG
GGCATCCCTGTGGGAGTGATTGCTGTGGAGACTCGGACTGTGGAGGTGGCTGTCCCCGCT
GACCCTGCCAACTTGGATTCTGAGGCCAAGATCATCCAGCAGGCGGGCCAGGTGTGGTTC
CCGGACTCGGCCTACAAGACGGCGCAGGTCATCAGGGACTTCAACAAGGAGCGCCTGCCT
CTCATGATCTTCGCCAACTGGAGGGGCTTCTCCGGAGGCATGAAGGACATGTATGAGCAG
ATGCTGAAGTTTGGCGCCTACATCGTGGATGGTCTCCGCCTGTACGAGCAGCCCATTCTC
ATCTACATCCCTCCCTGTGCGGAGCTCCGTGGGGGCTCCTGGGTTGTCCTGGACTCCACC
ATCAACCCCCTGTGCATAGAGATGTATGCAGACAAAGAGAGCAGGGGGGGTGTTCTGGAG
CCGGAGGGCACGGTGGAGATTAAGTTCCGGAAGAAAGATCTGGTGAAAACCATAAGGAGG
ATAGACCCAGTGTGTAAGAAGCTCGTGGGACAGCTGGGGAAAGCCCAGCTTCCCGACAAG
GACCGGAAGGAGCTGGAGGGCCAGCTGAAGGCCCGGGAGGAACTGCTGCTTCCCATCTAC
CACCAGGTGGCAGTGCAGTTCGCAGACCTGCACGACACCCCGGGCCACATGCTGGAGAAA
GGAATCATTTCTGATGTGCTGGAATGGAAGACTGCCCGCACCTTCTTCTACTGGAGGCTG
CGCCGGCTGCTGCTGGAGGCCCAGGTGAAGCAGGAGATACTCCGAGCCAGCCCCGAGCTG
AACCACGAGCACACACAGTCCATGCTGCGACGCTGGTTCGTGGAGACTGAGGGCGCTGTC
AAGGCCTACCTGTGGGACAGCAACCAGGTGGTGGTCCAGTGGCTGGAACAGCACTGGTCA
GCCAAGGACGGCTTGCGCTCCACCATCCGTGAAAACATCAATTATCTGAAGCGGGACTCT
GTCCTCAAGACCATCCAAAGTCTGGTCCAAGAACATCCAGAGGTCATCATGGACTGCGTG
GCCTACCTGAGCCAGCACCTCACGCCAGCCGAGCGGATACAGGTGGCTCAGCTGCTGTCT
ACCACGGAGAGCCCAGCTTCCTCCTGATGAGCAACTCTGGCCATCCCCAGGACCCTGGAC
GGTGGGATGGCCATGCGGCAGGCCTTCGAGGGACACGGGCTTATTTTGGGAAAACTCACG
GAGCCACTCCAAATGTAGCTGCGGTTCCTGACCAGCGACTTCTGGACAGAAGGCCCCTGG
GCCCCTGCTAAGGCGGGCCCAGCCTCTCCTCACCTGGGGACTTCAGGGTTTGTCCCAGTG
GATAATTCTGCCACTGCCTCTCTGAGGCCAACTGAACCAGGCACACCGAGTTCCTTGTGG
TTTTTGCCTGAGGTGGGGATCCGGTGTCTGATCACAAGACACTTGTTCTACCACGTTGGT
TTGCACTCAGCTCCTTGTGTCCCTCAGCCGAGTAAATGGGCCAAAGAGAACGCCAGATGA
GACCCAAGAAAACGTCTTTTTGTGATGAGGCTTATTAGACACTTAGCAAGAGCAAAAATG
ATTTCCTTTTTTGTTGTTGTTGTTGTTTTTCATTTAAGAGAATAAAGTGACATTTTATTC
TCCAAGTGGCCCTAGTGAGTCAGGACAACCATCTGTCCCATTAGAGAGGTTCTCCAGAGA
TAAAGGACAAACAGACAGGACACCTAGCATTCAGCATGGCTGGAGGAGAGTTACTGCCTC
GGTTCCCAGGCTCTGTAAGCCCTCTCTTCCCAAGTGGAGCAAGGACTGGACCTCCGTGCC
TCCTGCAGATTGGCCACCCACAGGGTACTGAGTGCCCTACTGCCTGAGTGCAGAGAGGCT
GTCCCTCACCCCTCCCAGAACCTCTGGCCAATATACTTCCTCACCTTGTGCCTTGATACC
ACGGCAGGAGCCAACAGCGCTGGACCAGTGACCCAGGGCTGTGCCTCGAACACTCTGGAT
CCGCTTACAGAGACTTTCCCAGCACTGCCAGGCACCGCAGCATCAGGACCCGAATGAGAT
GCTCCGGCCAGGGGTGGGGTGGGGATGTTGGGGTAGTGGAGAACCCCACTCTGTCGCTGC
CCTTCTTGGGGGATAAAGGGTTCTTCTGGGCAAGGTCCTCTTGATGTGGAGGAAAGCCCA
GACCGACACTGGCTGCCACCCTGACCACTTGGGTGCGCTGAAGAGGCTGCTGAAAGAGCT
GCAAAATAAACTATTTTTTTTGAAGGAA
>ENSMUST00000208292.1 cdna chromosome:GRCm38:7:99349262:99352997:-1 gene:ENSMUSG00000070436.12 gene_biotype:protein_coding transcript_biotype:protein_coding gene_symbol:Serpinh1 description:serine (or cysteine) peptidase inhibitor, clade H, member 1 [Source:MGI Symbol;Acc:MGI:88283]
GGATCGCTCCAAAGCTTGGGGTCCTGACACAGGTGGGCAGTGAAAGATCGGACTTGGAAC
TGTCACTTGCCTGGGTTCCCTGGAGCTGCGGTCTAGTACGCGGACTGCCTGAATGAAAAA
GGCAGGCAATGATCTCCCTCTGAGGCCCTTTCAAGCCCTCACAGGTCCTCTGTGGTGCAC
ACAGCCCACCTCCCAGCCATGCGCTCTCTCCTTCTGGGCACCTTATGCCTCTTGGCCGTG
GCCCTGGCAGCCGAGGTGAAGAAACCCCTAGAGGCGGCAGCCCCTGGTACTGCGGAGAAG
CTAAGTTCCAAGGCGACCACACTGGCAGAGCGCAGCACAGGCCTGGCCTTCAGCCTAT
>ENSMUST00000022517.7 cdna chromosome:GRCm38:14:57275034:57398483:-1 gene:ENSMUSG00000021947.10 gene_biotype:protein_coding transcript_biotype:protein_coding gene_symbol:Cryl1 description:crystallin, lambda 1 [Source:MGI Symbol;Acc:MGI:1915881]
GCTAACGCAGCTGTACAGCCAGGCCCGGATCTGCCATGGCGTCCCCAGCAGCGGGCGGGG
TGGTGATCGTAGGCAGTGGGCTCATTGGTCGGAGCTGGGCTATGCTGTTTGCCAGTGGAG
GCTTCAAGGTGAAACTCTATGACATTGAGCAACAGCAGATAACAGACGCCCTGGAAAATA
TCAGGAAGGAGATGAAATCCCTGGAGCAGTCTGGTTCTCTCAAAGGCTCCTTGAGCGCAG
AGCGGCAGCTGTCTCTCATCAGTGGCTGTGGCAACCTGGCCGAAGCAGTAGAGGGCGCTG
TGCACATTCAGGAGTGTGTTCCAGAGAACCTAGAACTGAAAAAGAAGATCTTTGCCCAGC
TGGACCGCATTGTGGATGACCGGGTTATCCTAAGCAGCTCCAGCTCTTGTCTGCTGCCTT
CCAAGCTGTTCTCGGGCTTGGCTCATGTGAAGCAGTGCATTGTGGCTCATCCTGTCAATC
CACCATATTATGTCCCCCTGGTTGAGCTAGTGCCCCACCCAGAGACAGCTCCAGCCACAA
TGGACAGAACCTATGCCTTGATGAAGAAGATTGGGCAGTCCCCAGTGAGAGTCCTGAAGG
AGATTGACGGCTTCGTCCTGAACCGCCTGCAGTACGCCGTCATCAGTGAGGCCTGGAGAC
TGGTGGAGGAAGAAATAGTATCTCCTAGCGACCTAGACCTGGTCATGTCAGACGGGCTGG
GCATGCGGTACGCGTTCATCGGACCCTTGGAGACTATGCACCTCAATGCTGAAGGTGTGA
TTAGCTACTGTGAGAGATACAGTGAAGGGATGAAGCACGTCCTCAGTACTTTCGGGCCTG
TTCCAGAGTTCTCAGGGGCCACGGTGGAGAGAGTTAGTGAGGACATGTGCATGAAGGTTC
CTGATGATCCGGAGCACTTAGCTGCCAGGAGGCAGTGGAGGGACGACTGCCTCATGAAGC
TCTCCATACTGAAGTACCAGATGCAGCCCAAGTGAATTTCCTGTAATGCTGCTGCCCCTC
CTTCCTGGGCAGCTCTACTGGGGAGATGAGAAGCTCTTGATCCAATCCCTGTGCAGCATC
AAGAAGCCCAGGAAGCTGGCCCAGGCCTGCTCCTCTGTGTTTCCCCATGGGCAGCGATAG
AGGCCAAGTATCTTGTGGGCACTCCTGCCTAACCCTGCATTGGGATATCGAAGCACTGCT
TAGGTTCTGAGGTGTGGGTTCCCTGCCACCCAGGCAAACAGGCTGAAGATTCTCACCTTT
TCTTTCCAGTGTGATTACACGTGCATTTCCAGGTGCTGATTTGCAGCTCTCTGTTACCTT
AATCTACTTCAAATGTATTTTTTTTTGTAATCATTCTCTAATCCCACTCTGAGTGTCCCG
TGACCCTGCATAATAAAGCAATCACTTTCA
>ENSMUST00000127346.1 cdna chromosome:GRCm38:18:37845100:37853407:-1 gene:ENSMUSG00000024456.16 gene_biotype:protein_coding transcript_biotype:processed_transcript gene_symbol:Diaph1 description:diaphanous related formin 1 [Source:MGI Symbol;Acc:MGI:1194490]
AAACAGAAGAAAAGATGCGGAGAGCAAAATTAGCCAAGGAGAAGGCAGAAAAAGAGCGAC
TGGAGAAGCAGCAGAAGCGCGAGCAGCTCATCGACATGAACGCAGAGGGGGATGAGACAG
GTGTGATGGACAGTCTTCTAGAAGCTCTGCAGTCAGGGGCAGCATTCCGACGGAAGAGAG
GGCCCCGGCAGGGAAGGCTGGGTGTGCAGTCACATCTCTGCTAGCCTCGGAGCTGACCAA
GGATGATGCCATGGCTCCTGGTCCTGTTAAGGTACCCAAGAAAAGTGAAGGAGTCCCCAC
AATCCTGGAAGAAGCCAAGGAGCTGGTTGGCCGTGCAAGCTAAGCTGGGCTTTATGGCCA
TTGCTGCTCCTAGGCGAAGCCCAGACTGTCGACCTGCAGCATGGGCCTAAATGGTCAAGG
AGATAGTGGCCACTCCACCACCTGACCCTGTCTTTCTGTCTGGCCTGCTGCTCTCTGAAC
ACCACATACAGCTTCAGCTGCCTGGAGGCCAAAAGGAAGGGGCAGTGTAGGAGTGGCCTG
AGCCCAGCCCAGCCAGCCCTGGCTGTTGTATTACCAAAGCAGGG
>ENSMUST00000137195.1 cdna chromosome:GRCm38:12:112777635:112781011:-1 gene:ENSMUSG00000072812.4 gene_biotype:protein_coding transcript_biotype:protein_coding gene_symbol:Ahnak2 description:AHNAK nucleoprotein 2 [Source:MGI Symbol;Acc:MGI:2144831]
CCCTGACCTGAGCGTTCAGCTGCCGTCCGCCGACCTGGAGCTCAAGGCCGGCCAGGTGGG
CGTGAAGCTGCCCGAGGGACAGCTGCCCGAGGCAGAGCTGCCCGCCGCCCAGGCTGCTGC
TGCTGCTGGGGCCGGCCTGAAGGGCCACCTGCCCAAGGTGCAGATGCCCAGCCTCAAGAT
GCCCAAGGTGGACCTCAAGGGGCCCCACGTGGACCTGAAGGGCCCCAAAGTGGACGTGAA
GGGCGCCAAGGGCGAGGTGAGCGCCCCCGACCTGGAGGTGTCCCTGCCCGGCGTGGAGGT
GGACATCCAGGCGCCCGGGGCCAAGCTGGAGGGGGAGCTGGCCCTGGCCGACAAGGACGT
GGCGGCCAAAGACAGCAAGTTCAAGATGCCCAAGTTCAAGATGCCCTCCTTCGGCGTGTC
CGCGCCTGGCAAGCCCAGCCTGGAGGCCTCTCTGGAGGTGGGTGCGCCCAAGGTGGAGGC
GGACGTGGCCCCGCCCCAAGTGCAGGGCGACCTGAAGACCCCTGACCTGAGCGTTCAGCT
GCCGTCCGCCGACCTGGAGCTCAAGGCCGGCCAGGTGGGCGTGAAGCTGCCCGAGGGACA
GCTGCCCGAGGCAGAGCTGCCCGCCGCCCAGGCTGCTGCTGCTGCTGGGGCCGGCCTGAA
GGGCCACCTGCCCAAGGTGCAGATGCCCAGCCTCAAGATGCCCAAGGTGGACCTCAAGGG
GCCCCACGTGGACCTGAAGGGCCCCAAAGTGGACGTGAAGGGCGCCAAGGGCGAGGTGAG
CGCCCCCGACCTGGAGGTGTCCCTGCCCGGCGTGGAGGTGGACATCCAGGCGCCCGGTGC
CAAGCTGGAGGGGGAGCTGGCCCTGGCCGACAAGGACGTGGCGGCCAAAGACAGCAAGTT
CAAGATGCCCGAGTTCAAGATGCCCTCCTTCGGCGTGTCCGCGCCTGGCAAGCCCAGCCT
GGAGGCCTCTCTGGAGGTGGGTGCGCCCAAGGTGGAGGCGGACGTGGCCCCGCCCCAAGT
GCAGGGCGACCTGAAGACCCCTGACCTGAGCGTTCAGCTGCCGTCCGCCGACCTGGAGCT
CAAGGCCCGCCAGGTGGGCGTGAAGCTGCCCGAGGGACAGCTGCCGGAGGCAGAGCTGCC
CGCCGCCCAGGCTGCTGCTGCTGGGGCCGGCCTGAAGGGCCACCTGCCCAAGGTGCAGAT
GCCCAGCCTCAAGATGCCCAAGGTGGACCTCAAGGGACCCCACGTGGACCTGAAGGGCCC
CAAAGTGGACGTGAAGGGCGCCAAGGGCGAGGTGAGCGCCCCCGACCTGGAGGTGTCCCT
GCCCGGCGTGGAGGTGGACATCCAGGCGCCCGGTGCCAAGCTGGAGGGGGAGCTGGCCCT
GGCCGACAAGGACGTGGCGGCCAAAGACAGCAAGTTCAAGATGCCCAAGTTCAAGATGCC
CTCCTTTGGCGTGTCCGCGCCTGGCAAGCCCAGCCTGGAGGCCTCTCTGGAGGTGGGTGC
GCCCAATGTGGAGGCAGACGTGGTCCCGCCCCAAGTGCAGGGCGACCTGAAGACCCCTGA
CCTGAGCGTTCAGCTGCCGTCCGCCGACTTGGAGCTCAATGTCGGCCAGGTGGGCGTTAA
GCTGCTCGAGGGACACCTGGCCGACAAGGACGTGGCGGCCAAAGACAGCAAGTTCAAGAT
GCCCAAGTTCAAGATGCCCTCCTTCGGCGTGTCCGCGCCTGGCAAGCCCAGCCTGGAGGC
CTCTCTGGAGGTGGGTGCGCCCAAGGTGGAGGCGGACGTGGCCCCGCCCCAAGTGCAGGG
CGACCTGAAGACCCCTGACCTGAGCGTTCAGCTGCCGTCCGCCGACCTGGAGCTCAAGGC
CGGCCAGGTGGGCGTGAAGCTGCCCGAGGGACAGCTGCCCGAGGCAGAGCTGCCCGCCGC
CCAGGCTGCTGCTGCTGCTGGGGCCGGCCTGAAGGGCCACCTGCCCAAGGTGCAGATGCC
CAGCCTCAAGATGCCCAAGGTGGACCTCAAGGGGCCCCACGTGGACCTGAAGGGCCCCAA
AGTGGACGTGAAGGGCGCCAAGGGCGAGGTGAGTGCCCCCGACCTGGAGGTGTCCCTGCC
CGGCGTGGAGGTGGACATCCAGGCGCCCGGTGCCAAGCTGGAGGGGGAGCTGGCCCTGGC
CGACAAGGACGTGGCTGCCAAAGACAGCAAGTTCAAGATGCCCAAGTTCAAGATGCCCTC
CTTCGGCGTGTCCGCGCCTGGCAAGCCCAGCCTGGAGGCCTCTCTGGAGGTGGGTGCGCC
CAAGGTGGAGGCGGACGTGGCCCCGCCCCAAGTGCAGGGCGACCTGAAGACCCCTGACCT
GAGCGTTCAGCTGCCGTCCGCCGACCTGGAGCTCAAGGCCGGCCAGGTGGGCGTGAAGCT
GCCCGAGGGACAGCTGCCCGAGGCAGAGCTGCCCGCCGCCAAGGCTGCTGCTGCTGCTGG
GGCCGGCCTGAAGGGCCACCTGCCCAAGGTGCAGATGCCCAGCCTCAAGATGCCCAAGGT
GGACCTCAAGGGGCCCCACGTGGACCTGAAGGGCCCCAAAGTGGACGTGAAGGGCGCCAA
GGGCGAGGTGAGCGCCCCCGACCTGGAGGTGTCCCTGCCCGGCGTGGAGGTGGACATCCA
GGCGCCCGGTGCCAAGCTGGAGGGGGAGCTGGCCCTGGCCGACAAGGACGTGGCGGCCAA
AGACAGCAAGTTCAAGATGCCCAAGTTCAAGATGCCCTCCTTCGGCGTGTCCGCGCCTGG
CAAGCCCAGCCAGGAGGCCTCTCTGGAGGTGGGTGCGCCCAAGGTGGAGGCGGACGTGGC
CCCGCCCCAAGTGCAGGGCGACCTGAAGACCCCTGACCTGAGCGTTCAGCTGCGGTCCGC
CGACCTGGAGCTCAAGGCCGGCCAGGTGGGCGTGAAGCTGCCCGAGGGACAGCTGCCCGA
GGCAGAGCTGCCCGCCGCCCAGGCTGCTGCTGCTGCTGGGGCCGGCCTGAAGGGCCACCT
GCCCAAGGTGCAGATGCCCAGCCTCAAGATGCCCAAGGTGGACCTCAAGGGGCCCCACGT
GGACCTGAAGGGCCCCAAAGTGGACGTGAAGGGCGCCAAGGGCGAGGTGAGCGCCCCCGA
CCTGGAGGTGTCCCTGCCCGGCGTGGAGGTGGACATCCAGGCGCCCGGTGCCAAGCTGGA
GGGGGAGCTCTCCCTGGCCGACAAGGACGTGGCGGCCAAAGACAGCAAGTTCAAGATGCC
CAAGTTCAAGATGCCCTCCTTCGGCGTGTCCGCGCCTGGCAAGCCCAGCCTGGAGGCCTC
TCTGGAGGTGGGTGCGCCCAAGGTGGAGGCGGACGTGGCCCCGCCCCAAGTGCAGGGCGA
CCTGAAGACCCCTGACC
>ENSMUST00000033264.11 cdna chromosome:GRCm38:7:102557921:102565486:-1 gene:ENSMUSG00000030966.13 gene_biotype:protein_coding transcript_biotype:protein_coding gene_symbol:Trim21 description:tripartite motif-containing 21 [Source:MGI Symbol;Acc:MGI:106657]
AGACCTGCCTCTGAGAGGAAACTGAAAGTGAAATTTGGACTGCAGGCTTGCAAAAGCGAA
GCTGGGAGCACATAACTAAAGCTGAGGACCCTGGTTAGAAACTCGGTTTCCCCTTCTGCC
TGGCTTGCTCAGTGGGTGAGGCCGGAGGAGAGGCTCCTGTCATTCAGATTCCACGGCAGA
TATCACCCTCTACAACCTCAAAAATGTCTCTGGAAAAGATGTGGGAGGAGGTCACCTGTT
CTATCTGCCTGGATCCCATGGTGGAGCCTATGAGTATCGAATGTGGCCATTGCTTTTGCA
AGGAATGCATTTTTGAAGTTGGGAAGAATGGGGGCAGTTCATGTCCCGAGTGCCGGCAAC
AGTTTCTGCTCCGAAACCTCAGGCCCAATAGACATATAGCCAACATGGTGGAAAACCTTA
AACAGATAGCCCAGAATACCAAGAAGAGTACCCAGGAAACGCACTGCATGAAGCATGGAG
AGAAGCTTCACCTATTCTGTGAGGAAGATGGGCAGGCCCTTTGCTGGGTGTGTGCCCAGT
CTGGGAAACACCGGGACCACACCAGGGTCCCTATTGAAGAGGCTGCTAAGGTATACCAGG
AGAAGATCCACGTGGCTTTAGAAAAACTGAGAAAGGGGAAAGAGTTGGCCGAGAAGATGG
AAATGGATCTCACGATGCAAAGAACAGACTGGAAGAGGAACATTGACACCCAGAAGTCGA
GGATTCACGCAGAGTTCGCACTTCAGAATAGCTTGCTGGCTCAGGAGGAGCAGAGGCAGC
TGCAGAGGCTGGAGAAGGATCAAAGGGAGTACCTGAGACTCCTGGGGAAGAAGGAGGCTG
AGCTGGCTGAGAAGAACCAGGCCCTGCAGGAGCTGATCTCAGAGCTGGAGAGGAGGATTC
GTGGTTCAGAGCTGGAGCTACTGCAGGAGGTGAGGATCATCCTGGAAAGGAGTGGATCCT
GGAACCTGGACACGTTAGATATTGACGCCCCAGACCTAACAAGCACATGCCCTGTGCCAG
GGCGGAAGAAGATGCTGAGGACATGTTGGGTTCATATTACTCTGGATCGCAACACCGCCA
ACTCATGGCTCATCATCTCAAAGGATCGGAGACAAGTGAGGATGGGAGACACCCATCAGA
ACGTGTCTGACAATGAGGAGAGGTTTAGTAATTACCCCATGGTGCTAGGTGCCCAGAGAT
TCTCCTCTGGGAAGATGTACTGGGAGGTAGATGTGACTCAAAAGGAGGCCTGGGATCTGG
GGGTTTGCAGAGATTCTGTTCAGAGGAAAGGGCAGTTTTCACTCAGTCCCGAGAATGGCT
TCTGGACCATTTGGTTATGGCAAGACAGCTATGAGGCTGGTACCAGTCCTCAGACCACCC
TCCACATTCAAGTACCTCCATGCCAAATTGGGATCTTTGTGGACTATGAGGCTGGCGTTG
TCTCCTTCTACAACATAACTGACCATGGCTCCCTCATTTACACCTTCTCGGAGTGTGTTT
TTGCTGGACCTCTGCGACCTTTCTTCAATGTTGGTTTCAATTATAGTGGGGGAAATGCAG
CGCCTCTAAAGCTCTGTCCACTAAAGATGTGATGGTCAGGAGCCAGTGCCTACTGACGGT
ACTTCCCGGACACTTACCTCCTCCCTGTCCTGATCAAGATCCAGTGACTCCTGGGGACCA
TTTCTGGATACTGCTGCTCACTTCCTGTTGGTGTTCTTCAGCCATGCACTTGGTCATTTT
GACCCATCTAGTTGGAACTACCCTAAACCCTCATCTCTTTAAAGGAGTCAGGGTCCCAGG
ATGAAGGTATCAGCTGGACATAACTGAAAGTCAATGTCAAATGACCTTCACCATCAATAT
ACCTGACATAGATTCCGCAATGATTCCTCAATGAAACAGACTCCTCACATTGGACCCAAA
CTCATCTAAAAGACAAACAAACATTTCTGCCTTTATGTGACTTCCTTTGTTTTCTCTGTC
CTTGGTTGTTACCTTTGGCTAGATACCTGTCTACTCCTATATCTTTTGTGGCTTGCAGAA
GGACTTCCTAGAAATTGTGCTTGAACTATCCTGTTCAGTTATTATTGGTAAAATATATAT
ATATATATATATATATATATATATATATGCATACATATGTCTTAACATTATACATCTTCT
GGTTTGGTTTGTTGTTTTGTTGTTACTGGGGGATTTTAGGGTTTTATTGTTCGTTGTTTG
TTTGTTTTCCCTCCCTGGAATGCTCTATGCACTTCTTCTGTAAACCCAGGTCAAGAATAT
CTTCTATGGGAACAAATGAAAGCCAGGATAAAGTAGTGAAAGTGGTTCAGACAAGAGCTG
AATGTTACACTGACAGTATGCTCAGTATCCCCAGTGATAGCCAAAGTCTGGGTGCTGTGC
TGGGTCTGGTCAGTGAACCCCTGCTGTTGACTCTCACAAGGCTACAACAGCTGTGCTCAG
ACACTGCCTGCTGTCATTTTGTGGATATGTTGGTTTCTGATTCCATTGCCTTGAAGAAAG
TGAAATTAGTAGCTGAACTAGTATACAAATATTTTGAAAGCTTCAAAAATACTACCTGGA
GATTTATGTTACATAGTTAATAAACCCCTTATTCTCCACTGAATGGAATTGGGAGGTTTC
ATACTATCTCAGCTTTCCCCCATAGCCAATAACAAATGGTCTGGATACAAGTGTCTTTGT
TACATAAAAGTTACCTTGAGAAAGATCTCCAAGTATTGGTTCCAATTCTGAATAATATGT
CTTTTAAGATCAAATAAAGCCTGTTGATTTTCC
>ENSMUST00000148303.1 cdna chromosome:GRCm38:7:132779306:132802750:-1 gene:ENSMUSG00000030956.15 gene_biotype:protein_coding transcript_biotype:processed_transcript gene_symbol:Fam53b description:family with sequence similarity 53, member B [Source:MGI Symbol;Acc:MGI:1925188]
CGGCTCAGTGCCCAGTCTGGCCCTTTGGATGTCTCTTCCAAGCCCTGTAGGGTTTGCTCA
CCAGCTCTGACTCCTGAGGTGGGATTGGGCAGTGAACCTCCTGTTCACCTAGTTCCCAGG
AAGGCTGGCAAAGGCCTTGACCCAGTCAAGGAAAGGGAGAAGACAGAGTGGGCCTGGATG
AGCTCCCGTTGGCCCAAGGGTGGGCTGCAGTACTGCAGCAAAGAACGCCATGCCAGAATA
GAAGGTGAGACCCTGTGTGGAGCAGTGGCCGTTGACTACTTTTGGCCATTCCCAGAGGCC
AGTCTGAGCAACTGATGGGGAGCTGTTTCTAGTGACCTCACTCTCCG
>ENSMUST00000198004.1 cdna chromosome:GRCm38:3:105737896:105801310:-1 gene:ENSMUSG00000068798.10 gene_biotype:protein_coding transcript_biotype:protein_coding gene_symbol:Rap1a description:RAS-related protein-1a [Source:MGI Symbol;Acc:MGI:97852]
TGCAGAGCCCGAGCCCGAGCCGCGGCCGAGAGGAGGGAGGAGGAGGAGGTGGAGGAGGCG
CCGGGCCGCGGGGCTAGATTCCCAGAAATGGGATCTCAGGTCAGAGGGTAGTTGCCCTGT
CTGAGTGTCTTGCTGCACCCTCGGTGGCATTGAGCAGATTGTCAATATTTAAACAGAGCG
CATCATGCGTGAGTACAAGCTAGTAGTCCTTGGTTCAGGAGGCGTGGGGAAGTCTGCTCT
GACAGTTCAGTTTGTTCAGGGGATTTTTGTTGAAAAATATGACCCAACGATAGAAGATTC
CTACAGAAAGCAAGTCGAGGTAGATTGCCAACAGTGCATGCTGGAGATCCTGGACACTGC
AGGAACCGAGCAATTTACAGCAATGAGGGATTTGTATATGAAGAATGGCCAAGGGTTTGC
ACTAGTTTATTCAATTACAGCTCAGTCTACGTTTAATGATTTACAAGACTTGAGAGAACA
GATTTTACGGGTTAAAGACACAGAAGATGTT
>ENSMUST00000029147.15 cdna chromosome:GRCm38:2:156123639:156144186:-1 gene:ENSMUSG00000027618.17 gene_biotype:protein_coding transcript_biotype:protein_coding gene_symbol:Nfs1 description:nitrogen fixation gene 1 (S. cerevisiae) [Source:MGI Symbol;Acc:MGI:1316706]
GCAGTTACTTCCGGGAGCATGGGCTGAGGACTTGCAAGCGCCGCGGATGGTGGGCTCTGT
GGCTGGGAACATGCTGCTGCGAGCCGCTTGGAGGCGGGCGTCGTTGGCGGCTACCTCCTT
GGCCCTGGGAAGGTCCTCGGTGCCCACCCGGGGACTGCGCCTGCGCGTTGTAGATCATGG
CCCCCATTCGCCTGTTCACTCAGAGGCAGAGGCAGTGCTGCGACCTCTCTACATGGACGT
ACAGGCCACCACTCCTCTGGATCCCAGAGTGCTTGATGCCATGCTCCCATACCTTGTCAA
CTACTATGGGAACCCTCATTCTCGGACTCATGCATATGGCTGGGAGAGCGAGGCAGCCAT
GGAACGTGCTCGCCAGCAAGTAGCATCTCTGATTGGAGCTGATCCTCGGGAGATCATTTT
CACTAGTGGAGCTACTGAGTCCAACAACATAGCAATTAAGGGAGTGGCCAGGTTCTACAG
GTCAAGGAAAAAACACTTGGTCACAACCCAGACAGAACACAAATGTGTGCTGGATTCCTG
CCGCTCCCTGGAAGCTGAGGGCTTTCGGGTCACTTACCTCCCTGTGCAGAAGAGCGGGAT
CATTGACTTAAAGGAACTAGAGGCTGCCATCCAGCCAGACACCAGCCTGGTCTCCGTTAT
GACTGTGAACAATGAAATTGGAGTAAAGCAACCAATTGCAGAAATAGGGCAGATTTGTAG
TTCCAGAAAGGTGTACTTCCACACTGATGCCGCCCAAGCGGTTGGGAAAATCCCACTTGA
CGTCAATGACATGAAGATTGATCTCATGAGCATCAGCGGTCACAAACTCTATGGCCCTAA
AGGGGTTGGTGCTATCTATATCCGCCGTAGGCCCCGGGTACGTGTGGAGGCCCTACAGAG
TGGAGGCGGGCAGGAGCGGGGTATGCGGTCTGGGACAGTGCCCACACCCTTGGTGGTGGG
CCTGGGAGCTGCATGTGAGTTGGCACAACAAGAGATGGAATACGACCATAAGCGGATCTC
AAAGTTAGCAGAGCGACTGGTACAGAACATAATGAAGAATCTTCCAGATGTGGTAATGAA
CGGGGACCCGAAGCAGCACTACCCTGGCTGTATCAACCTCTCCTTCGCGTATGTGGAAGG
AGAGAGCCTGCTGATGGCCCTCAAGGATGTGGCCTTGTCCTCAGGGAGTGCCTGCACTTC
TGCATCATTGGAGCCCTCTTATGTCCTCAGAGCAATTGGTACCGATGAGGATTTAGCACA
CTCCTCTATCAGGTTTGGCATCGGCCGCTTCACTACAGAAGAGGAGGTGGACTACACGGC
GGAGAAGTGCATCCACCACGTGAAGCGCCTTCGAGAAATGAGTCCTCTCTGGGAGATGGT
CCAGGATGGCATTGACCTCAAGAGCATCAAGTGGACCCAGCATTAGAGGAGTGGGCTGTG
ACTTTGTGCTGGCCTGGCTGTTCTGGCCTCACTGATCTGTGCACAGCCAGGAACCTCACT
GCCTGACGTGGTCCATGCTCAAAGCAGATGGGAAGCTCTGCAGTGACTTCACCACAGAAT
GTTCTCTAGTGAAAGCTGAGGCTAGCTTTCTTAGCCTCGGCTCCTGTGTAGGCATGTATT
CCGTAATCTTCCTCAGGAGTTCTTCTCTTGCCTGGCGTGGCCATTCTTATCTGAGGGCCT
GGAGGCACTGCCTTGTTACTGCCACAGGGAGGACCTACCTGTGCAGAGATGGAAGAACTG
GAAGAAGGCTCTAGGTTCAAAGACTGCTTCTCTGTGAATCATTACTCTAGCTGCTCAGCT
GAACTGGCGCCATTAGGGACTGGCATAAACAAACTTTATTTTAACCTTTTTTGTGGCTTT
GAAAGACATCTCTTTGTATCGACTTCAGCTGAAGAACACCAAGTTGTATTAAAGTCTTGT
TTCCTTTGGGGTCTCATCTTCTTTCCTCTCTTTTGACTTAATGTAAGTAGAAATATCCAT
GACCCCAATCATTATTCTAATAATTTACTTAATTCATTAAACTTAATTCAATAAATTCCC
ATTTCCTGTCC
>ENSMUST00000143296.1 cdna chromosome:GRCm38:17:25829297:25830526:1 gene:ENSMUSG00000025736.14 gene_biotype:protein_coding transcript_biotype:retained_intron gene_symbol:Jmjd8 description:jumonji domain containing 8 [Source:MGI Symbol;Acc:MGI:1919356]
GGAGCGTCGGGCACACATCACGTACTCCGAATTCATGCAGCACTATGCCTTCCTCAAGCC
CGTCATCTTGCAAGGACTCACGGACAACTCGAAGTTCCGGGCCCTGTGTTCCCGGGAAAA
CCTGCTAGCCTCGTTCGGGGACAACATTGTTCGCTTGAGTACAGCCAACACCTACTCCTA
CCAGAAAGGTGAGCTACACACCCTGCAAGGTTTGCCTTCACATCTCAAAGGCAGAACTGA
CCAGTCCCGACTGGCTCCCCCTTCTTGTAGTGGACCTGCCCTTCCAGGAATATGTGGAAC
AGCTGCTGCAGCCCCAGGATCCTGCATCCCTAGGCAATGACACCCTGTACTTTTTTGGAG
ACAACAACTTCACTGAGTGGGCATCCCTCTTCCAGCACTACTCTCCGCCACCATTCCGTC
TCCTGGGAACCACCCCTGCTTACAGCTTTGGAATTGCAGGAGCTGGATCTGGGGTACCCT
TCCACTGGCATGGGCCTGGTTTCTCAGAGGTTATCTATGGTCGGAAGCGCTGGTTCCTCT
ACCCTCCTGAGAAGACACCTGAGTTCCACCCTAACAAGACCACATTGGCCTGGCTGCTGG
AAATATACCCATCTCTAGCCCTGTCAGCACGGCCTCTAGAATGTACCATCCAGGCTGGTG
AAGTCAGTAGCTGGTAGGTGGGGGTTGGGCTAACTCAAAAAGCCATGAATCAAAATTTTT
TTTTTCTTTTCTCCCAGGTACTGTATTTTCCTGA
>ENSMUST00000152798.1 cdna chromosome:GRCm38:13:30136531:30232033:1 gene:ENSMUSG00000038732.14 gene_biotype:protein_coding transcript_biotype:protein_coding gene_symbol:Mboat1 description:membrane bound O-acyltransferase domain containing 1 [Source:MGI Symbol;Acc:MGI:2387184]
TGCCCTCCCAGGCGCGGGGTCCCGCAGCGCCAGGTCCGCGCCCTGGAGTCGGCGCCAGGT
TCCCGCGAGGTCCTCAGGAGCCCTCAAGGTGGCCAGTGTGCAGCTCCCGGGCGACAGAGC
ACCCTGAAGATGCAGGATGGCAGCACGGCCGCCCGCCAGCCTCTCTTACCGTACCACCGG
CTCCACCTGCCTGCACCCGCTCAGCCAGCTCCTGGGCATCCCGCTGGATCAGGTATTCCT
TTTTTGTAGCCATGGGCTACCTTACGATATGCCACATCAGCCGCATTTACATCTTCCACT
ATGGAATTCTCACTACAGATTTTTCTGGGCCCCTGATGATTGTCACTCAGAAGATCACGA
CGTTGGCTTTCCAAGTTCATGATGGATTGGGTCGAAAAGCTGAAGACCTTTCTGCTGAGC
AACACCGACTTGCTGTGAAAGCGAAGCCCTCGCTTCTGGAATACTTAAGCTACCATCTCA
ACTTTATGAGTGTCATAGCCGGCCCTTGCAACAATTTCAAGGACTACGTAGCCTTCATCG
AAGGGAGACATATACACATGAAGTTGCTGGAAGTGAACTGGACGCAAAGGGGTTTCCAGA
GTTTGCCAGAGCCTTCTCCCATGGGAGCTGTGATACAGAAGTTGTGTGTGACCTTGATGT
CTCTCCTGTTGTTTTTGACGCTCTCCAAGTCCTTTCCCGTCACCTTCCTTATTGATGACT
GGTTTGTACATAAGGCCAACTTTCTGAGTCGTCTCTGGTACTTATATGTCGTCATGCAAG
CCGCAAAGCCCAAGTATTACTTTGCGTGGACATTAGCAGATGCGGTGCACAATGCAGCTG
GATTCGGGTTCAATGGCATGGACACGGATGGGAAGTCTCGCTGGGA
>ENSMUST00000211570.1 cdna chromosome:GRCm38:7:134670654:134876943:1 gene:ENSMUSG00000058325.6 gene_biotype:protein_coding transcript_biotype:retained_intron gene_symbol:Dock1 description:dedicator of cytokinesis 1 [Source:MGI Symbol;Acc:MGI:2429765]
ATGACACCGCCTCCGCCGCAAACTTTTTCCTCCCCATCCTGTCGCGGCGGGGAAGGAATG
GAAGATGGCGGCCTAGGCGCAGAGTTTCCTGCCCGAGCAGCGGCGGCAGCAGCGGCGGCT
CCAGTGGGCTGCGGCCAGCGCCACCATGACGCGCTGGGTCCCCACCAAGCGAGAGGAGAA
GTACGGCGTGGCCTTTTACAACTACGATGCCAGGGGAGCAGATGAACTGTCCCTTCAAAT
TGGAGACACCGTGCACATCCTAGAAACTTATGAAGGGTGGTACAGAGGCTACACCTTAAG
GAAAAAGTCTAAAAAGGGTATATTTCCTGCTTCATATATTCATCTTAAAGAAGCCATTGT
TGAAGGAAAAGGGCAACATGAAACCGTCATCCCTGGGGACCTCCCCCTTATACAGGAAGT
CACCACAACGCTTCGAGAGTGGTCTACCATCTGGAGGCAACTTTATGTGCAAGATAATAG
AGAGATGTTTCGAAGTGTGCGACACATGATCTATGACCTTATTGAATGGCGGTCGCAGAT
CCTTTCTGGAACTCTGCCCCAGGATGAGCTCAAAGAGCTGAAGAAGAAGGTCACAGCCAA
AATTGATTATGGAAACAGAATTCTTGATTTGGACCTGGTGGTGAGGGATGAAGATGGGAA
CATTTTGGACCCGGAACTAACTAGCACCATCAGTCTCTTCCGAGCACACGAAGTTGCTTC
TAAACAAGTGGAGGAGAGACTGCAAGAGGAGAAATCTCAAAAGCAGAACATGGATATCAA
CAGACAAGCCAAGTTTGCAGCCACCCCATCGCTGGCCTTGTTTGTTAACCTCAAAAATGT
GGTTTGTAAAATAGGAGAAGATGCTGAAGTTCTCATGTCTCTTTATGACCCCATGGAGTC
CAAATTCATCAGTGAGAACTATCTGGTCCGCTGGTCAAGTTCAGGATTACCAAAAGATAT
TGATCGGTTACATAACTTGCGAGCTGTGTTTACGGATCTGGGGAGCAAAGACTTGAAAAG
GGAGAAAATTAGTTTCGTCTGCCAGATTGTCCGTGTCGGTCGCATGGAGCTGAGGGACAG
CAACACGAGGAAGCTGACTTCGGGGCTGCGGCGACCTTTCGGCGTGGCTGTGATGGATGT
GACAGACATAATAAACGGGAAAGTCGATGATGAAGATAAACAGCATTTCATCCCCTTCCA
GGCGGTGGCAGGGGAGAATGACTTCCTTCAAACTGTCATAAACAAAGTCATTGCAGCCAA
AGAAGTCAACCACAAGGGACAAGGTTTGTGGGTAACCTTGAAATTACTTCCTGGAGACAT
CCATCAGATTCGGAAGGAGTTTCCTCACTTGGTGGACAGGACCACAGCTGTGGCCCGCAA
GACAGGGTTTCCTGAGATTATTATGCCAGGTGATGTTCGAAATGATATCTATGTGACATT
AGTTCAAGGGGATTTTGATAAAGGCAGTAAAACAACTGCGAAGAACGTGGAGGTGACAGT
GTCTGTCTATGATGAAGATGGGAAGCGATTGGAGCACGTGATTTTCCCCGGTGCTGGCGA
CGAGGCGATCTCCGAGTACAAATCGGTGATTTATTATCAAGTGAAGCAGCCTCGCTGGTT
TGAGACCCTTAAGGTGGCCATCCCCATTGAGGACGTGAACCGGAGTCACCTTCGATTCAC
CTTCCGCCATAGATCCTCGCAGGACTCCAAGGATAAATCTGAAAAGATCTTCGCACTGGC
CTTTGTGAAGCTGATGAGATACGATGGGACCACCCTGAGAGACGGGGAGCATGACCTTAT
TGTCTACAAGGCTGAAGCCAAAAAGCTCGAAGATGCAGCCACATACTTGAGCCTCCCTAG
TACCAAGGGGGAGTTGGAAGAAAAGGGCCACTCAGCCACAGGCAAAGGAATGCAGAGTCT
TGGGAGTTGTACCATCAGCAAAGACTCTTTCCAGATCTCCACTCTGGTGTGTTCCACGAA
ACTGACCCAGAACGTGGACCTCCTGGGGCTGTTGAAGTGGAGATCCAACACCAACCTTCT
GCAGCAGAACTTGAGGCAGTTGATGAAGGTGGACGGTGGTGAAGTGGTGAAGTTCCTTCA
GGACACCTTGGATGCCCTCTTCAACATCATGATGGAGAACTCAGAGAGTGAGACGTTTGA
TACCTTGGTGTTTGATGCTCTGGTCTTTATTATTGGACTAATCGCGGATAGGAAATTTCA
GCATTTTAATCCTGTTTTGGAGACTTACATTAAGAAACACTTCAGTGCAACATTAGCCTA
CACGAAGCTGACCAAGGTGTTACGGACCTACGTGGCCAGCGCAGAGAAGCCGGGAGTCAA
CGAGCAGCTGTACAAAGCCATAAAAGCCTTGGAGTACATCTTCAAGTTCATAGTGCGCTC
ACGGGTACTGTTCAACCAGCTGTATGAAAACAAGGGGGAAGCTGACTTCGTGGAGTCCTT
GTTGCAGCTGTTCCGGTCCATCAACGACATGATGAGCAGCCTGTCAGAGCTCACAGTCAG
GGTGAAGGGGGCAGCCCTGAAGTACTTGCCGACGATCGTCAATGATGTGAAGTTGGTGTT
TGATCCCAAGGAGCTCAGCAAAATGTTCACGGAATTCATCCTGAATGTCCCTGCGGGCTT
GCTGACGGTCCAGAAGCTCTCCTGCCTGATTGAGATTGTTCACAGTGACCTCTTCACACA
GCATGACTGCAGAGAGATCCTGCTCCCCATGATGACAGACCAGCTCAAGTACCACCTGGA
GAGGCAGGAGGAGCTGGAGGCTTGTTGCCAGCTGCTTAGCAACATCCTGGAGGTGCTATA
CCGGAAGGATGTGGGACCGACTCAGAGGCACGTCCAGATCATCATGGAGACGCTGCTTAG
GACTGTGAACAGGACGGTCATTTCCATGGGGCGGGACTCCGAGCTCATTGTAAGTGCCCA
GAGACACACGCTGTATCTTCCCAAGTGTTCCCCACACACCGGGCGCACTGCTCCTCTCCT
GTCCACTGGGACATGAACTTTCTTTCTTAAAGGGGGCATGAGGTTGAGAAGCAGTCTGTT
CTGAATTCCATTACTTCTAGAAGCATCTGTTGGGGGAAAAGGTTTCCATTGTGTCAGAGA
CAGAAACACTCGGTGCTGGGATTCTTGTCAGTCCCACTGTTGTGTCAAAGGTGTGTGCTT
TCTTCTAAGACTTCACTCTTCTGGTGGGATCTCTCTTTGTATTTATGTTGAAAGTACTTT
TGGTAACATTTTATGAAGCACCTTAAAAAATTATTGAGGTAATCTACTTTAGCAATTTTA
TTGTCTGCTAAATGTATCCTAGTTGTTTCTCTCCCAATGGGTCATTCATTACGTGTGGAA
AATGATTCTATCGGATTCCAATAGTCACTGTCATTTTAACTCTCATGGTGGCTGGTGTGC
AGAATGTGTCATCTCTAGCCCCCAAAATGGTTTCATCTGGTTACATTTGGCCTGAGGCCC
ACATGTGCTTTCTCATTACCACTTCATTTTATCAAATGCATATCAGTTTAGCTATCCTTG
CAGGATGGCCTGTCAGG
>ENSMUST00000135523.4 cdna chromosome:GRCm38:14:52311172:52316323:-1 gene:ENSMUSG00000049532.10 gene_biotype:protein_coding transcript_biotype:processed_transcript gene_symbol:Sall2 description:sal-like 2 (Drosophila) [Source:MGI Symbol;Acc:MGI:1354373]
ATCTCCCCACTACCAGCTTTCGCGCTCCAGCTCCTCCCCTCCTCCGCGCCTTCTCGCTTC
CCTCCCCCCTCCGCCGCTGCTCCCTGCCCCCGCCACTGCCGATCTCCTCCGCAGTCTGGG
TCGCTGGGTGCAGAGACTGCCGCAGCGCCGGCGGCCTCCCCAGACCGGATACCCATTGTG
TCCTAACCCATCCCGCCTTCCACTTCCCACGGCCATGGCGCAGGAAACCGGGAGCAGCTC
TCGACTCGGGGGACCCTGCGGGGAGTCTGCGGAGCGCGGAGGTGATGCTAGCGAGGAAGA
CCACCCCCAAGTCTGTGCCAAATGCTGCGCACAATTCTCTGACCCGACCGAATTCCTCGC
TCACCAGAACTCATGTTGCACTGACCCACCGGTAATGGTGATAATTGGAGGCCAGGAGAA
TCCCAGCAACTCTTCAGCCTCCTCTGCGCCCCGACCAGAGGGCCACAGTAGGTCCCAGGT
CATGGATACAGAGCACAGCAATCCCCCAGATTCTGGGTCCTCTGGGGCCCCGGATCCCAC
TTGGGGGCCAGAGCGGAGGGGAGAGGAATCTTCTGGGCAATTCCTGGTCGCTGCCACAGG
TACAGCGGCTGGGGGAGGTGGGGGCCTTATCTTGGCCAGTCCCAAGCTGGGAGCAACCCC
ATTACCTCCAGAATCCACTCCTGCACCCCCTCCTCCCCCACCTCCCCCTCCCCCTCCAGG
TGTAGGCAGTGGCCACTTGAACATTCCTCTGATCTTGGAAGAGTTGCGGGTGCTGCAGCA
GCGCCAGATTCACCAGATGCAGATGACTGAACAAATCTGCCGCCAGGTGCTGCTACTTGG
CTCCTTGGGGCAGACCGTGGGTGCCCCTGCCAGTCCCTCAGAGCTACCTGGGACAGGGGC
TGCCTCTTCCACCAAGCCCCTACTGCCTCTCTTCAGTCCCATCAAGCCAGCGCAAACTGG
CAAGACACTGGCATCTTCCTCTTCGTCATCCTCCTCCTCTGGAGCTGAACCGCCTAAGCA
GGCTTTCTTCCACCTTTACCATCCACTGGGATCACAGCATCCCTTCTCTGTAGGAGGGGT
TGGGCGGAGCCACAAACCCACCCCTGCCCCTTCCCCTGCGCTGCCAGGCAGTACGGATCA
GCTGATTGCTTCACCTCATCTGGCATTCCCAGGCACCACCGGACTCCTGGCAGCTCAGTG
TCTTGGGGCAGCAAGGGGCCTTGAGGCTGCTGCCTCCCCAGGGCTCCTGAAGCCAAAGAA
CGGAAGTGGTGAACTGGGCTATGGGGAAGTGATCAGTTCCTTGGAGAAACCCGGTGGAAG
GCACAAATGCCGCTTTTGTGCAAAAGTATTCGGCAGTGACAGCGCCCTGCAGATCCACCT
TCGTTCCCACACTGGTGAGAGGCCCTATAAGTGCAACGTCTGTGGTAACCGTTTCACAAC
TCGGGGCAACCTCAAAGTACATTTTCACCGGCATCGTGAGAAGTACCCACATGTGCAAAT
GAATCCACATCCAGTACCGGAGCACCTAGACTACGTCATCACCAGCAGTGGGCTGCCTTA
CGGAATGTCTGTGCCACCAGAGAAAGCAGAAGAGGAGGCAGGCACACCAGGCGGAGGTGT
TGAACGCAAACCCCTAGTGGCCTCCACCACAGCACTCAGTGCCACAGAGAGCCTGACACT
GCTCTCCACTGGCACAAGCACAGCAGTGGCTCCTGGGCTCCCTACTTTCAACAAGTTTGT
GCTCATGAAGGCAGTGGAACCCAAGAGTAAAGCGGATGAGAACACGCCCCCAGGGAGTGA
GGGCTCCGCCATCGCTGGAGTAGCAGACAGTGGCTCAGCAACCCGAATGCAGCTAAGTAA
GCTGGTGACGTCACTACCGAGTTGGGCACTGCTTACTAATCACTTGAAGTCAACTGGAAG
TTTCCCCTTCCCTTATGTGCTAGAACCCTTGGGGGCTTCGCCTTCTGAGACCTCAAAGCT
GCAGCAGCTAGTAGAAAAGATTGACCGCCAAGGAGCTGTGGCGGTGGCATCTACTGCCTC
GGGAGCTCCCACCACTTCTGCCCCTGCACCTTCCTCCTCCGCTTCTGGACCTAACCAGTG
TGTGATCTGTCTTCGGGTCCTGAGCTGCCCTCGGGCTCTACGCCTGCATTATGGCCAACA
TGGAGGTGAGCGGCCCTTCAAGTGTAAAGTGTGTGGCCGAGCTTTCTCCACAAGGGGCAA
TTTGCGCGCACATTTCGTGGGTCACAAGACCAGTCCAGCTGCCCGGGCTCAGAACTCCTG
CCCCATTTGTCAGAAGAAGTTCACTAATGCTGTCACTCTGCAGCAACATGTTCGGATGCA
CCTGGGGGGCCAGATCCCCAATGGGGGTTCCGCACTTTCTGAAGGTGGGGGAGCTGCCCA
GGAAAACAGCTCTGAGCAGTCTACAGCCTCTGGACCAGGGAGTTTCCCCCAGCCGCAGTC
CCAGCAGCCATCTCCAGAAGAGGAGATGTCTGAGGAAGAGGAAGAGGATGAGGAAGAGGA
GGAAGACGTGACAGATGAAGATTCCCTAGCAGGAAGAGGCTCTGAGAGTGGGGGAGAGAA
GGCCATATCAGTACGAGGTGACTCAGAAGAGGTATCTGGGGCAGAGGAAGAAGTGGCAAC
ATCAGTAGCAGCACCCACCACTGTGAAGGAGATGGACAGTAATGAGAAAGCCCCTCAACA
CACTCTGCCGCCACCTCCGCCACCACCCGACAACCTGGATCATCCCCAACCCATGGAGCA
GGGAACCAGTGATGTTTCCGGAGCCATGGAGGAAGAAGCCAAACTGGAGGGAACCTCAAG
CCCGATGGCAGCCCTCACCCAAGAAGGGGAGGGCACCAGCACCCCTTTGGTGGAAGAGCT
GAACTTACCGGAAGCCATGAAGAAGGATCCAGGAGAGAGCAGCGGCAGGAAGGCCTGTGA
AGTATGTGGCCAGAGCTTTCCTACCCAGACAGCTCTGGAGGAGCATCAGAAGACCCATCC
CAAGGATGGGCCACTCTTCACTTGTGTCTTCTGCAGGCAGGGCTTCCTTGACCGTGCTAC
CCTCAAGAAGCACATGCTGTTGGCTCACCACCAGGTACCGCCCTTTGCACCCCATGGCCC
TCAGAATATTGCTACTCTTTCCTTGGTCCCTGGCTGTTCCTCCTCCATCCCTTCTCCAGG
GCTCTCCCCATTCCCTCGAAAAGATGACCCCACCATGCCATGAGCCTGCTTTCTGTACCT
GGTCCTCTATGACTCAGAGAGCAGAAACCTGAGAGCTTCATAGAGGAACCTCCAAGATTT
ACTCACCCTCCTCTTGTCCTTTCTCAAGTCCTGACATGATGTTTCTAGTGGCTTCTTCTC
TAGTCCCTGAGCTTGACAATTGCCTTTGAAAGAGAATGTCCCCTTAAGAAATTTTTATCA
CCTTTTTGTTCTGTGTAACTAAGGGAAACAAATTCCCTATAGCTTTTACATTCTCAAGGG
GGAGCTCTCTCCTCTTCTCCCTTTCCCTTTGGCAGGTATACTAGAACCCCCATCCTTGGA
GTGGCAGCCTTGGTCCAAGGGGCTGGCAACTGTCCATGGAAGGCCCAGCGTTACTCCTTG
GTGATCTTGACCACCCTGCAAGACTTTCTAGGGCCGGGACCTTCTTGAGAAGCTTGTAAG
GGGTGGTAGGTTTCTTTCTGCAACCACTACCCAGTTTTCCACTGAGCCCTGGAGTTCTGG
ACCTACCTGCATTGCCACTCGGGCCCTAGTACCATCATTGCTGTGAAAGCCCAGGAACTG
TGTTTCACAAGGTGACTCCAGTGACATGATCCAGAGAGGCAGAGAACATAGCCTCCGGAA
GTTGAGGCTGTGCCCAACAAGCACACCGGAAGAAAGAAGAAACTATAACTTCTTTCTCCT
TCCCCCCTGCTCCAGAGAGTGCTGGCAATAAAGATATTCTAGCAATTGGTGACTCACCCT
AGAAGGTAGGGACAAGTGAAGGACTGGGATCCTTTTTGCAGTATGTTCCTTGACTCGCCA
CATGGAGGCAAAGATAGTGGCTGGTCAAGATGCCAGGACTACTCCAGCTTCCCATCATGT
CCGCTCAACCAACAAGCAGGTTTCCTACCAAGAGGTCTCTCGTGTGATAGTTTAGGGAGT
ATGAAGTTTCTAACTCTAAAGAATCCTGTTGGTGAGGATGATTATTTAAGCAATGATGGG
GAGTTGAGGGTTGTTGCTAAAACAGGCATTGCTGGGAATCTATTTGATGAAGAACAGGAC
TTGATGTAAGGGGACTCGATGTTCAGCTCTTGTGAGTATGAACGTTTTCTTTGAGCTAAT
GGTGATGTGGTATGCAGAGGTACCAGGGGCCATGGGGGTGTGTGTGCTTCCTGTCACTAG
AATGTTTTTAGTTTTAGATGACTCCCTATTTTATTCCCTCACCCCTTGTATTTCCCTTGC
TGTCTTCTCAAAACCCCTTTCCTCCCCCAGTTTTGCCTGACCATGGGCCAGAGCTTATGT
CTTATTTTTTTTCTAGAAGTTGAGAGACAGAGCTTCAAGTGGTTTCCCCCCGTCTCTGTC
TTGTAGTGAGATGTAGTATTTACTCTTAACATAGGATCCTGTGGAACAGGTGTTCTGAGA
AGACTGAATTTTGCTGTTAGCTGTTGTCAATGATGATTCTCTAAAGTAGTGGGCTCCAGA
GCTCCCTAACACAGTGAAATGTGTAAGAGCCGAGAGGGGAGATACTAGAATTTTTTCCTT
CATCATTAAAGGTGTTTTGGCCAAGTTTTTTGT
>ENSMUST00000106431.1 cdna chromosome:GRCm38:3:122913070:122919360:-1 gene:ENSMUSG00000078590.1 gene_biotype:protein_coding transcript_biotype:protein_coding gene_symbol:Gm10959 description:predicted gene 10959 [Source:MGI Symbol;Acc:MGI:3779169]
GCATATTGGCTTGATTTTTGGTTTTTTGTTTTGTTTTGGCTGGCCTTGAATTTGTTTGTT
TTTTTATCACCA
>ENSMUST00000127093.1 cdna chromosome:GRCm38:7:28834187:28838074:1 gene:ENSMUSG00000053964.17 gene_biotype:protein_coding transcript_biotype:retained_intron gene_symbol:Lgals4 description:lectin, galactose binding, soluble 4 [Source:MGI Symbol;Acc:MGI:107536]
CTATGTTCCAGCACCGGGCTACCAGCCCACCTACAATCCGACTCTGCCCTACAAGAGACC
CATCCCAGGTGGCCTCAGTGTCGGGATGTCCGTTTACATCCAAGGAATGGCCAAAGAGAA
CATGAGACGGTTCCACGTGAACTTCGCTGTGGGGCAGGATGATGGGGCGGATGTTGCTTT
CCACTTCAATCCCCGCTTTGATGGCTGGGACAAGGTGGTCTTCAACACGATGCAAAGTGG
ACAATGGGGCAAGGAAGAGAAGAAGAAGAGCATGCCTTTCCAGAAGGGCAAGCACTTCGA
GCTGGTGTTCATGGTCATGCCTGAGCACTACAAGGTCGTGGTGAACGGAAATTCCTTCTA
TGAATACGGGCACCGGTTACCTGTACAGATGGTCACCCATCTGCAAGTGGATGGGGACCT
GGAACTTCAGTCCATCAACTTCCTCGGAGGCCAACCAGCTGCAGCCCCATATCCGGTATG
GAACGTCTCTTCATTTGTCTCTTTGACCTGTTCGCACATTGGCCACCGTCTCTGTTTCCA
CTCCTGGTCCCTTTAAGGAATGGGTCCAGGGACCCTGTGGTGACCAAGACAGTCCACCAG
AAAGATAGACAGTGACCGGTGGGGGTGTGTGCAGGCAGAGAGATGGTCAGAGTCTAGATA
AGGAGGTTCAGGCAGAGGGTTAGGCTCAGGGAAAGGGTTAACAAGGTGTTCTGAACACCC
AAAGGAAGGAGCTGACTCAGTCCAAAGGGCTTCCAGGAGCAGGAAGAGGTGTGTAATTAG
AGTCAGAAAGTGA
>ENSMUST00000058030.9 cdna chromosome:GRCm38:4:89137122:89181081:1 gene:ENSMUSG00000062937.7 gene_biotype:protein_coding transcript_biotype:protein_coding gene_symbol:Mtap description:methylthioadenosine phosphorylase [Source:MGI Symbol;Acc:MGI:1914152]
CACCGGGGCAGCCAAGTCGCCGCAGAACTGGCAGTAATGCGCTACCTCACCATGTTCTTG
TGAAACAGTTAAAAGACAAAGTGACAAGCACATCCTAAGTGGCTTTTCTATCTTGATCAT
AGACTCGCCATCAGGCTGCACAGTAACAACAGAAGCCCCGAGAAGCCGAAAACTCTGCAA
GAGGGACGGGAGGCGGGAACCTGATTTGAGGAGGAGGGTGGAGGAGAACAGCCAATCCCG
CGCTCCCCGGGAGGAAGAGGAGGAGCCAGAGCCCGTGGGTCCCCGCACTGCTCACTCCCG
CGCCACGCCGGCCCCGCAGTCTCCTCCCGGTCCCACGCTGCGGCCCGCTGTGGACTTCCC
TGGTGCAGACATGGCCTCGGGCTCCGCCTGCACGGCGGTGAAGATTGGAATAATTGGTGG
AACAGGCTTGGATGATCCCGAAATTTTAGAAGGAAGAACTGAGAAATATGTGGATACTCC
ATTCGGCAAGCCATCCGATGCCTTAATTTTGGGGAAGATAAAGAACGTTGATTGTGTACT
TCTTGCAAGACACGGCAGACAACACACCATCATGCCTTCAAAAGTCAACTACCAGGCAAA
CATCTGGGCCTTGAAGGAAGAGGGCTGTACACATGTCATCGTGACCACAGCTTGCGGGTC
CTTGAGAGAGGAGATCCAGCCTGGTGACATGGTCATCATTGACCAATTCATTGACAGGAC
ATCCCTAAGGCCTCAGACCTTCTATGATGGGAGTCATTGCAGTGCCAGAGGAGTGTGCCA
CATCCCCATGGCTGAACCGTTTTGCCCCAAAACAAGAGAGGTCCTCATAGAAACTGCTAA
GAAGCTAGGACTTCGGTGCCATTCAAAGGGGACAATAGTCACAATTGAGGGGCCCCGTTT
CAGCTCCCGGGCAGAAAGCCTTATATTCCGTACTTGGGGCGCAGATGTTGTCAACATGAC
CACTGTTCCAGAGGTGGTACTTGCTAAGGAGGCTGGAATTTGCTATGCAAGCATTGCCAT
GGCAACCGACTATGATTGTTGGAAGGAGCATGAAGAAGCAGTGTCAGTGGATGGGGTTTT
AAAGACCATGAAAGAAAATGCCAATAAAGCCAAAAGTTTACTCCTCACTACTATACCTCA
GATAGGGTCGATGGAATGGTCAGAAACGCTCCGTAACCTAAAGAACATGGCCCAGTTTTC
CGTTTTACCACCAAGACATTAAAACAGCATGGCTGACACAAGAAGACGTTCTACTTCTAG
TCTTTGGGGGATTTTGCTTAAACAAAAATGGGAAAGATCCGCAGCCTTCATGCCTTTGCC
TAGAAAGAAAGACACTGTTAGCGACTCAACCAAGATCCCAACTCCTCCGGGACCCAGAAG
GAAAGCAGACAGCCTGCCAAACAGAGCCGGAGAGCACATCTGTCTCACTTTCCCTATTAA
ACTGACAACAAGGATTACTAGTGAAAACATCCACTACCCTACAGCGCTAAGGAGCCAATA
CGAGCTCGAGATGGGACTGTGTGATTGTAAACTGGCGCCATGTTTCCGACACTTGGTATT
CTAAGAGTTTCTCTTGAAGAAGTTATGAGATATTCCTTCAAAGAATCATGTGTAAAGAAG
AATATTACCTGCCATAGTAAAATAATCAAAACTATCTGAATATCAAAAAAAATTAGCTGT
GCCGTGTTTCCGTTATACTTAGGTTATGGAGCAATCAAGTGGAAATCATGTTTCCTCACG
AAGAAATGATTAATCTTTTTCTCTACTTTTAAATATAATCAAATAATAAAGCTGTAAAAA
TTAAAATGGACTTAGAGAACTTTGAAACTCCTTTGGTGGTGAAGTGAAGACAACAACAAT
AATATAACTGCGCTGTGTATGTGAATCAAGATATATAAGCCAAATAACCCCCTTTCCCAA
ATAAAGAAATAAAGGAAAATGCTGTGTGAGGAGCTTACTAAACCTTTGCTAAGAAAGATC
CTGGGTCACCACACAGCTAAGATGATGTAACTGAGAAAGCCAAGGCCGGTGTTTAATGCA
AGCCAGTGTGACTCATCACAGTGTATCGAGAGTTGACACATAATCAGTTGGCAATTTTTT
TCTTTTGTTTAAAAGAAGAAAGTAGAAGCCTAACTTTTTATTTTTCAAATTACTGTTGTT
ACAGGTGCCCTACAGCGCCCGTAAAGGGTCTGTAAAGTGAGTGTGCCTGTGTCTGAAATT
GACTTCAAGATAATAAGCTGTTGATTGTAAGCAATAAATGAATTATTTGCTCCAGTGTTA
ATGTCGAGCGAGGCCCTGGATAAGTGCAATTGTTACTTCCGCCCATGTTGCAGTGCTCCC
ATCTCTGGCTGTAAGCAGTCCGTGGAGACTCCGTGAGGCCTGATCAGGGCTTTAGGTTGT
TTTTACTCACTGCAGTGTCAACACTTCTTTCCCCTTAGCCACTGCGGGGTGGGCATCCGT
TTTGTTGCCTTTAGAAAATGCTGCTCTCTTCAACATGGAGAATGACTTTCTTCAGTGGCC
TTTCTAGCATCATGTGCAGGCTTCTTCCCCTTTTCCTTAATCCTTCATCATGATGAAACA
TGCATATAATCACTGGGTCTGGCTCAACATGATGCTGTCCGTTCTGTCCATCTTCCTACG
GGTATCGTAATTCCATTCTTTTTCTGACAAGATGAAATCTCCTTGTGTATCCTTTCCGCA
TCCTTATCCATGCATGTGTTGATGGACGTGTGGGCTGCTCCCATAATGTACCTGTTCTGA
GTAGTGTTTCAATAAACATCAGTTTGCAGACTTCTCA
>ENSMUST00000035748.13 cdna chromosome:GRCm38:X:134717989:134721917:1 gene:ENSMUSG00000033460.14 gene_biotype:protein_coding transcript_biotype:protein_coding gene_symbol:Armcx1 description:armadillo repeat containing, X-linked 1 [Source:MGI Symbol;Acc:MGI:1925498]
GTGTTTGCTCTCTCTGTTATTGTTGAGAGCAGGCAGGCCTGCTGCGGAAGGAAGAGGAGA
AGGGTGCAGCACCTTTTGGAACAAAGAAATAATCAACATCGAATTTCTGCATGTCAATTT
AAAGCTGAGACTGTCTGCGACCTGCATATAAGTGGAAAAAATGGCCGACCACCGCAAGAA
GGAGTGTCGGGATGTAGCTGTATAGCATCGGGGCGTTGTCAGCTGAGTCCAGAGAACTGG
GGGCAGGGTGCCTGTATCTGTGGCTCTCGCTCCAGACTAAACCAAGAAGCAGGGAAGGGA
GGAAAACTTCCCAGAATCAAATCTGCAAGAGGCTGGAAAGGAGGAAGAAACTTCTTGGAT
CTCTGAGGGTATATGTGAGGGTGTCTCTGTGACCCTGACTCAAGACATCTGCTGCAAGGG
TATCACTGTATCTGCTGTTGTAGCTGCTCCTAACCTGCAGAATCTGAAGACTTTACCTCT
GACCTGAGAACAAGTCAGCTCTGTGTCCAGCTTAAGAGATTCACCCCAGCTGTACGATGG
GTCGCACCCGGGAAGCTGGATGTGTGGCTGCAGGCATGGTCATTGGGGCTGGTGCCTGCT
ACTGTGTATACAGACTGACCTGGGGAAAAGATGAGAATGAGAAGTTGTGGGATGAGGAAG
AGGAGGAAGAGGAGGAAGAGGAGGAAAAGTCTTGTAGTGACAAAACTGAGAAAGAACTTA
AGACTAATGTTGGGGTAGGGGCGAGAGGCAAACCTCAAGATGACTCAAAGTCCAAGGTTG
AGGTGAATGTGGGACCTGAGAATGGTCCAGGTGTAAAGAAAGAAGTGCACCCAGAATCCC
AGAGTGGGGGTGGACTAGAGGCTAAGGCCAAGGCCCTTTTCAAGACTCTAAAGGAACAGG
CACGTGCAAAGGCAGGCAGAGGCATAAGGCTTCCTAACATCTCTAGGAATAGGACCCTGA
CATCAAGTTTGCCTTGCCCAGGAGGCAGGGGTGGAGGCTGCCACCCGGGAAGGACTGGTT
CTAGGGCTAGGAACAGGACAAGTGGGAAAGTCAAGAGAAAGAACCGAAGCAAGAGCAACA
AGGCTCCAGCCACAGCATGGCCTGTACGCAAGGGCAAGTTCAGCTTTCCCTATAAAATTG
ATGATATTCTGAGCGCCCCTGATCTTCAAAAGGTCCTGAACATCCTGGAGAGAACAAATG
ACCCTTTTACTCAGGAAGTAGCACTGGTCACACTGGGTAACAATGCAGCATATTCATTTA
ATCAAAACGCCATCCGTGAGCTGGGTGGAGTCCCCATTATTGCAAAGCTGATAAAAACAA
GAGACCCCATTATTAGGGAAAAGACTTACAATGCTCTTAATAACTTGAGCGTTAATTCTG
AGAATCAGGGCAAGATTAAGACTTATATCAGTCAAGTGTGTGACGATACCATGGTTTGCC
GCTTGGACTCAGCCGTCCAGATGGCTGGATTAAGACTCCTTACCAACATGACTGTAACTA
ATCACTACCAACATTTGCTTTCCTATTCTTTCCCAGATTTCTTTGCTTTGTTATTCCTGG
GAAACCACTTCACCAAGATACAGACTATGAAACTGATTATAAATTTTACTGAAAACCCAG
CCATGACAAGAGAGCTGGTCAGTTGTAAAGTACCTTCGGAATTGATTTCTCTGTTTAATA
AAGAATGGGATAGAGAGATTCTTCTTAACATTCTTACCCTCTTTGAAAATATAAACGATA
ACATAAAAAGTGAAGGGCTTGCATCCTCCAGGAAGGAATTCAGCAGGAGCTCACTGTTTT
TCTTATTTAAAGAGTCTGGAGTATGTGTGAAGAAAATCAAAGCATTAGCAAGCCATAAGG
ATCTGGTGGTCAAAGTGAAAGTTCTAAAAGTCTTAACAAAATTATAATTTTAGATCTGTT
CTAAACAACACTGATGTGATGTTTCTTAAGTTTGCACGTGGGAACAATGCATTTTGTGAA
TTCTTAGGTTTTCATTGCGCTTGTGTAGCAAAGGGATCCTTTGAGCTGCTATTTAGGAAT
AATGAACATCACAGATTATCAATACCCATTGATGCTGGCTTTAGATTGAGCCACTTTAAG
TATGCCAAATATATATTAGGGCTTGCACAAAGAAAACATTTATTAAACTTGCTATCTAGG
TTGAGATATTTTTATTGTTTAACTAAACTGACAGTGAAGTAACTATATGTCATAAATAAG
CTATACTTTTGTATTGATTTAAATTTGTTCATCTAAGAGTTGTGCTTTATCAATAAAGTT
ATGTTTAAGCAGAAGGAAAAAAA
>ENSMUST00000204464.1 cdna chromosome:GRCm38:3:40930545:40936695:1 gene:ENSMUSG00000037818.16 gene_biotype:protein_coding transcript_biotype:processed_transcript gene_symbol:Abhd18 description:abhydrolase domain containing 18 [Source:MGI Symbol;Acc:MGI:1915468]
GTCTGCAGCCAGTGAGTTAGATGCCCTGTCTCCAGTGTACTAGAAGTCAGAGGGAACTGC
AGTGTTAAGCAGAGCACAGACGGGTGTATTGAGTAAATCAATTAATTGGCGGGAGCTCGA
AAAGCAGTATTATACACAGACAGTTTATGAAGAAGAAATTATTCATATGCTTGAATACTG
TGGGACAGATTCTTTCAAAATGGGACACGAGTTCATGAATCACTTGCCTAGCAATGCAGA
CAAGCTGACTAACCTGAATCTGGTTTCCAGAACTTTAAATTTAGATATGACAGACCAAGT
TGTATCCCCAAAGGATGCCAAGTGCCATAAGTCTGGTAAAACATCTATCAGTGCTCCTTC
AAATGGACAGCTGTTGCAAGATACAGCTAAGATGGAATGCTTGAATCAAACGCTCTCGAC
TAACAAAAGTTGGTTTGCAAGTTACAACCCTCAGTCATTTCACCTGCTCAATAGAGAACA
AAGAAGAAGCAATCGTCAAAAAGAATCTTTAATATTCATGAAAGGAGTCATGGATGAATG
TACTCACGTAGCAAACTTCTCAGTTCCAGTTGATCCAAGCCTCATTATAGTGGTACAAGC
CAAAGAGGATGCCTATATTCCACGAACAGGAGTTCGAAGCTTGCAAGAAATTTGGCCTGG
TTGTGAAATCCGGTATCTAGAAGGGGGTCATATCAGTGCTTATCTCTTTAAACAAGGACT
CTTCAGACAAGCCATCTACGATGCCTTTGAACGTTTCCTTCATAAATATGCTAACTAATT
GGATTGATGTATTGTATAACATCCTATTTCCTACAAAAAGAGTTTACCCAATGATGATGT
GAAAAACAAGCAAACAGCACTACATACTTGATTGTTGCCAAATTAGTCTGTGTTGCCAGT
GTTACGGGTCAGTTACAAACTGTGGATACATTTCAGTAATGAAAAAACTACTTGAAAAAT
ACAATCCTGAAGTATTTGTAACTCTTTAAAAAATCTCATATACCTTATACAACATCTGTT
GTTACTATTTATGAAAACATTTTAATTGTGAATAATTTATTGATTCAGAATAAATAGAAA
CTATTGGTTTTTTAATAGAATTGTTGAAACTAAAATTGTAACATCACATGTACTGTATAT
TGTTCTATGGCAGTTTTGCTATTAACTTGATTTTAAAAACTCGTGTCTATCCTTTTTGTG
TGTGTAGTGGGTTTATAATTTGGTTTTCAACTTTAGGTGATTTATTGCCATAGAAATACC
TAAGATATAAAATCAGTGTTAGCTTTGAATTATGAAAACATCCTGAGTGCTGAGCTGCAC
CCTCTGTGGTAGTGCACTTGTAGTCCCAGCACTTGGGAAGTGGAGACAGGAGTGTCAGGA
GTCCAGCCATTCTGTTTTTCATAGCAAAATTTGAGGCCAGCCTGAGCTGTATGAGACCCT
GTCTCAAACAATTGCCTGGCATGGTAGCTCATGACTTTAATCTTAGCGGGTAGGAGACAG
AGCCAAGCAGATCTCTTGAAGTGCCAAGGCTGGGACCATGCTTGCCCAGCCTACCTAGAC
TCTGAGGCCAGTCCCCAGCACTGCCAAATGAAAAGAAAAGCTGGAGGTATTTGGGAAATG
GGGGTTATACATGTTTTCTCTACTTAAGAGAGTTTTATGTCGAAAATGGAAATAATAAAA
GAACATTGTACTAGATGGTGGGTTCTGTCAGACATTTCTTATACACCTGTTCTTCAGTTG
CTTACAGACTGAGTTAACAACTTTGACCTTTTAATTTCAGAATTTAAAAGCTACATATTA
AATTAAACCATTGTACAGAAAAACACGAGGTTTTACACACTGCTAGCTTTTTAAATGGAA
ATTATATGGATAGATATTTGGTGCTAATGTTAAACTGCTCTGAGCTAAAATGTTTAAAAG
GCAAATGTGTTTACTTTGAAATCTGTATTGCCCTTAAATTTAAATTAGGTCTTGCAGGTC
TAGTGAGGATATGTGGATTGTAACATACCTTCTGCAGCTTTTTAAAAAGATGCTATCGCA
CTCCAATGTCTTTGCCACTAAAATTTCTACCAGCTATTTA
>ENSMUST00000139595.1 cdna chromosome:GRCm38:16:96386331:96403328:1 gene:ENSMUSG00000000159.15 gene_biotype:protein_coding transcript_biotype:processed_transcript gene_symbol:Igsf5 description:immunoglobulin superfamily, member 5 [Source:MGI Symbol;Acc:MGI:1919308]
GGACTGAGTCATTGAACACACAGGAGAGGTAGCAGAGAATACGCTGCTGCACCAGGCTGA
AGAGTTACTACTGAAGACATAAGGCAGTTGGGACCCACTAGAACCTGAGCCTACAAGAAT
CTACTTATCAAAATGAAATAAGGAAATCTGCAAACATGAGGACAAACAAAGCAGATCCGG
AGACAAAGTTAAAAAGTGGAAAGGAAAACTACGGGTACAGTTCGGATGAGGCAAAGGCTG
CACAGACTGCATCTCTCCCTCCTAAATCTGCTGAAGTCAGCCTTCCAGAAAAACGCAGCA
GTAGCCTTCCTTATCAGGAACTCAATAAACATCAGCCCGGTCCAGCAACTCATCCACGGG
TTTCCTTTGACATCGCCAGT
>ENSMUST00000215893.1 cdna chromosome:GRCm38:16:59298881:59304413:1 gene:ENSMUSG00000068182.3 gene_biotype:protein_coding transcript_biotype:protein_coding gene_symbol:Olfr203 description:olfactory receptor 203 [Source:MGI Symbol;Acc:MGI:3030037]
TTTGCATACTATCTGGAGACTGGCTATTCTACTGGGATTCTTTTAGTGGCATTGAGGAAA
TTTCAGTACTAATATCACAGGTAGCATTTAAAAGTGAAAAAGAATCATTCAATCCAAACT
TCTCTTAAGAAAACCTACCATGAAGAGAACAATTGTCTATGGTATCTCTTTTCTTCACTT
TAAGAGTTCTTCATGATGATTTATGTCTCTCTACATCCATACATCTCCTTATAGGAATTA
GTGAGAAGGCTGATGTGATGTTATGGAGGTGAACAGGACCCTGGTGACTGCGTTTATTCT
CAGAGGAATAACAGATCTTCCAGAGCTGCAAGTTCCCATGTTCTTGGTGTTCTTCTTCAT
CTATGTCACTACCATGGTGGGCAACCTTGGCTTGATCGTTCTCATCTGGAAGGACCCTCG
TCTTCACACACCCATGTACTTTTTCCTTGGAAGTTTAGCTTTTGCTGATGCCTGTACTTC
ATCCTCAGTGACTCCCAGGATGCTTGTTAATATCTTAGACAATGGTAAGATGATTTCCCT
CTCTGAATGCATGGCCCAATATTATGTTTTTGGATCCAGTGCAACTACAGAATGTTTCCT
TCTGGTAGCGATGGCCTATGACCGCTATGTAGCCATATGCAATCCTTTGCTCTATCTTGT
GGTGATGTCCAACAGAGTGTGCACTTGCCTGATAAGTGGCTCATATATAATCGGTTTTCT
GCATCCACTTATTCATGTAGGTCTACTATTTAGATTAACCTTCTGCAAATCCAATATAAT
AGATCATTTTTACTGTGAGATCCTGCCACTCTATACAATTTCTTGCACCGACCCATCTAT
TAATGCATTTGTGGTCTTCATTTTTGCTGCTGTGATACAAGCTGTTACCTTCATGAGTAT
TGCAGTCTCCTATGCCCACGTCCTCTTTTCCATCCTGAAAACAAAGTCTGAGAGGGGCAG
AAGAAAAGCCTTCTCCACCTGCAGTGCCCACCTACTCTCTGTCTCTCTGTTCTATGGAAC
TCTCTTCTTTATGTACGTGAGCCCTGGGTCTGGACCAAGTAAATATAAGAATAAGATGTA
TTCTCTGTTTTACACCATTGTGATTCCTCTACTAAACCCCTTCATTTACAGCTTAAGAAA
CAAGGAAGTTTTAGGGGCTCTGAGAAAAATCATGAAGCCATAAATATTTTTCAGATAAAA
TTGGTGCTTATTTATTGAATATATCAAAATTTCTAATCTTGTGTTATCAAATATAGTAAC
CTGATATATTGCTAAATAATAAAATGTAATCTTTAGTCTCTGCAATTGTAATAGAAATAT
TATAGATTTATAAATATTTAATGGGCACTTTAAAGGTAGATTTCAAGTATCTGTTATTTT
TAATCCATACAGATAGATAAAAATTAAATCAGCCAACTAAGTCTCTTTGTAACACAAACT
CTAGTGTTTACAGATAAAATTCATATACAAAATGTATAAATTTTAATAGTGCTTTGAATT
TACATTCCCTAAATAAATCCT
>ENSMUST00000204683.1 cdna chromosome:GRCm38:6:113390737:113398870:1 gene:ENSMUSG00000030276.19 gene_biotype:protein_coding transcript_biotype:processed_transcript gene_symbol:Ttll3 description:tubulin tyrosine ligase-like family, member 3 [Source:MGI Symbol;Acc:MGI:2141418]
TTAGAGGTACTCCTGGTGAAGGTGGGAGATCAGGAGGAAATGGCAGCTGGTCACTCAACC
CTCAAAAGACATCCTTATTCTGATTCCCTACTCCTCTGGCGAGGACTCACCAAGGGACCT
AACCACATGGGCCGACTCAGAAACGCCAAAATCCACGTAGAGAGAGCCGTCAAGCTGCCT
CCTACTGGGATACCAAAATTCCCTGAAGGCAGACATCCTGTCTGGTTCACCATTGCCTCC
CAATATGTCTGATGCTGAAGCAAGTTACTGCCTCTCACCTTACAGCAGAAGAAGATCTTT
ATGATTCATGGCCGATACCCAGTGATCCGGTGTCTCTTGCGTCAGAGGGGCTGGGTAGAG
AAGAAGATGGTGCATCCCCCAGGCACAGCCCTGCCAGCACCCCAGAAGGATCTCGATAGC
TCCATGCTGGGTGATAGCGATGCCACGGAGGATGAGGATGAGGAAGAGAACGAAATGTTT
CGGGAGTCGCAGCTGTTGGACTTGGATGGTTTCCTGGAATTTGATGACCTAGATGGGATA
CATGCTTTGATGTCCCGCATGGTTCGAAATGAGACCCCCTACCTCATCTGGACCACTCGG
CGGGATGTGCTGGATTGTCGCTTCCTTTCCAAGGATCAGATGATAAACCATTATGCCCGT
GCAGGCTCCTTCACCACAAAGGTGGGCCTTTGTCTCAACCTCCGGAATCTGCCGTGGTTT
GATGAGGCCGATGCTGACTCTTTCTTCCCACGATGCTACCGATTGGGGGCAGAGGATGAC
AA
>ENSMUST00000216656.1 cdna chromosome:GRCm38:10:41450435:41453468:1 gene:ENSMUSG00000019826.11 gene_biotype:protein_coding transcript_biotype:protein_coding gene_symbol:Zbtb24 description:zinc finger and BTB domain containing 24 [Source:MGI Symbol;Acc:MGI:3039618]
GTGGCGGGGGCGGGGACCGGCGACAGGCCCGGTTAGTGCCCTCTGGGCAGCCGGGTGGGC
TGACCGTAGCAAGTCCCTGCGGGGCGGCCCTGACAGATTTAAGCCTCTTCAGAGTCTTCT
GGAGAAAATGGCAGACACAACCCCGGAGCCTTGTGGGCAGCTTATGGTACACTCAGACAC
TCACAGTGACACTGTGCTGGCCAGTCTGGAGGATCAAAGGAAGAAGGGCTTTCTTTGTGA
TATTACTTTAATCGTGGAGAATGTGCATTTCCGAGCCCATAAAGCCTTGCTGGCCGCCAG
TAGCGAGTATTTCTCAATGATGTTTGCGGAAGAGGGCGAGATTGGCCAGTCTATCTACAT
GCTGGAAGGCATGGTTGCAGACACCTTTGGCATCCTGCTGGAATTTATCTATACAGGTTA
TCTACATGCCAGTGAGAAAACGACAGAGCAGATCCTGGCTACTGCTCAGTTCTTAAAAGT
CTATGACCTGGTAAAGGCATACGCAGACTTCCAGGATAACCATAGCGCCCCAAAGCCACC
AGCTTTGAACTGCACTGGGACGCCAGTGGTGGTTATTTCCAATAAGAAGAACGATCCTCT
GAAACGGAAACGGGGAAGACCAAGAAAAGCCAATGGTTTGCAGGAAGGGAGATCAGAACT
GGCTGCAGAGGGAGAGCTGCAGCTGAGAGTGAACAATTCAGTTCAGAATAGACAAAACTT
TGTGTTTAAAGAAGAAGACAGTGTCAAGCTGAGTGAGCAGACTCCAGAAGACAAGGAATC
AGAGCCTGCTGGTGAGCCAGGAAGCGTGGAGGAGGTGCCTGCTGAAAAGGACGAGAACTT
TGACCCCAAGGCTGGGGATGGACAGGAGAGCCAGAGTAGGTGCAGCAGGCGGAGAATCCG
CAGGTCTGTCAAGCTCAAAGACTACAAGCTTCTTGGAGATGAAGATGACCAGAGTACTGC
CAAGAGGCTATGTGGAAGAAAAAAGCGCTCCAGCGGTCCCGAGGCCCGGTGTAAAGACTG
CGACAGAGTCTTTAAATATAGTCACTTCTTAGCAATCCACCAGAGACGCCACACGGGTAA
CTTCGATTTCCAGACGTGGTGCGATTGGTTGGGGAGTTTGGAATTGTGGTTGGGACGGTT
GTGTTGTTTCTACATGGTAGACATGGCAATAAAGCCTTCGTGTTGTGTTTAGGTCTCGTT
GTCACCTCACAGTAGGTACTATCTCCAGTGTGCAGATGAGGAGATGGTCTCCCTCTGTGC
AGGCTCACCCATGACCCTTCAAGCCTGATTCACTAAGCAGTTCTTGCCTTTTGACTCATG
ACTGTTCCTCATCTTTGCGGAAGCATTCTCTTGCTCTGTTCTGTGGACATCTTTATAGTT
TAGCCATCTTGTAAATATCTTCTGGGTGTCTCTGACTTGGCATTGGCCCTTGTGATTGAA
GTACCTTTTGTCCTCTTCATGTGACAGATATGGTAGTCACTAACAACATACAGACCTTGT
TTCCCTCTTACAGTAGCAGGCCTGGAACCCAGAGAGCATGCGCATGCCACCCGAGCAGTT
ACAGCTGAGCTGCATCCCCAGCCTCACGTAGACACTTTATCACTTGAATTATAGCTAGCT
AGATCGAGAAACTGAGTTTCAATTTTGTTCCAGTTAACATAAGTTTTAATAACCACATAG
GTCTGATGGCTACCATATTGGATAGTGCATCTCTCCCGGAAACCCTTGAGCTCTTTATTG
AGCTGTCCAGTTCACCCTGTTTCAGGTCAGCTCGGGTTCTAATTGTCACAAGCTTAAATC
TAAGTGCTAGTGTTTTAACTTTTATCTGTTCTCTTGCTGTCATGTGACTCAACTTGCACA
TTAGAACCTCAGGGAGAGCTACAGCTTCCTGCGTCCCACACCCAGGCTTCTGATTTACTT
GTCTGGATCATCCATGTTTGAAGTTTCTCAGGGATGTAGGCCAGTTGATGGAGTGCTTAC
AGTATGTACAAAGCCCTGGCTTCCCTCCCCACACCACTGGGCAAGATGACGAAATTCAAG
GTCATCCTTGGATGCAAGGCAGGCCTGGGATACATGAGTGAGAAAAGAAAGCTCCCCAGA
GATTACGTATGTTGAAAACCTGAATTATGGGACTTTGAACAGAACAAAATCTCAAATACA
TGTAGAGCTGTAGTGGATTCTATTTTATTTATTTTTTTGTTTTTTTTGAGACAGGGTTTC
TCTGTATAGCCCTGGCTGTCCTGGAACTCACTTTGTAGACCAGGCTGGCCTCGAACTCAG
AAATCTACCTGCTTCTGCCTCTGCCTCCCAAGTGCTGGGATTAAAGGCGTGCGCCACCAC
CGCCCAGCTCTATTTTATTTCTTAATGGGATTCTGTAACTAATGGAGTCTAATAGTAGAT
TGCATTTTAGCTATTTTTACCCAAGTTGTACCTAACTTAAAACATTATATTGTTTAATAA
AACTTAATTAAGGGAA
>ENSMUST00000207766.1 cdna chromosome:GRCm38:7:28401461:28436227:-1 gene:ENSMUSG00000109336.1 gene_biotype:protein_coding transcript_biotype:nonsense_mediated_decay gene_symbol:Samd4b description:sterile alpha motif domain containing 4B [Source:MGI Symbol;Acc:MGI:2448542]
CGGCGGCGGCGGCGGCGGCGGCAGCGGCGCGGGTGGCGGCGGCTGCCCGAGGAGGTGCGG
GTGGCGGCGGCGGCGGCGGAGGCCGAGGCGGAGCCTGGAGAGGTGTGGCTGGACCAAGAC
CTCCCCTGATGTAAGCAGGCTCCCTCCTCCCCCCACCACCCGTTGCCACCACGCCAGGGG
ACATCCTCAAGCCCTGGCCCTTAGGGGAGAGGTAACAGGAGCCCAGAGCCGAGACCATGT
GACGGCGCTGGCCCTTGCCACCGCCGTCCCCCAACCCTGGCCCCAGGCCTGGCACCATGA
TGTTCCGAGACCAAGTGGGCATCCTCGCTAGCTGGTTCAAGGGCTGGAATGAGTGTGAAC
AGACAGTGGCCCTGCTGTCCCTTCTGAAGCGGGTCACCCGTACCCAAGCCCGCTTTCTGC
AGCTCTGCCTGGAGCACTCGCTGGCGGACTGCAATGATATCCACCTGCTGGAGTCAGAGG
CCAACAGTGCTGCCATCGTCAGCCAGTGGCAACAGGAGTCCAAAGAGAAGGTGGTGTCCC
TCCTGCTGTCCCATCTGCCCCTGCTCCAGCCAGGCAACACGGAGGCCAAGTCCGAGTACA
TGAGACTGCTGCAGAAAGTGCTGGCCTACTCCATCGAGAGCAATGCCTTCATTGAGGAGA
GCCGCCAACTCCTCTCCTATGCCCTCATCCACCCAGCCACCACACTGGAGGACCGCAATG
CGCTAGCCCTCTGGCTGAGCCACCTGGAAGAGCGGCTAGCTAGTGGTTTCCGCACCCGGC
CAGAGCCCTCCTACCATTCACGCCAGGGCTCAGATGAATGGGGTGGACCTGCAGAGCTGG
CCCCTGGAGAGGCAGGGCCAGGCTGGCAGGACAAGCCACCCAGGGAAAATGGACACGTAC
CCTTCCACCCATCCAGCTCTGTGCCGCCGGCCATCAACAGTATTGGGAGCAATGCAAACA
CAGAGCAGTGTGGCCTCCTCTGGCAGTGAGCAGACGGAGGAGCAGGGCTCCAGCCGGAAC
ACTTTCCAGGAGGATGGCAGCGGGATGAAAGATGTGCCCTCATGGCTCAAGAGCCTCCGC
TTGCACAAGTATGCTGCTCTGTTCTCACAGATGAGCTACGAAGAGATGATGACCCTCACT
GAGCAGCACCTAGAGTCGCAGAATGTCACCAAAGGTGCCCGGCACAAGATAGCCCTGAGC
ATCCAAAAGCTGCGGGAGAGACAGAGCGTCCTCAAGTCCCTAGAGAAGGATGTGCTGGAA
GGTGGCAATCTGCGGAATGCTCTGCAGGAACTGCAGCAGATCATCATCACTCCTATCAAG
GCCTACAGTGTCCTTCAGGCCACCCCTACTGCCAAGGATGAGGGTCGGGGGGAGCCGCTG
CTGCCAGGTGCTGAGCCTCCCCTCACCCACCCTGGATCAGACAAGGGCACTGAGGCCAAG
GACCCTCCAGCTGCAGAGAACTATCCTCCTCCACCAGCTCCAGCCCCCTCTGATAGCAGT
GAGCCAGCCCCAGCTCCCGTCGCCGACGGAGACATCCCCAGCCAGTTTACACGGGTGATG
GGCAAAGTATGCACCCAGCTGCTGGTGTCCCGACCAGACGAGGAGAACATCACCAGTTAC
CTCCAGCTCATCGAAAAGTGCCTGACTCATGAGGCTTTCACAGAGACACAGAAGAAGCGG
TTGCTGTCCTGGAAGCAGCAAGTGCTGAAACTCCTCCGGACATTCCCTCGAAAAGCTGCA
CTGGACATGCAGAGCTACCGGCAGCAGAAGGGCTGGGCATTTGGCTCCAACTCGCTCCCC
ATAGCTGGCTCTGTGGGGATGGGTGTTGCCCGGCGGACCCAGCGGCAGTTCCCAATGCCT
CCTCGGGCATTACCACCTGGCAGGATGGGCCTCCTGAGCCCTTCAGGCATTGGGGGTGTC
TCTCCTCGACATGCCCTTACCAGCCCCAGTCTTGGGGGTCAGGGCCGACAGAACCTGTGG
TTTGCCAATCCTGGAGGCAGCAACAGCATGCCCAGCCAGAGCCGCAGCTCTGTGCAGCGC
ACTCACTCGCTCCCAGTTCACTCGTCACCCCAGGCTATTCTCATGTTCCCTCCAGACTGC
CCGGTACCTGGGCCTGACCTGGAGATCAATCCTACCCTGGAGTCTCTGTGTCTGAGCATG
ACAGAACACGCCTTGGGTGATGGGACAGACAAAACCTCCACCATCTGACGGGACCCACAG
CCCAGCGCACCCATAGGCTCCCTGGGCGGCGGGCGGGGGCCATCCCCCAACAGGCTTCTC
CTCAGCAGCGAGAGGGTGGGCTGGCGCAGCTATACATTCTGATATTTTTCTACTCA
>ENSMUST00000175909.7 cdna chromosome:GRCm38:8:71634623:71641397:-1 gene:ENSMUSG00000034799.16 gene_biotype:protein_coding transcript_biotype:nonsense_mediated_decay gene_symbol:Unc13a description:unc-13 homolog A (C. elegans) [Source:MGI Symbol;Acc:MGI:3051532]
AGACAATGTGCTGCAGCCCATCATGGATCTTCTGGACAGCAAACAGTTCTGAAGCGGGTG
CTGAAGGAGCTCTGGAAGCTGGTGATGAACACAATGGAGAAGACCATCGTCCTGCCACCG
CTCACTGACCAGACGATGATTGGCACCCTCTTGAGAAAACATGGCAAGGGCCTAGAAAAG
GGCAGGGTGAAACTGCCAAGCCACTCAGACGGGACACAAATGATCTTCAATGCTGCCAAG
GAGCTGGGCCAGCTGTCCAAACTTAAGGATCACATGGTGCGGGAAGAAGCCAAGAGCTTG
ACCCCGAAGCAGTGTGCTGTTGTTGAACTGGCCCTGGACACCATCAAGCAATACTTCCAC
GCGGGGGGCGTTGGCCTCAAGAAGACCTTC
>ENSMUST00000032823.4 cdna chromosome:GRCm38:7:28558821:28568237:-1 gene:ENSMUSG00000030602.13 gene_biotype:protein_coding transcript_biotype:protein_coding gene_symbol:Pak4 description:p21 protein (Cdc42/Rac)-activated kinase 4 [Source:MGI Symbol;Acc:MGI:1917834]
ATGTTTGGAAAGAAGAAGAAGCGGGTGGAGATCTCAGCCCCATCCAACTTCGAGCACCGT
GTACACACAGGCTTTGATCAGCATGAGCAGAAGTTCACAGGGCTGCCCCGCCAGTGGCAG
AGCCTGATTGAGGAATCAGCACGCAGACCCAAGCCCCTGATCGACCCTGCCTGCATCACG
TCCATCCAGCCTGGAGCCCCCAAGACCATCGTTCGGGGCAGCAAAGGTGCCAAGGATGGG
GCTCTCACTCTGCTGCTTGACGAATTTGAGAACATGTCGGTGACGCGCTCCAACTCCCTA
CGCAGAGAGAGTCCACCACCACCTGCCCGTGCCCACCAGGAGAATGGAATGCTGGAGGAG
CGGGCAGCCCCGGCCAGAATGGCCCCTGACAAAGCTGGAAGCAGAGCCCGGGCCACAGGC
CACAGTGAGGCAGGCAGTGGCAGTGGTGACAGACGGCGGGTGGGGCCAGAGAAAAGGCCC
AAATCTTCGAGGGATGGTCCAGGAGGACCCCAGGAGGCCTCCCGCGATAAGCGCCCACTC
TCTGGGCCTGATGTCAGCACTCCTCAGCCTGGCAGTCTGACCAGCGGGACAAAACTAGCA
GCTGGCAGGCCCTTTAACACATACCCACGGGCTGACACGGACCACCCACCCCGCGGTGCC
CAGGGGGAGCCACATACCATGGCCCCTAATGGGCCTTCAGCCACAGGCCTGGCCGCTCCT
CAGTCTTCCTCCTCCTCCCGGCCTCCCACCCGAGCCCGTGGTGCTCCCAGCCCAGGAGTT
CTGGGTCCCCATGCCTCTGAGCCCCAGTTGGCCCCCCCAGCACGTGCCCTTGCTGCCCCT
GCTGTACCTCCTGCCCCTGGGCCCCCTGGGCCTCGCTCACCACAGCGGGAGCCCCAACGA
GTGTCCCATGAGCAGTTCCGGGCTGCCCTGCAGCTGGTGGTGGACCCAGGGGACCCTCGT
TCCTATCTAGACAACTTCATCAAGATTGGTGAGGGCTCTACAGGTATTGTGTGCATTGCC
ACTGTACGCAGCTCAGGCAAACTGGTGGCCGTCAAGAAGATGGACTTGCGCAAGCAGCAA
AGACGTGAACTGCTCTTCAATGAGGTGGTGATCATGCGGGACTACCGGCACGAGAACGTG
GTGGAGATGTACAACAGCTACCTGGTGGGTGACGAACTCTGGGTCGTCATGGAGTTCCTG
GAAGGCGGCGCCCTCACGGATATTGTCACCCACACCAGGATGAACGAGGAACAGATCGCC
GCCGTGTGCCTGGCTGTGCTTCAGGCGCTGGCTGTGCTCCACGCCCAGGGTGTCATCCAC
CGTGACATCAAGAGTGACTCTATCTTGCTGACCCATGATGGCCGGGTGAAGCTGTCCGAC
TTCGGGTTTTGTGCCCAGGTGAGCAAGGAGGTGCCTCGGAGGAAGTCGCTGGTGGGCACC
CCGTATTGGATGGCCCCGGAGCTCATCTCCCGCCTTCCCTATGGGCCAGAGGTGGATATC
TGGTCACTGGGGGTGATGGTGATCGAGATGGTGGATGGGGAGCCCCCTTACTTCAACGAG
CCACCCCTCAAAGCTATGAAGATGATCCGGGACAACCTCCCGCCCCGACTGAAGAACCTG
CACAAGGCGTCACCGTCTCTGAAAGGCTTCTTGGATCGCCTGCTAGTGCGGGACCCGGCC
CAGCGGGCCACTGCTGCCGAGCTGCTGAAGCACCCGTTCCTCACCAAGGCGGGGCCACCA
GCCAGCATCGTGCCCCTGATGCGCCAGCACCGAACCAGATGAGCCCGAGCCTAGTCTTGA
ACCAAAGAGCCTGGCTACCCTTGCCAGGCAGAGGCCAGTAGAGGGCCAACCGGCTCCCAC
AGCCCAGGAGACATTCTAGGGCACCGCCGTCACTGTGCTGGGGCCTTCGTGGGACCTACT
ACTGAACTCTGGTTTTGATTCCATGACTTGTAAAGCCACACCAGGACATGTGGAGCACAT
GAGGCTCCCAGGAACCCAGGCCCCTCCCCTGGGCGCTGTCTGCAGGAGAGAGGCGGCTGC
CCATCACTGGAAATCTGCATCAGGGGCCACTGGGACAGAGACGACACTATGAGAAAGGTT
GTGTGTGTGTGTGTGTGTGTGTGTGTGTGTGTGTGTGACAGAGAGAGAGAGAGAGAGAGA
GAGAGAGAGTGTGTGTGAGAGAGAGAGAGTGTGTGTGAGAGAGAGAGAGCACTCGTGCAC
CAAGAAAGTCCAGCTCCTCTGTCCTCAGCCTATCTGGTGCCCAGCCCCTGACCCTGAGCC
ATTGAAGGGTCAATCATGAATGTTTGAAGAGTGGCCTTTTCCCAGAGCCCCACACCCTCT
TTCCACAGGAGAAACATGGGGCCTCCCCTTCCCCAACCTCTGCAGCAAATGACTACTGCA
CCCAGACAGCCTCCGTTTTCTAGAAGTCTATTTATATTGTCATTTTATAACACTAGCTGT
GTCTCTGTCTCAGCCTAGGAACAGATGGTCCCTGACCTATGGGGTGGCTGGCCCAGGGAC
AGGGCCACTTTGAAGAATCAGGCTCCTGTCCCCCACCCTGCCGCCAGTCCCTCAAGTTAG
TTTTACAATTAAAGTATTTTCTTGTTTTTGG
>ENSMUST00000156344.7 cdna chromosome:GRCm38:2:22946683:22960852:-1 gene:ENSMUSG00000058835.14 gene_biotype:protein_coding transcript_biotype:retained_intron gene_symbol:Abi1 description:abl-interactor 1 [Source:MGI Symbol;Acc:MGI:104913]
GTTAGACGGAATACCCCTTACAAAACCCTAGAGCCTGTTAAGCCTCCAACAGTTCCCAAT
GACTACATGACTAGTCCTGCGAGGCTTGGAAGCCAGCATAGTCCAGGCAGGACAGCTTCT
TTAAATCAGAGACCAAGGACGCATAGTGGAAGTAGTGGAGGAAGCGGAAGCCGAGAGAAC
AGTGGGAGCAGCAGCATTGGCATTCCTATTGCTGTGCCTACGCCCTCACCGCCCACTGCG
GGCCCAGCAGCCCCTGGCGCAGCTCCTGGTTCCCAGTATGGCACAATGACCAGGCAGATT
TCTCGACACAACTCTACCACTTCTTCGACATCTTCTGGTGGATATAGACGAACTCCTTCT
GTGGCCGCCCAATTCTCTGCTCAGCCTCATGTTAATGGAGGTCCACTTTATTCTCAAAAT
TCAATTGCTGATAGCCCAACTCCACCACCACCCCCTCCACCAGATGACATTCCCATGTTT
GATGACTCTCCGCCTCCTCCGCC
>ENSMUST00000206989.1 cdna chromosome:GRCm38:7:80455421:80460824:-1 gene:ENSMUSG00000030528.12 gene_biotype:protein_coding transcript_biotype:nonsense_mediated_decay gene_symbol:Blm description:Bloom syndrome, RecQ helicase-like [Source:MGI Symbol;Acc:MGI:1328362]
GCTTCAGATTGATGGTGTTACCGAAGACAAGCTGGAAAAATATGGTGCAGAAGTGATTCC
AGTATTACAGAAGTACTCAGAATGGACAGTGCCAGGTTCCGTATCCTCCAAACCTGTTTA
CTTGTGAGCCCCTCTCAGAACTGTGTTACTGTTAAGCAGTGCGTCTCCCTGAGCTGGCAC
CAGCTGAGGATGGTTCCCCAGGCGCCAGAGGCGCCCCAGAGGACACTGAGGAGGAGGAGG
AGGAAGCGCCTGTATCTTCTCACTACTTTGCAAATCAAACTAGAAATGAAAGAAAGAGAA
AGAAAATGTCAGCCACCCATAAGCCCAAGAGGAGAAGAACTAGTTACGGTGGCTTCAGAG
CAAAGGGGGGCTCTACTACATGC
>ENSMUST00000160070.1 cdna chromosome:GRCm38:8:22230902:22231192:-1 gene:ENSMUSG00000090007.1 gene_biotype:processed_pseudogene transcript_biotype:processed_pseudogene gene_symbol:Rpl30-ps2 description:ribosomal protein L30, pseudogene 2 [Source:MGI Symbol;Acc:MGI:1321400]
TTGTTATGAAAAAATGGAAAGTACATGCTGGGGTATGGACAGACTCTGAAGATGCTCAGA
CAAGGCAAAGCGAAGTTGGTTATCCTCGCCAACAACTGCCCAGCTTTGAGGAAATCTGAA
ATAGAATACTATGTCATGTTGGCTAAAACTGGTGTCCATCACTACAGTGGCAATAATATT
GAATTGGGCACAGCGTGTGGAAAATACTACAGAGTATATACACTGGCTATCATTGACACA
GGTGATTCTGATATTATTAGAAGCATGCCAGAACAGGCTAGTGAGAAGTAA
>ENSMUST00000135501.2 cdna chromosome:GRCm38:2:153900395:153906922:1 gene:ENSMUSG00000068009.11 gene_biotype:protein_coding transcript_biotype:protein_coding gene_symbol:Bpifb6 description:BPI fold containing family B, member 6 [Source:MGI Symbol;Acc:MGI:2684965]
GCAGGCCTTCCCCAAGCTTGGCAAGGTGGAGGCATGCTGTGTAGCCTGAGCCTGGTCCTC
TGCGGCCTGCTGGCTGGCACTCGAGCTGACCCTGGGGGTCTTCTGAGGTTGGGCATGGAC
ATTATGAACCATGAGGTCCAGAGTGCCATGGAGGAGAGCCACATCCTGGAGAAGATGGCA
GCTGAGGCTAGCAATCCGCAGCCAGGGGGAAAGGCCATTAAAGGCCTCAGCAATATGAAG
GTAAAGGACGTCCTGGAGCCTGTTATCACATTGAACTTTGTACCTGGAGTGGGCATCTCC
CAGTGTGTGTCCACAGGCATGACCATCACTGGCAAGAGTTTCACAGGAGGGAACATGGAA
ATCAACGTGGTCCTCAACATCACAGCTACTGATCGGCTTCTGCAAGATGAGGAGGCAGGC
ACCCCTGTGTTCAGGAGTGAGGGCTGTGAGGTCATCCTGGTCAGCGTGAAAACCAACCTG
CCTAACAACAAAGCCATCAACAAGTTTGTGGACAGTACCCTGCGCAAAGTCCTCCCTGGC
CTGATGTGTCCAGCCATTGATGCTGTCCTGGAGTATGTGAACAAGAAATGGGCCAAGTTG
ACTGACCCCATGCCCGTGGACAAGATGGGCACTGTCAAATATGCCCTGACATCCCCACCA
GCCACTACAGCTAGCCACATCCAGGTGGACTTTAGTCCTGTGGTGCAGCTCCAGGAAGGC
CAGCTTATCCAGCTTGCCACTGATGGGTCACTCCCGGAGTTCCCCGAGGGCTCAGCCAAG
GACTCACAACTGCTGCTCTCAGCCACCTTCCTCACAGCTGAGCTGGCCCTTCTGCAGAAG
TCCTTGGAAGTGAAACTCAAGGACAAGAGG
>ENSMUST00000176000.1 cdna chromosome:GRCm38:5:3584776:3596059:-1 gene:ENSMUSG00000040302.17 gene_biotype:protein_coding transcript_biotype:nonsense_mediated_decay gene_symbol:Rbm48 description:RNA binding motif protein 48 [Source:MGI Symbol;Acc:MGI:2442653]
GAAACCTGGTGGCGTATTCGATCACCACGTCCAGACGGCTGTGTGTGACTCGCGGGCCAA
ATACCGGGAGGGCCGACGCCCTCGCGCGGTCAAGGGTAGCTAAGAAAAAGATGGATGAAC
AGAGCTTCTTTGGAGGGTTACTTCATGTGTGCTACGCTCCAGAATTTGAGACAGTTGAAG
AAACTAGAAAAAAATTACAAGAAAGAAAGGCTTATATTACAAGAGTTACTAAAAACCAAG
ATTGTTACATGGCGAAGAAGAAACCAGTTCCAGAGCAGAAAGGAACAAAAGATTCTAGAC
AAGGTTTCCATCCACCTATGCCTGGATTTGGTACAGCTGCTTTAAACACATCTCCTGAGA
GTCCTCCAGAGAACTCGAGTTCTTGTCTTCCTTATTCTTGTGAATTCCCTTTAAGCTGTT
TTGCTTCCAAGAGCACATGTTCACGTGGGGAACATGTGGACAGAGTATCAGACTCCTGTA
ATAGTGCTAGGAACCATGGTGAACTGTCTAGGCATCGTGACCACAGTGCCTTTTCACCAA
AGCTGCAGATGAACACTTACAAAAACTCCGTCCCTTGCTCTAGTGTGCAAGAGGCCATTG
CTACCTCACAGGCAGTTGGCAGGTTCATGCCTAGGACAACACAGCTGCAGGAGAGGAAAC
GGCGGCGAGACTGTGATCGAGAACTGGGAACTCTGCTTGAGACACACACAAGCAGTAACG
AGGTTTTGATTGGACCTAAGTTACCAGGTATCCCCACAGTAGATCTGCAGGACGACTCCT
TGAATACAACGGCAACCTTAATTCGGAGGAAACTTAAAGAGGTGATTTCATCTGTGCCAA
AGCCTCCAGAGGA
>ENSMUST00000190760.1 cdna chromosome:GRCm38:9:103190401:103192312:-1 gene:ENSMUSG00000032553.14 gene_biotype:protein_coding transcript_biotype:processed_transcript gene_symbol:Srprb description:signal recognition particle receptor, B subunit [Source:MGI Symbol;Acc:MGI:102964]
CGGGAGGTGAAAGATGTGGCCGAATTTCTGTACCAGGTCCTCATCGACAGCATGGCTCTG
AAGAACTCACCGTCCTTATTAATAGCCTGCAATAAGCAAGATATCGCAATGGCAAAATCA
GCGAAGTTGATCCAGCAGCAGCTTGAGAAGGAGCTGAGCTCATAGGATTTTGGGCTTTGT
TGCGTCTGACTTTTCTCCCTTTGCCCCCAGCAACACCTTACGAGTCACCCG
>ENSMUST00000023441.10 cdna chromosome:GRCm38:16:17561885:17572011:1 gene:ENSMUSG00000022758.12 gene_biotype:protein_coding transcript_biotype:protein_coding gene_symbol:P2rx6 description:purinergic receptor P2X, ligand-gated ion channel, 6 [Source:MGI Symbol;Acc:MGI:1337113]
GGGGTTTGGGAATGAGGCAGGAGCCAGCTCCTACTGAATTTGAGATGTCCCTTTAACAAC
ACTGGCCTGAATCCCATGCATGGCTTCTTGGCCTCCAGTTCAGCTGCGGCTAAAGTTGCC
TGCTGACTCATGCAGTTGCAGCCAGCAGGAACTGGGAACATGGCTTCTGCAGCCGCAGCA
GCACTCGTGAGCTGGGGGTTTCTGGATTACAAGACGGAGAAATATGTGCTAACCAGGAAC
TGTCGGGTGGGCGTCTCCCAGAGGCTGCTGCAGCTGGCAGTGGTAGTCTACGTGATAGGG
TGGGCCCTCTTGGCCAAAAAAGGCTACCAGGAACGGGACTTGGCCCCTCAGACTTCTGTC
ATCACCAAACTCAAGGGGGTTTCTGTAACCCAGGTTAAGGAGCTGGAGAACCGGCTGTGG
GACGTGGCTGACTTTGTGAAGCCATCACAGGGAGAGAACGTGTTCTTCCTGGTAACCAAC
TTCCTCGTGACACCAGCTCAAGTCCAGGGCAGATGTCCAGAGCATCCTTCCGTTCCTCTG
GCTAACTGCTGGGCTGATGAAGACTGCCCCGAAGGGGAGACGGGGACATACAGCCATGGC
ATAAAAACTGGTCAGTGTGTGGTGTTCAACGGAACCCACAGGACCTGTGAGATCTGGAGC
TGGTGCCCAGTGGAGAGTGGTGCTGTGCCCAGGAAGCCCCTGCTAGCTCAGGCCAAGAAC
TTCACACTCTTCATCAAAAATACTGTAACCTTCAGCAAGTTCAACTTCTCCAGATCCAAT
GCCTTATTAACCTGGGACAACACATATTTCAAGCATTGTCTCTATGATCCACTCTCCAGT
CCGTACTGCCCAGTGTTCCGCATCGGGGACCTTGTGGCCATGGCTGGAGGGGACTTTGAG
GACCTGGCCTTGCTGGGTGGTGCTGTGGGCATCAGCATTCACTGGGATTGCAACCTGGAC
ACGAAAGGCTCTGACTGCTGTCCCCAGTACTCCTTCCAGCTGCAGCAGAAAGGGTACAAC
TTCAGGACAGCCAATCACTGGTGGGCAGCCTCAGGCGTGGAGACCCGGAGCCTGCTCAAG
CTCTATGGAATCCGTTTTGACATTCTTGTCACTGGGCAGGCAGGGAAGTTCGCGCTCATC
CCTACGGCCATCACAGTGGGCACAGGAGCGGCTTGGCTGGGCATGGTCACCTTCCTCTGT
GACCTGCTGCTACTGTATGTGGATAGAGAGGCCGGTTTCTACTGGAGAACCAAATATGAA
GAGGCAAGAGCCCCAAAGACGACTACCAACAGTTCATAGACCGAGCCAGCCTTCTCACCC
GCTAACCCTGTTACCCAAGTGTCCTAGGAGTGGTTTGCACCTGCCCCATGTCTGCTGCTG
CTGGGATCCAGGCATCCACGCACCGCACCGCACCGATGGCCTGTCTGGATGGCTGCCACC
CACTGGCCTATTCATTCCTGAGGCTTACACCCTCTCCCTGCTGGTTAAAGTTTAGGGCTT
GGGAAGGAAGAGGGTTCTGGCTTGGGAAAATGGAGGACAAAGCTTCAGCGGGACTAGAGG
GGAGTTGGGATAATTCCGACAGACTCCGAATGCAGATTCCCTCCTGGGTTCAGTCAGAGG
GGTGGGGTGGGGGGCGATGTGGCTGAATAAGTGGTGGCTGGTATCCTTGGAACTTTCTAT
ATGTCTGCTGGGGGACTCTGCCATCCAGTTCATGCCCTCCATCCCTGCCCTGGCCCTGGT
TACCAAGGTTTCTCAGGAGCCTAAGGTGTGAGAAATTGCATGTCTGGGATTCACTGCCAT
CAAGTCAGTCCTGGAAGCCTCAACCTACTCTGAAACACCTGCCTGCCAGAACCTTAACTC
TGGCTCCAGCCAGAGCGCCATAGTTTCAAGGTATAATCTCTAATGAAGCGCACTAAGGTT
CCTTAGGACTGGCTGGTTCTGGATCTATAACCATGTGAGGCCTCGATCCTTCCCTCAGTG
AGACTTTCCCCACGCACCAGAGCCCATAGAAAGGATAGCAAGGACGGGCTGCAGAGACGA
TCCTGGTCCAAGTGTAGGGCATAGTTTAGGAAGTACAGAGGCAGTTTTGTTGTGCATGTG
TGGTCACCGAGAGAGAACCAAGGCTGAGGTGAAAACAGCAGCAACAGCTGGGATCTCCAG
GCTTCCACAGCCTCCAAAAACCCTTGGAGTTCCTGGTGCCACTCAGCTCTCAGGACTGTG
GCCTGCAAAGGGCTATGATGGGAAGGCGCGGCTCCTGGAGGTGGTTCATGTGGACACTGT
AGTCCTGGGGGTAGGGGGACCCAAAGAACCCTGATATCACTGCTGAAGTAAAGCTTGCCA
AAGCC
>ENSMUST00000197229.1 cdna chromosome:GRCm38:5:88144704:88145058:1 gene:ENSMUSG00000105807.1 gene_biotype:processed_pseudogene transcript_biotype:processed_pseudogene gene_symbol:Gm42622 description:predicted gene 42622 [Source:MGI Symbol;Acc:MGI:5662759]
CTGCTGAGTGTCACAGAGCACCCAGAGGACAACATGATCCTAGAAGACCACTAGCTTCTT
CAATTCATCATCATAGTCATCATCCTCAGCCAGATCTCAATCGTGTACAATTTGGTCTAC
CACCCTTTCTACATACTAGTTCAGGATTTCATAACCCACTTTCTTTCCCCCTTTATGGTC
CTCAATATGACCTCCTCATTGTTTAGTTAAAATACCTGGTCCTATTTTCAACTAACTCCA
GATCTTAGCCCTCAAAGAAATCCTCTTGCCCAACTCCCTCCCACAGTACAAGCAAATATA
ATACCAGGGCCAATATCTGCATAACAACTATAACTGCTCCAAATTCTACTGATAC
>ENSMUST00000117320.1 cdna chromosome:GRCm38:3:156816037:156816511:1 gene:ENSMUSG00000083122.1 gene_biotype:unprocessed_pseudogene transcript_biotype:unprocessed_pseudogene gene_symbol:Gm15578 description:predicted gene 15578 [Source:MGI Symbol;Acc:MGI:3783026]
ATGACCAACACAAAGGGAAAGAGCAGAGGCACCCGGTATATATTCACTAGGCCTTTTAGG
AAACATGGAGTTGTTCCTTTGACCACATACATGAGAATCTACAAGAAGGGTGATATTGTA
GACATCAAGGGAATGGGCACTGTCCAAAAAGGAAAGCCCTATAGGTGTTACCACGGCAAA
ACCGGAAGAGTCTACAATGTTACCCAGCATGCCGTGGGCATCGTTACAAACAAGCAAGTA
AAGGGCAAGATTCTGGGCAAGAGGATCAATGTGCAGATTGAGCACATCAAGCACTTGAAG
AGCAGAGCTAGATTTCTGAAACGGGTGACGGAGGACAATCAGAAGAAAAGGGAAGCTAAA
GAAAAGGGTGCAGCGGAAGCGCCAGCCTGCGTCACCCAGAGAAGCACACTGTGTGAGGAC
CAACAGGACAGAGCCTGAGCTGGTGGAGCCCATTCCATACGCATTCATGGCCTAA
>ENSMUST00000191064.6 cdna chromosome:GRCm38:1:30820226:30873804:-1 gene:ENSMUSG00000048874.15 gene_biotype:protein_coding transcript_biotype:nonsense_mediated_decay gene_symbol:Phf3 description:PHD finger protein 3 [Source:MGI Symbol;Acc:MGI:2446126]
GGCGAGCGACCCCCGGGCTCAGGGAAGCAGCGACTGCAGCTCGGACGGGGAGGGCGGAGC
GCAGGCCGGCCGTAGTGTCGTCACCGCGGCGGCGCGGGCCGGGGAGCCCCGAGCCCAGGC
AGCAACGCCGACGCCCTGCGCGCACCCCCTCCGCGGCCCCCTCCTCCGCGGCCCCGCGGC
CTCCATCTTCCTCTGGCTGCCGGTGGCAGCGCTCGTCTGCGGAGCGGGGTTGAAAGACAC
ACAGAAGTCTTCATGGATATAGTTGATACATTTAATCATTTAATTCCTACTGAACACTTA
GATGATGCCCTATTTCTAGGATCCAACCTGGAGAATGAAGTCTGTGAGGATTTTAGTACA
AGTCAAAATGTCTTAGAGGACTCGCTGAAGAACATGCTCAGCGATAAGGATCCTATGCTA
GGATCTGCAAGTAACCAGTTCTGTTTGCCTGTTTTGGATAGCAATGATCCCAATTTCCAG
ATGCCTTGTTCAACAGTTGTTGGTCTTGACGATATTATGGATGAAGGAGTTGTTAAAGAA
AGTGGTAATGATACCATTGATGAAGAAGAATTGATTTTACCTAACAGGAGTTTGAGGGAC
AGAGTAGAAGACAATTCAGTAAGATCACCAAGAAAATCACCTCGTTTAATGGCACAAGGT
TTATGGTCGGCTGTGGGAGATGTGATGACTGGTTTCATGGAGACTGTGTTGGATTAAGTC
TTTCTCAAGCACAGCAAATGGGAGAGGAAGACAAAGAATATGTTTGTGTAAGGTGCTGTG
CTGAAGAAGATAAAAAGACTGACATACTAGACACAGAGATTTTTGAAGCCCAAGCTCCCA
TCGAAGCCCACAGCGAAGATAAAAGGATGGAGTGTGGAAAGCTGACATCATCGAAGCACG
CAGTCACTGACGATAAACACAGACACTCAGATGACCCTGGGAAGCACAAGGTCAAAATTT
TAAAACGGGAGTCTGGTGAGGGAAAAACTTCCTCTGACAGTAGAGATAATGAAATTAAAA
AATGGCAGCTAGCCCCTCTTCGCAAGTTGAGCCAACCACATTTACCTCGGAGATCATCAG
AAGAAAAAAGTGAAAAAATAGCAAAGGAATCTACAGCTCTTGCCTCTACAGGAGAGAGAG
TGGCGAGATCAGGTACTCATGAGAAGCAAGAGACAAAAAAGAAGAAAATGGAAAAGGGTG
GACCTAATGTGCACCCGCCTGCTGCTACTTCCAAGCCTTCTGCAGATCAGATCAGACAGA
GTGTCCGACATTCTCTCAAAGATATTCTTATGAAAAGACTTACAGATTC
>ENSMUST00000166081.1 cdna chromosome:GRCm38:17:19504811:19532060:1 gene:ENSMUSG00000091859.1 gene_biotype:protein_coding transcript_biotype:protein_coding gene_symbol:Vmn2r100 description:vomeronasal 2, receptor 100 [Source:MGI Symbol;Acc:MGI:3648026]
ATGATGTTCTCCTGTATTTTTATCTTCTGTCTCTTGCAAATTCCCAAATTTATATCTGCC
ATTATGTTTAATATCAGTAGATGTTATTACATAATTTCTGAAGAATTTCACCATGAAGGA
GATGTTGTGATTGGTGCCTTTTTCCCCCTGCATACTTTCTACACTGAGAAGAAAATGCCA
CATTCAACTCTACCATATCAATATTTGGACAATTACATACAGTATAACTTTAAGAATTAC
CAATATATTCTGGCTCTGCTCTTTGCCATTGAGGAGATAAATGGGAACCCCAATCTTTTA
CCCAACATATCTCTCGGATTTGATTTCTACAATGTCAGATTCACTGAGAAGGACACTCTT
ATGAATGCTGGTATTTGGCTCACAGCCCATGTGGAAAGAAAGGTTTTACCTAATTACAAT
TGTAAAAAGAGAAATTTTACTGCTGCATTCACAGGAACATCATGGATAACATCTGCTCAA
ATTGGGACATTGCTTCACCTCTTTAAATTTCCACAGATTACTTTTGGACCTTATGATCCT
CTCTTGAGTGACCGTAGTCAGTATTCTTCACTCTACCAGATTGCCCCCAAGGACACATCT
CTGACACTTGCAATTGTTTCTTTAATGGTTCATTTTAGGTGGTCTTGGGTTGGTCTCATT
CTTCCTGATGACCACAAAGGAAATAAAGTGCTATCAGATTTTAAACAGGAGATGGAGAGA
AGAAGAATCTGCATAGCTTTTGTAAAAATGATTCCAGCCACATGGACTTCATATTTTACC
AAATTCTGGCAAAATATGGAAGAGACAAATGTAATAATTATTTATGGTGACATTGATTCT
CTAGAAGGTCTAGTGAGAAATATTGGGCAAAGGTTATTGACATGGAATGTTTGGGTCATG
AACGTTGAATACAATATTAAATTAATTACTGATTATTTCTTGTTAGACTCATTTCATGGA
AGCCTTATTTTTAAGCACAACTTTAGAGAGAATTTTGAGTTTACCAAGTTTATTCAAACA
GTCAATCCTAGTAAATACCCAAAAGACATTTATCTTCCTAAGTTGTGGTATTTGTTCTTC
AAGTGCTCATTTGCTGATGTTAATTGTCATGTGTTGGACAACTGTCAAAGCAATGCTTCT
TTAGATATATTACCTAGTCACATATTTGATGTGGCCATGAGTGAAGAGAGCACAAGTATT
TACAATGGTGTATATGCTGTGGCTCACAGTCTCCATGAGATGAGACTTCAGCAACTTCAA
AGGCAACCATTTGAAAATGGAGAAGGGATGGAGTTCATTCCATGGCAGCTTAACACTTTC
CTCAAGAATATTGAGGTGAGAGAAAACAGGAGTATTGATTGGAAACTGGCAATAGATGCA
GAATATGAAATTCTTAACCTTTGGAATTTACCAAAAGGTCTTGGACTAAAAGTGAAAGTA
GGATCATATTCTGCAAGTGCTCCCCAGGGTCAACAGTTGTCTTTATCTGAACAGATAATC
CAATGGCCAGAAATATTTTCAGAAATCCCCAAGTCTGTGTGCAGTGAGAGTTGTGTGCCC
GGATTCAGGAAAGTAACCCTGGAGGGCAAGGCCATCTGCTGCTACAAGTGCACTCCTTGT
GCAGACAATGAGATTTCTAATGAGACAGATGTAGATCAGTGTGTGAAGTGTCCAGAGAGT
CATTATGCAAATACAGAGAAGAGCATGTGCTATCAAAAATCTGTGAGCTTTCTGGCCTAT
GAAGACCCCTTGGGGATGGCATTAGCAAGCATAGCTTTGTGTTTATCTGCACTCACTGCC
TTTGTTATTGGCATCTTTGTGAAATACAGAGACACTCCGATTGTAAAGGCCAATAATCGA
GCTCTGAGTTACATTTTGCTCATCACACTCACCTTCTGTTTCCTATGTCCTTTGAACTTC
ATTGGTCAGCCAAACATAGCTGCCTGCATCCTTCAGCAGACAACCTTTGCAGTTGCTTTT
ACTATGGCCCTTGCTACTGTGTTGGCCAAAGCTATTACTGTGGTCCTTGCCTTTAAAGTC
AGTTTTCCAGGTAGAATGGTAAGGTGGCTAATGATATCAAAGGGTCCAAACTACATCATT
CCTATCTGCACCCTGATCCAACTTCTTATTTGTGGAATATGGATGGCAACATCTCCACCA
TTCATTGACCAAGATGCTCATACTGAACATGGACACATCATCATTTTGTGCAACAAGGGA
TCAGCTGTTGCCTTCCACTCTGTCCTGGGGTACCTCTGTTTATTGGCCCTTGGGAGTTAT
ACTATGGCCTTTTTGTCGAGAAATTTGCCTGATACATTCAATGAATCCAAATTTGTGTCA
TTCAGTATGCTAGTGTTCTTCTGTGTCTGGGTCACCTTTCTTCCTGTTTACCACAGCACT
AAAGGGAAGATCATGGTGGCTATGGAAGTATTCTCTATTTTGGTTTCCAGCACAGCACTC
CTTGCCTTCATATTTGGTCCCAAGTGTTACATTATCTTGTTGAGACCAGACAAGAATTCC
TTTAATCACATCAAAAAAAAAACCTCACACTAG
>ENSMUST00000212230.1 cdna chromosome:GRCm38:8:104420395:104440554:-1 gene:ENSMUSG00000035770.8 gene_biotype:protein_coding transcript_biotype:protein_coding gene_symbol:Dync1li2 description:dynein, cytoplasmic 1 light intermediate chain 2 [Source:MGI Symbol;Acc:MGI:107738]
AACTCCAAGGAGCAGAACACGGCAAAAAAGGAAGAGGCTTAGAGTATCTTTACCTCAGCG
TTCATGATGAGGACCGGGACGATCACACACGCTGCAATGTGTGGATTTTAGATGGAGACC
TCTACCATAAAGGCCTGCTGAAATTTGCAGTTTCAGCTGAGTCTCTGCGGGAGACCCTGG
TCATTTTTGTTGCCGACATGTCTCGACCTTGGACGATAATGGAGTCTCTGCAGAAGTGGG
CTAGTGTTTTACGGGAGCACATTGACAAGATGAAGATTCCACCGGAGGAGATGCGGGATC
TGGAACGGAAATTTATGAAAGAGTTTCAAGATTATATCGAGCCTGAAGAAGGTTGTCAGG
GTTCCCCACAGAGAAGAGGGCCTCTGACCTCAGGCTCAGACGAAGACAGTGTTGCCCTCC
CTCTGGGTGACAACGTGCTGACTCATAACCTGGGGATCCCAGTGTTGGTGGTGTGCACAA
AGTGTGATGCCATGAGCGTCTTGGAGAAGGAGCACGATTACAGGGACGAGCACCTGGACT
TCATCCAGGCGCACCTGCGGAGATTCTGCCTCCAGTATGGAGCAGCCTTGATTTACACCT
CAGTGAAGGAAGAGAAAAACCTTGACTTGCTGTATAAGTACATTGTTCATAAAACCTATG
GCTTCCACTTTACCATACCCGCCTTAGTTGTGGAAAAGGACGCGGTTTTTATACCTGCAG
GCTGGGACAATGAAAAGAAAATAGCTATTTTACATGAAAATTTTACAACCGTGAAGCCAG
AAGACGCGTATGAAGATTTTATTGTAAAGCCGCCTGTGAGAAAGCTGGTCCATGACAAAG
AGTTGGCAGCGGAGGATGAGCAGGTGTTCCTAATGAAGCAACAGGAATCCCCTGCCAGAG
GACCCTCTGGCTCTCCAAGGACGCAGGGTCGGGGTGGACCAGCTAGTGTACCAAGTGCCT
CCCCCGGAACTTCAGTAAAGAAGCCAGATCCAAACATCAAAAATAATGCGGCAAGTGAAG
GGGTATTGGCCAGCTTCTTCAATAGTCTGTTGAGTAAAAAAACAGGCTCTCCCGGAAGTC
CTAGTGCTGGTGGAGTGCAGAGCACAGCCAAGAAGTCAGGACAAAAGACTGTGTTGTCAA
ATGTTCAGGAAGAACTGGATAGAATGACTCGAAAGCCAGACTCCATGGTAACAAACTCTT
CAACAGAAAATGAAGCCTGACCCTCCTTTGAAAGTGCATCTGTCAAATGACCAAATAACT
ATGTATATTCATCTGATAAGACCAGGATTTTTCTGATTCGGCACATGCTGTCAGTTTTTG
GGGGTAGGGGAGATGAACTTTAAAACAATACATATACTTCTTTGGCTTGTCCGAGTGTGA
GATGCACATTTAGGAGGCTCCATGTCA
>ENSMUST00000181691.1 cdna chromosome:GRCm38:1:119157586:119158565:1 gene:ENSMUSG00000096939.1 gene_biotype:processed_pseudogene transcript_biotype:processed_pseudogene gene_symbol:Gm8321 description:predicted gene 8321 [Source:MGI Symbol;Acc:MGI:3646697]
ATGGTGAAGGTTTGGCAGTACTGGGTACCTGGTTATCAGGGCTTCCTTCATGTCTGGCAA
AGTGGATACCATTGGCATCAGTGATCCTTTCATTGACCTCAAGAACATGGTCTGCATGTT
CCAGAATGGCTCTACCCATGGCTAGTTCAACAGCAGAGTCAAGGCTGAGAACAGGAAGTT
TGCCACCAACAGGAAGGCCATTGCCATCTTCCAGGAGTGAGATCCTACCAACATCAAATG
GGGTTCTGTTGATAGTGAATGTTGTAGAGTCTACTGTTGTCTTCACCACCATGGAGAAGG
CTGGGGCTCACTTTAAGGGTGAGGCCAACAGGGTCACCATCTCTGCCCCTTCTGATGATG
CTCCTATGTTTGTGATGGGTATGAACCATGAGAAGTATACCAACTCACTTGAGGTTGTCA
ACAATGCTTCCTGCTCCTCCAACTGTTTAGCCCCCCTGGCCAAAGTTATCCATGACAACT
TTGGCATTGTGGAAGGGCTCATGACCATGGTCCATGCCATCACTGACTCTCAGAAGACTG
TGGATGGCCCCTCTGGAAAGCTGCGATGTGATAGATATGGGGCTGCCCAGACATCATTCC
TGCATCCACTGGTGCTGCCAAGGCTGTAGGCAAGGCCATCCCAGAGCTGAACAGAAAGCT
TACTGGCATGGCCTTCTGTGTTCCTACCCTCAATGTGTCCATCATAGATCTGACATGCCA
CCTGGAGAAACCTGCCAAATATGACATAAAAGATGTGATGAAGCAGGCACCTGAGGACCC
ATAAAGGGCGTCCTGGGCTACACTGAGAACCAGGTTGTCTCTTGTGATTTTAACAGTGAG
GCCCACTCTTCTACCTTTGATCTGGAGCTGGCATTGCTCTCAATGACAACTTTTTAAAGC
TTATTTCCTCGTATGACAATGAATATGGCTACAGCAACAGGGTGGTGGATCTCATGGTCT
ATATGGCCTCCAAGGAGTAA
>ENSMUST00000148910.1 cdna chromosome:GRCm38:10:94550852:94578667:1 gene:ENSMUSG00000020023.17 gene_biotype:protein_coding transcript_biotype:protein_coding gene_symbol:Tmcc3 description:transmembrane and coiled coil domains 3 [Source:MGI Symbol;Acc:MGI:2442900]
GACCAGCACAGGAATATCCAGAGATAGCGTGTGTCGATCTTCAAAGTCCAGCGTGAGTCA
CCACCAGCAGGCACAGGGAAGAGTGTCAGCCTGCCTGTGCACAGTTGGCTGCCTTGGGCA
GACAGGTGAGAGAGCCTCGGCGGTTTTGTTGTTCGGGTTTGTCCTGTGGCGTTTGGTGGA
CCGCCATGACATGAATACCCTCAGCCTACCCCTGAACATACGCCGAGGGGGATCAGACAC
CAACCTCAACTTCGATGTCCCCGATGGCATCCTGGATTTCCACAAGGTCAAACTCAATGC
GGACAGCCTGAGACAAAAAATCTTAAAGGTGACGGAGCAGATAAAGATCGAGCAGACGTC
CCGAGATGGGAACGTTGCAGAGTATCTGAAACTGGTCAGCAGTGCAGACAAGCAGCAGGC
>ENSMUST00000121340.1 cdna chromosome:GRCm38:2:85633431:85634375:1 gene:ENSMUSG00000111566.1 gene_biotype:polymorphic_pseudogene transcript_biotype:polymorphic_pseudogene gene_symbol:Olfr1001-ps1 description:olfactory receptor 1001, pseudogene 1 [Source:MGI Symbol;Acc:MGI:3030835]
ATGGAAAGAAAGAATCAGACCACAGTGCTTGAGTTTCTTTTCCTGGGCCTTACAGATTAT
CTCCATCAGAAGGTTGTTCTCTTCATCATATTTTTCCTTGTGTATCTTGTCACCCTGGCA
GGTAATGTGGGTATGATCAATCTCATATGGGTAGACCCCAGGCTGCACACGCCAATGTAC
TTTTTCCTCAGCCAGCTGGCCTTTGTAGATGTGTGCTCCTCTTCCTGTGTAGCTCCCAAG
ATGCTGAGTGACATTTTTGCAGAGAAGAAAGCCATTTCTTTTATGGGCTGTGCAGCACAG
ATGTGGTTCTTTGGTCTTTTTGTGACAACTGATTGTTTCCTCCTAGCTGCCATGGCTTAT
GATTGATATACGGCTGTCTGCAAACCCTTACTGTACAGTGTCATTATGTCCAAGAGGGTC
TGTGTTCAGTTTGTCATAGGACCTTATCTTTTAGCTGCTATAAACATCACAACTCATACA
ACATTGACCTTTTGCTTACCGTTCTGTGGTTCAAATACCATCAACCATTTCTTCTGTGAT
GTTTCCCCACTGCTTTCATTAGCATGTGCTGACACATGGATTAACAAGGTAGTACTTTTT
GTCCTGGCTGGAGTGATAGGTGTTCCCAGTGGCTTGATAATCATAGTTTCCTATGTGTGC
ATCCTGGTGGCTATCTTGAAGATCAAGACTGCTGATGGGAGACAGAAAGCCTTCTCCACG
TGTTCTTCTCACCTGGCAGCTGTCTCAATTCTTTATGGCACTCTTTTCTTCATATATGTT
CGGCCTAATGCAAGTTCTTCCCTAGATATTAATAAAGTGATCTCTTTATTTTATACGGTG
GTGATCCCCATGTTGAATCCCCTCATTTATAGCTCGAGGAACAAAGAGGTGAAAGATGCA
GTTAAGAGAATATTGAGAAGTAATCACTTCTTAACAGGTGCTTAA
>ENSMUST00000178573.7 cdna chromosome:GRCm38:16:32247227:32257074:1 gene:ENSMUSG00000022787.10 gene_biotype:protein_coding transcript_biotype:protein_coding gene_symbol:Wdr53 description:WD repeat domain 53 [Source:MGI Symbol;Acc:MGI:1916230]
GTGAGGTCATCGCTCGGCGCCACCGGGAACGGGAAGCCCAGAATTTCAAAGGCCATCATG
GCAGTCAAGTGGACTGGTGGACATTCTTCTTCAATCCTTTGCCTGAATGCAAATAAAGAC
GGGCTGGTGGCTTCAGGAGGAGAGGGTGGAGACCTTGTGGCTTGGGGTGAAGATGGGACC
CCGTTAGGACACATGCAATTGGAAGGGGCTGATGATGTTACCAGCGTCTTGTTTTCTGCC
TCCTGTCCCACCAAGCTCTATGCCTCCCATGGAGAAACCATCAGTGTACTAGATGTCAGG
TCTCTTAAAGGGTCCCTGGACCACTTCCATGTGAATGAGGAAGAAATCAACTGTCTTTCA
TTAAATGAAACTGAAAGTCTGCTGGCTTCGGCTGATGACTCTGGGGCAATTAAAATCCTG
GACTTGGAAAAGAAGAAAGTTACCAGATCCCTGAAGAGACATTCCAACATCTGTTCCTCT
GTGGCTTTTCGACCTCAGAGGCCTCAGAGCCTGGTGTCATGTGGCCTGGATATGCAGGTA
ATGCTGTGGAGTCTTCAAAAAGCCCGTCCTGTTTGGATTACAAATTTACAGGAGGATGAA
ACAGAGGAAACGGAAGGCCCCCAGACCCCTGGTCGGCTCCTAAACCCTGCGCTAGCCCAC
TCTGTCTCTGTAGCGTCGTGCGGCAATATTTTTAGCTGTGGTGCAGAGGATGGTAAGGTG
CGCATCTTCAGGGTGATGGGAGTCAAATGTGAGCGAGAACTGGGATTTAAGGGTCACACT
TTGGGGGTATCCCAGGTCTGCTTTCTGCCCGAGTCCAGTCTGTTGCTTACTGGAGGGAAT
GATGGGAGGATCAGGTTGTGGGATGTGAGCGGTAAGATGGAGAAGCTGCAGAAGAGCCCT
GCGAGGCACATCCACAGGAAGAAAGCAAAGAGGGCAGCGTGCCCCACGCAGGGTGGAAAC
TCCAGAGCCCCAGGAGCCGAGGATGAGGGGCATGCAAAGATTCTGCCAAAGCTCGATATT
GAACACGGAGAAAAAGTGAACTGGCTTTTAAGTACAAAAATTAAAGGGAACAAAAGCATA
TTAGTGGCTGATCAAACGAGTTGTGTGTCTGTGTATCCCCTAAATGAGCTTTAGGTCCAA
TAAAATGCATTGC
>ENSMUST00000145313.7 cdna chromosome:GRCm38:17:28177207:28205886:1 gene:ENSMUSG00000024220.13 gene_biotype:protein_coding transcript_biotype:retained_intron gene_symbol:Zfp523 description:zinc finger protein 523 [Source:MGI Symbol;Acc:MGI:2687278]
CGAGGCGGAGCTCCGAGGCTCGCCTGAGGAGACTCGGCGGCCTGGGCTCCGGGGCCCGGG
AACCGGGATAAGCAGGCCGGCCGCCGCGGCGGAGGGGGGCGGGCTGGAGCGTGGCCCCGC
GCTGGTCATCCGGGTTCCGGGGCCCGGCGGAGGCCGCGCCGGGAGCGAGAGGGAAGTGCG
GCCGCCCTGGAACCTGGATATCGCGCGAGATTGGTGACCCAGAAGGAAATCTGTGACCTC
AGTGGTGACCAGAAGCCAACTTCATGTCTGAAGGCACAAGTGGCAGTTTGTCATGGAAAG
CCTGGGGCTGCAAACGGTGAGGCTCAGTGATGGGACAACAGCCTACGTCCAGCAGGCTGT
CAAAGGGGAGAAGCTGCTTGAAGGGCAAGTGATCCAGCTGGAGGACGGGACCACTGCGTA
CATTCACCAGGTGACGATACAGAAAGAGTCTTTCTCCTTTGAAGATGGTCAGCCCGTGCA
GCTGGAAGACGGCAGCATGGCCTACATACACCACACACCCAAAGAGGGCTGTGACCCCAG
CGCCCTGGAAGCTGTCCAGCTGGAAGACGGTTCCACTGCCTACATCCATCACCCTGTGCC
TGTGCCGTCGGACAGCGCCATCCTGGCTGTGCAGACGGAGGCGGGCTTGGAGGACCTGGC
AGCGGAAGACGAGGAAGGCTTCGGCACGGACACAGTGGTGGCCCTGGAGCAGTATGCCAG
CAAGGTTCTGCACGATAGCCCTGCTTCCCACAATGGCAAAGGGCAGCAGGTTGGAGACCG
AGCTTTCCGCTGTGGCTACAAGGGCTGTGGTCGTCTCTACACCACTGCCCATCACTTAAA
GGTCCACGAACGAGCTCACACAGGGGACCGCCCATACAGGTGTGACTTTCCCAGCTGTGG
AAAGGCCTTTGCAACAGGCTATGGGCTAAAAAGTCATGTTCGTACTCACACGGGTGAGAA
ACCATACAAGTGCCCAGAGGAGCTGTGCAGCAAAGCCTTCAAGACCTCAGGGGACCTGCA
GAAACACGTGCGGACCCACACAGGTGAGCGCCCATTCCGGTGCCCTTTTGAGGGCTGTGG
CCGCTCCTTCACCACATCAAATATCCGCAAGGTACATGTGCGCACCCACACAGGCGAGCG
GCCCTACACCTGCCCCGAGCCCCACTGTGGTCGTGGCTTCACCAGCGCCACCAACTACAA
GAATCATGTGCGCATCCATACAGGTGGGCCAGCTGGTGTGTGAGGAGCCCCTCCCCAGAC
CCCACCTCCCCCTTCTGTGGGCTTCTGATCGGGGACCTCTCAGCTCCAGCCTTCTCTGCC
AGCCAGCCACTCCAGGCTGGGCAGGGGTGGGTACCCCAAATGCTGTCTCACCTACCATGA
GCAGTGCCCCATTGGTAGCTGGGTCTAGTCCGACAGTCCTGTTCGCCTCTGTAGAGTAGG
ACAGCTCCTAGCCGCACTTGGATGGAAATGTCACCTGTGTCTCCTTCAAGCATCTACTCT
GCACGTGACTCTGGGGTCCAGTCTCCAGTGCCAGCCCCTGTCTAGCTTCCCGCCATCTCT
CAGCCATTTCTCCCATCCTGACACTGTGTTCTTTACCCCACTGTCTCTCCTCTTATGCCT
GCAACTCTTAGCCCCGTACCCCACCATTGCAGTGTCTGCCCTCACTCCCCTTCTCTAAGT
GCCCCTTACTCTTTCCACCTTGTCTCTGGGTGCGGAGGTCCCAATCTCGTGCCCTCCTGT
CTTCCACAGGCCATCTTCCCCAACTCCTGCCCCCAAGTCTCAGTTCTCAGCCCTTTCCCC
TGGCTTTCCTGTCACCAGTCCTGTCCCCAACCCTATCCCCTTAGCTTCCCCCTTGCCAGC
CCCAGTTCCCACCCCCCTCACAGCCCAGTGTCCCCAGGGGAGAAGCCATACGTTTGCACG
GTGCCAGGCTGCGGAAAGCGCTTTACGGAGTACTCGAGCCTGTACAAACACCACGTGGTG
CACACACATTGCAAGCCCTACACGTGCAGTAGCTGTGGCAAGACCTACCGGCAAACCTCC
ACCCTGGCCATGCACAAGCGCAGCGCACACGGGGAGCTGGAGGCCACGGAGGAGAGCGAG
CAGGCCCTGTATGAGCAGCAGCAGCTGGAGGCCGCCTCTGCTGCTGAGGAAAGCCCCCCA
CCCAAACCAACCCACATTGCTTACCTTTCGGAAGTGAAGGAAGAGAGCAGTGCCATCCCA
ACCCAAGTAGCCATGGTGACGGAGGAGGATGGGCCCCCTCAGGTGGCTCTGATCACTCAG
GACGGTACCCAGCAGGTCAGCCTGTCCCCAGAAGACCTGCAGGCCCTGGGGAGTGCCATC
AGTGTGGTGACACAGCACGGCAGCACCACCCTCACCATCCCCGGTCATCATGAAGAACTA
GCCACATCTGGCACACACACGGTCACCATGGTCAGCGCTGATGGCACGCAGACTCAGCCC
[truncated: 1,435,824 more chars]
