# Supplementary material for: Prediction of plant lncRNA by ensemble machine learning classifiers
Source: BMC Genomics. 2018 May 2;19:316. doi: 10.1186/s12864-018-4665-2 (PMC5930664; doi:10.1186/s12864-018-4665-2)
Supplement: Supplementary file 1 — Non-coding RNA search terms. Terms used to search for organism specific non-coding sequences on RNA central. (ZIP 16500 kb) [file 12864_2018_4665_MOESM1_ESM.zip › fasta_files/o_sativa_random3000.fa]

>OS11T0708000-03 cdna chromosome:IRGSP-1.0:11:28973283:28977329:-1 gene:OS11G0708000 gene_biotype:protein_coding transcript_biotype:protein_coding
TCCCAAAGTGCCACCGGCTCTCCCTCTTTGCCTCCCGGTGCTGCGGCGGCTGTCCCCGAG
GCCATGGGATCAGGCCTCAGACCTCCGGGGGGAGAGGGAAGGCCCCGCTGCCGCTGTCCT
TGCAGTTACATGGTTTTCCGGCGGCTTGCTCAGGCGGCGGTGAGGTGGAGAAGGGAGGAG
GTGGTGGGTGGCAGCAGGGGAGGGAGACATCGCCCATGTCGCCCAATCCTAGAGCGACGC
AGGGGCGCAAATGGATGGTCTCTCCTCTGTGCTCTTCTTCCCAGCATATCTCAATAATTC
AGTTGCTGGGGAGTACCACATGCATCAGATGCCGTGTTGGCACATTGTAAGAGAGCAAAG
GAGCCTTGAGGTGGTGATTCAAATTGTGGTGCAAATTACACGTGGAGTTGAAGCATATGC
ATGGAGTAGCCATGGGCTAGCTAGCTAAGCTGCTTACCAGTGGATGGTAACATTGTGAGC
TACATGATTGACGACCTTGACTAGGACATTATCGCCTTCTCTTGCATACAGGGTTGGCCC
CGGGAACTTGCCATTGACAGTGAGGATAGGCTTGGTTGAGCAAAGCCGTGTCATGTTCCG
CATGACCACCTGCACAAGACACAGAAAAGACAGACAAAACCGTGTTATCATGCGGCAAAG
TTTGATGACGATATATCCTCACATTGAACTTGTAATGCCGGGTGATGGCGTGGGCGCTGA
GAGCCTGAAGCAGGAAGCAGGCGGCCATGAGGAGCAGGGAGAGCCGGCGTGACTCCGGCA
GGACGGCCATGTTTGCTGCGTGACCAGCGGCAGGGGAAGGAGAACTAAGAGCTGGTGAGA
GTGCAGTGCAGTGCATGGAAATACGGAGGTAACGAATGCTTATAATGGCGCACTGGCTAG
ATAGGAGGGAATGGGCGGTGTTGGGTTTTTAGCTGCCATGTCGTTTTAAAATTTAGGTGG
GGAAGCCTTGCTTAACAAGGCTAGGAACCTTCTGATTCATTTACTTTCACGACCATTCGC
CTAAATTTTACCAGCCCAATCCCAGCTGCTGCTGCTTCTGTACATGCCTGATAGTGCATT
CCTTCAGTACCACATAAAGCTACCTACCCGATTACTCCAC
>OS01T0703400-01 cdna chromosome:IRGSP-1.0:1:29158306:29162547:1 gene:OS01G0703400 gene_biotype:protein_coding transcript_biotype:protein_coding
ATACTCGCCACTAATTTCTTCTCTCTTTCTCTCTCTCTCCGCGCCCTCGCATCGCACGTG
AGGCAGTCGAGGGATAGCGGCGCAATGGCGGCGGCGGTGGTGGCGAACGGCGCGAGCGGC
GACTCCTCCAAGGCCGCGTTCGCGGAGATATACAGCAGGCTCAAGGAGGAGATGCTCGAG
GACCCGGCCTTCGAGTTCACCGACGAGTCGCTCCAGTGGATCGACCGCATGCTGGATTAC
AATGTGCTCGGAGGAAAGTGCAACCGCGGGATCTCTGTCATTGATAGTTTCAAGATGTTG
AAGGGCACTGATGTTCTGAATAAGGAGGAGACATTTCTTGCCTGCACCCTTGGTTGGTGC
ATTGAATGGCTTCAAGCTTATTTTCTTGTGCTTGATGATATTATGGACAACTCTCAAACA
CGACGTGGCCAGCCTTGCTGGTTTAGGGTGCCTCAGGTTGGGCTCATTGCTGTAAATGAT
GGTATTATCCTTCGCAACCATATTTCACGAATTCTTCAACGCCATTTTAAAGGAAAGCTG
TATTATGTTGATCTCATTGATTTGTTCAATGAGGTTGAGTTTAAGACTGCTTCAGGTCAA
TTGTTGGATCTTATTACTACTCATGAGGGAGAAAAGGATCTCACAAAGTACAACTTGACA
GTTCACCGCCGCATTGTTCAGTACAAGACAGCTTACTACTCATTCTATCTTCCGGTTGCA
TGTGCTTTGCTGCTATCTGGTGAGAATTTGGATAACTTCGGTGATGTTAAGAACATTCTT
GTGGAAATGGGGACATACTTCCAAGTTCAGGATGATTATCTAGATTGTTATGGTGATCCT
GAGTTTATTGGCAAGATTGGAACGGACATTGAAGACTACAAGTGCTCATGGTTAGTTGTG
CAAGCTCTCGAGCGTGCTGACGAGAACCAAAAGCACATTCTATTTGAAAATTATGGGAAG
CCAGATCCTGAATGTGTTGCAAAAGTGAAGGATCTGTATAAAGAACTTAATCTGGAGGCC
GTATTTCATGAATACGAGAGGGAGAGTTACAATAAGCTGATTGCCGACATCGAAGCACAT
CCGAACAAAGCAGTTCAGAATGTATTGAAATCCTTCCTGCACAAGATCTACAAGAGGCAG
AAGTAGAGCTAAGCTCATGGAGAAGCTGTTTCATGTTTGCTTGGTAACTAGAGTCGTGGG
GACAAATAACTGGTAACTAGAATCATGGGGACTGTTCCCTGATGTTGTGTGTATTATGGT
TATGTTCGTACCGTGTAGTACAGCGTGCTACTCCGTAAAATAATGAAGCATGGTGCTATT
TATGCGTGCGTG
>OS11T0131500-00 cdna chromosome:IRGSP-1.0:11:1436671:1437719:-1 gene:OS11G0131500 gene_biotype:protein_coding transcript_biotype:protein_coding
ACAACACAACGAGTATTTACCAGAAATCTCCACAAGAACACACCCCGTCTCTGAAGTGAT
GGAACCGGGTACGGTCCCTCATGACAATCTCTCTACCATACACCCGAGATACAAGCTTTG
CGCTCTCATGGCAATCGGCACACACCCGGAGGTTCTTGATGATCCTAATGGGAGCTCCTG
GATTGGAAGCGATCAGAGCAAAGGCAATGGCGAGCCTCTCGCTGTGGTAGGACAGTGCAT
CCGCCTTGTCCTCCTCCTCGACATCAAACAACGCAGATGAGGTGCTCGACCGGTGTCCGC
ACTCGCTTAATCTGGTCTCAATATCCTCAACCATGGCGTATATCTCCTTTGAGGCAGGAT
GCGTCTTGTCACCCACCAAGAACTCATGGAGAACTCCATTGATGTCTACAAAGCTTGATC
CAGGGCTCTTGTCAATGCCCATGGACTTCATCTCCTTCCTCGCCTTCTTAGCGTCGTCCC
ATCGGTTCGTTGTTGCGTAGAAGTTGGAAATCAGGACATGGTTTCCACTGTCATCCGGTT
CAAGTCGCATCAATTCTGCGATCATCTTCTTGCCGAGTTCCAGCTTGCCATGAATGCCAC
AGGCCCGGATCAGAGACCTGTATATCGCAGCATTTGGCACGATGGGCATTCCGTGGATCA
GCTTCTCGGCATCGTTAAGTCGACCAGCCCGGCTCAGCATGTCAACCATGCATCCGTAAT
GCTCAATACTTGGCTCAATCCCGAATTCGATCTCCATTCTGTCAAAGTAGTCCAGACCTT
CATCCACCAATCCAGCATGGGCACAAGCACACATCACGGACAGCACAGTGACGCCATCCA
CCGGCACGCCCTCACCGTGCATTCTGTCGAACAGGGAGAGGGCAGCACGGCCATGGCCAT
GGACTGCCAAGCCATGGAGCATCGCATTGTAGCAGCGTGTGTCCCTGTCCGAAGCGGCTG
CAAAGACCTGCTCGGCCAGGTCCAGCCTCCCGCACCCGGCGTACATCTCCACAAGCGCGG
TGGCCACAATGCAGTTGACGGCGAGCCGG
>OS10T0370750-00 cdna chromosome:IRGSP-1.0:10:11691461:11693661:1 gene:OS10G0370750 gene_biotype:protein_coding transcript_biotype:protein_coding
ATCTGATTGAGCAGTGCAGGAACTGCAGCAGGTTGAGCACGCTGAGTGCAGCCATCATCC
AGAAGAAGTAGTCCAGATGGCCCTCGTCGAGCTTGTCCGGGATCCACCCGGCGCCGCCGC
CGCGCGCCGTGGCCGCCGCCACCACCCTGAGCATGCCGGAGTTGAGGTAGTTGGCGACGG
CGACGGCGAGCTGCACGAGCGCCGTGCCGAGGCTCTTCATCGACGCCGGCGACTGCTCGT
AGCAGAACTCCAGCATGCCGATGACGGCGAACACCTCCCCGGCGCCCAGCACGAAGAAGG
ACGGCACCTGCCACGCGATGCTCATCCGCGTCCCCGCCGCCGCCGCCGCCATCGCCAGAC
GCCGCGCCTCGACCAGCGCCGAGTACGCCATGGCCACCGCGGACAGCGCGAGGCCGACGC
CGATGCGCTGCATGTGCGAGACGCCCCTGTCCCTGCCGGTGACGCGCCGCGCCAGCGGCA
CCAGCGCGGCGTCGTAGACCGGGATCAGGGCGAGGACGGCGACGACGTCGAAGGTGGCGA
GCGAGGCCGGCGGCACGGTGAAGCGGCCGACGCGGCCGTCCATGGCGACGCCCTGCTCGA
TCAGGGTCGACGTCATCTGCGCGGTCACCATGAAGAAGCCGACCAGCGACGCCCAGACCG
GGAACGTCCGCAGCAGCATCTTGAGCTCCTCCACCTGCGACACGGTGCACAGCCTCCATG
GGCTCGACGGCGCCGCCGGCGCGCAGTTCTTGTCCGACAAGATGGCAGCCTTGTCCAAAA
ACCTGGACATCATGGAAATGTTAAATCACTCCTGGAAGCTCATGCAGGAGTGAGCTATCA
TCAGGCAAGTTCAGCCTATGATTTCTTACAGCTGCAACCAGCACCTGAAAGACCCTTGTC
AGAGGGCTCCCTCCCAGTTTCTTGTACCTGTACGCCCTCCTACCGGCGATGAACATGGCG
AGGCCGAACCCCAAGAGTAGCATTGGGCCAGCAAAACCGACACTCCACCCTATGTTGTCC
TGAACCCAGACAACCACGGTGGACGACAGCAGCGAGCCCACGTTGATTGAGAAGTAGTAC
CAGTTGAAGAATGAGCCCTTTGTCACCCGCTCCACCGGGTCGGCGCCGTCGAATTGATCA
GCTCCGAAGGCCGGAATGTTTGGCTTTATACCTCCAGTTCCAAGGGCAAAAAGGTAGAGC
CCTAGGTAGACAGTTAGACGAGAAATACCCCCATTGTAGAAAGAAGCATTCAGGAACAAT
GATTGTATCTTTCAGTTGCTGCTCTGCTTGTTGGCCTTACAAGGATGATAACAAGGATGG
ACATTACTACTGTCCAGTATCTTCCCCAATATGTGTCAGCCAAGAAGGCTCCAATGAGTG
GTGTGAAGAAGCAACTGCCGATCCAGATCGACACACTTTGTGCAGCATTGACGTTGCTTT
CATGGAGCACACTTGTGAGGTATGTGACTAAGTTCTTTGAAACCCCGTAGAAGCAGATGC
ATTCAGTGAATTCAACACCTAGGACATAAACATGCTCTCCAATTCCCCGTACTCTGCTTC
AGCGCGGGCTTACTGTCAATATTAACCGTTCCATCGCATGTGTATTTTGAACATTGTTCC
TG
>OS09T0504700-03 cdna chromosome:IRGSP-1.0:9:19503401:19506088:-1 gene:OS09G0504700 gene_biotype:protein_coding transcript_biotype:protein_coding
TTAGCATGAGTACTGTCAGCGGCACTCGGCGTGCCCCAAGGAGGCAATCACAAGATGGTC
CTGGTGATAAAGTCGTTGTGAACCTGGACGCGATCTCCTCCCCAGTGGTTGGAAGCCGTC
GCGCGGTGCCGACCTCCACTGGTGCGCGCGCCTCCCCCATTGATGTGGAAGCTCTGGATG
ATGAAGTGCAGACATTGTCCGCTTCGCAAGTGCCTCCTCCGAGAAGGAACCGGAGAACTA
GGAGGCAGCCTGTGGCAGTAGTTGATCTGGAAGTAGATGCTAGCCGGGAAGGGAACAAAC
GTCAAAGGGTTGCACCTGTTATACACTGCCTCTCTCCAGAAAGGGGAGAAGGGTCCAGCT
TGAAGACTAGCAATGAGCCTCCTAAGGCAAAGGAACCGGTTTTTAACTGTCCGGTGTGTT
GGAACAAGTTGGAGGAGCCCTCCACAACAATTTGCGGCCATATCTTCTGCACGACATGCA
TCAAGCAAGCCATCCAGATTCAGAAGAAATGCCCTACTTGCAGAAAGAGTCTGAGGGCGA
ACAATTTCCACCGTATTTACCTTCCAAACTCTGATAGTTAAGGCTCATTGGATGTACCAA
AGGAACTTCTGGCAGCAGCAGCAGCATCCTCCAATCTAATATATTCAGAGGAACAGGAGT
TCTCCCATAACGTGTACCATTTTGCTGTGGAATTGTGTCACGGCAAAATGACCACCTAGA
CCCGCATGTTCATCCAAGGCTACTGTTGTTTGTATGTAGATGCATCACCAGGAGCTCATC
AGCTGCAGGTGACAACTCTGGTTTAGGCTACCGAATGGCCTCTCTGCCTCCAAAGGATAC
ACAACAAAACTAACTATAGTCCCCATTGGTTAGATTTATCTAGTTTGTGTACTGTTGTAT
TTACCATGCGTTTGGCCATGTACCTTACCTTCTCTCCATAGTTGTTGACGTAGCCTTGAA
TCAGCTTG
>OS06T0643300-02 cdna chromosome:IRGSP-1.0:6:26215571:26218644:1 gene:OS06G0643300 gene_biotype:protein_coding transcript_biotype:protein_coding gene_symbol:CHMP1 description:ESCRT-related protein CHMP1 [Source:Uniprot/SWISSPROT;Acc:Q84VG1]
GCAAATACGACGCGTTCCCAAATCCCCCAATCCGATCTGCCTTTCCTCTTCCTCCTCGTC
AAACCCTAGCCAAATCCACGATCGGGGCTAGCTCGTCGGCGGCGGCGATGGGGAACCCGG
AGAAGCTGATGACCCAGATCTTCGACCTCAAGTTCACCTCCAAGTCGCTGCAGCGGCAGG
CGCGCAAGTGCGAGAAGGAGGAGAAGGAGCAGAAGCTCAAGGTGAAGAAGGCGATCGAGA
AGGGGAACATGGACGGCGCGCGGATCTACGCCGAGAACGCCATCCGCAAGCGCACCGAGC
ACATGAACTACCTCCGCCTCGCCTCCCGCCTCGACGCCGTCGTCGCGCGCCTCGACACCC
AGGCGAAGATGCAGGTCATCGGCAAGTCCATGGCCAACATCGTCAAGTCGCTCGACTCCG
CGCTCGCCACGGGGAACCTGCAGAAGATGTCCGAGACCATGGACAACTTCGAGCGCCAGT
TCGTCAACATGGAGGTCCAGGCCGAGTTCATGGAGGGCGCCATGGCCGGCTCCACCTCGC
TCTCCACGCCCGAGACCGAGGTCAACAGCCTCATGCAGCAAGTCGCCGACGACTACGGCC
TTGAGGTCTCCGTTGGGTTGCCGCAGGCCGCCGCTCACGCCATACCAGCTGCCAAGGAGA
AGGAGAAGGCTGTTGATGAAGACGACCTCTCCCGCCGCCTGGCTGAGCTTAAGGCCCGCG
GCTGAGGGATTTCACTTCAGATATGATTCTCAAGCTGCTATGAGCCATTGTCACGTCAAA
GGCTACTCATATTTGTTAGATTCGTAAATACTGTTATGCTAAAATGCGTGTGTTGATATC
CCATATGGGATCTGTGGACTTCATTAAAACCTTGCTGTGTGATACAAATCCATAATATGT
GAGCTTGAGAACGTCTCTGTGTCGCTGTATCCTAAGCCTGCCCGTTTGAACAGAAATGTT
GAAGTTGTCCATCTTTTCACGGGATGTTTTCCTTGCTTTAATGCCATGAACAAATTCGGT
>OS01T0956500-01 cdna chromosome:IRGSP-1.0:1:42138651:42143035:1 gene:OS01G0956500 gene_biotype:protein_coding transcript_biotype:protein_coding
TAAATCCTCAAGTCAACAAGAAATTAGCAAGCCGAAGAAGAAGAAGAAACAGAAGAAGAG
GCAGAGGCGCAAGATGGACGAATCCACAGAAAATCTATCATGCCACAGTGGTAGCCCATC
CTCTTCTCATGATGGAACAAGCACATCAACAATAGAGGGGGAGCCAAAACCATCTTCTGG
GGACCTTGCCAAGATTTCACGAGAACACAAACAAGAACAAGAATCAATGGAGGATTTAGA
AGATCTCCTTGGCATGGATGAGGATACCATCTCAAACAAAGTCAGTTACTACTTTCATCA
GTTATATGTTCAGGACCATCTTGATGATGATGATGATGATGATTGGCTTGAATGCGATGG
GCCACAGCAGCTCACTGAGTTGCATGAGCAGCTGGCCTTCTACCGCATCATAGGTTATGA
GTTATCAAATGGTAGAAAGCTTGACGAACTGGATATTGCAAAACTGAAAGAGAAGTACCC
TCCCTCCATTCTTTATGAGAAGGGGTACTTTCAGTACTATGAGGATAGTCTTGAATGGTA
CTTTGATCCTGAACGATTCCAGCCTGCTGCCCTTGATAACTACCAGCGTCTAGTGCTTTG
TGATAATGGTTTGTACATGGACTGGGATCAATACCACTCAAATTATAGTACCTATGAGAG
TGATCTAGCATATGTCAAATTCTGTGAAGAGCTAGCACATAAGACTAAGTGGTTTCAAGA
TTATTTGGTACTCATTGCTGTTGAGGATAAGATAACCATGGGTCAGTGGGACAAAGTTAA
AAATACAGTTTACCTTCAAGCAATGAAGATCGCACTACGCATTCGTGTTGTTTCTCTAAT
GCAAGTTATGACTGCTTTCCAGGAATATATATGGAGCATGCGGTTTGATTGTTGTAACTA
CAAGGATTTTGATGGTGTGTATTTTGAGGTTTGGAAGCGGGTTGCTAAGCAGAAGATGGA
ATTCACTGATGCCCTGTCAGAACTTTATAGAGAAGATATGTTTCCCTTGCGCAATGTTGA
TATTAAGGATGAGCTTCGCAGTACTCGAGGGAGATTCCGTTCGATGAAGGAAAATTACGA
TCTCTACGTGGCTTGCATTGATGAAACGGTGCCAGAAAAGGAAGCTCGTCAATTGATCAA
AGATGCCATTATAGAAATGATTCCAAAACCACAGACTTATTTGGATTACGCCAGAAACAA
GATAAAAATCGCAGAAGATATCGGTTTGATTACCAAAAGCAGAGGACCAGAGCCAAGAAC
CTAGAAGGTCACTGCACAACACAGCCCAGGGGAGACAATAGCGAGGCAATGCATGCCATG
GACAACTAAGCAAATGGCGGCTGAAATCTTTTTGAGTATATTATTAGTAATAAGAAAGGA
TATTGGCGCTACGGTTTATTATCAAATTTCTTATTTATTATCTTCTGTTGAGATATGATA
CTTTTATCCCGTGTTACACTGGGCAACCCTATTACAGTGTAATGTTACGGTCTTATTTTT
TCGC
>OS01T0176300-00 cdna chromosome:IRGSP-1.0:1:3926661:3929467:-1 gene:OS01G0176300 gene_biotype:protein_coding transcript_biotype:protein_coding
GAGGAGAGGAGGTGAGGCGGATGGTCCGCGCCCTGTCACGTGCCCGCAGCCTGCTCGACG
GAATTCCCCACCGGCGGGGGCGTGCTGCGAGTTCGTCCGTGTCCGGCCATGGCGCGGAGG
AGGCTGTTGCGGGATACGTCCGCATGCTGGCTGGCGGGGCCAGGCCCGACGCGTACACGT
TCCCGTCCTTGCTCAAGGCGGCGGCGGCGGCGCGGGGCGCGGCCGTGGCGGCGGCATCAG
TTGGCGGTGCCATCCACGCGCACGTGGTTAAGTTCGGGATGGAGTCGAACGCTCACGCGG
CGAGCTCCCTGATCGTCATGTACGCGGCCAGGGGAGACGGCGCCGCGGCGCGCGCGGTGC
TGGAGGCGGCGTGCCTCGCCACGGGAGGGGGAGCGCCGGTCATGTGGAACGCGCTCATCT
CTGGCCATAACAGGAGCGGGCGGTTCGAGCTGTCCTGCTGCTCCTTCGTGGACATGGTCA
GAGCCAGCGCCATGGCCACCGCGGTCACCTACGTCTCGGTGCTCTCGGCTTGCGGGAAAG
GGAAGGACCTGCTGCTGGGGATGCAGGTGCACAAGCGCGTCCTCGAGAGCGGGGTGTTGC
CTGATCAGAGGGTGGAGAACGCTCTGGTTGATATGTACGCCGAGTGCGGCGACATGGACG
CGGCCTGGGTGTTGTTCGAGGGCATGCAGATGAGGAGCATGGCGTCCTGGACGTCGGTAA
TTTCTGGCCTTGTGAGGTCAGGCCAGGTTGATCGTGCCAGGGACCTGTTTGATCATATGC
CTGAAAGAGACACCATCGCATGGACCGCGATGATCGATGGCTATGTACAGGTTGGCAGGT
TCAGGGACGCATTGGAGACATTCCGTTACATGCAGATTTGCAAGGTGAGAGCAGATGAGT
TCACCATGGTCAGTGTGGTCACTGCCTGTGCCCAGCTAGGTGCTCTGGAGACAGGGGAAT
GGGCAAGGATTTACATGGGAAGACTTGGGATCAAGATGGATGTTTTTGTCGGGAATGCAC
TCATAGACATGTACTCAAAGTGTGGGAGCATTGAGCGCGCATTGGATGTATTCAAAGATA
TGCACAACAGAGATAAGTTTACCTGGACTGCCATTATACTTGGTCTCGCAGTGAATGGCC
GTGGGGAGGAGGCTATTGACATGTTCTATAGAATGCTCAGGGCTTTACAAACTCCAGATG
AGGTGACCTTCGTTGGTGTTCTCACTGCCTGCACTCATGCTGGCTTGGTTGACAAAGGCC
GAGAGTTCTTCCTCAGCATGACAGAGGCATATAATATTTCCCCTACTGTGGTGCATTACG
GATGCTTAATCGATGTCTTAGGCCGAGCTGGGAAATTAAAGGAAGCATTGGATACAATAG
ACAAAATGCCCATGAAGCCCAACTCCACTATTTGGGGAACCCTGCTGGCATCCTGTAGGG
TTTATGGTAATTCAGAAATAGGTGAATTGGCAGCGGAGCGTCTCCTTGAGTTGGATCCAG
ATAACAGCACAGCGTACATCTTGTTGTCAAACATGTATGCAAAATCTAATAGATGGAAAG
ATGTCCGACGGATTAGGCAGATAATAATGGAGAAAGGAATCAAGAAAGAACCTGGTTGCA
GTATGATTGAAATGAATGGCATAATTCACGAATTTGTAGCCGCTGATAGGTCTCATCCTA
TGAATAAAGAAATCTACTCAAAGTTGGAAAATGTGCTAACTGATTTGAGGAATGCTGGAT
ATGTGCCTGATGTAACTGAGGTCCTTGTTGAAGTCACGGAAGAGGAAAAGCAGAAGGTTC
TTTACTGGCACAGTGAGAAGTTGGCAGTCACTTTTGCTTTACTCACTTCAGAATCTAATG
TTATCATAAGAATTGTGAAAAACTTGAGGATGTGTTTGGACTGCCACAACGCAATAAAAT
TGATATCGAAATTGTATGGAAGAGAGGTCATTGTGAGGGATAGGACACGCTTCCATCATT
TTAGACATGGATCCTGTTCATGCAAAGACTATTGGTAAGTGGTAGCACATTAATACATTA
TATATGAATCATACGGACAACTGAACATCTGTAAGCAAGTGAAAACCCAAATGACCAACA
AGCATTTCAGTTGAAATGTGGCAGTGACTGCAAATTTTTAGTCCAGGGAATGAAGTTAAT
AATGAGAGAATATTCTTAATCCAGCTTAGCCTATACATGTTGTGCTCTCCTTAAGGCACT
ATAATATCTTGGTGTAAACCTCTCTGTCGCTGATGGTTGTACTGGCAAAGTTCTTATTGA
AAGGAAGAGATTTTCATGTAAGAATTTCTTGCAGTAATGTTAAATTTATCTTGTGGTCTG
GAGCTAATCTGGTGCGCCGTTATGCTATTAAGCAAAGGAGGATGTCTGATGGAGCCTTAC
TGTTTCATTCATAGAAAAACCAGGTATGCTTTATTTTCTCCAGTCTGCAGCTTTCATATA
TTTGATTCCATTTGCTAGGCTGCTATTTGAAATTGTAATGACCCAAAACATGCATTTGAC
TTGCTT
>OS03T0356484-01 cdna chromosome:IRGSP-1.0:3:13659659:13662772:-1 gene:OS03G0356484 gene_biotype:protein_coding transcript_biotype:protein_coding
AGCCACCAAGGCTCAGAAACCGCCTACAAAACGGCGCCCGGCGTCCCACGGATCAAGCGA
CCCCCTAAAAAACCAACCGAAAAAGAAAAAAAAAAGAAGCAGAGAAAAAAGCTCTCGCGG
CATGGATTCGCACGTAGGCAAGTTATTCGATTCGGTGGGCTCGATCTTCCGCGGCAGCGA
CACCCTCCCCTGGTGCGACCGCGACATCATCGCTGGTTGTGAGAACGAGGTTGCGGAGGC
TGCGAATGAAGAACAGAAGAATGAGAGCCTTATGAGGCTTTCGTGGGCGCTTGTTCACTC
CAGACAGCCTGAGGATGTGAACCGCGGCATTGGAATGCTTCAAGCTTCTTTGGACAGGTC
TACCAGTCCACTGCAGACAAGGGAGAAGCTCTACTTACTGGCTGTTGGACACTACAGAAC
TGGTGATTATACAAGGAGTCGGCAGCTTTTGGAAAGATGCTTAGAGATTCAACCTGACTG
GAGGCAAGCTCTCACTTTACAAAGGCTTGTTGAGGACAAAACCAGAAGAGACGGTATGAT
TGGCATGGCTATTGTCACTGGTGCCTTCGGACTTGTGGGACTTGTTGCTGGTGGAATCAT
CGCTGCCGCTTCTTCTTCATCCTCATCATCTAGGAAGAAATGAGGAACCCATATCAAGTG
AATAAGATGTCAAGATGGGCAAGAAATCGATGTAAATATGCGCATCTTGCTGTCATACTT
GTTGCAACCGTATACTCACGTCTCCATTTTTCAGTCCTTTTACCATGAGTTCAAACAGGA
GACATCACATGCCTGCATGTTAAACATCATGGAAGATGAGGAGGCTCCTGTTATGAGTTG
CAATCAGGATTTACGTAACCTTGTGGTT
>OS03T0790700-01 cdna chromosome:IRGSP-1.0:3:32869350:32877275:-1 gene:OS03G0790700 gene_biotype:protein_coding transcript_biotype:protein_coding description:Probable aldehyde oxidase 3 [Source:Uniprot/SWISSPROT;Acc:Q852M2]
GCGTCTCCTGTCCTGCACCCGCGCGCGCGGGCTGTGGCCACAGGAGGAGGTAGAGGTCGG
TTGATCGAGATGGGGTCAGAGGCGGCGGCGGCGGCGAGGGCGGTGGTGGTGGCGGTGAAC
GGGGAGAGGTACGAGGCGGTGGGGGTCGACCCGTCGACGACGCTGCTCGAGTTCCTCCGC
ACGCGGACCCCCGTCAGGGGCCCCAAGCTCGGCTGCGGCGAAGGTGGATGTGGCGCATGC
GTGGTCGTCGTGTCCAAGTACGACGCCGTCGCCGACGAGGTGACCGAGTTCTCGGCGAGC
TCCTGCCTGACGCTGCTCGGCAGCCTGCACCACTGCGCGGTCACCACCAGCGAGGGCATC
GGCAACTCCAGGGATGGCTTCCACGCTGTGCAGCGGCGGCTCTCCGGCTTCCACGCCTCA
CAGTGCGGCTTCTGCACGCCGGGCATGTGCATGTCCATCTACTCCGCGCTCGCCAAGGCT
GACAAGGCATCCGGTCGCCCCGCGCCGCCGACGGGGTTCTCCAAGATCACCGCCGCCGAG
GCAGAGAAGGCCGTCTCCGGCAACCTGTGCCGCTGCACTGGCTACAGGCCCATCGTCGAC
GCCTGCAAGAGCTTCGCCGCGGACGTCGACCTCGAGGATCTTGGCCTCAACGCCTTCTGG
AAGAAAGGCGTCGACGACGAGCACGCTGACATCAACAAGCTGCCTGCATACTCCGGTGGC
GCCGCCGTCTGTACGTTCCCGGAGTTCCTCAAGTCGGAGATAAGGTCGTCCATGGGTCAA
GCGAATGGTGACACTTCGGCGGTGGTGGTCACCGGCGACGGCTGGTTCCACCCCAAGAGC
GTCGAGGAGTTCCACAGGTTGTTTGACTCTAACCTGTTCGATGAAAGGTCTGTGAAGATT
GTGGCATCGAACACCGGCTCCGGAGTGTACAAGGATCAAGACCTCCATGACAAGTACATC
AACATCTCGCAGATTCCGGAACTCTCAGCCATCAATAGAAGCAGCAAGGGCGTAGAGATC
GGAGCTGTCGTGTCTATCTCCCAAGCCATCGACATACTGTCGGATGGAGGCGCGGTGTTT
AGAAAGATCGCTGATCACCTGAGCAAAGTGGCCTCGCCGTTCGTCCGGAACACGGCGACC
ATTGGAGGCAACATCATCATGGCGCAGAGGTTGTCTTTCTCGTCGGACATCGCAACTGTT
CTTCTCGCTGCAGGATCAACTGTCACCATCCAGGTGGCCGCCAAGAGGATGTGCATCACT
CTGGAGGAGTTCTTGAAGCAGCCTCCATGTGATTCCAGGACATTGCTGGTCAGCATCTCT
ATCCCGGATTGGGGTTCAGATGATGGCATCACCTTTCAGACGTTTCGTGCGGCTCCTCGT
CCACTTGGCAATGCTGTGTCATATGTTAATTCTGCATTCTTGGCAAGAAGTTCAGTGGAT
GGATCATCAGGGAGCCATCTCATTGAGGATGTTTGCTTGGCATTCGGCCCCTTTGGGGCC
AAGCACGCCATCAGAGCTAGGGAGGTTGAGAAGTTCTTGAAGGGAAAATTGGTTAGTGCA
CCAGTGATACTTGAAGCAGTTCGTCTTCTGAAAGGTGTTGTTTCACCAGCTGAAGGCACA
ACACATCCTGAATACAGAGTCAGCTTGGCCGTCAGTTATCTGTTCAAATTCCTGTCTTCC
CTTACTAATGGCTTGGATGAGCCTGAAAATGCTAATGTTCCCAATGGTTCATTTACTAAT
GGAACCGCAAATGGTATTGTTGATTCCTCGCCAGAGAAGCACTCAAATGTTGACAGCTCT
TATTTGCCAATAAAATCAAGGCAAGAGATGGTTTTCTCTGATGAATACAGACCTATTGGA
AAACCGATCGAGAAAACGGGAGCTGAGCTCCAAGCTTCTGGGGAGGCAGTGTATGTCGAT
GACATCTCTGCTCCAAAGGATTGCCTCTATGGGGCATTTATCTACAGCACACACCCTCAC
GCTCACATAAAAGGTGTAAACTTCAGATCATCTTTGGCTTCACAGAAGGTCATCACAGTT
ATCACTTTAAAGGACATTCCTACCAATGGAAAAAATATTGGATCATGCTCCCCAATGCTA
GGAGATGAAGCGCTTTTCGTTGATCCTGTTTCTGAATTTGCTGGACAGAATATTGGTGTT
GTGATTGCTGAAACTCAAAAGTATGCCTATATGGCGGCGAAGCAATCTGTGATCGAATAT
AGTACTGAAAATCTTCAGCCACCAATTCTGACAGTAGAAGACGCTGTCCAGCATAACAGC
TACTTCCAAGTTCCCCCATTTTTAGCTCCTACGCCAATTGGTGAGTTCAACCAAGCCATG
TCTGAAGCTGATCACAAGATCATAGATGGGGAGGTGAAACTTGAATCCCAATACTATTTC
TACATGGAGACACAGACGGCCTTAGCTATCCCTGATGAAGATAACTGTATAACCCTCTAT
GTGTCGGCGCAACTACCTGAGATTACTCAAAATACTGTTGCGAGGTGCCTTGGCATTCCA
TATCACAACGTCCGTATCATCACGAGAAGAGTTGGAGGAGGTTTTGGTGGAAAGGCAATG
AAAGCAATACATGTTGCAACTGCTTGTGCTGTCGCCGCATTCAAGCTGCGGCGTCCGGTT
CGAATGTACCTCGATCGCAAGACAGACATGATCATGGCGGGAGGGCGGCATCCGATGAAG
GTAAAGTACTCCGTCGGTTTCAAGTCCGACGGCAAGATCACGGGTCTGCACGTTGATCTC
AGAATCAACTGCGGAATATCGCCGGACTGCAGCCCGGCGTTGCCAGTCGCCATTGTCGGG
GCTCTGAAGAAGTACAACTGGGGGGCTCTCTCCTTCGACATCAAGCTCTGCAAGACGAAC
GTCTCGTCGAAGTCGGCGATGCGGGCTCCCGGCGACGCGCAGGGCTCGTTCATCGCCGAG
GCCATCGTCGAACACATCGCGTCTACTCTCTCAGTGGACACGAACGCCATCAGGAGGAAG
AACCTCCATGACTTCGAGAGCCTCAAGGTGTTTTACGGGAATAGCGCCGGTGATCCTTCG
ACGTACAGCCTCGTCACCATCTTCGACAAGCTGGCGTCGTCGCCGGAGTACCAGCAGAGG
GCCGCCGTGGTCGAGCATTTCAACGCCGGCAGCAGGTGGAAGAAGCGGGGCATTTCTTGC
GTGCCGATCACCTACGACGTGAGGCTCCGGCCATCTCCGGGGAAGGTGTCCATCATGAAC
GACGGCTCCATCGCCGTCGAGGTCGGCGGCGTCGAGATCGGGCAGGGGCTGTGGACGAAA
GTGAAGCAGATGACAGCGTTCGCGCTGGGCCAGCTCTGCGATGATGGCGGCGAGGGCCTC
CTCGACAAGGTCCGTGTCATCCAGGCCGACACCCTGAGCATGATCCAGGGAGGCTTCACC
GGCGGGAGCACGACCTCCGAGACTAGCTGCGAGGCTGTTCGGAAGTCGTGCGCCGCCCTC
GTGGAGAGGTTGAAGCCCATCAAGGAGAAGGCTGGCACGCTACCATGGAAATCCTTGATT
GCCCAGGCAAGCATGGCGAGCGTGAAGCTGACAGAGCACGCGTACTGGACGCCTGACCCC
ACGTTCACTAGCTACTTGAACTATGGAGCTGCAATTAGTGAGGTGGAAGTCGATGTGCTG
ACGGGAGAAACCACCATCCTGAGGAGCGACCTCGTGTACGACTGTGGGCAGAGCCTGAAT
CCTGCTGTGGACTTGGGCCAGGTGGAAGGCGCATTCGTGCAAGGGATCGGCTTCTTCACG
AACGAGGAGTACACGACCAACTCCGATGGGCTGGTCATCAACGACGGCACGTGGACGTAC
AAGATCCCCACCGTGGACACCATCCCCAAGCAGTTCAACGTCGAGCTCATCAACAGCGCC
CGCGATCACAAGCGCGTCCTCTCCTCCAAAGCGTCCGGTGAGCCGCCGCTGCTGCTGGCG
TCGTCGGTGCACTGCGCGATGAGGGAGGCGATCAGGGCGGCCAGGAAGGAGTTCGCCGGC
GCCGGCGGCTCGTCGCTGACGTTCCAGATGGACGTGCCGGCGACGATGCCGATCGTCAAG
GAGCTCTGCGGCCTCGACGTCGTGGAGAGAGATCTCGAGAGCTTTGCTGCCAAAGCCTAG
AGATAGTGGGTTCTTTGGCGTAGCTTTGTATAAACACCAACAATAATCTGTGCCTGGATT
TGTGTTGATGTGGTATATATGTACAGAAGAAAAGTGTTTTTTTTTTTTGGAAAAATAAAA
TCATATTGATGG
>OS02T0632850-00 cdna chromosome:IRGSP-1.0:2:25348530:25350269:1 gene:OS02G0632850 gene_biotype:protein_coding transcript_biotype:protein_coding
CCTGGGATTCCTTCAGATGTTAAATCACCAGCATTTGTATAAATATTCTGTGCATAAGAG
TTACTAGTATTTGGGCTTAAAAGGTGCTCGATTTCTCCATCATTTCCTGGGAGCAGTTGG
AATTTTCTTAGCCTCTTAGTTTTCAGGAACTGCAGCCTCATCTCTACTTCTTTCATAGTA
GGTCTATCTACTCCTTTAACTTTCAAGCATGCCATTGTAAGCGAGGCAATTCCATCGATC
TCTTCCTTGTTTGCCTCTTCAACAACCTGAGGATCTATTATTTCCATTAGAGAGCCCTCT
TGAAGTCCTTCAACGAAGTAATGAGACAAGCTTTGTTTTGCACCTGCCTCATTAATGAAA
ATTGGTTTCTTTCTTATTAGAAGTTCCACAAGTATCACTCCAAAACTATATACATCACTT
TTTTCAGTTAGTTGTCCAGTATGATAATACTCTGGGTCTAGATAACCGAATGTGCCTTGG
ACAATAGTCACCACATGAGTTTCATCAAGTGAAACAGATCTTGAAGCACCAAAATCAGAG
ACCTTTGTAGTAAAGCTGCCATCTAAGAGAATATTGGAAGATTTCACGTCTCTATGAAAA
ATTGGTATTGCAGCAGCTGAATGCAGATAGGAAACATTGCTGGTGCACACTGGAGGAGGT
GTGAAGAGGAAATAACCTGTGCAGCCATCCTCGATGTATGGGTTTCCTTCAAAACCGGGA
GAACACTTGCAACGATATCCCATGAACTCTTTCCTGTGGGTGACGTTCAGGCAGTAGCTG
TGGCTACTGCGGCATGCGTATGTAGTGTTCTTCTGCACAGCTACTTCACAAGTTAAGTTG
GTAACTGCCCATCTTATAACAATGGCGTATTCCATAGAGAGATC
>OS04T0693400-00 cdna chromosome:IRGSP-1.0:4:35499478:35501334:1 gene:OS04G0693400 gene_biotype:protein_coding transcript_biotype:protein_coding
GGGCCTGAGCGCAAGGGTGCACCTTGCCCTGAGCACGGCGTAGCCGAGCAGGCGGTACGC
GGCGACGAATCCCAGCATGACGCCCACGTTGCGCCACCGGCACTCGTCGCCGAGCCCCTC
CCGGCGCAGCACCTCGTCTCCGGTGGCCACGCAGGCGCCCATCACCCGCGCCACGCACCT
CCCCCCGCCCGCGAACTCGTTCACCAGCAGCGCCTCGAACGGCCACTTGAACAGCGACAG
GTAGTGCATGAACACCCAGCACGACGGCATCGCCGACCGCGCGGTGAAGTAGCCGGATAA
GAGGAAGAAGGACCCCATCACCCCCTGTATCGCCGCATTCCCCACCACGAAGTCCGGCGC
TGCCGCCGCGAAGCACACCACCACCGAGTTCGCCGTGTACAGGATCAGCCACACCAGCAC
CACGAAGTACCCGAACACCGCCGCCGTCCTCCGGAGCCCCGCCATCCAGTATACCGGCGC
CGCGAACACCACGGCCAGCGCCAGCTGGAAAGGCAGGAACACCACCGCGTTCGCCACCGC
GTAAGACGACACGCGGTACGCGCCCGACGACGTCTCCTTGGCCAGGATCTCCCGCTCCTG
CAGGAAGATGGGCAGCGCCTCCGTGGTGGACGACAGCAGGAAGGTGAGGAGGAAGGCGAA
GAGGCCGACGCGCTCCGCCACCTTCTCCTCCCCGAGGTCGTAGAAGATGGACCCCAGCGC
CAGGCCGGCCACCAGCATGCACACCGTGCGGCACGCGAACAGCTGCCGCGTCCGCGCCAC
GTTCTTGAAGAAGCGCTGCGCCAGCACGCCCACCTCGCGCGCCCAACTGTTGGCGTACCG
GCTCTTCTTCTCAATCTCCATCTCCATCTCCATCTCCACGTCCTCCTTGAGCAGCTGGAA
CAGCTGCTGCAGCGTGCACCGGTCGCGGGCCTCGGCGGCGCTCCGGCGGCGGAGCGCGTC
GACGGAGCCGATGGAGAACTCGACGGTGTCGACGTGCGGGGGCATCGCGAGGCCCGCGGA
GGCGAGCAGGGAGCGGAGGGCGTCGACGGTGCCGTGGTGGAGGGCGCAGCCACCGGCGAG
CAGGAGGACGGAGTCGAACATCTTGACGATGCGCGCGCCGGGCTGGTGGATGCTGAGCAG
CACCGTGCGGCGGCGAGTGTCGGCCATGGCGCGGAGGGTGCCGACGATCTGCAGGGCGGA
GGCGCTGTCGAGTCCAGAGGTGGGCTCGTCGAGGATGAGAACCGCGGGGTCGTGGACGGC
CGATGGAGACGCGGCGTCGCTCGCCGCCGGAGAGGTCCTTGACCCTGGTGTCGGCGACGC
GGGCGAGGATGAGGTCGTGGATGAGGGCGTCGATGTCGATGCGGTTGCGGGTGCCGAGGC
GGAGGCAGGCGCTGAAGCGGAGCGTCTCGTGGACGGTGAGGAGCGGGAAGAGGACGTCGC
GCTGGGTGACGTAGGCGGAGACGCGGCGTAGGTCGGCGGTGGTGGCGGGGGCGCCGTTGA
GGAGGAGCTGGTCCTGGTCGGGAGGCGTGGAGGGGTGGAGGCGGCCGGCGAGGATCTCGA
GAAGGGTGGACTTGCCGGCGCCGCTGGGGCCGACGATGGCGAGGAGCTCGCCGGGGCGGG
CGCGGCAGGAGACGTTGCGGAGAACGTGGCGGGTGGTGGTGGTCGTGGGATGCTGCTGCT
GCTGCTGCTCGTCTTCGTCTTCTTCCCTGCTCCATATCTTCATCATCATGAGAGGGTGAG
CGCGCTTTGGATGGGGATGGGGATGGGGATGCGGATGTGGTGGTTGATGCCCCGAGCCTC
CACCTCGCAACCATCTTTCTCCATCCCCATCCCCATTGGTCATGGGATGCTGCAGCT
>OS03T0275950-00 cdna chromosome:IRGSP-1.0:3:9329468:9334857:-1 gene:OS03G0275950 gene_biotype:protein_coding transcript_biotype:protein_coding
TCAGGCAAGTAAAATTATCAACCTTGGAAGCCACAGACCAGTCCTGTAATAGGCACCGGG
TACAAGTAGAATGGCACCTCCCTAAAACTCGAGGGTCCCAACATTCATCACTGGGTGCAT
TGTACAAACGGCACACAGGTTAACAGTTCCACGACCTCAAAACTCAATTGTCAAGAAGCT
CATGGCCCTAGAATCACGCTAATGGCACTTCCTGATTCTAATTGCTTAACAAAAACCACA
CACCTCCACGCTAGGCATTGCAGGCGATCTTCCAACTGCTAGCCTCAGCCAAAAAAACAA
GCCGCTGACTATGAATAAAAAAGAAACCCACTAACTATGAATAACATCCTGCTTATCAAC
CGTCTCGTCTATCAGAAAGATGTGAAGTAGTTGGAAGCAACAATTGCTCCACCTGCATCT
CTACCTGAGATTGAGCTTCGTTAAGAGCCTGAACCTGAGCTTGAGACTGTGCATGCGCAT
GAGCTTGTGCCATGGCCTCTGCTTGGGCTTGGGCTTGACTTTGCTGCATAAGAAACCGAT
TCATTCGCTCAAGAAGCTGGATTGCTTTCCTCTTTCCTCTGTCTGTGCCACTTTTGGCTA
GTTCCTCCAACAGGGTCACAATTCCCTGCTCCTGCGCTTCAGCAAGATGCTGTTGCTGCT
GTTCACCATTGCAGAGATGCACCAGAACAGCAGCAGCATTTTCCTTGTTCCTTGCTGATC
CATTTCTGATTACTCCAACTAGCATTGGAATGGCGTTGGCTGAACTAATTGCAGTCTTGC
CCTCAGGATGGCTCGAGAGAATTGCCAATATAGCAAGGGCCTCATCCATCATACCACTTT
CAGTCTCAGTGACTAGTCCTAATAGTACAGGGATCAATCCAGCTCTAACAGCTTTGCCCT
TGTTGCCCTGATAGATACACAGGTTAAATAGGGCTGTAGCTGCATCCCTTTTACCCCGTT
GACTTCCATTACTCAACAGAAGCACAAGAGCTGGAATTGCCCCAGAAGCCCCAATTGTTA
TTTTGTTCTCATCTACTAGTGAAAGACTGAACAGTGTGGCAGCTGAATTCTCCCGAGCCT
CCATGCTTCCCCTCTTCAACACATGAACTACTCCAGGAACAGCTCCAGAGGTGATTATTC
TTGCCTTGTTCTCTTCATATATCGAAAGATTCAAGAGAGCAGTAACTACATGCTCTTGAG
TGCTAACATCAGTTATAGATAGCAGGCTAACAAGAATAGGAATAGCACCAGCATCTCCTA
TACAAGCACGATTTTCAGGACTGCGCTTGGCAAGCTGACGAAGCATACCTGCAGCCTCAC
GCTGGTCTTCTAGGTTTTGTGACAATAATTTCTGAAGAAGCTCAACGACGTTGCTATGTT
CAGCAGCGGTACATGATGCTGGTGCATTATGATGTTGAGCAGCACGTTTTGGTGGCTCCA
TACCATTTGCTTCACACCATTGAGCTATAAGGCTGCGTAAGACATAATTTGGGGTTAGAG
ATTTATTGGGAAGCTTCTGCTGTGTCTTTGGACAGGTGTCATGCCCAGCCTCCAACCATC
TCTCTATGCATCCTCGCTCATAAGTCTGCATTGGCAACAATAACTGGATCTTTCATTAAA
TCCAGCGATATGGGGCAACGGAAATCATCCGGAACAATCAGAGATGCCATGTTGTCTTTT
CCCGAAAGTTCTGTCGTATTTACTGGGGTTCCCATTTCAGGATCTCGACTCTGCACAAAA
TCCTTGATTCTTTTTAGCAGCATTGACATCTTCTCAACAACGGCACCAGGATCACCGCCA
CTAGCCATCTCGTGCAAGATCAATGATTCTTGATTGAGGTCTGATATAGTGGCAAGCTGC
AACTTGTCAGATAACCTCTGGAGAATATCTGGGTCAACATTAGCACTGGTGCTTGAGTTG
TAGACGGACACCAAATCATTAAAGAGATCATCATCAGATGGATCAGATCGTTCTTTAGCT
CTTTTGAACTGAGCATGTACCAATTCAACCTGTTCTCTTACTTCATCTGATATGTCAAGT
TCATCAAATGAGATTAAACCTAAGGCTTGTTCAAGCCTTGCAGTAATATCCTGGAAAGAC
TTCATTATTTTCTCTCTCTCAAGAACCAGGGAGATCTTGCTACCGCTGACGCCGAGCCGG
AGGAGCTCCCTGGAGTCAGCGAGCGCCTCCCTGAGCCGCCGGAGAGCGGAATACGACACA
TCCGGCAGCGGCCGCGGCCCCTCCTTGGCCTCCTCCAGCATGGGCGCGAGCAGCCGGATC
CGCCGCGACAGGTTGCAGAACTGCCGCCGGTATGCATTCCTGAAGTCCGAGATGGCGGCG
ATCTCTTCCACCAACTCCACCAGCTTCTCCACCAAATCCCCCGCCTCCTCCTCCTCCTCC
TCCTCCTTCTCCTCCTCCTTATCCTTCCCCTCCGCCGACTCCGAGCTCGAAAGCGGCGGC
GGAGAAGACGCTGCTGCCTCCGCTGCAGCAGGCGCCGCGTCGGCGTTAGGGTTCGGCTTC
GCTTCCTCGTCCATGGCGGCGGCGCTGGGGCTCAAGCCGCCCTAGTGTGCGGTGGCCGGA
GGCGGGTGGTGGTGGCGGC
>OS06T0251000-01 cdna chromosome:IRGSP-1.0:6:7825468:7829696:1 gene:OS06G0251000 gene_biotype:protein_coding transcript_biotype:protein_coding
ACCGCCGCCGCCGCCGGTTGCTGTCGAAGCCGCACGAAGGTGGTGGTGGTTGGTGGTAGG
GTTTTAGCGCGGCAGGCGGAGATGGGGGAGAGAGCGAGGCAGTGGCTCCTCGTCGCCGGC
GCCGGCGCCGCGGTTGGGGCGCTCTCCACCGCCGCCGTCATGAGGATCCTCTCGAGATCC
AAGCGGAGGGAGGGGTACGTGCGCAGCCTGCTGGAGTCGAACGGCGTCGCCAGTGGTGGT
GCTGGATCGAGCGTTGGTACTCGGGTTGTCGCTACTTCGGATCTTCTTGATGATGAAGTG
GTCTCCGAACAGCTCACAAGGAATATACAATTTTTTGGCATGGAATCTCAGAAGAAAGTG
ACAGGGTCGTTTGTTGTAGTAATTGGTCTTGGAGGGGTTGGCAGTCATGCTGCTTCAATG
CTTCTTAGATCTGGTGTTGGCCGGTTGCTCCTTGTGGATTTTGATCAGGTGGACATTAAC
AAGGAACTCATAATAATATGTTGAAAGGTTTCGCTGTCTTCGCTGAATCGGCATGCTGTG
GCAACAAGAGATGACGTTGGAACACCTAAAGCATTATGCCTCAAGAAGCATTTTTCGATG
ATATATCCAGAGTGTCAAATCGAAGCAAAAGTGCAGTTGTATGATCCATCATGCGAGGAT
GAAATTCTTTCTGGACAACCAGACTTTGTTCTTGATTGTATAGATAACATTGATACGAAG
GTTGCACTCCTTGCGGCTTGCGTACGCAGAGGTTTAAGGGTGCTTTCAGCAATGGGGGCT
GGGGCTCGAGCGGACCCAACCAGAATTCGTGTTGCAGATTTGAGGGAATCAAGCAATGAT
CCTCTTTCTCGGGCTGTGCGGTATCGGCTGAAGAAGGACCATGGAATTGAAGGTGGAATA
CCGGTAGTTTTTTCCTTGGAGAAGCCCAAGGCAAAGCTACTTCCTTTTCAAGCTTCAAAA
GAAGAAGAAACTCCATCAGATTACCAGATCGTGCCAGGATTCAGGGTGCGCATTATCCCA
GTGCTGGGAACTATCCCTGCAATATTTGGTCAAGTTATGGCCTCATATGTGATTACTCAG
CTTGCCAAGTTGGATTTTCAAACTGAACCAATTGTTAACATGGATTTGGATCATTACCGT
ATTCTTCACCATCGTCTTCTTGAGCATGAGGAGCTAATATATGGTTCTGCTGAACAAGTT
TTGGTATCGTATTTTTTGCTATTTCATAGTTAACGGTCGATGCTGAAGAAGTAATGTACA
TTGTCAAAGAATTGTGGCGTGGTCGAAGTGCTAGAGATCAAAATCTGAAGGACACTGGCC
GTAAAATGTGGAGATCTGTCAATGAATTAATGCTTGTTCGGTGGGATAAATCAAAGCCTG
CTGGCGTGTCAAACTTAATACTTCTCAAGTTCAATGAGGCAGATGCACATGAATCCACCA
CTCTTGACCAAATAAAGGAAGAAGAACCTGAATTTTACAACATGGTTTCACGTGTTCTGA
AACAAGCTGAAGCAGAATTTGCTTTATGAATGAGCCATTAATCACTAGATGCTCCAGCTT
ACGGTGATACCAACGATATCATGGACGAAGCAGTTAGACTTGGTTTTTTGAAGGACCCAA
TTTTTTATATTGCTGATCAGGAAGCCAGTGGAAGCTTGTGCAAGTTCATTTTTCAGCTGC
CAAATCATTACCATATGCTGCCATAGATTGAACTTGGTAATATTTGTGGTTTCTGAAAAG
AATATTCCTGGAATTAGCAAAACCAAATATGTTGTGTTGTACAATCTGTTGGGTTGTTTT
TATATGTCGGGGTTTAGCCCAATTTAGCAGACAAATATTGTCTCAGCTGTATTCAAGGAC
ATAGTCAAGCAGAGACAGATATCATCATCTTCTTTTCTTGTTTCAAAAAGGGGGGAAAAA
AAGAGATCTCCACATCTCTTCATTTGTTTTCTCTT
>OS07T0142300-01 cdna chromosome:IRGSP-1.0:7:2179636:2180493:1 gene:OS07G0142300 gene_biotype:protein_coding transcript_biotype:protein_coding
ATCACCAATTGAGCAGCTCTCGTTTTGCAGTTCTAGCTAGCTAGCCACTGATCTCTCAGC
CATGGCTTCCACTTCGGGTCTCCTCGCCACGGTGCTCGCCATGGCCGTCTTGCTCGCCGG
CAGCAGCCGCAGCTGCCAAGCGGCGCGCCACCTCGCCGACGCAACACCTCCTGCCGCCGT
GCCGGTGCCTACCGTGCCCGCTGTCACATTGCCACCGATGCCGGCCATTCCTGCCGTCCC
GGCGGCGACACTGCCGCCGATGCCGGCGGTGCCAATCGTGCCGAACACCGCGTTGCCGCC
CATGCCGGCCGTGCCGAAGGTGGCACTTCCGCCAATGCCCGCGGTGCCGGCTGTGCCTAC
CGTCCCCGCGGTGACCGTGCCGCCAATGCCCGCGGTGCCCGCTGTGCCGGCGGCCACGTT
GCCACCGATGCCCGCGGTGCCTGCAGTGCCGGCGGCGAGCTTGCCGCCGATGCCAGCCAT
GCCCGCCGTGCCGAACGCCGCGTTGCCGCCCATGCCGGCCGTGCCGAAGGTGACGCTGCC
GCCGATGCCGTCGATGCCGGCCGTGCCCAAGGTGACGCTGCCGCCGATGCCATCCGTGCC
AATGCCGTTCTTGGCACCTCCTCCTTCGGCATAAGGACGCTGTCGATGCTTACACATTTA
TTGGGTCATTTGATTTGATATCAAGCTTTTGGTTATATATTTCCTCTGCTTGATTTGTTT
TCTGTGAGTAAATGTATGTTGCATGCGAGTTTTTTTTTTTTTGGAATTTTTGTTCTAGCC
GTGTTTGTATATGGAGTATGCTTGGCTATAAGTACTTGTATGTGGCATTTGTTTATAAAA
GTTTCATTTTGGTTGGTT
>OS07T0614000-01 cdna chromosome:IRGSP-1.0:7:25287541:25290032:1 gene:OS07G0614000 gene_biotype:protein_coding transcript_biotype:protein_coding
GCCATGCCTGACACCTCCAGCTTATCTACAGGGCGAGTCGAGTCGACGCCGATAGCGTGA
TCGATCGATCGAGCTCGTCGTCGGCTACACATTGGTGGGTCGATCGGCGGCATGGCGCAG
CAGCTGGGCCTCCTCGCCGCCGTCTTCGTGTCGCTCGCCGTGCACGTCGCGCTCCACTGC
CCCATCCAGCCGCTCGCCCCGCCGCCCGCACGCCCACCCGCCGCCGCTCGCTTCCCTCCC
AACAACCTCCTCCAGAATCTGGAGAAGCTTGGGGAAGGGATGCTGAGCGCGCCGGAGGAC
GTGTACGTGGACGACGCCGGCGGCGAGGTGTTCACGGCGACGAGGGACGGGTGGGTGCGG
AGGATGCAGGCGAACGGGTCGTGGGAGCGGTGGGGGCTCGTCGGCGGCACGGGGCTCCTC
GGCGTCGCCCCGTCCGCCGACGGCGCCATGCTCGTCTGCGACGCCGACAAGGGATTGTTG
AAAGTGGATGAGAATGGACGCGTGACGCTTCTTGCTTCGACTGTCGAAGGCTCCACGATC
AGGTTCGCGGACGCGGCGATCGAGGCCTCCGATGGCACGGTGTACTTCAGCGACGCCAGC
ACCAGGTTCAGCTTCGACAACTGGTTCCTCGACTTCTTCGAGTACCGCTTCACCGGCCGC
CTGCTCAAGTACGACCCCCGCACCGGCGAGGCCTCCGTCGTGCTCGACGGCCTCGGCTTC
GCCAACGGCGTCGCCCTGCCGCCCGACGAGGCCTTCGTCGTCGTCTGCGAGACGATGAGG
TTCAGATGCTTGAGAGTGTGGCTGAAAGGGGAGAAGGCTGGGGAGGCAGAGATCTTCGTG
GACAACCTGCCGGGGAATCCAGACAACATTCGGCTGGGTTCAGATGGTCACTTCTGGATT
GCCCTTCTCCAGGTGAGGTCTCCATGGCTGGACCTGATCTCTCGCTGGAGCTTGACGAGG
AGGGTCATCGCGTCGTTCCCGGCGCTCGTCGAGAGGACCAAGGCGACGCTCAAGGGAGCA
GTGGTGGCTCAGGTGTCGTTGAACGGCGAGATCGTGAGGGTTCTTGGTGACTCTGAAGGG
AATGTGATCAACATGGTCACTTCGGTGACAGAGTTCAACGGAGATCTCTTCCTCGGCAGC
CTTGCGACCAACTTCATAGGAAAATTATCCCTGGCTAAGGTTACACGGGAGCAGGAGGAT
GCAGTTCCTTCGTAGACAGTTACAGTTTGAAGTGTTGATGTGTGATCATCAGTTGGTATC
GTAAATCCGGGGGCAACTCATAATTGACACTTGACACAGCTTGAGCGCAGTCATACATAT
AGCTATAGCGTACAGTAATCAGTTAGCGGTAATGGTTTTGCATAACTTCCATGCTGTAAA
AGATTTGAAAGACTGGTGATCGTCCTATATCGAGCACTTTGTTCTGCTCT
>OS05T0489000-01 cdna chromosome:IRGSP-1.0:5:24033610:24039043:1 gene:OS05G0489000 gene_biotype:protein_coding transcript_biotype:protein_coding
GCCTTGAGAAAGATGGTGCTTCAAGCCTTCGACTCATCATGGATTAGTTGAGTTGACCAC
CACCACCACCACCACACCACGACAGACGGGCCAATCCACCCAACCGTCTCCACTTCCCTC
CCCACCGCGCCAAATTCCCACCCCCTCCTCCGCCGCCGCCGCCGCCGCACGTGCGCCTCC
ACCTCCTCTCCATTGCCGCCGCCGCGGCACGGTCAACCACCCCCACCCTTCGGCGGAGTC
GCGGAGGAATGCGGGGGGGGCAATAGAAAATTCGCTCGCTAGCAGTTGGCATGGCGGATT
AGTTTAATCTTGAAGTCCTTGGTGGTGGTGGTGAGGAGGAGGGGGAGGAGGAGGGGATTG
GGCTGGCTAATGGCCGGGTCCTCCTCCTCGTTTGGCTCGCAGAGCAGACCGCGACCCGGG
TTTGAGGGGGGAGCAGCTCCGCGCCGCGCTCGCGGTTGCTGGCTGAGGCCGCCGCCGCCT
TCTCGGGTTGGGGGAGTGGTTGGGGAGCCGTTGGGTTCTTCGCTGCTGGGGTTTTAGGGA
TCCTAGGCTGGCTTGCTTGCTTGCTCTTGGAGGAGGAGGAAGATCGTGGGGGTGGAGGGT
TTCTTGCGGGGGTTGGCCGGATTTTGATTCGTCGCCCGAGCGGGCTTGATACTGGAAAAA
GGAGAAGCTTCCATTTTTTTTTCTCTGACTTGAAAGGGGATGGCCTTCCCAGATGATGAT
GAAAAGATGAAGGGTTGCCGGCCAAAACTTTTTGGAACAAAAGATAAGAAAGTTGTGAAG
AGGGCAGATTACCAAAGCTGTTCTGCAGTTAAGTCCGGGCCAAGTTCCTCAAAGTCACAA
TCTTCTTCCCCCTTCAGAACACTTACAGAAGTTAGGAGCATACGCCTCAGCCATTTACTT
GGTCACTCTTCAAGTACTACTAAAACTGAACCTTTCAGGATATTTGTATCTACATGGAAT
GTCGGAGGAAACACGCCTACTGCTGAATTAAACCTGGATGACTTCCTTCCTGCTGATGAC
AATTCAGATATTTATGTTTTAGGTTTTCAGGAAATTGTCCCTCTCAATGCTGGTAATGTG
CTTGTCGTAGAAGACAATGAACCAGCTGCAAGGTGGCTTGCTCTTATAAACCGAACGCTA
AACAAACCAGTTGACAGTAATGCTGATATCTTCCAGCACAAGCCATCTTCTTCCCTTGAT
TCAACCTCGTCTCTGTCTTCATCAAACCTTGATGCCTCATTCTCCAGCCGCACAAGAACA
GCTAGTGGTAGTTCTGCAATCTTCCAGAAGTCCTCCTTGAAGTCTATCAGGAAGCCTTAC
ATGCCAACCCAGAGAAAACTGCTCAAACTCTGCAATTGCTCAGTTGAGATGACTAGGAAG
TCCTACAAAGATGCTTGCTTTGGATGTCCACAAGCATATGCTAATGAGACGGACTCTTCA
GAAGATGATACAGATGATAGATCGAATGATCCTTGTGGTTATATAGTTGATGGAATGAAT
TCTGCTGCCTCTGCCTCCAGGGATCAGCTAAAATACAACCTCGTATCGTGCAAACGAATG
GTTGGGATTTTTATCACGGTGTGGGCAAAGAAAGAACTTGTGCATCATATAGGCCATGTG
AGAACGTCTTGTATAGGTCGTGGAATAATGGGCTATCTGGGAAACAAGGGATGTATATCA
GTGAGCATGACGGTGCACCAGACAAGTTTCTGCTTCATCTGTAGCCATTTGGCTTCAGGT
GAGAAAGAGGGTGATGAGCTGAGGCGGAATTTAGATGTTTTAGAGATACTGAGACTCACG
CAATTTCAAAGGATTTGTAGAGCTGGGCGAAGAATTCCTGAGAAAATTCTTGACCACGAT
CGAGTGATATGGCTGGGAGATCTAAACTACCGTATTTCCTTGAGCTATGAAGATACCAAG
AAACTTCTTACTGAAAATAACTGGGATGCCCTTTTTGAAAAGGACCAGCTTAACATCGAG
CGCAAGTCTGGAAGGGTGTTCAAGGGTTGGAGTGAGGAGAAGATATATTTTGCTCCCACA
TACAAGTATTCTAGTAACTCAGATTCTTATGCTGGAGAGACTGCAACATCAAAGAAAAAG
AGGAGAACCCCCGCCTGGTGTGACAGAATACTATGGCATGGAGATGGCATTGTGCAGTTG
TCCTACTTCCGTGGGGAGTCCAAATTTTCGGATCACCGTCCTGTCTGTGGAACATTTATT
GTTGATGTTGAAATACAAGAGAGCAGATCAAAGAGGCGATCATCTAATACCAACATCAGA
ATAGGTGCTGAAGAACTCTTACCAACTAGTAAGAGTAAGGCTAATAAAAATAAGGGCAAT
AAAGGTTCTGGGACCTAAACCCTATTGGAAATTAAATTGGTAGCAACAGCAACTTGTACT
AAGATACTGAAGAATATTTCCATCGGCACCTGTAGGTATTTATTCCAAAGCAGATTATTT
TTTTGTGACAGGGGAAAGGTGATTACCAAGTCGTACAGAAAATGTAGTGCATATATACTT
TCCAAAGGGAAAGGTGATTATATTATACTCGAACAATTTTCCACATTCTTTTTGTTCTTT
TGGGTAGAACAAGTGTGCCTATGCATAGCTATCCAGAATCCATTGACCCCCTTGTATTAT
TGTGTCTGTCTGATCAGTTTGAACTTTTCTGTAACAAAATTGTACTGAGAACGAGGCATT
ATTCCAAAATGTACATTATGTTATCTATCTATC
>OS12T0156000-00 cdna chromosome:IRGSP-1.0:12:2748031:2752429:1 gene:OS12G0156000 gene_biotype:protein_coding transcript_biotype:protein_coding
ATGATCAATTCCCGGCCGGAAAGCGGCGATGCAGGTAGAGTGGACGACGGCGGCGACGAC
GAGGCCCGGCGAGCACACGATGATCTTAGGCAACGTGTACTCGGCGGGGTTAATGCTATG
ACTGCCGTCGTTGTCGCCCAAGAAGTAGTCGAGGCTCCTGATGCGCTGATCGAAGCAGCG
AGGTATGTCAATGGCGGCGCGGGAGAGAGGATTCCTGATCCTGTCTCGGCGGCCGAAGCA
TTGGTACTCCAGGAGCCAGCCATCATCGTAGGAGGAGAAGTAGGGGATCGCGCGGCTCGA
ATTCGCGCCGGGGACGGGGCGGAGCTCGCCGTCGGGGAGGCTCTGGTAGACGCAGGGGCT
ACGCAGGATGAGCAGCCACGGCGGCGGCGGCGGCAGCGGGTGTTGCCGGAGCGCGCCGAG
GCGCCACTGGCCGGCGAGGTCCGTCGGGAGGTCCGACCAGCATGGCGGTGGCGGTGGCCG
AGGATGCGGCGGCGACGGAAGGATGGCGACGTCCGTCGGAAGGTCCGACGAGCCTGGCGG
TGGTGGCTGCGGCCGAGGATGCGGCGGCGATGGCGGCGGACTGCTACGTGTGTCGATGCC
GAAACAGAGACCCATGGCTCCACGACTGCCGCGGCGGCGGCGGGGAGGAGGGGGAGGTGG
GCGGCGGCGCAGTCATCCGTCGGCGGCGAGGACGGGGACGCCGCCATGGTCGTCCCGCCG
CACGAGGTCGTCGCGCGGCGCGCCGCGGCGCACAGCTCGGTGCTGGAGGGCGCCGGGAGG
ACGCTCAAGGGCCGCGACCTCCGCCGCGTCCGCAACGCCGTCCTGCGCCGCACCGGATTC
CTCGACTGAG
>OS03T0668900-01 cdna chromosome:IRGSP-1.0:3:26377651:26379867:1 gene:OS03G0668900 gene_biotype:protein_coding transcript_biotype:protein_coding description:Acidic leucine-rich nuclear phosphoprotein 32-related protein 2 [Source:Uniprot/SWISSPROT;Acc:Q7Y180]
GCAAACCACTCGACTCCGAAGCTCCCACTCCCAGGGTTTTAGCTAGGGTTCTGTGTCCCC
CGCATCGCCGCCGCCGCCGCCGCGAGCCATGGCCGACGCCGCCGCCCCCGGAGAGGACGA
CGCCGCGTGGGAGCGCGCCATCGCGGCGGCCGTCAAGAACGCCCCCTTCTCCGCCCCCAA
GACCCTAACCCTCGACGGCGCCGTCAAGTCCACCACCGGCCGCCTCCCCTCGCCGTCGCT
CCTCGGCCGCTACCCGTCCCTCGAGGAGCTCTCCGTCGCCGGCGCCCGCCTCTCCTCGCT
CGCGGGCCTCCCGCGCCTCCCGGCGCTCCGCCGCCTCTCCCTCCCCGACAACCGCCTCTC
GGGGGCCGCCTCCCTCGCCGCCGTCGCCGAGTCCTGCGGCGCCACGCTCCGCCACCTCGA
CCTCGGGAACAACCGCTTCGCCGACGTCGCCGAGCTGGCGCCGCTCGCGCCGCACGGGGT
CGAGTCGCTCGACCTGTACCAGTGCCCCGTCACCAAGGCCAAGGGGTACAGGGACAAGGT
GTTCGCGCTGATCCCCAGCCTCAAGTTCTTGGACGGCATGGACGCCGAGGGCAACGACTG
CTTGGATTCCGACGACGAGGAGGATGAAGAGGAGGATGAGGGAGAGGAGGGTGAAGGGGA
AGGTGATGAAGAAGAAGAAGAGGAGGGTGGAGAGGAAGGGGAAGGTGATGAGGATGACGA
AGAGGAAGGAGATGAAGAAGAGGATGAGGAAGAAGGTGAAGAGGAGGCTGAAGATGAAGA
GGATGAAGCTGGTGCCGATGAAGAAGATGAAAGCAAAGTGGCGAATGGAAGCAAAGGGTC
TTCAGGATCAGCTCAGCCAAACAAAAGGAAGAGGGACAGTGAAGATGATGCTAACGGAGA
CAACTGATCTGGTTGGGTCTGGAAATGGTTGCGGCTGGTCGTTGGAGGCTTTTCCTCCAA
TGTTCTTTGGAGGGCTTTGAGCCTTTTGAGGCGTTTCCTTCTGTTGATGTAGAAGATTTA
GCTGTTCTTTTTAGATGCCAAGTTGCCAAAGGTTTTCTAATTATAATTCAGGACTTGGAC
ATATCCTGATGTACTACTGCACATTTCTGTGACTTTCCGATGCTGCTAATTGAAATACTG
GTTCTGGGCCTGGTCATGCGG
>OS05T0103700-01 cdna chromosome:IRGSP-1.0:5:202000:205705:-1 gene:OS05G0103700 gene_biotype:protein_coding transcript_biotype:protein_coding
AAAAAAAAGTAGTCGATCGATCGATCGAGAGGTTTAATCTGTCCTCCCTCTCGCCGGTCG
CCGCCCTCGTCCCCGCCGCCGCCGCCGCCGTTAGATTGAAGCAGAGCTACAGGCAGGAGG
GGCTTCTCCTCGCGCGCCGCCATGGTGCTTGGCAACGTCGCCATCCTCGTCGGCTCCGGA
ATTCTTGGATCAGTTCTTGTAGGTGGTGATGCCAAACTCCCTAGTGCCGGGGAGGTACTT
TCTGGTGCTGCCAAGTTTGTCAAGAAGCATGGAAACGAAGGGAAAGATACATCGTCTAAC
ACCGATACACACACCGCTCAGCTATTATCTCAGGTCAACCATCTCAGACAGGAGATACAA
TCTCTAGGATCAAGGCCTGTTACAGTTGTCACCAATGCTGCTAGATCAGGACCTGGTACA
TTTACTATAACAGCGGTGGTTGTTGCTGGGGCTGTTGGCTACGCCTACATTAAGTGGAAG
GGCTGGAAACTTTCTGATTTGATGTTTGTCACGAAGCGTGGCTTATCTGATGCTTGCAAT
GTAGTTGGCAGCCAATTGGACAAGGTTTCAGATGATGTCACTTCTGCAAGGAAACATCTC
GCTGGAAGGATTGATCGTGTGGATATCAGTTTAGATGAAACACAAGAAATTATTGAAGGG
ACAAGGGATGAGGTCACAGTCATCCATGGGGATCTGAGTGCTTTCCAAGAGGATTTACAA
TCAGTTAACCTTGTAGTTCGGAGTCTGGAATCAAAGCTTGTGAGTCTGGAATACACCCAG
GATCATACGGCTAATGGAATATCTGACTTGGTTGAGTTCACCCAGAAAGCCACTATTCGC
CAGGTCCCAGCAGCATCCGTTCCTCCAGCTATTGGATCTTCAGAGCGAGTTGTTAGGAGG
GTTTCTTCGTTGCCTCAATCTACTGCTCTTCCAGCTCTGCCGACAACCGCACCTGCAGCT
GAACCATCACCTAGGGCAGAGGTGCCACAGGAGGAACAGTGGGGTTTTGTGAGCAAAGCA
TCATCTAGTAGGGAAGGATTAGGGCGTTTGCAGCAGCAGCGGAGTGTTGTGACCAGAACG
TCGTCTATGAGGGAAGGATCTCCTGAATCTTCAAATGGAGCCTCATCCTCAACTGGAGCA
AGCACAGGAAGGAACACAAGCACAGGAACAAACACAAGCACGGGCAGATTTGGTGGGCTG
AGGCTTCCTGGACTTGGGTTTCTTGCAAGTTCGACGAGTTAGTTGATGAGGTGTTTTTAT
TTAAGTTAAAAGATGGTGCTGCCAGGAGCTCTCCATTGCTTTGCTTGTAGTTTTAGGTTG
TACAGTAGGAGAGAAGAGATAACAGTAGCAGTGATGTGATGGAACAACACATATACGTGC
GGGGCTGGGCTCGTTTGTTCTTGAGGAGGCCAAATTTTTGTAGAAAAAAGAGAGGAAAAC
ATGTGCACCTATGTATCTATCTATCTATAGCCATGAATGCATCATCCAGGGCAACACCTT
GGTCTTTGATGTCGAGATTTTTAACTTAAAATGCCAAGAGTACTAGTACTTGGTTAATTA
ATTTTATGAAGACGAGTCAACTGGTTGGTTGCCTTTGTT
>OS10T0430900-01 cdna chromosome:IRGSP-1.0:10:15341888:15350754:-1 gene:OS10G0430900 gene_biotype:protein_coding transcript_biotype:protein_coding
AACGAGAGAGCTAGGAAGAGGAATAAGAGGAAGGGGAGGAAATTTTCGAAACGCGAACCC
TAGGGTTCGCGGTCGCGGTCGCGGGCGCGGGCGATGAAGATCCCGTTCGTGACCAAGTGG
TCGCACCGGTCGCACGAGCCCGCCGCGCCGTCGAATCCGGCGGCGCAGCAGCAGCCGCCC
CCGCCGTCCCCGGCGGGGGTGTCATCGGCCGCGGCGGCTGCGGTGGTGGAGGAGGCGGAG
ATGGAGACGGGAGGGGATGACTTCATCACGCAGGAGGAGGAGTACCAGATACAGCTGGCA
ATGGCGCTGTCGGCGTCGGCGTCGGTGTCGGCACCGAGCGGCGGCGGGGGCTCGGGGGAC
ACGGAGGGGGAGCAGATCAGGAAGGCGAAGCTGATGAGCCTCGGGAGGGGCGACCTGAGC
GCCGCCGCCGATCGTGGCGTGGGCGACTCCGCGGAGGCGCTCTCCCGCCGATACCGGGAC
TATAACTTTCTTGACTACAATGAGAAAGTTATAGATGGGTTCTATGACATATTTGGACTT
TCCGGGGAGTCGGCCAGGCAGGGAAAGATGCCATCGCTTGCAGAACTTCAGACCAGCATT
GGAGATCTTGGCTTTGAAGTGATTGTGGTCGACCATAAGTTTGATAGTGCCTTGCAGGAG
ATGATGGAAGTAGCACAATGCTGCATGTTGGGCTGTCCTGATACTACAGTATTGGTGCGA
CGAATAGCTGAAGTTGTTGCAGGACATATGGGTGGTCCTGTGATAGATGCAACTGAAATG
TTTACGAAATGGTTGGGCAAAAGCATTGAGCAGAGGACATCACATCAGACAAGCCTGCTG
CCTATAGGCCGCATTGACATAGGCTTGTCTCGGCATCGTGCCTTACTTTTCAAGATTCTT
GCTGACAGTGTTGGTATTCCATGCAAGCTGGTTAAAGGGAGCCATTACACTGGTGTTGAA
GATGATGCTATTAACATTGTAAAGATGAATAACGAAAGGGAATTTTTGGTTGATGTTATG
GCTGCCCCAGGAACACTCATTCCAGCAGATGTCTTTATTTCAAAGGGTACTCCATTCAAC
TTGACTAAACCGTTGGTGCAGAATCAGGTGGTTGAATTGGCAAGTAACATTGAAAATGAC
CCAAGTGCAGCTCATTCTGAGCATGTAGGCAACCGATTGCATATGTTTGGCAATGGTAAT
TCGTTGTCAGAAAATCAATCAGGGTGTGAAAAAACCATGATAGCTGGAAGTGAGGTTAGT
CAACTCTGGACATTGGCACCTCAGATGCAATCTGATCAACAATCAACTTCTGCTGGCGCA
CATTCAATGCAGAAAGAGGACTTGAAATTAACTCCAGACTCTCAAGAAAATGAAGAGTCT
AAAAAGCAAATTTCAGAGACTGATTCTTTCAGGGGTATTGAACTGGGTAAAAGTTCATTG
GCATTCAAGGGATTAAACAATAGAAATAATGAATATCAAAGGCATAGAGAGAATATAGCT
CCAGCACCTGGAAGATCTCAACAACCATTGGTGATGAAAAACTGGTCAGCTTGTAATGAC
ATTTCTAACAAGCAATACAATATTGCTGAGAGGTTAGTTCGTCGGAGAAACACTAGCGAC
AATGCTGCATCGTCATCTCAGTTGGCCTGGTCAACTGCAAAGCATTACAATCCCAATGGC
AGAGAGCGTAATGATAGGTTATGTGCAGCACCAGGTCGTAATTATGACAATAGAAAAGTT
GGTGCCTCAACTACGGCAACAGCTTCTGCCACTGGAGAACGCCTGGATAGACCAAACCTG
GCACCTGTTCATTACTATGATGACAAACCGAATGGTATTTCTTCAGTGAATGCAGCTTCT
ACATCTGGAATCGTGAAGGTTGCAGAAAAGGGCCCTCATGATCTGGAAAAAGTTCCCATC
TATTCTAGATTTGACAGTCAAATCTATAGTAGTATGCAAGGGTATTCTCCAGAAGTGAAG
GAGAACAAGGAAAACTATGATAGGCATGACAACATGAGGTTACATCCTGATCCAAGAAGG
TCCCCTCTAGACAGATTCATGGACACATCAAGGCAGAACTCAGAATCTGTTTCTCCACCC
CAAGCTGGGTCAAGCACCGTTGACATGGTGTTGGGCGAAGTTTCTGAATGTGAAATCCTC
TGGGAGGATCTTCTAATTGGTGAAAGGATTGGCCTAGGTTCGTATGGAGAAGTATACCAT
GCCGATTGGAATGGAACTGAAGTGGCTGTAAAGAAGTTTTTGGATCAAGAGTTCTATGGT
GATGCTTTGGCTGAATTTCGTTGCGAGGTGAGGATTATGCGCCGGCTTCGTCATCCAAAT
ATTGTACTCTTTATGGGTGCAGTAACACGGCCTCCACACTTGTCCATTGTATCAGAATAC
CTTCCTAGGGGAAGCTTGTATACGATTATTCATCGCCCTGATTGCCAAATTGATGAGAAG
TGCAGGATTAAAATGGCCCTTGATGTGGCCAGAGGCATGAATTGTCTTCATACTAGTGTA
CCGACAATTGTTCATCGGGATCTAAAATCACCAAACTTGCTGGTTGACAATAATTGGACC
GTTAAGGTCTGTGATTTTGGACTTTCACGTTTGAAGCACGGTACATTTTTGTCATCCAAA
TCCACTGCAGGGACTCCTGAGTGGATGGCACCAGAGGTATTAAGGAATGAGCAGTCAAAT
GAGAAGTGTGATGTTTACAGCTTTGGTGTCATCTTATGGGAACTAGCAACACTACAAATG
CCATGGAGTGGCATGAACCCCATGCAAGTTGTGGGTGCAGTTGGTTTCCAGGATAGACGG
CTTGATATCCCCATGGAGGTTGATCCTCTAGTTGCATCTATTATACAGGACTGCTGGCAG
AAGGATCCAAACTTGCGCCCTTCTTTTAGCCAGCTAACTAGCTATCTGAATACATTGCAA
AGGCTAGTAATCCCTTGTCATCAGGAGACAGCGGGCTCCTATGTACCGCAAGAAATATCG
TTATACCGGTGAAACTCTACCCATGAGGTCGTCATACAGCAACTGTGAATAAAGAGCAAT
TGTGATTTTGCCGTTACATTTGGGCTCAATAGTCTGCAAAGGCATGGCTTGGTTTAGAGC
CCCAGTTCCTGTCCAGATAGCAGTCATCCTGCTGTTGCAAGATAAAAAGGCTTGGCAGCG
GAGTATGTGTACAGTATAGGTCGATCAGATAAACAGTCGGAGAAGAAAATCAAATGTCAC
CTGTTTCCTTTTTCTTTTTCATGTGCCCCCCATCCCCATTGTGTCGTCTGAACTGTGGAG
AATCCCCAAAAAAAAAAATGAAAGAAGAAAAATGTGTAACTGTATGGACGAGTTTATCTT
ATAAAGAAGTTAATAGTCTGGAATATTGTGC
>OS01T0819900-01 cdna chromosome:IRGSP-1.0:1:34949168:34959353:-1 gene:OS01G0819900 gene_biotype:protein_coding transcript_biotype:protein_coding
AAATTATTTTTCTCCCCCCGTCTTCCTCGCCTTTCCTGCAGGTAGGCCCCCGCCACCGAG
CCCTCTGTTACCTCCCCCCTTCTCCTCCGCTTCACCCGACGCCTCCTCCTGCCCGCCCGG
ATCTACCTCGGCGCCGCGTCGGCGGGCGGAACCCACCGGCGGCCGCGCGGGGAGGAGGCG
ATCGAAAAAACCCGAGGGGGGAATCGCGCCGGGATAATCCTAGGGCAGAATGTTCAAGTT
CCTCAAGGAGGTGGTCGCGGGATCCGGATCGGGCCTCAAGGACTTCCCCTACACCATCGG
CGAGCCCTACGCCTCCGCGTGGGGCTCGTGGACGCACCACCGCGGCACCTCCAAGGATGA
TGGGTCGCCCGTGTCAATCTTTTCTCTGTCAGGGAGCAATCCTCAGGACAGGCACTTGGT
TGCTGGTCGGAATGGTGTTAAGAGATTACGAACAGTGCGTCATCCAAACATTTTATCCTT
TCTTCACAGTACTGAAGCAGAAGTTCCTGATGGACCTGCCATGAAGCATACAATTTATAT
TGTAACAGAGCCTGTTACGCCACTTTCAGAAAAGCTTAAGGAACTGAACCTGGGAGGCAC
ACAGAGAGATGAGTACTTTGCTTGGGGTCTTCACCAGATATCAAAAGCTGTGAGCTTTCT
CAACAACGACTGCAAGCTTGTTCACGGGAATGTATGCGTGACGAGCGTAGTTGTTACTCA
AACTCTAGATTGGAAGCTTCATGCTTTTGATGTTCTTTCTGAATTTGATGCTAACAACGA
AGCCTCTAATAGCCCCATGTTGCAATTTGAATGGTTAGTTGGAACACAATATAAGCCAAT
GGAGCTAACAAAGTCAGATTGGGTGTCAATTAGGAAATCACCTCCATGGGCAATTGATTC
CTGGGGACTGGGGTGTTTAATTTATGAGCTCTTTTCTGGTGCAAAGCTAACCAGGACAGA
GGACCTTCGGAACACTGCTTCAATCCCAAAGTCTTTACTTCCAGATTACCAGAGGCTCTT
GAGTTCTGCCCCTTCTCGTAGAATGAACCCTTCTAAACTTATTGACAACAGTGAGTTTTT
CCAGAACAAGTTAGTAGAGACCATACAGTTCATGGAAGTTCTTAACTTAAAGGACAGTGT
TGAGAAAGATAGCTTTTTCCGTAAACTACCGAACATAGCTGAGCAGCTTCCTCGTGAGAT
AGTCCTGAAAAAGTTGCTCCCTGTGCTGGCATCTGCTCTTGAGTTTGGTTCAGCTGCTGC
ACCAGCCTTGGTTGTATTGTTGAAGATGGGTTCCTGGCTTCCAGCTGACCAATTTAGTGC
AAAGGTTTTGCCTACAATTGTGAAGCTTTTTGCCTCTAATGACCGAGCTATCCGAGTTAG
CCTTTTGCAGCACATAGATCAGTTTGGGGAGTCATTGACAGCTCAAACTGTTGATGAGCA
AGTTTTCCCCCATGTTGCCACTGGGTTCTCTGATACTTCTGCTTTTCTTCGTGAACTGAC
CTTGAAGTCTATGCTTGTATTGGCACCCAAATTATCTCAGCGTACGATTTCAGGATCTCT
CTTGAAGTATCTATCTAAGCTCCAGGTTGATGAAGAACCTGCGATCAGGACAAACACTAC
AATTCTTCTTGGAAATATTGCAAACTACATGAATGATGGGACTAGGAAAAGGGTATTGAT
CAACGCATTTACTGTCCGTGCATTACGTGATACCTTCCCCCCTGCTCGAGCAGCTGGCAT
CATGGCGCTAAGTGTCACTAGTTCATACTATGAAATGACAGAGATTGCAACTCGTATTCT
GCCTAACGTTGTTGTCCTCACATTTGATCCAGATAGTGATGTGAGGACCAAGGCTTTCCA
GGCTACTGATCAATTCTTGCAAATAGCAAAACAACATCATGAAAAGCTTACTATGGGAGA
CAACAGCGCAGCCGAAGCTACTGGTATCCAGTTAAAGCCTGGAAATGCTGGTTTACTTGG
GTGGGCTATGAGTTCTCTTACTCAGAAGGGAAAAGGTTCTGACCATGGTCCGGTTTCTAG
TGCAAATGCTAGCAACTCTCAAATTTCAGCAACCTCCAGTGTCACATCAGATAATAGATC
TTCCACCGTAGCATATGCACCATCCACTTCTAGCTCTCTTGATCAAACTGCACCAGCATC
AGCAAGGTCCTCGGTGGATGGGTGGGGTGAAATTGAAAACGATAATACTCAGGAAGAGAA
TGGTAGTGATAAAGAAGGATGGGATGATGTAGATCCGTTTGACGAGAAGCCTCCACCATC
TCTTCTCTCTAACATACAGGCTGCTCAGAAACGTCCTGTGGCGCAACCAAAACAACCAGT
ATCAAATTCGTCAAGATTAAATCAACCAAAGGTGCCCAAACCAGAAGAGGATCCTCTATG
GGGTTCTATAGCTGCTCCAGCACCCAAAAATGCATCGAAGTCTTCAGACATCAAACCTTC
AACGTCGCACAATGATGACGATGACCTCTGGGGTTCGATAGCTGCACCTCCACCGAAATC
AGCTGGGAAGCCCTTGAAGCCACCAGCAGCAGCAAACAGTGACGATTTATGGGGTGCCAT
CGCTGCACCCCCACCATCAACCAAAGCTAGACCTCTAGCTTCATCAGGTAGGGGTCGAGG
AACAAAGCCAGCTCAGCCAAAGCTTGGCGCACAAAGAATAGGCAGGACGTCTTCAACTGG
GATGTGAAGCGCCATCGTCATACAAGTGTTGTACAAGGATGAATTTTTCTTTTCTTTTTT
TTTCTTTCGCTTTCTGTCGAGAATATTCCCATTTTGTAAACTAGCCCAATCATTTATATG
GACATGATTATGCCCAATGTATTATTTCACAATTGTGTATTACGATAGCTTCAGGATATA
TGTACATC
>OS06T0484800-00 cdna chromosome:IRGSP-1.0:6:16516156:16519190:-1 gene:OS06G0484800 gene_biotype:protein_coding transcript_biotype:protein_coding
CTGGAACTGCCAAGGTATTGGCGGGAGCCTTGGCAGTAGAAAGATGAACTATCTCCGTCA
TATTATATCCTCTACTAATGCGCAGGTAATCTTTATTTCAGAAACAAAAATGATTCCCTC
TCTACCCATAATATTAACAATGCCTTTTGTGTAGATAATAGTTATATAGTTCCTGCTGCT
AATGCTTCTGGTGGTCTTTGGCTTTTGTGGAGCAATGAGATGGACATCACGATCGTGAAG
AGTAGTGCTAACTATATCTTAGGTGTAGGTGTACATACCCCTTCTGGCACTCTTTTCAAT
CTTTTGTGTATATATGGTGATGCCTCTCACCAAGGTACTAGTAGAATTTGGCAGGATGTT
GGTTCTTTTGTAGCCCAAAGCTCTCATGGGGCTTCTATCTGTATGGGTGATCTTAATGAC
ATTATGAGCCCGGAGGAGAAGTTTGGTTGTAATCCTCCTAATCTTAATCGAATTGCTTCC
TTTTGTAATTATACGAGATGCTTGGGCTTGATTGACATGGGCTACAATGGTCCTGCTTAT
ACCTGGACCAACAAGAGAAAGGGCAATGAGGTCATCTTTGAAAGACTTGATAGGTGTTTG
GCCAATGTGGAATGGTGTCACCACTTCCCTAATACCAATGTTTATCATATCCCTCTCATT
TATGGTGATCATGCTCCTATTCTTGTTTTACTTAACCCTAATTTCAGGAAACCAAAGAGA
AGCTTCAAATTTGAAAATTGGTGGCTCCTTGAGGAAGACTTCAACACTGTTGCAAAAAAT
AGCTGGAACGATTGTAATGGTTCTTTTGTCAGCAAAACCAAGTTCTTAAGCAAAAATCTC
TCCACCTGGAGCAAAAAGAAGAAACCTATTCAGGATCAAATCGTAAGCACTGAAGAAGAT
ATTAAACAAATTCAAGCTTCCCAAGATAGGCACAATCTAGTGGATAAAGAAAAGGAGTTA
ATTGCCAAATATGACCTTCTCTTGGAGAAACTCTCTGAATTTCACAGACAAAGGGCCAAG
AAAGACTGGATTAAAGATGGGGACAGAAATACTTCCTTCTTTCAGCAAGCTGCCATCAAA
AGAAGAAGGAAAAATAGAATTGCTTCCATTGTTAGCAATGATGTTTATATTACTAATCCT
GATGATATTGCTCAAATTTTTATTAATTATTTCTCTGATTTGTTTTGCTCTGATAGAACT
GATAGACCTAATACTTATCTTCCTAATACTACTTCTCCTCAAGAAATGGATTGGCAGATT
CCAGATGAGGAAGAAATTTGGAGTATCATCAAGGGCATGAGGAAAAATGCTTCCCCTGGG
CCAGATGGTCTTAATGCTGCTTTTTACAGATCTGCATGGAGTTGGATAAAGGATGATCTA
ATGACTCTGGTTCAGGACTTCTATCAAACAGGTAACATTCCTCCCGAGCTAAACAAAACC
AATATTGTTCTCATTCCTAAAAAGAACAGATCTATTTCCCCTAAAGACTTCAGGCCTATC
AGTCTTTGCAATGTTCCCTACAAGATTCTAGCCAAATCTATTGCCAACAGAATTAAGGGT
AAGCTTCCTGATTTCATTTGTGATTCTCAGCATGCTTTCATTCCAGGTAGGAGAATAGCT
AACAATATTATCATAGCTCAAGAAATTGTTCATTCCTTTGGTCTTAATTCTTATCCTCAT
CATGCTTTTCTTATCAAAATTGATCTCTCTAAAGCTTTTGATAGACTTGAATGGGATTTC
ATTGCCAATGCTCTTCAAAGGAAAGGCTTTCATCATCACTTTATCAATCTTGTGCTTTCT
TGCATTAATTCTTCTTCTTTTTCTGTTAATATCAATGGTCAGACTTATGGTGCTTTCAAT
GCTAATCGTGGTATCAGGCAAGGTTGTCCTCTCTCTCCTTATCTTTTTTGTTTTGCCTTA
AATGAGTTATCTGATCAATTGAATGAAGCCCTTCAAAATCATAATATCAATGGTATCAAG
CTTAGTGTCTCTGGTGCTGTTATTCACTCTTTACTCTATGCAGACGACCTAATCATTACA
GGTACAGCAACTGTTGAGGAGGCCAATCAAATAAAAAGCATCATTGACAAATTTTGCAGG
AAATCAGGACAAACTCCTAATTGGGATAAATCTGGGATCCTTTTCAGTAAGCATATTCCC
TCTCATATAAAGAACTATATCAGTCAAATATTTCCTGTTCCTATCCTGGATTCTAATGTC
AGACATCTAGGTCACCCTCTTTTTGTCACTAATAGAAACAAGTCCATCATCTATAAATTC
ATCATTGATAAATTCAGGGCCAAGTTGACTACTCTTAAAGCGAACAAACTTTCCCATGCT
GGCAGGCTAACTCTTATCAAATCTGTGTTTTCTTCTCTCCCTGTCTACTACATGGCTACC
ATCCTCCTTTCAAAAAATCTCCTCAATAAAATCACTGCTATTATCAGGAAGTTTTGGTGG
ACAGGTGTTAGAGAAGGACAGGATAAAAACCCTTTGTGCCTGAAATCTTGGAAGGAGATC
TGTAGGCCTTTGGATGAAGGTGGTCTTGAAATTAGAGACATTCAAGCTGTCAACAAAAGT
CTAATTCTTAATTCTGCTTGGAGGCTCATCACCAATCCTCATGAACAAATGGCTCAAATT
CTTAAAGGTAAGTATTTTCCAAATTCTTCTTTTTGGGAAGCTTCAAAGAACATTTCTAAA
TCGGTCTACTGGAGTTCTGTACTCAAAATAAGGAAGGTGCTGAAACACTCTGTCTCCTGG
CAGTTAGGAGAAGGCAACATTTCTATTTAGAATCAACCTTGGTGTGATCTTAACAATGAC
ATTTATCATTTTATTAAATCTAATCCTTTGCCCAGTCAGTTGCCTGTTAAAGTTGCAGAT
CTCTGGACTGAGACTAAAGAATGGGATAGCAACAAACTTAATTCCTTATTTGAAGAAGAA
GCGGTGCACAAAATCATGCAGGTACCAATAATGCAGAACGATGCAGAGGATAAGCTTTTC
TGGAAGCACACAAGAAATGGACAATGCAATACTAA
>OS07T0178900-01 cdna chromosome:IRGSP-1.0:7:4151000:4156036:-1 gene:OS07G0178900 gene_biotype:protein_coding transcript_biotype:protein_coding
CTCGCTCGCAGTCGCAGCTCACCAGCCGCCGCCCAGGTCGCCGCCGCGCCGCCGCTCGCT
CGTAGCTCCGCACGTGCGTCGCTGCGCCACCGGCCGGCCACCGTCGTTGCGGTGGGGGAG
AGGGAGGGAGGCGGAGAGACAGGAAGCGGCGGCGGCGGCGGCGGCGGCGATGAGGATCGA
GGAGGTGCAGTCGACGACGAAGAAGCAGAGGATCGCGACGCACACCCACATAAAGGGCCT
CGGCCTCGACGCGAATGGGGCGGCGATAGGGTTGGCGGCGGGGTTCGTGGGGCAGGGGGC
GGCGAGGGAGGCTGCCGGGCTGGTGGTCGACATGATTCGCCAGAAGAAGATGGCCGGGCG
CGCGCTGCTTCTCGCCGGCCCGCCCGCCACCGGCAAGACGGCTCTCGCTCTCGGCATCTC
CCAGGAGCTCGGTAGTAAGGTCCCTTTCTGTCCTATGGTAGGATCAGAAGTGTATTCCTC
AGAGGTCAAGAAAACTGAGGTGCTAATGGAGAATTTCCGTAGAGCTATAGGTTTGCGTAT
AAAAGAAAATAAAGAGGTCTACGAAGGAGAGGTTACTGAACTTTCCCCAGAAGAGGCTGA
GAGTACAACAGGTGGATATGGAAAAAGCATTAGCCATGTAATCATAGGTCTGAAGACTGT
AAAAGGGACTAAGCAACTGAAGCTAGATCCTACAATTTATGATGCTTTAATAAAGGAAAA
GGTGTCAGTGGGTGATGTTATATACATTGAAGCTAATAGTGGTGCGGTCAAAAGAGTTGG
TAGATGTGATGCTTTTGCTACAGAATACGATCTTGAAGCTGAGGAGTATGTTCCAATCCC
CAAAGGGGAGGTCCATAAGAAGAAGGAAATAGTGCAGGATGTTACGCTTCATGACCTTGA
TGCTGCAAATGCTCAACCACAAGGAGGCCAAGATATTTTGTCCCTTATGGGACAGATGAT
GAAGCCACGGAAAACTGAAATCACTGAGAAGCTACGACAAGAAATCAATAAGGTGGTTAA
CAGATATATTGATGAAGGAATTGCTGAGCTTGTACCTGGTGTTCTGTTCATTGACGAGGT
CCACATGTTAGACATTGAATGCTTCTCTTATCTTAATCGTGCTTTGGAGAGCCCATTATC
ACCAATTGTGATACTTGCTACGAACAGAGGAATATGTAACGTAAGAGGAACTGATATGAC
AAGTCCACATGGTATACCAGTTGATCTTCTAGACAGATTGGTGATTATTCGAACAGAAAC
ATATGGTCCCACTGAGATGATCCAGATACTTGCTATTAGAGCGCAGGTGGAAGAGATTGA
CATTGATGAAGAAAGTCTCGCATTTTTAGGAGAGATTGGACAACAGACATCTTTGAGGCA
TGCTATTCAGTTGCTATCACCCGCCAGTGTAGTTGCAAAGGCTAATGGGAGAGAGAAGAT
CAGCAAGGCCGATCTTGAGGAAGTCAGTGCTCTGTATTTGGACGCTAAATCATCGGCTCG
TCTCCTTCAGGAGCAGCAAGGAAGATACATTACTTAAATTTCTCTTGCAGTATGACGATA
AACTCGAGAATTTGTCCCTATTCATGCTGTACACAGGTGCGAAGACTCTTTCAGGAGCAC
ACTTGATTGATTTTTGCAGAAATGTAGAAACTGAACAATGTACCCCTGCACTGTAGGCAG
CCTCTAGAGAATAGCAGCATTTTCGAAGTATTGCTTGTTCAAACTACTGTTTGCTGAGTA
GATCTCCTATGGAATTATCGTGTTTCTTAATTGTCCATGCTAACCAGTAGTTTGATACTG
TTTTATCTAATGAGCATTTTCATGTC
>OS09T0298500-02 cdna chromosome:IRGSP-1.0:9:7281526:7282187:-1 gene:OS09G0298500 gene_biotype:protein_coding transcript_biotype:protein_coding
ATCCTATGGTGCTAGCTGTAGCTAGCTCCGACGACTGAGGTGAGGAGACGCAATGGCGGG
GAGATGCGCCGGCGGCGGCGACGGCGGCGGCGAGGGCATGCTGGCGCGGCTGCGGAGGGC
GGCAGCCAGGCGGATCGGGCTCTCCTGCGCCTCCTTCTTCTCCCACGCCGCCACCTCCCC
TTCCCCGCCTCCCAAGACCGTATGCATTCTCTCTCTACATTTCATAGATTTTCTTTTCTT
TTCTAACGGTTCAGATATAATTTAGCAGCAATTTGTTCTTAAGAAAGAGTCCAGCTACCC
AAAATGCCTCATTTTTTTTCTGCATTTTGGGGTGTTTCTTCCCAGTTGGTAGATGTTCAA
GATACACTAAGAAGGGAAAAAAATGAGGCTGTTTTTTTTTCTTTTCTGTGGTTAATTAAG
TTTTGGGATTTTGTTTTCACCATCAATGTATCGGTTTCTGGTTGTTCTTGGCTTTCAGTT
TCTTGCTATGTTTTGGGACTGGGCATTTTTTGTCTCTCTACTACCATCTGCAGGTGATTT
TCAAGTTCCTTTCCTTCTAGCAGTAAAACTCAATGAGCTGTCACTGCCTGTCCTTTTCAC
CTCCCACATTGCAACCCTGCTTGATTCTCTCCTTCCATTTCAGATGTTGTTTCATCAAAA
GC
>OS04T0107700-01 cdna chromosome:IRGSP-1.0:4:471138:472885:-1 gene:OS04G0107700 gene_biotype:protein_coding transcript_biotype:protein_coding
AACTACTAACAGGCAGCTGCCAGCCATGGCTTCCTCCCCGCCGTTTCGTCTACCTCTCGC
CGTTGTGCTCCTACTCGCAATAATATGTGTCCTTTTGGCTTCTCCTAGCTGCCATGCGGA
CGATCTCACCGCCACCATGACAAACGAGCACGAGAAAGAGCATCAGCTGATGATGATGAT
GATGGACAGGTTCCATAGGTGGATGGCGACGCACAACCGGTCGTACGCCTCCGCCGACGA
GAAGCTGCGGCGATTCGAGGTATACCGGAGCAACATGGAGTTCATCGAGGCGACCAACCG
GAACGGCAGCCTCACCTTCAAGCTCGGTGAAACGCCGTTCACCGACCTCACCCACGAGGA
GTTCCTCGCGACCTACACCGGCGACGTACGCCTTCCGCCGGAGCGGCGGGGGATGCAAGA
CGACTCCGACGAGGAGGATGCAGTGATTACAACCAGTGCTGGGTACGTCGCCGGCGCCGG
CGCCGGCAGGCGTACGGTTGCGGTGCCGGAGTCCGTGGACTGGAGAAAGGAGGGCGCGGT
GACTCCGGCCAAGCATCAAGGCCAGTGCGCGGCGTGCTGGGCATTTGCAGCAGTGGCAGC
CATAGAGAGCCTGCACAAGATCAAAGGAGGAGATCTGATATCTCTGTCGGAGCAAGAGCT
GGTGGACTGTGACGATACTGGAGAGGCCACCTGCTCAAAGGGTTACAGCGACGACGCCTT
CCTGTGGGTGAGCAAGAACAAGGGCATCGCCAGCGACCTCATCTACCCGTACGTCGGCCA
CAAGGAGAGCTGCAAGAAGCAGCTGCTCGGCGTGCACAACGCCACCGTCAGAGGCGTCGT
CACCTTACCTGAAAACAGGGAGGACCTGATCATGGCGGCGGTGGCCAGGCAGCCGGTGGC
CGTCGTGTTCGACGCCGGTGATCCCTTGTTCCAAAACTACAGGGGTAATGGTGTCTACAA
GGGCGGCACGGGCTGCTCCACCAACGTGAACCATGCCCTGACCATCGTCGGCTACGGGAC
GAACCATCCCGACACTGGGGAAAACTATTGGATTGCCAAGAACTCGTACGGCAATCTGTG
GGGCGACAATGGCTTCGTCTACTTGGCCAAGGACACAGCTGACCGCACAGGTGTCTGCGG
CCTCGCCATATGGCCGACCTTTCCCACCATTCGGTGAAACCGGCCACACAGACGAAAAGT
TCGTTGTACTAGTTTATGTCTGTGGCTCAGGCTGATCGTATCGATGGATCATGGTGGCAA
TACTTGTAGCTGCATACATGTATATATGTGTCTATTTCACCCATCTATAGCTCCATCGTT
TTTAAATTACTAGAATAAATAAAAGTCATGATGATCTCTCATCATGTGTGTTGTTTT
>OS05T0478200-01 cdna chromosome:IRGSP-1.0:5:23515083:23519977:1 gene:OS05G0478200 gene_biotype:protein_coding transcript_biotype:protein_coding
CTCCTCGCTCGCATCGAAAGCGATAAAACCCTCGCGAAAATCTCGACCCCGAGGCGCGCC
GATCGGATCGCCTCTCCTCTCCATCCCCTCTCCAGATCCCGATCCACCGGGGAGCCTCGG
ATCTCTCGCCGGAGGCCGGGCCCGGAGCGCGCGCGCGCCCTTTTTCGCGGGCAGATGCGA
TCCACGCCGCGCCCCCGCCGCCGGAGCCGACGACGAGTCGGCTGACGCCGCCGCCATTCC
CTGCTTCCGATTCTGCCCCGCGCGCCGCCGGTTCGATGGGCTCCCGCAGGTTCGCCGCGG
TTGTCGTCGTGCTCCTCCTGGCTTTGGCCCTGATTCCCGGCCCCGCGGCGGCGGCGGGTA
GGGCCCTGCAGGGCGAGAAGGCCCGCCCCAGCGAGGCAGCTCCTGCACCTACCGTCGCTG
CAGGTGGATCACATAAAGAATCGGCGAAATCGTCAAATGGCCAGAATCCTGTGACCAAGG
AGACGCACCACCAAACGCCACCGCCGGCAAAGCCGCCGAAGGATCAAACACCACCGCCGC
CACCAGCTGTGTCGGAGAGCAAGGGGCAGAAGGGGGATGCCGGTAATAACTCTGGGCACC
CGGTGCCACCGACGGATGCGCATAAGACGAGTCCCCCGCCTGAAGGTCCCGGGCCAACTG
GTGGGAAGGAGCAGGAAGGAGGAGCGGGTGGGGAGAAGAAGAATCCGACAGAAGAAATTA
AGAAGGTGTTGAGTTGTGAGGATGCAGCGGAGAAATGTTCTGTTCCAGGAGAAATTACCG
CTTGCCTTCAGGTTTTTAAGGATGGTTCAATTAGGCCATTTGTTGTAGTCCAGAATGAAG
GGCAGAATGATGTTAAGGTCGATGTTGTTATTGATGGTAAAATGCTGCCATTACAGCTGG
CCAAGGGCTTCTCCAGACAGGTAAACATAACCTATAGCAATCCAAATGGTGTAGAAATTA
CAGTAAAATCTGGGAAGGGGCAGTGTTCCTTACACACCAAGCAAACAGTTTTTGATTGGC
AACAACAGTTTCAGCAGTTTGCAGCTTATGCAACACGCGCGAATCCAATCTACGGAGCCT
CCTTCCTTGTTTTCACTGTTGTCTTGGTGGGAGTGGTCTGTGCTTGTTGCAAGTTTGCAA
GAAGGCGTGCTAGTGGAGTCCCATATCAGCAACTTGAGATGGGAGACCAAGCCCCCAACT
CATCAGGCGTGGAAAACACTACAAGCACTGTGGATGGTTGGGAAGATGGCTGGGATGATG
ACTGGGATGATGAAGAAGCGGCAGCAAAACCTTCAGATAAGAAACCATCTGGAAGTATCT
CTGCAAATGGCCTTTCTTTGAGACCTCAGACCAATAGCAAAGATGGCTGGGATGTAGATT
GGGATGACTAAGCTGCATAGAATGTTGAGAAATGTGATCTGGACGAGCTGCAGAAAAAGC
ACAGACAAACTGATAGCATCTGTGATTGACAAGGTCACTCGCATTCTGGAAGATAGGTTT
GTCTGTCTTCATACGGTTTGTACCATATTGTTCCACTACTACTTTTTGTTTCTAGGCTGA
TACACAAACTGTTAGTGGGTACAAATTGTAATTTCGGTAGTAACACAACAGCACGGTTTC
TTAGTTACATGACCAAAACACGAACTGTAATTTTTTTGACAGAGGTAACTATCATTGTTT
TCCATTCGTAAAAAAATCAGATTGAAAAACTCTTGC
>OS11T0691500-00 cdna chromosome:IRGSP-1.0:11:28179078:28179995:1 gene:OS11G0691500 gene_biotype:protein_coding transcript_biotype:protein_coding
ATGATGGACATCAAAATCTTCAGCGAAGAGGAGCTGAAGAAGATGACAAAAAACTACTGT
GAGAAAAGAAGGATTGGGAAAGGCTACTTCGGTGAGGTTTACAAGGGGATCACCCAGGAC
AACCAGCAGGTTGCTGTGAAGCGCTTTGTCAGAAACGGTGAGGAGCATGACAAACAGGAT
TTCGCGGATGAGATCACGAGCCAGGCTCGGATCCAACATGAGAATTTGGTCCGTCTTGTC
GGGTGCTGTCTGCATACGGATGTGCCCATGCTGGTTCTGGAGTTCATCCCCAGGGGTAGC
CTCTATGATGTGCTTCATGGCAATGGCCGGCATACGCATGATCTCCCGCTACCAACTCGT
GTCGACATCGCCGTTGGCTGCGCCGAAGCTTTAGCATGCATGCACTCTAACATTGGCCAC
AAAAGCGTCGTCCATGGGGACGTCAAGTCCGGCAATATTCTTCTTGGCAACAATCTAGAG
CCCAAGGTCTCTGACTTTGGATCGTCCAAGCTCATGTCTGTCGCCAAGTCTGATAACTGG
TCCGTGATGGCTGACAAGAGCTACATCGATCCTGCCTACATCAAGACAGGCCGTTTCACG
GAGAAGAGCGACGTGTACAGTTTTGGAGTCGTGCTGCTGGAACTCATCACCCGGAAGAAA
GCCTTGTACGACGACAGAAAAAGCCTCCCGTTAAGCTTTGCCAAGTATTACAAGGACGAC
TACGCGAGAAGGAACATGTACGACCAGGACATGTTGTCATCAGCCGATGATGCTCTGCGG
CCTCGCTACATGGAATGCCTCGACAGGATGGCCAACATTGCGATTCGGTGCCTTAAGGAG
GATATTGACGAGAGGCCGACCATGGCGGAGGCGCTGGAGGAGCTCAAGCAGTTGAGTGCA
AGCCTGAACGTGACCTAG
>OS01T0787300-01 cdna chromosome:IRGSP-1.0:1:33389691:33391291:1 gene:OS01G0787300 gene_biotype:protein_coding transcript_biotype:protein_coding
GGCTCAAGACTTTTGGTGACTATTGAGCTGTTTCTTGGAAAAAGTACACCGAAGGTCCCT
CAACTTGTCATCAGGTTACAAAATCGTCCCTCAACCGCAATACCAGATATATGACATCCT
TTAACTTACAAAACCATTCACTTTAGATCCCTCGATGGTTCTGACATCATCCTGTCTTAT
TTCTTCTCTTCTTTTTCTCTTTTCTTTTATTTCTTCTTTTCTCCTCTCTTCTCGATGCAG
CCGGCGGCAGATGGGGAGAGGTGGCGTGGAGCGCATCCCAGTCCAGGCCTCCGAGCTGTT
GTTCGACGTCGACGAGTCGGCGCGGCGGAGCGCGCCACCGGGGCGGTCGCCAGGGTCCGG
GCGCTTGCGAGGGACAGCGAGCGGAACCGGCGATGCTTCGTGTCTGTCGGCACGGGGCGC
ATGCTGGCCGCGGCGTTCGAGTCTCTCGCCGCCGCGGCATTGGTTTGCATGATGCCATTG
GACAAGGAAGCGGCCAGGGTCTTGGCCTCGTCTAGCTCGATGGGTTCTCGATCTCGTCGC
AATTGCCAAGCACGGGAGCTTGCCCAGAAGGCTGAACGTTGTACTGGTTGTGATCATCAA
GGCTCTGATCTACCCGCAGGTCACCAAGGCCGCCATGGTCGCCACCACCCACCTGGTGAG
CTCCGACAAGCGCGTCGCGACGAGGGTAGCGTCCACGGGGCTCATCCCAACACTAATCGA
GGCCCTCGTAGACGCTGACAAGAGCGTGTCCGAGAAGGCCCTGGCGGTGTTCGACGCAAT
GCTCACCTCGGAGGAAGGCCGCGCGAGCGCGCGGGGCCACGCCCTCGCAATGCCGGTCCT
TGTGAAGAAGATGTTCCGCGTGTCCGATGTGGCCACCGAGCTTTGCCGCCGCCACCGCTC
ATTGGGCTCGGTCAAGGGAGGGGCCGGTGAGCCCGTTCGGACGGTGAGGAGAAAGCCGAC
GATGGGCACTGGCCGGTGAGGAGGATAGACGATGAAAGCCGGCGGGGAGAAGCTAGATCG
CCCATCCCGTCTCCCCCACCCACCCCGACCGGCACGCGGAGCAGCGACGACCAGCGGCGA
TGTGGAGGAGGGTGTCGGCGTAAGTGGCGGCGGCAAAGGAGGGATGGGGATCCGGCCGAG
GTCGTCGACACCCTAGATCCGCAGGCGCTGCACCACCTAGGTGTGGATGCTGGTGCTCCT
GTTCTTCTTCACCGGCAAGGGCGCCCTGGGGCAGCTCAACATTGAGACCGGCATCCCCAT
CAGTTAGATCGAGCCGCTCATCCTCTTCAATGTGCCCACCGCCATCGCCACGCTAGTAGC
CGGCTCCACCTACCGGCGAAAGCGAGCGAGAGGCCATGGTCGTAGCCGTCTCCACCGCAG
CCGGCGGAGCTCACCGTGTCCAAGTCATCGGCCCTCGGCCCTCCTATCCACCGCGCTCTT
CCCTCGCCAACCGCCGGCCGAACCGGCCTTGCCCTCCGCCACGCCGCCCGCGCCACCATG
CGTCGCCGCCTCACCCCGACAACAACGCGCAGCCACGACAATGGCGCCGCACGGCCCTCC
TCTCCGCCGCGCTCCTTCCCTGTCAGCCGCCATCCACGCCC
>OS12T0265701-00 cdna chromosome:IRGSP-1.0:12:9444242:9453006:1 gene:OS12G0265701 gene_biotype:protein_coding transcript_biotype:protein_coding
TTTTCCCCTCCCTTAAGAGTTAAGAACGCATCGGGCAGAGCAGGTCAGAGGCGAATACCC
TAGGGCCTAGGCAGCCGGGCGTCGGCGGAGGCCCTCGGCGTGGGCTGCGCGGCGCGGCGG
CGGCGGCTATGCGCGGCTACGCGGCATCAGTCCTCGGCGTCGGCGGCTCTTGGCATCGGC
AGCCCTCGGCGTGGCAGCGGCAGCTATGCGGGGCCGCGCGGCGTCGGTCCTCGGCGTTGA
ACGCGGCAACTCTCGGCGTCAGCGGCCCTCGGCGCGGCGGCGGCGGCTCTCGGCGCGGGA
TGCGCGGCGCGGTGGTGGCGGCTATGCGCGGCTGCGCCGCGTCGGTCCTCGGCGTCGGCG
TCGGCGGCGGCGGCCCTCGGTGCAGGATTTGCGGCGCGGCGGCGGTGGCTATGCGCAGCC
GCGCGTCGTCGGTCCTCGGCGTCTCTCGGCGGCCGGCACGGCCCGAAGAGGCCCGACATG
TCTTTGGGCCGTGCTTGGGCCTTCTCTTCTCCACCTCGGCCTGGTACGGCCCGTTCTAGC
ACGAAGCACGATGGGCTGGGCCGTGCGAGCCCTGCACGGCCCAAGTCCTAGCTCTATATG
GATGTGTTTTAACTGTCTATAAGATAGTTTTATAGTAGTGTGGACAAGTTATATGTATTT
CTGGAGCATATTTCATCGTAGTACTCCCTCTTTTCAAAAGTCAAAGTCCTATTTTTTTCG
TTTCTCAAAAATCTAAATCCTATTTATAGTTACTGTATGCTATATTAAATTTTTAATCGG
AACCCTAAGAAGTTATTTT
>OS11T0706100-01 cdna chromosome:IRGSP-1.0:11:28901684:28904658:-1 gene:OS11G0706100 gene_biotype:protein_coding transcript_biotype:protein_coding
AGTTCAGTCACTCCTCTTTTGAAAAAAAAAAATCAGAGAGAAGAAGAAATCTGTGAAAAA
TCTCCGACCACCGGACATCGGGGGCATGGCCGCCTCCGCCCTTCTCTCGCCTGTGCGGCC
TCTCGCCGGAACCACACTTTCCTTCGGTGTTCCCTACCAAAACAAGAGAAGGATCCCAAC
GATGCGGGTCTACTGCGCTGCTGATGAAGGTTAGTCTAATGGTAACTGGAGATTGGCAAA
TTGTAGGAGCGGTCAAATGTTTTATTTTACAGTTTTTTTATTCTTGAGTGAAATTTCTTA
TACCCAGGCTCAGATCTTGAGGTGGTTATAAACTTTTGATGTATCTTACATGAGGGACTA
CTATTTCAATTCTTTTTTTTAATAAGTAGAAGTATTTATGTCCTTTCTAGGCTGTACATT
GCACACCACATTTACTTTCAAGGTACAATAGTGTGTCTAAGTTTTGAGCTTTCACACACT
GCGAATGGCTGTGCATAATGCCTGCAAAATGTGCTGCAGAAGTTCATAATGAGTCATCAC
AGAACTCAGTTTAGCAAAATGTACATAGGCTACATGGAATATTATGGCGCAAATTTCCCA
ATCCATGTATCTCGTACTTAAGTAAAGGACTAAGTCTAAGCAATTCATTGTGGGATTAGG
AGATTGCAGATTGGGCTTTATTTTAATGGAAGACAAACTTGTGTTTTTTTTTCTGAGTAA
AACTATAGAACTGATCGATATGAGTGCATTTTGTGCTTTATTTGATTTTAAGAAGAGGAA
GTCAATGACTTGGGAGTCAATGTGGCACTATCCATGCTAAAATTTTACAAAAGTAAGTTC
ATTCTTACTGTTTTCATCTTGTATTTATGTGCAGCAATCATTGGCCTTGCGCCCTTGCCT
TTTGATATCAACTATATCTCTATAGCTTGCTCTCCTTTATGTGAACAGGAGAAATATCGC
CCTTACTACCCTCAAGCTGCCGTTATGTGCCAACTTGCAGCCAGTACTCTATGCAAGCAT
ACAAAAAATACGGCGTTGCAAAGGGTACAATCTTGACAGCTTGGCGTCTATGCCATTGTA
ATCCTCTTGGTGGTCATGGTTATGATCCCCCAAGGTGGTTTGGTGAGGAAGAGTTACCAA
AGCAATGATGGCCTGGTGTTAGATTATATATTCGCAAGGATTCCATTGCATATTGTTTAC
CGATGCAACTGTCGCAAGCAAGGGTGTTCAGGAGTTCTACTGCACCTGACAAGGGGAACT
TATTTGTTTACAGTAGTATCGACTCATGCCATGTTGAGAAGGTGATCAGATGTTCAGAAT
TTCTATGAGGAGGATTGTTATGATAACTGGTAAATGACTTTCTACTATGAACTTGGAAAC
CACGTCCTTAGTAACAATTGTGCTGGTTTATCAGTACCGCTGAGGAATTGTATTCCCAGG
AATCCTGTTGTATTAGCACAAGAATAGTATAGAATTTTCATCTGATAGGCTAGGAGCAGT
GATGCCTTGTGGTACTGATGCCTTGGCTCTTCCATTCCTCAATGTTTCTTTGATCCTTAA
CAATCTGCAAATCTTGGTTTTGGAGCCACTTCTTCCCTCGTCCTATCAAAAGAAGCAATG
ATCATTAGATATAATTTGATGGG
>OS05T0516900-01 cdna chromosome:IRGSP-1.0:5:25629221:25635032:1 gene:OS05G0516900 gene_biotype:protein_coding transcript_biotype:protein_coding
AAGCGCCAGACAAATTCGTCTCCCTCGTTGGAAGTGGAGGCGCGGAGGCGGAAGCTTTTC
CTCCTCCTCTCCTCTCCTCTCTACCCTAGGCGCGATCTGCTCGTCCGCCTCGGCGATCCA
CAGGGAAGGAGCAGCATGCTCCACAAAGACGCACTACAGAAGACTAAAGAGAGCTTTTTC
ATACCAAAGAAGTACAACAAAAGATTTGCTCCTCATTTTCTGAATCCTGGGACTCTCTAG
CCTGTAGAAGAAGAAAGGCAGGAATTTCAGCTCAAGAGAACAGATCACAATATTTACCCA
CGGCACTGTCTCGCAATATGGCAATGAAAAATGTTGTCCGTTTCTTTTTCGTGTTAATAC
ATGTGAGCAGTTGTTTGGGTCGATCAGGGAAAATGTTTTCTCCTGGCTTTGTTTCATTGT
CAGAGTCATTACCGAGCTGGCCAATTGTGAGTGCAGGAATATCTGTGACCGCTTCACTTG
TTTTATCCTTGTTTCTAATATTTGAGCATCTCTGCGCATACCATCAACCTGAGGAGCAAA
AGTTCTTGATTGGTCTCATTCTGATGGTTCCAGTATATGCTGTTCAATCATTCTTCTCAT
TACTGAACTCAAATGTTGCATTTATATGTGAACTGATGCGGGACTGTTATGAGGCATTCG
CCATGTATTGCTTTGAGAGATATCTCATAGCATGTTTAGGTGGGGAGGAAAGTACAATCA
GATTCATGGAGGGTCGATTTCAATTCAGTGAGAGTTCTCCTCTGCTAGATGTTGATTATG
ATTATGGTATTGTGAAGCATCCTTTCCCATTAAACTGGTTTATGAGAAATTGGTACCTTG
GTCCTGATTTTTACCATGCTGTGAAGGTTGGGATTGTGCAATATATGATACTGAAGCCTA
TTTGTGCCATCTTGGCAATTTTTATGCAACTTATTGGGATCTATGGGGAAGGAAAATTTG
CATGGAGATACGGGTACCCATATTTGGCCATTGTCCTAAATTTCAGCCAGACATGGGCAT
TATACTGTCTAATACAATTTTATACTGCTACCAAGGAGAAGTTGGAACCTATTAAGCCCC
TGTCTAAGTTTCTAACCTTCAAATCCATTGTATTTTTGACATGGTGGCAAGGTATTGCTG
TTGCATTTCTTTTTTCAACTGGGCTTTTTAAAGGACATTTGGCGCAAAGATTTCAAACAC
GTATCCAGGATTACATCATATGCCTTGAGATGGGGGTGGCTGCAGTGGTTCATTTGAAAG
TATTTCCAGCTAAACCTTACAGACGTGGGGAGAGAAGTGTTAGCAATGTTGCTGTGATGT
CTGATTATGCATCTCTGGGAGCTTCAGATCCTGAAGAAGAACGAGAGATTGACAATGTAG
CAATCATGCAAGCTGCTCGTCCTGATTCCAGGGACCGGCGATTGAGTTTCCCTCAGAGTG
TTCGCGATGTCGTTTTAGGAAGTGGTGAAATTATGGTTGATGATGTCAAATATACAGTTT
CCCACGTCGTGGAGCCTGTGGAGCGGAGTTTTTCCAAGATAAACCGGACACTTCATCAAA
TCTCCGAAAACGTCAAGCAGCTTGAGAAGCAAAAGAGAAAGGCTAAGGATGATAGTGATG
TTCCCCTTGAACCATTTTCAGAGGAATTCGCAGAAGCTCATGACAATGTTTTCGGAGGTA
GTGTTAGCGACAGTGGATTAGCTAGGAAAAAGTACAAGAACACCAAAAGGGCACCGTCGT
CTCTGAAACCGTTCGAGTTCAGATTAGGTAGATGGTTCCAGTAGTCAGCCAGTTGTGGTT
TATTGGGTTTTGTTTCTGACCAACAGGGAGCTAACCTCAAATCCAGCAGTTTATACAACA
TAGGACATACTGGGGGCAAAGCGATGACATTTCCGAAAACTAACAGTTCACAGGAGGATG
ATGTGCACTGGAGCTTCAGTTTCCTTCATTAACTTTCCTCTTGTGTTTATACAGCTCGTC
CTGGCCCTTGTCAATTTCAGGAGGCAGTTACTAGAATTTTTTTTGTCATGAGAGCAGCCT
TGTTTAGTCTAGTTAACTACACTTACTACAGGCAAAGAAATATTAAGCCGCGGCAAAGCA
ACTACTACTGAATACTGATGTAACCCTCCTTAAGTTTCTTTGAATTAACATGCATAGAAG
GGATACATTTGTAAACTGATGAACAACATGTTTCAAATCGGTAAAGTGATAATAGCACCA
ATGTGAAGTTCTGTTGTT
>OS02T0572200-01 cdna chromosome:IRGSP-1.0:2:21917368:21918679:1 gene:OS02G0572200 gene_biotype:protein_coding transcript_biotype:protein_coding
ATCACTTTGCCGCCGCCGCCGCCGTTTCCTCCTCCTCCCTTTCCGAGAGAGATGGGGCGG
CGCGCGCGCTGCCTCTGCCTCCTCCTCCTCCTCCTCCTCGTCGTAGGTGGCGGTTTCCAC
GTGGCCAACGCGCAGGCGTCGCCGGCGCCGCCACAGACGGGCACGAGGGCGGTCAACCGC
GCCGTGTCCACCGTCATCACCGTCGTCATCGGCGTCTTCTTCGTCCTCGTCTTCGTATGC
GTCATCGTCAACCAGTGCTGCGACTGCGACTCCTCCGCTGGCGCTGGGGCTGGGCAAGGG
CAGTCGTCGGCTGCTCGGCGCCGCCGCGGGCTCGACCCGGCGGCGGTGGCGGCGATCCCG
GTCGTGCCGTACGCGGAGGTCAGGAAGCACAGGAGCGGCGGCGGCGGCGCGCTGGAGTGC
GCCGTGTGCCTCACCGTGTTCGACGACGGGGACGACCTCCGCCTCCTCCCGCAGTGCTCC
CACGCGTTCCACCCCGACTGCATCGACCCCTGGCTCGAGGGCCACGTCACCTGCCCGCTG
TGCCGCGCCAACCTCGAGAAGCAGCCAGCGCCGTCGCCGCCTGCCGTGGAGTTCTCCTCC
TCGCCTGCTGCGGCCGCGGCGGCGGCGGAGGAGTCGCGTACGCCCGAGGCCGCGGCGGTG
CGGGTTGAGGAGGTGGCGGAGGCGAGCGACGAAGAGGAGACGAGGAGGAGGGAGGAGGAG
GCCGTGGAGCTGGAGAGTCTGCGCGCCGTGCGGCGGGCGGCGAGGATGCCGAGGTCGAAC
TCGACGGGGCACTCGCTGTGCGCGCTGCCGGCGCCGCGCGCGCCGGGGCCGGGCGACGGC
GGTGACCACGAGAGGTTCACGGTGCGGCTGCCGCCGCACGTCCGGGAGGAGGTGCTCAAG
TCGAGGCGCCTCCGGCACGCCACGAGCCTCGTCCTCGGCATCAGGGGATCGAGCCGCGAG
GGCAGCTCGAGGGGCGGCGGCGGGAGCTGGCACGGCGCGCGGCGGTGGCCGTCCTTCCTG
GCAAGGACGGTGTCGTGGGCGCGCGGCGGCGTGGGAGCGGACACCAGCGCGAAGGAGACG
CCATGCCGTGATGCGGTCTGATCCGTGCAAAGCCGGCGAGATTTTGTGAAAAAAAATTTC
TCTTTTTATGTAGAGGAATTAATTTAATTTGTTCGCGTGCGAAGGCTGAAAAACCTTGTA
CATACACCAGGTTGTTTGCCATTTGAAATTATTATAATTTTGCTTATTAGTAGTAATCGC
GTGCACGTAATGTACAAACCGTGGCAAATATATTTGAAATTTCGTTTGTTTT
>OS09T0538600-01 cdna chromosome:IRGSP-1.0:9:21199731:21202763:-1 gene:OS09G0538600 gene_biotype:protein_coding transcript_biotype:protein_coding
TCAATGGTTCTTTAATAAATTGTGTCATGATTACCACTTATCTGGTTGTCTTATTTTCTG
ACAGAGCCTATTAAGCGAAAGCATCCAAATATCACTTATGCTGATCTTTATCAGCTTGCT
GGAGTGGTTGCAGTTGAAGTTACTGGAGGTCCAACCGTTGACTTTGTTCCTGGAAGAAGG
GACTCATCAGTTTGCCCGCGAGAAGGACGTCTTCCTGATGCGAAGAAAGGGAAAGGCACA
TCCTGAAAGATCTGGATTTGACGGTGCATGGACCAAGGAACCACTTAAGTTTGACAACTC
TTACTTCCTAGAACTGCTGAGGGAGGAATCAGAGGGACTTTTGAAACTTCCAACTGACAG
GGCTCTCCTGGAAGATCCTGAATTCAGGCGCTTTGTGGATCATTACGCGAAGGATGAGGA
TGCCTTCTTCAAGGACTACGCTGAATCACACAAGAAGCTCTCCGAACTTGGGTTCGCTCC
ACGTAGCTCTGCAAAATCAGATGGTTCAACGGCTGCTGCTACACTCGCGCAGAGTGCGTT
TGGGGTCGCAGTTGCTGCAGCCGTAGTAGTTATCGCAGGTTACCTCTACGAGTCTTCTAA
GAAAACCAAGTAGAGATTGGTTGGGTTCTAAACATTGATTTGCAATTGCTCAACAGCAGA
ATCAATAGCATCAGGAATAAAGTTTTCAGAAACAAGTGTCATCAGGAAGGATGTTCAACT
GTTTTGTGGCCAGCTATGAAATGACAGTTTAAGTG
>OS10T0556000-00 cdna chromosome:IRGSP-1.0:10:21848234:21848556:1 gene:OS10G0556000 gene_biotype:protein_coding transcript_biotype:protein_coding
GTACTGGACGAAAGAACGGTAGACGGCCATGGGGGCCCAGTTGGCCGGGATGACCTGGCT
GGCGACGAGCTGCTTGCCGGACTCGTTGGTGATGCGGAGCGAGAAGGGCGCCGTGAGGCG
GTGGTTGGAGTCGAGCCTCCAGATGGAGCCCCACGACTCGCGCATCGGCGTCCACGACTG
GGAGTTGGCCTCCATGAGATCCACCTGCACCACGTCGCCGTCGCCGTCCTCGTACTCAAC
CAGCACCGCGAAGTACACCGGGTTCGACCCCTCCTCCACGTGGAACGTCACCTTCAGCCC
AGGGAAGTTGCACGGCACCCTGC
>OS10T0442532-00 cdna chromosome:IRGSP-1.0:10:15911688:15914576:-1 gene:OS10G0442532 gene_biotype:protein_coding transcript_biotype:protein_coding
CTGAGTAGCAATTGAGTCAAGCTCGTCGAAGAAGAGCACACATGGCGCAGACTGGCGGGC
CTTGTCAAATATCTCACGAACATTAGCTTCACTCTCTCCAAACCACATGGTGAGCAACTC
TGGGCCCTTCACACTGATGAAGTTTGCCTGGCACTCATTGGCAATTGCCTTGGCCAACAA
GGTCTTACCACAGCCAGGAGGGCCATAGAACAGAACTCCTTTGGATGGAGACATTCCAAA
CTTCTCGAACTTCTCTGGGTGCTCCACTGGATATTGGACAGTCTGCAGGAATTCAACTCC
CTCTTGACATTCTCCAGCCCACCAATGTCCTCCCATGAGACATTAGGAACTTCAACAACA
GTTTCACGAAGAGCAGATGGGTTGCTTGTACCAAGCGCGGTTTTGAAATGGTCATTTGTG
ACAGCCATCGAGTTCAATATCTCAGCATCTATTGTCTCGTCCTCAAGATCTATGATATCC
ATCTTCTCACGAATGCACTGAAGAGCAGCCTCAGTGCAAAGGGCAGCAAGATCAGCACCA
ACATATCCATGAGTATCCTTCGCAATGAGTTCCAAATCAACCTGTTCATTAAGAAAACTT
CATGTTCTTAGTGTGAATACGAAGAACCTCAAGCCGCCCAACCTCATCAGGGACACCAAT
GTCAATCTCACGGTCAAACCTTCCAAACCTCCGAAGAGCAGGATCAATGCTGTTGGGACG
GTTTGTAGCACCCATAACAATAACATGAGAACGAGCTTTGAGTCCATCCATAAGAGTCAA
CAGCTGTGAAACAATACGACGTTCCACTTCTCCATTGGTCTTCTCTCTCTTGGGAGCAAT
GGAATCAATCTCATCAATGAAAATGATAGATGGTGCATTCTTCTCTGCTTCTTCAAATGC
CTTCCTGAGATTGCTCTCACTCTCTCCAGCTAGCTTTGACATAATCTCAGGTCCATTAAT
CAAAAAGAAAAAGGCTCCAGTCTCATTTGCAACAGCACGAGCAATGAGGGTTTTTCCAGA
ACCAGGTGGTCCATACAGCAATATGCCCTTTGGTGGCTTCACACCAATGGATTTGAAAAG
TTGGGGATGACGCAGTGGAAGCTCAACAAGCTCTCTGATTTGAGCCATCTGCTTTCTAAC
TCCACCAACATCATCATATCCAACCTCATCAAGCCTTTCCTCATCTTCCCTCTTAATAGG
CTCCCCATCACAGAATATTTCTGTATCTGGTGCAACGATGCAATACTCAGTAGGGTCAGT
CTCTATGACTTTGAATTCCACACTTCTCATTCCACCCCTGACAAGGAAGAGATCTCCTTT
CCTCACTGGGCGGTATGCTTCTAAGAAGTATGCTGCGCATTTTCAGAAGAGGGCATCAAA
CAGGTTCCCGGTAATGCCTTCAACTGTATCATCAATCGGAAGAATGTGCACACGTTTCCC
GTATTTCACATCCTGGCACTGGTGGACAGAAACAACATCACCAAGTCGCACCCTCAGGTT
CTTCCTGACAACCTTGTTCATCCTAATCTTGGGCTCCTCACAGGTTTCGTCCGCAAGGAC
AATGCAAATAGTATCTTTCCTCTTCTTGCCCTATATAGAGGACGGTGTCGCCGCGGAAGA
GCTGCAGCCTCTCCATGGTGTCCGGGTGCAGCGCGACGACGGAGTTGTCGTCATTGGTGG
CCTCGTCCACCACCAGCCGGTTCGGCGACTTCTTCCTCTCCAGGATCGCCGTCGAGTAGT
CCTTCTTCCCCTT
>OS06T0194400-01 cdna chromosome:IRGSP-1.0:6:4762004:4764420:1 gene:OS06G0194400 gene_biotype:protein_coding transcript_biotype:protein_coding description:B3 domain-containing protein Os06g0194400 [Source:Uniprot/SWISSPROT;Acc:Q69V36]
ACTTCACCTTCCAATGATCGAAGCGGAAAGCCAAATGGCGGAGGCGGCATCGTACGAGGA
GCAGCGGAGGCGGCAGGTGGAGGCGAACAAGCGGAAGCTGGAGGAGCTCCGCCTCCACCA
CCTCTCCGCCGCCGTCCGCGAATCCGCCTCCAAGCCGTCGCCGGTGAAGCAGCGGAAGAG
GAAGGCGCGTGCGCTGCCGGGCGCCGGCGAGGATGCCCCGCTCCGGCGGTCCGGCCGCGT
CGCCAACCTCCCCGAGAAGCCCAAGTACCGCGACGAGTTCCAAGATTTCGAGAAGAGGAT
AAGGAGGTCTTATGGCGGCAAGAGGAGGGATTTGTCCAATCGAGTTTACGCGACCGACGA
GCAAAGGGACTACGCCATCAACGCTGCTCAAGAGCTGGAAGAGGAGCTCGGCTCCGACTA
CCCAATCTTCGTCAAGCCCATGCTTCAGTCCCATGTCACTGGAGGGTTCTGGCTGAGCCT
GCCGACGCATTTCAGCCGGAAGTATCTGCCGAAGCGCGACGAGACTATCCGTTTGGTGGA
TGAGGAGGATGATGAGTTTGACACCCTCTATCTTGCCAACAAGAGGGGGCTCAGTGGAGG
GTGGAGGGGGTTTTCCATTGCTCATAAGCTAGTTGATGGAGATTGTTTGGTGTTCCAACT
TATCCAGCGCACGAAGTTCAAGGTCTACATAATCAGAGCAAGTTCCTACTATGAAACTGA
CGACTGATGTAGAGGCTCCAAATATCTGTGATTGGGGCACAGGTCTTCTAGTGAATTAGG
TTGACCTGAATTGGAGATTGCTAGGCCATCTTCAGTCTTTTGAGTGATGAACAATGTTCA
AAATATTAACTACGTATTAGGTTACTTATGGACTAGCCATCCTCAGTCTTTTGATGGCAA
ACAATGTCAGAAGTATTAAATTGGCATATAATTTACCAGCTAATAGGCTAAGTTGTTAGA
TTTACTTTGAGCTTGCACAGTTCAGAAATCTGCACTATGTAAGGGATATCATTGCAATTG
GTAACTGAGGATGCTTTTTT
>OS07T0190900-01 cdna chromosome:IRGSP-1.0:7:4882878:4890086:-1 gene:OS07G0190900 gene_biotype:protein_coding transcript_biotype:protein_coding
ATCACTCCGCCTTCTCGACGCCGCGTGGTCGCCGTCCGGCGAGCGGAGAGTGCGGGCGGT
GGCGGTGGCGGTGGCGGTGGTGGGGAGGGGACGAGGCGGCGGGGGCATGGTCACCATGTC
GGCCGCGGCGAGCTGGACCGCCGAGGACGACGTCCTGCTGAAGAACGCCGTCGAGGCTGG
TGCCTCATTGGAATCCTTGGCTAAAGGAGCTGTATGTTTTTCCCGCAAATTCACTCTTCA
AGAATTACAGGATCGTTGGTCCTCATTGCTGTATGACTCAGAGACCTCAGGACAAGCATC
TGCCCTCATAGTCAAGTATGAGACTGAACTTTCAACCTCCAACCCGACCAAAGCACATAA
ACTTTTCTACGTGAGGAGAAAACATCTTTCTCTCAGGAAGAGGAAAATTGAGAGTGTAAA
GAATCAGTATTATGCAATGAGAAAGAGAATCTGCCATGATCCATGTTTGGCTGCAGATTT
TGGTTATGTTATCACACCCTGTTCATGCCCTGTAGGTAGTGATTGTGTATGTGATGGATT
ATTTAACTTGTTGGAAGATAATCATTTGATCCATAACGTTAATCAAGCTCCAGATGTTGT
AAATGGCTATGGTCACATAGGCGAAAGCTATGCTGATGGACAAGATGTACATGCCAAAGA
TAATGGACATTATATATCCCATAGAAGGCATGATAAAGCTGCTGGGACAGTGGCAAGTGA
TGGAAGCACTAATTGTGAAAGTGCAAATGGCTGTTCTGATGTAGGTAAGTTATATGGATA
CAACTTCATGCCAAAGAACATTCAGTCAAGTGAAAGGAATATTGCCTCTCCAAAGGACCT
TTCTGATGTCCAGGACTGTGTGCAGCCTCAGCAACCAATTCTTTGTGAAGAATCAGCCAA
TGGAATGACAGGGTTAAAGGCTTTACTGAATACTGATCAAGATTGCATAAAACAGAACCA
GTTTTCTGGTAACAGCAATGAAATATTGCAAGACCCAGGCTCGCTAAAAGCAATGAGTGA
ACATTGGTGTTCTCAGGCACCTAGTGCTCCTACTAGGAAGAAGTTTCAGGGTGTTAATGC
ACCTGACATGCTGACAGATGTGCATCACAAAGAGCAAGAAATTCTTGCCTTTTCTGATGA
CAAGAAAAAGGAAACTACTAACATTGACACATTTTCATGCAAGGTGAATGTGGAGAATGG
AATGTCTGGATCTGGCTTAGACGATGCAACAGAAGGTGAAGTTATGCACTCATGCTTAAT
GGATGCCAGTCAGGGTGAAGACTTTGAGCTACTTAATAGCGAGAATATTTTGGATTCTTC
TCTTGACCCAAATCTGGAAGGTTTAGGCGATCGACATGCTAATGTTATTCTGAAGGACAT
CTCCAAAGAGCACCTTCTGGACATTCCTCATGTAAGCAGTGCCTGTGGTAACAACACAGA
TCCAATCCATGAGAAGCATGATGTGGCAGATATTTCTGGAGTGGACATGATATACACAAC
AGAAGTGCCTTTTCCTTGTGCTGGTATTGTGTGCATATTAAACACCGAAGATCCTGAAAT
CCCTTGCAATGATGATATCTTTACACCTGGGCCTGTAGCATCCACCTCTACTTGTGACCA
GAATTCACAGCACAATATGCATTTGGTTTCTGCCAAACCTATTCCTCCACTAAATGCTGC
TGACTTGAATCACACCGACTTGGTTAGTGATGTCCAACCATTGTTACTTACAATGAAGTT
GGAACCTTACACCTTGGAACAAAAGGAAACTTTGGTGGGTCTTAATGAATCTTGTACCGT
AAGAAGCAAGTCACCTGTTATGCCTGTTGATGCTAGCAATGCAAATGCATGCACATCAAC
TTTCCATTCTGCTGCAGAATTTGTTAAAAAATCTACATGTGGTTTAGTGCAACATGAATG
TTTTGATAACTTGGGGAGTGTGTCTTTGGATGAGTGTATTGGAGTGCTTGATGAAATGAA
TTCTAAGGTTCCTGATGAGTCAGGAATAAGTTGTGATGCTACTACCCAAAACAGCATTTC
AGCGCATGCATTGCCAGATGTGGAATTTCTTAATCCCATAACAACCACTTCAAGCCCAGA
AGGGGGAGGATCTGACAGTGAGGACGGTATTCCAAACTATTTCGACATAGAAGCTTTGAT
ACTTGATCAGGATTTAATTCCATGGGATCAAGAATCTGATTTCATCCAGCTCGAAGTTTC
CAGGTTTCAGTCTCTTGAAAGTAGGAAAGACTTGATAAGATTAGAACGAGGTGCCCGCTC
TAATACAAACAGATCTATTATGTCCCATGGTGCTTTTGCAGTTCTTTATGGCCAGCATTT
GAAATACTACATAAAGGATCCAGAGGTTACACTTGGGAGAGAAACAAGTGAGGAACATGT
CGACATCGATTTGGGAAAAGAAGGAAAGGCGAATACAATATCCCGTCAACAGGCAATTAT
CAAGATGGATAAAGGTGGATCTTTCCACATAACGAATATAGGAAAAGCTCCAATCTTCGT
CAATAGCAAAGAAGTTCCATGCAACGAATGCACTCACTTAATTTCTGATGCATTACTTCA
GATAAGGCACATGAAATTCATTTTTCACATCAATCAGGATGCCGTGAGGCAACATATAGT
TCGCAGTAGGAGAGGAACCTCCCAAGGCAAGTACGCAGTATTTAATTGGGATGAAAAGCC
ATGAATTAAGGTTACGATCAAGCTCATGTGTGAATTTATTGTCAGTAATATATATCGGCA
GGATAGAAGTATATAGCACCATATCTAATTCGGTCCCATCCTTTGCATGTAAATCGTTGT
ATATTTCCATGCTTATCATTTAGTATATAATAGATATATGCTCAATTATCGTCTTCAGAT
CCATATTGTTGTAAGGTGCCACGGTTTTATGTTTGAAATTTGGATTTAAATTTCATCG
>OS01T0687850-00 cdna chromosome:IRGSP-1.0:1:28378929:28379546:1 gene:OS01G0687850 gene_biotype:protein_coding transcript_biotype:protein_coding
AAAGTACAGCCAATCATACGTGCAGCCGTGCAGGAGGACAGTAGGAGTGATGGGTCGCTT
ACCTTTGAGATAACCCCTAGCAAGCCGAGGGAGACGAGAGCGGCGTTGAAGAGCGCGTCG
CCTCTCCGGAGCGCCACCACCTTGGCCCACCCGTCCGCCGCGCCGGCGGGCACGACGAGC
CTGAGCGCCACCACGTGGTCGTGCACGGCGCCGCCGCGGCCCCACCAGGAGCTCCCGTGG
GAGCCCGTGCTGACGAGCCCCCCGACGCTCACCCCTTCCCAGTACGGCGCCGCCGTCAGG
CTCAGCCCGCTCGCCTCCGCCGCGTCGATCACGGCCCGCAGCGGCGCGCCGGCGTCCGCG
GTCACCGTCCGCGCGGCGGCGTCGACCGCCACGCCGTCGTACCTCGCCGTGCTGATGAGC
AAGGAGGAGGCCGCGCCGCTGCTGCCGTTCCCGGGGCACGCCAGTTTCGGGATGGTGTGC
GCGAAGCCGCTGACGACCTTGACGGGCATGTTCTTGGCGCTGGCGTCGGCGACGACCGCG
ACCACGTCAGCCTCGGACGCCGGGTACGCGACGGCCGAGACGGGGCAGTCGGCGCGGTCA
CTCGACCACGCGCCGTAG
>OS03T0264400-03 cdna chromosome:IRGSP-1.0:3:8702305:8705020:-1 gene:OS03G0264400 gene_biotype:protein_coding transcript_biotype:protein_coding gene_symbol:OSASA2 description:Anthranilate synthase alpha subunit 2, chloroplastic [Source:Uniprot/SWISSPROT;Acc:Q9XJ29]
GTATGTAAACTCTCCTACTGATGATAGTTGGAATACATTTTTTCTTTTCATTAACATTCA
TCCTTTTAAATCTTTTTCAGGGTAAAATTATTAACCGTCCACTTGCTGGGACTGTTCGAA
GGGGCAAGACAGAGAAGGAAGATGAAATGCAAGAGCAACAGCTACTAAGTGATGAAAAAC
AGTGTGCTGAACATATTATGCTTGTAGATTTGGGAAGGAATGATGTTGGAAAGGTTTGTG
TTCTTTTTTTTCGATGGCTGAGTCATGGTTGCATTAATTTGACAGATTTGTTAGGAATGT
GTTAACAACTTTTCTTATGATTACTTTCTACTTGGCAGGTCTCCAAACCTGGATCTGTGA
AGGTGGAGAAATTAATGAACATTGAACGCTACTCCCATGTCATGCACATCAGTTCCACGG
TTAGGCTCTTCTTCTATACTGTGAAACAATGGTTCTGTACTCATTATATACCTTGGCAAT
GTTGCGTCATTATTATTTCCTTCAGCATTCCAGTCTGCATTGTTAGTTCAGACAAATGTC
TTTTTATGCTAAGAAAATCTAGGATCTTAACTCAGTATGCATAACACTATCAGATGTATT
ACCTATTGCGACAAAATGGATATGTGGTTTCTAAGTAATTTATTGGCTTGTTTTATAAAC
AGCCAACAATTTCTGCAATTTTGACGCTTCTATGTTTCAAATGTGTCTTGTCTAATAGAC
ATGAAAGTGCAAAGCTTTTAGTAGCACCACAAGTGACTGATCTTCACTGCTATCTTTTCT
AGGGTTGGTACGATACATTGTGTAATGAGCAATGGTTACAATAATGAGTTGGTTTCTGGA
TATAATCTCTCTCTCTCTCTCTCTCGGTTTCTATGAAAAGTATGAATTGTGTCTTAGTAC
TATGTAGTGCTCTTTTACGTAAGTGTGCTGGCTGAGCGCCTTTGAGATTCTTGTCTTCTG
TACTTACACTGAAAAACAATGTATTGTTTGAATGATTTACAGGTGAGTGGAGAGTTGGAT
GATCATCTCCAAAGTTGGGATGCCCTGCGAGCCGCGTTGCCTGTTGGAACAGTTAGTGGA
GCACCAAAGGTATGTTGCCTACAATCTCCTTATTTGGATCTAGTGATGTGCTGTCCAACC
TCCATTCCGTCTTTTTTTTAAGCATGTTTGCCAAATTTATTCTTTGTGTAGATCATTTTG
GTTCCACACTCATGTCAGTAGAGATTGTTTGACATATTTGCATTTTTGCAATACAAGCCA
TATGGTTGGGACAGTGTAGCCTCTTGGTAGTCTATTTGAAGTCTTCTACTGCATAGAATT
ATGCTAGAACTTTTTCCTTTTTTTTTCTTTTTTTGCTCTGTTGACTTCGATCACATTGCT
CATATCCTTTTTGCGTACAGTAACAAATACATCTCATTTACCCATCAGGACTTCATATTC
CTTTCTGGAACAAACCGTTGTTTAACAAAATTCCGTCTGACATAACCAGGTGAAAGCCAT
GGAGCTGATAGACGAGCTAGAGGTCACAAGACGAGGACCATACAGTGGCGGCCTTGGAGG
GATATCATTTGACGGAGACATGCTTATCGCTCTTGCACTCCGCACCATTGTGTTCTCAAC
AGCGCCAAGCCACAACACGATGTACTCATACAAAGACACCGAGAGGCGCCGGGAGTGGGT
CGCTCACCTTCAGGCTGGTGCTGGCATTGTCGCTGATAGCAGCCCAGACGACGAGCAACG
TGAATGCGAGAACAAGGCAGCCGCTCTGGCTCGAGCCATCGATCTTGCTGAATCAGCTTT
CGTAGACAAGGAATAGAGTCTCTCTCAAGAGAGTTGATTTTGTTAGTTCTTGTTCATGGT
TCTTCTCGCTGCATGTTTAGCAGGAAAGGTATCATCAGTGAGTTGAGAGAAGCAATAAGC
CTATGTTGTCATGTGAATCGAATAAACTGGAGGTTATGGTCGTGAGCTATTATTAGCTGT
GTTCATTAGAAAGGTATATGCTTTTAGATTGTTTTGTTTGGTGGAGGCATGTATAGTGCG
CTCTCTGGCTAAATCAAGCAAGGGCTTAACAGGGGTATTGTCATCCTCTTTGGTGCACGG
TTGTGCAAGTTCTTCTCCCTATCATCTTCAGTTAATTTGCAGATTCATTATATTATATAA
CTATAATAACTATAATATGCACTGTACAGAAACACAGTCGCAGTCGATTCATGTGGAGTT
ATGTGCGATCTATACTTTGAATCATTTGATAACCATTCACTAAATGTGCTGATTAAGATA
CACATCAAAACAAAGACTATTTTGAATGACTTCAAAAAAAAAAGAGAGACTATTTTGAAT
ATTTTAGACGTCTTTAGATAAAGATAGGTTTAAACCCGGCACAAAACCAAAGATTATACA
TTTAGCATGAAAACCCTTACAGAAAAAAGAAAGACAGCAGAGAAACAATAGCAGTGACCA
ACATTATATGATAATCCCCTGCAGCTACAGAGTATATATACAGCAGAAAGCAAGTTGGAG
AAAACAAAAGAAACCCAAAAGCGAATGGGCATCGCTTATGCTACACTCACAAAACATCCT
CATGGCAGAATTATCAACATTTTAGATCCCAAGAAGCAAGGGGTGTGATGGTAATTCACA
CCTTATGACCAAGATTGTGTAAGCTCAATAGTCTTGATATTTAATGACACGCACATTCCC
CGCTGAGTTTGATTGC
>OS04T0220400-00 cdna chromosome:IRGSP-1.0:4:8009701:8019564:-1 gene:OS04G0220400 gene_biotype:protein_coding transcript_biotype:protein_coding
CTTCACAACCTCGGTCATCCTCTCATCCACACTATTTTTAAGGCAATTAACAGCGATGGT
ACCAACATTTGCAGTGCATTTTATGTCCTCTTCAGTAGTTATAATCTCCTTATCATACAT
CTCGTATGCTCTACTCTCTGTCATGTAAGCCTCCATAAAGTTCATGGGGAGGCTATTATT
CCCATTGTACCTTGCCTTCTTTCCCGTCATGAGCTCCAAAAGGACAATACCAAAGCTATA
AACATCACTTTTCTCTGTGAGAAGGCCAGTTTTCATGTATACAGGGTCTATATAGCTCAT
ATCTCCGACAACAAAAGTGGTGTGGTCTTTTCCAATAGTCATGAGCCTAGATGTCCCAAA
GTCAGAAACTTTTGGCACAAAGTTATCATCCAAAAGAATGTTACCAGATTTCACATCTCC
ATGAAGAATTTTTTGACTAGCATATGAATGCATATAAGCAAGAGCATCTGCAGAGTTAAT
AGCAATATCCAACCGTGCTAGTAGTGAGAGAGGATGTTTCTTATTATACTCTTTACCATG
AAGTACGTCACAGAGACTCCCTCTGGGTATGAATTCATAGACTAACATAGGAACATCTGT
CTCCAAGCAACAACCCAAAAGTTTAACTAAATTTTATGACTAATCTGAGACTGGATTGTG
ATTTCATTTGCAAAGTCCCGCTGCCGGGCCTCACTGACTGTTATGCAGCGTTTGACCGCA
ACTCGCACATTTCCATTGATGGTTCCCATGTACACCTTACCAAACCCACCCTTTCCAATA
ATAGTACTGTAATTTTTAGTAATTTGGTCAAGTTTCTCCTTTGTGTAAATATCTATCTTG
ATACTTTTCAGCAATTGTCCACCATTTCGGTTGAAATAAGCTCTCAGCTTTCTTTTCTTA
CGCTCCAATAGAATGAACATTAGTAACACGACTAGAAGTGCGATGATAAAAACTGTTCCT
ATGACTGCTATGGCAGCTCTGGAAAATATGGGTTCACAATTACCCATGTTATCAGAACTA
TTGTCACGTCTTTGGCCGAAATTGCAGTCACAACGATAGCTACCTTCTGTATTCTTGCAT
GTGGACCCAGCACCACAAATAGAATTGTTTTCACACTCATTAACATCTGAAAAGTGGAGA
AAACAGTAGATGTTAAATATAAAAATAAATAAAGCTATTCTTAGTTTTACTTACACGCTC
ATGAAGGAGAAAATATAGGTAGTTAAATATCTCTGGCCCTGTGTTAAAACTTGCACAGCC
TAAACTTGGGATGCTAAACAGGGGCATATTAATCTATGATAGGTGAAAAATGCTCGTCTC
AGATAATTACATCTCTTACGGGTCACAGAGTGGCTCGTCTAAGATGTAGCACCTGTTAAG
AATGAGGGGTCATCTATGACTCAGCGCTGGGATACAAACCTTTGCATCCATCTGGTATGT
ACGGATTGCCAATGTATCCCTCGGAGCAGTTGCAAAAATAGCCATCCAAACCACTGGTGA
CATTGGCGCATTTGCTGTGGTTGCTATGACATGCGCCGAAGGGACTATCATAATTTGTCT
CTGGTCGGCATGCAGGTCCATCCTTGATATCCCAGTGAAGAACGAAAGGAACACTGATGT
TGTCTATGTCCCAGTGAGTAAGATGATCTTGTTTGAACGTATACCTGCGTCCGGAATTAG
CTAGTTACCAGTCCTGGGCCACAAAGGCATACTGGTAGTACTGTTCGGGGTCCAACTCGC
CGTAGTCGTCGTCGGATGCACCTGGCCATCGCCCCCATCCTACGGCGAACTGGGTGAGGC
CTGGCGTGATGGGCGACTCGCAGCAGCCGAGGTCCTTGCACGGCGCCCCATCCGCCGCGG
CGTCGCTCAGGCTCGGGCAGTAGGTGATGCAGCCCGCGTCGTA
>OS09T0103300-01 cdna chromosome:IRGSP-1.0:9:428611:429430:1 gene:OS09G0103300 gene_biotype:protein_coding transcript_biotype:protein_coding
CTCACGACGCATTCCAGTGAACAGCGCCGCACGCCCGCACCCTTTCCTTCGCCGAGAAGC
GTCCTCTACCCCCTGTAAGAGTGTTTTCCCCTTCCGCTACTAACCACGCCGTCGCTGCTT
CACCGGCGAGCTCTCTCCTTCGAGGAGCTGCGTGTTTTGCAGGTGGTGCTCGTCGTCGTG
CTTTCAGAACTAGCTGGGTGGATGATGTTCGGCATTCATCCATCCCGCCGGCAAGCGTGC
CGGTGTCGGGCAAGATGGGTTCGTTCGACCCGGCGGGATGGCGGTGCCGGCGGCGGCGGC
GAAGATGGCGCCTCCGTCTAAGGTGCAGGTCAAGGAGGAACCAGTCGATTCTGATATGCG
GACAGGGTTTTTTTTAAAGAAGCATAGAAGCACTCCCTTTTATTTTCACTACCACCAGAT
CGATCATCTGCAAACTCAACTCCCATATATGTTAATAATAAAGCTCATCAAATTAATGTT
CC
>OS05T0130200-01 cdna chromosome:IRGSP-1.0:5:1761969:1762756:1 gene:OS05G0130200 gene_biotype:protein_coding transcript_biotype:protein_coding
AGGGTGCTCTTCTTCTTCTCTAGGTTGATCTTATATCATCTGAGAGCTCCAAACTAAAGC
CTGCAGCCATGGATCTGATGGAGAAGTCCAGACGAGCAAATTTCTTGTTCGACGACAACG
ACGGAGATGAGGATCAAAACGACAAACAAAAAAAGGAGAGGACTCCTGTTAATCGAGCTG
GGGAGAAGAATAACAATGAGAACTTCACAAGTCGTGGACTACCAAACGACACTAGTAAGG
ATCGCTCCTCCGGGTTGCTGGCAAGCTTGCTGTGTTGTTGTGGACCGCGGCGAAATTAAC
TAAGTCGTAGTACAAAATGAGACACACATCCTAGTTCTACGATTCGGGATTTGAGGTATG
CTTAGATTTACAGTAGTAGGATATACCATATTATATACTAAGTTGTTATGTTTTAGGATG
TCGGATTTTGAACCAGCTGTGATTTGATCTTATATGTACTAGTGGCACCGCCAGTTACCG
GTGATTACCAATTACTCTCATGTGTGTTAAGTTAACCATGCATACATGAATGTAGAGACT
GGGATGAATATGTTGATTATTATCTTATAAAAGAAATTAGATAGTACTACATGTGATTGT
GTATGTGTGTTTAGATATT
>OS03T0355900-00 cdna chromosome:IRGSP-1.0:3:13608897:13609145:-1 gene:OS03G0355900 gene_biotype:protein_coding transcript_biotype:protein_coding
AGGGCGAAGGACCTGGGAGCGACCCAGAGAAATGGAAGGAGCTGTTCAGAGCTGTTCAAT
GAAATTAATGGCATTAGCTCACCCTCATCGTGATGTATTTTGTTCATGTATAGTGTACTT
TAGTGGAATTCCATTGAGGTAGTTTAGTCCATTGTAGTTAACTAGTAGTGTACAATTCAT
ATCATCATGTAATGAGATTTTAGCAATTCTAATCCCAAGACCGCATTGGTGGTAATTAGA
TTTGGTACT
>OS09T0369750-00 cdna chromosome:IRGSP-1.0:9:12284023:12285045:-1 gene:OS09G0369750 gene_biotype:protein_coding transcript_biotype:protein_coding
AGTCCTTTCGCCGGCGCCGACCGGCACCGCATGAGCAGCAGCGCGTTCGCCGGTGGGGCG
GACGGCGGCGCATTGGAGCACTCGTCGTCGTCTTCTCGCTCGGGCTCCTCCTCGTCGTCG
CCGGAGTCCTGCTCCGGTGTCTCTTCGCTGCCTTCCAGCACCATGAGCCACTTCGAGAAC
ACGCTCGAGGCGGCGCTGCCGCCGCATCCGGCGGACACGGCTTCGTGCTCCTCCGCGCCG
CGGCCGTCGTCGTCGTCGTCGTCTTCGTCGTCGGTGGAGGACTCCACCGCGCCGTGGAGC
GACCCGAAGCAGCGCACCTTGAGCCGGAGGCTCCGGAGCGCGCCGCCGAGGAACGGGAGC
GCGTCCCTCCTGATCCCGACGGCCTCCAGCCAGCTCACCTTCTTCCTCTGCTCGTGCAGC
CGCTCGATCTCCTCCACCACGGTGATCCAGCTCCTCCCACCTCCTCCTCCTCCTCCGCCG
CCGCCGCCATTACCTGGCTTCCCGGCCACCTTCCTCTGCTTCTTGGGGCGCGCCACCTTG
ATCTGCCCGACGCACGTCACCTTGGGCGACTGCGGCTCGTCGTCGACCTCGACGGCGGCC
TGCTTCGCCTTGGACCCGCGGAACAGCGGGCTGCTAGTGCTACCACGCCCACGCCCTCCT
CCTCCTCCTCCAGACCTCGCCGCCGGGAGCTGCTGCTGCTGCTGCCGCCGCCGCCGCGCG
GCCACCGCCTTGTCCACGGTGGTCCTCGACGGGCTGCAGATCGGCTTGGGCATCAGCGCC
AGGTGCTGCCTCGGCGGGAAGCAGACGAGCAGGTCGGTCGGCGCCGTCGTCGTCGCCACC
ACGCCCTTCCCTCCGCCGCCACCTCCGCCGCCGGCCGCCGCCTTCTTCCTCATGGCGCGC
GTTTGCTTTACAGGGAAAGTGGAGAGAGGAGGGGTGCAGGAGTAGGAGGCTGCTCCGCTT
TAAAAGAAAAAAAAAGCGCGCGAGAGGCAGCTTTATTTCGCGCGCTTTTGTTGGCTTCCT
GCT
>OS07T0681100-01 cdna chromosome:IRGSP-1.0:7:28863599:28868627:-1 gene:OS07G0681100 gene_biotype:protein_coding transcript_biotype:protein_coding
GCTGGCCGCAAGCGAAGTCCTCTCTCTTCACACTTCACACACGCTCTCGGTCTCGGTCTC
TCGCTTTTTACCACACTACTCTGCTGCGACCGCGAAGGGAGGGGTGTGTGTGGGTTGGAT
CAACTACCCCAGCTACTGCCGTGCCGAGGGAAGCGGGAGCGCCGCCCTAGCGACCGCAAC
TGCAGGCGCGCATTTCACGGGATTCCGTGGGCTGTGCTGTGCTGTACAGACCGGCGACGA
GCCGCCGCCGCCGTGGAGGATCGGCTACTTATCTGACATAAACAAACGAAGATGCTGCTC
GTCTAGTTCCCTGATTTGGAGATTCATCAAATGGATCATCTCAGTATTAGAAATCCTTTG
TCTCTTCTGCTCTCACTGCAGTTGTCACTTTTGTTGTTCAATCCCTTGTCTGTAGCAGAC
TTAACCTCTGAAAAGCAAGCCCTTCTAGACTTTGCCTCTGCAGTGTATCGTGGCAACAGG
CTCAACTGGAGTCAAAGCACATCATTGTGTTCTTGGCATGGCGTAAAATGCTCAGGAGAT
CAGTCACACATATTTGAATTAAGGGTACCAGGTGCTGGTCTCATTGGAGCAATTCCTCCA
AACACTCTTGGAAAGCTTGACTCTCTCCAAGTTCTGAGCTTACGGTCTAATCGTTTAGCT
GGAAGCCTTCCATCTGATGTGACTACGCTTCCTTCCTTACGATCCATATACCTTCAGCAC
AATAACTTTTCAGGAGATTTGCCTTCCTTTTTGAATCCTAACCTCAGTGTAGTGGACCTC
TCCTACAATTCCTTTACCGGTGAAATTCCTATAAGCTTACAAAACCTTTCTCAGTTATCA
GTCCTGAATTTACAAGAAAATTCTCTCTCTGGATCCATCCCTGATCTCAAGCTTCCAAGT
CTGAGACTATTGAATCTGAGCAACAATGATTTGAAAGGCCAAATTCCTCAGTCGCTTCAA
ACATTTCCAAATGGCTCATTCTTGGGGAATCCTGGATTATGTGGGCCACCTCTAGCTAAA
TGCTTGCTTCCTGATTCACCGACGCCTTCACCAGCATCCCCTTCATCAGCACCAACTCCA
ATGTCAGCGCATCATGAGAAAAAGTTTGGCGCCGGATTCATAATTGCAGTTGCTGTTGGG
GGCTTCGCAGTACTGATGTTTGTTGTGGTTGTGTTGGTTGTGTGTAATTCAAAGAGGAAA
GGCAAGAAAGAGAGTGGTGTGGACTACAAGGGTAAGGGCACTGGTGTCAGAAGTGAGAAG
CCAAAACAGGAGTTCAGTAGTGGCGTTCAGATCGCCGAGAAAAACAAGTTGGTTTTCTTG
GAGGGTTGCTCCTATACCTTCGATTTGGAGGATCTACTGAGAGCTTCTGCAGAAGTCCTT
GGCAAGGGAAGTTATGGAACTGCTTACAAAGCTATACTTGAGGATGGTACCGTTGTTGTT
GTCAAGAGACTAAAAGATGTCGTGGCAGGAAAAAAAGAGTTTGAGCAACAGATGGAACTA
ATTGGTAGGTTAGGTAAACATGCAAACTTAGTCCCACTTCGTGCTTACTACTATTCTAAG
GACGAGAAGCTCATCGTCTACGATTATCTCACCAATGGCAGTTTCTCAACCAAGTTACAT
GGTATCAGGGGTGTTACTGAAAAGACACCATTAGACTGGAGCACCAGAGTGAAGATAATC
CTTGGAACAGCATACGGCATTGCACACGTTCATGCAGAAGGTGGCGCCAAGCTCACCCAT
GGCAATATTAAGTCTACAAATATCCTCCTCGATCAAGATTACAGTTCTTATGTTTCAGAC
TATGGTCTAACTGCCCTGATGAGTGTTCCAGCCAATGCATCTCGCGTTGTGGTCGGTTAT
CGCGCTCCTGAGACCATCGAGAACCGCAAGATCACCCAGAAATCCGACGTCTACAGCTTC
GGCGTCCTCCTCATGGAGATGCTTACCGGTAAAGCTCCACTCCAGTCGCAGGGCAATGAC
GATGTCGTCGACCTACCAAGATGGGTGCACTCGGTGGTCAGAGAGGAGTGGACAGCCGAG
GTGTTCGACGTCGAGCTGATCAAGCAGCAAAACATCGAGGAGGAGCTTGTTCAGATGCTC
CAGATAGCAATGGCTTGCACATCAAGGTCTCCAGATCGACGCCCATCGATGGAGGATGTG
ATCAGGATGATCGAGGGACTGCGCCATTCTGCTTCAGAGAGCCGAGCTTCCTCTGATGAA
AAGATGAAGGACTCCAATCCACCATCGGTTTAGTTATGTGCTCCTGTGTTCATATGCCTC
ACCAAGCTGCGAGTTGCAGATCATTTGATTCTTAGCTAATTTGTGATTGAGTTCATGCTA
AACATGGTCGACATTAGATGCAGCCTCAGAAAGCTGAGCATATTCTGATTGGAACTTATG
AGTCTTGAATTCTTGATTCTTGACAAGTGTAGGATTTTTTTCTCTGGGAATTTTGATTGT
TGGAATTGTGC
>OS01T0588400-01 cdna chromosome:IRGSP-1.0:1:22914602:22916173:-1 gene:OS01G0588400 gene_biotype:protein_coding transcript_biotype:protein_coding
AGTCAAACTCTGCTCTTCTCTTCTTGCATGCCCATAAACACACTCCGAAAGTACATAATC
TAAGCTAGCTTTGCAAGATCAGGAACAAGGGGACCAAATTAAGATGGGCGGGGTGACGTC
GTCGACGTCGTCGTCGTCTCCGGCGACGGCGGCGGGGGGCAGCAGCTACTCGGCGGAGGC
GGCGCAGGCGCTGTGCTGCGCGTGCGTGGGGCAGTCAACGGTGGCGGTGGAGGAGGCGTG
GGGGAGGTACGACGCGGTGCTGGGGCCCGGGTGCCACTTCGTGCCGTGGTGCGTCGGCCG
CCGCGTCGCCGGCTACCTCTCCCTCCGCGTCCAGCAGCTCGACGTCCGCTGCGAGACCAA
GACCAGGGACAACGTCTTCGTCACCGTCGTCGCCTCCGTCCAGTACCGCGCCCTCGCCGA
CAGGGCCTACGACGCCTTCTACTGCCTCACCAACGCCCACGCCCAGATCCAGTCCTACGT
CTTCGACGTGATCAGGGCGAGCGTGCCGAACATGAACCTGGACGAGGTGTTCGGGCAGAA
GAAGGAGGTGGCGCGGGCGGTGGAGGAGGAGCTGGCGAGGGCGATGACCATGTACGGGTA
CGAGATCGTGCAGACGCTGATCGTGGACATCGTCCCCGACGAGGTGGTGCGGCGCGCCAT
GAACGACATCAACGCGGCGGCGCGGCTGCGCGTGGCGGCGGCGGAGCGCGCCGAGGCCGA
CAAGATCCAGCAGGTGAAGCGCGCCGAGGGGGAGGCCGAGGCCAAGTACCTCGCCGGCGT
CGGCGTGGCCCGGCAGCGCCAGGCCATCGTCGAGGGCCTCAAGCGCTTCGTCCCCAACGA
GAAGGACGTCATGGACATGGTGCTCGTCACCCAGTACTTCGACACCATCCGCGACATCGG
CGCCACCTCCAGGTCCTCCACCGTCTTCATCCCCCACGGCCCCAGCGCCGTCCGCGACAT
GGCCGCGCAGGTCCGCGACGGCCTCCTCCAGGCCACCGCCGCCGCCGGAGGAGGAGCAGC
CACCCTCAAGGCATTATAGTAGGTTCCTAAAACCGGCAGCGCGCGCCGCCGCCATGTTCT
TTTGTACCTGCAATTTTTGTGTGTGCTTTGCTTGTTGCAATCCTATTAATACTCTCTGAT
TTCTGTGGGTATGTATTGGACGTTCTAGTTCGTGT
>OS03T0676400-01 cdna chromosome:IRGSP-1.0:3:26752033:26752699:-1 gene:OS03G0676400 gene_biotype:protein_coding transcript_biotype:protein_coding
GTGTCTCATCACGAGCTCGATCGTTTCCCTTCCCCCCCAACCTGAGCGTTCCAACTTCCA
ATTCAAGCGCGCGCGCGAGAGCCGATGGATCATGGCGGCGGCGAGAGGAGGAGCGCCGGC
GCCTACGAGGCGGCGCTGAGGGCGGTGCAGAGGCCGGCGGCGAAGCCGTGGCGCGGCGGA
GGAGGAGGAGGAGGCGCGGGGGGATCGGCGGGTGCCGCGGGGGCGGCGCCGCCCAAGGTG
TACCGCGTGGCGCCCAGGGACTTCCGGGAGCTCGTGCAGAGGCTCACCGGAGCCGGCACC
GCGGCGCCGGCGGTGGCCATGGGCGCGAGCCAGGCTGTGCCTGCGCCCCCGCCGCCTTAC
GCGGGTGTCCCGGCGCACGGGCAGAGCGACGCGGCGGCGGCGGCGGACATGTTCGACTAC
GCGTCGTGGTTCTCCGTGCCGCTGCTCAGCCCGGCCTCCATGCCGGCCGCCGGCTACGAC
GGCCAGCTCCACCATGGACATGGTGCTTTACTGTAGTTTTAGTATAGTCGCTGTCCTTGT
AAGATCGAGCCAAATTTTGCAGTTCGATCGCTTCTTCTTCCTGTCGTAGAACGCTTGTAT
TAGTTTCTTCAAAAACAACAAATTCAAAGAATTCGATGAATAAACACATGAATTAGTTCT
CGGCGGC
>OS08T0229500-01 cdna chromosome:IRGSP-1.0:8:7892281:7893913:-1 gene:OS08G0229500 gene_biotype:protein_coding transcript_biotype:protein_coding
GGCTTGACGCAGTCTCTGCCGAAGGTCAGGGTTTGGAACCTTCCAAAACTTGTGATTTGT
GTAGGTTCTTTGGAATTCTGACTCAAACCTATCAAGTGACAAGTATCTTCGAAAGCCGAA
AGGTTTGCCGGCTCTTGTCTTTCCAAGACTAATAGAAGGGTTTTCAATGAACAGGCAACT
CAGCAGAGGGGACCAGGAGACATGGAGGTAAGTATCTATGTACCTCTGTGTCATGCTTGT
TTCTATCAGGGCCGAAGATGGCAGGTCCATGGATTCAACGCGGCGCAAGACAAGCTGCCA
ATTGTTGAGCAAGAATATGCACCGCAATCCCGGGTCCGAGATGAGAAGGGATGCTTCCTC
GAGCTTGCTCCTGAGGCAGGAGATCATATCGGTGATTAGGTTCACCACCGCGTTGAAGCC
CTCGGTGTCGGAGATGAACAAGCGGAAGTGGTGATCCTGTAGGATGAATTTGAGCACGTC
TCCGTTGCACCAAACAAGTGCGATGTAGTTCATCATCAGCTGCGTCCGGTGAGACTTGCC
AGAAGGTGTCCATCAGGAAGGATGCCCGAACCTTCTCCATCATTCCCCAGATAGCATCAC
TCAGCTTGGACCTCTTCCGCGAGAAGATGCCATTGATGGCGTCGTCAAATGCCGGCCCCG
GCCGCGCCTCATTCTTCCCGGAGCCGGAGCCGGAGGACATCGGATGCCTCTTTGAAGAAG
GCGAGTGATGACGACGACCTTCTGTCTCGGAGCTCGAGCAGCGTCATGGAGAGGACCTGC
ACCATGATTAGGAGAGCTCTCATCCACCGCTCCATCAACGCCATCAAATCTTCGACGGAG
GAGGAGTCTAGATCTCTTTGTCCGGCGTGGAGGAGCAGAACCCACTCGACGTCCAGCTGC
GAGAACCACTTGTGGAGGAGAGCTTCGTCATGGCGGCGGCGGCCGAACGCCCGGATGAGT
CCTTGCGTGTAGTTGTCGCGGACCATCTGGTGGAGCCCGGATGACGCCGCCGGAGCCGGA
GAAGCTGACCAGCGGCCGCTGCCGCCGCCCCAAGGGGATGACATGCAAGAAGACGACAAC
GTCGAGGGCGCCGGGCTCGAAGCCGTGGAGCTATCGCTGGACCAGCCTAATTCTCCGGCA
GCGCTGCTGATCTGCGGGAAGAAGAGGCCGCCGCCCCTCCTCATCGACCACCGATGCTGA
TGGGGCCGCCCCTCCAAATCCATGAACGACGCCAAGGCCTCCATGAACGCGTACTGTATA
CAAGAATGAAATCTGTGATCGATCGCCGCGAGCACGTGCCTCCCCGGGCCGATCTCGTCA
GTACTATATACTATACTACTGAGGATTTTCCTCGACCTCGCCT
>OS08T0553150-00 cdna chromosome:IRGSP-1.0:8:27681236:27682174:-1 gene:OS08G0553150 gene_biotype:protein_coding transcript_biotype:protein_coding
GAGTGCACAACAAGAGTTAGATCAAAACTTTGTCTCTTTCATGTATGTTTTCTTTTCTGT
ACAGTAAGCCTATAATAAATACAAATGGGAAGGATCAGCAAATCCTTTAAAATACGGATG
CCAATCGCAGGGTCTTAAGAGTGTCACATATTGAGGAGTATCTATGAGCCAAGAATGTTG
AGGAGAGTAACCCTGGTCTGGACCAATCTCCTGAACAGCAGTCCTGCTCCTGCCTCAAGA
TCTGCGATGCAGCACTCTAACACCTGCAACTGCTCCTCATTGCAGATCACCGCATTTTTC
TTCTGGAATGCCTTGGAGATGAGAGAGAATTTTGGCATCGCAATTTGCTTAGACAAGAGG
TCCAATGTTGACTCGAATAGAGAGGTAGTGATCTCTCTAGCATTGCTCAACAGCTTGACC
ATCTTGGAGTCCTCCTTATCTTGGATGATGGACTTCAACTCGGTGAAGACCTCGTTCATA
GTGTTGCAGAGATCCAGTAGCTCAAGGGAGTATTCCATCTCTCTGTCAAACAACTTCCTT
TGCTGTGATGAGCAAACTTGGTTGCTAGGCAGGCACATGGTCTCCTCAATGGAGCTATAT
GTGTCACCAAGCCTCCTCAAACCATCAGAGATCATCTTGGTGGTCTTGGAGGGTGATGAG
ACGTATGCCTCTATGCTGTGCAACTCATCTTCAACCTTGGAGAGAGGCCTTGAAGGCAAG
CTAATTGATCTTTGGTGGAAAGCCATGTCTGTTGCTAGAACTCTTAACTCTTTGTGTTGG
ATCCAAGAGATGAGAAGGAAAGGGAAGTTCTGGTTT
>OS06T0164800-01 cdna chromosome:IRGSP-1.0:6:3285541:3286294:1 gene:OS06G0164800 gene_biotype:protein_coding transcript_biotype:protein_coding
CTCTCGAACTTCGCCACGGCCCACGGAGCAGCAGCGCTCCCGGCGACGGCGAGGAGCGGC
GGCCACCGCCCTCGCGGCGGATTTGGGGTACCCCGCTGCCGCCCTTGCCCATGGCGGCCG
CCGTTCCGGTGCCCTGGTCGCCGGAGTCGGAGTTCGACGGCGCGGAGGAGGCGCCGTCCG
GAGCTCGATGCCGCAAAGAGAGCCCTCACGCCGCAGCGGCGCTGATAACTGATGATGCCG
GAGTGGAAGGATTCGAGATTTGATGAGCGCATCGGAGCAGCGCCAACAATGAGGACCTGG
TGGTAGATTCCTTTAAACTATCTTGCGGTTTTTTTTTTCTAGTTCTTTTGGATCATACGG
CTTGAGTGGTACTGAATTTTAGGCTCCAATTATATTTGTTTAGTTTGTTCCTGATCCATA
AATCAATCGGTAATACTGGAAAGAATTTAGATTCCCAGTTCCCACGTCTTCGCAGTCTTG
ACAAATGGCAAATAGACATGTTCATTATTAGGCTGAATACATTCAAGTTTTACTATCGTC
TACGTTGTTAGACTCAAAGGGTTGGTCCCAAAAAAAATGGATTTCTCTTGTACACTATAT
AGAACAAGGTTTACATGCATAGTTCAAATGGATGCATCCTTGGAGTGGGATGATGCTAGG
ATTAGTT
>OS02T0504050-01 cdna chromosome:IRGSP-1.0:2:17886532:17889823:-1 gene:OS02G0504050 gene_biotype:protein_coding transcript_biotype:protein_coding
GCTTGCCGTGTAAGCGCACGCCGGATTGGCCACCGTCTCCTGCCGCCGTACGTGGTAGTG
GAGGATGCTTGGTGAAGTCTCTTCTCGGCTGCTGCGCACATCCCTCCTCTCCCCATTCTC
TCCTCTTCGGTTTTCTTGGGTTTCCTTCACCGTTCGGCTGCGCATTGCCTTCCCGTCGGA
GCTACTTGCCTCAACGGTTTGGTCGGCCGCGTGCGCTCGGTCGGGAGGCCCTAGGGCCTC
CACTTTATCTGCGAAGGTGATCCAATGAAAGCCTTCTAGATTACCTCCGATCCCATCGCT
CCAATCCCTATTTCCGTCCGACCTCTCTCATCTAGCCTTCGCCTCCTCCAAAATCCACAA
TATGGTGTGCCGCTGATATGATTTTCCCCTCCCTCCTCACTAGAAATCGTTTCTTCCATT
GGTGACCATGGGTCTGCATCACGGCACGGGGACCTAGCCTCACAATCTAAGGTGAAGCAA
CAGCCATGGCTGCTATTATGCGAGAGGACCATAGGTCAGTACGAGTGGGGCTTCTCTCCC
TTCTGCTTGTGCCATGCTGATTAGCTGTAACTGCTGAATACATTACTGCCTTGCCTTTTC
TGGTATGGTAACTGCTCTGGTAATCAGAGAAAATAGGATGCAGACAGACTCAGAACGCCA
TCTTCTCGAGCACATGATCTACACAAGTAGCCAATTCTGCACAAAGTTAAGTAAACTCTA
AACTATATACATTGAATTTTGCTTCCCAATAGCAGTGTAGAAGATAATAGATTTTCTAAT
TGCTTTTCTTTGTATATGCTCATTACTGTCCTTGGTTTGTCCTTATTCATAACAAGATTG
TTTGCCCATCCTTTTTCTCTACAAGATGGGCACATTTAAATGAACTATTTATCATTAATC
CATGATGGAGATAATGCGTTGAAAGCTCAGTTAGTCTGTTGCTTATTAATTTAAGTTAAC
CATTTTTCTTAGGTCAATTATTATCTTACATTAACACAATAGAGAAAAATTTTCACTTTT
GAGAGGATTCAACACAATGTTTCATTCAAACAAGCGCCTTCAGCAACTGTTCATAGAAGT
GCATTCTTCTTCCGGAGCAATGTACAATGATTTAGGATTTGACAAAGTAATTTTCAATTT
ATCAGAACTGATTTCTCATAATTACATCTTCATTTCATATTGGCCAGAGCATTGCCAATG
AGCGCGCTATAACTGTGGTATCCCAATCAGTGGCACTAAGTTTTAGGTTGACTGCAATGC
TTTTTCTCTGCAGTTGCTCCTAACTGCAATTTCTTTTTGTCAAGCCTCATTGATGTATTC
AACAAGTATCAGTTGCTGAAGCAAGTTCTGCTGCAGCACAAATCTAACAGTGTCAGGTTC
TCATGTTCTTCTGGTTATACTTAGCATTCTTTAATGTCAATTTATCACATTTCTGGTTAT
AGTTTCTTACTCTTTTTTTACAGCATCTGTATGAAACAACAACAGTCATTTCATCATTCT
TTCCTGCTGGTAGGAAAAATGTGGACTCATAACAAATGTCCAAAATTGGTGTGTTTCATT
TGACCTAAATAGTAAAAAGATAGGCATTAGTACAGTTAGACATGGCTTGTGGGTAATTAG
GCTTACCTACATGGTCATTAACTTAGCTATAAAGTTGTTGTTACTTGACAAGATCAGTTA
ACAGTGAATTGCCAGAACTAAGGCTTACAACTGGTACATCACTTCAGAGAACATACTTAC
TTAAACCCGCAATTTGCATGTACCGTATTCTTCAAATACGTTATATAAAATAGGGTCTTA
ATTCCTTTACATGCAATAATTCATAAAGTCTGAATTCATCTTCATCAGTGCTTTGGTCAC
AACCAATTGAAGCAGTAGTTGTAGATATTTCTTACCACACACATTTTTTATTGTAGTGTT
CAAATAAAATAAATTCACTCTAAATATTTGCTTGACTAAAACTCAGTTACCTTTATTGCA
TTTCAGGATTTTGTTATAACCTGAAACATATTTTTTCGACCCTTTATAAAGTTACATGTC
CATATTATATATTCATATTAATATTAGTTTATTCCAAACTACAGTACAAATAAAGAATTT
AACCGTTTGGTAGTAATCAGTTGTTGAGCAAAGCTCCCAAATAGCATGTGTAATCAAGTT
CTATTGTGTTGTATTCATGCTCTCAAATGGTGGTTACATCTTTATGCCACATTAACTTAG
CTAAGCATTGACATTTGACAAGTGAAGTCCTTACATGATTACATATGATTTAATCTTTGT
ATAGATAAGTTATATAGCATATCCATAGGTTTTAGTTTTGACTTACACAAAGAAACTGCT
ATATTTAGTCACTGATTAATTCATTTATTTGTTGAGTTATTTCTCTCCTGTTGACTGCAC
TAATAATTGGTGCTTTATTCACTAGGTCAACATCTTCTCTGTTTATATATACCTTACCTT
ACCCATCTTTACGGAATCAGTCACTGCACTTGCATCTTTCCCTTTTCTCCATTGATACTA
TCCTCAATATATTAGTGTGGTAACACCGGTATATGTTCTATCGAATTGTATGATAGGTGA
TGCCTTGCTGAATGATATTGGCACGATTGGAAGGATAATAGAGCAAAGATTTACCTTTTG
TTTTTATGGTGTCCTGGCCATGGCCAAACACGGGAGCTCTCCATACATTAGTTAATTTTG
CCTAATTCTAATACCAATGTAATTGCAAGTTGACATTGATTTCAGACACCACTTTGTGTA
AAGATATTCTGTAGAAGTTCTTTTATCCTACTTCAACCATTACATGCCG
>OS11T0620100-01 cdna chromosome:IRGSP-1.0:11:24170773:24175615:-1 gene:OS11G0620100 gene_biotype:protein_coding transcript_biotype:protein_coding
ACTCCGCCATCCGCCTCACGCCGCGCCTCCGCCCTCTTCCTCCCCCCTCGGCTTCGAGGG
TTTTTTTTTTTCTTCTTCTTTTTTCTTTTTTTCTTCTTCTCCTTTTTTGTTTCTCGTTTC
TTTTTTTTTTCGGTTTCGGGGGAGTTGGATTCTTGATTCCTTCCTCCCCCTGAGGCCAAA
CCCTAATAATAATCTGATCCCTGACACGAGAGCGGAGGCGGAGGAGGAGGTGGGGGATCG
ATCGATCGCGATCGATCGATTGAGTGATTGGTTGATTGATCGACATGCAGCATCAGCAGC
GGATGAAGCAGGCGGCGGCGGCGGCGCAGCAGCAGCAGATGATGCAGCAGGCGCTGCTCA
TGCAGCAGCAGCAGGCTGCGGCGGTGGCGGCGGCGGCGCAGCAGCAGCAGGCGCCCTTGT
TCCCCCCGCACCACCCGCACCCGGGCCTCCTCGCGGCGCCGCAGATAGAGCCCATTGTTA
GTGGCAACCTGCCTCCTGGATTTGATTCAAGTACATGCCGGAGTGTGTATGTTGGCAATA
TCCATCTTCAAGTGACGGATTCACTGCTACATGAGGTCTTCCAAAGTATTGGTCCAGTAG
AAGGATGCAAGCTCATCAGGAAGGAAAAGTCATCCTTTGGTTTTGTTGACTATTATGACC
GTAGATCTGCTGCAATTGCAATTGTATCACTCAACGGTAGACAATTGTTTGGCCAGCCAA
TAAAAGTCAATTGGGCATATGCAAGTACTCAAAGAGAGGATACATCAGGCCATTTTAATA
TTTTTGTTGGCGATCTTTGCCCGGAAGTAACAGATGCTGCTTTGTTTGCTTTTTTCGCTG
GATTTACCAGTTGCTCAGATGCTAGGGTAATGTGGGATCAGAAAACTGGACGATCCAGAG
GTTTTGGTTTTGTTTCTTTCAGAAATCAGCAGGACGCACAAAATGCCATAAATGAACTGA
ATGGGAAGTGGCTCGGCAACCGTCAAGTTCGTTGCAATTGGGCAACAAAGGGTGCTAATG
CTGGTGAAGAGAAACAAAATACAGACTCCAAGGGTATGATAGAGTTGACAAATGGTTCAT
CAGAAGGTGGAAAGGATAATGCAAATGAAGATGGTCCTGAAAACAACCCACAGTACACGA
CTGTTTATGTTGGCAATCTTCCTCATGATGTCAACAGCAATGATGTGCACAGATTTTTCC
ATTCACTTGGGGTTGGTTCAATTGAGGAGGTGCGTGTAACGCGTGATAAAGGTTTTGGCT
TTGTGCGTTACAGCACCCATGAAGAAGCTGCTCTAGCAATTCAGACTGGTAATGGACAAC
TTATTGGCGGTAGGCAGATCAAGTGTTCCTGGGGAAGCAAGCCAACTCCACCAGGGACAG
CATCCGCGCCCCTACCCCCTCCAGCACCAGCACCATTCAATCCTGGCATGTCGGCGACCG
ACCTCCTAGCCTACGAGCGCACCCTGGCGCTGAGCAAGATGGCAGCGAACCCGGCCCTGA
TGAGTCAGCACGCCGCCCTAAAGCAGGCTGCCGCCATGGGGATGGGCGCCGGAGCCAGCC
AGGCCATCTACGACGGCGGCTACCAGAGTGCCAACGCCGTCTTCTACTAGAGTGACCTGA
GTACCTGACCCCCCATGAAGCAGACCACCACCATTGCCTGCCTGCCTCTGTATGACCAAG
GAGGATGATGATGACCCCTCCACCCCCTTATACATATAGTAGATGAAGCCTTACCTGAAC
CTCTCCTTTTCTACCTTTGTTATTTGCCAATCTAGTAATCTTCTCTTCGCTGGATGCTGG
CTATATATATATATCTAGAACATATATATAATGTTTTTCTGCATTTTTAGAGATATGGAA
ACGACCTTTGGTATTTGGATGGTTCCCTCTGTTACTATCATCGTATCATGTCGGTGTCAT
ATTGTATTGCTCTATGCGCATTTTTTTTTT
>OS11T0623800-00 cdna chromosome:IRGSP-1.0:11:24387280:24390444:-1 gene:OS11G0623800 gene_biotype:protein_coding transcript_biotype:protein_coding
ATGGCAGCCATATTGGGTTCTTTAGTTGGATCATGTGCTAAGAAGTTGCAAGAGATCATT
ACAGATGAGGCAATTCTAATTCTAGGTGTGAGAAAAGAGCTTGAAGAACTACAGAGGAGA
GCAGACATCATAAAGTGTTCTCTTAATGATGCTGAGGCAAGGAGGATGGAAGACACAACA
GTTGAAATGTGGCTTGGACAGCTAAGAGATGTTATGTATGATGTTGATGATACCATTGAT
TTGGCCAGATTTAAAGGAAGCATGCTGCTATCTGATCATCCTTCAGCATCGTCAAGCTCA
ACCAAATCGACTTCTTGTGGAGGCCTTTCACTTTTGTCTTGCTTTTCTAATACTGGTACA
CGCCATGAGCTTGCTGTTAAGATTAAAAGCCTTAACAAAAAGATAAATAACATTGTAAAT
GACAAAGTATTCTTAGGACTTGAGAGTACACCATCCACTGGAAAAGATTCAGTAACACCA
CAGGAAAGAAGTTCCAAACTAGTGGAACCAAACCTTGTGGGAAGGGACGTGGTACATGCT
TGCAGAAAATTAGTGGATCTGGTCATTAAAAATAAGGAAAAGACGGCCGATATTGAAAAT
AAGGAAAAGAAGGCTGATATTGAACATAAGAAAAAGGAACCCTACAAGCTTGCTATTGTT
GGAACTGGCGGAATTGGTAAGACCACACTTGCTCAGAAAATATACAATGATAAGAAAGTG
GAAGGGAACTTCGACAAACGTATATGGGTTTGTGTTTCCAAAGAGTACCTTGGAACGTCT
CTATTGAGAGAAGTTCTTCGGGGTATGGGTGTGCAATATGGAGCAGATGAATCACTTGGT
GAGCTGCAAGTCAAGCTTATCTCAGCCGTTAGTGAGAAGAGTTTTCTCCTAGTGCTAGAT
GATGTGTGGCAATCTGACGTGTGGACTAATTTACTACGGATTCCACTGCATGCTGCATCA
ACAGGAGTAATTCTAGTAACTACTCGACTTGATATTGTCGCTCGGGAAATTGGGGCAGAT
CACACTCATCAAGTTGATTTGATGTCAGATGATGTAGGATGGGAGCTACTTTGGAAGAGT
ATGAACGTCATTGAAGAAAAACAAGTGCAAAATCTGCGTGATATAGGGATGGAGATTGTT
CGCAAGTGTTATGGCCTTCCCCTTGCAATAAAGGTTATTTCCCGAGTTCTAATCAGCAAA
GATAAATCAGAGAAGGAATGGAAAAAGATATTGAACAAAAATTCTTGGAAAACGAACAAT
TTTCCTAGTGAAATAATAGGTGCTTTGTATCTGAGTTACGATGAGTTGCCACAACATTTG
AAGCAATGTTTTCTTTATTGTGCTATATACCCCGAGAATTCAACAATTAACCGTGATGAT
ATTACCAGAATGTGGATAGCTGAAGGCTTTATAGATGAGCAGGAAAGCTCTACAGATGAA
CAGAAACACCAACTACTAGAAGATACAGCAGTAGAATATTACTATGAGCTGATCCACCGG
AACCTCCTTCAACCAGATGGTTCACATTTTGACCATATTAGATGCAAGATTCATGATCTC
TTAAGGCAGCTTGCTTTTCATTTATCAAGACAAGAGTGTTTTGTGGGAGATCCAGAAACA
CAAGGTGGTAACAAAATGAGTGTAGTGCGACGTATTTCAGTTGTGACAGGAAAGGACATG
GTGGTATTACCTAGGATGGATAAGGAGGAATATAAAGTAAGGACTTACAGAACTTCATAT
CACAAGTCACTGAAAGTTGATAGTTCACTTTTCAGGAGACTTAAATATCTCCGTGTTTTG
GATTTGACTAAATCATATGTACAAAGCATCCCAGATAGCATTGGAGATTTGATTCATTTG
CGTTTACTTGATCTTGATAGCACTGACATATCTTGTCTTCCAGAGTCCCTTGGTTCTCTT
AAAAACCTTCAAATACTGAATTTGCAATGGTGCGTTGCTTTGCACAGACTTCCTTTGGCG
ATCACTAAGCTGTGCAGTCTTAGACGGCTTGGTATTGATGGTACACCAATAAATGAGGTC
CCAATGGGGATAGGAGGATTGAAGTTCCTCAATGATTTAGAAGGATTTCCTATTGGTGGT
GGTGGTAATGATAATGCTAAAATACAAGATGGATGGAACTTGGAAGAGTTGCGTCCTCTT
CCGCATTTGAGGAAGCTTCAGATGATCAAATTGGAAAAGGCAGCTTCAGGCTGTAAAGAT
ACATTGCTAACAGACAAAGGGTATCTCAAAGTCTTAAGACTATGGTGCACTGAGCGTACA
AATGAACCATATTCAGAAAAAGATGTTAGTGACATAGAGAATATGTTTGAGAAGTTAATC
CCTCCATGCACTCTAGAAGATCTAGTTCTCACAAGATACTTTGGTCGAAAGTATCCAACA
TGGCTTGGTACTACCTATTTGTGCTCACTAGAATATCTGACTCTAAGATGGTGCAAATCA
TGTGTATGTCTTCCAACAATTGGGCAGTTGCACAACTTGAAATATCTAAGGATTGAGGGA
GCAATAGCAGTTACCAAGATTGGACCAGAATTTCTTGGCTGCAAGCTCAGAACCACAGAG
GAGGCAGTAGCATTCTCTAGGCTTGAATTGCTTACCTTTACAGATATGCCCAATTGGGAG
GAGTGGTCCTTTGTTGAAGACGATGATGAAGCAGCAGCAACAGCAGAGCCTGTAGCAAAT
GAAGGGGAGGCGAATGATGCTTCTGCAAAGCCGAAAGGGGAAGCCCCAGTTGGAAGGTTG
CAGCTGCTGCCATGTCTAAAGAAGTTACACCTTCGTAACTGCCCAAAACTGAGGGCTTTC
CCGCGACAGCTTGGGAAGGTGGCCACCAGCTTGAAGGTGCTCACAATAGGTGAAGCAAGA
TGCTTGAAAGTTGTGGAGGACTTCCCATTCCTTTCTGATAACCTTTCGATCATTGGATGT
AAAGGTCTGAAGAGGATCTCTAATCTTCCACAGCTGAGGGATCTGCGTGTAGCCCGTTGC
CCAAACTTGAGGTGTGTCAAGGAGTTTGGCTGTCTGCAGCAGCTGTGGCTGGGCGTGGGT
ATGCAAGACGTGTCTTCAGTATGGGTGGCCGGGCTCCAAGGACAACACCGGCAAGATCAT
GGAGATGATCTGGATGTCTACACATGGCAACTTCGTGTAGGCTGA
>OS03T0165400-01 cdna chromosome:IRGSP-1.0:3:3525115:3531350:-1 gene:OS03G0165400 gene_biotype:protein_coding transcript_biotype:protein_coding description:Beta-galactosidase 5 [Source:Uniprot/SWISSPROT;Acc:Q10RB4]
ACGGGGTTGAGAGAGAGAGAGAGAGAGAGAGAGAGAGAGAGAGAGAATGGCCATTATAAT
AGAGCCATAGGCCAAAAGCTCAACTGCACTGAGAGCAGCATCAGCAGCAGTTCACTGTCA
CTCTTCCCAAGAACGGGTGCCAAGGAATCCTAGAATCCAAGAAAGGCAGCAGCTGCTGCA
GCAAGAACAGCACAGGGGGAGAGGTGGTGGTGGTGGTGGTGGGGAAGAAGACCACACACA
TTCGGCTGGGTGGTGGTCTTCTTCTTCTGCTGCTGCTGCCGCTGTTGCCGCTTGTTGGAG
TGAGGAGAGTGGGTGAGTGATGGGGAGGGGGTGCCTGGCTGCGCTGCTCGGCGGCGCGGT
GGCGGTGGCCGTGCTGGTCGCCGTCGTCCACTGCGCGGTGACGTACGACAAGAAGGCGGT
GCTCGTCGACGGCCAGAGGAGGATTCTCTTCTCCGGATCCATACATTACCCGAGGAGCAC
ACCCGAAATGTGGGACGGGCTAATTGAGAAGGCTAAAGATGGAGGCTTGGATGTGATCCA
GACCTATGTCTTTTGGAATGGGCATGAACCAACTCCTGGAAATTACAATTTTGAAGGGAG
GTACGATCTGGTCAGGTTCATCAAGACTGTCCAGAAGGCTGGCATGTTTGTTCATCTCCG
CATCGGTCCCTACATTTGTGGAGAGTGGAATTTTGGTGGATTTCCAGTTTGGTTGAAGTA
TGTACCAGGCATCAGCTTCAGGACGGACAATGAACCTTTCAAGAATGCAATGCAGGGGTT
CACAGAGAAAATTGTGGGCATGATGAAGAGTGAAAACCTCTTTGCTTCACAAGGCGGTCC
TATTATCCTCTCTCAGATTGAGAACGAGTATGGGCCAGAAGGTAAAGAGTTTGGGGCTGC
CGGCAAGGCATATATCAACTGGGCGGCAAAGATGGCCGTGGGATTGGACACCGGTGTGCC
GTGGGTGATGTGCAAGGAGGATGACGCACCTGACCCAGTGATCAATGCATGCAATGGTTT
CTATTGTGACACATTTTCTCCTAACAAGCCTTACAAGCCTACGATGTGGACTGAAGCTTG
GAGTGGATGGTTTACTGAATTCGGAGGAACCATCCGTCAACGACCAGTTGAAGATCTCGC
ATTTGGTGTTGCTCGCTTCGTACAGAAGGGTGGTTCTTTTATCAACTACTACATGTATCA
TGGAGGAACGAATTTTGGTCGCACGGCTGGAGGTCCCTTTATCACCACGAGCTATGATTA
TGATGCTCCACTTGATGAATATGGACTTGCAAGGGAACCAAAGTTTGGGCACCTTAAAGA
ACTCCATAGAGCTGTTAAGTTATGTGAGCAGCCTTTGGTTTCTGCCGATCCAACTGTGAC
TACCCTTGGAAGTATGCAAGAGGCCCATGTGTTCCGATCTTCCTCTGGCTGTGCAGCTTT
CCTTGCAAACTACAATTCTAACTCGTATGCCAAAGTTATCTTCAACAATGAAAATTACAG
CCTTCCACCTTGGTCAATCAGCATCCTTCCTGATTGCAAAAATGTTGTTTTTAACACTGC
AACAGTTGGTGTTCAGACAAATCAAATGCAAATGTGGGCAGACGGGGCTTCTTCAATGAT
GTGGGAGAAGTATGATGAGGAGGTTGATTCATTGGCAGCTGCTCCATTGCTCACGTCAAC
TGGTCTACTTGAGCAGCTTAATGTCACAAGAGACACCAGTGATTACCTCTGGTACATTAC
GAGTGTGGAGGTAGACCCATCTGAGAAGTTTCTACAAGGTGGCACGCCTCTGTCACTCAC
TGTGCAGTCTGCTGGCCATGCGCTGCATGTCTTCATCAATGGGCAACTCCAAGGTTCTGC
CTATGGAACCAGGGAAGATCGGAAAATCTCATATAGTGGCAATGCTAACCTTCGTGCTGG
TACAAACAAAGTTGCACTGTTGAGTGTTGCTTGTGGACTGCCGAATGTCGGAGTGCATTA
TGAGACGTGGAACACTGGTGTTGTTGGTCCTGTTGTGATTCACGGGTTGGACGAAGGTTC
AAGAGATCTGACTTGGCAGACTTGGTCCTATCAGGTTGGCCTGAAAGGTGAACAGATGAA
TCTAAACTCCTTAGAAGGCTCAGGCTCAGTTGAATGGATGCAAGGATCATTGGTAGCACA
AAACCAACAACCGTTGGCATGGTATAGGGCATACTTTGATACTCCCAGTGGTGACGAGCC
ACTGGCTCTGGATATGGGCAGCATGGGTAAGGGTCAAATATGGATAAATGGGCAAAGCAT
TGGACGGTACTGGACAGCATATGCGGAAGGTGACTGCAAAGGTTGCCATTACACTGGGTC
ATACAGGGCACCCAAGTGTCAGGCAGGTTGTGGTCAGCCTACACAGCGCTGGTATCATGT
GCCAAGATCCTGGTTGCAACCAACTAGAAATCTGCTAGTGGTTTTTGAGGAACTTGGCGG
TGATTCTTCAAAGATTGCCCTTGCGAAGCGGACAGTCTCAGGTGTCTGTGCTGATGTATC
TGAATATCATCCAAATATCAAGAACTGGCAGATCGAGAGCTATGGGGAACCAGAGTTCCA
CACGGCAAAGGTGCATTTAAAATGTGCACCTGGGCAGACCATTTCTGCAATCAAATTTGC
TAGCTTTGGGACACCTCTTGGAACTTGCGGAACATTCCAGCAAGGGGAGTGCCATTCAAT
TAACTCAAACTCTGTTCTTGAAAAGAAATGCATTGGACTACAAAGATGTGTCGTCGCAAT
CTCTCCCAGCAACTTTGGTGGAGATCCCTGCCCGGAGGTGATGAAAAGGGTGGCGGTTGA
GGCGGTATGCTCTACCGCTGCATAGGGCAATTTCTTTGCCGAGACGAATTTAGAGATGGC
ACCAAACAGGTGGGCTTGTGCTTGATCAAAGCACACAGAAAGCGATGCAGAGTAGAGTTC
AACTGTAAAGTATCGACGCCACATAGCTGTGGCTGGAGGATTAGAGATCGATTCTAGCAT
TCACTCAGTCGAATTTCAGATTAGAGGATTCTAACTCTACTGCATCTCCATGAATTGTTC
AGAGTGACCAACTGCTAATTGAAGTTGGTCCTGGGATGGAGTGCAGGGAGAGTAAAGGCA
AAAGATTGGTGCATTCTTTTGCTCGCGTTAGTGTGCGTGTTGTGTTGTTTCATCTTTCTT
GAAAGGAAGAAAGATGCCGATGAATTGTGCATGTATCCCATATGAGGAATCGTTGATTGT
GCAGTGAGCATGATATGCTGCAGAACAATTGCTCGTGTCATATTCTGAAGTTCAGAAAAG
AGGTTGTC
>OS09T0508200-01 cdna chromosome:IRGSP-1.0:9:19693471:19695679:-1 gene:OS09G0508200 gene_biotype:protein_coding transcript_biotype:protein_coding
TTTCTCATCTTCTCTCTCTTTCTCTCTTACTCCAATCTGATCTCCATTGCTCACCTTCCT
AGTAGCTTAGCTGATCTCAATGGCGACAATGGCGAGCTCAGGAGCAGCAGCAGCAGCCAT
GGCCGTGTTCTTGGCAATGGCGCTGGTGTTGAGTGGCACTGAGGCCAGGTTCCTGTCCAA
CAACATCACTGTGGTTGGCTCTGTCTACTGTGATGCCTGCTCCAACAACACTTTCTCCAA
GCACAGCTTCTTCTTGAAGGGGGCCAGGGTGCTGATCCAGTGCAGCTTCAAGGTGAACTC
CACCATGGCCGAGGAGCTGTCCCTGGAGGCGGAGCGCACCACGGACCAGAACGGCGTGTA
CAAGCTCGACGTGCCGGCCGCCGGCGGCTTCGACTGCCGGGAGGGCCACGACCTCCGGTC
GGCGTGCCGCGCCACGCTCGTCCGGAGCTCCTCCGCCGCCTGCAACGTCCCGGGCCTCCG
GGGATCCACGCAGCACATCGCCCTCCGCTCCCGCGCCACCAACGCCTGCTTCCTCAACCT
CAACGCGCTCAACTTCCGCCCCGCCAAGCGCGACGCCGCGCTCTGCCACGGCGGCGATGG
CGCCGGCGCCGGCGGCGGCGCTGCGTTCGGCTCGTCGCTCTTCTTCTGGCCGTTCTTGCC
GCTCTTCTGGCCGCCGTACCGGCTCCCGGGCGGCGGCGGCGGGACGGTGTCGTTCCCGTG
GCCGTTCCCCGTGCCGGACTGGCTGGTGCCATTCCTGCGGCCGCCGTTCTTGCCATTCAC
GCTGTACCAGCCGGCGCCGGCGGGCTCCGCGCCGCCGCCGTTCTACCGCTTCCCGCCTTC
CCAAGAAGCATCACCATCTCAGCCTTAGACCTGAAAAAGTACAAAAAAAAAACTTGCCAA
GATTAATCCTAGATTCTTCATGTTTAGCAGCAAGAGAGGTTGTGTGATTGTGACATTGTT
GTAGGTGATGATTCTCCCTGCATCACACGTGTAGCTGGAGCTAGTTCAGGAATTGCCACC
GTGTTCATCGGGCTGATGAATATGTGGAAGTGATAATTATAATGTAGTGATGGCAACTTG
TTAGTAGT
>OS03T0229575-01 cdna chromosome:IRGSP-1.0:3:6863023:6871173:-1 gene:OS03G0229575 gene_biotype:protein_coding transcript_biotype:protein_coding
GAATCTTTCTCCCGTTCTCCTCCCCACATCGCCGGCACCGCGAACCACCGCGGCCACCGG
ATCGCGGCGCGGCGCGGCCGCCGACGAGCGAGGGCTCTCGACCGACCAGAACAGGGTTTC
AATCTTTGGATGCATGCGTGCTTTAGTCCATCATTGATGTCCCCAAGGTGCAAGGGATGA
TATCTGAAGAAAATATGAGGGGATGTTTCTAGAAGGTACTGTTGCTTTACTTACGCTCCA
ACCTAAACTTGTGAATAACAGGGCTTGAACTGAGTTATTTTATACTCCCTCCGTTTCATA
ATGTAAGACTTTCTAGCATTGCTTATATTCATTAACATCTATATGAATGTGGGCAATGCT
AGAAAGACTTGTATTATGAAACGGAGGAAGTACTGTATATGTACATAAACTGCAAAAATG
AGCTATAGCACAATGAAACCACATCTTGGATGTGTTTCCAGGATGTGGTTTGGTGTGATG
TGCTAATTCTTAAGGATTGTTCCTAGTGGTGGTGTCTGGATTTCCTACCCAAGTTGCTGA
CAACCAAGATGAGGATATGGTGATATGCTGATTGTCATCACCGATAGAGACAGGTTGTGC
TTCTGTTTCTGCGGACTTTAAATTTTGGCATTTTCCTTTTAAATGCCCGTCCATCATTAT
CCCGAATAAATTCCTGCATTTGGCGCCAGCATAAGGTTCTGAAGACACCTGATTGCTTTC
AATGCAATGCCACAGTGACTTAAATGTTCTGAAAATGTTAGAAAGCCAAGATCTGTACGG
CGGTGGTATTTACTATTGTCATCTTGAGCATGTGTCACATTGGATATGCAATAACTTCTG
TAATGGCACCAATACAATCAAAAGAATATGACCAACATGCTACCTGTAAAGAAAAATGTA
GTTTTTGCACAGGCCTTTGGTGGTACAAAAGTGTAGTTTTTGCACAGGCCTTTGGTGGTA
CAAACATTTTGAGAAATTCCAGAGAAAGGGAAGAGTGGTACTGTAACTTGGGTTGATGGT
TTGTTACTTCAGTTATTCAGCGGTCACTGTATAATTTCTTCACATATCATTGTTCAAAAT
TATGTAGCCTTGACTGATATCGAAGGGATAGGATGTGAGACCCCTTGTGCCCATTGGCAC
AAAATGCCAGCTATATGATCAAATGATAGGGGCAATGGTGGTCACACTTAACCAGATTTT
AGGAGCACCAAGCCCAGCTGGTAGTGGGGGCAATGGTGAGAGGAGCATTACACACATATA
CTCTCACCAGGCAGAATTGCCATATAAGTCCCAGCAGATGCATTCACCATTGGAACATAT
TCTGTTCATGCCTTGTCCTTTTTTAAAGAGTTATTGATTCTGCAAGATATTTGCAAATTG
AACTGATTCTGGTGTACCCACAACAACCTGTTTCTGATGTTAGTATCTTGTAGAGGTTGT
CAATGTATTTTTCAAGCCATGAAGTAGTATTTATTCATGTATTGAACTGTTGGCGATTGC
ATGTGATCTAATTGGCCATTACTGTATCATGAACACAGATGCAAAAAATGATAAGGTCAT
CCCTTGGAGGTCTACGGAAGATAAACCTCATCTGGAAGTAGGGTTAAAGTGTGTTTGTCA
TAACGTGCATCTGATCCTCTCTCATACTGCAGCGACGAGATTTAAAGGATTATGCTCCCT
CCAAAATGTTCGCAATTTGTCACTTTATCCGTTCAAAAGCAATGCTTTCTATATGCTCAA
GAACCAAGCTTCACAAAAGACATTTCCAATCCGGAGGGGCTCCTGTGGGGCGTGGTAAGT
TGCTGTAGTTCTGTTTGAGGCTAGACGTGCCCATGTCATAATCGATATGTCACATGAAGA
CTGCAGCTGTTTGATCTGAATCAGGTCCCAAGTTCAGTTTGTGGCCCCAAAGCAGTTCTT
ATTTTTCACCTTTAGCTGACTTTACACATTGGTAAAAAAAATTCTTGTCGTTACTTGTGA
AAAAAAATAATGATTGAACATCTGATGCTGGACCTAAGATTAATTGAACATTTAGAATGG
AAAACCATGTTTTCGTCTGCAGAAATGGACCAATGTAGGCTTTGAGGGTGGGCCATGGTG
GTCTGGTCTGCGGAGATGGTCCTCAGATTTGGTTTTGGTTTTAGGCTGCTGCGTAATTGT
GATGGCCCAATTGCTCACCAGATATGAATTGCAACCTAACAAACATGTAGAATTGTGCAC
AGGAAGTGACTGAAATGTGCTTCTTTTTTTGTAACAGTTGCACAGGGCGTCGACAGTAAA
AGCCGGCCAGGAGGATAATCAGGGTGCCCACAACAGCAGCAGTAGTACTCCGTACGTCTC
TTTACCTCCTCTAATATTATCTGCGCGGCTTCTTTCTCTGTTTGCTTCGCTAGGTGACAA
ACTAGTAGGAGTAGATGCTATTGCATTTCTCCAATCTTTTCTTCTTTTTTTCCCCTCTCG
CTTGTTAATCTTCTTGTCTGACATTGCTAGTCGTTATGCGTGCAAAGCTATGGCCTACGG
GCTATGTTGGCCTTC
>OS08T0441400-01 cdna chromosome:IRGSP-1.0:8:21500904:21505157:1 gene:OS08G0441400 gene_biotype:protein_coding transcript_biotype:protein_coding
GCAAACAAATCCAACCCCCCACCACCGCGGCCGATGTCCACCCTCTCCCCGGACGGCGAC
TCCGACTACGGCGGCGGCGGCGGCGGCGGCGAAGCAGCCGGAGCAGTGATGGCCGACGTC
CTCTCCAAGGGCCGGGAAGCCTGCTACAAGGCCCGGGACGCCTTCTACACGTGCGTGGAG
AAGCACGCGGACAAGAAGCCCACCGAGATCGCCACCATGGGGCTCCTCTACCCCGCCGAC
TGCAAGAAGTCCCGCGCCAACTTCGTCAACAGCTGCCGCCCCTCCTGGGTGAAGCACTTC
GACCGGCAGTACTCCGCCAAGAAGCGGGTGCAGCGGCTGCTCGACGGCGGCGACGACCGC
CGGGGCCCCATCTCGCTCCCCCAGCCGTACACGTTCAAGCAATAGGGAGAAGCTTGTCAA
AGACTCGAAATGCTTTCATAATCAATGGAAATGGAGATGTTGGTTATGACTGGGCTGGTA
GTTTGTTTATGTGTATATAAGAATATAATAATAGTGTTTATAGTTCTGTAAATTGGGTTC
TTGAAAGTATATCACTTGATAGTTGTAATCATGTATTTGTATTTATGTGAAATTCACACA
CATAGGAACAATTTGATTTGAG
>OS04T0272700-03 cdna chromosome:IRGSP-1.0:4:11450659:11452838:1 gene:OS04G0272700 gene_biotype:protein_coding transcript_biotype:protein_coding
ACTGCTGCAGTTCGGTGATGAGCGTATTGGGGCAGCGCCGCCCCTCTGCTGCTCCGCTGG
CCCCTTGGAGCTCGAGTCCGCACGGATCCCTTCGTCTCTCCGCCCCCCTCGCGCGGATCC
GCCGTCGGCGCCTGGATTCCACCGTCTCTCCACCCTTCTCTCGCGCAGATCCGACGGGAG
GGGTGGATCCGGTAGCCTCCCCTACGGTGACGACGACGATGGGTGGACGCTACCTCCATC
GCTCCATCTGCCAGCGACGGACATCCTTGATTCGCCGTCAACCCCAGCCACTGCCGCCCA
GTATCCTGAGGGAAGGCTTCATATTTGCTAAGTGAGTTGCGTTTTTTTATGTGTGCTATT
GAATTGAAGTGAGCAAATATTGCTGTCGCACATACAGGTTGAGTACAATGATAACCTGGA
ATCGACATTGATTGGAGGTGGCTTGGCACCCTAGAGGAAAAACCTTGTGATTTGTATTTT
TTTTGTGTGCTTCTATTATTTCTATATGTATGTCTTGCCTGAGAAATCTGTAAAATCGTG
ATCGGGTGAGCGCTAAAAATAGTGGAAGAAAGAAGAAAAGGAAAACGGAATAGCAAGAGC
AGGACTCCTGGTCGCAGTTGGGGCAAACCGGAGTAGGAGTGGGGGTGCACCTGGGCTTGT
GGGCTTGTGGTGCACCTGGACTTGTGGCTCTATGGGCTTGTGGCTTGGACCTGGACTTGT
GGGTTTGTGGAACACCTGGACTTGTGGCTCTATGGGCTTGTGGCTTGGACCTGGACTTGT
GGGTTTGTGGAACACCTGGACTTGTGGAGGTGCACCTGGACTTGTGGCTCTATGGGCTTG
TGGCTTGGACCTGGACTTGTGGGTTTGTGGAACACCTGGACTTGTGGGCGCACCTGGACT
TGTAGCTTTATGGGCTTGTGGCTTGGACTTCTGGCCTGGCCTACTGGGCTGGCGCTAGAG
AAAAGTGAAAAACCGAACAAAATCGGATCCGTGAAAAAAGCATGTACGGGCGAAAAAAAT
TACGCACGGACGAAAAAATTGGTGACTAAAGGAAAAATCCGAATATTTATATTAGTT
>OS08T0559900-01 cdna chromosome:IRGSP-1.0:8:28014059:28019958:1 gene:OS08G0559900 gene_biotype:protein_coding transcript_biotype:protein_coding
ACTTCACGTCTTCACCGCCAGAAACCGACGGCCGCCGCCGCCGCCGCCGCATCTGCATGG
CCGCCGCCGCCTCTCCTCCTGTCCCGTCCAAAGTCGACGCCTCGTCTCGGCCCGACCGCT
CCCCCAGGCCGCAGAGCTTGGAAATCTCATGGGATTCACAAGCAGCGTTATGCAAGCGTG
CAGAGAGTTGCGAGTTGGAGGCAGAAGTACCCTCTATCAATCCTACTTTGCTTCCAGTTC
TCGAGGATTTACTTATAGAATTATATGCAATATTGCGTCCAAAGCCTGATGACTATGAGC
AACGGCATTTGATGATCGATGTCTTCAACAAAATAGCAGAAGAGATATATGGTAAAAAGA
AGGGGTTTCCAGTTGTGGAAGCATTTGGATCGTTCACAATGGATCTATTTACTTCCAAAA
GTGACCTTGACCTCTCTGTCAACTTTAATGCTGATTTTCATAGTCAATTTGCTCGCAAGG
ACAAGATTTCTGTTATTCGGAACCTCGCAAAAGTTCTATATGCTCATCAGAGGAATGGCC
GTTGTCATGGGGTTTTACCTGTTGTAACTGCTAAAGTTCCTGTACTGAAGGTTATTGATA
AGGGAACTGGGGTTGAGTGTGATATTTCAGTTGAGAACAAAGATGGCATGTCAAGATCAA
TGATATTTAAACTTATTTCATCCATTGATGAAAGATTTCAGATACTATGTTATCTGATGA
AATTCTGGGCAAAGGCACATGATGTTAATTGCCCCAGAGATCGAACAATGAGCTCAATGG
CGATTATCTCTTTAGTTGCTTTCCATTTACAGACCCGGCGACCTCCAATCTTACCTGCAT
TTTCTGCCTTGTTGAAAGATGGTCCAGACTTTCCAAGTATTCAGAGAAATGTCTCACTAG
TTGAGGGGTTTGGGAGCAGAAATAAAGAATCAGTTGCCGAGCTTTTTGTGTCACTTATGA
GTAAACTACTATCAGTGGAGGGTTTATGGGAGCAAGGGCTCTGTGCTAGCAATTTTGAAG
GGTCATGGATCTTTAAGACCTGGGAAAGAGGAGTTGGTAACTTGAGTGTTGAGGACTTCT
TGGACCGGTCACAGAATTTTGCCAGAGCAGTAGGCAAGGAGGAGATGCAGAAAATCAGCG
AATGCATAAGGGTCGCTGTTTTGAATTTGAACAATTTCTTTAGGGGTAAAATTGATGCAC
CAAAGCTGAAGAACCTTTTGTTTGAGCCGCCTCATCAGGATGAGCTGATCAGTAATCCCA
GTCTAAAGCGTCCTAAGAGGAAGGACCACCCAACGCATGGCCCAGAAAGCAACCCACAGC
AGCAAAAGAAAGCGAAGCATATTATTGGCCCAGAAAGCAACCAGAAGCAGCAAAAGAAAG
TGAAGCATACTGTAAACCCTGGACCGGCCGCTAGTAGATCTGCCACTAATTTACACCGTC
CTACCGCATTTGTGCCTCAAATACGGCCCATCCAACCAATTAATCAGGTTTCCCACATAC
CTCAACCTTTGGTTGACCCTATGTTTGCTTATGGGTTACCACCACAACAGCATCTACATT
CAGCTCCCCTTTATTGTCAGGGGTTACTAGGTCAACAGCAGGGTAATTTCATCCACCTGA
ATCCTGGAATCCAACCGCAGCAGCAAGCCCAACATATGTTTGTCCCTTTACTAGAACAGC
AACCTGTGATCAATGGTTTTCACCCCTATGATTTCCATTTGGCCCAGCTAATTCAGCATA
ACGAGAATATAGCGTTACAAAGGAATATAGCTTATGGAACCTATCCATATTACAGGAGAT
GACAGTTGCAGTATGAGAATGTAGCTAGGTAATGTTTCTGAGATAGGAAGTTCACACCGT
CGCCATGTACCCTGGTGCAAATCAATTCGTTGATTTGTTGTAAAATTTAGTTGTGTGTTG
TCATATATGTGCTGGGGAAGAAATTAAGTAGAGAGGCAGATTTTGCATAGCTATCAAAAG
TTCTGGCAAAACCATGCTGCTGACTCTGCCACCTAGTTTTGTCACCGCAGATTGTGAGCT
CTCATTTTTCCTTGTGCAAGTGGGGGTAAGAAGAATTCACGATTGTCATGGATCAAGATT
GAGAGGTGTGCTGCAAAGCTTGCTGTTGAAAATTCTGTCAGTCATGCAAGATTGATGGAT
GCTGATGATGAATCACTTGGTGTACTAGCTTATATATAATAGTAAAAATATCCAGCAAGA
CCAACAAGAAGCAACTGCATTGCATCAGCATGTTATTCCTCTGCTAAGCATCCACCACTG
CAGAGCAACCTCATGGACAAGAAATGGCAACATCTGCACTGCTGCTGGTGATAGGTATGG
ATGAGCTGTTCCAGGTTTGTTGGGTATCAGCTGATAAACTGGGACTGTTCCAGGTTTGTT
GGTATCAGCAAAAACTGGAGCTGCCGCCCATGGTAATCTCAATTCTGGTGTTGCTGATGA
CCACATAACCTGATAAGATGGAAACTGCATGCAACTCACATAGCCCGGAACAAGATGCTT
TCCATCATCACTCGTGTTTTGCCTGATGCGATGGAAATACCCAGACAAGGTGAGCTTTTG
CACGAAAATGACATGAAAAATAATATGCCTCCCTTTTCCTTGCTTGCACTGTACATACCT
GAAGCATATGATGTACCAGTACGATGGGATAGTGAACAGTATGCCGTTCTGTTTTTTGCC
ATGG
>OS02T0721800-01 cdna chromosome:IRGSP-1.0:2:29950718:29956811:-1 gene:OS02G0721800 gene_biotype:protein_coding transcript_biotype:protein_coding
ATGGAAGCGTAAGCGCGAGGAGAGAGCGGATCAAACAAACGAAACAAAACAAACGCTCGC
ACCGAACTCGAATTTCCTCCGCGTTGCCCTCGCCCTCGCCCTCGCCGCCTCGAATCCTCC
CTCGCCGCCGGGGGTATCCCCCGTTGGCCCGCCTCTCCGATCCGAGCCTGATCGGAGGAG
TCCCGCGCCGCCGCAGCTGGTGGATGCGTGCGTGCCGCTAGCTGCAGATCTCCTCCTCTC
CCGGCGACGAGCGTCTAGGCCCGTGTGGTTGTGACTAAGTATCGGATCAGCGATCTTTGA
GAAAAATACAGAGTGAGAAGTCTGATCGTCTGAGGGTGCATTTGTGGAGAATGTCAGAGA
GCAATGTCGACGGCATCGAAATATCAGCTAGTAACGATGAGAGGAGGGACAGAGGGGACG
CTGAGATTTCGGAGGATGAGCCAAGGCAGACGAGGATACGGTCGTTGAAGAAGAAGGCGC
TGCATGCATCTACGAGGCTGACGCATTCGCTGAAGAAGAGAGGGAAGAGGAAAGTGGGCT
GCAGAGTGCCGAAGATCACGATAGAGGATGTCAGGGACGCGGAGGAGGAGCAGGCTGTCA
GCTCTTTTCGAGAGGTTTTGTTTGCCAGGGACATGCTGCCTGAGAGGCATGACGATTATC
ACACGATGCTTAGATTCTTGAAAGCTAGGAAATTTGATGTTGAAAAGGCAGCACATATGT
GGGCTGACATGCTGCACTGGAGGAAGGATTTCGGGACTGACACAATTTTGGAAGATTTTG
AATTTCATGAGCTAGAGGAGGTGCTGCAGTATTATCCCCATGGTTATCATGGTGTTGACA
AGGAAGGAAGGCCCGTCTATATCGAGTTGCTTGGGAAAGTTGAACCCAGTAAGCTTGTAC
AAATTACAACAGTGGAACGCTATATTAAATATCATGTACAGGAATTTGAGAGAGCATTCC
GAGAGAAGTTTCCTGCATGCTCAATTGCTGCTAAAAAGCATATTGATACGACAACTACAA
TACTGGATGTCCACGGTGTGGGTTGGAAGAACTTTAGCAAGATCGCAAGGGATTTGGTGC
GCTGTATGCAGAAAATAGATGGTGATTATTATCCTGAGACACTACATCAAATGTTCATTG
TAAATGCGGGGCCTGGTTTTAAACTGATCTGGAGTACTGTGAAGGGACTTCTTGACCCCA
AAACCTCGTCTAAAATCCATGTTCTAGGAACAAAATACCAACACAGACTTCTTGAAGCTA
TTGACTCAAGCCAACTACCAGAGTTTCTTGGTGGTTCTTGCACGTGCTCTAGCCAGGGAG
GATGCCTGCGATCCAACAAAGGCCCCTGGAGTGATCCTTTAATTATGAAGCTTGTACATT
GCATGGAATCATCTGCGTTGAAGGACATTGGCCAAGTATCTGATATAGAAGAAGCAATTA
CAGGCTCTGTAAGATTGCGTGCTCTCAAGTTACCAGAAAGAATTAGTTATACATCAAATG
CTGAATCTGGTTCAGATGTTGATGATCTTGGATCTCCTATAGGACAGGAAGATTTTGAGT
ATCATAGTTTGGCTCCAGTTCATGAGGAGGCCAGGGAGTCAGGATCAACATGCAGTGGTT
CTGATGATAAAGTTGTTGAGACGAATACAAGATACAACCCTCCTGGAAATGGATCGGGAC
AGTACAGCGCAAGACAAAATCCCTCAATAAACAGAGTTTCGCCTGAGCCAGCAGGTCACG
TCCCAAATGATGGTGAAGGAAATGCAGATCATGGGATCTTGAAATATATTTCTAAAAAAG
TTCTCGGTGTAATTCTTGAAGTACTCTCTTTTTTGCGTATTTTCATCCGTCATCGACAAC
AGTTGGAAAATGTCCCCCAGCATACTACAACAGTGCACAGTAATCAGGCAGATCTTCAGA
TAATTAAGGAAGATCGTGTAAATCCTTGTCTAGAGCGTCTTGAAAGACTTGAGACAATGT
TTAATCAGCTCAGCAGAAAGCCTCCAGAGATTCCACAGGATAAGGATCGTGCTATACAGG
ATTCTTTTGACAGGATAAAGTGCATTGAATTTGATCTGGAGAAGACAAAGAAGGTATTGC
ATGCAACAGTGATTAGACAAATGCAGATGGCTGAGACATTGGAAGCTGTAAAGGAGTCCG
ATCTTAGGAGAAGAAAATTTTGTACATAATAAACTTAGCAGCAATGTACAGGAACAAGAA
AAGAAGAGTCGACGACTTACTAATGCCGGCATTCCAACATAAAACTAAACTTCATTGCTT
TGTACATGGTTACCCTTTTCTCACTTTTTTTTTGGTCTATCAAAAAACCGAGCAAATCTT
ACTCTGAATAAGTACAGAGTGGTGACCCGAGGCAAACTGAGAAGATAGTCAAGAAAGACC
GTGCTGGAAGTCACTTAACATAGTCCAGCTTATAATAGTCCAAAAGGGATATTCTAAAAG
AGCCAATGCACAGCTTATTTATGTTCCATCGAGCCTCCTGATCTGCTGTATGCATCTCAT
CAATGCCTTGTGCATTTTTCATTTTCAGAACAGTTTGAGGCAATGGGCCGGAATTCATAG
TTCTTCATACCCTTTTTTTGGTTGATATGGTCAATACATGATCAGGTTTTTCATTGCTTT
GCCTCCCTTCAAATGTAAAGTGTAAATATATGACTGCACTGCTTGCTGCTGCAAGATACT
TATACCAGATTGACATGGTGAAACGGCCAATAAATGCCAAAATTTACCGTTC
>OS08T0517700-01 cdna chromosome:IRGSP-1.0:8:25695174:25699581:1 gene:OS08G0517700 gene_biotype:protein_coding transcript_biotype:protein_coding
AGCTCCCGCGCGCGCTGTTCCGGCCGCCGCCGAGCTGGTCGGAGTCGGAGGCGACCGCCG
ATAGCCCTGCCGGCGAGAGATCGATCGATCGGCGTCGCCGATCCGACATATCCAATGGTT
GAGTCGGGGAGCGAGGCGGCGGCGGCGACGGCGGCGGCGGTGCTGACGGCGCCGCTGTCC
CTGGAGGGCGGCCTCGCGGCGGAGCTCCGGCCGGCGAACCTCGTGCAGCGCGTGCTCAGC
CTCTTCCGCAACGTCCGACCCGGCTCCGATCTCTCTCACTTTCAGCTGCCTGCTACGTTC
AACCTGCCGAAGTCGCAGCTCCAGTTATACGGCGAGGGAGTGTACTGCGTCGGAAAAGAC
TACCTGCGGCGGTGCGCGAAGGGGAGCGACGCCGTCGAGCGGTTCGCGGCGGTCGTCGGC
TGGAGCATCTCGACGACGAGGCCTCCCATCTTCGGCTTCGCGCCGTACAACCCCGTTCTT
GGAGAGACCCACCATGTCTCCAGCGGATCACTCCATGTTCTTCTCGAGCAGGTGTCTCAT
CGTCCTCCGGTCTCTGCACTGCATGCCACTGACGATGACGGTGAGATCGAGCTCGTCTGG
TGCCAAAACCCAATCCCGAAATTCCACGGCACAAGCGTGGAAGCGACAGTGAAAGGCATG
AGGCACGTCAAGCTTCTGAAATTCAGCGAGAATTACGAGATCGACTGCCCAAACCTGCTC
ATCAGGTTGCTGCCTGCTCCATCAGCGGAGTGGTCTGGGACAGTCAGGATCGTCTGCAAG
GAGTCCGAGCTCGAAGCAGAGTTGATCTACTACAGGAGCAACGCTTTCCTGGGACTAGGT
GGCGATCCAAGATGTGTTAAGGGTAAGATATTCAGCTCAAGATCAGGAGAGATCATCTGC
GAGATTGATGGACATTGGGATCGGATCGTGTCGGCGAAGGATGCGAAGACCGGGAAGGTG
TCGGTTCTGTACGATGCTGAATCCGCCATTGCTGACCTCAAGACACCTGTGGTCAGAAAC
CAAGAGGGCGTGTCACCTTCAGAATCTGTGGTGGTTTGGGGCGAGGTGAGCGATGCCATC
CTGAAGAAAGACTGGGAGAGATCTAGTCAGGCGAAGCGACGAGTGGAGGACACGGCGAGG
AGGCTAGACAGAGAGAGGAACGACAAGGGAGAGGTCTGGATTCCCAAGCATTTCTCGCTG
TCTCAGGACAAGAACGGCAGCTGGGAATGCTCGCCGCTGGAGAAATCTGTGCCTCCAGCT
CCGATCATTGTCCCCTCATGACTGTAGATTACATGTAACAGATGATCCTATATATACTAT
ATAAATCTATAACATAGCTGATGATTTGATTTT
>OS01T0300200-03 cdna chromosome:IRGSP-1.0:1:10999527:11003597:-1 gene:OS01G0300200 gene_biotype:protein_coding transcript_biotype:protein_coding gene_symbol:ACLB-1 description:ATP-citrate synthase beta chain protein 1 [Source:Uniprot/SWISSPROT;Acc:Q93VT8]
AACTTATTAGTTATGCACGTGCCAACAACAAGGTAATCATTGGACCAGCAACAGTTGGAG
GAATCCAAGCTGGTGCTTTCAAGATTGGTGATACTGCTGGAACCATTGACAACATTATTC
AATGCAAGCTTTACAGGCCTGGATCTGTTGGCTTTGTTTCTAAATCGGGTGGCATGTCAA
ATGAGATGTACAACACCATTGCCAGAGTGACAGATGGTATTTATGAAGGAATTGCAATTG
GAGGGGATGTTTTCCCTGGCTCAACTCTGTCAGACCACATCCTGCGTTTCAACAACATAC
CTCAGGTCAAAATGATGGTTGTTCTTGGGGAGCTTGGAGGAAAAGATGAGTATTCTCTTG
TTGAAGCCCTGAAACAAGGAAAGGTTCAGAAACCTGTTGTTGCATGGGTTAGTGGGACAT
GCGCTCGTCTATTCAAGTCTGAAGTGCAGTTTGGCCATGCTGGTGCGAAAAGTGGTGGTG
AGTTGGAATCAGCACAAGCTAAGAACCAGGCACTAAAAGATGCCGGGGCAGTTGTCCCTA
CTTCATATGAAGCTCTTGAAACTGCGATCAAGGAGACATTTGAGAAACTGGTTGAGGACG
GAAAGATCTCTCCTGTTACTGAGATTACACCACCTCCTATTCCAGAGGATCTTAAAACCG
CAATTAAGAGTGGGAAGGTCCGAGCTCCCACACACATTATCTCCACTATCTCGGATGACA
GAGGCGAGGAACCCTGCTATGCTGGTGTCCCCATGTCTACAATTATTGAACAGGGTTATG
GAGTTGGTGACGTTATTTCGCTTTTGTGGTTCAAGCGCAGTCTTCCTCGTTACTGCACTC
AGTTTATTGAGATGTGCATCATGCTTTGCGCTGATCATGGTCCTTGTGTATCCGGTGCTC
ACAATTCTATAGTTACTGCTAGGGCTGGAAAGGACCTTGTTTCCAGCTTGGTATCTGGTT
TATTGACAATTGGCCCCCGTTTTGGTGGTGCAATTGATGATGCTGCCCGGTACTTCAAAG
ATGCATATGATAGAAATCTCACACCTTATGAGTTCGTTGAGGGTATGAAAAAGAAGGGAA
TCCGTGTCCCTGGGATTGGTCACAGGATCAAGAGCAGAGACAACAGAGATAAGAGAGTGC
AGCTTCTACAGAAATATGCCCACACACATTTCCCTTCTGTCAAATACATGGAGTATGCTG
TCCAGGTTGAGACCTACACCCTGTCAAAAGCCAACAATTTGGTTCTGAACGTCGATGGTG
CGATTGGGTCGCTTTTCTTGGATCTTCTTTCTGGCAGTGGAATGTTCAGCAAACAAGAAA
TCGATGAGATTGTTGAGATTGGTTACCTTAATGGACTCTTTGTGCTTGCGCGTTCAATTG
GTCTCATCGGGCACACCTTTGACCAGAAGAGGCTCAAGCAACCACTCTACCGCCACCCAT
GGGAGGATGTCCTCTACACCAAGTGAAGACTCGGTTGTTCTTAATATTACCTAGATATTC
CAGCTTTGTACACACTTCAAAAGGTCAAGCGAAATTGCATAAAAGTGAACGCCGATGAAA
CTAGGGGGAGAAGAATGGGGTCACCGGTGACCGCTGTTGTTGCGTGTTTCAAGTTAGTTG
CAAATTGAGATCTGTTCCTGATTTTTGTCAAAGCAAGAACCATTAGGACAACATGGGGGA
TATTGGAAATTTACTGTATCATCGTGTACTATCGATTCTCTCAACGAAAAAAAAAATCTA
GTCTG
>OS01T0696000-02 cdna chromosome:IRGSP-1.0:1:28798884:28803859:1 gene:OS01G0696000 gene_biotype:protein_coding transcript_biotype:protein_coding
CCAAGCCCATCTGGACGCTCACCGGAGATGGCCTTCGCCGTCGCGCCGCCGGTAGCGCCG
CCTCCACCTTCTCCCGCGGCGGCATGGGGGAGGCGCCGCGCGAGGGCAACTCCTCCGCGG
TTCGCGCTGGCGGCATCTACCAGAGACGGCGACCCGGCCCCGCCGACGTTCGAGCGGCTG
CGGGAGCAGCTCCTACAGCTCCACGCAGAAGCCGACCTCACCCAATCCAAAGCAAATAGC
ACGAGGGTAAGGCTTGTGCGGTTGACTGAGGCTGCTGAGAATCTTAAGAAAAGAGCTGCG
GTCAGCATCCGAATGGGCAAAGAGAATGAGGCAGTGGATTTACTTGTGCAAAAGAAGAAG
CTGACCAAAGCTCTTGAAAGCATAAAACAGCGCATTGAGGTGCTTGATAAGCTTTCCATG
AAAATCAGTGAGGCAATTTCAGTGAAGCAGAACATGTTAATTGAACATGCATTGCATCCA
GGGATGTCTAATGGCAAAGAATCCAATGACAACATAAGAGTTTTCTCTAGTAAAGTTGGT
GATGAGGCTGATGAGACTACTAGCTCTCCTGCGAAATCATCTGAAAAGGCATTTGATCTG
CAACATGTGGTGCATTCAGGCATGACTGGCCAGTTGGAGCAAAGTGAACTTCAGACGTCC
GATAGCTTCTCATTTTCCAGTGATCTTGAATCACCAAACAGCATAACTAACCATTCTTCT
TATGATGCTTTTCTAGACCATATTGGTTTTCAGCTGGATTCATTAGAATGTGAAATTGAA
CAATATATCAGTTCCCAACTAGCAGAACAGGTGGACATTCAGAAGCCAATAAATGCCAAG
TGGCAAAAATTGTCTGACGTATTGAAGCTTGTAACTGAAACTAGAGAAAGGATTGCAAAG
ATTGTGGATAATACAGTAAAGGAGGCTGGATCTGAGGACTGAGGTCATAGCGAAGTATAT
AAAGCAATGTATTGATGACATCAAACCCTGTTTCTTTTATTTGTAACATGGTATATGGTT
TCATGGAAAATTTGTGCAATACCTTACAGAAGCATCATGGTCTAGGTCTGCAGCCAGTGG
CTCATTGTCCATTTTCTTCTGGAGGATCCATTTTGTAGTTTTTCGGTTCCTTCTATCCAT
CCTTAGATCTGTTAGGAACAGGAAGGCCTTGGCAACTGCCAAAGTGCTCACTAACAAACA
CACTGTTGCAGAGAGCCTTCCTGCTGGTGTTGAGAAGCCATAATCCCCATATCCAACTGT
TGTCACAGAAATGACTGATAAATAGAAGCTATCAATCCAATTTAGACCCTCCACCTCATG
CACTATGATTGTACAAATTGAGATGGTGCCTACAACAACCCCTAACGCAAGTAGTACTTT
CATCCTCCCTCTTGATCTTTTCTTTTCAGCATCAATCATATAGGTGTCAAATACCCTATT
AAGCTTGTTATCATCCATTGTGCTAAGTAAGACTGTTCTCTGCTTGTCAAGTACATTTGT
CAACAGCTCATTTAGCACAATGTCAACAAAGCGAACACCGATTAGTAGAAACAAGCATGT
GAACACCTTTGTGAAGGTAGTGCAAGGGACTATGTCACCGTATCCTATGGTGCACAAGCT
TATGATGGTGAAGTAAAGGCCATCAACTAACTTCAGTGTGGACCTCCCCTTGAAGCCTTC
AACATTTGTGATGTATACAAGGACTCCTATTGAGATGTACAAGATGACGCTAACGATAGC
CTGCCTTGCAAATGATGGTACGTGTTGTGCAGCATGGCTTTGCTCATTGAACTCATCTGC
ACAGGGAGTTTCTTTGATTGATGTGAACATAGAAGGAGAAGAATGCACCCGCTGGAAATT
TTGTGCGGTAACTATATTGCCATTTCCGCTAGTATGTAACGGATGATTGGGAGTATTGGG
GTTACCTTTGCTATTTGTACTTGGGTGAAAGGAAGTCACGAACCTGTTTGGGACATCGGA
GGATTTTCTTCTGTCTTGTCTTGAAGAGTATACTTGATCACGGTGGACTACAGGCAGCAG
GTGCTCTTCCATGGTAGACATGTTAGATCTTGGATTCATCAGCTCACAGCTTGCAGTTCT
CAGGACTGTACTCATCAATTTATATCCATGGCAGTTCTGCTGTGATCTCGGTGATGGAAT
TGGTAACCACGAGATGGTCGTCAATCAAGGATGTACACTTACCTGCTCTTTCTGGGTTGA
AAGGAGTGTATCAAATCTCAAAACATATCTTTCTTATTTATTGCAACATTTATATCACGT
AGTTTCCAGTATATTGCATAGTAGCTGATACAAGAGGCAATTGATGAAAGGGAAGGAAAA
GACGGATATCAAGATTAACAATGGCTTGTTAGCATTCTGATTTTGCAAGTTGGCCTTCCC
TTCTCTGGGATGATCCATTGACATAAAGGCAATGCCATATTCTCCAGGACTCTGTTCTAC
AACAGGGGTTGCCTTTTTCTGGATGGGAACATGTCAGTTTCTTGCGGCTATGAGATCTTA
TTGCCGGTGAGGGAGGTAAATGCTGCGCCGACGGAAAGGTTCTCAAGCTGGGGATCCCTG
TTTCCGTGTCATCTATGTATCTTCGAGCTGTCTTTTTCTGACGGATCTTGACTGGAGTAT
CTTGTCCCTGATGATCAGTCTCTGCGTGACACTCTGAAGAAAAGGCTGTGCAGATGAAAA
CTGTAAGACCTTGCCTAGAGGCTAGAATATAACCGAGCACTGGAGTATTTTAGAGAACCG
GGCAAGCAAGCATTCTTCAGCCTTCCAGCTTCCTGGCATAAATGTTGATGAATTTGTCGC
CATGAATATCTATTAGCCCCTAACAAACTTATCTAGCTTGATCATCTATCTCGTTGATTA
AGACACAGTTTCCACCTGGGGACCGTGTGATCGACGGAGTCCTGAAATTTGTTACTGAAG
CAGTCAAGCAGAGGATGTAATACTGTGCTGTAACCAGATCTTCACGTTGTTCGCTAGACC
GGCAAACCGGCATTACTACATATGGTCTGATTGGAATTTG
>OS06T0650900-02 cdna chromosome:IRGSP-1.0:6:26646375:26647793:-1 gene:OS06G0650900 gene_biotype:protein_coding transcript_biotype:protein_coding
ATTCTCACGCACCACCCGCGCGCCCCGCTTGATCGGAGAGGAGGGGGTTTATATTGATTT
TTGCGATCACTGCATACGTCGTCTTCTTTGCGGATTTGAGACCGAGGATCGATGGCGGCC
GGAGGGATGCTGTGCGTGTCGTCGTCGCCGACGGCGTCGGCGTCGGTGGCGAGGGGGCGG
CGGCAGCGGCGGAGGAGCGTCGAGGTGAGGTGCAGCTCCGTGGCGGCCGCCGGGCCGGGG
GGCCCCGTGGAGGATCACTACCGGACTCTGCGGCTGCCGCCGGGGGCCACCAAGGGCGAG
GTCAAGAGGGCCTTCCGCCGCCTCGCGCTCACGTATCATCCAGACGTTTCAAAGGAGAGC
GATAGCGGCGTCCATTTCCAGCGGATCAACGTGGCCTACCAGATGGTGATGGGCAACATG
AGGGAGGCCGAGGAGAGGCTGGAGTACTGGAGGCTCAAGTACGGCCTCGACGACGAGGAC
CTGGACAAGTACAGGAACCACCTCAACGACGAAGACGACGATGAATGGTTCGACGTCTAA
TCTGAGGATCGTGAATCGCTGCCTGGACTGACGGGATCAACGAGCACAGATGCAAACCAT
CTCGTTGATCTCCATCATTGATACTAGAAATTTAATCTTGTTTATAGCACTGAAAAATCT
GTTCATTTGTATGTATGCCTGTATGTAGAACAGTAGTAGTAGCAGCTAGAACTGAAAAAA
TCTGTTTATTTGTATGTATGCCTTTCCCCCGGTTTTATTGTAGGGGAAGGGGTACGATTA
GACTGATATATATATAACTCAATTGGTACT
>OS09T0410700-00 cdna chromosome:IRGSP-1.0:9:14583538:14586281:-1 gene:OS09G0410700 gene_biotype:protein_coding transcript_biotype:protein_coding
ATGTGGGAAGGCGGGAGCCACGACGCCGCGGCGCAGCTGCTGCCGTGGTTCGTCGGCGAG
CCGGCAGCGGCGGCGGTGGGGGGATACGGAGGGTGTGTCGACGTGGTCGGGCAGGGCGGG
GTGTTCGGGTTCGGTTTCGAGGCCGCGGCGGCGCCGGTGGTAACCAGGCAGCAGCGTGGT
GGCGCGGCGGCGGCGGAGGGATCATCGAGAGGCGGTGGCGGTAAGCCGGCGGTGGTGTCC
GGGCTGCTCGGCAGCCTGCAGGCGGAGCTGGGGCGGGTGACGGCGAGGGAGATCATGGAC
GCCAAGGCGCTGGCGGCGTCGCGGAGCCACAGCGAGGCCGAGCGGCGGCGCCGGCAGCGC
ATCAACGGCCACCTCGCCAGGCTCCGCAGCCTCCTACCCAACACCACCAAGACGGACAAG
GCGTCGCTGCTGGCGGAGGTGATCGAGCACGTGAAGGAGCTGAAGCGGCAGACGACGGCG
ATCGCGGCGGCAGCGGCGGCGGGGGATTACCACGGCAACGACGAGGACGACGACGATGCG
GTGGTGGGGCGGCGGTCGGCGGCGGCGCAGCAGCTGCTGCCGACGGAGGCGGACGAGCTG
GCGGTGGACGCGGCGGTGGACGCGGAAGGGAAGCTCGTGGTGCGTGCGTCGCTGTGCTGC
GAGGACCGCCCCGACCTCATCCCGGACATCGCCCGGGCGCTCGCTGCGCTCCGCCTCCGC
GCGCGCCGCGCCGAGATCACCACGCTCGGCGGCCGCGTCCGCAGCGTGCTCCTCATCACC
GCCGACGAGCAGCAGCAGCAGCACTGCGACGACGTCGACGACGACGAGGACGGGCATCGC
CTCCTTCTTCGCCACGGCATCGACGGCGCCGGCGCCGCCGCCGACGACGACGACGAGTGC
GCGGCGTCTCACCGGAGGCACGAGTGCATAGCCACGGTCCAGGAGGCGCTGCGCGGCGTG
ATGGACCGCCGGGCGGCGGCGAGCAGCGGCGACACGTCGTCGTCCGGCGGCGCTGTCGTC
GCCGGCGGCGGCGGGGGCAGCATCAAGAGGCAGCGAATGAACTACGGAGTGCACGAGCAA
TGCTCGGTGTAGCGTGACACACACTAGTTGCAGCTAACGTGCCGGCATTTTAGCTAGCTA
CCACTTTCCATGCATGGCGTCTATGACGAGAAAGTAGCAAACTTTTTAGTTATTTTTCAA
GCTTTCGGGTTGGTTTTGGGAGTAGTAGTGGTCCTTTGGTATAACGAGAGCAGCTGCTTC
ATGGTGCGAAAGGGAAAAGTTTTATATGTCCCTTGTGTGTGTTGTTGTGCACACATGCGC
GTGCTACACAAATTAATGCATGTGTGTGTGTTGGGAATGACTTGGATATGTAAGGGTGCA
AAGCAGCTGGGGGCCAGCGAGTGGGTGTGTAAATCTACTGGTGGTATCTCTCTTGGGGTA
TATCAACGAAAGGTGGAATT
>OS10T0432200-01 cdna chromosome:IRGSP-1.0:10:15418591:15423464:1 gene:OS10G0432200 gene_biotype:protein_coding transcript_biotype:protein_coding
TAGGGATTGAAGTCACCTCTACTGTTGATGGTTACTATCTTTCTCAACACCGTTATATTG
AGGATCTTCTTGCTCAGTCAGGCCTCACTGATAGTAGAACAACTACTACTCCTATGGAGT
TGCATGTCCGACTTCGTTCCACAGATGGAACTCCTCTTGATGACCCCTCACGGTATCGAC
ATCTTGTGGGTAGCCTTGTCTATCTTACTGTCACTAGGCCGGATATTGCTTATGCTGTTC
ATATCTTGAGTCAGTTTGTCAGTGCTCCGATTTCAGTTCACTATGGTCACTTGCTTCGTG
TCTTACGATATTTGAGGGGCACTACAACTCAATGCTTGTTCTATGCAGCATCTAGCCCGC
TTCAGCTTCGCGCTTTCTCGGACTCTACTTGGGCAAGTGATCCTATTGATCGTCGCTCTG
TCACTGGCTATTGTATTTTTCTTGGCACTTCTCTCCTCACTTGGAAGTCCAAGAAACAAA
CAGCGGTATCTCGATCTAGTACTGAGGCTGAACTTCGGGCTCTTGCCACAACCACTTCAG
AGATTGTGTGGTTGCGTTGGCTACTAGCTGATTTTGGTGTCTCTTGTGATGTCCCGACAC
CTCTTTTATGTGACAACACCGGAGCTATACAAATCGCCAATGATCCAATCAAGCATGAAT
TGACGAAGCATATTGGCGTTGATGCATCTTTCACACGTTCTCATTGTCAGCAGTCAACAA
TTGCTCTCCACTATGTGCCCTCCGAGCTACAAGTCGCTGATTTCTTCACCAAGGCCCAAA
CTCGAGAGCATCATCGGTTACATCTTCTCAAACTCAATGTGGTAGATCCACCTTGAGTTT
GAAGGGGGGTGTTAAATATATATACAAGCTAATGTACTGTATAGTTGGCCCATGTCCAGC
CCATCGGATGTCCAGCCCATTGGATCTTGTATCTTGTATATACTTCTCTATTGCTAATAC
TATTGTTAGGTTGCAAGTTAGTTAAGACTCCTTTCTTTGCAGGATCCACCTGATTGGCAT
GAAATCCTTGCGTACTTCCATGGGTCTGAACTTCAGAATTACTTCAAGCGTATGGTCGAG
GATAACCTCAAGCCTATCATGAAGCCTCAGGTTGAGATCATGCACAAAAACCGGAATTCT
TTTCAAGTAAGTGTAGGCCAACTACTTGACCGGAAAGATGAGAGGGGTATGAAAGATCAG
CTGTGCAACGGCCTCCAATTGAACGAAGTTATTGACCGAAAAGTGGCAAAACTTTCTGGT
GGTGAGCTCCAAAGAGTTGGAATAGCAGCAGCTGCCCTGCAAAGCGCGGATGTTTACATG
TTTGATGAGCCATCAAGTTATCTTGATGTTAAGCAGAGGCTTAATGCTGCACGAGTCATA
AAGTCCCTGCTTAGAACAAACAGCTATGTTATCGTGGTGGAACATGACTTGAGTGTCTTA
GATTACATGTCCGACTATATTTGCTGCTTATATGGGTAACCTGGAGCTTATGGTGTTGTT
ACGCTGCCATTTTCGGTTCGAGAAGGTATCAATATTTTCCTGGCTGGATTTATTCCAACA
GAAAATCTTCGGTTTCGAGATGAATCTCTTACATTCAACATTGCAGATGCCCAGGAGGAT
GCTGAGATTAAGACATATCAGCGGTACAAGTACCCTACCATGAGCAAAACAATTGGTAAC
TTCAAGCTCACTGTCATGGAAGGTGAATTCACTGATTCTCAGATTTTTGTGATGCTTGGT
GAGAACGGAACAGGGAAGACCACATTCATCAAGATGCTGGCCGGGGTGGAGAAACCAGAC
ACTGTGGACGGAATTGATATTGAAGTTCCTGAATTTTGTGTGTCCTACAAGCCACAGAAG
CTTGCATCAACTTACCAGGGTACAGTGAGGCAATTTCTTCATGAGAAAATAAGGGATTCA
TACACTCATCCTCAGTTTGTGTCCGATGTCATGAAGCCACTAAAAATGCAACAACTCATG
GACCAGGAGGTTCAGCATTTATCGTGTGGACAGCTCCAGAGAGTTGCATTATGCATTTGT
CTTGGAAAGCCTGCAGATATTTATTTGATTGATGAACCAAGCGCATCTCTCGATTCAGAG
CAGCGTCTTGTTGCCTCAAAGGTTATCAAAAGATTTATCATGCATGCAAAGAAAACTGCG
TTTATTGTCGAGCATGATTTCATTATGGCAACCTACTTAGCCGACAGGGTTATCGTCTAC
GAGGGACAGCCTGCTGTTGACTGTACTGCCAATGCACCACAGTCTTTGCTATCCGGGATG
AATAAGTTCTTATCACATCTTGAGATTACTTTTAGAAGAGATCCAACCAACTTTAGGCCA
CGGATAAACAAACTGGATTCTGCAAAAGACAGGGAACAGAAGTCTGCAGGATCCTACTAT
TACCTCTGAAAGTGGGCACAATTGTTGATACTTTGCTACTACCACTGTATAGCATTGTGC
CTATGGTGCTTGCAGTTGAGGGAACAAGAGCGGGTTCGGAAAATGGGGCGCAGCGGAACA
GGAAGGAAGCCATGTTTGGACCATTTCATGGAACAAGTAAGAAGATAGGACAACACAAAC
AAGAGCAGGAACATGGTAACCTCTTGTGGAATCTACTGAAATCACACAGAGGAAATGCAG
GAACTGCTGAGGTGGTTAAATCAGATCAAGGATCCTACACCAAAAGTAGTTTGGAGATGG
ATTACACGATGGCGCGGAGCATTATGTCGGTCTTCAGACTCAAGGAATTGCAGAATGATC
AGAGGTCCCCAGCCTTTTAGAATGCCTCCTAGTATGCATGATGGTAAAGGAATTCTCTAC
TGGACTTCAGCCTCAGCGATCGCAGGACGCGATGAGATGTCGTGAAGTCATCAATGCCAC
GGCGGATAATGTTTGCGGGAGTTTGGTCAAGAAGTGAAAGAACTTCATGGGATTTCGTTT
GTTGCTGGTTTTTAGACTTTAGAATGCTATTTGGGTTTATGGAATGTTTTGTGAACTTCT
GAGATGTTTTATCATGTGGCGCGCCAGGTTTTTTGTCCCATAGATTGTATTCGAGATTTG
AATACAAACAGTGGGTTTTCCTGGCGCCTTGAACCAGCAATTTATTTGCTATATGCTGGA
CTTGATTTAACTAAAAACGAGTATTGAGTTGTTTTATATGGTTGGTGCGTTTGTTTTGTT
CTGGGAATCCAGGAGTGGTCAGGTTCACCTGTGAAATCTACTTCAGTAAAATGTGACCAA
ATTGAGTATTATACTATT
>OS01T0168000-01 cdna chromosome:IRGSP-1.0:1:3478537:3478978:-1 gene:OS01G0168000 gene_biotype:protein_coding transcript_biotype:protein_coding
TGTAAGTCTCTCTTTCCGTCACAAGGGCATCGCCTCTGCGCCGCCGTCCGCCGGAGTGCC
GCCGCCTTCTCCGTCCTGGGAGGGGACGACCCGCCATGAATGCGGCTCTCCTCGGGCCGC
CGGCGGCGTTTTACCCCCACGTGTGGGGGTCAGGTGGTGAAGGACACACTCGTCGGCTTC
CCACGTCTGTCCTCGCCTCGCCGCCGCCGCCGCTCGCCGGAGCGCCGCCGATTCTCGGCC
ACCCTTTGTGTACGTCTCCTACCTCCATAGCCACCGCGTGCAACTCTAGTCGCTCATGTA
TCGATTAGCTTACTAGTTAATGCTGACAATTAAAGCGTTGTTGACATGAAACGATGGATG
ATTCAGGCTTCAGGTTTTATGTAACTAAGCTGGATTTCTACATTTACTTTAGTGACCAAA
CTTAAAATTTTGATTTGTGTTT
>OS04T0644675-00 cdna chromosome:IRGSP-1.0:4:32808151:32812224:-1 gene:OS04G0644675 gene_biotype:protein_coding transcript_biotype:protein_coding
ATGTCGGGCCAAAGTAATTCCCCCGACATGATTTTTCAGGTTTATACGCCAAGAAAAAGA
AAATTTTTGAACTCTGTTCACTACAGTGAATCTAATAGGGCCGTTTCTCATGGATCTGGG
TTAGTCACTAGTGCTAAAGATAGTCATCAAGGTGAAGAATCATTTCTAAATGGTCCAGCT
GGGTTGAGCTCTATTTTGAGTAACTCACAGGGTTTTGCTCCTCAAGATATTCTGTCAGGA
ACCACAGAACTGAGTGGCATTAGATGTACAACTAGTTCATGCAAACCAAATGAAACCATA
CTGCACACCATTTCAACAAATAATGGCACATCAAACTGTCAGGATACTACTCAATCGTTC
TCTCTATTGATGGAGTGTACAAATCATACAACACCAAGCAAACCTATGCATCCACATATT
ACTTTTCAACTAATGCACACTAAAATAGAGTCTAGTAATAGTTGTGCTAAGTATGCAGAT
TCAACAGATCAGAGCCAGACAGCTGTGGCTCATAAGTTACTTTTCAGCTGTGAAAAGGGT
GATCAGAGTATTGTAGCTATGGTTCACCCTTCTCAGAGTTCCCTTGAAAAAATTCAACAG
AAGCAAGGGATATCAAGCTATGAAGCTAAACATGATGTACAAGGTTCTACAAAAGCAGAT
GATAGTTCTAGTATATTGTCTCCTCATTCTTTGGATGATGAAATCATGTCAGTTGTTGGC
CTGCTATCTCCTTCTGCTTATGAAAGCCTATGTGATGGTACAATCCAGTTGAGTAGCACT
GTCAAGGTGTCTGTGATCGCCTTCTTCAAAAGCGGAGAAAAAAATCACGACATTACTTGG
CCGAAAATCATAGAAATCAAAGGGAGAGTGAAATTAGATGTGTTTGAAAAGTTTGTCCAG
GAACTCCGTCGATGTCAAACCCGATCTTTGATGGTAATTTCTCTTTGTTGGAAGTTTGGG
ACATCAAAAGCTGGCTTACTGGGAATGAAAGAGGTTGCCGAGAACTTTGAAGCGAGCCAG
AAGGTTGGTTTTGCAGATGTATGTGATGGTTCCAATCTCTATGTCTGCCCCAGAAGTGAT
GCTGTAATTACAATCCTAGCGAAATGTGGTTTCTTTAAAGGCATGTCAGCAGCTGATACA
AACCAAGACTCGTTGATAGGGTGCATTGTGTGGCGCCGAAATCCACTAACAAACACAGGC
AATATTCAGAATGATATTGATCAAATGCAAGAAATTCAGAGCAATTCTGTGAAAACGCAT
CCTGTGGCAACTGGGGATCAACGGTTAGCAGCTCGGCATCCTCCTGTACTAGCAGATCAA
GGTTATGTTCCTCGGCTTCCTCCTCCTGTACTAGAAGATCAAGGCCTTGCTCCTCGGTGT
CCTCCTCCTGCATTAGCTGGTCAAGGCTTCGTTCCTCGGCATCCTCCACCTGTACTACCA
AATCAAGGCTTCTTTCCTCGGCGTTGTCCTCCATTTGCAGGTCAAGACTTATATCCTTGG
CGTCCTCCGTTCCATGCAAATCAAGGCCCATTTCCTCGTCATGCTCCTCCACATCCTTGT
CCTCCATTTACTCCAGGTAATTTTCATTCCCCGTGA
>OS12T0150100-01 cdna chromosome:IRGSP-1.0:12:2460638:2461309:-1 gene:OS12G0150100 gene_biotype:protein_coding transcript_biotype:protein_coding
CTCACCCACCCCCAAACCCTAGCTCCCCCCGCGCCGCCGCCGCCGCCGCCGCCATGAAGC
GCAACCCACGCGTGACGAGCTCCCGGCGGAAGTGCCGGAAGGCGCACTTCACGGCGCCGT
CCTCCGTCCGCCGCGTCCTCATGTCCGCCGCCCTCTCCACCGAGCTCCGCCACAAGTACA
ACGTCCGCTCCATCCCCATCCGCAAGGACGACGAGGTGCAGGTGGTGAGGGGGAGCTACA
AGGGCCGCGAGGGGAAGGTGGTGCAGGTCTACCGCCGCCGGTGGGTGATCCACGTCGAGC
GCATCACGAGGGAGAAGGTGAACGGGTCCACCGTCAACGTCGGGATCCACCCCTCCAAGG
TGGTCGTCACCAAGCTCAAGCTCGACAAGGACCGCAAGGCCATCCTCGACCGCAAGGCGA
GCGGCCGCGCCGCCGACAAGGCCAAGGGCAAGTTCACCGCCGAGGACGTGGCCGCCGCCG
GCGCCTCGCTCCAGGAGATCGATTAGGAGCTGGTTTTGTACCACCTTGTCAGTTGTCACT
CCTTCCTCTGTTACAAGTTTATGCTACTTGCTTGAAAGAATTATTATCATAATCTATCTT
TTCTAAGAGTTTTGGAACTGATATTTGTCTTCCATTTTGATAGATTAAAAACTCATTATG
TGTTAATTGATC
>OS01T0574600-01 cdna chromosome:IRGSP-1.0:1:22088204:22091018:-1 gene:OS01G0574600 gene_biotype:protein_coding transcript_biotype:protein_coding
CGCCCGCATCGCACTCGCAGCAGCAGCGCCTCCTTCCTTATCTCTCTCTCTCCCCCCTTC
CTGCATCCATGGCGGCGATGGCGGCGGCCTCCCTCCTGTGCGCGAGGGCGGCGGCGGCGG
CGCCCACGCTGCGCCTACGCGGCGGAGGCAGGGGAGCACGCCTCGTCTTCTCCTGCTCCG
CCTCCTCGTCGTCGCCGTCCGGGGAAGGAGGGTTCAGTGGGAAGGTGGGGTTCCTCGGCC
TCGGGATCATGGGCGCACCCATGGCCTCCAACCTCATCAACGCCGGGTGCGATGTCACGG
TGTGGAACAGGACCAGGAGCAAGTGCGACCCGCTCCTCAGCCTCGGCGCCAAGTACGAGC
CTTCACCGGCCGATGTTGCTTCGTCTTGCGATGTGACCTTCGCGATGCTTGCTGATCCGG
AGAGCGCGGTTGAGGTTGCATGCGGGGCCAATGGAGCTGCACAGGGGATGGCCCCAGGGA
AAGGGTATGTGGATGTGTCGACGGTTGACGCTGCTACATCCAAGCTGATTGGCAAGCACA
TTACAAGTACTGGGGCATCTTTCCTTGAGGCTCCAGTTTCAGGCTCAAAAAAGCCAGCAG
AAGATGGGCTGCTCATCTTTCTTACCGCAGGTGATGAGTCCTTGTACAATAGAGTGGCAT
CCCTCCTTGATGTTATGGGCAAGTCAAGATTTTTCCTCGGTGACGTTGGCAAAGGTGCAG
ACATGAAGCTCGTTGTTAATATGGTCATGGGGAGCATGATGGTTTCGTTTTCAGAAGGAC
TGCTCCTGAGCGAAAAAGTTGGCCTAGACCCCAATACTCTTGTCGAGGTTATTTCACAAG
GTGCTATCAGTGCTCCCATGTTCTCCCTCAAGGGCCCTTCCATGGTTAAAGCTGCATACC
CTACTGCTTTTCCTCTGAAGCATCAGCAGAAGGATTTGAGGCTCGCATTGGCCCTGGCAG
AATCGGTGTCCCAGTCTATTCCTACAGTCGCAGCTGCAAACGAGCTGTACAAGGTCGCGA
AATCGCTTGGGCTTGCAGACCAGGACTTCTCTGCTGTAATCGAGGCGCTGAAGGCAAAGG
AGCAGAGCAAGTGAAAACTGCCATTGATGCATAGGAAACAAAATGTTTGTTCAGCTGCCA
TTGATGCAGCATTGTCTATCAATGAACTGAAACCATGGCAATTCTCCCAATTTTGTTACA
GAAGTAATACTTGTTTTTCAGGAATAAAAAACTGATTGATGACAGAATACCTGC
>OS08T0242800-02 cdna chromosome:IRGSP-1.0:8:8678003:8681453:1 gene:OS08G0242800 gene_biotype:protein_coding transcript_biotype:protein_coding
GGTGGGGTAGTGAAAAAAATCATCGCGCGCGCGACGAAGCAGCAGCGACGTCTCGGTGAG
TGACGGTGAGCTCGATCCATCCATTCAAGAACGTACGTAGGTGCGGCGGCGGAGGCGGCG
GAGCTGATGAATTCCGGCGGCCGGAGCCTCCTCTCGTCCCCGCTCTTCGCCAGCTCTTCC
CCGGCCTTCCGCGGCGGCGCCGCCGCCGCCTCCTGCTCCTCGTCTTCCTCCCCGTCCTCC
TCCTCCCGCGCCACTGTGGTGCCCATGGTGCACGACACCGGCGGCGGGCGAGCGTCGTCG
ACGGCGTGCCACTACTCGCCGTCGCTGGTGGCGGCGGAGCCGGAGGAGCACGTCCACGGC
CGCTCCAAGGACGACGACGACGACGCCGCCGTGTCGCTCATGGGCGAGAAGGCCTTGCTG
GAGCTGCTCCTCGACATGGCTTTGGAACAACACGCACCAGGGAAGAAGCTACCAGCTGAA
GAGAGGGAAGAGAGTGAGTTCGACATCTATCTGAGAGATGATAAAAGCCATGTCCTTTAC
CATCCAGAATTCAGCTCTACATCTGTGAGTTCTTCACCATTGTCCGTAAAATCTAGCGAA
AGATCGGATCTTGGTACAGCTTCAGCGGTTCTGACGAAGGACGTGGCATTATTAGCAGAA
GAAACAGACATTTTAGCAACCCAACTGAAAGCATCGCAACTTTACAGTGTGGATTCGAGC
AAGTCAAATGAAGAACTGCAGAGCAAGGGTCAGGTGTTCGTTAGATCGACGAGGTTACTC
GAGAGGAGATCCAAGCGGCGTTATGCTCCTCGAGCATCGATCGCTGATGTTTCCTGCAGC
GCTGACAATTCGAAGAAGAAAGAGAAATCAAAGAAGTATGGCAGAGTTCTTGAACCAGAT
GAGCCTTTCAAGCTGTTCCTAAGAGATCGGGAGACGACGGAATTCCTGACAGCAAAAGAG
GAGAGACATTTGTTCAGTAAAATACAGATTCTTATGAAAATAGAGGAGGCTCACCGGAAA
CTAGAAGTTCAATGCGGCCGTGAGCCGACATTGGCAGAGTGGGCTGAGGCTGTAGGGATG
AGCAGCAAGGAGCTGCAGTCCTCTATTCGCACCGGAAGACGGTGCCGGGAGAAGATGGCT
CGATCGAACTTCAGGCTTGTGATTCATGTAGCTAGGAAGTATGAAGGATATGGTCTTGAC
ATCCAGGACCTTGTTCAGGATGGATGCAGTGGGTTGATGAAGACCTTTGAGAAGTTCAAT
CCCAGCAAGGGGTGTCGATTCCCGACCTACGCATATTGGTGGATACGCCAATCAATTAAG
AAGTCAATCTTCAAGAACTCAAGACTAATCCGGTTACCGGAGAGTGTGTATGCGCTTCTG
AGAAAGGTGGGCAAGGCAAGGATGGAATGCATCATGGAAGGGGAGCAACCCACCAACGCG
AACGTAGCGAGGCGCGCCGGCATCACCATCGAGAAGCTTGCGAAGCTCCGAGCGAAAACC
CGGAAACCCCGGTCGATGCAGGATCATGTCTGGTCAGATGAGGGTGTCACCTTCCAGGAG
ATCACAGAAGACCCAAATGTGGAGCCACCTGACCTGAGTGTGGACAGGATGATGATGAGG
CAGCAGGTGAGGGACTTCCTGGGGATCCTGAGCCCCAGGGAGAAGGAGATCATCGAGCAC
CGGTTCGGGATCCACGATGGCGAGCCGAAGACGCTACATGTCATCGGGGACATGTTTGGG
CTGTCCAAGGAGAGGATCAGGCAGCTGCAGAACCGGGCGCTGGAGAAGCTCAAGAGGAGT
GCATCCTTGCAGGGGTTTGATGTCTACTTTGATTTGCTAACCTGAAGAAGAAAGGCCAAG
CAGCTCATTTGGTTTCAGAAACTTTCAGTCAAGTTGTCCATACAAAACAGCAGAAACACA
TACACACTGTAGCTTTCTAGACCTATTATACATATATACTACACACCCAGTGACACGTAC
TGTACAAGTATAGTGCTAGATCTGCAGAAAGAAATGTGGTACACGGATTCAGAGTTTCAG
ATGGCATCCTTTTTTGCTTATGTAAGTAAATTTCCCAGCAAGCTGCTGTTGGTGCTTATA
CTGATACTGCAAGTCTGCAATGCAAAGCAACCCTCATTGTAATTAAGGATAATCATGTAC
ATTTTTTTACCCTTAATTTGAGCTGATCAGGCGCTGTAATT
>OS02T0599700-01 cdna chromosome:IRGSP-1.0:2:23432540:23442530:1 gene:OS02G0599700 gene_biotype:protein_coding transcript_biotype:protein_coding
GTTGTTCTAAAAAAAAGTTCTGAAAAAAAAGTGAGAGACCCTCAATCCCTCCCCAACCGG
AACACCCACTCCGACGAGAACGACATGGACGCCGGCGGCGAGGAGGAGAAGCAGGAGCGC
CACCGGGTTGATGGTGCTTCGCCTTCCATGGTCGCCCTCCGCTCCGACGTCCTCCACGCC
AATTGCTGACGCTGAAGAGAATTTGGGTGAGGTTGAAGTGCGTGAGGCCCATATAGCCAA
ATCCTTGTACTTCATAAGGGTTGGGGAGAAGGTCCTTGGAGGGAAGTCTCATAATCAGGA
CACTTCTGAATTGGTCACACTGTCATGCAAGAATATGATAAAAGATCACATGGTATTGAC
TTCCTCAATCGGGACTTTGTTGTCCGAGGTAAATTGATATACATGCTCGGTGTCTGTATG
AAGTGCATGGCAATGCATCCGGAAGCATCAGCTGTTGCCCCAGGTCTTCTTGATATGATC
AGATCTAGAGCTGTTTGACAACATCCTGAAGCATATGTCAGAAGGTCTGTGTTGTTTGCA
GCTTCTTGCATATTGATAGCGCTGCACCTGTTGTATGTCTCATCAGCTCTTATAGAAGGA
AATCAGGACATTCTACATACACATATGGGTTCTTCATGTTGCAGAAGCTGATCCTGATAC
AGAATGCACATATCAGCCATTATGACCTGTTTGCAACTTCGTTCTGAGATCTTCAGACAT
CACAAGCACTGAATCGGTGGATCACAGCATGGCCAGCAGCTGCAGGGCGAGAGGAGGAGG
AGGAAGGTGCATGCTCCATGGTGACCACCAGCCACAGGACAGGGCACTCCCGGAGCGTTG
GATTAGCCGCGAGGGACGATCCAACGGCCGAGATGCGTCTGGTGCAGATGGGTATGTGCT
GCCTGCGGCTCCATTCTGAGATGGCCCTTCAGACATCACGAGCACTGGAATCGGCGGATC
ACAGCAAAGCCAGCGGAAGCAGGGGGAGGGATCCGTGGGGACCACCAGCCACAGGATGGG
GGCACTCCTCGAGCGTTGGATCAGCCGCGAGGGACGAACCGACGGAGGAGATACGTCCGT
GCAGGGGGAGCGATCTGTGGGGACCACCAGCCACAGGATGGGGGCACTCCTCGACGTTGG
ATCAGCCGTCGACGATCCAGCAAAACAAAGGTCTGCTATGGGTAACAGCCTTCCTGTAGA
ATCAAAGTTCACTGATGAAAAAGAGAATGACAGAATTAAGTATGTTGTGTCGTCTATGCA
AGGATGGGGTGAGAAAATGGAAGATGCTCATGCAGCTATTCTAAATCTTGATGATACCAT
GACGTCATTCTTTGGTGTTTATGATGGCCATGGAGGAGCTGAAGTAGCATCATATTGTGC
AAAACGATTTCATATTGAGCTTTGCAATCATGAAGACTACGACAGCAATCTAAGTAATGC
GATGAGGAGTGCGTTTTACAGCATGGATGAGGACCTGCAACTGTCCGATGCTTGGAGGGA
GTTAGTTATTCCTCGTAATAATGGATGGATGTATTTTCTCAAGGCTGCAGCTTGTACAAG
CATTTGCAAGGTATCTTTTAAACCCTGAACGTCTTTTAATATCCATATATTGAAGGTACT
CAAAACTGTATTTGTTGGACAGTGCATATTGTATCTATGAAAAAGGAAATGGAAGAATGT
GTGTGATATCGAGACTATTGTTCTTTCTTGAGATGTACTTTGGAGTTGGAAGAGATATGT
TTAACCCTAACCTTGACTAATTGCTCCTATTAAAAAAGGTTCAGTTAGTTACATATCAAT
TGTCTGGTTTACTGCGTTGGAGGCCAACAGGTTCTTAAGTTCACATTGCACCTTGGTTCT
TATCATACTGTGGTACTACCCTAAATTGAGGTATTGTTTGCGGCATCTCTTCTATGGTAA
TCTCTTTCATACACTGGTTTGGCTTTCAGAAATGTTTTTCTTTGTCTGGTGGCTTTGGTG
AGCTATTTCTTGCTTGACTTGTATTTCTAACTATGTTGGGATTCCCTATTATGTCCTCCA
ATTCATTTCTTCTTTTTCCAGGCAACTTATACTGAGCCAGCATATGAAGGGAGCACAGCA
TGTGTGGTTGTCATCAGAGGTAACCAATTGATTGTTGGACATGCTGGTGATTCTCGTTGT
GTACTCTCAAGAAATGGTCAGGCCAGTGCATTATCCGTCGATCATAAACCAGACAGTGAG
TCTGAAAGAGAGAGAGTTCAGAATGCAGGAGGAGTAGCTGTTGGGCATAGTTATCGTAAA
ATAATGGGGAGGTGGGTAACCAAGAAACAATGGGGCTTTACTGATTTTAAGGGAAGAGTA
TCAATCTCAAGATCAATTGGGGACTTTGCTTGCAAGAAGAACGAACGTTTACCTCCTGAA
GATCAAATGCTGACATGTAATCCGGACATCCTGACTATGGACATAACTGATGACATGGAG
TTTCTTGTGATAGCAACTGAAGGCCTCTGGTGCAACATGACAAATCAAAATGTGGTTGAT
CACACACATGACCGTCTTTTGGAGGGTGCAGAAGCGCGTGTCATCTGTGAGGAGCTTGTT
CAGTTTGGCTTGCCATCGGGCGACAACACGACCGTCATCCTGGTTCTGTTCAAGCCCGGC
GCCTACCCTGCTGTTCCGCCGGTCGACACCGACACTGACACTGACAGCCACACCGGCGAT
GATGTCGACAACAACGACCCCGCCAACGAGGTTGATCCCACTGCCAATGCCGGGTCTGAT
GACAGCAACACCAGCGATGAGGTCAAGGTCGACGCCACTGCCACTGCCGTCGGCAGCAGC
AGTACCACCGCCGTGGCTGCCGACGAAGCCACCGTGGTGTCGTTGTCGACTGCAACCATC
ACCATTGTGGACAACTACTTCTTCATTAACACCAGCGAGGAGGTTGATCCCACTGCCAAT
GCCGGGTCTGACGACAGCAACACCGGCGACGAGGTCAAGGTCGACGCCACTGCCAGTTCC
GGTCTTTCCGATTGGGAACTTATATATTCTGAATTCTGATCCTGTTAGTGGTAGACGAGT
AATAGCACCGACCCGTTGATAGTAGTAGTTTGGTTGTGCTACTTTGCTAGACTGAGACAC
CTTGAATTAATTGTTTACGAATCATCTCTAGCCTTTTTAGTTCTGAAGGTGATTGATCTA
GTGATGCTTTTGTTG
>OS06T0182400-02 cdna chromosome:IRGSP-1.0:6:4087970:4092106:1 gene:OS06G0182400 gene_biotype:protein_coding transcript_biotype:protein_coding
GCTCCTCCCCTCCCACTCCGTCGTGGCCGGCAGCGGGAGCAGCCGCTGCCTCCTCCGCCG
CCGCCGCCGCCGCCGCGCGCGCCTCCGCGAATCCTCTTCCTCCTCCTCTCTCCTCGCCGC
CGCCCAGGCCCAGCCGCAGGAGCATGGCCAGCGCCGGCGTCGGACGCGGCCGGGTCCGCG
TCGCGGTCGTCGGCGACGTGCATAATGATTGGACCCTTGAGGAAGACTCAAAAGCCCTAC
ATTTTCTCCAGCCAGATTTGGTACTTTTTACAGGTGATTATGGCAACGAGAATGTTCAAC
TTGTTAAAAGCATTTCAGATCTTCAGCTCCCCAAAGCAGCTATTCTTGGGAATCATGACT
GTTGGCACACGTATCAGTTTTCAGAGAAGAAGGTAGATCGTGTCCAGCTTCAGCTAGAGA
GCCTTGGTGAGCAGCATGTTGGGTACAAATGTTTGGATTTTCCAACAATAAAGCTGAGTG
TTGTTGGTGGACGACCATTTTCCTGCGGGGGTAATAGGATATTTAGACCAAAGCTTCTGT
CAAAATGGTATGGTGTCAATGATATGGCTGAAAGTGCAAAGAGGATATATGATGCTGCTA
CAAATGCACCAAAGGAGCATGCTGTCATATTACTGGCACACAATGGGCCAACAGGTCTAG
GCTCAAGAATGGAGGATATTTGTGGGCGGGATTGGGTTGCTGGTGGTGGTGATCATGGTG
ATCCAGATCTGGAGCAAGCCATATCTGATCTGCAAAGAGAAACCGGAGTTTCGATACCGC
TGGTCGTGTTCGGTCACATGCACAAGAGCCTCGCCTACGGGAGAGGCCTTCGGAAGATGA
TTGCCTTTGGAGCTAACCGGACTATATATCTGAACGGCGCCGTTGTGCCTAGAGTGAATC
ATGCGCAATCAAGCAGGCAGCCTGCAATCTCCACAAGCGAAAAGACTGGGCTCGAAGGAT
TAACAGGACTGATGGTTCCGACATCGCGGGCGTTCACCATTGTTGATCTCTTTGAAGGCG
CCGTTGAGAAAATCTCCGAGGTCTGGGTGACGGTGGGTGATGCCAGGACGGAGCTTGAGC
AGGAATTAGTCTTGTACAAGCAACCACGTGAGCACATATGACTTCCACAAACTGGTACCG
AAACTAAGTACTCCGTACATGAATGTAAATGTGATACTAGTATGATCCGAATTTCGCAAT
ACAGAGAAGTACAAAACGCACTGTCAAAATGTCCGTGGAGTGAAGTAATGCAATGTAAAT
TCGCTG
>OS07T0259700-01 cdna chromosome:IRGSP-1.0:7:9036095:9039223:-1 gene:OS07G0259700 gene_biotype:protein_coding transcript_biotype:protein_coding
GTCCCGTGTTGTTCCACTCATCACACCTCTCCCTCCTCCCCTCTCATGGCCGCCGCCTCC
GAACCCTAGCTCTCTCTCTCTCTCTCTCTCTCTCTCTCTCTCTCTCGCGCCCCACCCAGA
TCTGCGCCGGCGACGGCAAGGATGGAAGGCGGCGGGGCTCAGCGCCACCACCGCGGGCGG
CGCCGAGGTGCGGCGGGGTCCGCCGCGCGAACGCCCCGGGGCTGGTGCTGCTCCTTCGCT
GGCGTCCCGCAGAGCCCCGACCTCCGCCCCTTCCCTCCCTCCCTCGCGCCGCCGGCCACG
GCGGCGTCTTCCTCCCCGGCGCCGGGTGGTGGTGCCGGGAGGAATAAGCTGCCGCCCAAG
TCCCCCTCGATCTCGTCGTTCCACAGCTCGCCGACGTCGTCGAGGCTCGCCGGCCTCGGC
GGCCTCATCGACCCGCGCCGCATCCTCTCCCCCGGCCGCGTCTCGCCCATCGACCTCGAT
GACTCCGCGCCCCCGCTCCCGCTCCCGCTCCCGCTCCCGCCGCCGCCGGTGACGCCCGCG
GCGGAGACGGTGGTGGTCCCGGCGGAGACGTCGGCGGCGGTGGCGCCGTTGGTGGTGGCG
TCGGCGGAGGCGGATGCGGCGGGCGACGAGGCGCTGGATCTGAGGCTTTTCCTTCGCGGG
AGGGACGGGAGTACGTGCGTGGTGATGGAGCTCGACTCCGGGGTGCTCTGCGACAGCAGC
GCCTTCTTCGCCGCCATGGCGCCGCCGCGCGGGCCCGCCGGTGACGGAGGAGGGAGCGGC
AGGAGGATCGAGGTGGACGGGGTGGACAATGTGGAGGCGTTCCGCGCCGCCGTCGAGCTC
ATGTACCAGCCTGATCCGCTGCGGTGGCTCGCCGCCGCTGGCGTGTCGCGCTCCATTGAT
GTGCTCGAGGTGTCTTCATCAATCATGTTTGAAAGAGGAGTTAAATTGTGTTTGTCATAC
ATAGAAGCAGTTCCATGGAATGAGAACGAGGAGGAGAAGCTCAAGAATCTCTTTGCAAGA
TGTACTTTTGATGAAGCAATATCCCAAGATGTTCTGGCTAGATTGCGGCCTCACAGCTGG
AGCAGCTCAGAAGACCTCACAGTGCATCTTATCCAATCAGTCACGAGCAGCACCAACAGT
GGTGCAAGAAAAGATATGCAATCTTTGGTAAATGGCCTTCTAAGCAAAAGTTCTGTCTAC
CAAAAAGACATGGCAGGGCTAAACAGAGAGAGCCTGTATAATATCTGTTATGCCTGTTTA
AATTCACTAGTGGATCTTTATGACGAAGCAACAGAGGCTACAAACCACACTGCTCAAGCA
TTAGTTATCAAGGGCAGTAAACCATTTATTGAGAGAATCTCTCAGCAGACAGAGAACCTC
AACTGGCTCTTGGACATTCTTGTGAATATTGACATGGCTGAAGAGTTTGTGGAGCTGTGG
GCAAAGCAAGACAGGCTCATCAGGATACATGAGCAGGCATCACCCATGATGAGGTATGAA
CTAAGCCGAATATCTGCTAGTGTTTTCATCGCACTCGGCAAAGGAAAAGTTCAGTGCCGT
GGAGAGCTGAGGAGCCTCCTCTTCTACGGATGGTTCAGCCCGATGTTGCTTGATTTCGGC
TGGCTTCAGCGATGCTCCAAAGGTCTGGATGTAAGATCTTTGGAGGAAAATCTAGGACAG
GCCCTACTAACCCTCCCACTCAAGCAGCAGCAGTGTCTATTTGAGGAGTGGTTTCAGTGT
TTTGCATCCAAAGGATCAGAGTGCCCGAACCTTACTAGAGCTTTCCAGGTATGGTGGAGA
AGGTCCTTCGTTAGATCATCGGTAGAAGGTCAGTGATAATGTTTTTACTACTAGTATATG
CTGTCTGTACCACTTGTAAAATTGCAATTGTTGGAATAACTAGTAGGGGTGATCAGGTGA
ATGATGTCTACCGTAGTTTAGCCCTTTCGATTGTATGTGCATAAGCTTGTTAAATTTATT
TTGAGGAATGGATGGCTTTGGTGTGTGTATGTT
>OS04T0538300-00 cdna chromosome:IRGSP-1.0:4:26925996:26926313:-1 gene:OS04G0538300 gene_biotype:protein_coding transcript_biotype:protein_coding
ATGCTGAACTTCTCGCAGCCGGCGTCGTCGTCGCCGTTCGGATTCTACGACGCCGGCCAC
GGGGCGTCGAGCAGCGGCGGCAGCCGGTCGCACGGCTGCAGGAGCCAGAACAAGGACCAG
CGCAACCTGGAGAAGAACCTGACCAAGGTGAGGAAGGAGTGGATGAAGGTGAAGGAGGAG
ATGGGCTACGCGAGGCTCCTCAGCGAGCACCTCAGCGAGACGGTGACGGAGACCGACCGG
AAGGTGGCTGCCATGCTCGAGGAGCTCGACCGGACGGACAAGTACATGCAGGATATACTG
TCGTCCCAGCAGAAATAG
>OS02T0259100-02 cdna chromosome:IRGSP-1.0:2:8984648:8989513:-1 gene:OS02G0259100 gene_biotype:protein_coding transcript_biotype:protein_coding
CCCCCCCCCCCCCCCCCACCTCACCTGCGTCCTCGCCGCCATCGCCGCCGCCGCCGTCGC
AGCATCGGGATATCCTCCCGCCGCGAGTTTGCTGAGCACAGTTGCTGAATTTTAGGGTTA
TCTGCTTCAAGCATAAGTGGGCCATTGCTTCTGGCTTTTACTGAACGTAACTCACTTGGC
CAAATGAAATCCATGGTAGTTGGTTATTCTGAAGCATAGAATTGTTACTGCTTTGTGAAC
GAATAACATCTATCTATCTAGAGCACTGGAAGATGGATCATAGAGATACTTCTGGGTTTG
TCAGTGGAGGTTGCAAAGAATCAACGAACTGCATCACCCTAGGATTTCTAACTTTTTAGC
TTTGTTAACCATTATTTAATCTGGAAGTGAGGTTATCTGGTACTTGGCAAAAAAATTGGC
TGTGTTTTGTCTCCTGAGAAATTCTCTAGCAATGGACCCCAGACTTGGGCGGTCAGCGTT
TATAAATTTCTCAAATCCAAATGCCTATGTGGGCAAGTTCCCTGTCATCTCCACAGTCAG
CCATCCTACAGCTTCTAGTCAAATTGATGTGCTAGCTCATTGCAGTTCATACAACCTGCC
TAGAGGGACCAAGAGAAAGTTTGATGGCTTGTCACTAGGGCTGGGCAACTCATCAAGCTC
AGAATCTAGCAAGCAAAGCATGGGTACTGGCTGCACCATATCTTCTGCTAAGGGTAGTGA
TGATGGTTCTTCTATTGATTTGGATTTGAATCATTTTACTCTGGGCAATGAAGGTACTTC
CAGGCTTGATAAGCGGGCCTGTGATTCTAGGAGGGCTTTGGATAAGCCTGAATTGAATCT
TGAGCTGTCTTTGTCATCCCAGTCTGCTATTACTGGTGCAGACTTCACTGCAGCGACTGA
ATATAATAGCCCAAGTCTGCAGCCATACTATATGGACTTAGTGCCAACAGTTGATGAAGG
ATCTACATCTGCTCGCCGACCATCTGGTTGTCAGGTACTGTCTTTCCTTAATAAGACTGC
AAAGATGAGTGAATTTTCTCCAAGGGAGGTTTTCCCAGGTAGCTCTAACCAGAGTCAAGG
TCCGGCTCCAATGCCAACATTGCTTCAACTGCCAAAAAGTCCAGTAGCCTGTACTTCCGG
TTTATCTCGTCCACAACAGCGCAGCAGTAGCACAAAAAACTGTACATACCCAGGATGTAT
GAAAGGAGCCAGAGGTTCTTCAGGGCGTTGCATTGCTCATGGTGGGGGTAGAAGGTGCCA
AAAAGATGGTTGTGACAAGGGGGCTGAGGGCAAGACAATATTTTGTAAGGCCCATGGTGG
GGGAAGGCGCTGCGAACACCTTGGATGCACCAAGAGTGCTGAAGGTCGTACTGACTTCTG
CATAGCTCACGGTGGTGGCCGTCGTTGTAGCCATGAAGGATGCAAAAGAGCAGCAAGAGG
GAAATCTGGTCGCTGTATTAAACATGGTGGTGGCAAAAGGTGTCAACATGCAGGCTGTAC
AAAGAGTGCAGAAGGGCGCTCAGGCTTGTGCATTGCTCATGGAGGTGGGCGCCGCTGTCA
GCAAGATGGTTGCGGAAAAGGAGCTCAGGGAAGTACCAACTTTTGCAAGGCGCATGGTGG
TGGGAAGAGATGCACACACCCTGATTGTAAAAAGGGTGCCGAGGGAAGTACAGCGTTTTG
CAAGGGACATGGAGGAGGCAAACGTTGTTCAGCTGAAGGTTGTACTAAGAGTGTGCATGG
CGGAACCCTTTGCTGTGTTGCCCATGGAGGTGGGAAGAGGTGTGTGGTAGAAGGATGCAC
AAAGAGTGCAAGAGGCCGTACTGACCGCTGTGTTGGCCATGGCGGGGGCAAGAGATGCCA
ATCTTCTGGATGTGATAAGAGTGCACAGGGAAGCACTAACTTTTGCAAGGCACATGGAGG
CGGCAAGCGTTGCTTGTGGGGTCACGAAGGATCTGACCATGGAGCTGGTGACACTCCTTG
TGAGCGCCTTGCAAGAGGCAAGAATGGCCTGTGTGTTTATCACAATCCGCAGGTGGATGA
AAATCGTGTCCATGGGGGTTTCAGCGTTGTCAGCGATGCACTTTCTCAGGGAGATCGACC
TTCAAACACTGAAACAAGCAGGTGCAGCATTTTCTCGCATCCTATGGAGGCTCCTCGTCG
TGTGGCAGCTCCAGCTGACGAGGGTCGGGTGCATGGTGGCAACATCCTGTCAATGTTTGC
AAATGGCATGAGTTTGGGGAAGCATCCCGCCAACCAAGCAGAGGCTAGCACCTCTGCACC
TCGCAACTCGAAATCCACCAATGGCATGGTGACCGGTAACTCTGCGGTGCGGGGCAGCTG
GCTGTAGAGCCTTGAACCGCCTTCTGCTCTCTCCATTTCAGTAAGCATATGCTTCGAACC
ATCTGACAAGTGCCTTCTCTTCTTAATCCTTCGGGTGTGAAAACTATGGTGTGATTGTGT
GAACTGTTGTGTCCTGATTTGTTTAGCAGTGTTGTGAACTTGTGATATATTATTAATCGT
TTGTGCTTTGTAAAATGTAATAATCACCTGTGTGAGATAAATAAAAGGGGGAAGGTTACA
CATT
>OS01T0927500-01 cdna chromosome:IRGSP-1.0:1:40679579:40683333:1 gene:OS01G0927500 gene_biotype:protein_coding transcript_biotype:protein_coding
AGCTGCTGCTGTTGCTCCTCTCCTCTCCTCTCCTCTCCTCTGCTCTCCGAGTGAAACTTG
CTTCTAGTACCAGCTGCGAGCTTGTTATGTTCCGTTTCTTCCAGCTTTGGTGCTCTCTCA
ACTCTGAAGAAGAAGAGGTTTTCTCTGTCTAGGAGGGAGAGATTGTGCAGCGAGGTTTCT
TTCTCTCACTAGGAGGTTTGAGGTTGCTGGGAGTGGTTACGAAGCTAATTAGGAGCTTTG
CCGCTTTGGTTGAGTTTCTTGGTGAGAGGTGAGGAGAGCGTGAGCGAGCTCGCTCTCAGT
CTCACGCCTTTTGTGTTGTGTTGTGGAGGAGGAGAAAGGAGGCGGTTTTTTGTTGTTTCT
GTCAGCGTTTTCTCGTCAGCTGCAGTTTCTTGTCAGTTTCCATGGATGAGTAGCATGAAC
AAGACGCGAGCAGAAAATGGCATCTTCAACCAGTGGAGGAACTCGAGCTCACCCATTTGA
TCCTGTTCCTTGAGCATTCTATCTCCCAAAGGAGCAATCGCTTCTCCTCTTTCCATGGAG
ATGATGGCGAGCAAGAACCCTACCAAAACCCTCCTCCTCCTGCTCCTCCTCGTCTTCTTC
CTCTCGCTGGCTTGCTCCCAGCCGCTCCACTCGGAGCCCATGTCCACCACCACCACCGCC
ACCCAGCCCGCGCCACCGCCTCCCCCGCCGCAATCCAAGATTCCCCACGCGGAGGCCGGC
GGCGCCGCCCGCCTCCGCCGCATCGTGCTCGGCGTCCTCTTCGGCTCCCTCACTGGCTTC
CTCCTCTCCCTCGCCTTCCTCTACGCCATCCGCGTCGCCATCCTCCACGCCAAGTACGCC
CCGGCAATCGTCAGGGGCCCCGTCTCCTTCACCCCGCAGATTTCCCCCAAGAACCTCCAC
TCCGCGCTCCCCTCCGCGCAGCCGCTCGCCCATGGCCCCAACGGCAAGTATTACAAGCTG
GTTCTTGACAACGATGTCACCGTCGCCGTCAAGCGGCTCGAGGCTAGCCGCCCTGAGGCC
TCGCCGTCGTCGATGCCCAATGTTTCCAAGTCTGACATGAGGAGGGTGCAGAGGCAGCTG
GAGTTGCTAGCTCGGGTGAGGCACCAGAATGTGATGGGATTGAAGGCGTATGTCCGGGAA
GCCGACCGGCTATCGCTGGCGTACGATTTCGTGCCCGGGGGCAGCCTTGAGGATGTGATG
AAGAGGGTGAGGTCTCTGCAGGTGAACCTCAATTGGGATGCAAGGAACAGGATTGCGATT
GGAGTGGCCAAGGGATTGAGGTACTTGCATTTTGAGTGCACCCCCCGGATACTGCATTGC
AGCCTCAAGCCGTCGAATGTGATGCTAGATGAAGATTTCGAACCGAGATTGGCAGATTGC
GGCGTTTCAAGGCTAATTGCATCAGGTTCAGCTGATCCAGAACTGGCCAGCAGCCTTTAT
TCTGCCCCAGAGTGCTACCAAAGCAGCAGATACACAGATAAGAGCGATGTCTACAGTTTT
GGCATGATCCTTGGCGTGTTGCTAACTGGGAGAGACCCAACAGATCATTTTTTCTCGGGA
GAAACCGGGCGCGGTGGATTAGCTAGATGGCTTCGGCACATGCAACAATCTGGTGACGCA
AAAGACGCACTGGATAGTAGTGTCTTAGGAGAGGAAGGGGAAGAAGATGAGATGGTGATG
GCTGTTAGGGTTGCTATCATCTGTCTCTCAGATTTACCAGCCGATCGGCCATCCAGTGAT
GAACTAGTCCCCATGCTCACCCAGCTCCACAGCTTATGATCTCCGTCGAACGCTTCTTCG
TAAAGTACTAATCTCTGGATGTTCTTCATCCATGGCACAGTTTCTGAATCATGCTGGAGG
GTCAAAACTCAAAACCCTGGATGCACAAACTAGTGTAGCTTTCAGTGTATTCCCTTGGAA
GAGCCCATGCTAAATGGCCCACATGGGAGGGGAGCTAACAGTTTTCAGAGGCCAATGTAG
GAAGGAAATCTGGTAGGTCTTACTAGTTCAGTTGTCAGTTATGTTGTGTGTTGCAGCTAC
ATGCTGGTGGTTGAGTGAGCCTCATTGTCATGTGATGCTTCTTTGCCCTTACATGATTTG
GAGGAGGTAGGCAAGGAAGATGTGAATATTGTGGTGTCTTTGT
>OS03T0810800-01 cdna chromosome:IRGSP-1.0:3:33938998:33941323:1 gene:OS03G0810800 gene_biotype:protein_coding transcript_biotype:protein_coding
ACACACACACTAGTGCAAGCAGCTCGAGCTTGAGCTCCACCTCGCCATCGCCGGCGACTT
CTCCTGTCCTGACCGGCCGGAGCTCCGATCTTGGCGGTGACCAAGAGACCTGACGAGACG
ATGTCCGCCGCCGCCGCCGCCGCCGCATCCTCCCCCGCTCCCCGGTTGGAAAGCAAGGTT
GCGCTGGTTACCGGTGGTGCTTCAGGTATTGGTGAAGCAATTGTTCGCCTCTTTAGAGAG
CATGGTGCAAAGGTATGTATTGCAGATATCCAAGATGAAGCAGGTCAGAAGCTCCGGGAC
TCCCTTGGAGGTGACCAAGATGTCTTATTTGTCCACTGCGATGTTTCGGTGGAAGAGGAT
GTAGCCCGAGCGGTCGATGCAACAGCTGAAAAGTTTGGTACTCTTGACATCATGGTCAAC
AATGCTGGCTTTACAGGCCAGAAAATCACAGATATCCGAAACATCGACTTTTCTGAAGTC
AGGAAGGTAATCGACATCAATTTAGTTGGTGTATTCCACGGGATGAAACACGCAGCGCGC
ATCATGATCCCCAATAAGAAGGGGTCCATCATCTCATTGGGAAGTGTTTCTAGTGTCATT
GGAGGGTTGGGACCTCATTCATACACAGCAACCAAGCATGCTGTGGTGGGTCTAACCAAG
AATGTAGCTGGGGAATTGGGGAAGCATGGGATACGCGTGAACTGCGTATCTCCCTATGCA
GTGCCCACGGCTCTCTCCATGCCGTATCTGCCCCAGGGCGAGCGCAAGGATGATGCCCTG
AAAGACTTTTTCGCCTTTGTTGGTGGTGAAGCAAACCTGAAAGGTGTGGATCTGCTACCT
AAGGATGTTGCTCAAGCAGTGCTCTACTTGGCAAGCGATGAAGCGAGGTACATCAGCGCG
CTCAACCTCATGGTGGATGGTGGCTTTACCTCTGTGAATCACAATTTGAGAGCATTTGAA
GATTAACAGAAGTTGTTAGGCACAATTGGTACTCTAGTTTCAGATGCTATGTACCATTCT
GATTTTAGAACTTTGATCAATTACCTAAAGTAAGAATGTCAATAAGGAATGCAATCTTGT
ATCTGTGGTATTGTATAGTACTATGATTGTATTGCCGGTGCTTAAGGACAATCATTGATT
ATTATCAGCACTATTATGTTACAGTTCTG
>OS04T0650700-04 cdna chromosome:IRGSP-1.0:4:33163240:33164511:1 gene:OS04G0650700 gene_biotype:protein_coding transcript_biotype:protein_coding
AAAAAACATTTTTCTTCACTAAACAAAAGTAAACACTAGAACCAACTACTCCGTGGCACT
GTAGCAACTACTAGCATGTACTAGGATGGATTCTATGCACAGCTAGGCAGGCTCTCCACT
GTGCCAGATTCGGCGCTGCTCCTGTTTCTTTCTGCCCGGTCGAATTTTGGCAGGACCAGC
AGCTGCAGGAGGAATCCGTCCTACCAGCGTGGTCCACCCGAATCCTGCAGATCTCACGGT
GTAGTGGTGGCTGCGTAGCCAAGTACAGGAGTATTAGTAGTTAAGAAACGTTTTTAAGAT
AGATTTGATTATAATCAAAATGGATTTGGACTGGTCTGATTTTTTTTCTCTGTGGTCACT
GTTTGCAGGGTCTAGAGGTCGTCGACAACAGCTACTTCATCACCGAGGACAACGTCGGCA
TGCTGAAGCTCGCCAAGGAGGCCAACAGCATCTTGTTTGACTACCGTATCCCGCTGTCCG
GGTCGGAGACGTGCGGCGCACAGGCCGTGTCGTCGGACAACAGCCACGGCAACGGCATGG
TGATGAACGGCCTCCCCATCAGCATCTACGCGCCAGAGACGGTGGGGTGCGCGGTGGTGG
ACTCCAGCGGCCACACCGCGGCGGCCACGTCCACGGGCGGGCTGATGAATAAGATGACGG
GGCGCATCGGCGACTCGCCGCTGATCGGGTCGGGGACCTACGCGTGCGGCGCGTGCGCGG
TGTCGTGCACGGGGGAAGGCGAGGCCATCATCCGCTCCACGCTCGCGCGCGACGTCGCCG
CCGTGATGGAGTACAGGGGCGCCGGGCTGCAGGAGGCCGTCGACTACTGCGTCAAGAAGC
GGCTCGACGAAGGGTTCGCGGGGCTCATCGCCGTGTCCAGCACGGGCGAGGTGGCGTACG
GGTTCAACTGCACCGGCATGTTCAGAGGGTGCGCCACCGAGGACGGATTCATGGAGGTCG
GCATCTGGGAGTGAGGTGGGCAGCCTTTGTGCGTGCGTGCGTGGGCCTGTGGCCATCATG
CGATTGCCATAGAGTGGTGTCTTGGGGTCATGGGCCGCCTCCCGTGTGTTCGTGGGCTAG
AATTAGTGGGTATTAATTAGTGGATTGGGGAGATTGGAGGTGGGCTTGAATAATGACGAT
GATGGCGATAATTCGTCTGGAAATAATAATGTGAAAAGTTATATTGC
>OS06T0607800-01 cdna chromosome:IRGSP-1.0:6:24182542:24186597:1 gene:OS06G0607800 gene_biotype:protein_coding transcript_biotype:protein_coding
TCTCGCTCGCTCCGCTCTTCTTGACAAGGAAGCAAAAGCCGCCGCCGCCGACGCCGACGA
GAGAGGAGAGAGAGATCGCCGCCGACGTCGCAGGAGGGGGAGGGGGAGATGGCGGCGGAG
GGGGAGGACGCGGCGGCCGCGCGACGCCGCGCGGCGGCCACCGACTACAGGAAGAAGCTC
CTCACCTGCAGGGAGCTCGAGGCGCGCGCCCGCACGGCAAGGGACAACCTGAAAAATGCA
AAGAAAGATTTTGGGAAAACCGAGGATGACTTGAAGTCATTGCAAAGTGTAGGCCAAATA
ATTGGTGAAGTACTTCGACCATTGGATAGTGAACGATTCATCGTCAAAGCCAGCAGTGGG
CCCCGCTATGTTGTTGGCTGCCGAAGTAAAGTTGACAAAGAAAAGTTGATTGCTGGAACG
AGGGTTGTTCTTGACATGACAACCCTTACCATCATGCGCACACTGCCACGAGAGGTTGAT
CCAGTGGTATATAACATGCTACATGAAGACCCTGGCAACGTCAGTTACTCAGCTGTGGGT
GGATTGTCGGATCAAATAAGGGAACTTAGGGAGTCCATTGAACTTCCCCTGATGAATCCA
AAATTGTTTCTTCGTGTAGGGATTAAACCGCCAAAGGGTGTTCTGCTCTATGGTCCACCT
GGAACTGGGAAGACACTACTTGCTAGAGCTATTGCCAGTAACATTGATGCAAACTTTTTA
AAGATTGTGTCAAGTGCTATCATTGACAAGTACATAGGTGAAAGTGCACGTCTCATAAGA
GAGATGTTTTCCTATGCACGGGAGCATCAACCATGCATCATTTTCATGGATGAAATTGAT
GCCATCGGTGGCCGAAGGTTCAGTGAAGGAACCAGTGCTGACCGGGAAATTCAGAGAACA
CTAATGGAGCTCTTAAACCAGTTAGATGGATTTGATGAGCTTGGAAAGGTAAAAATGATC
ATGGCGACTAATCGTCCTGATGTTTTGGACCCTGCACTCCTTCGTCCTGGGCGGTTGGAC
AGGAAGATTGAAATTCCACTGCCAAATGAGCAGTCGAGGATGGAAGTCCTCAAAATTCAC
GCAGCTGGTATTGCTAAACATGGTGAAATCGATTATGAAGCTGTCGTGAAGCTAGCTGAA
GGCTTCAATGGTGCCGATCTGCGCAATGTCTGCACTGAGGCTGGCATGGCTGCTATTCGA
GCAGAGCGCGACTATGTCATTCATGAAGATTTCATGAAGGCGGTGCGCAAGCTGAACGAC
GCCAAGAAGCTCGAGTCTAGTGCGCACTACAGCGCGGACTTTGGCAAGGAATGAGGCTGA
TTTGGTGATGTGCTGACTTCTTTTTTTTTCTCCATGGGGGAGGAACTGTCATGCTGATCC
TACTCCTCACTTGCAAAAATCCTGCGATGATGATGATATACACGCCAAATTGAATTAGAA
ACTGATCCCTCTGAGGTCAACCTGACAAGGAGTTGTGATCCTGTCTTCTATTTATTGTAC
TTCTTGTAACTTTGGGCATACTCCTATATGGGATGATTAATTCGATTTCATTTATTCCCA
CAAGCGGCTCTGTTCTTCACGAATGATTGGACAGATTATGGACGATTGCTTATCATAAAC
CTACAAATAGGTTAAAACAAAGTTCTAAGCAATATTGATGTTGAATTTATTTTCAAGAAA
GTTAAGTCGTATCTG
>OS05T0535200-01 cdna chromosome:IRGSP-1.0:5:26575670:26578439:1 gene:OS05G0535200 gene_biotype:protein_coding transcript_biotype:protein_coding
GTCCGCTCGGTTCCCCTCCTCAAGCTCGCCTCCTCCTCCCCTCGCGCCGTCGCGCGTTGC
TGCTGACTCCGGAGCAAAATCGAGCGAGCGCGGCGGATCAGGTGGTGCTCTCCCTGCGCC
GCCGCGCGCGCGCCCTGTTGGTTTTGGAACGAGCGGGCAGGGCAGGGCGGAGCCGGGAGA
TCGGAGAGGAGCAGAGAAGAAGCTGGCCATGGGGTCGGTGGAGCGGATCACGTCCATGCC
TCGGCGGCAGGTCCAAGCCCGTGATGGGTCGGTTGCTTCATTGGCTAAACGAACGGGCTC
ACCCTGCCAACAGGAAGATGATTATGAAGGTGCCAAAACTATGACAAATCCATGGACCTT
CCTTCCAGAGGACATCTGGTATCATATACACTCCTTATTGCCACTAAAAGATGCCGCTCG
TACTGCATGCGTGTCTCACACATTTCTACGTTCATGGAGATACCGCCCCAACCTTGTCTT
TAGTGATGCAAAACTGGGGCTGAGTGGCTTGTCGGAAAGTGATGAAGTAACCAAGGAACT
CAACGAAAAAGTTGACCTCATTATGAAAAACCACTCAGGCATTGGCTTGAGGACATTCGG
GCTCGAATATTATAATTTGGTCGATGCCTCTTATCTTGACCGTTGGCTCCAGATTGCTGT
TACACCAGCAATAGAAGAACTCATCCTTATGTTTTTTCCAGAGATCAAGGCAAAGTACTA
CGACTTCCCATTCTCACTTTTATTTGATAGGGGTGGAAACTCGATTAAGCATCTTCGCCT
CAGCTACTGTGCCTTCCGTCCTACCACTAGTCTTAATTTCTTGCAAAGACTGCATCTGTT
TGAAGTGCGTATTACTGGGGATGAATTGGGGTGCCTTCTTTCCAACTCTTTTGCTTTAGA
GCAGTTGAAACTCACACATTGTAAAGAGCTCAATTACCTCAAGATACCTTGCGTGCTACA
GAGGCTCAGCAAGCTGACAGTGTTTGGATGCACAACATTGCAAGTGATTGAAATTAAAGC
TCCAAACCTTTCAACCTTTGATTATGATGGTAATTTAGCAGGACTATCAGATGGAGGTTT
GCTGCCAGTGAAGAACCTACACTTATCTTCCTTTTATCAGCATCATACTATTCAATACAC
ATGTGCCAAGCTTCCATCTGTTGCGCCGACTATCGAAACTCTCACCATATTTTCAGAAAG
CGAGAGGTTCAATACACAAATTTCACCATTCAGATTCCTTCATCTCAAGTGCTTGACGAT
TTCTCTTAGCATATACCGTGGGGGCTTTTCCCCATCAAATGATTATCTTTCTCTAGCTTA
TTTTCTTGATGCGTCTCCTGTCTTGGAGATTTTCACTTTGACCGTAAGCATTTCTTTTTT
CATGTTTTTTCTCCTGTTTGATACAATTAAATTTTGATGTGGCAAAAAATACCTATTAAT
CCGTTGTCTATAATGGAATCATTTGTAAGTATTGTTTGCTTGTTCCTATGCAGGTATCAC
AGACTCGTATGAAGCATCACGTGATTTCTGAAGATTCCTCATATCTGAGGCAGATGCCAG
GACACCGCCATGTCAACCTCAAGAATGTGAAGATCATTGGGTTTTGCTCTGCAAAGAGCA
TGGTAGAGCTGACTTGCCATATTATTGAGAATGCAACATCACTAGAATCCCTTACTCTAG
ACACAATATGTGATGATTATGAAAATCCTGATAGGCTATCTGTTCACGAAATTGGTGAGT
GCAGCCCCATATGTAGGCAAATGATCATGGAGGCCAAAAACGCGCTCTTGGCTATCGAAA
GATACATTGTGGGGAAAGTCCCCTCTACAGTCAGGTTAGATGTTCTGAAGCCCTGCAGCT
GGTGCCATGCCTTTGAAGTTTAGGTGTTAAATTGTGGCGATGTTGAATTATGTGGTGTTG
CTTAAGCTAGGTGTGGCTTGTTTCTTTAGCTATAGGATGTACCTGCTGTTTTAGGTCCTG
TGGTATTATTGCATGGGTTGTGCTTTGTCAGTGTTCTAATGTCATGTTACATGTTCAGTT
ATATTATAATCAAGAAGCATTCTTTCTTCTGGCT
>OS03T0687100-00 cdna chromosome:IRGSP-1.0:3:27413822:27418324:1 gene:OS03G0687100 gene_biotype:protein_coding transcript_biotype:protein_coding
CGGCTGCCCCCTTGAACCTGTACCACTTGGCGCAGATCATGAAGTAGATGATGTTGAAGA
TGCCGATGCCGGCGATCATCCAGTAGAAGAGGTCGAGCCTCCCCTTGTTGAGGTCCTGCG
CCAGCCAGTTGCTCCCGGCGCCGGTGGTCCGGTGCACGATGGTGACGAGGAACCCACTGA
GGTAGTTCCCCAGCGCCAGGTTGCAGAAGGCGAGCGCGCCGGCCACGCTCCGCATGTGCT
CCGGGATCTCCTTGTAGTAGAACTCGATCTGGCTGATGAGGTTGAACGCCTCCGAGAGCC
CCAGCACCATGAGCTGCGGCACCATCCACAGGCTGGACATGGCCGAGATGGCGCCCCCGG
TGATGGTCGTCCCCAGCGTCGGCTGCGTCAGCGCGATGTGCCGCCTCCGGTCCTCCACCA
CGGCCGACATCACCATCGCCACCGTCGACAGCGCGATCCCGATCCCCTGCCGCTGCAGGA
GGGTGAGGCCCTCGTCCTTGCCCGTGACCCTGCGGAGGCGCGGCACGAGGAGGCGGTCGT
AGATGGGGATCCACAGCGTCTGCGCCAGCATGGCGAACACCGTGAACGACGCCGCGGGGA
TCTGGAAGCTCCGGCCGAGGTGTCGGTCGGACTGCAGCGCGGACAACACCACGTAGGTCG
ACTGCTGCACGACGGCGACGTAGTAGATGATCCCCGTGGACCAGACGGGCACGATGCGGA
TGAGGCACTTCACCTCCTCCACCTGCTGCACGCTGCACAGCCTCCACGGGTTCGACGGCG
CGGCGCCCCCGGCGCGCACGTCGTCGGGGCCGGACACGATGGCCGCCTTGTCGAGGCACC
GGAACTGGTCCGTGTGCGCCAGCTTGGTGACGATGGCGCTGGTGTGCGGCGGGTCGAACA
GGTCCTGCTTGGGGTCCTTGGGCTGCTTGAGCGACCGCTTCCTCGCCGCGGCGGCGAACA
CCTGGACGATGCTGGTGAAGGGGGAGCCCTCGGGGGTGACGCGGACGTAGAGCCTGGTGC
CCATGAAGAAGAGGACGCAGGCGAGGAGCATGAGCGCGGTGGGGATGCCGAGGCCGATGG
GCCAGCTGACGTTGCTCTGGACGTAGATGATGACGGTGGCGGAGACGAGCATGGCGGAGG
TGAAGGTGAAGTAGTACCAGTTGAAGAAGCTGTTGATGCCGCGCTTGCCGGACTCCGTGT
GGGGGTCGAACTGGTCGGCGCCGAACGGCATGCTGCACGGCCGGATCCCCGCCGACCCCA
GCACCAGGAACGCGAACGACATGAACAGCACCGCGAACTGCCCCGACGTCGCCTTCGAGC
ACGTCTCCCCCACCCCGCACTCCGCCGGGTGCAGCCCGTCCGCGGCGGCCGTCATCGAGG
GGAGGTGGGCTTACGATGAGGGAGGCGACGGAGGCGATGGCGAGGGCGAGGTAGCGGCCG
AGGTAGGCGTCGGAGAGGAAGGCGCCGATGATGGGGGCGAGGCTGGTGGTGCCG
>OS06T0114000-01 cdna chromosome:IRGSP-1.0:6:815874:816535:-1 gene:OS06G0114000 gene_biotype:protein_coding transcript_biotype:protein_coding
CCCCAAACCCCTCCTCACCCGCAGCGCCCCAACCCAACCCTCCCCGAGGTCGCAGCCTTA
TCCTCTCCTCTCCCCTCCGCGAGGTCAGGTGAGCTCAAACCCTATCCCCTCCTCCTCCAC
CTCCGCCGCTCCTCCCCGCCCCGGGGCGCTGGGTTCTCCCTCTTCCGGTGGCGACGTGGT
GGGGTGTGGTGTGTTGACCCCCGCACGATTCGGTTGCCGCGTGGTTGGAGGATTCGGTGG
ATAGTTCTCGCCGCGCGATTCGTGGGGGGCGGAGAGCTCGAGGTCGCGCCCCCCGCTTGG
TTTTGAGGGGGGCCTTTTGATGGTTGCTCGTGCGGGCTAATTTTGCGCTAGAACTGTTAT
ATCAGTGGAAATTGTTGGTTTAGTTAGCACGGGGACTACAGAATGTATCAGTGGAAATTG
TTGGTTTAGTTAGCACGGGGACTACAGAATGTTGTTGGCTCCAGCGTTCTGTTCGTCTGG
TTGTGACTTTTGGCATGGGGTGTTCTAATTCAGCCAAGTAGAGTGGAGTAGGAGGGTGCA
TGCGATATTCTGTTTGGCAGTTGGAATGCTAGTGTTTTCATGTATGCTAGTGATGGCCAG
CCATTTGAAGCTGACGTAACTGTTAGGGTGGTTGAATGGCAAACATTTAAATTTGAAGGT
GT
>OS01T0366501-01 cdna chromosome:IRGSP-1.0:1:14970988:14973090:-1 gene:OS01G0366501 gene_biotype:protein_coding transcript_biotype:protein_coding
ATCATATGGTTCAAGAAATAAGGTCCGTAATAGTTCTCGATCAACCAGGCCAAACCGTGC
AAATAAAGTCCGTAGTTGGAGGCCCACTAACATTGGTCGTTGGGTAGGATCATGCGATTG
AAAAGCATCTGCTTTCGACTCTGTTTTCGATCGAAAGTTGTTTAAACAGTCTATTTCAGT
TTAAACATCCTATGAATCGTCATGTTGCTGAATCGTATGCTAAACCATGCATGCTAAGAA
CACAATTTTGATGGAATTCAATCCAATATAAAATTTTCCTATGTGATCTTTTGGATAGAA
GGAATAGCCATAAAAATCCTATGAAATTACTTTGGATTCACTCAAAACATAGAAAATTTG
GAAGAATTTTAACATGAGATCCAACCTCTTGGAAAAACAAATCGTGTCTAGCTCTCTCAT
TCCAATCGGTCATTCATGTTTTCACTCCTACAGTTTTTTGGCATTTTTTCGTTCTTTCTT
TTTATTTTTCAACCCATGGAATTTGAACTGCTAGGACACTCTAATCCTGTATTTTTTCCA
TTACTGTGTTTTGAGAATAGTGCATTTCGAAAGAGCCCAGATCATATAGCCACACCAAAC
GCATGTGCTGATGAGTTACCACTGATTCACCGGTAGAAATGTGCTCCTTCACATTATAGT
GGTACGTACATTCTCTAACGCGTTGCCATCAAATGTTCAACTTGACTGATTGGAAGAAGC
TCAACCAAGCAGTAAATGTCGCCACTTGGTGATGGGTTCATGGATTTCACAAGAAACCTG
GATTTCTGAACAAAACACGGACACATATAAACAAAATTATTACTTCTACCACATGGTAAA
AGGGTACTCCCTCTCCGTTTCATATTATATGCCGTTTGACTTTTTTCCTAGTCAACTTTA
TTAAGTTCGACTAAATTTATAGAAAAAATTAGCAACACTTAAAATATCAAATTAGTTTTA
TTAAATCTAAAATTGTATATATTTTGATAATATGTCTATTTTGTCTTAAAAATACTATTA
TATTTTTCGATAAACTTAATCAAAATTAAAAATTTTAACTAGAAAAAAATCAAATGACTT
ATAATATAAAACAGAGAGGGAGTACCTTTTTGCCAGATGGTAATAGTTTTGTTTATATGT
GTCCGTGTTTTGTTCAGAAATCCAGGTTTCTTGTGAAATCCATGAACCCATCACCAGTGG
CGCAGGCGCGCAGCACACCCAAAAAAAAAAAAGGTTTCTCCCTCCTCTCCTCCGTGGAGA
ATGGTCGCGAGGCCACAGGAAGACGGCAAACAGGTCATGGGCTCACGGCCTGGCGCGGAG
ACTCTAGGTTCGTGCGTGCCTTTGTGGAATTACGGTTGAGGAACTAACGGCCTGTTTAGT
TGGAGGGAGTTGGTCATGGGAAATAGGAGTTTAAGTCTGTAGTTTGGTTGGAAGAATTGG
AAATTCGAGGGTGTTTAGGATAAGGAATTAAGAGGTCCAATTCCCACTCATCTCTTACTT
GCGGGAGGCCTGTTAATTCGTGAGACTTGAAGGGAATAAGATGTGAAACCAAATAAGGGA
TGGGGATTAAAAATAAAACTCTCATGACCAATCCCACTATCAACTACCTCCTTAAAACTT
CCATTCCTCTTTCCTTCTCTCGCCAAACAGGCCGTAAGGGCAGCATCAGGGGATTTTTTT
TTTCAAAACTCAATATATCTATTATATACTAAAAGTCCATCAAACTTCCTACAAACGCTT
CCAAGCTGCCACGTGGCAATTCTACAAACGCTCCTAGGTCACCATGTTGCATAGTCTAAT
CTCACCGTTAATTTTCATTTAAATTGGTGGACCCGTTATTTTATACCGTTAGATTAGATC
TATACATACCCATTATTTTATACTAATAAATTATATCTATATATATAATATCTTTCTCTC
TATATATAATATCTTTCTCCTCCGTACTGTTTGCCTGCCGAAGCGTACATACGAGATACG
ACAACCAAAATAAAACATACATGCTTAGTACTGTCAACAAGCAAATATCTACAATGATGA
AATATATTATCCCACAAATATATACATGCAGTTGAACTAATTTTAATGTCAGTTTTCACT
TGA
>OS12T0205633-00 cdna chromosome:IRGSP-1.0:12:5535012:5535540:1 gene:OS12G0205633 gene_biotype:protein_coding transcript_biotype:protein_coding
ATTCCCTACTCATTTCTCTCCTCCACTCAACTCGAGCTCCACCTCCACCTCTCCAATGGC
GGCGGTGGCCGGAACCCTAGCTCCACCCTTCCCGGCCCCTCCCTCTACGCCATCGTCCTC
CACTCCCCTACCCCATCTCCTTGATGCCGACGCCCCCCTCCACCCTCCGCCCCCACCCCT
GCCACCGCCACCGCCCTGGTAGCGAACGACGGAGATGGTGGGCCCCCGGCGGAGGAGGGG
GAGGAGAAGCGGAGGAAGGGACCTTTGCTCCCGCGCTGTCGGAGATCGGTGGGGGGAGCT
GCTGACCCCGGAGCCAGCCAACGCGGCGGCGGTGGCGCTGTCGGCCGCACTCGCCTGGGC
CGGCGCGTCGCTGCTGCTGCAGCTGGCGCTCATCTCGTTCGCGATATTCGCCACCTGCCG
TCAAGTACTCCTTCGTCGCCGTGCTCCTCCTCTTCGTCCTCATCGCTCTTGTCACATCCT
GATTTTTGTTTCAGGATTTATAGATTATTTAATAAATTATTATTATTAG
>OS10T0448000-00 cdna chromosome:IRGSP-1.0:10:16242053:16243154:1 gene:OS10G0448000 gene_biotype:protein_coding transcript_biotype:protein_coding
GCGAGTTGCGCTCCTGCTTCCATCGCAGCATGCTCATGGCTAGCCATTGCTACGGCCCAC
TCGACCCGGTCTCCAACATCATCGTCAACACTGTCTGGTACGACACCGTATTCCCGCCCC
TATGACGCTCGAGTTAGACGTGATCGGCACGGAGAGCATCCACCGTGTGGAGAACCACTC
CATGTATTGCCTTGCCTCCTTCCTCTGCACACGCTACCATGGCATGGATTATTTTTCCAC
CAAGCTGTGTGCTGCCTCCTCCAGGCAGATGCCAACCTTGTGGTCAACACACAATGTCAA
GGCCCAGACACCAGCGTCAAGGACGCCTTCTTAACCGCCGCCACCACCGCCCTTCACCCC
AACCCCGATGCTAAGGTGAACCTCCTCACGTTGTGCAAGGCGATGATGGGATCTGAGGCC
TTGCCGATGATGCAGGGTGGTAAACAGCTCTTCTCTGACAACATTCACCGGCTTGTGATG
TTGCTATCTCCTGGATCATCACCCCGTGCCCATGAGGATCCGCCGCTTCCTCCACTCTCC
CTAACAGGGTGGTCTCTTGGAGAGCTTTCATGAAAGCTTGCAAGAATCACCAAGATGGTT
ACTGCCGCGTTGGATGCATACGAGCGGATGGAAAATGGGGATCCTGCCTTCGAGCTACAC
ACGATTTGTAGTGTGAACAATGAGGTCTCTGACCCAGCAGACCTGCCAGACGTGTCTGGT
CCTACTTACATGTATTTCCACTCTCACGTCATTTTTTCTAGTGACTCCGAAAATCCCTCA
TGCTCATGGAGCTTCTACGACGCTCTTTTTCACTGAACTTAGCAATGATGACGAGGAAGG
TGCATCCTATTGTTGTCCAGTGCCTCTATCGATGCTATGCGCGGAACGAGTTTGGTGCCT
CTACTGCGATTTCATGGGGGCTAGGATTGTGCACCATGTCAGGAAAAGCTTCCATGGGTG
CAAGTCCGAGTTTGAGAAGTGGTGTGTGGAGAAAACC
>OS05T0509500-01 cdna chromosome:IRGSP-1.0:5:25229702:25233200:-1 gene:OS05G0509500 gene_biotype:protein_coding transcript_biotype:protein_coding
AGTTTTTGTAACACCTCTTCGATTCATATCCGGATTCCGATTTACACCAAACCCTGTCCA
TATATATATAAGCTATACTAATAACGATCACGGAGATAAACACTCCACAAATCTGGGCAG
CCGCCGCGCCACGAGCACGAGCACGACACGACACGTTATCCATCCCGCCGCCGAAGATCG
CCGCACGCCGGAGCGCCGATCGATCGGTGGAGATGGTGCTCGCGCAGCTGGGCGGGAGCA
TCTCCCGCGCGCTGGCGCAGATGAGCAACGCGACGGTGATCGACGACAAGGCGTTCGCCG
ACTGCCTCCACGAGATCGCGCGCGCGCTCCTGCAGTCCGACGTGCAGATCAGGATGGTCT
CCGACATGCGCGCCAACATCCGGAGGGCCGTCAACCTCGACGCCCTCCCCGCCGGCACCA
ACAAGCGCCGCATCATACAGCAGGCCGTCTTCGCGGAGCTCTGCAACATGCTTGATCCGG
GGAAGCCGTCCTTCACCCCCACCAAGGGGAAGCCCAGTGTGGTCATGTTCGTCGGCTTGC
AAGGTTCTGGGAAAACCACTACCTGTACCAAATATGCTCACTATCATCAGCTGAAGGGCT
TTAAACCTTCATTGGTTTGTGCTGATACATTCAGAGCTGGTGCCTTTGATCAGTTAAAAC
AGAATGCTACAAAGGCCAAGATTCCTTACTATGGAAGCTACATGGAATCAGACCCAGTGA
AAATTGCTGTTGAGGGTGTGGAGAGGTTCAGGAAGGAGAAGTCTGATCTCATCATTGTTG
ATACTAGCGGGCGCCACAAGCAAGAGGCTGCACTCTTCGAAGAAATGCGTCAAGTTGCAG
AAGCAACGAAACCTGACCTTGTGATATTCGTGATGGATGGTAGCATTGGTCAGGCAGCGT
TTGATCAGGCGCAAGCATTTAAACAGAGTGCTTCTGTTGGTGCTGTGATTGTTACGAAAT
TGGATGGTCATGCCAAAGGAGGCGGTGCACTTAGCGCGGTTGCAGCTACAAAGAGCCCTG
TTGTATTTATTGGAACTGGAGAACACATGCAGGATTTTGAGGTTTTCGATGTGAAACCAT
TTGTTAGTCGTCTGTTAGGAATGGGAGACTTGTCTGGCTTAGTGAACAAGATCAAAGATG
CTATGCCTGCTGATCAACAACCTGAGCTTATGCAGAGACTGATAGAAGGAACCTTTACTC
TCAGAGTATTCTACGAGCTGTTCCAGAATCTTCTTAACATGGGTCCTATTGGACAGGTTT
TATCTATGATACCTGGATTTAGGTCTGAACTGATGCCAAAAGGACATGACAAGGAAAGCC
AAGCAAAGATTAAGCGGTACATGACTATTATGGATTCTATGACAAATGCAGAGCTTGATA
GCACAAACCCAAAGCTGATGAGTGAATCACGAATTAAACGGGTCGCTCGAGGATCTGGCA
GGACCATGAAAGATGTGACCGACATGCTGGAAGAGTACAAGAGAATCGCCAAGGTGTGTA
GCAAGTTGAAGAAGAAGTTGCCCAAGAATATGGACAGGAATGTTATGAACAACAAGGACA
CGCTGAACACCATTAACAATCTCATCCCTAAGCAATTGTTGAATCAGATCGGTGGTGTTA
ATCCGTTGCAGAGCGTCATGAAGCAAATGGGCTTAAAGACATGAACGAAATGTTTTGGGA
GCATGTGCTGATGTTAATTGATATTTGCAAATATATATGATGGGCTTGATGCAAACACTC
GGCTAACATTGAGGGCCTGGTTTTCAGTGGGATATCGGCATTTAAAGTATTTTTTTTCTT
CATGCTGAATGGAGGAAGTAGTAATATTAATTTTGCTGAAATTTATGTCAATTCAGTCAA
TCAATAGTTAGCGTACCCTCGTAAGGGGCATTTAAAGTATTTTTTTTCCTTCATGCTGAA
TGGAGGAAGTATTGGGCACAATGTTTCTCTTAAACTGACAAAGGTCATCGATTGGTATTG
ATGCGCATTTGCGTTCGCG
>OS06T0661500-01 cdna chromosome:IRGSP-1.0:6:27261311:27262594:-1 gene:OS06G0661500 gene_biotype:protein_coding transcript_biotype:protein_coding
TCCTCTCAAACCTTCGCGACACCACCACGCGTCCGCGGCGAGCGCCACCGGTTTGCGAGC
TCTCCGGCCACCGCCGCGTCGCGTGTCCATGTCGGCGTCGTCGCGCGCGCTCTCCCGGGC
GGGGTTCCTGGCGCGGCGCGGCGGGATCGGGATCCTCGCCGCCGCCCGGTGCGGCTACCA
CACCCGGCGCCGGCTGCCGCTCACGGCGGCGGAGGTGGTCGAGGGCGGCGGCGCCGCCTC
CGCGGCGGGGGGCGCGTCGACGTCGGAGGAAGCCGGGTCGTCGTCGAGCGCGATGGCGCG
GCGGATGGAGGAGGCCATCGACGGCGCCATGGCGCGGATGTCGGAGCCCGAGTGGGCGCC
GTTCCGGCCCGGGACGTCGTACTACGCGCCGCCGCGGCCCGCCGGCGCCGCCCGCGGGTT
GCTGGCGCTCGTCAGCCACGCCGCCGCGAGGATGGGGCCGGTGCCCCGCGCGCTTTCCGC
CGACGAGGCGCGCGCCGTCGACGCCGCCTCCCGCGGATTCCCCTGCACGACCTACTTCAT
CGATGGACACTTTCCGGATGAAGTGGAGCGCTCGGATGTCATTCCAGCTGAAGATGAATG
AGCGAAATTCCAGCTGAAGATGCATTAGTGGAAGCCAAATCAGCCGAAGACGAATTCAAG
CTTTGCCTGTTTCATGTGCTAGTATTTGTTTTCTGCTGTTGTACAAATGTAGAATCCAGA
AATTCATGAGCTACTGTGAGGGAATAAAAACGCAGGAATCCATGTAGCTCATCTGGTTAT
AATATGTAAGACTCATCAAACAAACTATAAAGAGATTAATAATTACCACC
>OS12T0139400-01 cdna chromosome:IRGSP-1.0:12:1915773:1917702:1 gene:OS12G0139400 gene_biotype:protein_coding transcript_biotype:protein_coding gene_symbol:RR10 description:Two-component response regulator ORR10 [Source:Uniprot/SWISSPROT;Acc:Q2QXY3]
GCTTTTCTTCTTTCTTCATATCTCCAAGAATCCTTTCACATGCTTATGTATATATATAAG
CTCAACCACACCCAAACAACCTTGTAAAGCAAAGCCTTTCATGCCAAGCACACACACCAT
CTGCATCTTCTCTTCTACCATTCTTGCTTTCTCCTTGTAGCCTCTTCCTTCTGTTCTTCC
AGAGAAGAGAAACATATCTGTGCAAGCTTTGCCTTCTTCCATGGCAGTGGCTATAGAGGC
TCCGTTCCATGTCCTGGCTGTGGATGATAGCCTTCCTGACAGGAAGCTCATCGAGAGGCT
ACTCAAGACCTCTTCTTTCCAAGTAACCACTGTTGATTCGGGGAGCAAGGCTCTGGAGTT
CTTGGGGCTCCATGATCATGAGGACAGCCCAATTTCTACTCAATCAGATCAGCAGGAGGT
TGGAGTGAACCTGATCATCACAGACTACTGCATGCCTGGCATGACAGGATATGATCTTCT
CAAGAAGATCAAGGAATCGTCTTATTTAAGGGACATCCCAGTTGTGATCATGTCATCGGA
TAACATTCCTTCAAGGATCAATAGATGCCTGGAGGAAGGAGCTGATGAATTTTTCCTCAA
ACCAGTTCGGCTCTCCGACATGAGCAAGCTGAAGCCCCACATACTGAAAAGCAGATGCAA
GGAGCACTACCAGCAGGAACAACACCTGCAAAGCAACAGCGAAAGCAACAACAGCAGTAA
CCCCACAAGCGAGAACAGCAGCAGCAGCACTAGCACCAACAGCCACAAGAGAAAGGCAGT
CGATGAAGAAATTTTGCCCCACACAATAAGACCAAGGCATAGTTGATTTAGCATCTGACT
GGTCATTTGACACTGATTTTTTTTTCTTGCTTCTGTCTGATCGGTTTTTGACATACTGAT
TTGTAAAAGGGATACTAACATCTAGTTTAC
>OS03T0565825-00 cdna chromosome:IRGSP-1.0:3:20436527:20437847:1 gene:OS03G0565825 gene_biotype:protein_coding transcript_biotype:protein_coding
GTTGCTCAGGAGCTGCCGTGTTTCTTTCTTTGGCCTAATCCGGTAGCATTCTTAGCAGAG
GCTAAGAAAGGGTTCTTACTTGTCACCGACAAGAAGAATGGATACTCCTTCCTCTACCCA
TTTGGATGACAGTGGTTTGTTCAAGGGTAAGATAAGGTGTACGAATCGTACAGCCTTTGG
AAAGTGTGAGCGTCAACACAATTACGACCAGCAAGAAAGACATCAGTGAGCTTGGTCCTC
CAGATCAATTTTATTTTTTATCTTCTATTCGTCAAACATTTGGTCATGTCGCTGCAGTTA
TCTATGTCATTGCACATAATGATGTATGGAAGAACTTACTGCACTTGAGTTCACAGCTCT
CCAAATTTTGCCAGGCATGCGCTTGGTGCAATTGCCATTGCAAATGGCAAATTTTACACA
TTGACGACTGGAGCAAACGAAAGGAGATGGAGAAAATGAAGAATAGACTGCATACGGTCG
TCGATACCATCAAAACTGAGGCAAAAGTATGAGGGAGGTGCGAGATATATTGTGCTGATT
TTCCTTGTTTGTTT
>OS02T0585566-00 cdna chromosome:IRGSP-1.0:2:22570480:22571271:-1 gene:OS02G0585566 gene_biotype:protein_coding transcript_biotype:protein_coding
ATGACACGGCAGCCACCACAGCCGACACCGCCGTCGCCAACTGCCGCTGGCCCAGTGCCG
CCGCCACCGCCGTCACCACACCGTCGCCGTCGTCGCCAACTGCCACCGGCGTCCAGATCC
GGCCGAGACCGCCGTCGCCAATTGCCACCGCCGCCGTTGCCGACTACTCCCATCCTCCAG
ATCCGGCCGAGAGGCGTGGATCTGGGGGCACCGCTGCCGTCGCCGCCAGGCATCGAGCCG
CCGGCCACAGCAGCCGCGCCTCCGAGCCTGCCGCGGCCGCCCGCGCCTGCTCCGCCGTCG
CGACTGACGCCGCCGCCCGACCGCCCGTGCCTGCGCCGCCGTTGCGCCTGCCACCGCCTG
TCGCGGCCGCCAGCGCCCACGCCTCGCCGACGCCGTGCCCGCGCCTCCGCGACCGGATCC
AGCTGCGAGCGCGCCAGATCCGGTGGTGGTGACGCCGGATCCACCGCCATGAGCCTCGAC
GCCGGCGCCGCTCCGGTCGGCCACTGCCTTTGCGTCCACCCGCGCCAGGAGCTCGGGAGA
TGGCCGCCGCGAGCCCCGCCGCCGCCATCCTCGCGAGCCGCCGGCTTTGCCGGCCGCTCG
CTCAGGCGGCGGCAAGGCAGAGGAAGGGGCGGGGAAGGGCGGCGGCGGCGGCTAGGGTTC
CGCCGCCCGAGTCGCCCGACACGGGGGGCGACGCATGAATACCAACTCTCACTCGGGTTA
CGAACACGTGTGCTGGCGGGACGAGTAGTCTTGGACAAATGCAGGATACATCGATGTAAA
GCAATTAACTGA
>OS09T0518332-00 cdna chromosome:IRGSP-1.0:9:20228608:20230488:-1 gene:OS09G0518332 gene_biotype:protein_coding transcript_biotype:protein_coding
GAGGAACTCGGAAATGTTGGTGTCGGAGCTGCCACCTTGGCTCATGGCGGCCCTCGCCAT
GGCGCTCCATCGCGCGGCGTTCGTCCTGAACTCCATGCCCGTCTCCCCGTCCATCACCCC
CGCTACGCACCTCGCCACCTCCTCCTTCCTCACCACCCCCTCGCCGTCCGCCCGCGCCCG
CACGCCGACGCGCCACGCCTCCTCTACGTACCTGGCGTTCGTCGGCTGGTCCGACCACTG
CGCCACCGCCACCATCGGCACGCCGGCGCTCACCGCCTCCACCGTCGAGTTCCACCCGCA
GTGCGTCACGAAGCACCCGACGGCGCCGTGCGCCAGCACCTCCAGCTGCGGGCACCATGG
CACGATGAGACCTGTCGTGTTCTTCGCCGCCGTCTCGCCGGCGAAGCCGTCCGGGAGCTT
GCCGGTCTCCGATGACCTCACCACCCAGAGGAAGAACCTGCCGCTGTCGCGGAGCCCGTG
CGCGAGCTCGGCCATCTGCACCGCGCTCGGCGTGGCGAGGCTGCCGAAGGAGACGTAGAC
CACGGAGCTCGCCGCCCGCTCGTCCAGCCACGCCTTGCTCTCCGCTGCCATCGGCGTGTG
GAGGTCGAAGCCGTACGACGCATCGCCCGGGAGACGGCCATCGAGGTACGCCGACGGCAC
GGTCGGCCCGACCGTCTTGGCGCCCCACGTCGCCGCCATGTACTCCGCTTCCTGCCAACT
CGTGGAAGGAATTGACGAGGACATGGTCGGCCACCTCGAGGCCCTGGCACTGCCGCAGCA
GGAGGTCAAGGTAGGCGGAGCGGCCGGCCGCCGGCGCGGTGAGGAACGTGGGGAAGTCGG
CCGGCTCGAGCTCCGGGGGCACGCCGGGCAGCGGCGGCGCCGGCGCCGACGTGGGGAGGG
GGAGCTCCACCCTCCCCGCCCACGCGTGCGCGTACGCCACGTTCACCGCGCACGCCTGCG
TGAAGAACGCCGCGCACGACGCGCCGTGGCGCCGCGCCACGGGCGCCGCCCACGGCAGGA
ACGCGTCGTACACCACGGCGCGCACGGGCCGGCCCTCGCCGGACTCCCCGCGGAGGAGCT
CGTCCAGAGTGGCCGACCCGGCCGACTCGAGGCGGGACAGGTAGGCGCCCTCGTCGCCGA
GCTCGTCGTAGCCGCGGGCGTCGCAGCCGTCGGAGTAGGTGGCGACGTGGACGCCGCCGC
CGCCGCCGGGGGACGGCGGCGCGCGGCAGCAGGAGTTGAGCAGGGAGCGCGTGACGGCGA
GGGTGCACCGGACGCGGCGGTGGGCGGCGAGGCGCTTGCCGAACTGGAGCAGCGGGTTGA
CGTGGCCTTGCGCCGGGTAAGAGAGGAGCAGCACGTGGACGCTGCCATCCGAATCTGCCA
TTGTCGTGCGACTTGTTTCTTGCATCGGTGCACTGCAGCACTGCATTTATAGAAACTGAA
GAG
>OS03T0389900-02 cdna chromosome:IRGSP-1.0:3:15618648:15621437:1 gene:OS03G0389900 gene_biotype:protein_coding transcript_biotype:protein_coding
ACGGCTCTTTTCCTCTTGGATTATGGAGCAAGCAACTGTTTGGATTGAGTAATTCAACTG
ATGCTCCAGACAGACCAATTTGTCCTTACATGGTTACCAGAAAATGCAAAGGGGATATTT
TTGCTCGCATACGTGATAAATTGACCAAGACTGATGTTTTGAATCTTGCATCATCCTTGG
GAGTTCAAATGCGAAATATTCATCAATTACCCCTTCCACATGTGGAACACATATCCAAAT
CTGGGAACGAAGATATCAAAGCAAAGGAAAATTCAATTTCTGATGTCACTCATGTTCCGC
CTGAATGGAAACAAGTAGTTTCTACTCTAGACAGGAGAAAGAAAAGTATAAAGAAGCATC
TAAGTAACTGGGGTGGTTCAATTCCACAGGTTCTAATTGAGAAGGCTGAAGAATATCTCC
CTGACGACATCCGCTTTCTTATCAAGTTTGTTAAGGACGATGATGGTGATTCAGTCTATG
TGGTACCTTCTTGGATACATTCAGATATAATGGATGATAACATTCTCATTGAGGGGACCA
CAGAACCAGGAACTTCCACTGATTGCATTGCCGTTGAAGATCTGAACAAAATGGATGCAA
TTCATATCATTGATTTCAGTGATCTGTCCATTGGGGATCCTCTATGTGACTTAATTCCAC
TGCACTTGGATGTATTCCGTGGTGATATTGATCTTCTCAGGCAGTTTTTACGAAGCTATC
AGCTTCCTTTTCTGAGAGCAGAATCAAATAAAGATATATACAAGTCAATACAAAATTCTA
AATTCAGCAGGGCATCGTATCGTGCGATGTGCTACTGCATACTTCACGAGGACAACGTCC
TGGGAGCCATATTTAGCCTGTGGAAGGATCTGGGCACCGCGACGTCATGGGAAGATGTTG
AACACTTGGTTTGGGGAGAGCTGAATCAATACCAGCAGTCATGCAGCGTGGGCGAAATTA
ACTGACGCGATAGAGTTTTCCATACTAAGATAAAGGCACAAGAAATTTGATTTGTAACCT
GAAACTGTACCACAAAGTATACCATCGAAACAGTGTATTATGTTACACTAACACATGCTT
GATATGCAATAACAACGCATCGAAAGGACAACTTCGTTCAGATGCAACATATTGGAAC
>OS12T0263800-01 cdna chromosome:IRGSP-1.0:12:9304480:9318122:-1 gene:OS12G0263800 gene_biotype:protein_coding transcript_biotype:protein_coding
GTCGAGTCGACTGCACGGTAGCGTGGTCAGTTGTGGCACTCATCAGAGCTGGGAGCCATG
GCCATGGAGAAGAGCCGGGTCCTCATCGTCGGCGGCAGCGGCTACATCGGCCGGCGGATC
GTTGCGGCGAGCTTGGCGGAGGGCCACCCCACCTTCGTCCTGCTGCGGCCGGAGATCGGC
CTCAACATCGACAAGCTCCAGATACTGCTGGCCTTCAAGGCGCAGGGCGCGCGGCTCCTC
GAGGCGTCGCTCGACGACCACGATGGCCTCGTCGCCGCCGTCCGGCAGGTGGACGTCGTC
GTCTCCGCCATGTCCGGCGTCCACCACCGCAGCCACAACATCTTGCTGCAGCTCAAGCTC
GTCAAGGCCATCAAAGAAGCTGGAAATGTCAAGACGTACTGGATGGATGCAGATGTGGTA
ACAGCCTTCGAGCTAAGCCGGGCCATCGACGATGGAGTGCTGCAGCCTTTGCCCTTTGGT
TCGCTGACATGCTGTTCCTTCTATGTGAGGTTGCCAGTACCACGGACTCGCCGTCAGCAC
TGTGCAACGTCATCCTTCTGCGCTAGACTGACTCCACCCTCTGCTGAGTGAGATCGCGTG
CTTTTTCCACTCGCTACAAGTCCGAGCAGCCAAGCACTTATCGCAAGAATGGAAAACCAG
CTGCCATTCAATATGGCACTGGTTCAGTTGATGGGTTTTTCAACGAGGATAGTGTTACAG
TAGGTGATCTGGTTGTGAAAGATCAGGAATTGCTTCACCGCTTTAGGAATTCATTGAAGT
TATAAAGGAGCCAAGCCATATACTTTCATGGTTGCAAAATTCGATGACATTCTTGGTCTC
GGATTTCAGAAAATAGCTATTGGAGATGAGGTGAATATTTGGCTTTGATTGGTGAAAAAT
TAATGGAGCGGATATAATCGAACTTGGACTTGCTACGCATTGTCCCATCAGTGGTGCTTT
GGTTCGCATAATAAACTGAGAAAATATTATGGGAGTCTTCTCTTCATTGCTGCCCTAGGC
AACAAGGTGTATGGATATGCCATCAACCAACTCAAGAATTGCACTGTAAAATGTCAAAAA
CAAAATGGAAAGTATTTGTGTTCTTATCAAGGTCTTTCTGTTGAGTTTTAAGGATCAGAG
TGAAGATCTCTTGATGGTCCATTTGTGTTGGTTTGGATCAACAACATGCCATGTGCTGCT
GATAGTATCATGGCGGTTCTTGGGGCCAAGGAGGCGCGCCATTGGTTTGTCCTTAAGATG
ACATATTGTTAATATCATATGAGGTCATTATAGCATTTGGAAGAATGGGAACCATGTTTC
GGTGTGATATGTATGACATCAAACCAAATTTTGTCTCAATAGGCAATGTGAGTTCAGGCT
TCAGTAGTACCAGAGTGATTATTGATAACTACCGAGATGTCCACGTCAGAGTGGTACGAG
CTCCAGATTAAGAAGAACAAGCTTTGTGACATGTTTGATGAGGCGCCTTCCCAATGGTGC
ATGATTTAGTGAAAGCAAGGGATAACCACTTTGTTAGAGTCAATTTCGACTCGTGATTTG
TCCTCTATAGTCGTCGTTTGGAACTACCCCATCTATACCAGAGATGCCTGTCCACCGTTA
TGACAGGGACCTAAGCAAGAATAACTTCATGAGCTCACCAGCACCGGGTGATGGGTTTCC
AATAGTAACATCCCTAACCACCTTATTTATGAATAGAGATCAACTTACTGGAACAAACCA
TATTGAGTTCTCCGCAAATGGACCATTTAAATATCAAGTTGCTTATCAAAATCTAGGCCT
CCTTGGTGATGATCGTGAGTGGTATTTTGCAATTGCTGATGTTGCATCGTGTGCACTTCC
TTACCAACTTTGTGAGTAGTTTGTAACTCATCTCGTCTTTTCTGATATTGCAAATTCATT
ATTTCTATTTG
>OS04T0664600-00 cdna chromosome:IRGSP-1.0:4:33929184:33930533:-1 gene:OS04G0664600 gene_biotype:protein_coding transcript_biotype:protein_coding
ATGAAGATCACGGTGCATTCATCCAAGGCCGTGAAGCCGGTGTACGGCGACGCCGTGGCC
GCTCCGAGCACCGCCGACGTTGTGCCGCTCAGTGTGTTCGACAGGGCGAACTTTGACACG
TACGTCTCCGTCATATACGCCTTCCGCCCGCCGGCTCCGGCCAACTCCGTCCTCGAGGCG
GGCCTCGCCAAGGCGCTGGCCGAGTACCGCGAGTGGGCGGGCCGCCTCGGCGTGGATGGC
GACGGCGACCGCGCCATCCTGCTCAACGACGCGGGCGCGCGGTTCGTCGAGGCGACGGCC
GACGTGACGCTGGACAGCGTCGTGCCGCTGGAGCCGACGCCTCGGGTGACGAGCCTCCAC
CCGAGCGCCGACGACGACGGCGCCGAGGCGGAGGTGATGATGGTCCAGGTCACGCGGTTC
GCGTGCGGGTCCCTCGCCGTGGGCTTCACCGCGCACCACATGGTGTCCGACGGCCGCGCC
ACCAGCAACTTCTTCCTCGCGTGGAGCCAGGCCACCCGCGGCGTCGCCATCCACCCCGTC
CCGGTGCACGACCGCGCCTCCTTCTTCACGCCGCGCGACCCGCCACGGGTGGACTACGAG
CACCGCGGCGTGGAGTTTAAGACTTGCGAAAAGCTCGACAGAAACGAGAACAACGACGAC
GGCCATGGACACGGCCACGACGGCGAGGTGGTGGTGACACACAAGGTGCACTTCAGTAGG
GAGTTCATCTCCAAGCTCAAGGCGCTCGCGTCGGCCGGTGGCGGCCAGCGTTCGTACAGC
ACCCTGCAGTGCGTGGTGGCGCACCTGTGGCGCTGCATAACGATGGCTCGCGGGCTCGAG
GGGAGCGTGGCCACGAGCGTGTCCATCGCCGTGGACGGGCGCGCGCGGATGAGCCCGCCG
GTGCTGGATGGCTACACGGGCAACGTCGTGCTCTGGGCACGGCCGACCGCCACCGCGCGG
GAGCTCGTGACCATGCCGCTGCAGCACGCGATGGGTCTCATCAACCGGGCGGTGGCACGG
ATCAACGACGGCTACTTCAAGTCGTTCGTCGACTTCGCCAACTCCGGCGCGGTGGAGGAG
GAGCGGCTGGTGGCGTCGGCCGACGCGGCGGAGATGGTGCTGAGCCCGAACATCGAGGTG
GACAGCTGGCTGCGGATCCCGTTCTACGAGCTTGACTTCGGCAGCGGCCAGCCATTCCTG
TTCACGCCTAGCTACCTGCCGGTGGAGGGTCTTCTCATCCTCCTGCCATCTTTCTCCGGC
GACGGCAGCGTCGACGCCTACGTGCCACTCTTCAGCCACGACATGGACACCTTCAAGAAC
TGCTGCTATGTACTCCCTGAACTCAGCTAA
>OS07T0613800-00 cdna chromosome:IRGSP-1.0:7:25273385:25273944:-1 gene:OS07G0613800 gene_biotype:protein_coding transcript_biotype:protein_coding
GTCTCGCCGGAGCAGCAGACGCCGGCGAGGAGGAGGAGACTAGTAGCTTGGAGTCTGAAG
GTTCCAGCCATGGAGCTGGAGGTTGGGGAGGAGACGGAGGAGGTGGGGGTGGAGGTGGCG
TGCGAGTGCTGCGGGCTCACGGAGGAGTGCACGGCGCCGTACATCGCCGGCGTGCGGGCG
CGGTACGAGGGCCGCTGGATCTGCGGGCTGTGCGGGGACGCCGTCGGGGAGGAGCTGGGG
CGGGCCTCGCCGCCGATCTCGCCGGCGGAGGCGCTCGACCGCCACGCCTTCGTCTGCGGC
GCCGGGCGCCGCTCCACCGCGCCGCCGTCGCCCGCCGAGAGCGCGGACGACCTCATCTCC
GCGCTGCGCCACCTCCTCCGCCGCAGGCTGGGCTCCCCGCCGCTGCCGCCGCCGAGGAAG
GTTCGCTCCACGCCAAGCAGCCCGAGGCGCGATGTGCCGACCTCCGCCACCGCCATCGTC
TCCGTCGATACCGGCGGCGGCGGCGGCGCAGGCGGCGCGCTCGCGCGGACGGAGAGCTGC
TTCGCGGCGCTCGTCGAGTA
>OS12T0506600-01 cdna chromosome:IRGSP-1.0:12:19429189:19431223:1 gene:OS12G0506600 gene_biotype:protein_coding transcript_biotype:protein_coding
ACTACTTTCCAATCTTGGAGATGAGCGATTCGAAGGCGCCGACGAGCGCCTTCACCTTGC
TCTTCCTGGCAATGGCGAGCTTCCCGGCGGTCTCCTCGATCACGCTGTTGTACAGCCGCC
GGCTCCGCTTCTTCTCCAGCGTCTTCTGGTGCCGGAGCGCCACCGCCGGCACCACGAACC
CCCCGCCGCCGCCCGCCGCCGCCGTCCCGCCGATGCTGCCTCGCCTCCTGAGGCTCCTCA
TCCTGAGATGAAATCCGCTGCCGCCGCCACCGCCGCTGCTGCTGCCGCCGGCGTCGCCCC
TCCTGAAGAATCTGAGCCGTGTCGTCGCCGGCGCGTCTTCTGGTGGCGCCGCCGTCGCGG
CGGCGCGGCTGCTCCTGGAGCGGATGACCTTGAAGGCGGTGGTGGTGGTGGTGGTGGTGG
ACCTGCTCGCCTGCCGCGTGAACGGGAAGCGGACTGATTTGGCGCTGCCGGTGATGCTCA
TGCTCCTCGCTCGCCGGTGCGACGGTCGCGGCGGCGGCGACGGCGGCGGCGCCATGCCGG
ATTTCTTCTCTTCTTGGCAAGGAGGGTTGTGTGGCTTCTCTTCTTTGATATCATTTGCTG
CTGATGATGATGATGATTGGTGAGAAATTTGTTGGCTAATTTCGACGAGATTTCTCTTCG
GTTTGGGAGGCTTCAAGCTGTTCGTCCTGGTCGTGGTCATCTTCTTCTTGCTCTTGTGAG
AAGAAGGTGGAGTCGATTTCTCGCCGGCTTTGAGCTCCGGCGATGGAGGCGGCTTGCCGG
TTAGCTTCGACCCGACGGATTTGACCAGCTTCTTCTTCGATGATGGTCCATCGATGACGT
CATCGGTTGATTCAGCGACGATCTTGCTCTTACCATGTGGAGATGATTTGATTGGTTTCT
TCCCCTTGGTCACACTCACATCCTTCTTCTTCCTGGCGTCGCCGCCGCCGGCGGCGATGG
TGGTCTTCTCCGGCGGCAGTGGGGTTGACTCGTACGCCACGATGTCCTTCCACACCACCA
CGCCGGCGTCGCCCTTCTTCCCCGTGTCGTCAACGGCGGTGGCCGCCGCTTTCTTCCCGG
CCTTCACGGGCTTGGTGAGATCCCCGACCCGTCTCCGCGACGACGCCGACCGCAGCTTAG
CCATCGCCGTCGCCGCCGCGAGCGGCGGTGGCGGCGGCGTCTTCCGGGGCCTCGGCTGGG
CCGCCGCCGGCCGGCGAGACTCCCGCTCCTCGAAGGCGTGCGCGCCGCCGTACTTGCAGG
CGTGGTGGCAGGACCCAGCCGACGGCCGGTGGTAGCAAGCAGGGACGGCGCTGGCCTTCG
CCTCGCCGCGGTGACGCGGACGGCGGCGCCCCTCGCTGCTCCCGGCCCCTCCGGCGATCT
CCTCCATCGGAGAGATCAAATCACGATCTGATCAAACCTTCTTGATTCAGACGAGAGTGA
CAGAAAACTCTACAAAAAGTCAAAGCGCAAGAGCAGGCCGGGATGCACGCACGAACACGC
CGCGCCGCGTCACTCGCCGCGCGCCATGGCCGGAGCTAGAAGACGAGCTTGGAGTTGGAG
CTAGAGCTCGAGCTGGTCAGAGCTGCTGGCGTGTGTGCACACACCTATATATCTCCATGG
GTGATCGGGTCAGGTCAGGTCATGGGCGCTGACTGAGAAGGACGGAGCGGAGCTCGATCG
ATCGCCATTGGCGAGCGCGGGGTAGGAGAGGAGACGATCGGGTCAAGAGAGGCAAATATT
TTCTTTCTTTTTCTAGAAATTAAATTTGGCGGGAGGAATTGTGGAGAAAGCTTCTTCGGA
GAAGGGCGGTCAAATGCGGCGGGGGGTTTGGTGGGTTTGCGTCTCTTTGACCGGTCGTCT
GGGCCTACCTGCAGTGTCGCCGGCTGGGCGACTTTAGGTGGGGCCCACTGTACAGTGAGT
TGGTTGAGAGGGTTGCAGAAGTCCACACGTCGCACACGCCGGGTTCAAATGCTGTTGATT
TGAGTGGAATTTATGATCAGTTTAAAAATAGGATTGCAGTGTTTTTTGATTTTTC
>OS02T0814200-02 cdna chromosome:IRGSP-1.0:2:34889693:34890833:-1 gene:OS02G0814200 gene_biotype:protein_coding transcript_biotype:protein_coding
AAATAAGGAGCTGTATGAATGCCTGAAGCAGCAGCTGCAGCCTGAAATGCAGGAGCATCT
GGTTTTGTCATGCAGTTACAGCAGCAAGGTGTGGCTCGTGGGCGACGGGGTGACGGATGA
GGAGCAGATGAAAGCCCAGAAAGGATCCCATTTCGTGCCGTACTCGCAGTTCCCTCCCAA
CAAGGCCCGCAACGACTGCGTCTACCACTGCACCCCGGCTCTACTCGTCCCTGAATCCTT
CGAAAACCTTCACGTTTGCGAGAATTGGTTGCCGAGGAGGGTGATGAGCGCGTGGCGGGC
GGCGGGGATCGTTCACGCGCTGGAGAAGTGGGACGGGCACGAGTGCGGCGGCAGGGTCAC
CGGCGTGCAGAAGGCGTGGAGCGCGGCGCTGGCACGGGGATTCCGGCCATACGACGACCA
CCACCACCCCGGCATCACCCATGATGGCCGTGGCGGGCTGTGACCGGCCGGTGGCCGGAT
CGAAGCAACCTGGCCTGATTGTGTGATCTTGTGTGTGCTTCTTCGCTCGGTTGATATATA
GGAGTATCTCCGTGTGTGTTATGATGGGGCCAGATTAATATCCAGCTATAAAATCCCAAG
CTGTATTGTTAATTCTCTGCCGGTGTCATAATCTATTGTTTGAGCATAACTTAAATTTG
>OS06T0731500-01 cdna chromosome:IRGSP-1.0:6:31184955:31185724:-1 gene:OS06G0731500 gene_biotype:protein_coding transcript_biotype:protein_coding
CAAATTGCATGGACCCCCTCCAAAAACATTCTATTGCCCTGCATGCCGTCCTAATAATGG
CGGAGAGTATATATCACTTCCATGCTTAGCCCATGAGGACGATAGATCAACGACCGAAGC
AGGACCTCACACCCCTCCGGCATCTTGTGAAGCAGCAGGAAGAGTGGGAGCTATCCAGTG
CAACAGTAGTAGCCAATGGGAGAAAACACATGTAAGGGTCGATTTAATAAAACTTCTACG
TTGTCATAGCGAAACTGACAGCTCGTGGAGAGAAAGCAAAAGGGTTCTCCATCGAACAGC
TAGAAGACGTAGTAATTTTTTAGGGCTGTTATGATATTTACATCAATCTTCTCTTGTCAG
CTTTAGGTATCTCATTTTTAACATGAAAATTCTTGAGGCAATTCTTTTATTATGATCTGG
TGCTGTCAATGGATGTATTGCGGTTTGAACCTT
>OS05T0156800-01 cdna chromosome:IRGSP-1.0:5:3323084:3334309:1 gene:OS05G0156800 gene_biotype:protein_coding transcript_biotype:protein_coding
AGGGAGGAGAGCTCGCTCGCTCGCTCGCTCGTGCTCGTCAATGGCGGGTAGGGTTTCGCC
GCTGCCCTCCTCCTCCTCCCGCTGCTAGACCTCGCCCTCGCCCTCGCCCTCGCCCTCGCC
GCCGCCGCCCCCCGATCCCCGAGTCCGCCCCGATTTCCATCCTTCCCCGGCGGTGAGGCA
GGCCTAGGGCGGGCGACGATGGGGGAGGAGGAGCAGGGGCCCCGGAGGAAGCAGGCGGGG
CCGGACGACGCGGTGCAGATCAGCATGCAGCGAGTCAAAGTGTACCGATTGACTGATGAT
GGGAAGTGGGATGATCAGGGAACAGGGCATGTTACCATCGACTACATTGAGGGATCAAGA
GAAATTGCTCTGACTGTTGTGGATGAAGAGGATAGTGACACGCTACTGCTTCATCACATT
ACATCTGATGATATATACAGGAAACAAGAAGAAACAATCATCTCATGGAGGGATCCTGAA
AAGGCACTAGAGTTAGCATTGAGTTTTCAAGAAGCTGCTGGATGTTCATACATATGGGAG
AGTGTGTGTACCATACAACGAAATTTACAATTTAATGTCCTTGATGTTCAAGAAGCCGCT
CCACCCGCAGCATTTGAATCTTTAGAAGCCTCTAGAAATCCACCTTTTCATGGTAGATGA
GTCCTTAAGTTCTACCAGCAGAGAATTAAAGAAACTTCCCCCTCTTGATTTGTCCAGTCT
ATCTTCCATCTTAAAGACTATATTGGAGTGCAGCATGACAGAGCGGATGCGTGTTTCTGT
TGCAGAGTTAATATTACAATATCATGATTTCTTCCCCCAGCTAGTGAATCTTTTTAGAAC
GTGTGAGAGTTCAGGAAACATGGATGCACTCCACATGATCTTTAGATTAGTAAAGGGAAT
CATATTGTTGAACAGTTCTGCGATATATGACAAGATTTTCTCTGATGATTTTATTCTTGA
GATAATAGGCGCACTTGAATATGATCCAGAGGCTCGCACTGTGCAAAATCATCGCACTTT
CCTGAAGGAGCATGTAGTTTTCAAGGAGGCTATACCCATTAAAAATGCTTCTGTGGTTTC
AAAGATTCATCAAACATACAGAATAGGCTATATAAAGGATGTTATATTACCAAGAGTACT
TGATGATTCTACCATGGCAAGCATTGCTGCAATCATTCATGCGAACAATGCTGCTGTTGT
TTGTTTACTCAAGGACGATGCTTCTTTTGTAAAAGAACTGTTTGCTAAGATGAGATCTTC
GAATATTTCTGCTGAATCAAAACGCGAACTGGTCCTGTTTTTGCTTGAGTTTTGTACTCT
CACTAAAAGTTTGCAGGCTGTTCAGCAATTACGTCTATCTAGGGATCTTGCTAGTGAAGG
TGTGTTTGACATCATGTCTGATGTGTTGCAGAGTCAGGATAAAGTGCTCGTCTCAGCTGG
GACAGACATCCTTGTATATTTTCTTAATCAAGATCCTAACTTACTGAGATCATATATTGC
TCGTCAAGAAAATTCTCAAGAAGGAAATTCACTTCTTGGTCTTCTGGTTCAAGGCATGGT
AACTGACTTTGGTGAGGGAATGCACTGTCAATTTCTGGAAATTTTGAAGATTCTGATGGA
TGGATTTGCTACAAATATGCCTACAAACTATAGAGGAGTTATTGATGTTTTTCATGAAAA
GCATCTTGATAAGTTGATTGATGTAATAGCATTGGCTTCCTCCCCTATGGACATTACCCA
ATCAACATCTAGTCCAGTTGGTGTGGGTACAAGAGTTGAAAACCATTCTGTGAAGACTGA
AATACTGTCTAACATCTGCGAGCTTTTATGCTTTTGTGTAGTTCATCACCCCTACAAGAT
CAAGGTCAACTTTTTAAGAAGCAATTCCGTGGAGAAAATCCTTACTTTAACCCATAGGAG
AGAGAAGGTTTTGGTCGTGGCAGCCGTCCGATTCATGAGGACTGTTATTGCTAGAAATGA
TGAGCTTCTTCTTAGCCATGTTATCAAGTTCAACTCATTGAAACCAATTATCGAGGTATT
TGTTGAAAATGGGGATAGGTACAACATGCTACATTCTGTTGTCCTTGAACTGTTGGAATA
CATACGAAAGGTAACCTAGCGGGAGTTATTTGCCAATTGTTATAATGCTACATAATGTGC
TGTCAGTTGATGCATTATTTGTACAGGAAAATCTCAATTCACTTGTGATACATGTTACCA
AATCCTTTTGGGACCAACTTGTGAGGTTCGAAAAACTAGGGAGCATTCAGGCCTTTAAAC
TCAAGTATCAACAGTTAATGGAGAGTGGTGAAACAACACAAAGTATTAGTCTAGTTGACA
TGAGAAAGAAGCCAGAAGAAAGAGGTCTCGACAAAGAAGAGGAGGACTATTTCAACAAGG
GCAGTGATGAGGAAGATTCTGATAAACAGACATCATATGCACAGAAGGAATCTTTGGATA
AGTTACCCAAGGGAAGTGACATCCGTCATATCCCTGCAAGGTACATTATCTCATCTTCTA
TAACTTGCGATAACTTCCTGCCAACTCATATTGAAGATTTATTTACTGGCTTCTTCTTCT
TTATATTCATAATAACTTGTTACGTTTTACATTCTGTGCGCACATTATGCAATTTCTGGA
CTCTAAAACATACTTCAGTTCCAGTGTTTAGCAGATCTTTTGTTTTTTCAGGTCTAAATC
TGGTGGGCTTGTGGATTATGACGACGATGATGAGGGTTACAACCCACCTCCCAAAAGGGC
TGTTAAAGCTGATGAGGATGATGAGGCCTTAGTCATAAAGCGTAATCCAGTGGATGACAA
ACAAGCTGATGGGAGGTCTCCCAAAAAACCAAAGATGGAACCCAGATTTATCTGCTCAAA
GATTGTCGCTGCGGCTAGTGTGGCAGGCAGACGCTCGAATTTGGCAGATAAACAGGGTCC
CCATCCACCTTCCTCAAGCACGAAAACTTCTGAAGGCAATGGTGATGTAGGGGAGGAAGG
CCCAGGTTCTCAGAATCTACAACATGACCCAGGAAGCTTGGATTCCACTCATCAAAATGG
AGATGACTGTACCAAAGATGCAGGGAACTCGCCTTCCGAGATGACTGTAAATACATCAAA
AGCAACTGATTCAGAGCCTTATTCAGTGAGATGACAATAAATATTTTTTTTCCTCTATTG
GCTTCAAGTCGATTGCTTTTCCTTGCGACGAAAAGGAATTGCTTCACATTTGGCTCCGAA
GAAGGTCGTTGAATCCATAGCATTCTGACCCTCGAGCCAGCAAGCATGGTCGGAGGTGAG
ATAGTTTTGGTCAAAGTTGTATATCTCAACCGCGATTTCGGCTCAGCTGAACATGTAAAT
TGACACTCAAAGAGAAGAATACCAAGCTGAGAACCAACATGCCATTTGGTGCTGCACTAT
AGACAAAAAGGAGAGGGTCTTGCTGTTTT
>OS07T0113100-00 cdna chromosome:IRGSP-1.0:7:706967:719112:-1 gene:OS07G0113100 gene_biotype:protein_coding transcript_biotype:protein_coding
TCTTGGGTGCAGGCTTTGGAGGAGCTGACAAGTGGCCGCGCAAGCATTGGCATCAGGAGG
ATGGGTGAGCTTGATCCAAAAGCATTTGCTAATGCTTGCACACAAACACTGACTAAAAAA
CAGCTTGATTCTGCGCTTCTCTATTCAAAGTGGGAAGCTGAAATCAGCGACTCATCCTGG
CACCCTTTCAGGGTCATCAACATCAATGGAAAAAACAAGGAAATTCTCTGTGGGGATGAT
GGCAAGCTCAGGGAGTTGAAAGAAGAACACGGTGAAGAAGTTTACAGGTTGGTAGCAACG
GCACTGCGTGAGATGAAGGAGTACAATCCCAGTGAACGATGCCCGGTCCCGGAGCTGTGG
AACTACAAGGAGAAGCGCAAGGCGACATTGGAGGAAGCCATCCAGTTCGTCGTTAAGCAG
TGGAGGACACACGAGGAAGCGTTGAGCTCCCATGGACGTGTGTGTGTGCTGCAATTTGTT
GCTTACAGTATCGTTTGA
>OS03T0737200-00 cdna chromosome:IRGSP-1.0:3:30221765:30223263:-1 gene:OS03G0737200 gene_biotype:protein_coding transcript_biotype:protein_coding
ATGGAGCAGAATGCTTTGGAGCAGCTGGCATCCATTGATCTCATTGAACTATGCAAGGAG
GCTAGAATTGAGCATTGCCGTGCAACTAGGGACTTGAGTAGCTGTGGCCGCTATGTGCAG
CATGTGCTTAACTCATGCGGGCATGCATCCTTATGTGCTGAGTGCAGCCAAAGATGTGAT
GTCTGCCCAATTTGCAGGAGCCCAATACCAGACACTGGGAATAGGGTTCGACTACGCCTT
TACTACAAGTGCCTGGAAGCTGGCCTTATCTCTAAGCAGCATGATGAAAGGTTTCAGGAA
AAGGAAGACCATAGTGATCCTGTTAACTTGGACGTCCAACGGCTACATTCCTTGTTTGAT
GTTGCCCTTCAAAACAATTTGGCCTCCTTGATCTGCCACTATACCACAGATGTTTGTTTG
GATGAGAATGCTGTGTCAAGTGATCCACTTCTGGCTTTTCTTTTGGATGAGGTGGTCATC
AAGGAGTGGTGCAAGAAGGCTGTTAATGCGCTGATATCTGAGATTAACATGATTTGTATC
CAGCAAATGCTTGACTTCAAATGA
>OS01T0653100-00 cdna chromosome:IRGSP-1.0:1:26414917:26418855:-1 gene:OS01G0653100 gene_biotype:protein_coding transcript_biotype:protein_coding
CACTGCCGCGTGCTGACCCGGAGCGGCGGCAACGCGTCCTGTGGGTGGTGGCTATGGCCG
CAGCCGACGAGGTCGGAGACGAGAGCAGCAGCGGTGGCGGGCGTACGAGGGGCGGCGGAC
GGCTGGTCTCGATCTGGTACTCGGCATGGTCGGGGAGGTCGACGGCGACGACTACGAGGA
GGAGGAGATGGAGGGGGCGGGCAGCAGCCCACCGCCGCCTCTTTAGCTCCCGCCGCCCGT
GCTCCCCACCGTCCACCGCCCACCGTCGCCCACTCGCCCGAGGTCCGCTGCCGCCGCAGC
CTCTTTAGCTCCCGCCGCCCGTGCTCCCCACCGTCGCCCACTCGCCCGAGGCCCGGTGCG
GTAGAAGGAGCTGCTCCCGCGCCCTGCGACATCTTCCAGGGGGAGTGGGTGCCCGACGAG
AGCTCGCCGCAGTACACCAACCTGACCTGCTCCTACATCCAGGAGCACCAGAACTGCATG
ATGTATGGCCGCCCCGACCTGGAGTTCCTCAAGTGGCGGTGGAAGCCGGCCGGCTGCGAC
CTCCCGCGGTTCGACCCGGACAAGTTCCTCCGGCTCGTCGGCAACAAGACGCTCGCTTTC
GTCGGGGACTCGCTGGCGAGGAACCACATGCAGTCTCTCCTCTGCCTCCTTTGTGACGCG
CGGCCGGCGACGGCAGGTTGCGACGCCGAAGGACGTGTCGGTGACGGGGAAGACGGACCC
GGACAAGATACTGTACTACGAGGGGTACAACTTCACCATACACATCTTCTGGTCGCCGTT
CCTGGTGAGGACGGAGGAGTCGGCGGAGAGCCCCGGCGTGTTCAAGCTGTACCTCGACGA
GCCCGACTGCAAGTGGTTCGCCCGCGTGGCGCGGTTCGACTACGTCATCTTCTCGGGGGC
CAACTGGTTCACGCGGCCGTCCCTGTTCTACGAGAACGGGAGGCTCGTCGGCGGCAGCTA
CGTGGCGCTCAACATCACCAGCGACCTGACGCTGCGGCACTCCCACCGGATGGCGTTCCG
GACGGCGCTCCGGGCCATCAACGACATCAGGTTCAGGGGGAAGGCGATCGTGCGGACGCT
GTCGCCGATGTCGCACTTCGAGGGCGGCGCGTGGGACAAGGGCGGCGACTGCCGGCGGAC
GCGGCCGTACAGGGGGAACGAGACGGCCATGGGAGGCATGGACCTGGAATTCTACACGTC
GCAGGTGGAGGAGTTCAGGGAGGCGCAGAGGGAGGCGGCGGCGAACGGGGTGGACATGGT
GCTCATGGACCCCACCGCCGCGATGCTGCTCCGGCCGGACGGCCACCCGAGCCGGTACGG
CCACTGGCCGGACGAGAAGCGGGTGCTGTACAATGACTGCATCCACTGGTGCCTGCCGGG
GCCGGTCGATGCCTGGAACGACATGCTGCTCCA
>OS07T0435300-01 cdna chromosome:IRGSP-1.0:7:14533317:14534258:1 gene:OS07G0435300 gene_biotype:protein_coding transcript_biotype:protein_coding
GCTCCCACTTCACTTGGAATTCGAAATCCACACGAGCGCGGCGGCGGCGGCGGCGGCGAT
GGCGAGCACCATTAACGTGGCGTCGGCCACCTCGAGGTTCCCGCCGCCAAGCCGCCTCCC
ATTGGCCCCAAGAGAGGCACCAAGGTGAAGATCCTGAGGAGGGAGTCCTACTGGTACAAC
GGCACTGGCTCCGTCGTCACCGTTGATCAGGATCCCAACACTCGCTACCCGGTGGTGGTT
CGGTTCGCCAAGGTGAACTACGCCGGCGTGTCGACCAACAACTACGCCCTGGACGAGATC
CAGGAGGTCAAATGATTTTAATTCGGATGGATCGTCGTCGAGCTGGAGCTGCAAAGAATC
ATCTTAAATTGATCACGGAGTGAGGAGAGGATGCATGTCGTACATGTGGAAGAAATTAAT
TAAGCTGCTTGATCGAGCTTTGTGTGTATTAGTGTAATGGTGGTGGTTTCTTCTTTATAA
TCCGTATAATACTATGTAATTTGCCTGCC
>OS07T0660433-00 cdna chromosome:IRGSP-1.0:7:27841885:27845349:1 gene:OS07G0660433 gene_biotype:protein_coding transcript_biotype:protein_coding
GTTCTTCTTCAGATCAAGTCAGATTCAACTGCATCTTGCCGCCACCATGGAACTCCTGCC
TTATAAGAATGGTGTTCACCTTCATAATCCCATGAGATCTCAGATGCTTGTAGGCCAATT
ACTGATTTTGGTTCTTTGCCATGACAAGAAATCCAAGCTTCAACAGCAGCTGCCTTTTCA
TCTTCACTATCATAGTTCTGTCCCCATCGACCAAATGGATTTATGCTTGGATTAACTATT
GCTGCCATTGCTGCCGTCATGTAGGCAGAATCCCCTACAATTGGAGTGCCTATAGCAGCA
AGTTGTGCTCTATGATACCTGATGAGTTTTTCCTGTCAAGAGATTGATTTTACATTCATA
GGCAGCCTCCTGTTGGGGCCAACCACAGTTGTCTACTTTATGGACTTTTCTGATCAGAGA
GCTTGGCCATGGGACCTTCTTACAGTCCAATATCTCCATTTGACAAACATGCCATCCTTT
AATATGATCTTCTGAAACTAATCTAGGAGCACGATTAATAGGACGCATGTAATGTGTGAT
TATTCCTGTAGACACAGGTGCTGTAGTAAGTGCAAGGTAACGTTTATTGACCTTAGCTTA
CCCTTATCATTCCATGGAAAACTGAGCAAAACTCCTTAGTTTTAGATAATACCACACAGC
CTTCAGAACAGTTATCAATTTGATGAGTTGTCATTAAAGGTGTTTCTAATCCTAGTGCGC
GTGAAGTAAAAACCACACAGGATTCCTCAATGTTATCAAGAAGAGAAACATACTGATGTT
GCAGCTGGTTTGTCAAGTACGACATAGTTATCAGTTACTGCTATTACCCTGGATTTCCAG
TCAATTTCATAACACCTGACAGAAAACGTTTGGGATGCACATGAACCCGCAGATACGTGC
CGGCCTCGAGGCGCTGGTTGGGGTCTGTCACCCTAAATGTCTTCTGCGCCTCCCTCACCG
TCTTCCCTTTAATGGATTTCCTACGGCACAGGACCGAAGGCTCGGTCACCTCTCTAAAAA
TCCTAACATGCTCCGGAGCCGCGTGAGGAGGCGGCTGCGGCGCGACAAGCGCATAGTAAA
CAGCCCCAAACTTGATGAGATCTGCAACTGGAGGGAGGGTGAGTGACCTGGAGATGAAAT
CGACGGCGACCTCGTCTTCCCGCGCGACGAGGTGCTCGATCCTTGGAGGGTCATCTTGCA
GAGGGCAAGGCAAGAGCCTGCCATAAACTGGATACCTGCAAGAACCCATATATACCACCA
CCAGTCAGTTCATCGCTCGGAGAAGAGCAGCTTGGTCTGAGGGTAAGAGGGCAGCTTACG
CTGCGGTCGCTGGGGCTTCGACGGTTGCGGCGGAGGTGGACACCGCAGCGGCGGAGAGGG
GCGCCGCCGGCGAGTGGAGGGCGGCGCGGTGGCGTCGGAGGAGGGGAGAGGAGGAGGAGA
GGGCGCGGTGGAGGAAGGGAGGGGGCTGGACGGGGCGGTGCCATAGCTGCGGGAGGAGGG
ACGCGAGGGAGGCCGCCGCCTTCGGCATCGCGGCGGCGGCGGCGGCGGCGG
>OS03T0601500-01 cdna chromosome:IRGSP-1.0:3:22464518:22469960:1 gene:OS03G0601500 gene_biotype:protein_coding transcript_biotype:protein_coding
ATCTCCGAGAGAAAAAAAAAAACTAGCAAACCATTGTGACAGTCTCAATTTTGCATTTTT
GCTATACTGCTTGCAGATCCATGGGGCGTTGGGTTAGGCCTGAGGTTTATCCTCTGATGG
CCGCGATGATGTTGGCATCGGGCATGGTTGTGTTCCAGCTTGGGCGCAACGTGTGCACCA
ACCCTGAAGTCAAGATCAGCAAGCGCAACCGCCGCAACGCAGTGCCAGACAGCGCGGCGG
AAGCGGAGAGGTACAGCATGCATGGTTTCCGCCGCTTCTTCGGCCGGCGTCGCCCAGAGG
TGATGCCCTCCATCAACCGCTTCTTCTCCAACTCCGATCGACCCAATCATGATGAGAACA
ATGATGATTGATGAGTAATTCGCATTATGTGGTGTATTTGTTCGCTATAAGGACCAGCGT
TATGTGACGTAATATGGTTAGATGTGAACTGGTTTATTATTTTAAGAACTCGGCCTGTGT
GCATGC
>OS02T0637900-01 cdna chromosome:IRGSP-1.0:2:25576773:25579160:1 gene:OS02G0637900 gene_biotype:protein_coding transcript_biotype:protein_coding
GGAAGCCCAGAGGCATCAGCCAAGCCACACGTCTCGAAGCTTCTTGTAACAGGAGCTAGG
GTTAGGTCTCCGAGCCTCCGACCTTCCGATTCCTCTCCGCCGGCAGCCATGTCAGGTCGC
GAGGTCCGCGAGTACACGAATCTCAGCGACCCCAAAGATAGGAAGTGGGGGAAGGGGAAG
GACAAGATTGATGATGAGGACATCACCTTCCAGCGCATGGTCGCAAAGATGCAGGAGGTT
GCTGGTGAACGGGGAGGTTACCTTCATGGGCGAGGAGCATTGGACAGTGATGATTTACTG
TACCTAAAAGAACAAATGGAAGCTGAGGAAGACGCAGAGCGTCTTCTTCGCCGTACTGAG
AAGCGTGCATTTGCTGCTTTTAAGAAAGCAGCAATTTTAGCTGATTCTACACCTGCTGTT
CCTGCGGCTCTTCGAGTCGAGCCTAAACCTAAAAGCGATATCAGGCAACAAGATCTCTTG
AAGAATATTGTCGGGATCAAACCGAAACGGACAAAAGTTAGCAGCCCTTCACAACCAGCA
GAGAACGATAAACCTAAGCAGAGCCCAGAAGATTCTGTCAACAAAGTGTCCTCCCCGCAG
AGCCAATCAGGATCCAGGAAGGAATCATCTCAGCGGGACGGGGCAGTCAGTTTTGAGAAG
CCTTTGTTGAAACCAGTTGAACCGAGAGAGTCCAAGCCACAGAATGCAACTGGAAGCTTG
CTCGGTTTAGCTTACGAGAGTTCAGATGAAGAATGATCATTGGTTTAGATGGAAAGCAGA
ACTAGTGTGTAGATTGTATATTAGGCATTTTGTACTGCTTGCTAGAGCATGTTTTGTACC
TGGATTTGTTAAAAGCTGCTTAAAGCTGTTTTTTTTTCTTTTTTACAATTTTTCCTATGT
AAACAAACGGTTGAAATTGGACGGAACTCATGGTTTAAAGTTT
>OS05T0417000-00 cdna chromosome:IRGSP-1.0:5:20417514:20418507:-1 gene:OS05G0417000 gene_biotype:protein_coding transcript_biotype:protein_coding
ATGGCGGCCTCGTCGTCGGCGTCGTCGTTGCCGCTGTCGTCCGGCTCGGTGATCACCGTC
TCCTCGTCGCCGGCGGTGGGCGCGAGCTCCGGCGGCGGCGGCGGGACGGGGTCGCCGTGC
GCGGCGTGCAAGTTCCTGCGGCGCAAGTGCCAGCCGGACTGCGTGTTCGCGCCCTACTTC
CCGCCGGACAACCCGCAGAAGTTCGTGCACGTGCACCGGGTGTTCGGCGCGAGCAACGTG
ACCAAGCTGCTGAACGAGCTCCACCCTTACCAGCGGGAGGACGCGGTGAACTCGCTGGCG
TACGAGGCCGACATGCGCCTCCGCGACCCCGTCTACGGCTGCGTCGGCGTCATCTCCGTC
CTCCAGCACCAGCTCCGCCAGCTCCAGCAAGACCTCTCCCGCGCCCGCTTCGAGCTCTCC
AAGTACCAGGCGGCGGTGGCGGTGTCGTCGTCGAACGGGCAGGCGGCGGCGGCGGCGGCG
ATGGTGGATCACTTCATCGGGAGCGCGGTGCAGCCGAACTGCACGCAGAACTTCATCAGC
GGCGGCGGCGTGGCGGCGGCGGCGATCGGCATCGGCGGGGGGGCGGGCGGTGGGTTCGTG
AACGACCACCACCAGTTCTCTGCCGTGCAGATGCTGGCCAGGAGCTACGACGGCGAGAGC
GCGGTGGCGAGGCTCGGCGGCGCCGTGAACGTGAGCGGCGGCGGCGGCTACGAGTTCGGG
TACTCGTCCGCCATGGGCGGCGCCGGCGGGCCGATGTCCGGGCTCGGGCCGCTCGGCGGC
GGGACGTTCCTCAAGCCCGGCACCGCCGGCGGCGGCGACCGGCCCACCGCCGCGCAGTAG
CCGCGGCGGCCTGTTCAGCTTCGATCTTTGCATTGGGCAGGTTAGTTCTATT
>OS07T0142100-00 cdna chromosome:IRGSP-1.0:7:2175193:2175719:1 gene:OS07G0142100 gene_biotype:protein_coding transcript_biotype:protein_coding
CTCAACTCGATCGACCATATACATATAGAAACACTTTCTTCTTCGTCTTCCTCGATAGCC
AAAATACACTGTGCTTGGAGATCATCAATGGCGATAGCGAAGAGCGAGTGTGAGCGCCTT
GCATGGGCATTGCTACTGGAGAGCAACCTCCTCGTCGGCAACCGTCGCAGCAACGGCGAC
GACGACGACGACGACGTCGATGTGGCTCCAGCTGCCTGATTTAATTACGGATATAATATG
ATTATTACTACTGATCATCTAGACTATATTATGATGAGTATAACGATCTCTACGTTAATA
AGTTCTGCATGGTCTAAGAGTACTCATCTACATGCAAATATGCAGCACTTTCAATTAGTC
CTGTAATAGGTGATCACTGTGGTGAGTGTGCAGACTGCAGAGGTTTTGCTGTGTACTAGC
TAGTTAGCTACTCGTACTAATTATTCGATGCATGCCTTTATCTATTAATTACTCCTACTT
ACTTATGTGATATATATAGTTGGCAATAAAGAGGCATGGTATATATG
>OS10T0521900-01 cdna chromosome:IRGSP-1.0:10:20207343:20209484:1 gene:OS10G0521900 gene_biotype:protein_coding transcript_biotype:protein_coding
ACCACTCGCAGCCGTTTCCACTTCACCATTCACCAACGCAAACGCAAACGCAACGCAGCG
GCGGTAGACGAAGCAGCAGCAGGTAGCGGTTCTTGGTCGGTTCGCCATGGCAGCGGCGGC
GGCGAGGTACGACGTGGAGAAGGGAGGGAGGAAGAGGGAGGGGGAGGAGGAGAGGTGCGG
TTCGCCGGCGGCGGTGGCGCAGTACCCGCAGCGGGAGGGGGAGAGGGAGTGGGTGCCGTG
GCTCGTCCCGGCCATCCTCGTCGCCAACGTCGTCGTCTTCGCCGTTGCCATGTACGTCAA
CAACTGCCCCTCCCACGCCTCTCGCGGCGGCGCGTGCGTCGCCGGATTCCTCCGCCGCTT
CTCCTTCCAGCCTCTCTCCGAGAACCCGCTCCTCGGCCCCTCCTCCGCCACATTGCAGAA
GATGGGAGCACTGGTATGGGACAAGGTTGTTCATGAGCATCAGGGATGGAGGCTAGTGAC
CTGCATCTGGCTGCACGCCGGTGTTGTTCATCTGCTTGCCAACATGCTAAGCCTCGTGCT
CATCGGACTCAGGCTCGAGCAGCAGTTTGGATACATGAGAATTGGCATCATCTACCTTGT
TTCTGGCATTGGAGGCAGCGTTCTTTCATCGCTGTTCATCAGAAACAGCATCTCCGTCGG
TGCTTCTGGCGCTCTCTTTGGTCTTCTTGGAGCCATGCTGTCGGAGCTTTTCACCAACTG
GACCATATACACGAACAAGGCTGCAGCTCTAGTGACGCTCTTGATCGTCATCGCGATCAA
CCTCGCCATCGGCATCCTCCCTCACGTCGACAACTTCGCCCACATCGGAGGGTTCTTGAC
TGGGTTCCTCCTCGGATTCATCTTCCTGATGCGCCCACACTACGGATGGATGCAGCGATA
TGTCCTGCCTTCCTCTGTCAAGTACACCTCCAAGAAGTACCTGGCTTATCAATGGATCTT
GCTGGCCGTGGCCTCGGTCCTAGCTGTCATCGGATTCGCCGTTGGGCTGTCGATGCTCTT
CAGAGGGGTGAATGCTAATGAACGCTGCCATTGGTGCCACTACCTGAGCTGCATTCCTAC
CTCGAGATGGACCTGCGGGAACTGAAGATTTAGTAGAAACGCAACAAACTGAAGACATTA
AGGAGATTTATTGAAAGTGTTTGATGCACAGACATACAATTTTACTGTATATAACTTATA
CAGACATACCCTCCCAGGGGTTTAGTCAGTTCACTTGATTG
>OS10T0578600-02 cdna chromosome:IRGSP-1.0:10:23073064:23075243:-1 gene:OS10G0578600 gene_biotype:protein_coding transcript_biotype:protein_coding
GCGGATTCACATCTGGATGGGGTGCCGGCGATGAGGAAGACGACGGTCTCCAGCTCCAGC
AGCCTCAACATCGCCTTCCTACTCTCCATGGTTGCCACCAACCTGCTGTCCCTCTACCAC
CTCTCCACCCGCGCATCCACCGCACCGCCGCTCCTCTTGCCGGCGGCGCACCAGGCCCAG
GCCCAGGACGAGCAGCTCCTCCGCCAGCTGACCGCCATCCGCGCCACCGTCTCCCAACTC
AACCACCTCCGCTCCTCCACGCCCCCGCCTCCGCCGCCGCCACCGGAGCTCCTCCTCTAC
TCCCGCCTGGCGCCCCTCGCCTCCGCCTGCTCAGCCCACCCGGACCTCCTCCACCGATTC
ATGTCCTACACGCCCTTCTCCCCCTGCCCCGACGACGCCCTCTCCCTCGCCGAGCCCCTC
CTCCTCCGCGGCTGCCACCCGCTGCCCAGGCGAAGGTGCTTCTCATCATCTTCGATCTCG
TCTTCTCACAACCTGAATAATCTGCCCACCGATCCCTTCTCCCCGCTCCCGGACTCCGCC
GTCCGCTGGCCTCCGGGGGCCAAATGCACCTCCTTCTCCTGCCTCCCGCCCTCGCTCGGC
TTCGACCTCGCGCGCACGGAGGCCGCGCGCTTCCTGCGGGCGGAGGGGCCCCTCGACCTC
ACGGTGCCGCAGCTGCTGCGCCTGGCATCGCTCAGCCGCGCGGGGCCCATCCGGCTGGGG
CTGGACGTGGGCGGCGGGACGGGGACGCTGGCGGCGCGCCTCAAGCGGGCGGCCAACGCC
ACCGTGCTCACCACCACTATGAACCTCGGGGCGCCCTACTCGGAGGCGGCGGCGGCGCGC
GGGGTGGTGCCGCTGCACGCGCCGCTGCAGCAGCGCTTCCCGGTGGGGGACGCCACCATG
GACCTGGTGCGGGCGGGGCACGCCGTGAACCGCTGGATCCCGGAGGCGGCGCTGGAGTTC
CTGTGGTACGACGCGGACAGGGTGCTGCGCCCCCGCGGCCTGCTCTGGGTCGACCACTTC
TGGTGCCGCCGCCCTGACCTCGCCGCCGTCTACCAACCCATGCTGCGCCGCCTCGGCTAC
AAGACCCTCAAGTGGGCCGTCGCCGACAAGACCACACCCACGCCCACGGCGCCACCCGGA
GCCAAGCATGACCACGTCTACCTCACCGCCCTGCTGCAGAAGCCCTGATCGATTCATTGC
CATTGCCATTGTAGGTGGGATCCTGGAACAAGGCTGTCACTGAGGTGATCAATTTAATTG
TGCAATAAGCTCAAAGAGGAATGCCAATGCCAAGGCTCAACAATGAGGATGATGCACTGA
TTTGATTTGGGGGTCTTTTTTTTACCAAGGACTGTACGTAACTTCTCTGTGGAATCATCA
TTTTATAAGGAAAGCCTCGCATCTGCAAAAGAATGCAAATCCCCTTCTCACTCAAATTTG
CTTTGAAAGTTGACATCTTCCTGTGGCTTATGCTTCGGAATAACATCTTGATGAAGGACA
ACTTCATCAGGAGAGGGTGGAAAGAAAAATTAGAGAGGTCAACTCTACACCGCAGATGAG
ATAGTGCCGCATTTTTGTTTACAAAATGCACACTGCCTCGATTTGTTTCGAGTGTAGCAC
CTTCAATTTTAGGAGTGAGCTCATAATATTCCTCACTTGTTTGGGAAAGGAGGATATGAG
GAATTTGATTGCTCTAGGAGTAACTGATGTGGTGTGGTCGATTTTGATAGGAAATTGCTA
TGCATACAGCTCAATTGTCCGACTCATGTACGACTAAATTTGATCAACGGTTGTAAATGG
CTGCAGGCGCATATGAACATACTTTCATTTGATTGATCTGTGGTTGTATATCTCTAGTTG
TACATGAGTTGTATAACTAGGTTCTACTTATAGCAGTACTCATTTGGAGAACTTGGAATG
AAGCTTCGTTGCTGGATTCCCTCGCACTCTCAGAGATCATCAATGGAAAGCTGCATGTTT
ATATGTTAGGTTCTGCTACAGTAAGGAACCAGCGAGTCTTCCATCACAACAAAATTCCCA
ACGACAACTTGGGCGCGGGCGGAAGTGAAAAGACTCGTGAAAATGTTAACCTAGTTCCTG
TGAAACTCCTTTTCTTTTTCTTCTCACACTCCTTGTAAATACTTTTAGTGCCACTATAAA
CAGTGAAATTGACATTGTCT
>OS01T0900200-01 cdna chromosome:IRGSP-1.0:1:39162735:39165727:1 gene:OS01G0900200 gene_biotype:protein_coding transcript_biotype:protein_coding
ACTGTACGCTAAGCTTGAAGGGCTGCCCATCCATCAAGATAAACCAGATGCAGTGCCAGC
TGGATTCTTATCTTCTTTGCTCGGCGCTGGATGTGAGTGCCATGGATACAATATTGAAAT
CGTTGGGCATTCTTTAGGAGGTTCTGTAGCTGCACTTCTTGGTATCAGACTGTATGGACG
CTTTCCAAAATTACATGTATATGCATATGGAGCAGCACCATGTGTGGACTATGTGATCGC
AGAAGCATGTTCACAGTTTGTTACCAGTATTGTCCACAATGATGAATTTTCTGCCCGGTT
ATCCATGAATTCAATAATTAGATTACGTGCTGCTGCTGTGAGAGCTCTCTCAAAGGATGC
TTTGCCGAATTCCGCCAAAGTTGGAAAACTAGTTGCTGGGATCGTGAGGACGAAGGGATA
CAATCGAAATGTTGCAGATCATCGTCAGTCTACTGGTGCTCTTCAGATAGTCAATGAGGC
AAAGCTAAGAAATGATCAAATCCACGGAAATAATCTAATGCACACAATTAGAGGTGGTGT
ATTCCTCCTTGGTAAAGCGATATCTTGCTTGGTAAATACTCCAAAATATCGAGTGAGCTC
CACAGCAGCAATCAACTATGAGTTGGGGAGCAGATCTAGAATGAATATTCTTGGTGATAG
AGGGAACTGCATGGCTGCTTCCTGCAGTGTTCTGGATGTTCCTCATTTTGGAGAACCTAG
TAATGCATGCGGAAATGGGAAGTCTTCTGAAGATGATCTGAATGAATGTAGCAGGGAATA
CAGGCTACCTCATTCAAATGATGGCACAAAACTCTCGATTGATCCTAATGATCTGCGTAC
AATAAGTTTGCCTGAAGGACAATCACCGGAGGTGTATCTGCCTGGTCTCGTTATTCATCT
TGTTCCAGTAAAGAATCATACCTCTCCATTTCAGAAGACACCTGTGACTCGACACAAGAG
TCGCAAGAACAAGAGTTACAAAGCATTTATAGCCAATCGACAAGATTTTATGGACCTTGT
TGTTACACCTCGTATGTTCCTTGATCATCTTCCATGGAGGTGCCACTATGCCATGCAAAG
GGTTATAGAAACTCGGAAAAGGGCATGCTAATTCATGATTCGTCCACCAGAGATGATACT
GTGTGAAGTTAATTTTGCAACTCTCCTTAATTCTTGTAGATAAGTTCAGGATGTTAGGAT
CATCTGCTTCTTGCAGGAGGTTGGCTGCATATACAGTGTTGACTGTATTACTGTAACTGT
AAGTAGAACAGTTCAGAGCTGAAGGGTGTTGCCAATGTGAAAAACATCACTTGGACCTTA
GCATTTGTTGTACTAGGAGTATCTAGCTTTACATAGGCTTGCTCTGAGGTCAAAGTAGAG
TACAGCATGCCACTATTATTTATGAAACCTTTGGTAGTGAGTAATTATATTAGTCTGTAG
CATCAAATTTTGCTGCAATGTTGTTGTAACTCTAGTGTTCACACATTACATGTAATTGTC
TGAACAATCATGTACCATGTACTCCTACTTGCTGAATAAAGAAACTAGTTTCTGCAGCGA
AGAAAAGCTGTCCC
>OS02T0199500-01 cdna chromosome:IRGSP-1.0:2:5573182:5576447:1 gene:OS02G0199500 gene_biotype:protein_coding transcript_biotype:protein_coding
AGCCGATCGTCTATCTCGAGAAAAGCCCATTACACTTCGGCCCGCGAGCCATTTCGCCGC
CGGCCGCCGGCCGCCGCGACGCCTCGGCTCCCCGGAGTTCGCCCGCCGCCGCCGCGTCGA
CCGCGGCGATCTCCACCCCGCGACGCCGGCGTCTGCTGCTCCCGCCGCATCCCCCCGCTT
CGCTCGCTGGTGACTCTTGTCACTTGCCATCAAGCCATGGAAGACAATAATGATGAAATT
CTTGATGGGCAAAATGAAGAAGTGCAATCCCAAGTTTCTCTTCCTCAAGATATTCAGCGG
ATTATTATTGGTTTCCTACCCGGTAGGACTGTTCTCAAGTTCTGCAGTGTGTGCAAGTTC
TGGAGAGACTGCATTGTAGAACCTGCTTTTGTGGATCACCACCTCAACTGTGCTCTCCGC
TTCCGCCAGGCCATTGCCTGCTTCACCTCAGTTGATAACGGTCTTGTCCAGATGTACATG
TTTGATCCCATCACAGTGAACTTCAAAAGAACAGAGCCTGTGTTCTCATCTAGGTTTCAC
ATGTCACAACCCTGCAACGGCATGGTGTGCGCCTATGATTTAAAAGGTGCTGCTGAAGTT
TTGAATCCAACAACAAGGAAGCATTTGACGCTGCCAGCTTCAGAAAGTGTATATCAGGCT
CAATATTCGGAATATTTTCTTGGATATGTGCACTCTACAAAAGAGTATAAGGTAGTCGCT
CTCCGCCATTGGATAAAGCACTTGACATTTGAAGTCTGCACTATTGGCACGTTGTCATGG
AGGACGGTACGTGGATCTGAAGAGGAAGAACTCCTGAAGACAACAAAGCCGGTTGTTGTT
AATGATGAAATGCATTGGCTACTTCTTGATGATGAATCATCTCACTTTACTCGAAAAATC
CTCTCATTCAACTTGACAGATGAGAAGTTTTCATATCTTGATGTCCCAGACAGTGTAAGA
GACCGTGATTTGGAATTAGTCGAGGGGGAAGGGAAACTTCATTTATGGTCTATGCCTTGT
AAAGGGGCAGCATATACAGAATCAGAGATTTGGCTGGCAGACTCAACCCGGCAATTCTGG
GTTCACTTGCACAATATTGCCCATCCCTCTGTTTTGGGCACGAAGCCATTTTTCATGTAC
AAGAGCAAGCTCTTTCTGGGGAGCCAAAAGAGATTCATCTATATTGATATTTTGGATGGG
ACGGTTTGCTACGTTGATATTCCTTCTGGTGAAAATATCATATCTTCTGGCATGTTTGTG
GAGAGCTTTGTACCTGCTTTGACAGGCACAGGCTTGGTGAACTCAATGACATTATTAACC
GGTTCTCGTTATGCTGGGTCATCATCAAGAGGCTCTGGACCATCTTCTCGTGCTGCTGGA
TCTTCCTCAACAAGAACTCGACGTTCACCCGCTGCCTCCAGGTGGTCCTCAGCAGTTGTG
CAATCCTCCAAGCGGGCGAAGAGAACAATAAACTTAGTGTGGAAGATGTATACAGAAGGC
ACAAGCAAGATTCAGCAGGGGCTATGAAATAATCTCTTTGGACTGTGCAGCAGCTTGAAG
CTACCTACCTACATTCCAGCAAAAGCTATTGGTCTTTGTATATGCCTATGGCAGAGAAGA
AGCAGCTATTAGCAGTTTATGAGTAATGCCTATCTTGGAGAGAAAAAGGTACACCATGGA
AGTGGTTTGGTAATTTGGACAGAAGATAAAGATCAGAAAAGATACAGTGATATGTTAATG
TGTATTTCACATATGTTTTGCTTTGCTTAAGCCCCTGCCTATGGGGGCCTTTATACCAGA
AAATGGAAAGCTATATGAAATAAACCTGTATGATTAAGGTACTCTTGTTTTGATTTGTAG
TTGTAAACTGTATGCCTCCATTGCACCTGGAGCATCAGTTAATCAGTATATGTGGCAGGA
AAAGATAAATACAAACATCCTTTTGTTTTTGGAAACT
>OS07T0270950-01 cdna chromosome:IRGSP-1.0:7:9976525:9980344:-1 gene:OS07G0270950 gene_biotype:protein_coding transcript_biotype:protein_coding
GCGAGCTCTCGCCGCCGCCGCCGCCTCTTCCCCCACCGCACGCGCTTCCACTCCGCCGCC
GCCGCCGCCGCCGCCGAGGCTCCAGCACTGCCGTTCTCCGCCTCCAGTTCTTCCCTCCCC
CGTCATCTTCGTCGTCTCGGGTGTCCGGTGCCACCGCGCCGCCCTCCTGCTCCATCTCCG
GCGGCTCCTGCTGCCCGCCGCCTCCACCGACTACCCCCTCCTCCGCCCTCCCGATCTCCG
TTCCCCGCGCCACCGCCCACCGCGGGGCCTCCGCCGCCCCGGCCGCTTCCGTCTAACCCT
GGATCCCCACCACGAAACCTAACTAGTAAGCGCCGGAGCCGCCGCCTCCTCCGCCTAAGT
TCGCTACACTCGCTGGAGATGGAGAATGTTACTGGAGAAGGAATCTCGGATCAGATAGAG
AGATTTCAAACACAGCTACAAATGGATGGGCGAGGGAGAAAGCACAGGATTTTGATGGTG
TCAGATTTCTTCTTTCCAAACTTTGGCGGCGTGGAAAGCCACATCTATTATCTGTCGCAG
TGTCTCCTTAAGCTTGGCCATAAGGTGATTGTCATGACGCATGCATATGGGAATCGTTCT
GGAGTACGATATGTTACAGGTGGCTTGAAGGTTTATTATGTTCCATGGAAGCCATTCCTG
ATGCAGAATACATTGCCTACATTATTCTTGACATTTCCGATTGTGAGGACCATTCTTATT
CGTGAGAAGATCTCTGTGGTGCATGGACATCAGGCTTTCTCAACATTGTGCCATGAAGCA
CTGATGCATGCTAGGACGATGGGGTACAAAGTTGTCTTCACAGATCACTCGCTTTACGGT
TTTGCTGATGCTGGAAGCATTCACATGAATAAGGTGCTGCAGTTTACTCTTGCAGATATT
GATCAGGCCATATGTGTCTCTCACACAAGCAAAGAGAATACTGTCTTGAGATCAGGGATA
TCTCCAGAGAAGGTTTTCATGGTTCCTAATGCAGTTGATACTGCAATGTTTACTCCCTCT
CCAGATCGCTTGAGCTGTGATGAAATTGTTATTGTTGTGATAAGTAGATTAGTGTATCGA
AAGGGTGCAGACCTTCTTGTGGAAGTTATTCCAGAAGTATGCCGTCTTTTTCCTAAGGTT
CGCTTTATTGTTGGAGGTGATGGTCCAAAACGTGTGCGAATTGAAGAAATGAGGGAGAAG
TTTTCCCTTCAGGATAGAGTTGAGATGTTAGGAGCTGTGCCTCATGCTCAAGTGCGATCT
GTTCTGATATCTGGTCATATTTTTTTGAACAGTTCGCTTACAGAGGCCTTTTGTATAGCC
ATTTTGGAAGCAGCAAGTTGTGGATTGTTGACAGTAAGTACTAGAGTCGGTGGTGTTCCA
GAGGTTTTACCAGATGATATGGTAGTACTTGCAGAACCAGCTCCTGAAGATATGGTACGA
GCTGTCAGGAAGGCTATCGATATGCTTCCTGGCATAGATCCCCAAGTTATGCATCTTCGA
ATGAAAAAGCTTTATAGTTGGGACGATGTGGCGAAAAGAACAGAGATTGTGTATGATCGT
GCAATGCAGTCACCACAAACAGATTTGCTAGAACGCCTTCCACGATACCTCAGATGTGGA
GCTTGGGCAGGCAAACTGTTTTGTCTTGTTATGATCATCAACTACCTACTATGGTGCCTC
CTAGAATATCTGCAGCCCACTGAAGGTATTGAAGAGGTCCCAGATATCAGGCCAGTACAT
GCTCGTTTAGAATCAGTAGATGATACATGTGAAACTCAAGGAAAAGGAATTTAGAATTTG
CCATTATCGAATCATTGACCAGCACCCTTTCCTGGTCTGTAGAATTTACCTTCTCTTTTT
AATTTTACTTGCCCTGAAGCCCAGGAAACATTTTCGACAGTAGAGTACCCATGACCTAGT
CACCCCACATTTGGGGAAATCCTTTGACATGCTTTTGAAAGCTATGTTGTTTGTAAATAT
CAGTGGTAACACCACTATTTTGTTATGTAAGTGGATGATCCATGCTCTTGAAAACTATGC
TGTTAACGATCAATCGACAACATCCTTTGGATTTGG
>OS11T0676650-00 cdna chromosome:IRGSP-1.0:11:27331081:27339928:1 gene:OS11G0676650 gene_biotype:protein_coding transcript_biotype:protein_coding
CTGAACTTGCAATTCCCTGAATCACAGGAGGTAGCTGGCAGTAGAGCTACTGCGCGTACC
ATAACGTGGTGCACCACACCGCCCGGGGATTTCACCCAGGTGCTCCAGGACGTCGCCGGC
GACCCCACCCTGCCCCGCACCAAGTCCGTCCGGTGCGCCGCCTGCGGCCACGGCGAAGCT
GTCTTCTTCCAGAGCCAAACCAAGCAGTTTGTTCAGAGTTCAGAATTACATAGAAACTAC
TGAAATCTGAATGCTGAAAATGATTTTGTTGTTGCATGCAGGCACAGCGAGGGGAAAGGA
AGGCATGACACTTATCTTCGTGTGCTGCAACCCCAGCTGCAATCACAGATGGAGGGAGTG
ACATGTAAATTAATTGTAATTAATGCTACTATTATGCTGCATGTAAAGGCAATAGAGCTT
TGCATTATGCCATGAATTGGTATATGTTTACTAGTCAA
>OS04T0441900-03 cdna chromosome:IRGSP-1.0:4:21989740:21993123:-1 gene:OS04G0441900 gene_biotype:protein_coding transcript_biotype:protein_coding
ATATTTCTTATTGGAAACCAAATGTAACAATAAATCTTGTTGACGACTTCACACGGTATC
CACACAATAATGTTCCACCCAATGTTGCTCCATATTTGAATGTTGATCCATCTTCAAACA
ACTACTACCCAACTGTATTCTTCAATGAGTTTTGGCTACTGAGAGATAAATTGATAGCAC
TCAATGAGACTGTGGAGGAACTGCCTTTGAACCTTGAAGTTGGTCCTATTAGCATGACCA
AGTGGCAAATATTTCTTCAGATGGAGCAGTCCTTCCAAGTTCATCGCAGTTATGGAAGTA
TGCTTGAAGGGGAGGCTGATGAGCTCAAGAGAGTTTTCCTTGAAGGAAATCCATACTTTT
TGGGATTGACCATGATTGTTTCTCTGTTCCACTCTCTGTTTGATTTTCTGGCTTTCAAAA
ATGATATTCAGTTCTGGAATAAGAACAAGTCCATGGAAGGTCTATCAGCAAAATCCGTGG
TTCTGAACTTTGTATGCCAGCTGATTATTTTCCTCTACCTGCTCGACAATGAGACTTCAT
GGATGATCCTTGGTAGCTCTGGAATTGGTGTTTGCATTGAATTTTGGAAGATTGGAAAAG
CAATGCATGTTGAGATCGATAGAAGTGGAAAGATTCCCATGTTGAGGTTCCGGGACCGTG
AATCATATGCACAGAATAAGACAAAGGAGTATGACGCAATTGCAATGAAGTATCTTACAT
ATGTACTTCTCTTCCTTGTGTTCTGTTTCTCCATCTATTCCCTTAAGTATGAGAAACACA
AGAGCTGGTACTCATGGATACTCTCTTCTCTCACAAGTTGTGTGTACATGTTTGGTTTCA
TCATGATGTGCCCACAACTATTCATCAACTACAAGCTGAAGTCTGTTGCTCATATGCCAT
GGAGGCAAATGACCTACAAGTTCCTCAACACCATAATTGATGACCTTTTCGCATTTGTGA
TCAAAATGCCGATGCTGCATCGTCTCTCAGTTTTCAGAGATGATGTTATCTTCTTGATAT
ACCTCTACCAGAGATGGGTGTACCCAGTTGACAAGAAGCGTGTCAACGAGTACGGCTTCG
GTGGGGAAGACGAGCCACAAGCTCCCCAGACATTGGAAGGGAGCGATCTAGCAGCTGCAT
CCCAGCAAGCCGGGGCTGAGGCGGAGGCCGAGACGAGCACGGAGGACAAGAAGACGAAGT
GAGCCCCTCCTGCTCTGCACCTCCAGATCATCCAACCACAGAACACATCTCGGCTGCCAC
CGGGCGTAAATTTTCTGTGCCGAGCTTGGAACGCTGGACTCGCCTCACCCGTCGCTGAAT
GCTGCTGACCATAAGAGATTGTAGTAACAGGCTTTGAGTGGGCGCATCGACGAACACACA
TACACTTGCCCAATCTATGGACGGGCAACATCGTCAAACATTATCGCCACT
>OS10T0492000-01 cdna chromosome:IRGSP-1.0:10:18670868:18676503:-1 gene:OS10G0492000 gene_biotype:protein_coding transcript_biotype:protein_coding
GCTCGATGATGTAGATGCTGCAAATATGCACATGGAGATTGGTAGGCGCATATACAGAGA
AAGGCTGGAAACAAGGGACCGGGATGCCGACATGGAACAGCGGCGGGCATTTCAAAAACT
CATATATGTATCAAATCTTGTCTTTGGGGATGCATCAACATTCCTGCTTCCATGGAAACG
TCTTTTTGGGGTCACTGATTCTCAGATTGATATTGCTATGCGGGAAAATGCCAAAATCTT
ATATGCATCACAACTCAAGTCTATTGGGAGAGGTCTTGACATAGGCACGCTTATCGAAGT
AAGGAGAGCACAACTTGCATACAAACTTTCTGATGAGATTGCTGCTGAGATGTTCAAGGA
GCATGCAAAGAAGTTGGTTCAAGAAAACATTTCGTCAGCTTTGGACATCGTAAAGTCGCG
TACCAAAGCAGCGAATAGCCCAACACAGGTTATTGAAGATGTGAAGAGCATCCTTGCTTT
TAATAGCTTGCTCATAACACTAAGCAAACACCCTGATCAAGATAGATTTATTCGTGGTCT
TGGACCTATTTCGTTAGGTGGAGAGAGTGATCATGATAGGAGGGCTGATGATCTCAAGCT
ACTATATAGGGCCTATGCAACAGAAGTACTATCAGATGGACATCTGGATGATGAGAAGCT
CGCTCCTTTGAATCAACTGAGGAATATATTTGGACTGGGCAAGCGTGAAGCAGAATCAAT
CATGTCAGATGTCAAAGCTCAAGTATACAGAAAGAGACTTGCTAAATCATTTAATAGTGA
GTTGGCTGCGGCCCCTAGCAAAGCAGCATTCCTCCAAAATATCTGTGAAGAGTTACAGTT
TGATCCGGAACTTGCTAGTAAGATGCATGAAGACATTTACAGGCAGAAGCTTCAGCAGTT
TGTAGCGGATGGAGAGCTGAACAAGGACGAAGTGGAAGCTTTGATGGCATTCCAAGTGCG
TCTCTGCATTCCACAAGAAACTGTTGATGCTGTCCATTCAGAAATCTGTGGCAAGTTGTT
TGAAAAGGTTGTCGTGGAAGCAATTTCATCTGTTGATGGATATGACACTAATAGACGACA
GGCTGTTAAGAAGGCAGCACAAGGTCTGAATTTGAAAAACGAGTCTGTCATGGCCATTTT
CAGCAAAGTGGTACGGAAGTTATTCCTGAACTACATTCAGAGAGCAAAAGCAGCTGGGAA
CCGCATTGAAACTGCAAAAGAGCTGAAAAAGATGATATCCTTCAACACAGTAGTTGTGAG
TGAGCTTTTAGCTGACATTAAAGGAGAACCAACAACTGCTGAACCTCAAACATCAGATGC
AACCTCAGAACCTGAAGTCAGCGAGTCTGAGGGGGATGATGAATACGAATGGGAACAGCT
GGAGACATTAAGGAAAACTAGGCCTGATAAAGAGCTCAGAGAGAAACTGGCAAAGTCAAG
CCAGAAAGAGATAACCCTCAAAGATGACATTCCATTGAGAGACAGAGCTGAGCTGTATGA
AACATATTTGGTGTTCTGTGTCACTGGGGAGACGACCAATGTTTCATTTGGAACAGCAAT
CTCCACAAAGAAAGATAATTCAGAGTATTTAATGCTGAAGCAATTAGGAGACATACTTGG
TTTAACCCGCAAGGAAGCTCAGAATGTTCACATTAAGATGGCAGAAAAGGCATTTGTGCA
ACAGGCTGAAGTGATTCTTGCTGATGGGAAGTTAACAGAGGCCAAGGCTGACCAGCTTGC
AAAGATACAGAAGCAAGTTGGTCTTCCTACTGAGTATGCAC
>OS01T0795050-01 cdna chromosome:IRGSP-1.0:1:33670853:33674489:-1 gene:OS01G0795050 gene_biotype:protein_coding transcript_biotype:protein_coding
GTACAGGATCGTCGAATCCAACACCGGCACGGCGGCGCCGCCGTGCGGCGAGCCAACTCT
GGCCAGCAGTCGTCGCCTCGGTCATCGTCGGCGGGCGGCCGCCGGCAAATGCTGTCCCCA
AGTTCCCAGCGTCTGAGCCGGCCAAGCCGATGATGAAGGAGGTAGCAACGAACAAGCCCC
ACCCCCCCCCCCCCCCCCCCGCCGCTAGGAGCTAGCTCCGCACACGCACCGAGGCGTCGC
CCGCCGGATGCTGCCGGGCGACCCGAGTTCGTCCCTCCTCTGCCGGTTTCGTCTCCCTCG
GCGGCCGTCCCAATTGACGGCGAGTGAAGAAAGGTTATGCAACATCTGCATAGAAATCTT
GGATGGTGATCTGGACTGCTATTGGAATTCTCACTGACTTGTTGTCATTGTGCCAACATC
GAAGACAAGAACAGATGGCTCAACAACCATTTTAACTCCAGGTGGGCACTGGATTTCAGC
GTGGTTCAGGTGATACCTAGGTAGCATTGTTGCATTGCAGCTGGCAGATGTCTTGATGGT
GCACGCAAAGAACTTGTTGTAATCTGTTGGGTCGATGTCATAAATGAGGCCAGGATCAGC
TGCCCTGTTTGGGTTAATGTTTCCACTTCCGTAGTCAAACGGATCAGCGATCTTCCGAGG
CACTCCTTCTGCCAGTATTGGCATGCCTCGTTCATCAGTTACAGACGCTTCAGTATGCAA
AATGAAACATGGCTGGAGACCAGTCTGGATGGAGAGCTTTCAGCAGCGCAACAATGCCTG
CAACATGTGGCGTTGCCATTGATGTTCCTGACTCAAGTTTGTATCCGTCTTTCACGGCTG
CTAAAATGTTGGATCCTGGTGCAGCTACATCAGGCTGTTACAGAAGCAACCAGACCGCTG
GGTAATCAACTGATGGACCTCTCGAGGAGAATGCTGCCACTTTTGGTGCCAGTATCCCTT
CACCCGTGACAGTGCGTGGTGGTTCGATCTTTGCCACTGTTGTGCAGTGTCAAGGTCCAC
AAGAACACAGGCAGTGCCGTTGCAGTTTTTTGTGACGTCCAGGATGTCAGTTGTGTATTG
AGCGAAGATTAGACCTGAACCCCCAGCATCCAAGACGTTTTTCAATGCTACCGGGAAAAG
CATAAGCGGTGGTATCCCGAGGGAGGTGCACAGCACAACTCTTCCCTTTATGTCCGTGCC
GTTCAGATCATTATCGGTGCATCTATCCACACAAGAAAACGAACAGCTCATTAGCTTCTT
ATAAATTAAGCAGAAAAAAATATTGGC
>OS01T0967700-01 cdna chromosome:IRGSP-1.0:1:42679241:42680544:1 gene:OS01G0967700 gene_biotype:protein_coding transcript_biotype:protein_coding
GCTGGAGTCACCCGAAGACCGATAACTCCTCGAAGAGGCACTGTGCTGAACAAGGTAGCT
GATCTTATTGACCCAGCTACGGGCTGGTGGGATAAACCACTAGTGGAGGAGATTTTTTGG
GAGTCTGATGCCAGGAACATTCTGGCCATCCCGGTGAGATTAGACACAAATGATTTTGTA
GCCTGGCATTTTGATACAAGAGGAATGTACTCGGTCAAATCTGCGTACCATGTCCTGGAA
GATCAAAGGGAGAGATCGGCGAAGAAGCAAGAGGGCGGTTCATCCTCTGGAGCGGTGAAC
CAGCGGAATTTCGAGTGGGATAAAATCTGGAGTTTGCAATGCATTCCTAAAGTCAAACAG
TTTATCTGGCGGCTTGCCCATAACAGCCTCCCCCTGAAACTCAACATCAAAAGGAGAGTA
CCAGACGCTGAAACTCTATGCCCGGTCTGCAAAAGGTTTGATGAGAATGGTGGACACTGC
TTCCTGCAATGCAAGCCCATGAAACTCTGCTGGAGAATTTTATGCCTTGAAGATATCCGT
TTAAGCTTGACTCAGCTTGTTTCTGCTAGAGATGTGGTTCAGACCATTTTGAAGCTGGAG
AATGATCGAAGAATGGAGGTCTTCTTTCTTTTGTGGGTTTGGTGGTATGCACGCAACAAG
GTGAACTCGGGGGAGGACGTAATCAGAGTGGAAGAAGTGGTCCACAAGGTGAAACAGCTG
ATCTGTGATCATGCCTCTCTGCGCAAAGGAAAACATCCCAAGGTGAATGTGCAAAGAAAT
AAGTGGGTTCCCCCTGTAGATGGTAATCTGAAGCTCAACTTTGATGGAGCCTTCCGAGCT
GTAAACAAGTCTGGTGGTTATGATTTCCTGGTTCGTGACCACCGTGGATGTGCTGTTCTT
GCGGGTGCCGGCTGCCTGGAACATGTACATGATGCTTTTGCAGCTGAAGCTGAAGCTGGT
TTAGCAGGCCTAAAATCTGCTATTTCGCATGGTATTAACTCTGTCCAGGTGGAAACTGAT
TCACCATCCTAGTGAGAGCCTTTCACTCTCATGAGTACGCTCTCTCTCCTTGCAGTTCTA
TCGTAAGGGAGATCAAGGATCTCGTCCATTTAAATTTTTCTAGTGTTGTGTTTAATTATG
CCCCGTGATCATGTAATGTGGCTGCGCATAAGTTAGCTCAAATGGGTGTGTGCTGGGAAT
TGGGTCAAGCAAGTGTGTGGGCTGACCTGTCCCTGACATTGTACAAACTATTGTGGATCG
TGGTATCACTGATCCTAGTATTTAATAAAGCGCGCCGGTTTAAC
>OS09T0500966-00 cdna chromosome:IRGSP-1.0:9:19385044:19386948:1 gene:OS09G0500966 gene_biotype:protein_coding transcript_biotype:protein_coding
CCCATGTGACGACCTCAAGGATGATGGCGGCGACGCCGAGGAGGCAGAGGACGGCGACGT
AGGCCGTCTTCCACCGCTGCTCGACGCCAAGGATGGTCATCCCCTTGAAGATGTTGGTGA
TCCCCAGTATGATCACCGTGTAGCCGACGGAGTGGTGGTACATGTTCCAGTAGACCCTGT
ACTTGTTCTCCTTCTTGGGCCTCAAGAACAGCGCAAAAATCTGGTGCCAAGAGCAAAGAC
AATGATGCCGATGTTGCGGTGGAGAGTGTAGGTGATCCCATTGGACATGTTGCCGAGGTT
GATGCCGGTGGCCCAGCCGGCGACGCCGACGCCATAGCCGATCAGCTGGCAGCTCACATG
GAGGTAGAACCATGCCGGGTCCGCCGATCTGAAGGTCTTGAGATACCTCGCCAAGATCGC
CCCCATGGGCAGCAGGATTCCCCAGCTCACGGCAGTTTGTGCTCACGTTGCGCTTCTTGG
CGATGGCGTCGGAGGAGGAGGAGGCGGCGGTGGTGGTTTGTGTTAGTAGGTCTAGCTTCG
CCTTGGCAGCGAGGTTGGCGCCGCCCATGGCGTGCGGCGCGGGGACGCCGCCGGTGACGG
CGGGGCCGACCTGCCACACCTGGTTCAGCACGCCGGCGCCGCCGTAGGCGGCGAGGCTCA
GCGTGCCGAACACCCTGACGCGGCCGTCGGCGCCGAGCTCGGCGGCGAGGTCCGACGCCG
GGAACGCGATCGGCCCCGGCTCGCCGAGCGCGTACCCGGAGATGTTGTATGTCCGGACCT
CCCACGCGCCCGACGACGACGGCACGGCGACGAGCGCCTGCGCCCCGGCCATCCCGTCAC
CGGCCGGGTTGAGCCCCCACGCCACCCACCCTCCCGGCGCCGCGGGCGCCGCCACGAACG
CGACGGACAGCTCCCCGCCCGCGCCGCGGTCGTACGTCCAGCGCAGTGACGCGCCGAGCC
GCGGCAGGTCGCTGCACGCCGCGTACGCGCGGTTCGCCGAGAACGCCTCGCCGGCGCATC
CCCCGGCTGCCGCCACCGACGCCGCCGCCATCGCCGCGAGCAGCAGAAGCAGCGCCAGCA
CCA
>OS02T0138600-01 cdna chromosome:IRGSP-1.0:2:2064263:2065735:1 gene:OS02G0138600 gene_biotype:protein_coding transcript_biotype:protein_coding
ACACCCCAAAATCCCCAATCGCCGCGCCGCACTGCGACTGCGATTCTCCCAATCCCCGGT
GGATATCGATCGGATTCAGATGAACACTCGATTCCGGCGGCCGGAGGTAAATCCGGAGTC
GATTTTTTCGCAAATCGCAGGTACTCTACGCAATTTTTGTTCCTAATCCCCAAATCCCCA
ATTGCCGCACTGCTACTGCGCCGCGTCTCGCCGGCCGATTTGGATGGCTGCGGGTGGGAC
GCAAGCAATGAGGCAGTTCGTCTATCTGGTGGTGAAGGGCTGCTACGATCGCCGCCTGCG
GTGTTGTCGCGACAGCTACATGGCGGACACCTTCCACATGCGCCGCATCAACGTGTCCCG
CTTCTTCTTCTACCCCGAACCGCCGCCGCCGCCGCCGCTGGCGATGGTCGTCGACGCTCG
GCTGCCTCGCCCCTGCATCACCTTCTGCGCCCCCTGGGTCATGCACTTCATGCTGCTGGG
CCGCAACAGCGACAAGGTGCTCGCCGTCGACCACAAGGGCCGCACCACCATGTACGACCC
CGCCGCCAACACCATCCGCGCCGCGCCCACCCTCGCCCACCCCAAGAGACTCCCCGCCAT
CTCCCTCCCCATTGGTGACGACCTCTACATCCTCGACCCGACCTCCTCCGACCACCGCTG
CTTCGAGGCCCTCGTCTACAAGCCCGGCGGCCCCGCCCACGACTGGGTCACCACCCGTGG
CCCCATCGACCGGTACAACGACTGGCACTGCCAATCTCTCCCGCCGCCGCCCTACCATCC
CTACTCCTGCAGCTTCGTCGGCGCAAACGGAGCCATCGGCGGCTATGCGGTGGTCGGCGG
TGGCGGCGACTCAGCAGAGATCTGGGTGTCAACCAACGACGGCAGCGGCAGCGGCACCTT
CTCTTTCGACACGGCGCGGCGCGCCTGGACCAAGCACGGAGACTGGACGCTCCCATTCCG
TGGCCTCGCCGAGTACGTCCCCGAGTACAACCTCTGGTTCGCCCTCTCCTCCGGCTCCAA
CAACAACCATCTCTGCGCATTCGATCTCGCCGGCGCAGCCGAGCCGCCGGCGACGCGCGA
TTTCTGCCAAGAACTCAAGCCACCCAAGGACTGGAAGCTGGTGTCATCCCATCTGGTGCA
CCTGGGATCCGGCAGGTTCTGCATCGCAAGATTCTTCGAAAAGCCGGTCAAGATTCCAGT
GTGCTGCGTCTGCGACATGGATACGCAGACGTACGGCGTCTTCACCGGCGTGGAGGTGAA
GAAGCCGGGAAGAGGCCTACGGCTACGGATGGTCAAGCACAGATCAGAATGTTATCGCTT
CGATGACCACATTAAGGAATGGGTGCTGTAATATTTATCTAGTCTTTTTTAGAAAGATTT
GTGCAAATAGATGAACTCAGTAGCATTGGATATGCTGGTGCTTCAACACCTTGAACACTA
GCACAACTTTTTATCTCTATCAAGTTTTAGAGG
>OS11T0153600-01 cdna chromosome:IRGSP-1.0:11:2512383:2517219:1 gene:OS11G0153600 gene_biotype:protein_coding transcript_biotype:protein_coding
TGGGCCCACCTACAGTTGATTCTCTTATCTTCCTCCTCGCGTTCGCGTCTTCTCTTCTCT
TCGCTCCGCTCGCTCATCGGCAATGGAGGCCACGGCGCTCACGCTCTCCTCCCGCCCCGC
CGCCGCCAGCCGCTCGCCGGCGAAGGGAACCTTCGCCTCCCTCCACCCCCGCCGCCGCTT
CTCCGCGCACGCTGTCCACCTCCGCGCGGCCCAGAGCGCCTCCCTGCGCGCCCCCTCCCC
GGGGGCGAGGAGGAGACGGAGGAGGGGGAGCGGGCTGGTGGTGCGGGCGGAGATGTTCGG
GCAGCTCACCACCGGCCTGGAGTCCGCCTGGAACAAGCTGCGTGGCGTCGATGTACTAAC
AAAGGAGAATATCGTTGAGCCAATGCGGGATATAAGAAGAGCACTTCTGGAAGCTGATGT
TAGTTTGCCTGTAGTGAGAAGATTTGTTTCGTCTATAAGTGAAAAGGCTCTGGGTTCTGA
TCTTATAAGAGGAGTCCGACCGGAACAGCAATTGGTGAAGATTGTGCATGATGAACTTGT
AAAACTGATGGGTGGAGAAGTATCAGATCTGGTATTTGCAAAAAGTGGCCCCACAGTAAT
CTTACTGGCAGGCCTGCAAGGTGTTGGGAAGACTACTGTTTGCGCAAAGCTTGCATTTTA
CCTGAAGAAATTGATACTTATGCCAGAGTTAGGTGACAGGGAAAGAGTTGTATGCTGGTC
GCTGCAGATGTTTACAGGCCTGCAGCCATTGATCAACTCACTATACTTGGTGAACAGGTC
GGTGTACCAGTTTACTCAGAAGGAACAGAAGCCAAACCTGCACAAATAACCAAGAATGCC
GTGGAAGAGGCCAAAAGAAAGAATATTGATGCCATTGTAATGGATACTGCTGGAAGACTG
CAGATTGACAAATCAATGATGGTTGAATTGAAAGAAGTGAAGAAGGCAGTTAATCCTACG
GAAGTTCTGCTTGTTGTTGATGCTATGACTGGACAGGAAGCTGCAGGTATGCAACTGTTC
CACTTGCTATTTAAGTCCCTCTTTTTGCTACTAAAGGCCAACACTATTTGTTCGTATAGC
AGAAATGCAACGAACAACCAGAATTTTTTCAACGGTTCTCAAATTCTACTATATGACAAA
TTCTTACAGCGCGACATGTTCTATCTGCTATATTTATACGAGCTTAAGAAGTATTATTGT
TTGATAGAGTTGCAACAGCCACTTACAATACTTCTCTGAGATGCAGCATTGGTCACCACC
TTCAATATTGAGATTGGTATCACTGGTGCTATATTGACTAAACTGGATGGTGATTCGAGG
GGTGGAGCAGCACTAAGTGTTAAAGAGGTCCTTATTTGCCAGAAAACTTTCCTACCATCA
TATCTACAAATGCTTCTGCCACTTTTATATTTTTGCTTTGAAGTTACTCTGCATCTATGT
TGGTCAAAACTGCAAATTCCTATTGTCCACATGCTTCTTTCATCAATTGACAATTTACTG
CAAATCTCCGCACTAGTCTTCTCACTTTTATGCTGTATTTATATAAAAAAAATCTAGTGT
TTATCATCTGGCTACCTACTTGAATGTATATACGGTCAACATTAAATCGTTCGTAGTAAG
CTGTGTTTGCATGCTTGCTGCTTTGCCCTTCAACGAATATTAATGCTTAACGGACCATGC
AGGTGTCTGGAAAGCCCATCAAGTTTGTAGGGCGTGGAGAACGAATGGAGGACCTTGAGC
TTTTTTATCCTGACCGTATGGCACAACGTGTTTTGGGAATGGGCGATGTACTTTCATTTG
TTGAAAAAGCACAAGAAGTCATGCGTCAAGAAGATGCTGTAGAATTACAGAAGAAGATCA
TGAGTGCAAAATTCGACTTCAATGACTTCCTAAAGCAATCACAGAATGTTGCAAAAATGG
GTTCCATGAGCCGTGTAGTTGGAATGATTCCAGGCATGAACAAGGTTACTCCTGCACAAA
TTCGAGAAGCCGAGAAAAGACTTGCATTTGTGGAGTCTATGATCAATGCAATGACTGCCG
AGGAAAGGGAAAAGCCAGAATTACTGGCTGAATCACGTGACAGGAGGATAAGAGTGGCTG
AAGAGTCCGGAAAGAGTGAACAAGAGGTGAGCCAGTTGGTTGCCCAGCTTTTCCAAATGC
GTGCTCAGATGCAGAAGCTGATGGGTGTGATGACCGGACAAGAAGCACTTCCAGGCATGG
GGAATCTCATGGAATCTCTTAACGCCGATGAGAAGGCACCTCCTGGCACTGCACGGCGGA
AGAGGAGGCACAGCAAGACGAGGCAGAGGGAGCTGGATGCAGTCCCTAGTTCTTGAGCTG
GTGAGCGTTGTAGTTCAGAGTTACTGCTCTTTTGCTTCAGAGACCCGGATCTGAGAAAAA
AGAGATGAAAAAAAAATGTTGTCTTGCTACCTTTTTTAGTTTGTACGTAGGAGATCTGCA
GGAAGTTCATAGGAAACAGTAATTTCCTACCAAATTGTAATGTTACTTAGCCAGTCCTAC
TCAGCAATGCAATCGGTTCACTCGAATGCTCGGACTTTTTACATTACATTAATCATGAAT
GTATATGTTGTAGAAGGATCAGGTTCATTTCAAAACTTC
>OS10T0325750-00 cdna chromosome:IRGSP-1.0:10:9041969:9057315:-1 gene:OS10G0325750 gene_biotype:protein_coding transcript_biotype:protein_coding
ATCTTCTTAGAATCACAAGTTGTTCCGCAACTTCCTTCATATCAGGCCGTTCTTCAACCT
TTTCTTTCAGGCACTCCATTGCTAATCGACCAATTTCTTCCAAAATGAATATTTCTTCTT
CAATTGTAAAATCTTTGTCGAACATTGCCCTCCCACTATTTTCTTGCTCATAGGCCTTTT
GGAAGTCAATTAAGAGACTGCAATTAGCATCATATATTGTTGGCTTCCTGGTGATGAGCT
CTAATAGAACGACTCCAAAACTGTAGACATCACTCTTTTGTGTTAAACGCCCGGTTTTAT
GAAACACAGGGTCTATGTAACCCATGCTCCCCACTACAAACATAGTGAAGTCTTTATCCA
CGGTAAGCAGCTTGGATGTCCCGAAGTCTGAAATCTTAGGTTTGAATTTGTCATTCAGAA
GTATGTTGGCTGGTTTAACATCACCATGTCGTATGGTGCGGTTTGCGGATGAGTGCATAT
ATCTTAGCCCTTCTGCAGCTTCAACTGCAATGTCCATGCGCAAGTCAAGTGGGAGTGGGA
CTCGACGGTTGTTGTCACCATGGAGAATGTCTTGTAGATTTCCATTTGCAGCAAACTCAT
AAACCAACATTGGAACATCCACCTCCAAACAACACCCTAAGAGCTTGATGATATTTGTGT
GAATCATTTGAGATTGGATGATAACTTCATTGGTAAAATCCTCTTTTCGAGCGTCATTTA
CCTCAATTGAGGCTTTCACTGCCACCAAGGTGTTATCTTCAAGAATCCCTTTATAGACTT
TGCCAAAGCCTCCTTGACCAAGAACTTCTGAATTGTTCTTTGTTATTTTCTTAAGCTCAT
CCTTGGTAAAAATCTTGATGTTCTCTACTTTCTGTAGTACTGAACCACCATTCTTTCTGA
AATATTCATTCATTCTTCTCTTTTGGCGCATCATTAGAATGAATAGGAGACCAACGATCA
AAAAGGAAATGCCAAGAGTGATGCCTACAAATATTGTCAATTTGTGCTGCGAGGGGGAAC
TTTGGGCTGCAGGGTTGTTCTTTTGGATCACCACTGTTTTGGTAACCCCGATGGCATTTG
CAATCATATGAACCATCGGTGTCCTGGCAAATGCCATGGCATGGATAGTCAGATGGCCGA
TCGCACTCATTGATATCTGGTACATCCATCAGGAGCATAGGCGTTTCCCTCGTAGCCTGC
GGTACACTTGCAGTTGTAACCCGGACCATTAGTAGAGTCGACGCACTCGCTGTGGACGCT
GACACAGGCGTACCCTGGCTTGCCCTTGGCCTCAGCGCAGGACATGGAGCCGTTCTCGCG
GATCGCCCAGTCAAGCCACACCGGAACGTTCCGGTTCTTGTCCATCTTGATGAGGTCGGC
TCGCCGGAAGCTGTAGTTGGTCCGGTCGGTGAGGAAGGCGTAGTCACAGGGGCTGTAGTC
CACCATACCGGTGTGGTCGTACACCCGGAAGTTGACGGAGCTGTCGGTGAGCCCCGGTGG
GATGTCGACGTGGCAGCAGCCGACGCCGGCGCACTGGCCGTCCTGCGCGCTCGCCGAGTT
GTTGCAGTAGGACATGCAGCCGATGTAGTATGTGCTGGAGTAGGCGCCTCCCTCGCTCCT
CAAGCTCTCAGTGTAGCCGACGGTGTTGCAGCCGAGCACGACCAGCATGTTGTGGGTGTT
GGAGATGCGGTACACTCCGCCGCGGTTCATCTCCGTCTTCGCGCGGCTCCAGTCGGGGTA
TGTCCTGGTCGGCTGCGAGGTGTTGTAGCACTGCCACCCCACGGGGAGCATCACCTGCGA
CTCGGCCGGCTCGACGGACAGGCGCGTCACCTGGATCGACGTGCCGGCGAGCACCGCGAT
CGGGCCGGCGCCGCTGCCGTTGCTGACACACGAGAGCTCGAAGCCGTGGCGGGAGCATCC
GGGCCCGATGCCGAAAGGGTAGGGGATGTCCACGCCGCCGCAGCGCTCCTGGCACCCCGT
TTTCACCGCCGTGCTCGTGATGCTCTCCACGGCGGCTGACATAGCCGCCAGAAGAAGAAA
CACAAGAAGCAA
>OS11T0146950-00 cdna chromosome:IRGSP-1.0:11:2129014:2131452:-1 gene:OS11G0146950 gene_biotype:protein_coding transcript_biotype:protein_coding
TATCGACACAAGCTGCCGCTATTCAACGCGTTTTCTCGCCAAAGGGGATCGGGTGTTCCC
TGCACGCCCCTGCGTCTTCCTCCTCGCGCGCTCTCCTCTTCTCTAGGGCGCCAAATCCCC
ATGGCTGCTAATCTTCCCGCGTAGTTTATGCGCCAAATCACCCTCTTATTCCCGCGGTAG
ACCCAAGCCAAGTTTGCCCCTAATCCATAAATCCACCGCTTGTCGCTCAGTCTTCCTGAA
ACTCATCCCTAATCCTCATATCTCCTCAAACCTCAAGTGATGAGCCATAGATCCAAGCGG
GAGATTGCTCCTCCAACGCCTCAAGCTTTGCCTCCCGGCGTTCCTTGGTGGGGTGGTGTA
GTGAAGCCCGGCGTCGCCTTCCCTTTGTCTGGTGAAGCCATGGCTGTTCCAAGTTGGTGG
ACAGCACCTCCACTGCAGATTAATTCATTTGTTTCCCCATATGGAGCTTGGATGGGTGCC
GTACCAACACCACCAGATGGCCAAGGCAGTCAAAATACATCCAACGATCCATTAGAGCGG
ACATAAGGATGGAGTACAAGGAGGGGGTGCTCCTCCAGTTCGTCGAGAAGGGCTATGTTC
TTTCCCTCGTTTTCCGCATGCACGATTTTCAAACTGCTAGACGGTACGCGTTTTGTGAAA
AATTTATATAGGAAAGTTGCTTTAAAAATCATATTAATCTTTTTATTAAAATTTTTTATA
GCTAATACTTAATTAATCACGTGTTAATCTATCGTTCCGTTTTCCGTGCGGAGGGGAGGA
GTTCCCAACCCCTCCAAAAGAACACAGCCGTAATTCGAGCTCACTGTCAATGAGGCACAA
TGAAGATGGTGGCGAACTGGCGATGGTGATGATGATAAAAACATGAATATTAGGGAATGA
CCTAATATCAAATAATTAGAAGGGGTGAGGCTATAAACCCATACCGACTAGCTTATCACC
TCGGTGAGCTAGCCAAAATACCCTTAGACGTTTCTCGTGGTGGTGATGATGATGAAGAAG
AGAATGATGACGATAAGGATTAGTGCGAGTTAATACTCCATTCCTTCCTTTATAATTGAC
ACTTAACGAACTATTTACCGAAGAAAGCAGCACTCGGGGCATGGCTCTCACTCAG
>OS10T0167900-00 cdna chromosome:IRGSP-1.0:10:4680861:4682894:1 gene:OS10G0167900 gene_biotype:protein_coding transcript_biotype:protein_coding
TTCTATCTCTCTCAGGCTAACTAATTTCATAAGCACACATCTTCCATTTCCATCACCATG
CCTGGAGCAGCTACCACCGCCGCCGTTGTTGACAGCCGCCGTAGCGCACAGCGCGCGGAA
GGCCCCGCCACCATCATCGCCATCGGCACTGCAAACCCAGCTAATATTGTTCCTCAGGAT
AACTTTGCCGACTACTACTTCGGCCTAACCAAGAGCGAGCATCTTACTGAACTTAAGGAC
AAGATGAAGAGGATATGTAAAAAATCAGGCATAGAGAAGCGATACATCCACCTTGATGAG
GAGATCATCCGTGCCCATCCAGAGATCATTGACAAACACCAGCCCTCCCTTGAAGCTCGT
GTTGAAATCGCCGCCGCCGAGGTCCCAAAGCTCGCCGAGTCTGCTGCAAGGAAGGCCATT
GCCAAGTGGGGCCGTCCAGCCACCGACATTACCCACCTCATCTTCAGCACCTACTCTGGA
TGTCGTGCCCCTAGCGCTGACCTCCAGCTGGCATCGCTCCTTGGCCTCCGTCCTTCTGTC
TCCCGCACAATCCTCAGCCTCCACGGCTGCTCTGGCGGTGGCAGGGCGCTCCAACTCGCC
AAGGAGCTTGCTGAGAACAACCGTGGTGCACGCGTCCTTGTAGCACTCTCAGAGCTAACC
CTGGTATGTTTCTCCACCCCAGACGAAAGCAAAATTGTCGGACATGGACTGTTTGGGGAT
GGTGCCGGTGCAATAATCGTTGGCGCAGGCCCGTTTTCTGATGGCGAGTGCCCGTTGTTC
GAGATGGTTGCTGCCTCACAGACCATGATACCAGGAACCGAGCACGCACTTGGCATGCAG
GCCACTAGCACCGGCATAGATTTCCACCTCTCTGTCCAGGTGCCAATGCTGATCAAGGAT
AACATCCAGCAGAGCTTGCTCGAATCCTTCCAATCGGTCGGATACACAGATCCTGACTGG
AACAATCTCTTCTGGGCGGTGCACCCCGGCGGCCGTGCTATCCTTGACAACATAGAGGGC
AAGCTACAGTTGCAACCATGGAAGCTTGCAGCAAGCCGGCAAGTGCTACGCGAGTTTGGG
AACATGAGTGGTGCAACTATTGCATTCGTTCTTGATGAACTATGCCACCGTCGGGAGAAG
GACGAAGATGAGTCACAGCAGCATGAATGGGGAGTGATGCTGGCCTTTGGACCAGGGATC
ACAATTGAGACAATTGTTATGCGCAACCCATTGGCACGTGGTCTTAAGCAAAATTAG
>OS07T0535600-00 cdna chromosome:IRGSP-1.0:7:21029521:21030450:1 gene:OS07G0535600 gene_biotype:protein_coding transcript_biotype:protein_coding
ATGAACCACGAGCGCTGCCCGTACACGGCGCGCCATTTCACCAACGTCACCGGGAAAGGC
ATGCCTCTCGTCAGCCCGACCTTCTCCTTCCTGCCCCAGTGCCACGACGTCGACCTCTTG
GATTGCTGCAATGGCCTCCTCCTCTGCCGCTGCTACGTGTCTCGTGGCACTTTTCAGTTC
CACTATGCCGTGTGCAATCCTGCCACCAAGGAATGGGTGATGTTGCCGGACGCCAACTGG
GCTATCGAAGAGAACCACACCGCCTGCTTGTGTTTCGATCCAGCCATCTCGTCGCATTTC
CATGTGCTTGAGTATGTGGAAGAGGATGAGGATTCATACGTCACACTGGTCACAGGGGTG
GAGATCTATTCGTCTGAAACTGGGTTATGGACTCTCCATGAAAATGGATGGAATGATGAA
GTTGTGATTAGCCTTTCGGTCAATCGAAGAAGTGTTTTGCTCAATGGTTTTCTGCACTCT
GTCACGCCTGCTGATGAGATTGTGGCGGTTGACATAGAGGGGAAGAAATGGAGGAAGATT
CCTATGCCGGATCCTGATGGTGATATTGGGATAATTCATCAAACTCAGGGTCGCCTGTGT
GCTTTTAATGTTGATCCAAATGATATCTTCAAACTGTCAATTTGGTTTCTTCAAGACTAT
GATACAGATAATTGGATCTTAAAGCATACCGTTGGCTCAATGAAGCTGTTTGGAGGAAAG
AAATACCAATTAGATTATGACTACCAAGTAATTGCAGTTCATCCAGAATGCAATTTGATC
TTCTTTGTTTATGGATGGCACAATACTTTGATGGCATATGAAATGGATCGCAAGGAAGTC
CGTGTCATACGCAAACTCGGACATGAGTCCTGCCAGTCATATCTACCATATGTTCCAATG
TTCTCTGAGTCATTACCTAATGGGCGGTAA
>OS04T0612600-01 cdna chromosome:IRGSP-1.0:4:31064108:31068874:-1 gene:OS04G0612600 gene_biotype:protein_coding transcript_biotype:protein_coding gene_symbol:COPE1 description:Coatomer subunit epsilon-1 [Source:Uniprot/SWISSPROT;Acc:Q9MAX6]
ACAGAGACCAAACGGGCCAAGGAGAGAGGAGCAGCAGCAGCGCCACCGCTCGCGAGATCT
CCTACTCCTCGTCGCCGACGAGCCGCCTCCTCCTCGTCGTCGCCGGCGGCAGAGCACCGG
AGCAGCCACCCCATGGCGTCCCCGGACCTCCTCTTCAACCTGCGCAACCTCTTCTACCTC
GGCGCCTACCAGGCCGCCATCAACAACAGCGACGTCCCGGGCCTCGACGCCGACGCCGCC
GCCGAGCGCGACGCCATCGTCTTCCGCTCCTACGTCGCGCTCGGCTCCTACCAGTTGGTG
ATCAGCGAGATCGACTCGTCCGCGGCGACGTCGCTGCAGGCCGTGAAGCTGCTCGCGCTG
TACCTCTCCGGAGACAAGGAAAGTGCGATTGTCAGTCTGAAGGAATGGTTGAGTGATTCG
GCGGTTGGAAGCAATCCTGTTCTACGATTGATTGCTGGAATTATATTTATGCATGAGCAA
GACTACACTGAAGCTCTCAAGCACACACACTCTGGTGGAACTCTGGACCTGCATGCATTG
AATGTCCAGATCTTCATTAAGATGCACCGTTCAGACTATGCCGAGAAGCAATTAAAGATC
ATGCAACAGATTGATGAGGACCATACACTGACACAACTTGCAAACGCATGGCTGGACATT
GCTGTTGGTGGCTCTAAGATCCGTGAAGCTTACCTCATATTCCAAGACTTTGCTGAAAAA
TACCCGATGACAGGAATGGTTCTAAATGGCAAGGCAGTTTGCTGTATGCACATGGGGAGC
TTTGATGAGGCTGAGACTCTTTTACTCGAAGCATTGAACAAGGATGCAAAAGATCCTGAA
ACTCTTGCTAATCTTATTGTGTGTAATCTCCACCTTGGCAAACCGTCATCAAGATACCTC
AGCCAGCTGAAACTATCACACCCCGATCATGTGCTAGTAAAGCGTGCCGTATCAGCAGAA
GATAACTTCGAGAGAGCTCTCCAAGCCGTCGCTTGAACACGTCCGCGGAAAACGCTTGCC
AGATTGCAGATAACACAATTGATCCCCCATGTTCCATTTTGAGTGCCTTAACACAGCGAA
AATTATGTTGCATTTGCTCAGTCTGTTTTGCTCAAATGGTGATATACTACCCGGCCAATC
TTGTACTCTGAACCCCTGCTGTATAAACAAATATAATGTAGAATCTTGAATGGTGACGTT
TGTGGTC
>OS06T0705300-02 cdna chromosome:IRGSP-1.0:6:29798173:29801153:-1 gene:OS06G0705300 gene_biotype:protein_coding transcript_biotype:protein_coding
ACTTCCCCTTCCCCTTCCTTTTCCCTACTCTTCTCCCTTGCATCTCGAGCTGGTGGCTGG
CTACTCCGCTCCTCTCCCCGCTCCTCCCCTTCGTGATCTCCTCACTGCCGGAGTTTTCTC
TCTTCTCCGCCTCGCTGCAAGGGAGAGCTGAAATTATCTCGCGGGGAAGACCAGGGCAGG
GGAAAGGTTCAGGAGGGGATTAGGGCAGGAGGAGTGGAGAAAGCGCCGGCGACATGTCAG
GAGCGGACGTCGACAAGGTCCAGAATCTTATCCATTGCTGCCTTCAGCTATACATGGACA
AGAAAGAAGTTGTTGATGCCCTTTCCCGTGAGGCAAAAATAGAACCTAGTGTTACACAGC
ATGTTTGGCAGAAACTCGAGGAGAATAATCGTGAGTTTTTCAAAGCATACTATTTGAGGT
TGATGCTTAAGAACCAAATAACAGCCTTCAACAAACTTCTTGAGGACCAGTTAAGGATTA
TAAATAAAGAATATCATCCAGGGCCTTCTTCTATGCCTCTTCCCAATGGTTCCAACTCAA
ACCTATTGAAGCAAAATCCATGCTTTTTATCAGAGTCTACTCCGATGCCTGCAATGCCAG
ATGATGTAATGTGCAATGGAAATTCCAGTGGCATAGTAGATCGCACACAATCCAGCGATC
AATTAATTTATGCTGGTAAAGACATTCAGGGCCTTCATAGTAGCATGGATGCTTCCAATT
TGCTTCCAGTGCAGAATGCTAATTCTGTGCTGTTTGGTGTGGAAAATGGGACGACTATTA
AGACGGAATCAGGCTATTCGAGCAATGGTAATTTTGGTTTCTGCGGGAATGCTTTCCTGG
AATCATGCCAGTCAATAGGTGATGCATCTGGTGGATCCTTTAGCAGTTCAGAGTTGAATG
GGCAACCTCTGGATGATTCAATTTTGGATATTGAATCATCATCGTTTGGCTTCTTGAGTC
AGCTTCCCCGAAATTTTTTTTCAGACCTACCAGAGGATTTCAGTCAAAGCACAGAAATAT
TAGACAATTATGGCAAGTCACCGTTCCTCCCTTCTGAGCAAAATAACTTTTCAGATTCTA
CAGGTGGTGAACACACAGGTTGAGCAGCCATCGGTCATCTGTACATACATGTTTGGGCAG
GGAAATTTATTAGCCTTTTCTTCGTTAGTTCCAGTATTCTAATTCGACAAGTTTGGATGA
GTTGTATCTCCAGAGCATGTAAGGGGATCTGTCTTCCCATATGCTTGCTGATGGTATTGT
AGGTGTGCCTTACAATGATGCGGTTTTGTAAGATAACCATTAGTAGCGGTGGTGCTGAAT
CCGCAGTCTATGGGTTACATATTCTTCTCTGGCATGTACTAAAATTGATATTTTTATTAA
GTCAAGTGAATGC
>OS03T0227500-02 cdna chromosome:IRGSP-1.0:3:6716431:6720052:1 gene:OS03G0227500 gene_biotype:protein_coding transcript_biotype:protein_coding
GTTCTTCTCTTCCCTCCGCCAATTCCAGGCAGTTCTAGCAAAAAGGTGCCTCGGATGAAT
CGGGGGCTCCAGTAGGGAGAGGAGATGATCACTCGAGCGAAGCTGGTGGAGCAGCTGAGA
GAGCACCAGATCCGGTCGGCGCAGTCCTACTCCGCCGCCCTCGCCGTCTTCTCGCCCAGC
CCTCACATCGCCTCCAGGTAAAGGTCCCTCATCTTCTTGTTCCTGCTAAGATCTGATGCG
ACGCTGCTACAAACATGATGCGGTTAGGGCTTTTAGTTGGATTGCCCTGATTTTGGTGGT
CTCCCTAGATTCAGTGTAATGATCAAAATCAGATTCGTCTCCCTAGATTCAGTGTAATGG
TCTCCCTAGATTGGCTTATTCTTTGTTTTGCTTCCTTGATCATATGGGTATTGGATGATC
TGTGTGAATAGTGGCAGTATTTTGTTTTTTGGTTAATTTCTGGTTGTAGCAGTGCACAAC
AAGAAGGGATTTTAGTCTCCTTTATTTGGGACTAAGTATGTGATATGGTTTGAGTAGGTA
GAAATTCACAGTATGATATTAATAACTTCATGACTAATTATTAGCTGTGCACTCAATTGA
CGGCGCAATGTCTTGTGAAAATTAGAATTTCGAGGTCTCTACTAAGAGATCTTTTTTGAC
TTTTGTTTGAGACTAGGATTGTTAAAAAGCTCGGCCATACAATATCTATTCGATGGCAAG
GTGTTGGATATATGATCTGAAGGGGCTCTAAGATAAGGCCCTCTTCTGTTTGTATGTGGG
TGCTACTCAGCAATAGTCAAGACAATAGCATAGCTGTTGTGTTTTATTAGTATATTTGGA
TAAAACAACTTAATTATGCAACTTTTCATCTATTCCCATGATCATAGTCAACGGAGTACT
AGAACAAACAACTGCATTCATGAATAATGATGCAAGCTATGGTGTCTTCACTTTTGTCAG
TAGCTGAATACAACAATTTGTGAAGGAACTAAGGAAAAGAAAGGGGAACTGAATACTGTC
AGCTAGTTGTAGTTTCCTATACCTGAGCAAAACTCATGCCTGCAGTGCATCGAGACTGTT
TCATTTAAGCAACCTGGTGTTGGTCCAGGTTTGACAAAATTACCCAAAGCAATAGTGTTT
GGTTGCTAACAGGCCTCACACTTAGTCACTTAAGAACCTGTCCTATCCCTAAACCTGGTC
AAGCCCTGCCAACTTGCCAAGCCCACCTACCTTGGCCAGGCCAACCTCAGTTTGCTCAAG
TTTAATTTTTACAACTTATCCAGTTATCCCTAGACTCAGGAATATGCCTAGCAAGTGGCA
AGCACTGCATAAGTTTAGCACTTTATCCATTATATGCACTGCAGTGTAATGGAGAGGTGG
CTAAGATGATATGGGATGTCCTCATGTCCATGTATGTAACCCATGTTTTAAGTTTGTTGA
TCACACCAATTCATGGCTTGCCATTTCATGCTTCAAGAGACTTGGATTGTCTGCATGGCA
TGGCGTGCCAGTTGGAAGGCTTATATGACAGCCAATGGCTAATTGATGGATTAATAAAGT
GAATCTCATTGTCTGTTTAGGGCCTGTCCGAAAATAAATTATAGTTGAAGGAGCTAAGCA
GGAATAAATAGGTCACTACAACTGATGCGAATAGACAGGCTTGGTCCAGTTGGTACTTAG
TAGTAACATTTCTATTAAAGAAAAGATTGGCCATTTATTTTTTTCTGTTTTTTTGTTTGT
TCTATTTTTTGGTTTAGTTTTCATTGGCTAAACCATCATATTTCTTTAGTACTACAAAAA
GAACGACTCACGATTTTCCAAAGTTCAACATCAAGTCCATCACTTGAGTTGTGGCCTTAC
AAACAATATACCATAAGATAAACCTGCGACCTTGAAGAACCTTTAAAAAATGGTGCTTTG
TGTTAGGGTTTAGGACTTATGATGAAAAGTTCATAGTAGAGATAGTATGTTTATGTTTAT
AATTTTGAACAGAGTCTTTTTTACCCACTATTTGTTACATCTATTATCTATTATGCCAGA
AACTTGCTTTTATTTATCTTGCAAGATGGGCAGCTTCCCTTTCTCATACGAAGAGGCAGT
CATGAAAATGTTGCAGTGAATATTTGAATTTAGCTGTAATGCTTTATACATGCTTCTGCA
TAAATGTGTATATAAAATATAGTGGATGCCAGACTTATAGGAGCAAGCGAATGTTGCTTT
AAACTGTTTTCACGAACACTTTACTGTGTAGTCTACAGTGTTCTGTAAACGGGTCTACTA
GGCTGTTTATTAGGCTACATAAAGGGAACTGATGCTCATAACTGTCGGGTTGCCAGTGAG
ACTACAGTCCAGCTAAGCCATATTAACACTACTAGGTAGGTGACCAATACGAGGAAGGTG
ACTGAATGAAAACCGGTTACTGATTTTTAGAAACTAGGCAATCTACTTTGTTGTGTACTC
TGTTTTCTGATTATATGTATTTACTTAATGTTGTCTAAGCAAAACCTATTGGCCAGTGAA
TCATCTTATATTTTCCATGCAGCATTGCTGTCATTTTATACATGACTGATGACACTTGTG
GTACTGAATTAAGGCTTGTAACTGTCTTCAAAATATTTAGTTGTAGTGCTAACATAAACT
ATGCTTTGTGTTGGACCCCTACAAACCTATTTTGTTTGATTCCCTACAGTCTGCATCCAA
AGTAATTGTAACTATTGAAACTAAAAGACAAATTGATAATGAATGCCTTCGATTTTCATT
GCAACAGAGGATTTTCATTCTATCATAGAATTCACTATCCTGAATTGTACTACTTCCGCC
CCGTAATATAAGGGATTTTGGAGACTTATATTATGGGACGGAGGGAGTATTATATTAGGC
AATTTTGTGACATACTTAGCTTGTGCTGGAGTGAATAAAGGAAACATCGAGTTTATAGTG
AACACAATGTGCTCATTTTTCCAATTGAATGCGATAGTCCTGAAATTGTTCATACCCTTT
CTCAGAGTTAAGAACTAGCAAACTGAATGTAGCATGGTTAATGCAAATGAGCTCTTAGTA
TTTGCAATCTGGAAATCCTTGTTGATTTTTTAAAGTCTAAACTACTATATAGAAAGTATC
TTGCTTGTCTATAATGAAACTGATAGAGGAAATACTATAGCTTGTGAAAATGAGCTTTAG
GTAGGTATTCGCAACTGGAATTCCTAGGTGATTTTCATTTCGGTAGGCCGGTAGCACAAT
ATATAATCTGTTGGTTGTTGCTATCCTGCTTCTGCTTCTGTTTTGACTTCTGAGGCCTTT
GTTATTGCTCTTAAATCCATGATCCTTTATGTTGCAGGCGGGATCTCAAGGTTGCTCTCT
TCTATGCTATCTTGTTTTGTTTTGTCATGGTGTCCTGCTATGTTGCCCTTTACTTGAGAT
GGTTCAGACTTTCAGCCATCTTTGTAGTTTTCGGAATTCTCCTTCCAGTAGGTCTCAAAA
TATCTAGGCATAGAAGGCTGAAGAGGAAAAGAGAAAGGAGATTGTTGTTACCTTTGTCCA
TGTGAATATATTTTTGATATCTTGTAACATTGTAGTAAAACCGCGCAACTGCAAATAGGA
AATTGCCTGCTTTACTTAATTT
>OS12T0150500-00 cdna chromosome:IRGSP-1.0:12:2506938:2507510:1 gene:OS12G0150500 gene_biotype:protein_coding transcript_biotype:protein_coding
ATGGCGGCGGCGGCGACCGTGTTCGTCGGAGCCGCGTCCGGCGCCAGCTACACCGTCGGC
GAGCCCGGCGGCGGGTGGGACACGCAGACCAACCTCACCGCCTGGGCTTCCACCGTCGAC
CTCCGCCGTGGCGACCAGCTCGTGTTCAGGTACGACGCGTCGGCGTACGACGTCGTGGAG
GTGACCCGCGCCGGGTACCTCTCCTGCTCGGCGGCGAGCCCCGTCTCCGCCGCGCTCCGG
ACCGGCAACGACGTCGTCCGGCTCGACAGCGCCGCCGGGTGGCGCTACTTCATCTACGGC
GTGGAGGGGCGCTGCGCCGCCGGGATGAAGCTGCAGGTCAGGGTCACGGACGCCGGCGCC
GGGTGCAACAACACGTTGCCGTCGCCGTCTCTGGCGCCAGCGCCGCCCGGAGCGCCGTCG
CCGGGCATCACCATCTGCTCCGGCGGCCCGCCGACGGTCATCATGACACCCGGCGTTATC
TCGTACGGCGCAGCGTCGAGGTCTTCAGCAAATCTCAGCTCCTCTCTACTTGTCGCCATG
GTGTCGCTGCTGCTTGGCATCATCGTTGTCTAG
>OS05T0118900-01 cdna chromosome:IRGSP-1.0:5:989398:990847:-1 gene:OS05G0118900 gene_biotype:protein_coding transcript_biotype:protein_coding
CTTGAAGACCATAAAAGAAGTCCTACAACTGAAACCATATGTGATGGAGATCTGCTAATC
CCAGCCCAAATTAGAGACAGAATCAAGTCATCAACACATGATTTATTATGGAAGAAGAAA
TTAACCTCAAGACATACACACTCTTACTTTCTCTCTCGTCCTACTAAGTGTTGTGGAAGA
GGGAAGATTAGTCGGCGGCGAAGACGGCGTCGTTGAGCTGGAAGGCGCCGGTGAAGAAGG
CCGGCCAGCAGAGGTAGGTGGAGAGGATGCTGCTGACGGTGGAAGCGCCCATGAGCATGT
TCATCACCACGATCTGCAGCTGGATGGCCTCCAGCGGCGACGCGCCGCCCATGATGAGGC
CGGTCATGGCGCCCGGCAGCGCGATCAGCCCCACCGTCTTGGCGTTGTCGATCACCGGCG
ACAGCGCGATCACCAGCGACCTCCTCACCTGCCGCGCCGTCGCCTGCCGCGGCGTCGCGC
CCAGCGCCAGCGCCGTCTCCACCACCCCTCGCTGCATCCCCACGTCCTCCCTCAGCTTCT
TCATCGTCACCCCGGTCACCGTCATCGCGTTCCCGACCATCATCCCGGCCACCGGGATGA
TGTACCGCGGCGTGAACGGGAACACCCGGAGCGCCACGAGGAGGGCCATGGTGACGGAGG
TGCCGGCGAGGATGGAGACGGCGGCGATGTGCTTCCCCCGCGGGACGTGGCGGGCGCGCT
GCCCCGCGGTGTAGCCGGCGACGGTGACCATGAAGAGGTAGGCGAGGAGGATCCAGGCGG
CGCTCTTCTGGGTGAAGATGAACTGGAGGACGAAGCCGATGACGGAGAGCTGGAGGAACG
CCCGCGCCATGGCGTACAGCATCTCGCCCTCGAGCCCCAGCCGCTGCGTGAAGCTCAGCG
CCACCGCCATCGCCACCACCGCCGTCGCCGCCACCGGCTTCAGCATGCCCACCAAGAACT
CCCGCCAGAACCCCGGCGCGCCCGGGTCCACCTGATTCACCACCACCAGCAGACGCTGCA
GCAGCGCCGCCATGCTCGCCATCATGCGTTCCAGAGCGAGGCGAGGCGACCGAGCGCGTT
GATGAAGACGAGGAGGAGTTGGTGGTGGTGAGCGAGCGGAAGCGGGGGAGGCGGCGAGCG
AGGGAGGCGACTACGCCTTCTTCTTCGGCTTTCGCGGTGTTTCTCTCTGCTTCCTTGGCG
GCGTCGGCGTGGCGTTTGGGTGCTACGTGGGGAAGGCACGCTGGATGGTGGGGCCCACGC
TGCAGTGGCACTACAGTATTTGTGTTTTTTTTAATCTTGTCAGTTGATGAAGAACTACAG
TGCCCGCCTCTCTTTTCCATCTTTTATTAAAAAAAATTAATATCGTCAGTTGATGAAG
>OS05T0102800-01 cdna chromosome:IRGSP-1.0:5:160762:167722:-1 gene:OS05G0102800 gene_biotype:protein_coding transcript_biotype:protein_coding gene_symbol:ML3 description:Protein MEI2-like 3 [Source:Uniprot/SWISSPROT;Acc:Q75M35]
GCGTGCCCGACCCGAACAAGGGAAGAAGAGAAGAGGAGAGTAGTGGCAAACTAGGCTAGT
ACTCCTGCTGCTCGCCTTGTTGTTTGCGTTATTGTTTGTTTGCGTGCGGCGGCAAGGCAA
CGCGAAAAAAGATTTGTTTTTTTCTATTAATATTATTTTGGAGGGCCAGGGGCGGTTCTC
GTCTCTTGTTTGCTTGCAGTGCGGGGGAAGAAGGAGATGAAGCCCCTGGCCAGGGTTCCC
CGCCTCTCTCTCTCTTCTCCAACTAGTTAAGCTAAGCTAATGTCCATTTCCATCTCCATG
TCCTTGCTTCTTTTCTTTGGAATCGCTGCCTTACGCTCACCGAGAAGCAACTTGCATTTT
CAGCAAGCAACCATTTCTTTCATATAAGCAAACCCCAATCCAATCCAATCCCAACCCCAA
CCACCTCTGCTCTGCTTCCTTTCCCTCCCTGTTACTACTGCATTTTGCCATTAATCTTCT
CTCTCCCTTTCCACCTCCTGCAACCTCTTCATTTCTTTGCTGCTGCTGCTTCAGGAAGTT
GATGAAAGGGGCCAAAAGTTTGAGAGATTGAGGCGGTGAAGAAACCACAAAAACAGGAAT
CCCAAAGTGACCCAAGGCAGGAAAAAAAAAAGGGCTCTTCCATTGCACCTATGGTGATAG
CTTCTGGAGCCATTGACAGGAGGCACCTGTCGCCATTCACCCCAACTTCAGACGACTCCT
CATCTTCATTCTTCTCTCAGGACCTTGTCCCTACAGAGAGGCAAGTTGGATTTTGGAATT
CAGAGTCAATGGTGGATCACAAAGGGAGCAAGTCAGTTTTTGCTTCTCCACTTGAAAAGA
TCCAACCCAATGGAGCAAATCATGCAGGAGATCCGGAAACTCCAGGAGGTCAAGCCTTCA
AGGGCCTGGACATCCTTAGCCTCAGCAATTTGATGCGGCAAGAAAATGCTTCAGGTTCAC
CGTCACTTTCTTGGGGTGAGATCCTCACAAACCCCATATCGAGGCTTGGCTTGTCTACAA
GAGAAACAGCTTTTGTTGAACCAACTACTGCTGATCAACATGTGCCTGGTTATGGGAAGG
GACTTTCATCCAGCTCCCTCTCTGAAGTATTCAGTGGCAAATCGAGAGAAATAGTAAGTG
GTGTTCTTTGTCAATCTACTGGGACACATACCTCCATCTACGACAGTGATGAACCTCTAG
AGTCCATGGAAGCGATAGAAGCTCAAACTATTGGAGATCTCCTTCCTGATGATGATGATG
ATTTAATATCAGGTATTGCCGATGGATTTGAATTTACTGGCATGTCGACCAACCAGGATG
ATGCCGATGAAGATATATTCTGCACTGGAGGAGGAATGGAACTTGAAAACAATGATTCCG
TAAAAGGTGACAAAGTTCAGGATGGATCCTTCAAGAGCCAAATTTCTTCAGGACACTCCA
TCAATAAACAACCTTCCCGAACTCTTGTAGTCAGAAATATTACTGCTAACATCGAGGATT
CTGATCTGACGGTTCTGTTTCAGCAATACGGGGACATTCGCATGCTCTATACCTCCTTCA
AGCACCATGGGTTTGTAACTGTTTCTTATTATGACATAAGAGCAGCCCAAAATGCAATGA
GAGCGCTGCATAGCAAGCCTCTGGGGCTGATGAAACTTGATGTGCAATTTTCTTTTCCTA
AGGAAAATGTTCCAGGCAAGGATATTGATAAGGGAATGTTGGTGGTATCTAACATTGATT
CTTCCATCTCCAATGATGATCTTCTCCAAATGCTCAGTGTTTATGGTGATGTAAAGGAGA
TTTCCAGCTCTCCTATAAGCTGCACCAAGAAGTTTGTAGAGTTCTATGATGTTAGAGCAG
CAGAAGAAGCACTACATGACCTTAATAAGGGTGGAATTTCAGGCCCAAAGTTCAAGGTTG
AACTTAGCCAACATGGAGAGGCAGGATCTTGCTTGAGGCAGCAACATTCTAGAGAATGGA
AGCAAGACAGTTTGCCTCACCAACCTAAAAACTCTTCACCTGGGACCATTGGAAAGTTGG
GCACCAAATGTCAGGACAACAGCACTGTTCATAATTTATTTTCTCCAGTTAACCAACAAT
TGGAGAGCCCAACCCAGTGCATCTCTACGACTGGTCCTCAAATTTTATCTTCACCTATCA
GAATTAAATCTACACTTCAGCACAATAATCAAGCCTCTGTTGGCGATCTTAGTGGACCTC
TTGGTCAAGGAAACTTTGGACGTGGAATACAAACCCTCCACCCACGCTCATTGCCAGAGC
ATCACAACCGCATTTGTAATAACTCTAAGTCCATGACAGTAAGTGGTAGGAATGCTAGCT
CTAGACAAGACGGAGTGGATCACAATATCCAAAAAGTGGGCCCTGCTGGTTTTTGCGGTC
ATTCTTTTGATCAAAATAATGAAGCATTTGGCTTTACTGAAATTGGAAGTTGCCCCCTTC
ATGGATATCACTACACCTGGAACCACACAAATGTTTTTCCACAAAGTCCCTCAGCTCCAA
TACTGTGGTCGAACTTGCAGCACCCAATGCACGTGCATAGTTATCCTGGTGTGCCGCCTC
ACATGCTGAACACAGGTTCTTATCCCATGGACCAGCATCACTTGGGTTCAGCTCCTGACA
ATGGAGGCAGTTTTGGAAATGTGCACTCTTTTCATCCAGGATCTCTCGGAAGCATAGGTT
TGCATGGTAGCCCTCAGTTATATCCATCAGAATTATCTGCCTTTGCATCCAGCAGAGGAA
ATTTTAGGGAGGCCTTGTTCTCCCCAGTTGGCGGTGGATTTCAATCCCTTCAGCAAATGT
GCAATGCAATCAATGGTCGGAATCCTATGATCCATGTTTCCACTTCATACGATGCTACTA
ATGATCGGATGAGGAGTCGCAGACATGATGGAAATCCTGCACAGTCTGAAAACAAACGGC
AATTTGAGCTTGACATTGATCGCATAGCAAAGGGTGAAGATTCACGCACCACCCTGATGA
TCAAGAACATACCAAACAAGTACAACTGTAAGCTGCTTTTGGCTGTCATTGATGAGAACC
ACCGTGGAACCTACGATTTCATCTATCTCCCAATTGATTTTAAGAACAAATGTAATGTGG
GGTATGCTTTTATCAATATGACTGATCCGCAGCACATAATCCCATTCTATAAGACATTTA
ATGGCAAGAAATGGGAGAAATTCAATAGTGAAAAGGTGGCGTCGCTCGCATACGCCCGGA
TTCAAGGAAGGAGTGCTTTGATTGCTCATTTTCAGAATTCTAGCCTGATGAATGAAGACA
AATGGTGTCGACCTATGCTTTTCCACAAAGATGGTCCAAATGCAGGAGATCAGGAGCCTT
TTCCTGTGGGGAACAATGTCCGGTCTAGGGCTGGGAGAAATAGGTCGCTCATCAGCTTGG
ACACTAAAGATGCAAGTCCATCAAGCTCCCCAGACCAAGAAAGCAATTCTGTCGGCACCG
CGAACTCAACTTGCCGTACGACCTTGGAGCAAACCTAATCACTAACTGGAGGGCACAAGA
AGCTGTAATGATAAACTAGGGAATTCCCAGTTTTGCTAAGTATTTATTTGACTATCAGGG
AGCCAAAGTTTGTGACCTGTGAGTGTAATGATGAATGAAAGGCTCTGCCAGGCAAGGCAT
CACCTCCACTAAAATTATGAGAGGGATCATCAGTTTTGCCCTGTGTATGGATGGAGCTGT
GAACTGGTTGGTATTGTAACGGTACTACTACTTCAGTAGAGCAACAAGTGTGTGCGTGTG
AATGTGATTGACTCTCTGAGAGATGAGAACTGGAAGCTGTACAGTTGATGAGTTGAGTAG
TCGAGTCTTTGGTTGAGATTGACCACCG
>OS08T0538100-00 cdna chromosome:IRGSP-1.0:8:26905207:26906508:-1 gene:OS08G0538100 gene_biotype:protein_coding transcript_biotype:protein_coding
GACGGTCTGGACGACGGTGAGGAGGAGGAGGAGGACGGCGGCGGCGGCGGACATGCTCGT
CCACGGGTTGCTGAAGTAGTCGTGCGCCAGCACGGCGCGGTGGCGGTTCCAGCTCCGGCC
GCAGTACTCCCTCACGCCGCCGTACACCTCGCCGTAGCAGTTGTTCACGGCCTCCGGCGG
CGGGCACAGGTGCGCGTAGAACGCCGCCGCCTCGTCCACGTCCCCCCCGGCGAGCACCCC
GGCGCGGTGCAGCGCCTCCGCGTCGCGCCGCCCGTCGGCGAGCGACGCCATGAGGAGCGC
GTAGCTCGCCACCCGCTGCATCTCCCGCCGCCCCCGGCTCTGCTCGTACGCCACCAGGTT
GGCGAGCATGGCGCGGTTCGCGTAGTTCTCCGCCGTCGGGATCTCCATCACGCCGCCACG
CCGGTCGAACGTGACGTCCACGAGGCTGCGCGGCGACGCCTTGGCCCGGAACGTCACCCC
GGCGTCCTGCAGCTCCGTCGCCGGCGGCATCTGCCATGGCACCCGCTCGTGGATCGGCTT
CGCCAGCCACTCGTCCCAGAACGCCTCGTCCTCCTCCTCCTCCTTGCCGGCGGCGCCGCC
GCCGCTGTCGCTCGTCCTCTCCTCCGGTGGCAAGAACCAGTGGTAGTAGAGGTGGAGGAG
GTGGAGGATCTCGCCGTCGGGCGGCCGCGCCGTGGCGGCGTCCTGAGGGGTGTCCATGGT
GAGGTACTTGGCGAGGAGGCTTGTGACGAGGTAGTCGCGGCCGAGGCCGCCGGTGGCGAT
GTCGTAGAAGCGCTCGACGACGAAGAAGGGGAGCTGGTTCTCGAGGAGGAAGAGGTCGTT
GTACACGTTCTGCATCGCCCACGCGGCGTCGACGAGCGCGTCGGCGGCGCGGTCCTCGCC
CTTGAGGAAGAACTCGACGATGAAGCAGCCGTCGAGGAGGAGCATCTCGGCGAACTCCCG
CGGCGGGAGTGCGACGGGCTCGGCGTAGCGGCGGCGCGCCGCGGGCTCGAGCTCGCGGGC
GGCGCGGGCGTAGGCGGCGAGCGGCGCGTCGCCGCCGGGGTTGTTGCGGGCGAGGAGGTC
GCGGAGGTAGCGCCACTTGTGCTCCTCCATGGCGCGGAGGCGGGCGGCGCCGCGGTGGAA
GGGGCCGACGGAGACCATCTGGGGCTCGTAGAGGTGGCGGTTGCGGCCGCGCATCGGGCC
GGCGACGCGGAAGATGGTGAACGGCTCGCTCTCGTGCGCCTTCCCCGGCAGCGCCTCCAC
CCGCCGCTGCATGCGCGCCGCCATCTCCTCGGCCTCGGCGTC
>OS02T0715400-00 cdna chromosome:IRGSP-1.0:2:29677904:29678513:1 gene:OS02G0715400 gene_biotype:protein_coding transcript_biotype:protein_coding
ACACCACCCGTCCCATCGCAATCCAATCCACGAGCAGCCATGGCGAGAGGAGGAGGAGGA
GGGCAGCGAGAGGGCAACGCGCTGAAGACGGCGGTGGTCGTGACCGGCGGCCTCGTCCTC
GCCTGGTTCACCATGGAGTCCGCGTTCAAGCCCTTCCTCGACCGCCTCCGCGGCGCGCTC
ACCCGCAACACCGACCCCGCGCGCGACCCCGACGAGGAGAACTCCGCTGCCCCGGCGGAC
AGGGCCGTCGAGGAGCCCGCCGCGGCGGCGGCCCCGGTGGAGGAGGGCGAGGGCAAGGGG
GTGGAGCTGGAGGAGAAGGGGGAAGGGGCCGCCATGACCGAGTAGAAGAAGAAGAAGAAG
GCGACGTGACGTTCCCGACTGGTTCCGCTACTAAAATATGCTGTGAATTATGTTTTGTGC
TTCCCAATCTTGTCCTGAATGATGCAAAATTTTCAATTCTAATACCATTATCTGCACCTG
TAGTACTCATCTCAGCCTACCTGTGTGCTTGCGTTAGTTTCTAGTGACAATTACTGCTGC
TCAGCTAATATGTAGTACTTTTTTGTGGGTGCACTTGTTCCCCTTGAAGCTGCTTGCGTG
TGCTATTGAT
>OS03T0299700-01 cdna chromosome:IRGSP-1.0:3:10518913:10520192:1 gene:OS03G0299700 gene_biotype:protein_coding transcript_biotype:protein_coding
GTCCTCGGCAACTCAGATCAGCAGGGGTTGGATGGTCAACTTTCCCCACCTCCTCTCCTC
CCAACTTTCCCCTTTGCTACAGTAGCTCCTTCTTCTTCTCCAGCCCCTCTTCCCCCCAAA
TTCCGGTGGTTCGCCGCCGATGATGGTTGGAGGAGGGGTCCGGCCACCTCCCCTATTAGT
ATAGTGTAGCTAGGTTGTAGTTTCTTTGTCAGGTTTTTCCTGTTTCTGTGGCTATGTCCC
GTTTGGTTACGTTCAAGCGAAGAGCTCTGATTGCTGGTGGTGATGATTACCGGAGTTGGA
GCTGCGACTTGAAGGACAGAATCTTCTTCTTATGCTGGTGCCGAACTCATTGGTCTGCGC
CGTGTGCAGACGGCGGTTGCCTTGGATCTCCAGGTGGCGCTGCTTCGTACAGCGGCGGCG
GCGGCCCTGGATCTCTGGGTGCCGGTGCTCTGTGTGGTGGCAACGGCCTTGAAATTTCTG
GCGATGTTGCTCCGAGCGACAACCTTGGCAGCCCAAGTGTTGTTGCTCTGTGTGGTAGTC
TTCAAACTCCAGGTGTTGTTGCTTCTTGTGATAGCCTTGGAGCTCTTCGTACTACTGCTC
CGTGCGCCGGTGATATCTTGAGCTGCTGCTTTTCTACAACGGTGAAAACATTGTGTGGGT
ATGGCATCTTATTTCTCCAATCTGAAGGTTACTTCTTCGTTGGGAGCTTGCTCCTTTTCA
TTTGTTGTGGTCCGCTTCAGTTCTACAATCCTGCAGCAATCCTCGGCCTTCTACAAAGAC
AGAAGTTTTATCAACCATATGATTTCTCGTCATGTGGACTACCTGTTCTACCGAATCTTG
CTTCCTTTTGCTTCAAAACAACAGTATCCATACAGGGTCTATCATTCGGGTTGAGCAATC
TCTGCTCCTCAGATCTAATGAAAGACTCCATGGAACCAACCTGCTGAGTCCGGTGATACC
TACACCAAAATCTACGGCTCAGAAACAAACCTCCGATCTGTGCCGTTTCCGTGGTGACAG
CTGTAGGAGCCTTCCAGTCTGTCAAGCGGTGTGCATGTCAATGGAGGCCAAAGGATTCAA
TCGTCGTGGCTTTGCTGCAAAACTCTGTTGATCTGATTTCCTACTGTTGTTTTGTTTCAT
CAGAAAGTTTGCTTTTTTAGAGTGGTTACTCTCTACCTTGTTAAAAATGGTTTCTTGGCT
TAAGTTGTATCTTTATGTGATGTATTGGGGTATATCCCCTAAATTCTGTCTTTTTGAATA
AAGTTGTTCATGTTATCTTC
>OS10T0104500-02 cdna chromosome:IRGSP-1.0:10:348893:355702:-1 gene:OS10G0104500 gene_biotype:protein_coding transcript_biotype:protein_coding
GGGGAACTTATATTATGGGACCCGAAAACAGGCAAGCAATTGGGGACTCCACTTACGGGG
CATAGGAAGTGGATTACTGCTGTATCTTGGGAGCCAGTTCATTTGCAATCTCCTTGCCGC
CGTTTTGTAAGTACAAGTAAGGATGGTGATGCACGTATTTGGGATATGACCACAAGGAAG
TGTGTCATTGCCCTTACAGGTCACACTAATTCAGTGACTTGTGTGAAGTGGGGTGGAGAT
GGTTTGATTTACACTGGTTCTGAAGATTGTTCAATCAAAGTGTGGGAAACTTCTCAGGGA
AAATTGGTCAAAACACTGCAGGGTCATGGTCACTGGGTCAATTCACTTGCTTTGAGCACC
GAGTATGTTTTGCGCACAGGGGCATATGACCATACTGGCAAGACATATTCAACAGCAGAG
GAAATGAAGGAGGCAGCTCTTGCGAGATACAAGAAGATGAGGGGCAATGCACCTGAGAGA
CTAGTTTCTGGTTCTGATGATTTTACGATGTTTCTCTGGGAACCAACAATTAGTAAACAG
CCCAAAGCCCGCATGACTGGTCATCAAAAGCTCGTAAACCATGTCTACTTCTCTCCTGAC
GGGCAGTGGCTGGCAAGTGCCTCCTTTGACAAATCTGTCAAGTTATGGAATGGTATTACA
GGCAAATTTGTTGCAGCTTTCAGAGGGCATGTTGCAGATGTCTACCAGATCAGCTGGTCT
GCTGACAGTAGGCTTCTATTGAGTGGAAGCAAGGATTCCACCCTAAAGGTCTGGGATATT
CGAACACGCAAGTTGAAACAGGATTTGCCAGGGCACGCAGATGAGGTGTACGCTGTGGAT
TGGAGCCCTGACGGCGAGAAGGTTGCATCTGGAGGCAAGGACAGGGTCCTCAAGCTATGG
ATGAACTAGTTCCCTTAGAGTTAAGGTACTTAGCTAGTAGCTTCTTGTCATGGTGGCTCT
CTCTTGTTCTTGGTGAGAGATTTTGTAGGGTTGGGTTGGCATTTCTTGTTTTTATTTTGC
AACCAAAGGCTTGAGGGTTTATAGCTGGTTTTTTTTAGATAATGGAATATAATATTCCGG
TTTTTGTTC
>OS03T0621650-00 cdna chromosome:IRGSP-1.0:3:23575277:23577245:1 gene:OS03G0621650 gene_biotype:protein_coding transcript_biotype:protein_coding
ATGTGTAGTTATAAGATGAGAAGGCCTGGTGCGAGATGCAGGGAAGGACATGCACATTTC
AACGGGAACCACATAGATGGGCAATATAAGAATTTCTTCAAGGTTATGATTGGTCGCTTT
CGTGAGAGAATGATCATACCAAACGAATTTCTTCAATATTTCAGGGGTAAAATACCAAGA
ACTATAAAGCTGCAATTACGCGATGGTTGCACTTATGATGTTCAAGTCACTAAGAATTTG
GGCAAAATATCCCTTCAATCAGGATGGAAGGCATTTGTGACTGCTCATGACTTGCAAATG
GGAGATTTTCTAGTATTCAGTTATGATGGGATCTCCAAATTGAAGGTTCTGATCTTTGGT
CCAAGTGGCTGTGAGAAAGTGCATTCACGCTCTACATTAAAAAATGCTACACATTGTGGT
GAGAAGTGGGAAGAACCCCTGCACATTTCAAGCAATTCGCATGATCTTCCTGTGAAATCA
CCACAAAATGTTTTATGATTTTTTTTCTCCTTTTTAATTTCTTTAGAAGAAGTTGCATTG
CAAGGAGATGATCTCCAAGGGCATCCGGTTCTGAATTGCATCCTCCCAAAGCACACCCGC
CTTACAGATATGCAGAAGCAGCAGCTGGAAAGCAAAGTTGGAGCTATTCATTCTGAAATC
CCCATCTATGGGTGCATCCTTAGGAAGAGTCGCAACCCTTTTCTCTCTGTAATCAGGACA
TATGTCGAGAATATGCAGATGTATATCTTCCATTCAAGGAGTTAAACATGACGCTTCAAC
GTCATGGCAAAAATTGGGAGGTGCTATGTCGCACTAAGGATACAAGAACCAAAAGGCTCT
CGACAGGGTGGAGTCGGTTTGCACAGGAAAACAATTTGCAGGTGGGAGATATCTGCCTCT
TTGAGCTACTGAAGAAGAAGGAATACTCGATGAATGTTCATATCATTCCCAAAAAATGAA
>OS01T0862600-01 cdna chromosome:IRGSP-1.0:1:37323898:37324874:1 gene:OS01G0862600 gene_biotype:protein_coding transcript_biotype:protein_coding
GTTGCGCTGGTCACCCCGCTCGCCGCCGGCTCGCCGCCTCCCACCACTGGATCGGCCAAA
TCCGACGCCAGCGCCGCCGCCTAGCCACTCCATGGACCGCTCTCGCCACAAGAACTCGCC
TAGTTCCGAGCGCTTCCTCGGCTCCTTCCTCCCCTCCGCGGCCGCCGGCGACCAGCCCGG
ATCGGCGGCCTTCGAGCTCGACGAGGACGACCTGTTCGCCTCTGGGGCTGGATCCCCCGA
GCGGCCGCAGCCGTCTCGCCGCCCTCTCATCCTCTCCGCAGTCCGCGCCGCAAACCCTAG
CCCCCTCCCCCGCCTCCGCCGCCCGCCGGAGGGCATCCTCGATGCTCTCCCCGAGCGCCG
CTCCCCTTTCTCACCGCCTCCATCGTCTTCGTCGAACTCGTCGACCACCGCCTCCCCAGC
GGCGGCGGCGGCTGCTCCTCCACGCCTGATCCCCACCATCCCCCGCCCGGCGGCGGCTCT
GGCACCACATATCCCGCAGTCTGCGCCGGTGAATGTGCCGGTAGCGCAGTTTAGGCGGTT
ATCGGTGGAGGCACTGATGGATAAAGCTGAGGATGACGACGACGACGACGAGGAGATGCT
GCCGCCGCACGAGATGGTGGCGCGAGCGCGGGCGCGGGATTCACCGATGACCACCTTCTC
GGTGCTGGAGGGCGCCGGCCGCACGCTCAAGGGGAGGGACCTCCGCCAGGTACGCAATGC
CGTGTGGCGGAAGACAGGATTCCTCGATTGATCCGTGCCTTCTGCATTCAGCTGTAGCTT
AAGTTAGATTTGAGTGATTGGTTATGCACTATGCATGTTTGAATTTGTCTGTGTACAACA
TGGATGATCGGGTGTTAATTTTGGTTGCACCTGTAAAATATGTCTGTCATATTATCAATC
ATTATTACTTGTAAACCCTTGATTGGAGCTGTCAATTGTTCAGCATTGAACTATTGGATA
AGGTGAATTGTGACCTC
>OS11T0117900-01 cdna chromosome:IRGSP-1.0:11:812243:813507:1 gene:OS11G0117900 gene_biotype:protein_coding transcript_biotype:protein_coding
ATATGGACGCAGGCGACGATTTTTCCGAGAGTTGCAGGAGCACGGAGCACTTCGTCCTTG
TGCACGGCGCCGGCCATGGCGCCTGGTGCTGGTTCAGGCTCCTCCGCCTGCTCCAAGACT
CCGGCCACCGTGTCTCCGCCGTCGACCTCGCCGGCGCGGCCGGCAGCCTCGTCGATCCCA
ACCACGTCCGCACCTTCGACGACTACAACGCGCCGCTCCTTGACCTCATGGCCAGCTTAC
CGGCCGGCGACAAGGTAATTTTGATTGGACATAGTGCAGGAGGTCTAAGCGTTGTCCATG
CAATGCATTTGTTTGGGGACAGAATTAAGCAGGCAATCTTCATCGCAGCAACCATGCTTC
AGTTCGGCTACCAAACTGAACAAGACATCAAAGATGGTGTACCTGATTTATCCGAGTATG
GAGATGTGTATGACCTGACATTTGGTCTAGGAGCTGATCGTCCGCCTACAGCTGTGGCAT
TAAGAAAGGAGTTCCAACGCATTATTCTCTATCAACAAAGCCCCCAAGAGGACTCTGCAC
TTGCTTCCATTCTACTCCGGCCATGGCCTACGGCGCTCAGCACGGCCAGATTCACCGGCG
ACGATGGAGGAGTTGAGAGCTTCATCGACAGGGTCCGGCGCGTCTACATAAAGACGGCGA
ACGACCGGATGGTGCAGCCGGAGCAACAGGAGGCAATGATCCGTCGGTGGCCGCCGAGCA
AGGTGATGGTCATGGACACCGACCAAAGCCCCTTCTTCTCCGCGCCGGAGCTTCTCTTCA
ACCTCATCCTCAAGTCGCTGTGACCGCACCATGCATATTCACATTCCAAGCTAGAAGACG
CTTCTCTGCTGCATGATGTACCCTGCTGATCGCCAATCACTTGCCTTAGATGATTCTGCA
ATATGTGGTGTGTGTTTACATGTAAGATTAGACAGTTGCCAAGCAAATCAACAAGGGTCT
AGTGTTTTTCTTCCGCC
>OS03T0802300-03 cdna chromosome:IRGSP-1.0:3:33474417:33477511:-1 gene:OS03G0802300 gene_biotype:protein_coding transcript_biotype:protein_coding
ATGCAATCTAGAACCTCATTTAGTCCAAGCAGGGAGAACACTATGTTATCTCAAAGACAT
AATCGATACGAAGAGTTACCTGACACATGGTACAAACAATATGCTGAAAAATTCAGGACA
TGGCATGGCAAGTTCCGTTCAGGTGACAAAGATATACCAAAAAGAACATCAGAGGGAATG
TCCAATTACCTGAAGGTTTGCAGTGTGCATAAAAGGAAGAGGGCTGTGTTTATGGATGAT
CAGGGTCACAACATCTCAGTCCCAATGTCGGAAAATGGCCCTTCCTCAAAGAATGCTGGG
GACTATAGTAATTTAACAGATGATACTTTCATTCCAGAAATTAGGTTTCCAGCTGACTGT
GTCCCGGAAAGCGCAATTCCTAGAACAAGTGAGACGTCTAGGATCTACAAAATAGAAGTT
CATGGGGTTCTTGATAATTTACCGGCGCCTGTTAGTCGCAACACTGCAATGCTTGAAAGA
TTTGGAATGATGCCTGAGTATTATAAGAAAGGGAACAAATATCGAGGGAAAGATGGATCC
AGAGTAGAAGGAAAATCTCTAAGCCAAGAACAAGCAATGCTTATGACAAGGAAGTTGGTT
GCTCGCTACTTGGCAAATGCAGGATTTGAAAGTGGAACTGCAGTGTGTATTGATGTTCTT
TCAGAAATAATAATTAAGCACATCTCTAAGCTGGGGCGTAACTTGAAGCTTCTAACTGAC
AGCTACAGGAAGCAATTTTCATCCATTGAACTCCTTAAGATGTTCCTACAGACTGTTGGC
TACAGTAACATTGGCCCCTTGATGGAAATCACTAAAACGACAAATAGAGGGGCCAACTAC
CCTATGCAGCAAGATGCACAAGTGCAAAATCAAAATGCTCTTCTTCATGCACAACAGCTT
TCGAGGCAATTTGCACCCCAAATGGGAATTAATACACAGAATTTGACACCACAGCAGCAG
CAGCAACTGCTGCAGCAACAGTGGTTGAGGCGCAATCAACTGGCCAGCCCCCGTGGTCCT
CTTACGATGGCGGACAAAAACCAGGCTATGGTAAATGTGAAGATTGAGAATACGGTGGAC
TCACAGATTGATAGCCCCTACGGATCACTTACCAGACAACAATTGCAGCAGCTAAGGCAC
CATCAGCTTCTACAGCAGCAGCAGCAGCAGTTTCAGCAGCAACAGCAAGTTCAACAGCAG
CAGCAACAACAACAACAACAATTTCAACACCAGCAGCAACAACAGCAGCAGCAATTTCAA
CAACAGCATCAGCAGCAGCAACAATCACAGCAATTGCAACAACAGCATCAGCAGCAGCAA
CAACCACAACAATTGCAGCAGCAGCATCAGCAGCAATTGGCCATGTCAGGAGGCCAGAAT
GCCCAACTAGCGCAGCAGCTAGCAATGTCAGGAGGCCAGAATGCACAACTAGCGCAGCAA
TTAGCCATGTCAGGAGGCCAGAATGCGCAACTAGCTCAGCAATTAGCCATGTCAGGAGGC
CAGAACCCCCAATTAGCACAGCAATACAAACAAATGCCATCGATGAGTGCGTACGGCATG
AGGATGCCGCCGGTGAAAGTGGAAGCGTTCCACGAGCTGGTGAGTGGAGATTCGTCTCTG
AAACCCGATAGCGACTCAAACAAACTCATGTCTCCCAAGTAGGTCAGTCTTACACCGAGG
GAAAATCGCGTAGCCAGCGGTTAGCTGTAGTGTACAAAGGACTACATTTGTGATCTCTCA
CTGTTGTTTCCGAAGAACTGAAGCCTTTGTAGTTTTCATCAAATCCAGCAAGGCAAGCAG
TGTATTGTAATTGTAGATGTATAAGTGGTTACTAACTGAGGTGATAAGATCGATGTGGTA
ATTTATCAG
>OS06T0225300-01 cdna chromosome:IRGSP-1.0:6:6484242:6488553:-1 gene:OS06G0225300 gene_biotype:protein_coding transcript_biotype:protein_coding
GCGATTAGCCCCCAAGCATTTTTGCAAAACTTGTTTGGAACTTTGGCCACCGCCGCCGGC
GCCGCGACGCGACGACGGGAAGGCGCCGGCCGCCGGCGGCCAGCGGCGCTGGCGGTGAAG
CCGATCGAGGAGGCGTCCTCCACCGCTCGGCGACCAACCGCCGACGGCGACGGCGATGGC
GACAGCGCGCACCATGCAGGGGGCCCCACTCTGTTTACTCCCCCGCGTCCGCGACCGCGA
AGTCTCCGGTCTCCGCCGCGCCCGCGTCGCCTCGCCCTGACCACCACCAGTCCACCGCCG
CGGCCCACACGGCACAGCCTCTCACAAGGGAGGAAGGGGGAAGTGAGCCCCCGCGCCACG
GCCACGCGCCGCGGGCTTCCTCCTCCTCCTCCTCCTCCTCCTCCCCGAGCCGCACGCCGA
TCGATGGCCGCGCGGCGGCGCCTCCTCCTGCTCCTCGTCCTCCTGCTGTGCCGCCTCGCC
GCCGTCCTCCCCACCTCCGAAGTGGAGGCCTTGCAGGGTTTCATGGCAGGGTTCGCCGGC
GGCAACGCGGCGTTCCAGAGCTGGGACGCGTCCGCGCCCAACCCTTGCACCTGGTTCCAT
GTCACCTGTGGCCCGGGGAACCAGGTCATCAGGCTGGATCTCGGGAACCAGTCGCTGTCC
GGCGAGTTGAAGCCCGACATTTGGCAGCTGCAAGCATTGCAATCCCTGGAACTTTATGGC
AATAGCATCAGCGGGAAAATACCTAGCGAGCTTGGGCGGTTAGCTAGCTTGCAAACTTTG
GATCTCTACTTGAACAATTTCACCGGTGAAATACCGAATGAACTGGGAAATTTATCGAAG
CTCAGTAACCTCCGTCTGAACAACAATAGTCTGTCAGGTGCAATTCCCATGTCATTGACA
ACAATCCAAAATCTTGAAGTGCTGGACTTGTCACATAACAACTTGTCGGGAATAATACCG
ACCAATGGTTCATTTTCACACTTCACCCCAATCAGTTTCTCCAATAACCCACGTACTTTC
GCAAATTCTTCTGATTCGCCATCAAATAACTCGGGAGCAGCGGTGCCATCAGGAAGAAGT
AGTGCATCCAGCATTGGAACAATTGCTGGTGGAGCTGCTGCAGGTGCTGCCATGTTGTTT
GCTGCTCCTATTGTATTGTTCGCATGGTGGTGGCGGCGTAAACCACATGACCAATTCTTT
GACCTACTAGAAGAAGAAACTCCAGAAGTTCATCTGGGTCAGCTTAGAAGGTTCACACTG
AGAGAACTGCAGGTGGCAACAGATAACTTCAGTCAAACTAATTTGCTAGGGAGAGGAGGC
TTTGGAAAGGTCTATAAAGGAAGGTTGTTAGATGGTTCATTGATAGCAATAAAAAGACTA
AATGAAGATCGAATTGGAACTGGAGAGCGGCAGTTCCTAATGGAAGTCGAGATCATCAGC
ATGGCCGTGCATCAAAATCTCCTACGCCTCCAGGGGTATTGTATGACACCCACCGAGCGG
CTGCTTGTGTATCCTTACATGGAGAATAAAAGCCTTGAGACACGCTTACGAGAGTGCTCT
GATTCACAACAACCACTTGACTGGCCAACACGAAGAAAAATCGCGTTAGGGTCTGCAAGA
GGGATCTCTTACTTGCATGAAGGATGTGATCCCAAAATTATCCATCGAGATGTCAAAGCT
GCTAACATTTTGTTGGATGAAAAACTTGAAGCAGTTGTTGGTGATTTCGGTCTGGCTAGA
ATTATGGATTACAAAGTTTCCCATGTTGTAACCGGCGTGATGGGGACATTGGGGCACATT
CCCATGGAGTACCTGACTGCAGGAAGAACTTCAGATAAAACTGATGTTTTTGGGTATGGA
ATCATGCTTTTTGAACTGATTAGTGGGAAAAGGGGATTTGATCTTGTTGGTCTTGCAAAT
GAAGAAAATGCCAGAGTGCATGATTGGGTGAAGAAACTGCTGGAAGAGGACAGGCTGGAG
GTGCTGATTGACCCAAACTTACTGGAAATCTACAATGGTGGGGAACAGGGAGTGCGAGAG
GAGATGAGGTTGCTGGTGCAGATTGCGCTGCTCTGCACCCAGGAGTCCGCTCCAAGCCGC
CCCAGAATGTCAACGGTGGTGACAATGCTAGAAGACGGTATCGCGGAGCACTGGGATGCA
TGGCAAAGGAAGACGATTGTGCAGGCAAGCCTGCAAGGAGGACAGGGCGTTTCTGAGGCT
CGCAATGACTCTGTTGCAAATCTCCCTCCAGACACATTGTCTGGTCCAAGGTGACTGCCA
CCTTAAGGACTATGAAGGGTGGTTCTTTTGTAGAGCTTAGTGAACTTAGACAGAACACTT
GCCATTCTTAAAAAAACAGCAGATTATATGTTTTCTTGTAGCATGTGTATGTATTTTAGT
TTTTCCCCTTTTTTTCAAGTAATTCATAATCACTACT
>OS02T0612100-01 cdna chromosome:IRGSP-1.0:2:24095882:24097710:1 gene:OS02G0612100 gene_biotype:protein_coding transcript_biotype:protein_coding
CCACGAGCCCCTCGTGACCGCTCTGCCTTCGACAACGAGATGGAAATGGCGGCGGCGGCC
GTCGGCGTGCTGCTGCCGTTCCCGTTCTACTGGGCGCTCTGGAACCACCCGCAGCGGTGG
GTCGACCTGTGCGGCGGAGGCGGCGGCGGCGTGGACCCGTGCCGCCGGATGGCGCAGGTG
TCCCACGTCCTCAAGGCGCTGCAGCTCCTCGCCCTCGCCTCCGTCGCCTCCTTCTCCTGG
CCGCCGCCGCTCTACTCCGTCGCCCTCCTCGCCGTCGGCCAGTACCTCAATTTCAAGGTG
TACCAGCTGCTCGGTGAGCCAGGCACCTACTACGGTGTTCGATTTGGAAAGAAAATCCCA
TGGGTGACAGAATTTCCATTTGGTTATATCAAAGACCCTCAATATGTTGGCAGCATGCTC
AGCCTTGTGGCACTGCTTTGTTGGGTTCCATTCCAATATGTTCTTCTCTGGTGCCTCGGC
TACGTTTTCATGATGTGGGTGGAAAGCAAGGAAGATCCTGCCACTCGTGCCAAGCTGCTC
TCCTGATCACTTAGCTGCTGTTGAATCTGTAGCAGGCTGTCCCTTAGCTGTTCTTCTTGG
ATGCCTCTCTGACAATGAGTGAAAGTCTGAACTTGATCGGTTGGTTCAATAAAAAGTGTG
TGCCATATTTTTGCTGCC
>OS05T0324100-01 cdna chromosome:IRGSP-1.0:5:15054721:15055743:-1 gene:OS05G0324100 gene_biotype:protein_coding transcript_biotype:protein_coding
AGCTTGGCAACAGAATGGGGATGGGCAAACACAATTGAGAATGGTGTCTCATTAGAAAAA
CTTCTTGACACAATGATTGAGGAAAGCGACTCAAGGTTGCCCCCTGGATATATCAGACTT
GATGAGATTGCTAGCCGTGCAAAAGTAAACTCTCCACCACTTGGCACCCTCATAAACTCG
CTGCGAAAGGAAGGGTATGCTGCTTGTAGATCACATATAGGCGCCAATGCAATCAAGACC
AACTGTCCCATTGAGTGTTGCTTAGACGTCGCGCAGGAGATCCGGAATTTGCGATAACAG
CAACCTATGGCCTATGTGGTTGACGAAGCAGACAAGATCGTTGCAGTTGAAGAGCACACA
AGTATATTTGGGATGAGCAGCCCATCAAGGTTTCCTGTGAGCATTTGCTTCCCAAAACTA
GTGGAGAGCTCTCACACAAGAAGTAATCTGAAATAGGTTCACCCATCTATCCTGCACTAC
ACAGGCAGCAATTTTTGCTTTGTTACTTTGCAAGTGGGAGGCAGCAATGTCAGCTGTGTT
GTTGAGGCATTTTAGCACTATTAGTTGTTTCTCTTTGTTTTTCTGTTTGTTAAGAGGTTA
GTAGCATCACTCTTGGAAACTCAAGGGTGCTTACCATGTACAAACATTGTTCCTGATCTT
CAATTTTGCACCAGATATATCTTAT
>OS01T0304000-01 cdna chromosome:IRGSP-1.0:1:11249654:11251227:-1 gene:OS01G0304000 gene_biotype:protein_coding transcript_biotype:protein_coding
GCTCCGCCGCCGCCGCCGTTCAACCGCTCGTCTCCTCCTCCCTCGCGAGCGCTCGTTTCG
GATTCGGGGGAGATGGCCAAGTCGAAGAACCACACGGCGCACAACCAGTCGTACAAGGCG
CACAAGAACGGGATCAAGAAGCCCAAGCGCCACCGCCAGACCTCCACCAAGGGGATGGAC
CCAAAGTTCCTGAGGAACCAGAGATATTCCAGGAAGCATAACAAGAAGAGTGGTGAGGCT
GAATCCGAGGAGTAAGATGGAAGTTGTCCTTTCGGAAAAGCATGTCTATTTTGCCAGTTT
TAACTCAGCAACCTTTTAGACTATAGTTTCATTAATGATGGAACTTCTATGCTATTCTGT
ATGATGGAAAGATCTTTTGTTCTACCTGAGCATTGTTGTGATAATGCTTTTTAGCTGATG
CTGCTGGATGAATTATATGCTATTGAGTTATGTGCCGTGAATTGTGAATCTACTTGAGGC
TACTAGGCATGTGAGGTTACAATCCTCGTTGGTGATGTCAGAATTAATAATGCATAATAT
TGGAGC
>OS03T0246900-00 cdna chromosome:IRGSP-1.0:3:7767062:7768701:-1 gene:OS03G0246900 gene_biotype:protein_coding transcript_biotype:protein_coding
ATGAGCTCGGGAGGCGGAGCCAGCAGCGCGCTCGGCGGCGGCGGCGGCGGCGGCGGAAGC
GGAGGAGGAGGAGGAGGGCCGAGCGGCGGCGGCGGTGGAGGAGGCGGGCCGTGCGGGGCG
TGCAAGTTCCTGCGGCGCAAGTGCGTGAGCGGGTGCATCTTCGCGCCCTACTTCGACTCG
GAGCAGGGCGCGGCGCACTTCGCGGCGGTGCACAAGGTGTTCGGCGCCAGCAACGTGTCC
AAGCTGCTCCTCCAGATCCCGGCGCACAAGCGCCCCGACGCCGTCGTCACCATCTGCTAC
GAGGCCCAGGCCCGCCTCCGCGACCCCGTCTACGGCTGCGTCGCCCACATCTTCGCCCTC
CAGCAGCAGGTGGTGAATCTCCAGGCCGAGCTGACCTACTTGCAAGCCCACCTCGCCACG
CTGGAGCTGCCGTCCCCGCCGCCGCTGATGCCGGCGCCGCCGCAGATGCCGATGCCGGCG
CCGTTCTCCATCTCGGACCTCCCGTCGTCGACGAGCGTCCCGACCACCGTCGACCTCTCA
GCTCTCTTCGACCCGCCGCCGCAGCCGCAATGGGCATCGCCGCTCCAGCAGCAGCAGCAC
CACCACCACCAGCACCATCATCACCAACAGCAGCAGCACCAGCTCCGGCAGCCCTCATAT
GCCACGCTGGCCAGGGCGCCGTCCGGCATGACGGCGGCGGCGGAGAGCTCGGGAGGAGGA
GGAGGAGGCGGCGGTGGAGACCTTCAGGCGCTCGCAAGGGAGCTCCTGGATCGCCACAGG
TCCGCAGTGAAGCTCGAGCAGCCGCCGCCGCCGCACTCTAGATCATGA
>OS05T0537300-01 cdna chromosome:IRGSP-1.0:5:26701863:26705017:1 gene:OS05G0537300 gene_biotype:protein_coding transcript_biotype:protein_coding
TAATAAGACGAAATGATGACCTCCTCAGTAGGAATGATGACTTGATCAAGAAAATTGAAG
ATTCCGGTCAAGTTGTTGCTGAGCTCCAGGCAGCCTTAGAAAGAAGGGAAAGCGGCCAAC
TTAGAGGCAGAAAATCAAATTCTTCGCCAACAAGCAATTGCAACCCCCCCATCTACAGCC
AAGTCTCAAGCTGCATTCTCTAAAATCAGTATGATCCATAGAAGTCCAGAAAATGGACAT
ATTTTAAATGGCAACGTAGCATATGCTGAAAAGTCCTTGACTGGTCCAGCAGAAACAAGA
CCCTCTATGGTTGTTAACCAAGGTAGCATCCTCAATTTGATTAACCAAAAGGATTATGAA
AGTGGAGATAAAATGCAAAGAGCACATAATGAAGTATATCAGCACCAGCAGCCCCAGGAT
GATCAGCAGTTATTGCTTCAGTACATTACCCAGCACCTTGGATTCTCTGGTAGTAAACCT
GTCGCTGCGCTTCTTCTATACCAATGCCTTCTTCATTGGAAATCGTTTGAAACAGCAAAA
ACAAGTGTCTTTGACAGTATCCTACAAGAGATAAACTCAGCAATAGAGCCACCTGGAATC
CAGAATCATTACATTGTTATAATATTAACTGACATTCCTCTTACTTCAAGGCTCAACATG
ATACGAGAAGCCTGGCCTATTGGTTATCCAACCTGTCAACATTGTCAGTTCTCCTGCAAC
TCTCATTTAAAACCACCAGGGCAGCAATCTCAACCCCACATAGACGGAGATTTTCCTACG
AGAGGATTTTTCAAGCTAGTCAAACTTCAAATAGCGGACTTGCTTATTTCAGTGCTCAAC
CGGTGGATGGGCCTAGTGGATTGCAACAAATTGATGCAAAATATCCAGCTTTGCTCTTCA
AGCAGCAGCTTGTGGATCTGATTGAGAAGGTGTATGGAATGATAAGTGACAAGGTGAAGA
AGGAGCTTAACCCGTTACTTGAGTTGTGCATACAGGATCCAAGGACTTCTCACTCAAATC
AAGCAAAGGCCTCACTATCATCTGCTAGTCACTTGGGCCAACAAAGCCAACTCACACACT
GGTTGGGCATAGTGAAAATCCTCAACAACTGCTTGCATCTGCTAAGAGCAAATCATGTCC
CATCAATTCTGATCCACAAGTTGCTTACCCAAATATTTTCTATGGTCAATGTTCAACTAT
TTAATAGACTTCTGTTGCGCCGTGAATGTTGTTCGTTCAGCAACGGGGAGTATATCAGAG
CTGGACTAACTCAAATAAAACATTGGTGCAATGATGTTAATCAAGAGTTTGCAGATTCAG
CCTGGGAAGCACTGAGGCATATAAGACAAGCTGTTGATTTCTTGGTAATTTCGCTGAAGC
CAATACGGACATGGAGTGAAATATGCGATGATGTTTGCCCAGCTCTCAGCTTACAGCAGC
TTGAGCGTATAGTTGGCATGTACTGGGATGATATGAATGGCACAAACATTATTTCAGCAG
AGTTCACATCAAGCATGAGAACTATGATGAAGGAGGAATCAAATAATGCCACCAGCTTTT
CTGTCCTGTTGGATGACGATTCCAGCATACCTTTTTCACTTGAAGACATTGCGAAGTCGA
TGCCAACCATTGAGGAGACGACAGAGAATGACCTGCTACCTTTTGTCCGTGAAAACCAAA
GCTTTGCGTTTATATTGCACAGGAGAGATTGAGTGGTTCCCTCTTCACAGATCATTCACC
GGCTATGTGAAAAAGGAGCGCCTCTGTGTAGCGTGGATATTACACGTTATTCATGTTGTA
GACTAGTAACCCATTTAGGAATCAAGAGCAATTGCAGCTGAGGGTTTCTAGGCCTCTCTG
GTTTGAATGGTTGGTTAAGCAAACTGTACATGTTTTATCTGCAGTGTGTATAACACACGT
TATTCATGTTGTAGACTAGTGACCCATTTATGAATTAAGAGCAATTGGACC
>OS12T0176800-01 cdna chromosome:IRGSP-1.0:12:3885396:3889693:-1 gene:OS12G0176800 gene_biotype:protein_coding transcript_biotype:protein_coding
ATCCTCGCAACCACTGTCTCGCTCTCCGCCGCCATCGCCGCCGCCGCCTTCCTCTCCGCC
GCCGCCGTTGGTACTCGCGCTTGCCGCCCGTCGAGCTCCCCTCACCGATAAAGGCTCACC
GAAGGTTTCGTCGTCGACCCCGGGAGTTTCAAATATGTCTGGCCGAGGACTGATGAAGCA
GGACTTAAGCAAGCTTGACGTGACGAAGCTCCACCCTTTATCACCTGAAGTTATCTCACG
CCAGGCGACGATCAATATCGGTACCATAGGGCATGTGGCCCATGGAAAGTCCACTGTTGT
GAAGGCTATATCTGGAGTTCAGACCGTTCGCTTCAAGAATGAGCTGGAGCGTAACATCAC
TATAAAGCTTGGCTATGCTAATGCGAAAATCTACAAATGTGAAGACGAGAAATGTCCACG
ACCAATGTGCTACAAGGCTTATGGAAGCGGAAAAGAAGATAGCCCTCACTGTGATGTGCC
TGGGTTTGAAAACACTAGGATGAAGCTACTGAGACATGTTTCTTTTGTTGATTGTCCGGG
ACACGATATTCTCATGGCTACGATGCTTAATGGAGCTGCTATCATGGATGGAGCATTGCT
TCTGATAGCAGCAAATGAAAGTTGCCCACAACCCCAGACATCTGAGCACCTTGCTGCAGT
TGAAATCATGCGTCTCCAGCATATCATCATTCTTCAGAACAAGATTGATCTTATCCAGGA
AGGTGCGGCGATGAATCAGCATGAAGCAATCCAGAAATTCATCCAGGGCACCATTGCTGA
AGGTGCTCCAGTGGTGCCAATATCTGCTCAACTGAAGTACAACATTGATGTGATCTGTGA
ATACATTGTGAAGAAAATCCCCATTCCTGAAAGGAACTTCACTTCCCCTCCAAACATGAT
TGTTATTCGCTCCTTTGATGTCAACAAGCCTGGTTCAGAGGTTGATGAAATTAGGGGTGG
TGTAGCTGGTGGCAGCATTCTCAGAGGAGTTTTGAGGGTTAACCAGAACATTGAAGTTCG
CCCGGGAATTGTAATGAAGGATGAGAGCGGCAACATCAAATGCACCCCAATCTATTCGAG
GATCGTTTCACTCTATGCTGAACAGAATGAACTCCAATTTGCTGTGCCAGGAGGTCTTAT
TGGTGTTGGAACAACCATGGATCCAACTTTGACACGTGCCGATAGACTGGTTGGGCAGGT
TCTGGGTGAAGTTGGATCCCTTCCTGATGTCTATGTGGAGCTTGAGATCAACTTCTTCCT
TCTTCGGAGGCTATTAGGTGTGAGGACAAAAGGCACAGAGAAGGCTGGGAAGGTCTCCAA
GCTCACCAAGGGTGAAATCCTCATGCTTAACATCGGATCTATGTCGACTGGTGCTCGCGT
GGTTGCTGTCAAGAACGATCTCGCCAAGCTTCAGCTCACTGCCCCTGTCTGCACAAGCAA
AGGTGAGAAGGTTGCCCTCAGCCGCCGTGTCGAGAAGCATTGGCGCCTCATCGGATGGGG
CCAGATCCAGGCTGGCACGACGCTCGAAGTTCCACCATGCCCGCTCTGAATTGTGTTTCT
CCAGGCAGAAATCCTAATCTTTGAGAGAAGATAGAAGAGATGTGGAAGGGCAGAGAGCTC
CTAGGCACTATTTTTGTGAGGTGGATGAGAAAACATGAATTTGATTTGGAAGCCATGTCA
TTGCGTGCTATCGAATTCAGCTATGCTACAAAAGTTTTGCTTACATCTGCATTCTGAATT
ATGGAGAATCGTTTTTTCACCATGTTATAATGAATTTGAAGTGGGGAGAAACCTACTAAT
TGATCAGAATTGCATTATTGCATTTCTCACTGAATCCAATCAGTGATGTATTATTGCATT
GAACATGTTGCAAGAAAGGAACATATCGCTCTGGATTTT
>OS03T0411900-01 cdna chromosome:IRGSP-1.0:3:17020991:17022755:-1 gene:OS03G0411900 gene_biotype:protein_coding transcript_biotype:protein_coding
TCTCTCTTCCCCAATCCGATTAGGGTTTTACGCTTCCCCGTCTCCGCCTCCACCTCGAAT
CCTTCTCTCTCGCCGTCTCCATCTCCGCCTCGAATCCTTCCCTCTCCCCGCCTCCGATCA
AGCTTCTCCGGCTTCCGATTCTCCCTGACGCCACTCCCTTCACCACTCTTCACGCCCGCT
GTCATGGCGTACAGGGCGCCTACTCTCCGGCCGCAGCTCGCGGCGTCTCCGGCGAGCCGA
GTTCCGCTATCTGATTCTCGTCGGCCGCCAGTATATTCCGGAAGTAACGGCTTCTGGAGC
GGCAGAGGCAGATCGGGTCGCGCTTCGACCAGCTCGAGTAGGGTTGAGGACAAGGTACTC
CGACGACGAGGTTTGGATGGTGACCAAACTTCAGTCCGCGCTTTCTCGAGCCCAAGAGAA
GGGGCGAATTGGATGGGCAGTAGTCCCGCTTCCTCTAGCAGCAGCAGTAGTAGCCATGCT
TCCTCCTCGAGCGAAAGTTGGATTAGAGATAAGCTGTCCGGTGTCCGTCCGTCATCGCTC
GCCGGGCGGGCACCGACCACCGGCACCAAGAGGCAGTGCAGCAGTCCTCCGCCATCAGCT
GATCGTTCAGAGAAGAAGGCGAAAGAAGATCTGGCGATGGAGGAGCCTCCGGAGGCTCTG
GCAATGGAGGAGCAGCAGGATGCACTTGCAACTAAGGAGCAAGCTCTGGCAATGGAGGAG
GAGCAGGGTGCCCCTGCAACTAAGGGGGAGCAGGAGGTGTTGCCCGAGATGGAGGAGGAG
CAACTGGTGATGGAGGAGGAGCAGGAGTCGTTGGCGATGGATAAGATGGAGTCGGGGATG
GAGGAGCAGCCAGGGATAGAGGAGGAGGTGTTGCCGGAGATGGAGGAGCAACTGATGATA
GAGGAGGAGCAGGAGTTGTCGGCGATGGATAAGATGGAGTCGGGGATGGAGGAGCAGCCA
GGGATAGAGGAGGAGGTGTTGCCGGAGATGGAGGAGCAACTGATGATAGAGGAGGAGCAG
GAGTTGTCGGCGATGGATAAGATGGAGTCGGGGATGGAGGAGCAGCCAGGGATAGAGGAG
GAGGTGTTGCCGGAGATGGAGGAGCAACTGATGATAGAGGAGGAGCAGGAGTTGTCGGCG
ATGGATAAGATGGAGTCGGGGATGGAGGAGCAGCCTGGGATAGAGGAGGAGCAACCGGCG
ACGGAGGAGGTGCCGGCGATGGAGACACCAGTGCTGGAGAAGGAATCTGTGCCGTACTTT
GCTGGGCCGTCGTTCAACTTCGCACCACATCCGAGCGAACTCCCTTTTCCATCTTTACTT
ATTCACTTAATTCATTCTCACTGATCCCTTTCTTACATTGTGTTTTATGATGCGAATTCC
TTACTGTTTTTTTACCTAACTAAGTGTCTTTATTCTATTTTCCTTAACAGGACGAACGTG
GAGAGGTGAGGACAAGATGAATGTTGATTCGATGCACTGTCGGCGGTCAGCTTACCCAGC
AGTCACTGCCTCAGCTCAGCCATCCAGGCCACTGCCTTCATGAGACATGCTCCAACTAGA
ACATGTAGTTATTTGTTTTCTTCCCCTCTCCCTATCAGGCTTCAGGGCTTGATCAGTTAC
TTTTTTTTCTTCTTCCTCCCTCCCTATTAGGCTTGATGTCAATACGTTTTGTAACTTGCT
CAATCTTAACTAAATGGATGCAATCGTTGCCCCTAAGATTATGTAAATGGCTCAATCTTA
ATGGAATAAATAAATGGCAATCTTT
>OS11T0209450-00 cdna chromosome:IRGSP-1.0:11:5627707:5629087:1 gene:OS11G0209450 gene_biotype:protein_coding transcript_biotype:protein_coding
AAATGTAGATAGGAACTTCAAAATTTTGATAACTCTCTCATCAACCACTCCACATTTGAC
TACGACTATCTTAAGGTGTTCTGATATTGCAGACGATCTCTCCATTCGACTATAGGCAGA
AGTTTCCAATTTAGAATATAAATACATATGTACCGGGTAGAAAAACTGAAGAGTGAGATT
CTCTAGAACTGGGAGTGTCGAAGGATGCAAGTAATTTCATGCAAGTCGAAGGCCACAATC
CAGCTGTCACTGAGCAACAAAGTCTTCAACTTGCTAAATGTAGGGCACCGTATCAATTCC
CTTTTGAAAATAAACTGGACAAAATGCAAACAATAAAGATCAACTAACAGATGATTTGAG
AAGGAAAAGCTGGTTCTCCTGTGAAAAAGCTTGCAGAACCTTGCAATTGTTGTCACTGGG
ACAATTGTCACAATCGTCATAAGGACATTCCTCAAGGTCATCATTAACTCCTGGACAACA
CCTGATATCTCCAGAAGCAAAGGTGACACCGAAAAAGGCATCCACTAATAACGGCATGCC
CTCGAACACAGGAGTCCGGTGATTATATAATTATCCAGGCGCAGCGAAAGGAGATTGGGG
ACATCAATACGAGTGCGGAAGATTTCGCTGAAATCGCATGCAGTGATGTTGAGGCGTTTC
AGGGATTGGGAAGAGATCCTCTCGGCATCTGACAAGCTGCAGAGGACAATCTCCAGATGT
TCCAGCACCGGACAGCTCGAGAAATCGAGGAAATTGTGCACCAAATTCAGATGAGCAAGC
TCTAGCTTCGCCAAGCGCCCGGACACAAGAGGCAGGCCATCTAGCACGAGGCGTGAGGCA
CTTCGAGGGGCATTCAACCGGAGAGCTTGGACCTCGCACAGCACGGCATGCCGGAACCAG
AGATCCACGAGGCGGGCGTCGCCGCCGCCGCCGTCGGACGACAGCCCGGCGAAGCTGAGC
TCGCAGGTGTCCAGCGGCGCGCGCCCGCGGAGGAGCAGCAGATGGTCCACGAAATCGCGG
AGCTCCTCCATGGGCACCAGCCCCACCCCGTCGTCGTCGGCGATGCGCAGGCCCGTGGCG
GACTTCCAGAGGTGGCGCCACCGCCGCGCCAGCACGCACGTCCGCACGGCGTCCGGCGCC
GGCAGGAGCCCGATGATGTCATGCAGTACTTCGTCCGGCAGGTGCCCTATCCGATCGTCG
CTCGGGCGCGCGGCTCCCTTGCCCCTCCTCCCCGCCTCCCCTGGAGGAGACATTCCGTCG
AACAGGTGGCGGGCGTCGCGGCCGCAGGGCAAGAAACAACCA
>OS08T0368777-00 cdna chromosome:IRGSP-1.0:8:17191623:17195558:-1 gene:OS08G0368777 gene_biotype:protein_coding transcript_biotype:protein_coding
AGCTTGTCTTTAAGATGGAGGGAAGAACCGGTTGAGGTTGAAGGGCAGGGTGTAGAACTC
CTCATTCCGGCTGTCGCCTCTGAACGTCCTGAACCTCGCCCACCATGGCATCCCCCGGTC
CCTCGCCGCATCCCTCACCTCCAGGGTGTTGTCGAGGATCACCGCGACGATCAGACCGAC
GGTCGGGGGCGAGGAGAAGACGGTGTTGATTGGACATACCCATCCTGCCCTGGTGTGTGC
AGGGCCGTGCAGAGCGCTCATGGTGTAGCGGAAGAAGTACTCCGGGATGGAAATGCCGAG
GAACAGCGAGACGCCGATGATGAAGAGGCTGCGCATCGAGTTCATGTTGGTGAACTGCAT
GAAGGAGAGCCCCACTGCACCTGAGAAAAGATCCAGCAAGACATTATATGGCGGCAAACA
TTGTGAATGGAATCGAAGCAAACAGAGCCCCAAATCTCCCTGAAATCATGAGACAAGAAG
ATCATGAAACCAGCGGAGATCTGTATCACTCTTCTGCTGCCAATCCTGGTTGATCCAAGA
AGACCAATGTTCTCTCTGCAGACCGTGGAGCCAGTTCCAGTACCAAATAGCCCATCAAAC
AGCAGCCCAATTCCCTGCCATCCAATGCCTCTGCTGAGGACATATGGTGGTGGGGGTGTT
GCACTCGCCAACCGCGCAGCAGCCTTGAATGCTCCAGCTGACTGAATCACTCAAAAAATT
CAGCCATCATACCAAATGCATGATCTGCGCTGAATGTTGGCGGACCCCATTGCAGTGGGT
ATGGGATTACAAACCAGTCTGCAGAAGTGATGAGATTGGCACGGTCTGTTCGGCAGTTTA
TCTGGGTGAGCAGAGAGGTATGTTTGTATGTCCCACTTGCTGTGAGGATGTGAGCATAAA
CCCAGACAAGCGCGATCGAAATGAGCACTGAGAACCTCTCCAATATCGGAAAATGGCGCA
CTTGTACATGCTTCAGATATTGGGAAAGAGCAACAAACAGGACAAGCATTGGAAGCCCAA
TCTCCACGCACCTCCCAACCACTGGGAATCCTCTCTCGAAAAGGCCAAGCCCCACCAGCG
CAACCACCGGAACCATCCCAATTGTATGTACCTGGAGCATATCCCCCACAACTGGCTGTA
GCCAAGAATTATTTGGATGCAGGAGGATATTATTAAAGCCCCCTGTATGGCTCTCATAGT
CATGATAAACCTCGTATGGTCATCAGTTATTTGTGCCAGTGATGGGTCTTTTATTATCGA
TATAACCGGGATCACGAACGCATACGAGCCTCCGATGATGGTCGGAAGCCGAGTTCCAAA
CAAAGTTTGGAGCATTGTGTTTATCCCAGTCACAAACAGCATGGTTTGCACCACCTTTGC
CTTATTCTTACAGCATTTCCACCCATGAGTGGAACCAGTAAGGTGGGGATCATCACAGCC
GTCCCCAGGCAAAGGATGTAATGCTGGAACCCCAGGGCAATTGCCTCCCCTGATGGGTTG
GAGTCTATGCAGTACTCCAGCCCCTGCAGCTGATCCATTGGTGGATGGCTGATCTCCTCT
TGCTTCATGTCAGCCATCTC
>OS07T0198300-01 cdna chromosome:IRGSP-1.0:7:5313828:5318057:1 gene:OS07G0198300 gene_biotype:protein_coding transcript_biotype:protein_coding
GCTCTCTCCCCCTCTCTCTCTCGCCCTCGCCGCCATCACCATGGAGCATCATCGTCATCG
GGGAGCGGTGGTTCTCGTGGTGGCGGCGGCGGCGATGGCGATGGCGATGTCGGCGGTGAG
GGGGGATTTCGCGGCGGACAGGGCGGAGTGCGCGGACAAGCTGATGGCGCTGTCGACGTG
CCTGACGTTCGTGCAGGACGGCGCGTCGGGGGGCGCGGCGGCGCCGACGCCGGACTGCTG
CTCGGGGCTGAAGGCGGTGCTGGCGGCGAGCCGCAAGTGCCTGTGCGTGCTCATCAAGGA
CCGCGACGACCCAAACCTCGGCCTCAAGATCAACGTCACCAAGGCGCTCTCCCTCCCCCA
GCTCTGCAACGCCCCCGCCAACATCTCCGACTGCCCAAGGCTGTTGAACTTGCCACCAAA
CTCCAAGGACGCGCAGATCTTCGAACAGTTCGCCAAGCAGCAGGCTGCCATGCAGGGCAG
CCCCAGTGCATCCCCTGGTGGGTCAAGCGCACCGGCCGCGGGCGCGCAGAAGAGCGGTGC
GGCCGTGTTGCGGTGGTTGGGAGTGGACGGAGTTGGTGGCGGCGGCGCACGCGCGGTGGC
GCTCCTCCTCTTCCTCCTCTCCTCCGCCGTCGCCGTCGCCGCGCCTCTCCTGCTCGTATT
CTGAATTTCTGATGGCCACAGCTTAAAATTAGCGTGTAACACACAAACGACTAAAAGTCT
CTAATTAAGAGCAGTGAGTGGTCTTTGCCGTTGGAAAATTTGGAATTGTAGTATATCTCA
TGATCAGCTAGCTCTAGTAGCTACGCGTGTTGTGTGTGTGGTCTCGAACGACTTTATAAT
CTCAGTGTGATATTGATTTG
>OS09T0403000-01 cdna chromosome:IRGSP-1.0:9:14153041:14154150:-1 gene:OS09G0403000 gene_biotype:protein_coding transcript_biotype:protein_coding
CCCGCTCACTCTTGCTACCTCCGCGCGCGCCTTGTGTTCGACCCACGTCAACCCAACCCA
ACCCAGCCTCTCGCCGCGGCGCGCGCGCGACGTCGCGCCATGGGCAACGCTCTCACCGGC
AAGCGGCGCGTGGCGAAGGTGATGACGGTGGACGGCGCCACGTTCCGGTACAGGGCGCCG
GCGACGGCGGGCGCGGCGCTGCGCGGGCACCCGGCCGGGCACCAGCTGCTCGAGTCGGAG
GAGGTCCGTCGCCTCGGCGTGCGCGCCAGGCCGCTCGACCGCGACGCGCCGCTCAAGCCC
GGCAAGCTCTACTTCCTCGTCCAGCTCCCCCGCGGCGCCGCCGGCTATGGCGGCGACGAC
GACCCGCGGGCGCCGCGCAAGACGTGGTCGGGGGCGCTCCACGTGGGCGCGAGGGAGCGG
CTGGAGAGCCTGATGCTGTCGCGGCGCACCGTGTCGGACATGGCGTCGGTGGTGCCGGCG
GCGAGGGCGGTGGCCGGCGGCGGCGGCGAGCCGGCGCGGAGGCCGTCGTCCGTGGAGGTG
GGCGTGGACGGCGCGGTGCGGCTGCGGATGCGGCTGCCCAAGTCGGAGGTGGCGCGCCTG
ATGAAGGACAGCAAGGACGCCGCCGAGGCCGCCGAGAGGATCATGCAGCTGTGCGTCGCC
AGGGACCAGGGCGGCGCCGGCGCCGGCGCCGCCGTCACGCTCGCTGCCTCCGGCCCGGTG
TCGGCGATGTCGGGGAGGAAGACGTCGGCCATGAAGAAAGAGGTAGGCATCTTCTTCCTC
TCGTTACTACCCTTACCCATGCTCACGTCACTAGAGCTGCCACGTGACGTCATTCTCTAG
TACTACCATTGGCCCATCAACTTGGTGTTTAGTTTGCAATTTGCATGTGCTCTACCCTCT
CAATTAGGCTTAGCTGACAAGGATGCCTCACAGTACATACGCAATTATAATTAATACCAA
GCTAGACGATCTATATTTATACGATGAGAAATACAGCACCAAGGTTAAATTTTTTTTATG
TCGTATTTTATGTATTATATTCGGGGCCTAATTAATACAGAAACTGCAAATCTTGAAGCA
ATAAGAAAAAAATAAAGAAAAAGATTATCC
>OS09T0486000-00 cdna chromosome:IRGSP-1.0:9:18754630:18755187:1 gene:OS09G0486000 gene_biotype:protein_coding transcript_biotype:protein_coding
ATGGTGGTCTCGTACACGCAGGAGCACGTGTACCGCCACCCGTGGCACCGGGTGACCGCG
GCGGCGTGGCGCAAGTTCACGGACGCGGACGCGCGGGCGGCGCCGCTGTCGCACATCCTC
GAGGTGCACACGCTGTCCCGCCGCGTCGACGCTGGATCGGGGCGCATCGACGCCGTGCGC
GCCATCGCGGGGCGGGCGCCGCCGCTCCCGCTCCTCCTCCGCGGCCTCGTCGCCGCCGCC
GACGTGGTGCTCTGCGTCGAGCACACCACCGTGGACGGGCCCGCACGGGCCATGCGGGTG
ATCTCCCGCAACGCCAACCTCCGGGCGCTGGTGCACGTCGAGGAGACCTGCAGCTACCGC
CCGCACCCGGAGCGGCCCGACGAGTGGACGCTGTTCCGGCAGGAGACGAGCATTCGGTGC
GCGCCGCTCGCTGCCGTGGCGGCCTGGGCGGCCGAGATGGTGGAGCGGCGGTGCGCGGAG
AGGTTCAGGCAGAACGCGTCCCAGGGGAGGGAGGTCGTCGAGACGATCTGTGAACGCCTC
GCGCTTGCAGATCACTGA
>OS11T0649600-01 cdna chromosome:IRGSP-1.0:11:25893929:25895032:-1 gene:OS11G0649600 gene_biotype:protein_coding transcript_biotype:protein_coding description:CASP-like protein 1U3 [Source:Uniprot/SWISSPROT;Acc:Q2R0D2]
ATCAAACTCATCAAGTCAACAACAACTTTTTGCAACCCTAGCTAGCTTGCATACTTAGTT
AGCTATACTATACTACTCTTCTTCTTCTTCTTCTCTTCTTCTTCATTGGATCAAGCAAGG
AGAGAGTAATTAATTAAGTAGGCAATCATGTGTGAGGGCGAGAAGAAGAAGGACTCGTCA
AGCGGCGCGCTCTACTGCGTCAACCTCGCCCTCCGCATCGTCGTCCTCGGGCTCGCCGTC
GCCGCGGCGGCGCTCATGGCGACGGCGAGCCAGTGCACCATCTTCCTCTACTACGGCGGC
CCTCTCCACACCATCACCTACAAGGACTTTGGCCCCTTCGTGTATTTGGTGGTGGCGAGC
TCGATCGGGGCGTTCATGGAGGCGATCGCCATCTTCCTGACCATCTGCAAGAAGAAGGAC
GGCACGCCGGCGAAGGTGCTCCTGCCGCTGCTGGACGCCGCCGTGCCGGTGCTGCTCTAC
TCGGCGACGGCCGCCGCGTTCGCCGCCGGCGACATGTCGTACTGCGCCGTGGGGAAGCGC
GTCGGCGTCTGCACCACCGCCGCCGCCGGCAACTTCTGCAACCAGGTGCACATTGCCATG
TACGTCTCCCTCGCCGCCGGCGTCGCCCTGCTCGTCGCCGAGATCGTCAAGCACTGGCCG
GACTCCGGGAAGAAGAAGGAAGGCGGCGGCGGCGGATGCGGGTCGGACTCCGACTCCGAC
AAGTCAACCCCTTGCCACCATGGCTGCCATAGCAAGCATTAGTCGAGCTCTCTAGCTAGG
GTACATTTAATTCTATAATCGAGAAATTTATACGAGATTTTTAGATAAATTAATCGTCGC
TTGATTAATTTTCCATATATTCTCAAACAAAAGAAAACCAAAAAAAAAAAAACAAGCCAT
GCATGCATGCATTTCTCATGAGAGGCCAGTAATATAATCAAGTGGCCTAGCTATATTTGT
ATCATGGAAAACTTGTTGTAATTAATTAATGTTTGTGTGTGTC
>OS10T0413700-01 cdna chromosome:IRGSP-1.0:10:14436872:14438849:1 gene:OS10G0413700 gene_biotype:protein_coding transcript_biotype:protein_coding
GAGCACATAGCACGCGCGCACTCGTCTCGCCGCGTCCACACCCATCGGCTCCAACACCGA
CGAGTAGCTCGGTCGCCGGGGCCGCCGCCGCGCGCGCGCGCCACCGTGTCGCGACTTCCT
CCGTGACCGGGCCGATCGATCGCGAGGCGCGGCGCGGCGAGGCCGGCATGGCGGCACCGG
GAGATGGGGAAGAGAAGAAGGCCGGGAGCGGGAGGAACAAGCACGGGTTCCCGCGCGGCT
TCCGCTTCGTGCCCCGGGACCAGGAGCTCCTCGACATCCTCGACGACAAGCTCCGCGGCG
CCCCGCTCGACCGCGCGCTCGACGCCGTCTTCCACGACACGCGGATCCTCGACTTCCACC
CCGCCAAGCTCTACGGGATGTACGCGGAGGACGAGGAGAACGGCTACATCTACTTCTTCA
GCACGATAGAGTTCAAGGCAGCCAAGCCCAAGCAGAAGAAGTGGCCGCGGCGCGCGGCGC
AGGGCGGACGGTGGAAGGCCGTCCTCGGCTCCAGCCAGATGGTGGAGGTTGGCGGCGTCC
CCGTCGGCCGGAAGCTCTCCATGGAGTTCTACGTCAAGGGGGTCAGGACCAACTGGGGCA
TGCACGAGTTCGTCAGGATCATCGGCCCCAACATCGAGGTTGCGGATCTTGCCGTGTACC
GCCTACACAAGCTATGGACGAACGGCGAGGAGAAGCCGGGAGACCTCGCCGCGGACGTTG
CCAAGAGCACGAACCAGAGTGGACAAGCGTCGGCGGCGGACTACTACCAGACTTACCAGA
ACGCGGTCTCTCAGGCGTATGCGTATGCGCCGCCGTACGTCCTCCAGCCAGGATGGAGCC
AAGGGTACCCCTACGATGTCGCGGCGGCGCCACCGACCGCGCCCTGGCCTGTCTGTTGGG
CGCCGCCGTCCGCGCCGGGATCCTATGACTGCTGCTACGCGTCCACGTTTTCAAGGCCGC
CGCCGCCACCACCAATTGCTGCGAGCACGCTGGACAAGGCGCCGATAACCAGTACCGACC
ACGGCGCATCAACGAACACTTCGGCGGCGACACCCGTGGCGAACAACAAGCCGCCGCCGC
CACCAGTTGCTGCGACAGCGACCACGCTGGGCAAGAAGGGGGAGGGCAAGGGCAAGGCGC
CGACGACCACCAGTACCGATCACGCCGGATCAACGAACACCTCGGCGCCACCCGCCGCGA
ACTACCAGCCGCCGCCGACGACGACTACGCCGCCGCTGCAGGGCACGCAGCACGTCTTCG
CACCCGGCGTCGTCGTCGGGCATGAGGACGAGGAGGGCTACCTCATCGTCGACGAGGTCA
ACACGTGGCGCAACACGCAGCAGCTCGTGCTCGAGGATGACGACGACGACGACGACGGCC
GTGCCGCCGGCGCCGGTGCAGGTGAGGGTGGCGCTTCAGCCTCAGGGCGGTGACAGTCTG
ACATCAGCAGATTAAGAGAGACCCTGAGGCGTATCAGTTAATCATGCGTGTAGTTACTAG
TTAGGCTCCGATTTGAGCATTGGAATTTCCAGATTTCCCGACTGCTTAGCTTGGTTTTGA
TCTGCCCGACAAATTTCCGCCAAATTCGTAGTGTTCAACTGATCAACTTCATGCTCTTTC
TGTCCGTTGGTTATTACTTTACTTGTTCTACGTGAGATTGCAATTCTGATCTGCAACTGC
TTGTAATCTGGATGATCAATAGCTGCTTCCCTGCTTT
>OS01T0934000-01 cdna chromosome:IRGSP-1.0:1:40966688:40971055:-1 gene:OS01G0934000 gene_biotype:protein_coding transcript_biotype:protein_coding
CCCGCAACCTCCGACTCCACGAGCTCTCTTCCCCCACGCTTCCGATTCTGCCCATGGCGA
CGCCGCCGCACGACGCCTCGCCGGCCCCACCAAACCCTAACCCCGTCTCCGACGACCCCC
CGCCGCCGCCGCCGGTGACGGAGACGAAGCCGGAGCCGGAGCCGCCTCTCCCCACCACCT
CGATCGACCCCACCCCGTCTGGCGACGAGGAGAGCGGCGATGACTCCTCGTCTTCTGTCT
CATCCGCCTCGTCTACTTCGCCCACGGCCGCCGCGGCTGCTGCTGCTGCGGGAGGTGGAG
GTGGAGGTGGAGGCGAGAGGGCGGCTCCCCACCCGGCGGCGAAGGATCTCCTCCATATCT
CCTTCAACCAGGACTACGGCTGCTTCGCGGCGGGGACCAAGTCGGGCTTCCGCATCTACA
ACTGCGATCCATTCCGCGAGATCTTCCGCCGGGACCTCGGGGCCGCGGGGGACAACGGCG
TCGGCGGTGGAGGAGGAGGAATCGGCGTCGTGGAGATGCTGTTCCGGTGTAACATACTGG
CCCTCGTCGGCGGCGGAGACGCCCCTCACTACCCGCCTAACAAGGTGATGATCTGGGACG
ACCACCAGAGCCGGTGTATCGGGGAGCTCTCCTTCCGCTCCCCCGTGCGCGGTGTCCGCC
TCCGCCGCGATCGCATCATCGTGGTGCTAGAGAACAAAATCTTCGTCTACAATTTCGCGG
ACCTGAAGCTTGTTCACCAGATCGAGACGGCGCCTAACCCGAAGGGCCTCTGCGCGGTTT
CGCAGCAGCCCGGATCGATTGTGCTGGTTTGCCCTGGTGCACAGAAAGGGCAGGTTAGAG
TGGAGCACTATGGTGCCAGGAAGACCAAATTCATCAATGCGCATACTTCCCGTGTCGCGT
GCTTTGCATTATCACAGGATGGGAGGCTCATTGCTACTGCCAGCACCAAGGGGACACTTG
TTAGAATCTACAATGCTGCCGAGGGCAATCTCCTGCAGGAAGTACGGAGAGGTGCTGATA
GAGCAGAAATATATAGCTTGGCGTTCTCCAACAATTTGCAATATTTGGCTGTATCAAGTG
ATAAAGGAACAATACATGTGTTCAATCTAAAGATAAATGTTGGATTAACCACGAATGATA
AGCCCCTGCCTGCTCCAGATCCTGATGTTCCACATATCAGTCCATCTCTTTCTTTCATTA
AGGGTGTACTACCAAAATATTTCCACTCGGAGTGGTCTGTAGCTCAGTTCAGACTCCACG
AGGGGGAGCAATATATTGTTGCATTTGGCCATGAGAAGAATACCGTGGCAGTTGTTGGCA
TGGATGGAAGCTTCTACCGATGCCAGTTCGACCCTGTAAACGGAGGAGAGATGCTGCAGC
TGGAGTGCTACAATTTCCTAAAACCATCATCGGATCAACCACAGTAGCAGCCCAAGCAGC
GGATCTGTTTTTCCTCCCTTGTATCGGGGTTGTACAGTATCTGTGTGCCCTCTCGATTAT
TGTTATTATTTGTAAATATATCTTAGTGGTGATTCTACAAGTATGCTCTGTTGAGGGTTA
AAAGAACCCTTGTGCAGATGGACATAATAATATTACTCCCACGTTAGCAAATGCTTTCAC
GATTCATGTTTCTCTATTATCCTGAAAAGTTCATCCAGC
>OS07T0603900-01 cdna chromosome:IRGSP-1.0:7:24724562:24728092:1 gene:OS07G0603900 gene_biotype:protein_coding transcript_biotype:protein_coding
AAAACCCTCACTCCCCCTTCGCGATCTCCTCCGCTCCAAAATGTGGCGCCGCCACCTCCT
CCGCCGCCTCCTGCCGTCTCCGGCCACCGCCGCCGCCGCCGCCGCCTCCCCCTCGCCGGC
GATCCGCCTCCTATCCACCGCCTCCCCGGATCCCGCCCCGCCGGCGACGCTCGCCTCCTC
CCTCGCCGGGGCGCTCTCCGCGCTGTCCTCCACCCCGCCACCGGCCACCTCCCCGGACGC
CTACTTCTCCCTCCACTTCTCCGACGTGCGCCCCACCAACGCGCTGCTCGCCGAGGCGCT
CGCGCTCGCCCCGCCGGCCACGTCCCGCGCCGCCGCGGAGCTCTTCCGCTTCCTCGTCCG
CCGCCGCTCGCTCCACCCCTCCGACTCCGCGCTCGCGCCCGTCGTGCGGCATCTCGCCCG
CCGCCGCGACTTCCCCGCGGTGCGCTCGCTCGTCCAGGAGTTCCCCTCCGCGCTGGGGCA
CGACACGCTCGACGCGTACCTCCTCAGCCTCGCCAGGGCCGGCCGCGCCACCGACGCGGT
CAAGGTGTTCGACGAATTGCCCCCGCAGCTCCGCACGCGCCAGGCGCTCACTTCCCTGGT
CTCCTCGCTCTCGGCTGAGGGCTGGCCCTCGCACGCGGAAGGCGCTGTCAAGAAGGTCGC
TAATGAGATCTTCCCGGATGATAACATCTGCACTCTGTTGGTATCTGGCTATGCCAATGC
TGGGAAGCTTGACCATGCTCTGAGGTTGATCGGTGAGACGCGCCGTGGTGGGTTTCAGCC
AGGGTTGGACGCCTACAACGCGGTTCTTGATTGTATCTGCCGGCTATGTCGCAAGAAGGA
CCCGTTGAGGATGCCTGCGGAGGCAGAGAAGTTCTTAGTTGACATGGAGGCCAATGGCAT
TCCCCGCGATGCAGGTACTTTCCGGGTTCTGATCACTAATCTTTGCAAGATTCGCAAGAC
TGAGGATGCAATGAATCTGTTCCGGCGAATGGGTGAGTGGGGATGCTCACCAGATGCCGA
CACCTACTTGGTGCTTATTAAGAGCTTGTATCAGGCTGCCCGGATTTCTGAAGGGGATGA
GATGATGACATGGATGCGGTCTGCAGGGTTTGGTGCTAAGCTTGATAGAAAGGCATATTA
TGGGTTCATCAAGATTTTATGTGGCATTGAAAGGGTTGAGCATGCTGTCAAGGTGTTCAG
GATGATGAAAGGATATGGACATGCACCTGGGACAAAGTCATATAGCTTGCTGATTGAGAA
GCTGACTAGGCATAACTTAGGAGATCGTGCTAATGCACTGTTCAGGGAAGCAGTGGCACG
TGGTGTGACTGTGACGCCAGGAGTGTATAAGATTGATAAGAAGTATGTGAAGGCGAAGAA
GGAGAAGAAGGTAAAGAAGAGGCTGACTTTACCAGAGAAGATGAGATTGAAGAGCAAGAG
GCTGTACAAGCTTAGAATGAGCTTTGTTAAGAAGCCTAAGCGTCGAATGGTCCGGGTTTG
AGCAGGCTTTGGGTTGGAGCGGATGATCATGGGAAGAGAGAATCAGAAAGAGGCCATTTA
TAATTTTGAAGAGCAGTAAATTGTCGTCCTTCAATTTTCCCCACATTACAAGTGGCTCAC
TGACCGCAACATTTTTCTGATCGGAGTCCTTCGTGTGGTTTCTATCTCTTGGACAATGGA
TTGCTGACACTTTGCTGTGCTGTTTTATGTTCTCTGCAATGCCTTGTGTTTCATTAACAC
AAATAATGAATGTATCATTTTACTTAAGTTTATGTTCACCACAGTTGAGAGGAAACTTTT
GGTATATGATGAAGCAACTGTCTTGCAGATCCGTAGTTATCGTTTGAGCAATGTTTTGTA
CACTCTAGTTTCTCATGAACTCATGAAATATTTTAT
>OS06T0110000-01 cdna chromosome:IRGSP-1.0:6:580670:586443:1 gene:OS06G0110000 gene_biotype:protein_coding transcript_biotype:protein_coding
ACTCGTCTCTGCGTGCGTTTCGTTCCTTCGTTGCGTTGCGTTGGTTCATCGATAGATCGT
TCTCGATGGTGATGGAGGGCATGGGCATGGCGGCGGCGTGGGCGGCGGGGGACCTGTGGG
TGCTGGCGGCGGCGGTGGTGGCCGGCGTGGTGCTGGTCGACGCGGTGGTGCGGAGGGCGC
ACGACTGGGTTCGCGTGGCGGCGCTGGGGGCGGAGAGGAGGTCGAGGTTGCCGCCGGGGG
AGATGGGGTGGCCGATGGTGGGCAGCATGTGGGCGTTCCTCCGCGCCTTCAAGTCCGGCA
ACCCCGACGCCTTCATCGCCTCCTTCATCCGACGGTTTGGGCGGACAGGGGTGTACAGGA
CGTTCATGTTCAGCAGCCCGACGATCCTGGCGGTGACGCCGGAGGCGTGCAAGCAGGTGC
TCATGGACGACGAGGGCTTCGTCACCGGCTGGCCCAAGGCCACCGTCACCCTCATCGGCC
CCAAATCCTTCGTCAACATGTCCTACGACGACCACCGCCGCATCCGCAAGCTCACCGCCG
CCCCCATCAACGGCTTCGACGCCCTCACCACCTACCTCTCCTTCATCGACCAGACCGTCG
TCGCCTCCCTCCGCCGCTGGTCCTCGCCGGAGTCCGGCCAGGTCGAGTTCCTCACCGAGC
TCAGGCGCATGACCTTCAAGATCATCGTCCAGATCTTCATGAGCGGCGCCGACGACGCCA
CCATGGAGGCCCTGGAGCGGAGCTACACCGACCTCAACTACGGCATGCGCGCCATGGCCA
TCAACCTCCCCGGCTTCGCCTACTACCGCGCGCTCAGGGCTCGCCGGAAGCTCGTGTCCG
TGCTGCAGGGTGTGCTCGACGGCCGGAGGGCCGCCGCCGCCAAGGGCTTCAAACGCTCCG
GGGCCATGGACATGATGGACCGCCTCATCGAGGCCGAGGACGAACGCGGCCGCCGCCTCG
CCGACGACGAGATCGTCGACGTCCTCATCATGTACCTCAACGCCGGCCACGAGTCCTCCG
GCCACATCACCATGTGGGCCACCGTCTTCCTCCAGGAGAACCCCGACATCTTCGCAAGAG
CAAAGGCTGAGCAAGAGGAGATCATGAGAAGCATTCCAGCAACGCAGAACGGATTAACCC
TCAGGGACTTCAAGAAGATGCACTTCCTCTCACAGGTTGTCGACGAGACACTTCGCTGCG
TCAACATCTCCTTCGTGTCCTTCCGTCAGGCCACAAGAGACATCTTTGTGAACGGTTATC
TTATCCCCAAGGGGTGGAAGGTTCAGCTGTGGTACAGAAGTGTGCACATGGATGACCAAG
TTTATCCTGACCCCAAAATGTTCAACCCTTCAAGATGGGAGGGACCCCCTCCGAAAGCCG
GAACATTCCTTCCATTTGGACTGGGAGCAAGACTGTGCCCTGGAAATGATCTTGCAAAGC
TGGAGATCTCTGTCTTCCTCCATCATTTTCTCCTGGGTTACAAGCTGAAGAGGGCAAATC
CAAAGTGCAGGGTGAGATATCTGCCTCATCCCCGGCCTGTGGACAACTGCTTGGCGACGA
TCACCAAAGTTTCCGATGAACACTAAAAGTTCAGGGATTCTTTAGCTGGAACCGAAAACA
GCCAGGCTAGGCTACTTGTTCCTCTGGGACAAGTAAATAAACATGATTATAAAGTATATC
ACGTACTCTGGAAGAAAAAAAAGAGAGAGAAGTGATGTGTATTCGTCTTGATATGCTCGC
TTTGGTTTCGCATTGTTCTTGTTTGTCCTAGCTTAGGACAAAGATTAAAGTAAAGCAGTT
CGAGTTATACTAACAAGCTTCCTGAATATGGGAAACACGCAAGCATTCCCCTTCTTTTCT
ATCTATCCACCTCACTGAATTTGGATTGTTCTTTATCAGTTAATAAAGATGGCACGAAAA
GTTGC
>OS12T0502400-01 cdna chromosome:IRGSP-1.0:12:19147384:19150955:-1 gene:OS12G0502400 gene_biotype:protein_coding transcript_biotype:protein_coding
ATCCATCCGGTCACTCGCCAACTAGTATCCCCATTCGCCGCCGCCGCCGCCGCCTTCGCC
GCCGGCGATACGGTGGTCAGCGCCGCCGCGGCCGCTCGTATCTAAAGGTATATGGCCAAA
ATGGTTAGTCAGTGTATCTCTCCGCGGCAGTCCTTTCGCGTTCCTCGTTTTTCATCAGCT
CGGCCTACGCTAAGTTCACGTTTAGCAATTGGCTACGCCAACCCGTCGTTTTGCGGTGTT
AAACGCTCAAATCGTCCGAGTTTTATAGCAGCAGCACTGGATGTACCAAAAAGTATGTCC
TCCCCTAATTCAGAGAGCTCCCTGCCTTTGAAAGAGGTTATCTGGGCATGGTGCAATGCT
GACGCGGTGTGCTTCGATGTTGACAGCACGGTCTGCTTGGACGAGGGTATCGATGAGCTC
GCGGACTTCTGTGGGGCAGGCCAAGCGGTTGCTGAATGGACGGCTAAGGCGATGACTGGG
TCAGTTCCGTTTGAAAAGGCATTAGCTGCTCGGCTATCGTTGTTCAAGCCATCTTTGGGG
CAAGTTGAGGACTGCATGGAGAAGCGGCCACCAAGAATATCTCCTGGAATTGCTGAGCTT
GTTAAGATGCTGAAAGCTAAAAATGTTGATGTGTACCTGGTTTCTGGAGGCTTCCGACAG
ATGATCAAGCCTGTTGCAATGCAGCTCGGCATTCCTCCTGAAAATATTTTTGCAAACCAG
TTACTGTTTGGAACTTCTGGAGAGTATGTTGGTTTTGACCCTTCAGAGCCTACTTCACGA
AGTGGAGGCAAAGCTGTAGCAGTTCAAAACATAAGACAGAAGTGTGGTTACAGGACACTC
TTTATGGTTGGAGATGGTGCAACTGATCTTGAGGCTCGGCAACCTAATGGAGCAGACTTG
TTTATCTGCTATGCTGGTGTGCAGATGAGGGAAGCGGTTGCATCAAAAGCCGATTGGTTG
ATCTTTGATTTTGACGAACTAATGGGCTATTTGGTTTAGGTTTTTTTTTTCCTAGAAACC
ACCAGTTCTTATTTTGTCTATTGATGAGTAAATAACTGTCCATGGAAGCACTTCAGAGAA
TCAGAGCTACACATGTCAAGGCGTTTAACAGGGATAGTAATAACATGTGTCAAGCGAAGG
TGTTTGATCTCAGTTAAAAATTCCTCTATCTTTCTATCAATTTTCCTTTTCAAGCCAATG
GCACCAAGATTCCAGAGTGTCAATACTTACCTTGTGTGTTGTTTTGTGATTTATCATTGG
CCTGTTCAGAACAGGGAGGATGTCACCCTAGATTGATGCCTTCACAGATGTTGTAATGTG
AAAGCTTTTATAGTATGCTTGTCTTTCTTTCT
>OS12T0119800-01 cdna chromosome:IRGSP-1.0:12:944441:945546:-1 gene:OS12G0119800 gene_biotype:protein_coding transcript_biotype:protein_coding
ATCGAATCAAATTACTACTAGTCTCCCTTCCACGCCACGCACACGCACCCAATCCCCTAT
CGATCGAGAGACATGGCCTCCACCACCGCCACCGCCGCCGGCAACGGCAGCGGCAGCATC
CTCCCCACCCACACCACCACGGCGCCACCCTTCAGAGCCCATAAGGACGCCGACCTGGAA
TCCACGACGCGGCGGCGCCGGCGACGCTGCCTGTGCTGCTGCCTGCTCGTCACCCTTGTG
GTGCTCCTCGTCCTTGCCATCACCCTCCTGGTCCTCTTCCTCACGGTGCTCCGCGTCCGC
GACCCCACCACCCACCTCGTCTCCACCCGCCTCACCGGCCTCTCCCCGCGCCTCTCCTTC
CCGGCCACGTCGGTCCAGCTCAACGTCACGCTGCTCATCACCGTGGCGGTGCACAACCCC
AACCCGGCCTCCTTCACCTACGCCACGGGGGGCCACACCGACCTCACCTACAGGGGCGCA
CACGTCGGCGACGCCGAGATCGACCCGGGCCGAATCCCGAGCCGTGGGGACGCCAACGTC
ACCATGGCGCTCACCCTGCAGGCCGACCGCTTCGCCGGCGACCTCACGCAGCTCGTCTCC
GACGTGATGGGCGGGTCGGTGGCGCTGGACGCGAGCACTCGGATCCCCGGGAGGGTGGCC
ATCCTGGGCGTGTTCAAGCGCCACGCGGTGGCGTACTCGGATTGCCATTTCGTGTTCGGC
GTCACGGAGATGGCCGTGCGTAGCCAGCAGTGCAGCGACCGCACCAAGCTCTGATTGATC
ATGTGATTCCAACTTAATTTGCAAGTTTCCAAGCACGCAACGTAAGGTGGGCATGCCGCA
TCGCGACGTGGGACAAGACGAGAAGCCGTATGATATGCTGCTTTGTTACGCAGGTGCACT
GCACTAGTAGTACATAGTAGAGTATTATATTCTACACGGGCGGCACATTAGTTCGTTACA
GATAGTATCAGATCAGGAATTCAGGATTCAGTGCTACGATTTTCTTCAATATTTCTTACT
GCGTGTTGGGATTGATTTGATTCATGTATATAACACGGTGTCAGTTTGGATATATATACA
GTAATTTCACTATTCTCTATTTCTTC
>OS12T0193100-02 cdna chromosome:IRGSP-1.0:12:4755625:4760787:-1 gene:OS12G0193100 gene_biotype:protein_coding transcript_biotype:protein_coding
ACCTCCACCTCACCTGCGAGCAGCGGTGCCTCCTCTCCTCCTCTGCTGCCTCCGCCGCGC
GCATCCTCCTCCCATCCATCTCTTCTCGGCCTCGGCGCCCGTTTCCTCGCTACTTCGCCG
CCTGCGCCGATCTCCATTAATCCATCCATCCCGCGAGGGGGAGCAGCGGGGTAGGGGTGC
CGTCGTCCTGCCGCTTCCGCCTCCGGACTAGGGATCATGTCAGGAAGAGATCGTCTGCCA
CGTCGCTTTATAGAGGATGGCAGGGGCTACCCTGACATCCGTGTAGTTGATGAACGTAGG
GGCTATCCTGACATCCGTGTAGTTGAGGATCGTAGGGGCTACCATGGTATTCGTGCCATT
GAGGATCATAGGGGCTATCCTGACATCCATGAAGGCCTTGTCATGAGGGTTGCACCTCGC
TCTCACACGGCTATGCCGGAGGAAGAAATTGAGATTCAGGGGGCCGAATTCAGGAGGCTT
ATGGCAGATCACCGTGCTCTTGCTGAAGAACGTTTGGCCTTACACCGGGAATTACAAGCT
GGAAAAGATGAGGTCCGTCACTTGAACACGATCATTGCAGACATCAGTGCCAAGAAGGAA
ACTTATATCGGTGAGCTTGTTGACAAAAGGAGGAAACTTGAAGCTGAACTTAGAGCAAAT
GAGTCTTTAAGAGATGAGATTGTGCAGCTTCGGGGTGAAATTGATAAGCACCTTGTAGTC
AGGAAAGAGCTCTCTGCGAAGTCTGCATCTATCATGCATGAACTAACCAGGGAACAATCT
AATAAACAGCAGATTCCTATGTTGAAAGCAGAGATTGATGCCCTTCGACAGGAACTTGTT
CATGCAAGGTCTGCATGTGAATTAGAGCAGAAAGGAAATTTTCAGTTGGTTGAACAGAAG
AAAGCAATGGAGAAGAATATGATTTCGATGGCACAAGAAATTGAACAAATGCGAGCAGAA
TTAGCTAATTCCGAAGGGAGACCATGGGCCCCAGGTGCGACATATGGGATGAAGCTGGGC
AGCCCTGAAGTGACCTTCCCTACTTCATATGGAGATAACTACAATATCCATGTGGGAGGT
TCCGAGAAAGGTCATTCACATCTTCCTGAATCAAGCTCATGGGGTACATATGACAACAAT
CGCCTTCAGTACCGTTAAGATCGCAGCTGCTATGAAAAAAGTCCGTGAAGACTTCTGGGT
CCCATGGTCATATCACATGGTTTAGATTATCGTATCTACCTCCTTTTTTGTGGTACAATC
AATAGTTATCTTTCTTAATTAAAATTGAAATGCCTCTAATCATTTTCTTCTCTGTGTGTC
ATATAAAATATGTTCCAATGGTAACTACTGCTTATACTTTGGCTCGATACCTATATCCAA
GTTTCCTTGGTTATATGGATCCATGACACAGTTATTTTAATATGACTTGGGTATATATAT
GATATAGTTTAGTTAATGACTCAGTCATGCC
>OS04T0609900-00 cdna chromosome:IRGSP-1.0:4:30909002:30913654:-1 gene:OS04G0609900 gene_biotype:protein_coding transcript_biotype:protein_coding
AATGGCGCCGCCGCCGCCGCCGGTGGCGATGGCGGTGGCAGCAGCTGACGAGGAACCCGA
CGAGATCCTGGAGGTGGGGTGCGCGGGGTGCGGGGAGACGCTGGAGGTGGAGCGGGGGCT
GACGGAGTTCGTCTGCCCGGACTGCGCCACGCCGCAGTCGCTCCCGCCGGATCTCATGCC
GGCCCCGCCGCCGCCGCGGCGGAGGGCGCTGCCCCTCCCCCGGGGTGCCGCGGACGCGCG
CGGGGCGCGGCTGCCCTGCGGCTCCTGCGGCGAGCTCCTGAGCGTCCCCGTCGGGCTGTC
GCGCTGCGCCTGCCCGCTCTGCGGCGCCGAGCTCGCCGTCTACCCCGCGCGGCTCCGGAA
CTACATCCTGTCCTCCGCCGCGACGGCCGCCGTGCCGGTGCCGGTGCCGGTCGCCCCCGC
CCCCGCGCAACCCATCCTCGGTGGCCGGGAGGCATGGCAAAGGCGCCCTAATTCTGCAGT
TCGTTCAGGATTTGCCCGAGCAGAAGCTGATGATAGACTATTTCCTCTTGAACGGTCACG
GATACAGCATCCCGATCGTCTTATTCATCTACAGCAGGATGAAGAAGAGTATCCTGATGG
TGTGTTTGGTGGAGAGGAAGCTCATGAGATTGTTTCAAGTAATATCCAGCAGAGGAACCG
ATGTTCAGTTGAACCTGGTATTGTAAGTGTGAAGAATAGGTTGTTGCCGATAAAAGCGGC
CAGGCATCAGGTACATGATCAGCGTTCAAGCTACGGTACTCAGCGAAAGCCGGCACAACT
AGCACGCCTGCATAGAGTCATTCATTCAGAGGAGGTACAGGAGGGGCCTCTTAGCCATGA
AGTTTATAGAGAAGCAAGCCATGCTGAACTGATATATGAGACTGCTACAACTCATAGCAA
CCGGAGAATTATGTGCTCTGTTGCCCCCGAAGCTGTTGGGAGTGTAGATAAGAGGCGTAT
TGAACACGATAATCAGATCACACAGAAGCGGCAAAAGCATACTGCTCATGCAATTCGTGC
AGAGCACACTCAGGTAGGGTGTCTAGATGGTGCGATTCATGCAGAGGAGGCGCAACCGGA
ACCTGTTGACCAAGCAAATCATGGAGAAGAGGGATGCATTCAGGTTATAGATAAAACAAC
TGCAAGGGGTGACAGTTGGAAATCTGGATGCTCAGTTAGACATAACACTGTTAGTGCAGG
GAAGAGAAAAACATCGACCGCCGATCAGGTCACAAAGCAGACACAAACAAATCAATCTTA
TGCTAATGATGCAGAACATGCACAGATAGAGCATCCAGATCAGGAAATTCACGAGGATGT
AAGTCAAACGACTCATAGAGAAGCCATGTGCTTTCGACCCAGAAAAGATTCTTCTGCAAG
GCATAGCGAGCAGGACATTGTACACGTAGTTGATCCTAAAAATAATGTTAACAAGAGACA
GATAGAGCCACTGAGCCATGTTATACAGCACACAGGACATACCTCTGATATTAATAATCA
TGCAATGCAGGTGGATTTTGATCCTCAGAGTAAGCATATTGGAAGAAAAGGCAAACCAAA
AACTGGAACTGGAGTTGACTCTAATTTGACCCTAAAGAACCAGGATCTGCTAGTCTCTCC
GAATCAGCTTAGCCATATAAATCAGAAACACATGCCCCCCAATCATGAGGCTCAGAAGAA
GCATATTAATGTCGAAAATTGCAAGCAGCCTTCTAGTCAAGCCCGGGAGAAGAACAGGAA
GGGGCTGATGGCTTCTTCAAATTCAAGTCTTCATCTTAGGCGTAGTAAACGTTTGGCCAA
AGATTCAGTTGCTGTTGTAGAAAATGAACCAGTTGAAAATGACCCTGTTGACCTGCAGGT
TTCTTCTCCGAATTGCCAGGTGTCGGCGGTTGCTATGTCTAGTGAACCAATAGAACAGGA
GCCTATTCTGCATCAGTCTCCTTCTCCAAATTGTGAAGTTTTAGTATCTACGACAGACGC
CGAATCTGTAGAAAGTGAGCATCACGAGCATTGTGCTTTTTCTCCACATCAAAGCATGTC
TGACCCTCCAGACATTGACAGAATCATTGCTGGTCTTTGCCCTAGCACATCCTCTGTTCA
TGAGAAGCCTCGGGAAATATCTAGTGAACCAGATGACCCTGATTTAGCCACAACTCCTTC
AAATCCTGATATGTCTGATCCTGAGCGTTTTGCTCAACATTACTGTCAGGTATTCCCTCT
AGAGGTCAGAAGGGCCCTTTCAAAGAAAAGATCTAATTCATTACTTAATCATCTAGTCTC
CGAGGAATTGTGGACCTTGCCTGAAGGTGTGCGGCTTCCAGTATCCTTGAACAATTCAGG
TTTTCCTATTGGAAAAAATGCTGCCATGTTTGGTAACTTTCTGGGCACACTAGCGCGTGA
TGGAATATTGGCACCTCTTACATATAAAAAATGGAAAAGTATACCAAAGGAGAACAAGGA
TGTAATGTGGCATATTATTAAGCTTAAATTTTATGTTGCTCCATCTTCCGAGTCCTTGCT
ACTGAAATGCATAAGAACAAAGTGGAGGAATTGGAGGTGTAACTTAAAACGAAAACACTA
TGATTCTCATATAACTGAAGAGGAACGTCTTGCTGATTGTGATCCTCGTGTCCTAAAAGA
ACAGTGGCGATTCCTTGTTGCATTTTGGAATACCGAAGAGGCACAGGCTGCAAGTGCTAG
ATGCAAAGCTTCTCGAGCAAAATCAACCTATATCAGCTCTACAGGATCGAAGAGCTTTGC
ACGGATACTTGACGAAGAGTCCATTACTATATTTCACATGTGTATAAATTCGTACTCTTA
TTTTGTACTTGACCTTTTGAAGTGTAAAAGAACTGACATTTCTTTCTCCGTCTAGTCATG
TTCTCGTGACAAGGCTCGTAAGCGCAGTGATGATGTCACAGCCATGGGTGAAAAGAGGAG
GGGTAGGATGCATAACCATGAACCTGGGGCCAGCCCTAGTGGCCTGAAGGAAAAGGCAGC
CCTTAAGGCATCCTTCAAGGAAGCTGTGGATGCAAAAGAGATTGCTGAAAATGAGGCTGC
CACACTGAGGAAGAAGATGATGGTAATGGAGGAAAGTCAGAAAAAGCTGCAGGAGGATTT
GGCTAACATGAGGAATACAGTGAGCGCCATGCAGAAAATGATGTCAAATGGTGGTTTGCC
TGATGGATTGATGGGTGCATCAACGGCGCCTCCAAGTTTTCCACAGGGCCAAAATGCATC
GAGCTCTCGTGATGATTTGCAGTCCCCCTATATTGATTACTCTGTGCTGTACAACCCTAA
CTCTTCTAGCCAACAAACTCGATGA
>OS03T0732700-01 cdna chromosome:IRGSP-1.0:3:30006382:30006846:-1 gene:OS03G0732700 gene_biotype:protein_coding transcript_biotype:protein_coding
ATACGGGTGGAGGAAGTGTTCGAAGAGCCAGGAGCGGAGGATGTTGACGGAGCGCTCGGG
GAGGCCGCGCTGGGGGCGCCACGCCTCCTGCTCCATGATCCCCATGTGGTGGAAGGCGCG
CTGCTGCCGGAGGCTCTGGTCGATGGCCCGCAGCCGCGGCGTCTCCCCCTTGGTCAGCCC
CGACCCCGTGCCGGCGTCCTTCTCCCCCAGCGCCTCGCACGTCCCCCTCAGCTGCGCCGC
GATCGCGTCCTTGAGGCACCGGAAGTGCCTCGACATGGCCTTCTGCGCCAGCGCCGTGTA
CGGCGTCGCCGCCCCGAACCCCATCACCGAGTCGAAGAAGTTCACCACCATCTGCATCTG
GTCGCAGTAGTGGTTGTACCTCCTGTCCACCTGCATCGATCCACATCCATCCATCATCAC
CACACCATCCCAACCATATCAATCATGCATTTTTTTTTGTTCATC
>OS04T0468600-06 cdna chromosome:IRGSP-1.0:4:23408576:23409942:-1 gene:OS04G0468600 gene_biotype:protein_coding transcript_biotype:protein_coding
ATATGGTCTTGCTGCTCATCTGTCAATTTTTCTCTGTTTCATCATCAGTGAAAAATCTGT
TATTTTGTGCAAAGATGTAAGATTTATGTTTGTTCCCGCTGCTAATCGTTACACCGTTTG
AAACCTTTTGCAGAAGGAAATTGTCATCAGGCTGCAGAGCTCTGAGAAGGGCCACAAGAA
AGCTATCAAGGTTGCTGCTGCAGTCTCCGGTGTGGAATCCGTGACGCTCGCCGGCGAGGA
CAAGAACCTGCTGCTGGTGATCGGCTTCGGGGTGGACTCCAACGACCTCACCGAGAAGCT
GCGGAGGAAGGTCGGCCACGCCGAGGTGGTGGAGCTGCGCACCGTCGACGCCGACGAGCT
CATGCGCGTCGCCGCCGCCAACCAGTACCCGTACCGCTACTACCCCGGCGCGCCGCCCCC
GGCCCCGTACTACGGCAACGGCGGGTACCCTCCTCCTCACCAGCGCGGCGGCGGCGGCGG
CGGCAGCGGCGGTGGCTACTACACGCCGATGACGATGGCCACGGGTGGCTACTACGGCGG
CGGCGGCGGCGGGTACCCGCAGTACGGGCAGTCGTCGTCGTACCCGCAGTACGGGCAGTC
GTCGTCGTACTACCCGCCGGCGGCGGCGGCGACGACGAACACGCACACCGTCGTGCACCA
CCAGTACGCCAACAACGACCCGGACAGCTGCGCCATCATGTAGCTGCACCAGCTAGTGTA
CGATCGATGCTGCTTCTGCTCGCGCGCGAGCATGCCGGCCGTCGTCGTCTCGATCGTCAC
GATGATCGGATGATCGGAGGACATATTGCGACCGAATCTAGTAGCTGATTGTCCCAATCG
ATAACTGGCCCAAAGTACGTAGATATACCTTGAATTTTCTGTGTGATGATGAGGCCGATT
TGATTCCGTGTGATTACTGAACAACAGACAGGTACGTACCTGTTGTCTGAAACTCTGAAG
TCTGAACGTTATATGTGCAGTAGTATATGTGTAGTAGCTGCTCCCGGCCTCCAAGTGTAT
ACGGTGTGCAAGTGTAAATTAGGTGTACTAGGGAGATATATATAAGGTGCAAGCGACTTT
ATAGTTC
>OS03T0338800-01 cdna chromosome:IRGSP-1.0:3:12596018:12596655:1 gene:OS03G0338800 gene_biotype:protein_coding transcript_biotype:protein_coding
GATTTGGGCAGACCAGCTGACGGGTCACGCCACGCACGACGGCGACGCTAGCGTCGCGTG
AGACGGGCGGGTGCGCGACGAGGAGGGAGGAGACGAGGCCCACGAGGGGCCGGCAGGGGG
AGGAGCTGCGGGCGGCAGGGGAGGCGAAGCGTCGAGCCCGGGAGCAGACCGTGGCGAGGC
GACAAGCTCGACCTCGGCGACGGCCACGCGGTCGACAACGGCCAGGAAGGACCAGCACGG
CATCACCCGCGCTGTCGAGCTCCACTCTGCGCGCGACGACGCGGGAGCAGAGCCGGCCCA
GCTCCACCCTCAGCTCCCGTGGTTCCGCCGCCAGCCACGACCACAACGCCGCCTCCGCAA
GCACCATCCGCGGCGGGGCTAGGGGCTCGTGCTCCTCTGGCTCTCTCTAGTGATGAATTG
ACTCGAACCAGGGCGAGATCGAAGATGATGTGCTACCGTTCCGCCGCGCCAGAGTTGTTC
CACGACAAAAGCGACATGTGCAGGCGTGCAGCGATGGCATCCCCGGCGCCGGCTGCAGCG
TCTCCTGCCACTCCGGCCATCCTGCACATGCTTTGCTTGTGACGTACCAGGAATCACTAC
AAGTTGGCAATTTCAATTCACGTCTACATATCAGTCCT
>OS06T0618000-01 cdna chromosome:IRGSP-1.0:6:24805546:24808589:1 gene:OS06G0618000 gene_biotype:protein_coding transcript_biotype:protein_coding
ATCGCACACCAAAATCTCTCCTCTCCTCTCCAACTCGCCCGCTGCTTCGTCTTCTGGAAG
GTTCGAGAAAACCTAGGGCACGCAGCGGATGGCCGCGGCGGTGGAGGCGGAGGGGCGCGG
GGGCGAGCCTGTGACGCCGGGGACGCCGGCGCCGGACCTTAGCCAGGCGACGGACGACCG
GCGGCTGCTGCGGTCGCGGTACCTCGCCGTGAAGAGCCGCATCAGCGATGACAAGGATGA
CATGGCGAGGGCGGATTCGGTGAAGTTCCGTGCAGTCTTCACGCAGGTGGAGGATCTCCA
CAGGCTTGTTCAGAGGCCTAGGGAGCAGATCGCCGATGCGGAAGCCTTGCTTGGCATCGC
CACCAGTCTGGTGGCATCAGTAAGGACGCATTCAGCTCTGGGGATCACGCCCTCTGATTT
CGTTTCCGGAATGCTGAAGAAGTTTGGAGAGAAGAGGAGGGATGATGATGAGGCTGCCTC
GTTGCGCTGGCTCGATGTAGGCCTCTACACTTCTCGGATTTTCATGGCCGTGCCTGGATG
CTCCACAATGGTTGGTCCAATGAATACAGAAGTGTTGCCACGGAGGGTTCGTGTGTGTAG
AAAGAGGACGGCTAAGCCTCGTGGAAGTGAATGCCCTGAACAGCTCCCAGATTCATCAAA
TGCAGCAAAGACGGATACTGACAGGAACATGTCTGTCATATTTGATGTCCTGAGAAAGAA
GAAAAATGCTAGGCTGGAAAACCTTGTTTTAAACAGGAAGTCTTTTGCCCAAACGGTGGA
GAATATCTTTGCCTTGTCATTCCTAGTGAAAGATGGCAGGGTGGAAATCAGTGTCAATGA
TGAGGACCATCATCTTGTCTATCCAAGAAATGCCCCTGCTGCTAGTGCCATAACCTCAGG
AAAAGTAGTATACAATCATTTTGTATTCAGATTCGATTTCAAGGATTGGAAGCTCATGAA
AGACATGGTCGTCGACGGCGAGGAGCTGATGCAGCACAGGCCTCCGGCTCCACAAGTCGG
CACGCACGGCTCCAGCACCACCACCACCACCACCACCACCGGAGGAGCGAATGAAGGCCC
TGAGACCGAGACGCCTGCAGCCCCTGCACACAGCACGGCGATCAGGAAGCTCTGCAGGAA
CCGAGGCCTGGTCATGCACGACATGAAGGAGGAGGCGGCCACCATGGAGGAGAAGAGGTC
GGCCATGGACGCGCAGGTGTCTCAGCTGGCGTCGAAGCGCAGGCGCCTCTTCCAGGACGA
CGACGATGACGACGGCGACTTGGAGTAGAGGGCAGTGGCCATGGTGGTAGTGGTAGTGGT
AGGAGGGGGGGGGGCGTGTAGAGGAGGAGGGAAAGCCTTTTATGTAGGTAGAGAAGCCAA
TCAGCTTAGCTTAGCATTGGGATGTCTTGTTAGGAAATGATGAAACGGCTTAGCGGCATT
GCACGGCCCGTGTCAGTTTTTGGATCGTTGGGCGTGTGGCGCTGAATGTTTTAAGGTCTT
TTGGTTATTTAGGCCAGTGTGTATGAACTGGACGACGCTATTTTACAGATAAATTGAAGT
CAAGTTATAAAGGTAGTGTTTGGCAGT
>OS04T0153475-00 cdna chromosome:IRGSP-1.0:4:3656703:3658026:1 gene:OS04G0153475 gene_biotype:protein_coding transcript_biotype:protein_coding
CTGCTGCGAACATCGCACATGCGGAACATGTTAAGTTGTCCCATGAAGAGCGTCCAGCGA
TGTGTGTCCCTCTCCGGACGGACGAGCCGGCGAAGAGACGCAACCACATGTAGCAGGAGG
CAACAACGTACATTCCCGTCGACACAAGAGCGCCCACGTCCAGCCGGATCAAAGAGCCCT
CAGCGCCGAAATGATCTCCAGGATGCTGGCCCCGAGTAACAGGATGTAAGTGATGGAAAC
GTTGACTTTGCTGCTGTTCCCTGTGGCACTGGCCAGCTGTTGATGAGAGTGAAACAGCCA
GCAGGCGGCTGCAGTACCGAGTAGCGAAACGGCACGGGTGCAGTAGCCGTACCAGGTGCG
GATCACCTCAGCCTTGGCATACAAGACTTCGTGCATCAGATCAGCGAGAGCTGCATCTCG
ATCAACTTGAACATCTCCTCCGATCCACGCCGTACCGCTGGTCTTCTCGAAATGCTACGG
CCACGCCCGGCCCCTTTATCAAGCGCTTGCAGATGTCGAACAGTAGGTGAGCTTCCAGTA
GCAGGCCTTCCGCATCACCATCACTACTCTGTCCTCTGGCACGACGTGATTTGCGTTGCC
CTGGAATGACATCCATACCTCTGACAAGTCGGCTATTGTCGTCGTTGCCGGCATTAGCAT
TTGCGCACTTGAGAGCCCACACCGTACTTGAGGGCACCCACAACAAGCATCAGGATAAGA
CGGCCACCAGTCGACTGATGATTGCCGTTGCCGGCCACAACGATGGAGGCAGAGGACTTG
TAGAGGACGTACCCGGCTGCCGCGACCTGCACCGCAAAACTCTGCAGGTCGTGCATCCAC
AGCCGGTTGTCCTCCACGGCGTAGGCCGCGATGGTGTCCTGCCCACCAAGGTGGAGCAGC
AGGAAAGGCGCCCAGAATGCCACCAGCTGCTGCTCTGGCAACCCGCTGTTGAGGGACATG
TGTCCCAGGGTGTACATGGCCACCGAGTCGGCCGACATGGTACGCTACCCAGACCACCCC
CCTCAGCGCTCCAGAGTCTACTCGACGCCGGAACTCCGCCAGGATGAGGAGCGTCACCTG
CAACGTGAAGCTAAGCAGCACCAGCACTTGGAGCCCCCAT
>OS05T0416400-00 cdna chromosome:IRGSP-1.0:5:20379338:20381121:1 gene:OS05G0416400 gene_biotype:protein_coding transcript_biotype:protein_coding
CTGTGATTCTTTATATTGTTGCAGTGCTGTTAATTCCTACCTCCAACTAGGCTGGTTGTT
GTCATGGATCTTGTTAGCATTTCCATTTACATGTGGTCCATGGTAGCCCTTTGTACCATC
ATCACTGCAATGGTGACCACCAAACTTGCAAGAGTAAGAAGACCAATTACCCTCAATCCA
AAGAGCAAAAGACCACTTCCACCGGTGGTGAATGTCATTGCCCTTCTAGAGCACTTACCT
AGGCTATGTACAAAGGGTGTAATTCCGGTGTACAAAGGGAGTGTGTTCACGGTAAGTCTG
TTTGGACTGAAGGCAACCTTCTTGGTTGGACCAGAGGTCTCGGCTCATTTCTATCAAGGG
ATGGATTCGGAGATTAGCCAGGGCGATCTGTATGAATTCACCGTACCCTTGTTCGGCAAA
GGGGTTGGCTTTGACATAGATAATGCTACTCGAACCGAGCATCTCCGTTTCTTTATTGAT
GCGATAAAGACGTCGAAGTTGCGAAACCATGTCAACTCCATGGTGCAGGAAGTAGAGGAC
TATTTTGCAAAATGGGGAGAAAATGGCATAGTTGATATAAAACATGAGTTTGAGAAGTTA
CTCATGTTGATCTCAGGCCATTGCCTACTCGGGAAGGAGGTTCGGGACAACATGTTCGAT
GAGGTCTTCTCATTGTTCCATGAACTTGACAGCGGGGTTGGCTTGGGCAGTGTCATCTTC
CCATATATCCCAATTCCATCGCACATTCGATGCGACAAAGCACACGCCAAACTTGCAAAA
ATATTCTCCAAAATTGTGAGGTCGAGGAGGGACTCCAACCGACCAGCCGAGCAGGATGTA
CTCCAGTACTTGATCGATTCCAAACATAGAGATGGAAACTCCACTACCGAACAAGAGGTC
ACTGGGTGGATCATTTCTATGGTTTTTGCCGGAAAACACACAAGCACAAACTCCACTACC
TGGACTGGAGCATGCCTACTAACTCATGACAAGTTCTTGACAGAGGCACTCGATGAGCAA
AAGCATATGATTCAAAAACATGGAGACCATATAGATTATAATGTGTTGTTAGATATGGAC
ATCTTGCACTGCTGCATCAAGGAGGCCCTAAGGATGCACCCTGTGGCGCCAATAATATAT
CGCAAGGCACAAAAATCATTTGTTGTAAGGACGAGAGAAGGCGATGCATATGACATTCCA
GAAGGGCATAATTTACTGAGCCCAATGATATTCAACAACAGACTACCCTACATTTATAAG
GATCCCCATATGTATGACCCAGATAGGTTTGCTCCTAAAAGAGAGGAGGATAAAGTTGGT
GGCATGTTCTCTTATACATCGTTTGGTGGTGGGAGGCATATTTGCATTGGTGAGGCTTAT
GCTTATATGCAAATTAAGGTGATATGGAGTCATTTACTAAGGAACTTTGAGTTGAAATTG
GAGTCTCCTTTCCCTAAGACAAACTGGAGCAAAATCCTGCTGGAACCTTGGGGAAAAGTA
ATGGTAAGTTACAAGAGGAGGAGGCTCCCCACAGCTTAG
>OS03T0167650-00 cdna chromosome:IRGSP-1.0:3:3654073:3656422:-1 gene:OS03G0167650 gene_biotype:protein_coding transcript_biotype:protein_coding
CCGCCGTAGAAGGTGTAGGGCTGGTAGATGCTGCCGAGGTAGATGGTCTGCTCGACGGAC
TTGGCGCAGAGCTCGCGCAGCCGCTGCGACACCCTCTCGTCTCCGGCGCCGGCGCCGGCG
CCGGCGAGGCGGCCGGCGCGCAGCAGCGCGTCGGTCTCGACGTAGCTGGCGAACTGCTCC
ATGGTGTCGAACAGCCGCATCGGCGGCACGTGGATGGGCCGCCCCGCCGCGTCGCTGTAC
GGCGACCCCGTGAAGTGCTGGAAGAGGAACCGGCTCAGGTCGCCGAACGCCAGCGGGTTC
ACCGTCGACGACGCCACGTGGTACACGTGCATCCCCTCCGCCGCCGCCGCCGCCGCCGCC
GCGCCGCCGCGCCCGTGCTTCGCCATGGACGCCAGCGTTGCGTTCACCACCATGTCCGCC
GGAACCACGTCAAGAACACCCTCCGGGTCAGCGAGGAACCCGCTCAGCTGGCCTTTGCCG
TAGTACAGCACAACAGGATCCATCATCCTGTTCCCTTCCATCCAACCGGGGAAGGGATCC
CTCCAGGTGCTCTCGATGACGCTTGGCCTGATGGTGACAACCGGTATATCTCCTCGCATG
GAGTTGATCACCATCTCTCCCATGGCCTTGGTGAACACATATGTATCTTGCCACCCATGG
AGTTTTGCCCTCTCTAATCCTAACTCTTTCATTTCTTCAGAGAAAGAGGCTGAATCATCA
CCGTGTCTCCTGTGGTCAAAAGCCAGCTTGATCTCTGCCTCGATGTCAAGCATGGTGTTC
TTGTGTTGTGAAGAATCTGGAGATCCTAACTCCTTGGCTATGGTGTCCCCCAAGCGAAAT
GGCTTCTCTAGCACCACACCTTGCCTCTGTCCGTTCACATATGCTGTTGACACTTGCAAG
AACAGCTTCAGCCTCCGAAACCGCTGCGCGAAGCTCATTATCCTGAATGGCCCTACGGTG
TTGATTTCAGAGAATGACAAAACCTCTCGTCGAAAGTGGTGTTTGCTGCTGAGTTGACGA
TGATGTCGACCTCGTCGGCGATCACGCCGGCAAGCTCAGGGGCGATGCCAACGTTGGCTT
CTCTGACATCTCCGACTACAGGCACCAGCTTTCTTGCCGCGAAGCTGTGGTAATCCTTGC
CATGGATTTCCTGCAAACGACTGAACAATTCTGTTAGAACCTCGTTGTGCAATCTTTTCA
GTGCTGCGTCACCGTCCTTCGCCTTGATCAGCACGTAGATCTTGCCAACGTCGGGATTCG
TCCGCAATATCTTCTCGATGAGAACTGATCCAGATGATCAAGCAAAATCAAGAAGAGACG
CGAGCTACGTACGTTGGATGATCCAAATTTAAGAGAGGAAGAAGATAGATTTACTACCTT
TTGCCAGGAACCCGGTTCCGCCGGTGATGAGGAAGTTCTTGCCGCCGAGGAACTCCGCGA
TCCCAATGCCGCCGGCGTGACCCTCCGCCGCCGCCGCCGAGTTCTTGCCGTGCACGGAGG
AGGAAGACGAGGAGGAGACGCAGCACGCCACGCCACAACCGCTTCCCTTCCTCCTCACCG
GCAGTGCAGCAACAACCGGAAGCACGCTTCTGCCATGACCACGGCGACCTCCCAGCTCAC
CGGCAAATCCCGGCCGTCTCCCTGCGGCGGCGGCGGCGACACGGGATAGGTTCACGCATG
AACTCATCCCCATGGCC
>OS02T0667500-01 cdna chromosome:IRGSP-1.0:2:27103466:27105886:1 gene:OS02G0667500 gene_biotype:protein_coding transcript_biotype:protein_coding
AACAGAAGTGGGCGGCCCACCGCCCAATCAGGGAGTCCTTGACCAGGTGAAGTTTGTGGA
CGCAGGCCGACCAAGTCGGCGCCAGGCGGCGAGCGGCGGCGTTCGGGCTCCTCTCCGGCG
TGTCGGCAGCGGGGTTCGTCTCCGGAACACTCACCGCGCGGTTCCTCCAGACATCAACCA
CCTTCCAGGTGGCGGCGGCCGTCGCCGCGGCGACGGCCATCTATCTCAGGGCCGTTGTCC
CAGATTCCGGCGGAGCCAACTCCTTCGTTGACGAAGCATGTGATCCCTTCCTACAAGGCT
CATCCTGCTCCGCCGCGACTTCGTCTTCGTCCTCCTCCGATGAGGAGATCTCACCGAGAC
TTCCGCCGCACAAGGGCGGGGTGCCGTCGTTGTCAGACATGGTTTCGCTTCTCACTGGCA
GTTTGACCCTGTCAGGGGCAGCAATTGTTACCTTCTTTTACAGTCTTGGGGAACATGGGC
TTCAGACTGCATTACTGTACTACCTGAAGGCACAGTTTGGTTACAGCAAAGATGAGTTCG
CTAATCTTCTGTTAATTGCTGGTGCTGCAGGAATGCTGTCACAGCTGACTGTAATGCCGG
TCTTGGCTCGATTTGTTGGCGAGGATATACTGCTTATTATAGGACTCCTAGGAGGATGTA
CTCATGTTTTCCTGTATGGCATTGCATGGTCATATTGGGTACCATATTTATCTGCGGTGT
TTATAATTCTGAGTGCTTTTGTTCACCCTTCTATAAGAACCAATGTATCGAAGAGTGTTG
GATCAAATGAGCAGGGAATTGCTCAAGGCTGTATATCGGGCATAAGCTCGTTTGCCAGCA
TATTAGCTCCACTAATTTTTACCCCTCTAACAGCATGGGTCCTTTCAGAAACAGCGCCAT
TCAAATTCAAAGGTTTCAGTATCATGTGTGCTGGCTTTTGTACGCTCATTGCCTTCATTA
TCAGCATGAGGATGCGAGCAGGGCAATCTGGTGCAAGTGAGATGTTGGCCATTGTGCAGC
ATGAGCAAGCATGATGAGTATGCTAGTAGATTGTAAATTTGGCCAACCTGAAACCATTGT
AAATTTACATACTGTACATTGTAAATTTGGCCAACGTGAAACCATCCCATTGTCTACTAT
CCTGATGGGCGAATGACTATTCCCCTATTCCTCTGCAAATCTCCATCAGGGAAGGGAAGG
ATTCTTCTTCAGATAGTAAATTGACAACTGCTATGTCATAGAAGCCAGCCCAGCTTGTTG
TAATATCACCTAGTAGTGTATATTGCTGGAATGATGGCCTACATATTTCGGCCGGAGCTT
CAGACATGAGTTAATGCCAATGGTAGTACAGATTTCAACAGCAAGT
>OS08T0230800-01 cdna chromosome:IRGSP-1.0:8:7982512:7985309:1 gene:OS08G0230800 gene_biotype:protein_coding transcript_biotype:protein_coding
ATTCTGCAGAGCACAAGAAAAAAACCCTCATCTTCCCTGGCTAAACAATGGTCCCTTATA
TCATCCCTCTATCCCTCATTCTGTTCATCATCCAAGCTAATCCTTCGACGGGAGCCCAGA
TCAACGAGACAACAATTCCTCAAGGTTCTCAAATCAACACGGTGGGCACCCAGAGTTGGG
TCTCCCCATCGGGGCGCTTTGCATTCGGCTTCTATCCTGAAGGTGAGGGCTTCTCCATTG
GTGTGTGGCTTGTCACAGGTGCAACCAGGACCATTGTGTGGACTGCCTTCAGAGATGATC
CTCCGGTTTCCGGTGGTTCAATTCTGTTAACAGCTGGTGGTTCACTTCAATGGATTCCTG
CTAACCAAGGCAGCCAAGGGAAGCTGATATCCGCCGCCCCTAATTCTGCTACCTCTGCTG
CTATCTTGGACAACGGCAACTTCGTGTTGTATGATGCGAAAAAGCAGGTATTATGGTCTA
CCTTTGGCTCTCCGATGGACACCATATTACCAGGGCAGAACTTGCTTCCTGGCAATCAGC
TGTTCTCAAGCATCTCCAATACCAACCATGCCACAGGAAAGTATCGCCTTTCCAACCAGG
AAGACGGCAACCTTGTGATGTACCCGATTGGCACAGTAGACCCTGGTAGTGCATACTGGG
CTAGCGGTACTTTTGGTCAAGGCCTCCTGCTCACTCTTTCACTAGACCTCAATGGCACCC
TATGGTTGTTTGACAGAAACAGTTCATATACAAAGATGCTATTCCTGACAAATCAGTCAC
TGAGTACCTCCCCAGATTCAGAGAGCTACTACCGTCTGACATTGGATGCCGACGGCTTAT
TGCGACTCTACGCGCATGTGTTCTTCAAGAAAGGAAGGGAGCCCCTAACAAAGATCGAAT
GGTTGGAGCCATCTAGCAACGATCGTTGTGGTGTGAAAGGTGTTTGTGGTCCAAATAGCT
TCTGCCAAGTCACTGCTAGTGGAGAAACCAGCTGCTCCTGCCTTCCTGGGTTTGAATTCT
CAAGTGCTAACCAAACCACTCAAGGTTGCTGGAGGGTAAGGACTGGCGGTTGCACGGGGA
ATAGCTCTAATGGCGACATCGGACCTACAGCCACAATGGTCATGGTGAAGAACACTAGCT
GGTCAGATTTGTCATACAACGTCCCACCCCAAACAACAACCATGGAAGAGTGCAAAGCAA
TTTGCCTCTCTGACTGTGCCTGCGAGATTGCCATGTTTGACACCTACTGCTCAAAACAAA
TGCTTCCTATGAGGTACGGCAAGATTGATCATAGTAGCAACACCACGCTGTTTGTGAAGT
CTCTGTATTGCTCAGCAAGCGCCACCAATTCTCCAGGTACACAAGGGCTCCACAACATCA
AGATGCTGAATTTGATAAGGAGAGTGTTGGCATCCGATCGTACTCTTTCCATGATCTAGA
GTTGTCAACAGATGGCTTTGCTGAAGAGCTAGGAAGGGGTGCATACGGCACAGTGTTCAG
AGGTGTCATAGCAAACAGTGGAAACAAGGTCATTGCAGTGAAGAGGCTCGAGAGGATGGC
AGAAGACGGGGAGCGAGAGTTCCAACGGGAAGTGCGTGCGATCGCACTAACACACCATAG
GAACCTGGTGCGCTTGTTTGGTTTCTGCAACGAAGGCGCGTACCGCCTTCTTGTCTACGA
GTACATGCCAAATGGCTCCCTTGCCAACCTCCTCTTCAAGCCTGACCCTCCATTACCTAG
CTGGAGCAAGAGGGTTGCGATCGCGCTGGATGTGGCTAGGGGGTTACAATACCTCCATGA
AGATATAGAGGTCCCTATAATCCACTGTGACATCAAGCCGGAGAACATACTGATTGATGG
CACTGGAATGGCAAAGATTGCAGATTTCGGCTTGGCAAAGCTTCTGATAGGGAACCAAAC
CAAGACCTTCACTGGAGTCCGGGGCACACGTGGCTATCTCGCGCCAGAGTGGAGTAAGAA
CACGGCGATAACTGTTAAGGTAGATGTCTACAGCTTCGGCGTGATGCTTCTTGAGATCAT
TAGTTGCAGGAAGAGCATGGAGCTTAAGATGGCCGGCGAGGAGTGCAACATCTCCGAGTG
GGCATACGAGTATGTGGTCTCCGGCGGACTGAAAGAAGTGGCTGCCGGAGAAGATGTCGA
TGAGGTTGAGCTTGAACGGATGGTGAAGATCGGTATTTGGTGCACTCAAAACGAGCCGGT
AACACGGCCTGCAATGAAGAGTGTTGTTCTGATGATGGAAGGAAGTGCGCAAGTTCGGCG
TCCTCCACCACCGGCATCATTTTCACAGTCACTATTGCGCACTGGGAGCAGATGAGAAAT
CTGATTGTCTCTACAAGAGTACTTGTGTATGACAAGTATCTGAATGGATGGATGGTCCGG
GTAAAAACATATGGTAAGGTAATTAACTGGTGCACACATAGAACAGAGACATGATCCAGC
ATGACAGGTAGTAATAGGCATTGCAGTAAGAGATGTTCATGTCTCTTGGAAAGTGTAACT
GATATTTGATTAACATAAAGTGGAAGAAATCATTGATGCTACTTGTATAATTATTGCACT
CCTTTTTACTGTCTCACATATAGGTGCTAAAGGCTGTTGACCCCAGGATTTTGTATACAA
GTGGCCATTAGCATGGTATATAAAAACGATGACTGTTTTGTAGGAG
>OS02T0525600-01 cdna chromosome:IRGSP-1.0:2:19202942:19204204:-1 gene:OS02G0525600 gene_biotype:protein_coding transcript_biotype:protein_coding
GTTTTGCCGCCCCGTTTCTTCTCTTCTTCCATCTTCGTCATCTTCCTCCTCGACTCCTCG
TTATATTAGCTCTCGCAGATCAGATCGGAGACGAAGAAGATGGCGTCCAACTACGTCGAC
ACCACCGGCGACGAGGGCAGGTTCCACGGCCACCACAGCACCAACACCACGCCGACGGGC
GCCGCGGCGTCGTCGCCGAGGACGATGCGCCGGAGCTTCTCCAACGCCTCCTCCGGCAGC
CACGGCGGCGGCGGCGGCGCCAAGTGCGTGTGCGCGCCGGCGACGCACGCCGGGTCGTTC
AAGTGCCGCCTCCACCGCACCAACTCCCAGGGCCACGGCCACGGCCACCCGCACCCCTCC
CCTCCCACCTCCCCGGCCGCCGGCGGCGCCTCCGCCGCGCCCCGGCCGTCCTCCGCCTCC
TCCCGCACCGTCGAGGCCCAGTGACCCCTGACCTCCCCGGCCGCACCAAGAAACCAACCA
ACCAAGAAGAGGAGGAGAATCAGAGTGGGGGAGAAGAGAGTAAAAAAGAGCATCGCGTAT
CATATCATCGGAAGGGAGTTTATTTTTGATTTCCCTCGTTGTGATCTCCATGTTCTTGGA
AGATTTTTCTTCCATTTTTCCTTTTCTTTTTCTTCTTCTTCTTCTTCCTTCTTTTGGCTT
TATGGGATCTCTCCTACTACATGGCCAAACCTTCCTCTTCACCATGATGAGAAACTCCAA
ATCATCCCCTGCTCGAATCAGCTCCACTGGCTAGTAGCTGCTACTTCTCCTCCCTCTATT
ATTATAATCTATTGGATGATGATAAGCTGATAAATGGAAAGATAAGGGTTACCCTTC
>OS03T0323100-01 cdna chromosome:IRGSP-1.0:3:11710916:11711904:-1 gene:OS03G0323100 gene_biotype:protein_coding transcript_biotype:protein_coding
GCGCCCTCCAGTGGGTGCAGCGTGACGAGAGGGGGTCGAGCATCCCGTCACCTTCCCACT
CCTCATTTGCTCGCTCGGTCGGTGCCTCACGAGCGTCGTCGCCGTCGTCGCCGCCGTTGC
GCAACGACGGTTGCTGCTTTCCCCTCCCTTCACATCACCGGGACGATGGGGACGAAGGTC
CGGCCTGAAGGGAGGGCTTGGGGATGAGGGATGGATTGCCTCCACTCCTCTTCTCGTCGT
CGGCCGCCGCCTCCACTTTCCACGCCGGTCGCCGCTACTCTTCCTCACCGACGACCACCG
CCTTCCAACTCTCTCTCTCGCTGCTCTTTGGCCCTCGCAAAACGCCGGATCCAGCGGCTA
CGAGCTCGGCACCGCCGGATCCGACTCGTCATACGGCGGGCGTGCGGTTGGGGCGATGGA
GCGGCATGGGCAGGCGCAGCGGCGTGTAGCGGCATGGGCAGGCGGAGCGGCGTACGGGCG
AGCATTGCGGCGTTGCGGACTGCTCTATGACGGTTCTCTTTATTTTGCTTGTTTTTTTTC
TAATCCGATTGATTGCCGGGTGAATTAAGGGTCATTTGAATATTAGGAATGAAAAAATGG
AGGAATAGGAAAAACGTAGGATTCTGACAGAAATATAAATGCAAAACAGAGGATTGCAAA
ACGCAGAAAAAACACAGTAATGACCGTTTGATTGAACCGCAGGAAAAACGCAGGAATCGG
ATGAGAGAGATAGACTCAAAGGAATGTTTTCAAGAGGTTGGAGCTCTTGCTAAATTTCCT
TCAAAATTCCTATAGGATTGTCCATTCCATAGGAATTTTAAAGGATATGATAGGATTCAA
TCTTTTATTTTAAAGGGTTTCATAGGAAATTTTTCTATATGGTTCAAATCCTCTAAAAAT
TCTATGTTTTTTCTTCAAATCAAAGAGGCCCTAACAATGTGTAAGTTACTGTTTGGCTGT
TTGCATGCTAATCGTATAGAATTCCCATC
>OS12T0182000-00 cdna chromosome:IRGSP-1.0:12:4168860:4169448:-1 gene:OS12G0182000 gene_biotype:protein_coding transcript_biotype:protein_coding
GATCGATCGAATGGGGCAGCAGAGGCAGGCGGCGGCGGATCAGGCCGGGCGGGCGGCGGG
CGGCGCGTGCGTGTGGGCGGTGGCGGCGGCGCTCTTCCTCGCCGTGCTCGCCGGCGGCGG
GTGCCTGGTGTTCTACCTGGCGCTGCCGCCGGCGGAGGTGCCGGAATGGCTGCCCGTCGC
CGGCCTCTCGCTCGTCGCGCTCCCGTGGGCGTTCTGGATCGCCACGTGCGCGTACCGGCT
CTGCTGCTGCTGCTTCTCGTCGTCGTCGGCGCCGGAGAAGGCGAACGCGGCGGCGGCGGC
GGCGGGGCACGTGGAGCGGCAGCCGTCGTCGGCGGCGGTGGCGCCGCTGCCGAGCAGCAC
GAACCTCAAGAGCGCGGTGAGGTCGGCCATGGGGTCTTACAGCCACAGCGGCACGCGGCG
GGTGCACTTCGGGGACTCCACCGTGCTCGGCGAGAAGGCCGCCGGCGCCGGCGGCGGCGA
GCCCGCCGTGGTGGAGGAGGTGGAGGAGGAGGAGGAGAAGGAGTGCTCGTCGGCGACGTC
GTCGCATGAGAGCGAGGCGCCGATCGCCCAATCCATGCACTCATCATGA
>OS06T0254700-01 cdna chromosome:IRGSP-1.0:6:8011879:8014834:-1 gene:OS06G0254700 gene_biotype:protein_coding transcript_biotype:protein_coding
AGCGAGGCATCCACCACCATCAGCCAAAGTGCCAAACGATCGATCGATCTCTGCAGTCTG
CAGATTAGCCCACCACCTCCAGCATCGGGTCCACGAATGCACACCCTGTCAACTCCACTC
CACCCGCTTTTCTTTCCCTCTCCCCGCCACCTTCACATCTCAACCTTTCCTCTCCCTCTC
TCTCTCTCTCTCTGATCTCGTCGTTCCCATGGCCTCCAAACCCGCGGACGTTACGGCTAC
AGGTGGCGGCGGCGTCGCCGTCGTCCGTGACAACAACAACAACGCCGGCGGCGGCGAGGC
GGAGGTGTACCGCTCCGAGCTGACGCCGCTGCAGAAGCACGTCGCCTTCTTCGACCGCAA
CAAGGACGGCATCATCTACCCCTCCGAGACCTACCAAGGGTTCCGCGCAATCGGGGCAGG
AGTCGTGCTGTCCGCCGTCGGCGCCGTGTTCATCAATGGCGGACTTGGGCCCAAGACGAT
ACCGGAGAACACCAAGACTGGTCTCAAGTTACCCATATACGTCAAGAACATCCACAAAGG
CAAGCATGGAAGCGATTCAGGCGTGTATGATGCGAATGGAAGGTTTGTCCCAGAAAAGTT
CGAGGAAATATTCAAGAAGCATGCTCACACCAGGCCTGATGCCCTAACAGACAAAGAGCT
GAAGGAGTTGCTCCAATCAAACAGGGAGCCTAAAGATTTCAAAGGATGGTTGGGTGGCTT
CACAGAGTGGAAAGTATTGTACTACCTCTGCAAAGACAAGGATGGATTTCTTCACAAGGA
TACTGTCAGGGCAGTCTATGATGGAAGCCTATTTGCAAAGATGGAGCAAGAGAAGCAGTC
TGCTAAGAAGAAATGATAAGACCATACTGGGTGCTGTAATTATCTGTTATTGTTGCAGGT
GATTGTAAATTACGGTGTGGGTGTGAATCCAAAATTATTGCTGTAGTTTGATTGCGCGTG
TTTGTTGACCCGTTCCTGTAACAAGAAGCTATTTGTGAAGTTATTGGAAGTGTTTGTAAA
CATGGTGGTATCCTCTGATTTATTCACTTCATTTTTTTCTTTT
>OS01T0118600-00 cdna chromosome:IRGSP-1.0:1:1066678:1069673:-1 gene:OS01G0118600 gene_biotype:protein_coding transcript_biotype:protein_coding
ATGAAGGCGGCGGCGAGGGAGAGGAAGCCGAGGCACAGCAACGGGAGGGCCGCGGCGGCG
GCTGCCAAGAACCTGAGCAAGGTCGAGCCCGGCAGGCACCTCGCCGTCGTCAGGCTTTTT
CCGGCGTGCCTCCTCGCCCTGCTTATCTGCCTCTGCGTCGTCAAGTTCTTCTCCTCTCTC
TCGTCTCAATCCCAGCGGATTGGAACCAGGAGCAGGATGGTGAGTTCTTGGGAAGGCAGC
GCCAGTACGAATGTACCTCGAATTCCTGTTGCTCCTCTGATTATGGGCAGGGTCGATGAA
GATATTTCGACAAGATCGCCGGAATTAGGTTCCGTGTTTAAAAATGAAAATTTTAAGAAT
GGGACAGATTCAGAGAATAAATCAAGATCAGAGAGACAGGTTGCAATCTCTACAGAGAAT
GATCCCCCTCCTGGAAAGGAAGAATCTTTGACAAAATCACCACAGACAGCAGTTTCAGAG
AGTGAAGTTCCAAAGCCTAAGAGTAAGATAAGTTGTGATGATAAGAGTAAAGATGAAGGC
TTCCCTTATGCAAGGCCAATCGTCTGCCACCTGTCCGGCGACGTTCGAGTTTCTCCGGCG
ACCTCCTCGGTTACCCTGACCATGCCATTGCAGCAAGGGGAGGCAGCGGCGCGGCGCATC
AGGCCATATGCACGCCGGGACGACTTCCTGCTACCTCTTGTCAGAGAAGTGGCCATCACA
TCAGCTGCAAGTGAAGGCGATGCTCCCAGCTGCAATGTCAGCCATGGCGTCCCCGCGGTC
ATCTTCTCCATCGGCGGCTACACCGGCAACTTCTTCCATGACATGGCAGACGTGCTGGTG
CCTCTGTACCTCACCACCTTCCATTTCAAAGGGAAGGTACAGCTGTTCGTTGCAAACTAC
AAGCAATGGTGGATTCAGAAGTACAAGCCGGTGCTCCGGCGGCTTTCGCATCGAGCCGTC
GTCGATTTCGACTCCGACGGCGATGTCCATTGCTTCGATCATGTGATCGTGGGCTTGGTG
AGAGACAGGGACCTGATCCTTGGGCAGCATCCGACGAGGAACCCCAAGGGGTACACCATG
GTCGACTTCACGAGGTTCTTGCGCCACGCGTACGGGCTGAGGAGGGACAAGCCCATGGTG
CTCGGCGAGACGAGCGGCAAGAAGCCGAGGATGCTGATCATATCGCGGCGGCGGACGAGG
AAGCTGCTGAACCTACGGCAGGTGGCGGCCATGGCGAGGGAGCTGGGATTCGAGGTGGTG
GTCTCCGAGGCCGGCGTCGGCGGCGGCAGCGGCGGCGTGAAGAGGTTCGCGTCGGCGGTG
AACTCGTGCGACGTGCTGGTGGGCGTCCACGGCGCCGGGCTGACGAACCAGGCGTTCCTC
CCCCGGGGCGGCGTGGTGGTGCAGATCGTGCCGTGGGGGAGGATGGAGTGGATGGCGACC
AACTTCTACGGCGCGCCGGCGGCGGCCATGGAGCTCAGGTACGTGGAGTACCACGTGGCG
GCGGAGGAGAGCAGCCTGGCGAGGAGGTACCCGAGGGAGCACGCCGTGTTCAGGGACCCC
ATGGCCATCCATGGCCAGGGGTGGAAGGCGCTCGCTGACATCGTCATGACGCAGGATGTC
AAGCTCAACCTGCGAAGGTTCAGGCCTACGCTTCTGCGTGTGCTTGATCTTCTTCAGGAC
TAG
>OS02T0586800-01 cdna chromosome:IRGSP-1.0:2:22617503:22620008:1 gene:OS02G0586800 gene_biotype:protein_coding transcript_biotype:protein_coding
CACTTCCATTCCACGCACGCGCACTTCACGTGACGAGACCATCGCCACCCCCCTCCGCCA
TCCTTCCCACCGCCGCCGCCAACGCCGACGCCGCCCGACGACCGAGCCAACGCGACCAGC
CAGCCGCCCATGCCTGCGCGCGCGGCGGCGCTCTCCTGCCGCGGAGTCTCCCCGCACCCC
CGCGCCCACTCCCTCCTCCCTGGCCGCCGCCGCCGCCCCGTCCTCCCCTTCGCCGATGAG
GCGGCGGCGGCGCCCCTACGTGTCAGCTCCGTGCCCCATTCTCGGGCTTACGGCTGCGGC
GGCGGCGGTTACTTCGTGCATCTCGAAGACCGCGATGACGGAGAGGCGTCTCGGTTGCTG
CGTGCCCTTCGGCGAGTCCTTCCCGATCACCAGAAATGGGCACAACCTGACCTTCTGAAA
GCTGCTGTTATTTCAACCATGTCAATACTTGCTGTGCCTCTTGAGGCATCGGCATCGGCG
GAGACATGTCAGCCAGCTAATTCTATGGCCAATATGCCCATTTTTATTGCTGTGGCTCTA
ATAGGTGCTGCTGTTGGTGGATTACTAGCACGGCAAAGAAAGGAGGAATTAAAGCGACTG
AACACTCAACTTCGCCAAATTAACACGGCACTTAGAAGACAGGCGCAGATTGAGTCATTT
GCTCCTGGCCTTACTTACGCGCCAGTTGGCAGAGCAACAGAAACTGAAGTTATTGTAGAT
CCCAGGAAGCAACAACTGACAGTAAATTTGAGAAACGGGAAGACATTTATGAGGAATCAA
GATCTTGATATGGCAGTAAAGGAATTCAGGGCAGCTCTGGAGCTCGCAAAGAGCGTAGGA
GATCGCTTTGAGGAGAAGAAAGCTGCTCGTGGATTAGGTGCATCGCTACAAAGATTGGGC
AAATACAGAGAAGCAATGAACTGCTACTATAAAGTCCTGGAGCTTTCCAAGGAAACGGGC
GAGGATTCCGGGTGCACCGAGGCCTACGGCGCCATAGCTGACTGCTACACGGAGCTTGGG
GATCTAGAGCGAGCGGCGAAGTTGTATGACAAGTACATATCAAGGTTGCAGCCCGGCGGT
GGTGAGTAAACGCTTGGGCTTTCCTGACCCAAACGATTTGGTTTCTTCCTGTTGCATGGT
TGATGTTCAGCAAAACAGTCAATTTGTTGGCCTCATTTTAGCTTTGTGGGAGCGCTTGAA
TCGCTCAAGGAAAAAAAGCTCAACTCTTGTATATAAATGTCAGTGGTGCGTGCTACTTGA
GATAACAATGGCAAAGCTTGGTCTGGTTTGCTGCCTGTTGCAAGCGGCAAGCACTGCGTA
CACACACGGTGCACGCATCTACTGATCTTCCTAAAATAACTCTGCCAAAGTTC
>OS04T0225001-00 cdna chromosome:IRGSP-1.0:4:8312869:8314234:-1 gene:OS04G0225001 gene_biotype:protein_coding transcript_biotype:protein_coding
ATGGCCACGTGGCGCCTCCGCCGCGCGGCCGCCGCCATCGCCGCGTCCTCCGCCGTCGTC
GCCGCGGGCGCGGCCTGGCCGTCCGCGTCCGCTTCCGACCCGTCCCCCGCGGCCCTCGAG
GCCGCGCGGCGGCGCGTGGCCCAGCCGGGCGCGGCCCCGCCGCCACGCGCCGCGCAGAGG
GCGGCGCTGGCCGGGTCCACCCCCGCGGATCCCCTCGACGTGCTCGTCGTCGGCGGCGGG
GCCACCGGGTGCGGCGTCGCGCTCGATGCCGCAACCCGCGGGCTCCGCGTCGGCCTCGTG
GAGCGCGAGGACTTCTCCTCTGGGACATCCTCCCGATCCACCAAACTCATCCATGGCGTC
AAGCTGGAATACGTCGTAGAGGCCTTGACAACAAAGATGCAGTGA
>OS06T0527500-02 cdna chromosome:IRGSP-1.0:6:19569640:19571313:-1 gene:OS06G0527500 gene_biotype:protein_coding transcript_biotype:protein_coding
TCTCTTTCTCGCTCTCTTCTCTCCATGGCGCTGTGGCGCACAAGGGCTGCGGCGCTGCGC
CCCAATTGTAGGGGGCGTCGCCGCCGCCTCTGCCTGGCTGCCCGGCGGGGTGCCGCCGCC
GCCTCCTCTCTCCTTCCTTCCTTCTTCTTTTCCCCTTATCCTCCCTCTTTTTCTCTCTCA
TCCCAACTCTAACCCTACCCGTTGCCCTGCCTCTCCAATTGCCATGGCTGCCGTGGAGAT
GGCCGGTGCCAAGCACCGCGCAACTCCGGCGGCCCCGACCTATCTCCATGAGTGTGCTCT
CCGGTCTGTACTCCCCCCCCCCCCCCCCTCTCCTGATTTCTAGTGTTTTATATTGGTAAG
ATGTTATTCCCTTTTGTGCTACTGATATATGATTGTGGTGTACCATTAGGTTAATCCTAA
TGGTCAACTTAATGACTCTATGCTATGGATTGTAATTACTAGTTCTAGGGTTCTAGATCA
ATTGATTTGCTAGATTGGATGATGCCAGTATGCCCATGATGAATGAATGCTCACATGAAT
AAACCTATGAATTGCATTACTAAAATAGAAATCACACTAGCATGATTAAATCCTTAATTA
TGCTTATGCAATGACCATCAGAGATATTGAAATTTGCTACATACTAATAAACTAACATGA
TCAGATCCTTATGTTGCCATGCTGAATAGTAATCCAGAGGATTAATATGATTTCATTCAT
ACATGATGCATCATGACAGTATCACTTAAGGGATTTAATGTCCTAAAAATTATAAATCTT
GATCTTGATGTCAAAGTATACTGATTACAGAAATCACAGGTAAATAATGGTGTTTTATGG
TATTGGTCTTAGCAATGTTATGCTGATCAACTACTAAGGTTCAGATTCTGATATTATGCT
CTTCTAGATTACCTGATATGGTGACCCTTGAGTTATAAGTAAATATACCCTGTTATAAGT
AAATATGCCTACTCTGTTTATTATTCCATATATTCAGAATAATTCTTGTACTGAACTGCT
ACATGTTTAACAGAATACTAATATAACTACAGATGTCCCTAAAGTATTATTGGACCTATT
ATCATACACCAACACATATACAGTGTTACAGAGAGATACCTATTGCGATTTTTTTCCTCT
CCTCAATTTGTAGGTCAGTGTCAACCGAAAGCAAAAATATCAGCAAGTAAAAAGTGCACA
AGCCATGCACAAAAATTTCCTTACGCATTCGTGGTAAACAGAACTAGTGCTCTTCTGCAG
CAAAGTTGGGTTCTGCTGGTTTTTGTAACAACCTTGCAGGCACACTTTCCTGCAGCCAGG
CCTTGCGGGTGGCATTTCTCCTCAAGATCCGCATCATGTTGCCAGTGAAACGCGAAGCAT
ATATTGCTGCCCTGAAGCTGAGAGTTGTAGCACCGTCATTAACGATTGCGAACTGCAACC
TCTTCTCCTTCTCGCGTAGAGAGTCTTCGATCTTCTTTCTGCAGTACCTATGCCAGGCTG
CTTGTATGAAACAGGCTGCGAGTAGAACTTAAGGGCTCGTCCGTTTTGGAGGAAAAACAG
AGGATTTCGATTTCTAATGATTAATTACTATGAGTGTCATTCAGTTTGTAGGATTGAAGT
ATAGGAAAACCAAAGGAAAATTTCCTCTCCTACAAATTATACAGAGGAAACATG
>OS08T0117100-01 cdna chromosome:IRGSP-1.0:8:953687:956144:1 gene:OS08G0117100 gene_biotype:protein_coding transcript_biotype:protein_coding
GTATCATCCTCTTCCTCCCGCCCCCGACCTCTCTTCCCTATCCACCCCATCCATGGCTGC
CTCCTCCCACTACGCCCTCCTCCACCACCACCTCCCCAACCCTCTCCATCCCCGTCACCT
CTCCTCCTCCTCCTCCCCTTCTCCTCCCCCTCCTCTCCACCTCCACCTCCACCTCCACCG
CCACCGCCTCGCCCTCTCCACCGCCCGTTTCTTCCGCCTCGCGGAGCGGCGAGCCAGCGC
GGGGCCACTGGTGTTCGAAACGGAGGAGGAGAGGAGTGGGTGGTCGGGTGCGGAGGCAGC
GGAGTCGAACTACGACGATGAGGAGGATGAGGAGGAGGAGCAAGGGTGGGCGGGCGGCAA
TGCCGCGGGGTGGCGCGGGGAGAGCCACGAGGATGATCAGGAGGAGGGTTCCGGTTCCGG
GGAGGGGCGGAGGCCGCGGCGGTCGCGGCCGCGCGAGCTGTTCGTATGCAATCTTCCCCG
CCGCTGCGACGTCGACGACCTCTACGAGCTCTTCAAGCCCTACGGCACCGTCCTCTCCGT
TGAGATTTCCCGTGACCCTGAGACTGGACTTAGCCGAGGATGTGGTTTCGTCACAATGCG
TTCTCTCCCAGAAGCTCGGACAGCCATGAACGCTCTCGATGGATTTGACCTGGATGGGCG
TGAAATGCTTGTAAAACTATCATCCGACGTTGTTTCTAAAAGGAGAAACATCAACATGAC
TCATACGCCACCTGTGAAAGACCACATCTTCGAGAGCCCACACAAGATCTACGTTGGCAA
CATCGCGTGGTCTGTTGAGCCACAAGAATTGCGAGAGTACTTCTCTCAGTGCGGAACCGT
CGTCAGTACAAGGCTGCTGACAGATCGCAAAGGAGGGAGAGGCCGTGTCTATGGATTCCT
CTCATTTGCTTCAGCTGAAGAGCTTGAGGCTGCATTGAAGCTTGACAATACGCATTTTCA
TGGACGGAACATCCTCGTCAGGCAAGCTCATGAAGAGCGTCAGGCACACTGAACCGTCCA
GGGATTATTGGAGACCTATTGCAATTTTGTCTAGCTTATTTGCTGATTGAGTTCGTCCTT
GGGCGCAATGCTGCACATCAAGACTAACATGTGTTTTTTTTTTTGGTATGTATTGAGTAT
TCTGTATTCTAGTGACTTGAGTACAATGCGAATGGGTACTAGCAATCTTTCCACT
>OS03T0787150-00 cdna chromosome:IRGSP-1.0:3:32698388:32698865:1 gene:OS03G0787150 gene_biotype:protein_coding transcript_biotype:protein_coding
GGCGGAGGTGTTGACGGTGAGGAGCGAAATCTCGTCGACCTCGGGGCGGAACACCGCGAG
CTTGGCGCCCTTGGACGCCAGCGACAGCCTTCCGTCGCAGGGGGAGAGCTGCACGCCGCC
GGAGAAGAAGTCGCCGCGCGCCGCGAAGGCCACGCCGAAGGTGAACCCGTCCCCGCGCTG
CACCGCCGCGTCCGCGCACGGCTCGTACACGCCGTTGGTGTCGCCCCCGGCTGCCACCGA
CGGCGCGATGACGAGGAGGACGAGGAGCACGGACGCCGCCTCCGCGCACGCGCGCCTCGA
CCTCGACGACAGCGTCGCCACCGCCATGGCCGGCGCGAATTGGGTGCCTCGGGCGCGACG
AGGTCGTTGACGAGAGGGGCTTTGGCTTTGCTGTTGCTAGTTACTACAGCTCACGAAGAA
ACGCGTCGTGGGGAGGCAAGGAATAAAGGCTAAAAAGGCGGTTGCTTGCTTGTTGGGC
>OS09T0539901-00 cdna chromosome:IRGSP-1.0:9:21260360:21261082:-1 gene:OS09G0539901 gene_biotype:protein_coding transcript_biotype:protein_coding
AGATCTGTCGTCGGCGCTTGGTGCCGCCGCCCCTTGCCCACCGCCAGCTCGTCCTCTCCC
CTACTAGGCCAGCTCCGCCTTGTCCTCCTCAGGCCACTGCTGCCATCTCATCCTCGGCCG
GGGCGCCGCCGCTCGCCAGCCCTCAATTGGGTCGCCGCTGGCTAGTCCACCAGGCCGCCG
GCAGCCCGTCCTCGCCCATTGACAGCCGCCGGTTCCCCGTCGCCGCCACATCTATCTTCG
ATCGTCTTCGCTAGCTGCCTGCCGCGGCGCTGGTTTCACGGCTCAGACGGCTCCGTCGGT
GGCAGAACTACAAAATGAGTAATCAATTGTTTGGACCCTTTTGCTTCAGGGATTTGCTAT
GGCAGAAAGTTGTTTGATGATTTGGTTAGTAAAAATCTATTATACAGAGGTAGATTGTAA
AGAAGAAATATATCATGCTGTGAAGAAGGGAGGAGCTCAAGCAAGTGTTAGCATATGATT
CATTCTAAATTTCTTTTTAGAGATGCAAATCTCATTTTTTGTATGATTGTTGACCTGACA
TGTTAATAACAATTGCTCTTAATATAATTACCTTCTCATTGATTC
>OS03T0861200-01 cdna chromosome:IRGSP-1.0:3:36353713:36355194:-1 gene:OS03G0861200 gene_biotype:protein_coding transcript_biotype:protein_coding
ATACTGGGCTTCTGTGTTCTGTCATTGCTAGAAGTTTCATTCTCTGATGTTCTTCCAGGA
GGTAGAATGAGAGGAGGTGTTGAAACCACCTCATTTTCAAGAATCACAACAGTCTTCTCA
ACCACCACATTATCATCACTGTTGCTTATCCTGGAGACTTCTACATCAGCTTTCTTTCCA
TCTGTAACTTCTAAAGTGGGAGGTGATTTACCTCCAGGATCCCCATCCCTTATTTCTCTA
GCAATTGTCTTATTTTTCACAGATATAGAGGGAGCTCGTGGAGATTTGACTTTGAGTTCT
GGTAGAGTTGCTGATTTCCTCTGGTCGAGCTGCATTATAGCAGATATTTTCTTTGTTTGG
GTATCTTCTGGCATGCTTTTCCTTCGTGAATGGTCCATGCTAGCAAACTTTGAATTTGAA
GGACGGTCGGTCAAAGCATTACTTTTAGGTTCAGCAAGTTTCTTCAATCTCTCACTGGAC
AATTCATTTCTCCCATTTTTCTCTTTCTTCATCGCTGCCAATGATGAGGTTGATTTACTC
ACTGCATTTGTACTACTATCGCTTAGTTTGCTAGCTTTTCCTGTTTTCTGATGGTCACTC
TCTGCAGTAGTTCTAGCAGGAAGCTTTCTTAGAGGTGAAAAGGATCCTGGTTCAGCATCA
CTAAACTTTGAACTCTTGTAGGTACTGGGAGAAGTCTTTGGTGAAGGTTTCACTTTGACC
TGCTGTGGTGTTGATATTGAATTAGATGTGCTACTTCTTGCAGCAATCCTCTTCTGCCTC
TCTTGCTTAAGCCTTTCCAGCCGTTTAATCTGTTCCTCTTCCTGAAAATGTTAAAAAATA
GCTTCTAACTCGTTACAATCTTGCTACAGGACAGCAAATAACAAATTTATCTTTCGTACT
TTGTGGTTGTAGTTCATTTTTCTTTGGTGTGATATGTGTTTGCTGATTAATACATGTGGG
AGGAAGATGTATGAATTTAATGCTAGTCTTTGGCTAAGTATATCTAAAATATCATTTCAA
CTATTACTAGCTCTGCTTTAATTTGGAGAACTCAGAATGATATGTATTTTCAAAAGAAGC
CATGGATTGGTTTGATGATACATCACAGGCTTTCCCAGATGCTAAGTAAATGGAGAGTAC
TGTGTCAGAAAAAGAAGTTACAAGTCATGCTTTGTTATATTGGGATTTTTGGAGAATCAC
GCAGGAGCTCCACCTCGATGAAACTGACCCTGAAGAAGCTCAAAACATCATTGGACATCA
GGATTTTAGTGGGTTGCTCAAAACGTAGATGGCCATTGTAGTTATCTTTTGTGCTATAAA
GTGTATGTTTAGCATGCTACAGTGAGGCTTGGCGAATGATGAGCCATGATCCTCTCGTGC
TTTTTGTTCACGGTGTAGCGTGACCAAGTGTAGGAATTGTAAATGGGCTTCCCTCCATCC
CAAAAAGCATTTATTTTAAGAATGTCAAAAGGAATATCAAGC
>OS01T0212900-00 cdna chromosome:IRGSP-1.0:1:6182929:6183873:1 gene:OS01G0212900 gene_biotype:protein_coding transcript_biotype:protein_coding
TGGCTGAATGAGTTGCGACTCTCTTTCTGTTGACCGATAAAATTACACCAGCGAGAAAAC
GCTTTCTGTACGTACTACGAATGAGAAAGAGAAAGAAAAATCGAACTAGAATTAGAATGA
ACAATAGAGATCGTCGAGGTGAGATTTCTCACCCGCTCTCGCGTGAATTCGCGTGGGATC
AATTTGCGAGCAAACGTCACTCCACTGTGCCACGAGGCACGTGCCTGCGTCGTGGAGCTG
TCGGCCTCGCCGGCACCGGCACGTCGGCGCGGCACAGGGGGCACGTCGGCCGCAGGCGCA
GCCAGGCGTCGACGCAGCGGGCGTGGAAGGCGTGCGGGCAGCAGGGGAGCGCGCGCACCG
TCTCCCCTTCCTCCACGGCGCCCAGGCACACCGCGCACTCCGCCGCCGCCGCCGCCGCAC
TACCTCCGCGGCGGGGAGGGAGCACGAAGCAGGGCAGCCGCGCAATGGCGGCGGAGTCGA
GGCCGCCTCCCGACGACGAGCCGCCGATCCCGGCGCCGACCGCCGCCTGGAGCTCGCTCA
GGCTGTCGACCAGGTGGTTCGCGTAGAGCACCGCGGCGTACCGCAGGACGACGATGGCGA
GGGAGAACACCACGAGCTCCAGCGCCAGCCCGTCGTAGTACTGGCCGATCAGTGCGCTCA
CAACTTCAACGCCGTCCACGGCGCCCACCGTCGCCATTACGACAAACACGTCTCGCCCCG
GCACGCCACCGTGGTGTCTGCAGCTGGGGGGGAGAGAGAACCGAGAAACCGAGAGAGGCA
GTGAGCTACTGGGAGATTCTTGGAGCGCGCCTACCGGTGGTGAGATGAGAGACGAGAAAT
ATCAACGGTCGCCGCACACGAATTGGGCGGGCGCGCGCTGCTGTTTTTTTTGATACTTGG
CTCGCAGATCGGGCGGCGCCGCCGCAGCGGTTTCGGACTCTATCT
>OS03T0105401-00 cdna chromosome:IRGSP-1.0:3:324659:337243:1 gene:OS03G0105401 gene_biotype:protein_coding transcript_biotype:protein_coding
TTTCGCTTGCCTCGTCGCCTGCCTGGGAGCAGCCGCCGCCTGGCTACCATCGGAGCGGCG
CGTCTGCCAGCCCACCCGCCCTCACCGCCGCGTGGAAGCCTCGTGGTCGTCACTGCTGCC
GCGCACACGCTCTCGCGGCCGCTGTCAGCAAACCCTCGCCGCAGCCGCCTGCACCTCAAC
CTTTTTCCCCTCTACTCACAGCTCGCCAGCGTCCCTCCACTCACAGCTTGCCGGCGTGCG
CCGCCGCTCCCCTCGCTTCCTCCACCTTCGCACGCCGGCGCTGCTGCGCCGCCGCTCCCC
TCCATTCCTCCGCCTCCCCATGCCGGCGCTGCTGCGCCGTCGCTCCCCTCCCTCCCTCCG
CCTCCCCCATGACGACGGTGCCGCACCGCTGCTCCCATCCCTTCCTCCGATTCTGTCCAC
AGGTACCACTTAGCAGCAACCCCCTCTCATGCAGCAGACTCAAACCATAGGGTCTACATC
AAAGTTCAGTAGATTTTCTGATTTTTTATAGACGAGGCCAAGGGAAGCCGTGATGGGGGT
GGCAAGAAAATTATATCCCGTGATGGGGTAGTCGTATTTGATACTTGACCTGTTAAAATT
AACAGAGTCGATATGGCTACATGTTCAGATAATTCAGATTCTGTACATTTTGTGCCTAGT
GGTCCAAGGCGCTCACCAAGGGTCAAGAAATCCAACCAATGTAATGCTGAAGAGCAAAGG
AGGAAATGTGCCTCGAAACCTTGTACCAAGCTTAAATTCCTACCAGATAAATCAAATGCC
ATTTGTGGCAACAAGAAAAGGAAGAAGATGGAAACTGAAACGAAGGTTTCAGTGCACAAT
CAGAAGCAGGTCATTACCTTCAGCTGCTACTCGAGCCGCATGTGCAAAATAGCATCTCAA
CTTTCACCTGTTCAGACTCAGTTTGTGCATAATGCTTGTTTTGAGAATTTACTGTCAATG
CAAGTTTGTAGTATGTCCAAAAGCATGACACCGTGGCTTGTCAATACAATGAGAACCAGG
CCAACTATGTAGTGGTACCATCATTTTTTTTGTTTTTAACCATGTGAATATGTGAACAAA
TGTCACCATGTAATGGC
>OS03T0355800-01 cdna chromosome:IRGSP-1.0:3:13605600:13608086:-1 gene:OS03G0355800 gene_biotype:protein_coding transcript_biotype:protein_coding
ACGGGAGAGGGAAGAGACAGAAACCCCGAAACCCCCCAAAGGTTCCCACTTCCTCCCACC
CGCCCAAACCCATCCTCCGCCGCCAACGCGCCGAGAGCAAAAAAAGAGAAGCACCGGGAT
GCTGTACATCGTGGGGCTCGGCCTCGGCGACGAGCGCGACATCACCGTGCGGGGGCTCGA
CGCCGTCCGCCGCTGCGCCAAGGTCTACATGGAGGCCTACACCTCCCTCCTTTCCCTCGG
CCTCGACCCCTCCGCGCTCTCCAACCTCGAGAAGATGTATGGGAAGGAGATCACGGTGGC
GGACCGCGAGATGGTGGAGGAGCGCGCCGACCAGATGCTCCGCGAGGCCGCCGACGCGGA
CGTCGCCTTCCTCGTCGTCGGCGACCCCTTCGGCGCAACTACACACACTGATCTGGTGGT
TCGCGCCAAGAACATGGGGGTGGAAGTGAAGGTGATCCACAATGCGTCCGTCATGAATGC
AGTTGGAGTTTGCGGATTGCAACTTTACCGCTACGGGGAGACCATCTCTATACCTTTCTT
CACGGAGACATGGAGGCCGGACAGTTTCTATGAGAAGATTCAGAACAATCGACGGCTTGG
ACTGCACACACTTTGCTTACTAGATATTCGTGTTAAGGAACCAACGCTTGAGTCTTTATG
CAGGGGAAAGAAAGTGTATGAACCACCAAGGTTCATGTCTGTAAACACCGCAATAAGTCA
GCTTTTGGAGGTGGAGGAACTGCGTGGGGGATCTGCATATGGCGCAGATTCACTATGCAT
AGGTGTTGCTCGCCTTGGAAGTGATGATCAGAAGATCGTCGCTGGACCTATGAAGAAACT
ACTAGATGTCGATTTCGGCCCACCCCTTCACTGCCTTATCATAGTGGGAGAGACGCATCC
TGTGGAAGAAGAGATGATAGAATTCCACATGATCAAGTCATGATGAATGAAAGTGCTTTT
ATGGCCTTGTAGCTGGATACATGATCCCAGGCTTATAGCTCCCTTGAAACGATACTTCGA
TGCTTCCGCCCGCCGTGAAAGGTCCACCAGTAGTAGTTTACTGCTCCAATTGTTGCTCAT
TTTTAAGTTAAACTGGGATCAGCTGTTGTTCTTTTTTTGGCCTGATACCGAATACTCTCA
AACCAGTATTGAACCTTGTTTACATTGTGTGAGCTCATATTTGAATGTGTTCGTGC
>OS03T0822033-00 cdna chromosome:IRGSP-1.0:3:34508917:34510858:1 gene:OS03G0822033 gene_biotype:protein_coding transcript_biotype:protein_coding
CCCTCGAAGGTCTGGCCGAAGTGCCATCCGGCGGGTGCGGCGTTCCAGGATGTGGAGGTG
CGGCGGTCGCTGCCGGTGACGCGGAACGAGAGCGCCTGGCCGACGAGGACGGAGTTGGAC
TGCCAGTTCTGGCCCCAGTTCCGCGACATGGGCATCCACCCGGTGCTCGTCCCCTTCACG
CTCGCCCTCACGATGTCCCCGGCCCCGGCCACGTTCGTGATCAGCACCAGGTTGAAGTAC
CTGAACCCGTTTATCGTGAACCGAACCCCTCCCTTCTTCCTGCACGGCACCCTGCGGTAG
GAGACGGGGACGATGCCGGCGCGGTACTCGGCGATGTGGAGGAACATGGGCATGGCGAGG
TCGAAGTGGGGGCGAGGAGGGTTGCACCAGCCGCCGTTGTCGGAGGGGAGGGCGTAGTTG
GGCGGGCAGAAGTTGGTGGCGGTGATGAGGATGGAGGGGCTCCCCGGGTGGCACCACTCC
CACCCGGGCTGGTTCACGCACTTGATCTCGAAGCACGCGCCGCAGCTCTGCCCGGAGTTG
AACAGCGCCGTGCTCAGCGCCGCGTTGTTCACCCCG
>OS10T0126800-01 cdna chromosome:IRGSP-1.0:10:1700332:1702953:-1 gene:OS10G0126800 gene_biotype:protein_coding transcript_biotype:protein_coding
TTACAAGCACGTCGTCCTATACATACAAGCAAGCGTCTATCTACCGAAATGAACAGCCAG
GTGTCCAAAGCTGACGCCTCCCAATCTCGAATTCGAGCTTCCACGCACGCGCACTACCTG
TTCGACGAAACGCCTCTGCGACGTGCTCGGCTTCCAGCCCGCGCCATGGAGGCGCCGCCT
GTCAAGAGTGGGTGGCGGGTCATGGCCCCGGCGCACGCCGGCGGCAGGGAGGACCGGCTC
AGCGACCTCCCCGAGGGTGTCCTCCACCGCGTCATGTCGTTCCTGGACTCGCGCCAGGCC
GTGCGGACGTGCGTGCTGTCGCGGCGGTGGCGCGACGTCTGGCGCACCGTTCCCCGCGTC
CACGCCGATTTCTGCGACTTCACTCTGAACTGGACCAGCGACGACGACGAGGTGGACGAA
GCGGCCGTAGCGGAGGACGAGGTGGTGTTCAACAGGTTCGTCAACCGGCTGCTGGAGCTC
CGTGATCCCAATGCCTCGATTCGATCGTTCTTCCTCAGATTCTGCAGATCGGATGGAGGC
GATGATGGCTCAGCAGAAGGGAACAGATGGATCAGCTACGCTCTGCAGAAGAATGTCCGG
ATTCTGGAGGTTTCCGTGCTGTCCTACGCATTGGAGCTCGATCACTCGGTGTTTTCATCG
CGCTACCTGAGGACAATGGACTTCAGCAATGTCGTGATGAACCAAGGTTTCTTCAAGCAA
CTCGAGATGGGGTGTCCAGAATTGGAAGAGCTCTTCTTGGATGAATGTTTCATTGTGGAT
GATGAGATCTCCTCCCAGACACTGAAGGTTTTGACCCTCGATGCCACTCATTTCTGCTGT
GGCTTCAAGACTTCCATTTCAAGTCCGAGTATTACTTCTCTGGCCTTGCACTATCCTATG
AGTGGCAAACCTGTACTGAATGACATGGAAGCACTAGTGAGCACGTCGATGCTGCTTTGT
CATGTGAAAGACGACGATTTTGCTGCTAATGATCTCCGCGACTATCTCTGGAGCCTTTAT
AATGTTGAAATTTTGGATTTCAGTTATCACGGGAAGAAGCTGACAATGGAAAATAATTTG
CAATTGTGTCCGAAATTCATCAATCTTGTCAGTCTGACTCTCGGTCCATGGTGTCTGGAT
GCCAACTTCTATGGACTAATCGTCTTCCTTCAGAACTCACCAATATTGGAGAAGCTAACC
CTAGAACTCGCAATGTATCGTACAGGAAAATTACAAAGAATCATTGGCCAGATTGAAGAA
AGATCATTTACATGTGAGCACCTTACGAGTGTTGAAGTCATATGCTTGGAGGATGATCCC
CTGGTCAACGACGTGGTCAACTTCTTTGTGAATAGTGGAATGTCCTCTGTTCAGATTCAT
ATCAAACAATGGAGCCAGAGCGAGTATGAGTAACATCCACTTTTCCAGTCTGAGGACATA
TGAAACGTCAAAGGATCATACATTCGGTGGTCATTCCATCCAAAAAATCACTCTCTTTCA
GCTACATTCCTTGATTCTAGTAGGGTTTGAAAGCACATAGACTTCTTGGTCGGTGCTATG
ACGTGAGAACAAACAATCATAGTCCTATACTTGTATATATGTTGCTTCTGTTTAAATACT
CCATTTGGCCTATGTTCTGCTG
>OS05T0466200-01 cdna chromosome:IRGSP-1.0:5:22878707:22881780:-1 gene:OS05G0466200 gene_biotype:protein_coding transcript_biotype:protein_coding
GGCCGCCTCGCCGTCTCGCCACCACCGCAACCCTCGCCTCGTGCCGTACGGGCGCGCCGC
GGGAGCCACCACCCCACGTCCGTCGCGTCGCGTCGCGCGGCACGCCTCGCCGAGAGAGCG
GGTGGTGGTGGTAGTAGTAGTAGCAGTAGAAGGAGGGGGGGTCGGGCGGTCGCGGCGCGG
CGCGGCGTGACCCCGGCCGGCTATGCTTCAGCGCGCGGCGAGCAACGCCTACTCCTGGTG
GTGGGCGTCGCACATCCGCACCACCCAGTCCAAGTGGCTCGACACCACCCTCCACGAGAT
GGAGGACAGGGTGAAGGCCATGCTCAACCTCATCGGAGCGGACGGCGACTCGTTCGGCAA
GAAGGCGGAGCTCTACTTCAAGAGCCGGCCCGAGCTCATCAACCACGTCGAGGAGATGTT
CAGGTCCTACCAGGCGCTGGCTGACCGCTATGACCGGATATCCAGCGAGCTGCACAAGGC
CAACCACACCATTGCCACAGCGTTCCCGGACCAGATCCAATTCTCCATGCAAGATGCCGA
TGGGGAAGGATTCCAGAAGGCGATATCCGGGATCGATCTCAGCAACTTCAAATTTCCTGC
GCTGGAAGGTTTGCCAATGGGGTCACGCGGCGCTAGCCGGGGAACCAGCCCGGTCCCGAA
GAGGACCCAGATGCACCGGAGGATCACCTCCCACATGAACAAGGAAAATGCACAGGAGGA
GATCGACAAGCTGCAAAAGCAAATCCTGGTGCTGCAGACTGAGAAGGAGTTCTTGAAGAC
CTCTTATGACAGCGCGCTGGGCAGGTATCTGGACATTGAGAAGCAGGTGGTGGAGTTGCA
GGATGAAGTTTGCAGCTTGCAGGATGCTTTTAGCACTGGCGCGGCCATTGAAGACAATGA
AGCCCGGGCATTGATGGCTGCACGAGCCATTGTGTCTTGCGAGGATACATTGGTTAATTT
ACAGGACCAGCAACGTAGATCATCTGAAGAGGCAAGAACTGAGTTTAAACGATTCATTGA
AGCAAAGAAGAAGCTTGATACCTTCAAAGCTGAGTGTGGGCAGCCTCATACGCAAAATGA
TGAACCTGATAACAGTGACAAAGAATACATCCATGCAATGCCATCTGGGGATGTTGATGA
TTCTGTTCAGAATGAGATCAGGTTTGACCTGCAGGAAGTATGCCAAAAGGTCAAAGAACT
AATTGAATTGCACCCAGGGGTATCGGTCACTGATTTAGCAGATAAGGTTGACCGACTTGT
GGAGAAGGTAATCGACCTAGAGCTTGCTACCACTTCACAGAATGCTCAGATCAATAGAAT
GAAGACTGAGATAGACGACCTTCACAAGTGCCTGCAAGCCTTGGAGGAAGAGAAGTCGGC
TTTGGTTGCTGATTCCAGTAAGCTGGTAGACAGATTGAAGCAAGTTGAAGAGGTTTTGCA
AGCAGTCCAACATCTTGGAAACTCCATACAAAATGGGACACAGAATATTCATAAAGAAAT
GAATGCAGCCTGCAGTGAACTTGCTGAATTTGTAGAAAAATTACATGAACCTGAGCCCCA
AAACAGTGGTTTCATGAATTCATCCCAAGAGTCAAGTTGTCAAGAAGAAGATTCAGAGGT
AACAAGTCAGTATGCCAAGAAACAAACATCCGACTCAATAGATGGTTCAAAGAATGAAGT
GGAGAAACAAGATAAAGGCTCCGAGGGTCCTTTGGTGCAGCAACATCCTGACACAAATGG
ATCTGATGGTGAGGACAAGATTTTATTAGAGGGGTATGCATCTGTCCTTCAGAGCTACAA
GGGTACAGAGCAAAAGCTGTCAGAAATTGAGAAGACAAATCAAGAGTACCATTCAAGGTC
AATGTCAGAGCTGAAGGATCTGAAGAGTGCCAATGCAATGAAAGATGAGGAGATTCACTC
TCTTCGGCGCATGCTAAGTTCTTTGCAGAGAAAGATGAATGCCCCTGCTCCTGAGAATGT
GGACAAGTCTGAAGAAACTTCCAAAATAAGCACCACTCCTGTCACCGAAGACAAAGAGAT
TGCAGAAATAGAGGAGTACATGAAGCAATGCCAAGTTGAAGAGCAACTTGCTTCGTCAAT
TTCCGAGGAAAAATTTAGAGCAGAGATTGACAGGGTGTTGGAGAATAACTTGGGGTTTTG
GTTGAGGTTTAGCACATCATATCATCAAATACGGAATTTCCAAACATCATTTGACAAGCT
AAAAACTGAGATGGATAAATTGATTGATGCACAGGCACAGTGTGGTGCAGATGGAGTTCC
TATCAGTTATCAGGTAGCAAAGCTGGAGTCAGCTGTTCTAGAAAAAAAATTCCGGGATTT
GAACACAGATCTTCAAGTTTGGATAGAAAAAAATGTGCTATTAAAAGGAGAACTAGAGAA
CAGGTTCTCATCACTCTGTGGCATACAAGAGGAGATATCAAAGATCGCAACTCTGGATAA
AAGCGATGAAGTTCACTTCACCCCTTTCCAAGCTGCAAAACTCCAAGGAGAGGTGCTTAA
TATGAAACAAGAGAATAACAAAGTCGCTAAAGAGCTAGAAGCTGGGCTGGACCATGTAAG
AGGTCTCCAAGTGGAGGTTGGCAGGGTGCTCTTGAAGCTCCGAGAAAATCTTGAATTATC
TATAGCAAGAAGCAACCGAGCTCAGCAAAACTTCCGTAACCTGTCAACGAAAGCTGGAGT
TCCCCTTAGAACTTTCCTGTTCGGCACGAAGCCAAAGAAACCATCACTCTTTTCATGCAT
GGGTCCTGGGGTGCATAAGCATCACAGTGGCTCAAGGGCTGGTCGTAGATGAGAATGGTT
GGATCATCAACTTTCTTTTGTCAATTAATACAGAACAGAGCTCAGTGTACCTGTCAATTG
ATTTGTGGTATATGCAGTTTCTCATAGACCTTAAATGTAAAGAACCCTGCATCTCTTAAT
ATAAATTTGGTTC
>OS03T0342900-04 cdna chromosome:IRGSP-1.0:3:12766488:12768874:-1 gene:OS03G0342900 gene_biotype:protein_coding transcript_biotype:protein_coding
TCCCCAGATCCGAAGCGAGAAGCCTCTTTTGGATCTATCCATTCGGGTCACCGTGGCAGT
TCGGTAATTTTGGCGGAGAGGAGGAGGAGGACGACGACGACGACGACGTGATGGGTCTCC
TCGACAAGCTGTGGGACGACACCGTCGCGGGGCCCCGCCCCGACACCGGCCTCGGCCGCC
TCCGCAAGCACGCCGCCGCCCGCCCCGCCGCCGTCAAGATCAACGGTCCGACGACGCCGG
CCGGGGCGGAGGAGGCGCCGGTGAAGGTGACGCGCAGCATCATGATCAAGCGCCCCGCGG
GGTACCCGGCGTCGCCGAGGAGCGCGGCCAGCACGCCGCCGGCCTCCCCCGCCGGATCCA
CCCCTCCCATCTCGCCGTTCGCCGGCGCCGGTGGTCGCTTCAGAAGGAAATCATCGTCCG
ACGCATATGAGAGGGCAACACCTGGGACAACCAGTCACCCTCCTCCCTTTGAAGTGTGAG
CCCCCAGCGTGCTCACGCTCGTTTTTGCTCCTAGGCCAGCGTCTACTGCACACACAAGGC
AGAGGAGGAGGAGAGACATATCAGAGACCGAAGCGGATGGAAGTCGAGTGTTGTCTACCT
ATCTTACCTCTACTACTGTGATATAACGTAGATGCTACTAGTAATTAAGTACGCCTGCTG
CTGCTCGCCGTCTACTATGTTGAGTCGTGTATGGTTTGTGTAGTAAGGTTGTCGTCTGCT
GTGTCATATATGTACATATGTTTGCTCTGGGCTGCGATGGAGCTTGCTGCAGTCTGCAGC
CAAGCCCGCAGTTCATCGCTGCGTCGTGTTTTCGCGTCCTTTTAAGCCCTCTGCAACTAT
GTCAAATGGATGGGCATGTGGAGGATGGTGGAATGAGCTTTCAGGCTGTGATGCTAAAGA
TGGAAGCACTGATGGCTGGTGTGTGATTTTGCTTGATGTATTATCTGAATTCTCAAGTAG
TAGATGCTTTGCTTGAACCTTGTATATTTGCAATGCTCGAGGCTTCTTGGCTAGAAGATG
TTTTGCTTGAACCCTGTATATTTGGAATGTTCCAAT
>OS03T0619850-00 cdna chromosome:IRGSP-1.0:3:23508909:23510727:1 gene:OS03G0619850 gene_biotype:protein_coding transcript_biotype:protein_coding
ATGGCTGGAGGTGGTTCTCGTATGAAGAAGTCTTGTGCTTGTTGCAAGAGATACCTGGAA
CATTTGGGTGGAAAAATGAGTTGCTTCCTCATTAGAATGACTACTGATTCTATGCATAGC
ATGATAATTCCAGATAGGTTTGTGAACCATTTTGGAGGAAAGATCCCAGGAACCATAAAA
TTGGAATCTCCTAATGGTATTCTGTATGTTGTTGAAGTCACTGAGTGCATGAATAAGACG
GTCCTACAATGTGGTTGGGAGGCATTTGTTGATGCCCATCACATAAAAGTGGGTGACTCT
TTGTTGTTCCGACACATTGAGAATTCCTGTTTTGAGGTTATGATCCTAGATTCTGATGGC
TCAGAAAATGTTTCCCTGAAAAGCAACAGGAATGGAGTTTCTGATGAATCTCAGGAGAGT
GAGGATTCTGAAGGCCCTGCTGGCCCTCCCTACATTCTATCATGGAAGAGCAAGAGTCGT
CTATCTTCATTGCAAAAGAAGATAATCAAAGAGAAAGTACGATCCATCCAATCCGAAGTT
CCCATTTATGTAGCAATCATGAACAAGAGCAATATTGGGTTAACTAGTTCCCCTTGCCAG
CTAGAATTAGGTGCAAGATATGCAGCTGCTGTGCATCTTCCAGACAGGAGGCAAGCCGTG
GTGCTCCAGCGGGGGGCAGCGATGGGACACCGTGATGCAGACCAAGAGCGGCAGATGCAC
CACCAGGCGGTTCCTGATCAATGGCTGGAGCAGGTTCGT
>OS12T0561900-01 cdna chromosome:IRGSP-1.0:12:23015929:23017657:-1 gene:OS12G0561900 gene_biotype:protein_coding transcript_biotype:protein_coding
ATGGACGCAGATGGGTCGCCGCCGCTGCGGGTTGTGATCTTCCCGTGGCTGGCGTTCGGG
CACCTGCTCCCGTACATGGAGCTCGCGGAGCGCATGGCGTCGAGGGGCCACCACGTGTCC
TTCGTCTCCACGCCGCGGAACATCGCGCGCCTCCCGGCGCCGGTGGCGTCGGCGGTGGAG
CTCGTGGCGCTGCCGCTCCCGCGGGTGGACGGCCTCGCCGACGGCGCCGAGTCCACCAAC
GACGTCCCCGACGACGAGCAGGGGCTCCTCATGGAGGCCTTCGACGGCCTCGCCGCTCCT
TTCGCCGACTTCCTGGCCGCCGCGTGCGCCGACGACGGCGGCGGCGGAAGGAGGAGGAGG
CCCGACTGGGTCATCGCCGACTCGTTCCACCACTGGGCCGCCCCCGCCGCCGCCCGGCAC
GGGGTGCCATGCGTGGCCCTCCTCCCGAGCGCCGCCGTCATGGCTGCGTGGGTCGTCCCG
CCGCCGGCGACGTCGTCGCCGTCACCGGCGGCGGCTATGCCCAGCTACGAGTGGGAGAAG
CTCAAGGCAAGCTTCCTCGCCGCCACCAGCCATGGCGCGTCGTCGTCGGCGTCGGGCGGC
ATGTCGCGGGCGACGCGCTGCTCCCTGACGCTCGAGAGGTGCACGCTGGCGGCCATGCGG
AGCTGCGTCGAGTGGGAGCCCGAGCCGTTCCGGGCGGTGGCCGCGGGGCTCGGCAAGCCG
CTCGTCCCCCTCGGCCTCCTCCCGCCATCGCCCGCCGGATCCCGCCGCCGCCGCGCCGTC
GCCGGAGAAGAAGACGACGACTCCACCAACCCCCTCCTCCGCTGGCTGGACGCCCAGCCG
CCCAGCTCGGTGCTGTACGTCGCGCTGGGGAGCGAGGTGCCACTGCGCGTCGACCAGGTG
CACGAGCTCGCCCTCGGCCTGGAGCTCGCCGGCGCGCGCTTCCTCTGGGCTCTCAGAAAG
CCCCGCTCCTCCTCCGCCGCCTCCGCCGCCGCCGCCGCCGCCGCCGCCATCCTCCCTCCC
GGCTTCCAGGAACGCACGGCGAGCCGCGGCGTGGTCACCATGGGCTGGGCGCCGCAGATC
GCCATACTGGAGCACGCCGCCGTGGGCGCGTTCCTGACGCACTGCGGCCGGAACTCGCTG
GTGGAGGGGATCTCCGCCGGGAACCCCCTCGTCATGCTCCCCATCGCCGGCGACCAGGGC
CCCAACGCGCGCCTCATGGAGGCGAGGAAGGTGGGGCTGCAGGTGGCGAGGGATGGCGCA
GACGGCTCCTTCGACCGCCACGGCGTCGCCGCCGCGGTCCGGGCCGCCATTGTAGACGAA
GAAACAAGGAAGGTGTTCGTCGCCAACGCCCTCAAGCTGCGAGAGGTGGTCGCCGACGAG
GAGCTCCATGAGAGGTACATCGACGAGTTCATACACCAGCTTAGGTTAAGCTCTCCTACG
TACCTCGCCAGCTCATGAATGAACCCCGTCTTGGGCCCATGGATTGTAATCCCTACAAAT
AATAATGTCCTTCCTCCGTTTCAGAATATAAGTCATTTTAGTATTTTCCACATATATATT
GATGTTAATAAATCTAGATAGATATATATATGTCTAGATTCATTAACATCAATATAAATA
TGAGAAATATTAAAATGACTTACATTGTGAAACAGAGGGAGTACGTACGTACGTGTGTAT
GTGTGTCTGTCTGTCATTTTGGATCATGCCATTGCAAATTTATTGTATT
>OS01T0887700-01 cdna chromosome:IRGSP-1.0:1:38566148:38570861:-1 gene:OS01G0887700 gene_biotype:protein_coding transcript_biotype:protein_coding description:PHD finger protein ALFIN-LIKE 6 [Source:Uniprot/SWISSPROT;Acc:Q7F2Z1]
GACCGGGTTCACAACCTCGCGTAAACACCCACGAAATTCTCCGCAAAAGATAAAAATAAA
ATAAAATAAAACCCACCCCCCTTCTCCTCTCCTCCATCTCCTCGCTTCGTCCCGTTCACA
CCACCACCGTCTCGTCGCCTCGTCGGCGGCGTCTCCTCCGCGCGAGGGTCCCCCCCCAAA
CCCTAGCCGCCGCCATTGCCACGCGCGCGCCCCCCACCCCACGAATGGAAGGAGGCGGAG
GCGGAGGCGGAGGCGGTGGCGGAGGTGGAGGTGGAGGAGGCGGAGGCGGGGCACCGTACG
CCACGCGCACGGCGGAGGAGGTCTTCCGCGACCTCCGGGGCCGCCGCGCCGGCATGATCA
AGGCCCTCACCACCGATGTGGAGAAGTTTTACAAGCTCTGCGACCCTGAAAAGGAGAACT
TGTGCCTTTATGGATATCCTAATGAAACATGGGAGGTGACCTTGCCAGCTGAGGAAGTGC
CCCCAGAGATCCCTGAACCAGCATTGGGAATCAACTTCGCTAGGGATGGCATGAATGAGA
AAGACTGGTTGGCGTTAGTCGCAGTTCACAGTGATTCCTGGTTACTGTCTGTTGCATTCT
ACTTTGGAGCCCGATTTGGTTTTGACAGAGAAGCAAGGAGGCGACTCTTTAATATGATAA
ACAATTTGCCAACAATATTTGAGGTAGTGACAGGAGCCGCTAAGAAGCAGGCGAAAGAAA
AGACTCCCAACAGTAGTAGCAAGAGCAACAAGCCTAGTTCGAAAGTGCAGTCAAAAGCTG
AGTCTCGTTCGAAATCTAAGCTGTCAGCCCCCAAGGATGAAGAGGGAAGTGGTGATGATG
AGGGAGAGGAAGAGGAGGATGACCATGACAACACTTTGTGTGGGACCTGTGGAACCAACG
ATGGCAAGGACGAGTTCTGGATCTGTTGCGATAACTGCGAGAAGTGGTATCATGGGAAGT
GCGTCAAGATCACACCCGCTCGTGCCGAGCATATCAAGCAGTACAAGTGCCCGGACTGCA
CCAACAAGAGGGCCCGGGCATGAGTAACAAGAAGCTGTGTCGAACTGTGTTAGAGTGGAG
TTGTCAATCTCCGGATGTCATGATCTCTTAGATATTATCTTGCCCTAGCTTTTCTAGTTT
GTAAGCTTGTCTCTAATTTAATTTTAAACTGTAACTGTTGATTAACCTACCTGTGTTTAA
AGCTTCATCTTTCCTGTGTTAATTCTAGCATTCATAGTGTGTAAACTTGCACATCTTGTG
TCAACTGAAGCCTGAAGGTACGGCGGCTCCCCTGACC
>OS02T0672400-01 cdna chromosome:IRGSP-1.0:2:27352171:27357013:-1 gene:OS02G0672400 gene_biotype:protein_coding transcript_biotype:protein_coding
GGACCTCGGCGCCGCCCAAAGTGCGACCGAAGAGAGAGAGAGAAATCCTCGGCGCTTCTC
CATGGCGGCGGCGGCGGAGGAACCGGAGCCGAAGCCCGAAATCGAAACCCCACCGCCGGC
CCGCGAGCCTCCAACTGAGCCACCAGCCGCCGCCCCCGCCCCCGCCGCCGCAGCCAGCGA
CCGACCGCTGCAGCCATGGGAGCAGCACGCGGCGGTGATAAACCTCCCGCGCTACGACTA
CCGCGCGTCGGGCTCCCTCCTCCTCCGCTCCCACTCCGGCTTCCTCATCACCTGCCCCAT
CAAACGTGAGAAAAGCGCAACAAAGGAAGCCATTTCCATTCTTGAAAATTCCATTGGTCA
TGCAAACAGCTATAGTTCTGAAAAGTCAGAACCAAGTGATACGGAAGTTTCAGCAAAGAA
AAGGAAAATATGTTCCGAGACACCAGATATTGAAAATTCAGGAGATGCAGTAACATATGA
GAAGGGTGATGCTTCAGAAACAACTGGCAGTGTAGAAAAAGACTCAGTTTCACCTCACTC
CAAAACAAGTAAAAATGTTGACGACACTTCAAATCTCTCACTGGTTAAACTGTCAAGAAG
TGGCTTGCTTTTCTTTTCGTTTCCTAGCGGAGGCCTTCGTGTTGTTCAAATGCTTACACA
AATGTTTCATTCACTGCATTCTGGCAAGCTTAAATCTCCACAATGGTGTCATCGCATATT
TCCTATTCAGGAAACATGTGTTCTGTCAGAAGCAGAACTACATACTACTGTGTCAAAGTT
ATTTCTTGACTTTGTAAAGAGTAAGGAAGACCAAGATGAGCCTATCAAGTTCGCAGTTGG
GTATAATAGAAGAGGCATTGATGAAACAGAGATGAAAGGGCAGAAGAATGGCAATGAAGG
TTCAAAACAACAAACTTTAATGGACAGGGACCAATGCTTCAAGGTCGTTGCTGGTGCCGT
CAAATCAGTTGCTGAGAACTCAATTGTGGATCTCAGATCTCCTGAGGTGGCAGTACTAGT
GGAGATGCTCCCTATTTCTGGGGTATCCCTGGGATCTTCAGTGGCTGGGGTGTCCGTTCT
CCCGTCTGAACTCATCTCGACTAAGCCTCGTCTCTGTGTCAAGGCTTTGGTGCCTGATGC
AAAAGCGGCAAAGAAGAAGTGATGCCTCCTTGGTTGATATCAATCAGATGGCACCGTGAT
GGGCATAATACAGATGATACAATTTGATCAGTCTGCTCATTTCAAGTTTACAACTCTGCG
GCAGCTTGAATCTTCTATGGTCGAGATGGTTTAACAAACATCAAACCCTTCCATGGTTGC
GTGCTGTTCTACGCATCATATCATCTGTAGTCCCCACCAACTGCTGTTTGGCTGGTTTTG
GGTAGGTCAGTGTATAAGTTGCAGCCCTGCAGAGTTCGTTCATGCAGCTCTTGGAGGGTA
CTTCTTGTCGTTATTTTTGCATGTTGCGATGTCAAAACCATGAGGTCGCTGGCTATTATG
GTGTTCTACTGTTTTCTGAACTTTATCTATTATGGCCAGTTCAGAC
>OS01T0522100-01 cdna chromosome:IRGSP-1.0:1:18626121:18627135:1 gene:OS01G0522100 gene_biotype:protein_coding transcript_biotype:protein_coding
TAGGTAGGAGTAGATCGATCGAGCCAGTCGCCCAGTGCTGCTCCTGCAGCGATGGCGGAG
GCAGCCGGGACGAGGGCTTCACAGCAGCAGGAGGAAGCAGCTGGGATTGAGAACGGAGGA
GGCAAGGACCAGCTGCCAGAAGATACAAGTAAGTTAAACATAACAGTCCTCTGGCTTGCA
ATCTACTTTAGGTTGATGGACGGCTTCGGGAAGCTGGCACTTGCCTGGGCCACCGTTGTG
CTGCTAGGTGGATTCTCCACCCTGATAAAGCCCAAGGACTTTTGGTTCGTCACCATCATC
GTGGTCATGCAAATAACAAGGTGCGTATCAATACGACATCCCTATATATATAAAGTAGAA
GTTAACTAAACTGCTAATTAGTTTCCGTTTCCACCATCAATTGATACATAGGAAAAGTGC
TGGCTTGTTCTTGGGCACTCGATCACAAGAGAAAAATTGGGCGTCCCATGGCTACAGGCA
GTGCCCCTCTTTCACTGTGAATAGCCTGCACACGCCAGCCCCTCTCTCTCTCCTATGCAT
GCATGCATGTGTGTGTATCGCTCTAACGAGTTTCAAATATTTTCCCTTAAATTAGTTATT
ATCTCACATATGATCCAATTACACCCATATTTATTAAATTACTAGAAAAAATATCCATGC
GTTGCAACGGGAAAATACCTTAAATCACTTAGATCCGTACTTTCCTTTCTCAAAACTTCG
GCAAACTCAATTTGAAAATTTGAAAGCGAATTCAACTTTCCCTTTTGAATTACTTTCTTC
TTTTACTAGTCTCCCCTTGTTTAAAATTCGTTTAAATTCTCGTATATCAAAATTCACTAA
AGATACAAAAGTCCATATAATCACACGTTGTGACCGATGATGGATGAAAAACGGAAGCCC
ATTAAGATTTTTCTACAAAGTAGGTGGTGAAGATATTCCAGGAGAAAAACAAGATAAAAA
GAGGAGAAAAGAGAGGAGATTGAAAGGAGAGGGAGATAATCAAGATTATCGGCAC
>OS01T0270300-01 cdna chromosome:IRGSP-1.0:1:9339815:9342225:1 gene:OS01G0270300 gene_biotype:protein_coding transcript_biotype:protein_coding
AGTCCGGCCTACAGCTTCCAGCCGAACCCATAAACAAAGCACGCAACTTGGGAGCGAGCG
AGGGGCCGCACAGCTAGCCATCGATCGAGTAGCCAGGCCACCACATCGCCGTCCTCGCTA
GCTGGCTGTGTCAACTGCAGCGACGACGAAACGAACGATCGATCTCGCCGGCTGGCTGGC
TAGCTGCTCCTCCTATAAATCCCCGGCTCCCAGCCGTCCCCCTCCGATACCGTCATCTCA
CCACACAAACGCAGGCACACAAACACAGAGAGCAGCCCAAACCGACCAAAATCACTGCAG
AGTTCAGGCACTTCTTCAGATAGTTCTCCCCCTCTGTTTCTTTCTCTCTTTATTTCTTTC
TCGAGTTCAGTTTGAGAGATGGATTTGGCGTGGTGGTTCGCGGTGGCCGTGGTGGTGTGC
GGCCTTGTGGGGGGCGGCAGCGCCGGGCTGCTGGAGACCAACCCGGGTTTGGCGTACAAC
TTCTACCAGAAGTCGTGCCCCAACGTGGACTCCATCGTCCGCAGCGTCACCTGGGCGCAG
GTCGCCGCCAACCCGGCGCTCCCCGGCCGCCTCCTCCGCCTCCACTTCCATGACTGCTTC
GTCCAGGGGTGCGACGCGTCGATCTTGCTGGACAACGCCGGGAGCGAGAAGACGGCGGGG
CCGAACCTATCGGTGGGGGGATACGAGGTGATCGACGCCATCAAGACGCAGCTGGAGCAG
GCGTGCCCCGGGGTGGTGTCGTGCGCGGACATCGTGGCGCTCGCCGCGCGCGACGCCGTG
TCGTACCAGTTCAAGGCGTCGCTGTGGCAGGTGGAGACCGGGAGGCGCGACGGGCCCGTG
TCTCTGGCGTCCAACACCGGCGCGCTGCCGTCGCCGTTCGCCGGGTTCAGCACGCTCCTC
CAGAGCTTCGCCAACCGCGGGCTCAACCTGACCGACCTCGTCGCGCTCTCCGGCGCGCAC
ACCATCGGCAAGGCCAGCTGCTCCAGCGTCACGCCGCGGCTGTACCAGGGGAACACCACC
TCCCTCGACCCGCTGCTCGACTCCGCCTACGCCAAGGCGCTCATGTCGTCGTGCCCCAAC
CCGTCGCCGTCGTCGTCCACCATCGACCTCGACGTCGCCACGCCGCTCAAGTTCGACAGC
GGTTACTACGCCAACCTGCAGAAGAAGCAGGGCGCGCTGGCGTCCGACGCCGCGCTCACC
CAGAACGCCGCCGCGGCGCAGATGGTGGCAGACCTCACCAACCCGATCAAGTTCTACGCC
GCGTTCTCCATGTCCATGAAGAAGATGGGACGCATCGACGTGCTCACCGGCAGCAAAGGG
AATATCAGGAAGCAGTGCCGCTCCGCCTCCTGAATCCTGACGATCACCATACAAACATAT
TTTCTTCTTGGTTTCTTGAATTTTTTTTTCTTCTTCTCCTCTCTCGTTTCATCGGCGCTG
ATCAAAATATATTGTGCGCCATGATGATTAATTAAGGTCCCAAGATCTGTATTAATTTGT
TAAGTGCTCGATTCGATCGTTCAAGGTGTGACATTTTGTTCATCTTGGCCTTCGTCGCGC
GATCTAATCGAAGAATGAAAGAATGCAGCTCGTTCTTTCC
>OS06T0642300-00 cdna chromosome:IRGSP-1.0:6:26145806:26146729:1 gene:OS06G0642300 gene_biotype:protein_coding transcript_biotype:protein_coding
ATGGCGGCGGAGCTCGTTCACCTCCTCCGCTATCTGTTCTCGGTACCCATGCTGTTCTTC
ATCGTCCCCCTCCTCTTCCTCGTCTGTTCGCCGCGGCGCCGCCGTGGCCGCGGCAGCTGC
AGGCTCCCGCCGTCGCCGTGGGCGCTCCCGGTGGTCGGTCACCTCCACCACCTGGCGGGC
GCGCTCCAGCACCGCGCCATGCGCGACATCGCGCGGCGCCACGGCCCGCTCGTGCTGCTC
CGGCTCGGCAGGCTCCCCGTCGTCGTCGCCTCCTCCGCGGACGCCGCGCGCGAGGTCATG
AGGACGAGCGACGTCGCCTTCGCGGCGCGCCCCGTCAACCGGATGATCCGGGTGGTCTTC
CCGGAGGGATCCGAGGGGGTCATCTTCGCGCCCTACGGCGAGACGTGGAGGCAGCTCCGC
AAGATCTGCACCGCCGAGCTTCTCAGCGCCAGGCGCGTCCATTCCTTCCGGTCCGTCCGC
GAGGAGGAGGCTGGCCGGATGCTCCGGGCGGTGGCGTCGGCGGCGGCGCAGACGACGGTG
AACCTCAGCGAGCTGATGTCGGCCTACGCCGCCGACTCGTCGGCGCGCGCCATGATCGGG
CGGCGGCTCAAGGACAGGGACACGTTCTTGGCGATGGTGGAGCGCGGGATCAAGCTGTTC
GGCGAGCAGAGCTTGCCGAACCTGTACCCGTCATCGCGCCTCGCCGTGCTCCTCAGCACA
ATGCCTCGCCGGATGAAACGGCACCGCGAGAGAATGACGGCCTACCTGGACGCCATCATC
GAGGAGCACCAAGAGAGCAGAGCGTCCCGGGAAGACGACGAGGACTTGCTCGACGTGCTT
CTCAGGATCCAGAGAGAAGGTGACCTGGAGGTATCCAGAGAAAGCATCAGATCAACGATC
GGAGTAAGTACCCTGAATCCATAA
>OS07T0596000-01 cdna chromosome:IRGSP-1.0:7:24252923:24257885:-1 gene:OS07G0596000 gene_biotype:protein_coding transcript_biotype:protein_coding
TCTTCTCTTCTTCCTTCCCTTTTTTTTTTCTCTTCCCCTCCTCTCGTAGCCCACGACGGA
TGCGGTTGCGGGTAGCAGGGGATGGAGGGCAGATGAAACCCGCGAGTTCTTGATTCTTGG
GAGAATCACCCCGTGCTCCTCCTCGCATTGATCGCGAGAAAAGTTGTTCTTTTCTTGGTT
TCTTCGTTCTGTTTGGGATTGTGGGGGTTTGGTTCTTGGCGACGCGTCGCCATGAGGCGG
CATGGGTGGCAGCTTCCCTATCACCCTCTCCAGGTGGTGGCCGTGTCCGTGTTCTTGGCG
CTGGCGTTCGCGTTCTACGTGTTCTTCGCCCCGTTCGTCGGGAAGAAGGTGTTCCAGGAC
GTGGCCGTGGGGCTCTACACGCCTCTGGTTTCATTTGTCTTCTTCATGTACATCTGGTGT
GCTGCAACAGACCCAGCTGACCCAGGTGTCTTGAAATCAAAGAAGTACCTAAGATTGTAT
GGAAGCGGCAAACACAAGCATCCGAAGGAATTCAGACATGGCATTTCAGATTCAGGGTTG
CAAGTAGAGGGAACTGGAGAAAAGCAAGAACATGAGTTTGCAGCTGCTAGTGAAAAGTCA
ACAACTCGCTACAAAGACAATAACCCATCTTGCTGCAGTTCAACTTCCTCTGTTTTTCTC
ATTATTTTCTACCCTCTCTATCTTGTTTTTTCCTGCTGCCAACCACGGGAATGGTCTGAG
CAGCAAGCCAGTGAGGAAGGAATGTTTTTCTGCAGCCTCTGTGAAGTTGAGGTATTGAAG
TACAGTAAGCACTGCAGAGTTTGTGACAAATGTGTTGATGGTTTTGATCATCACTGCAGG
TGGCTCAACAATTGCATTGGAAAAAGAAACTATATGAGGTTTTTTATTCTGATGACTTCT
TCCCTATTCTTGGTCTACATGATTTGTGCACTTTGGGCCAGCTTATCCTACAATCAGCAG
TTGGAGTATTGGTGCTAGTGTTCTGCTTTGTTGAGCGAAAGGAATTCTCCATTCAAATTG
TGTCAAAGCTTGGAAGCAGCTTCTCTGTGGTGCCTTATGTTATTGTGGTGGCATCTTGTA
CCATTCTAGCCATAGTTGCTTTGCTGCCAATTGCGCAACTTCTCTTTTTTCACATTCTTC
TAATCAAGAAGGGAATTAGTACATATGACTACATCATCGCCATAAGAGAGCAAGAACAAG
AAGAGGTTGGTGGGCAGCAGAGTCCACAGATGTCTCGTGTAAGCTCCTACACTGGACTTA
GCAGTACAAGTTCCTTTGGTGGACGACGTCGTGGTTCATGGTGTACTCCTCCAAGATTAT
TTCTTGAAGATCAGTTCGATGTTATTCCGTCAGAGGCTGGTTCATCGCATAATTCTACTT
CCAAGAGGAAAGAAGATGAAGTAAGGAGGAAGAAGGGTTCAGGTGGTATAAAAATTAGCC
CATGGGCACTCGCTCGTCTTAACGCGGAGGAAGTTTCAAGAGTTGCTGCAGAGGCACGAA
AGAAGTCCAAAGTTCTACTGCCCATCAGAAAAGATGAGTATGCAGTTGGCCATGAAACGG
ACAGTAGCTATGGAGGCACAAGCAGCAGTAGGATTGATCTAGGCCCTGATAACAAGAGGA
GAACAAGCAGAAGAGCAAGACCTCACAATGATTTCTCTCTTAAACCTGTTGCCAAGATTT
CCGCAGATGCTCTTGATAGTCATGGCAGTGAGTTGGTTCCTGAAACATTATCCAGTTTAG
CACCATTGCAGCTTGAGGCGCGAAGCGCTTTTCATCCAAGTAGAGCTGCATCCTCTGCTA
ATGGTGGTGGTTCATCACCAGACAGCAGCTTGGACTCCCCTGATCTTCATCTGTACCGAG
TCTCGGCTGTCTCCTCATCTGCAGCTGAAGACCTGCAGCTGACAACTCTTACAGCCCCAG
GAAGCACTCCACAGCAAGGGATTGAGCTGTCAAGATCCACCAGCGACGGGTATGAAGCAT
CAGGAGGCGAAGACAGTGATCGCATCCCATCGCGGATAGTTCATCGATCTTCGAACTGGG
CAAGCATCATCCTCAGTTCTGATCAAAGTGTGGCTTCATCTGGCATCCTCGTGCCGAAGA
ACAGGTTGTCTTGACTCCAAATCAATTCCATCCTCAGCTTCTTTCAGATGAATGAAAAAT
TGTAAATGGTCCGTGTAGATTGTCTCGTTTTCCATCGGTTTCTGGTCCTCCATAGTTTCA
AATCTTGTCTCAGAGATGGTTGGATGCTGCGTGAATTCTGAATTGGTTGGATGTTTTTGG
TGAACTCTGAATTGTTAGGTAGGGAAAGAGAGTTGATTCATTCGTGGTGCATCCAAAATG
GTTGTAATTTTGCTCTCAGATGACAATGGAATCAATCAGAGGTTGATATATCTTCAGCCT
CCTGGGTTAATGCC
>OS03T0669000-01 cdna chromosome:IRGSP-1.0:3:26380709:26385454:-1 gene:OS03G0669000 gene_biotype:protein_coding transcript_biotype:protein_coding description:DEAD-box ATP-dependent RNA helicase 10 [Source:Uniprot/SWISSPROT;Acc:Q7Y183]
CATAATCTCCACGCCTCCTCCTTCCTTCTTTAACCGCCGCCGCCGCAGCTTCATCGCCAA
GCCACCTCCGCCGCCGAAGCCACCACCGCTTCCCTCCCACTCGGGCGAGCTCCCCCGTCT
CTCCGTAGCCATGGCGAAGAAGAAGGACGTGGAGGTGGAGGAGTTGGATGAGGAGGTGGT
TGCCGCTGCCGCCGCCCCCGCCGCGGACGGTGGCGAGGAGCAGGAGGCCGAGCCACCGGC
GCGTCGGCCGTCGACGTTCGCGGAGCTGGGCGTCGTCCCGGAGCTGGTGGCGGCGTGCGA
CGCCATGGGGTGGAAGGAGCCCACCAGGATCCAGGCCGAGGCCATCCCCCACGCCCTCGA
AGGGAGGGACCTGATTGGGCTGGGGCAGACGGGCTCCGGCAAGACGGGCGCCTTCGCGCT
GCCGATCATCCAGGCGCTGCTCAAGCAGGACAAGCCCCAGGCGTTGTTCGCCTGCGTGCT
GTCGCCTACAAGGGAGCTGGCTTTTCAGATTGGACAGCAGTTTGAGGCACTCGGGTCCGC
GATCGGTCTGAGTTGCACGGTGCTTGTTGGAGGAGTTGATCGGGTGCAACAAGCAGTATC
CCTTGCAAAACGCCCACATATTGTGGTTGGAACTCCTGGACGTCTTTTGGATCATTTGAC
AGATACGAAAGGTTTTAGCCTTAATAAATTGAAGTACTTGGTTTTGGATGAAGCTGATAA
GTTACTTAATGTGGAGTTCCAGAAAGCCCTTGATGATATTCTGAATGTTATCCCTAAAGA
ACGGAGGACTTTCCTTTTTTCAGCCACAATGACCAATAAGGTTTCTAAACTGCAGCGTGC
TTGTCTAAGAAATCCTGTTAAGGTCGAGGTAGCGTCCAAATATTCTACAGTGGACACACT
TAGACAGGAGTTTTATTTTGTTCCTGCAGATTACAAGGATTGTTTTCTCGTTCATGTTCT
GAATGAGTTGCCAGGGAGCATGATCATGATCTTTGTCCGGACCTGTGAATCAACAAGGCT
CCTTGCTCTCACCCTAAGGAATCTTCGTTTTAAAGCTATCTCTATTAGTGGCCAAATGAG
TCAGGATAAGAGACTAGGCGCCTTAAACAGGTTCAAAACGAAAGACTGCAATATCCTTAT
TTGCACCGATGTGGCAAGTCGTGGTCTTGATATTCAAGGAGTTGATGTGGTTATCAATTA
TGATATTCCAATGAATTCCAAGGATTATGTTCATCGGGTGGGTAGAACAGCACGTGCAGG
GAATACAGGATATGCTGTATCTTTGGTGAATCAATACGAGGCCATGTGGTTTAAGATGAT
AGAGAAGCTCCTTGGATACGAGATTCCTGATCGTAAGGTGGATAACGCAGAAATCATGAT
ACTTCGTGAACGTATCTCTGACTCGAAGAGGATTGCGCTGACGACGATGAAGGAGGGCGG
TGGCCACAAGAAAAAGCGGAGGAAGAACGAAGATGATGAGGAAGAGGAGGAGCGCAATGC
TCCTGTTTCCAGAAAATCGAAGTCCTTCAACAAATCAAGAAGACGGTGAAAGCATTGGAG
CAAGTGATCGTGAGGCGAGCTTGGGATGAGTTAGATTAGTATTATACTGGCATACCACCG
CCACAATTTTATGTAACCATTCAAGAATAGATATTTATGTAGGTCCATTTCGACGAATTA
GCTATTTTATTATTTGTGAAGCTGGATCTTGGAAAATTTGCTCATCTGTTGCTACAAAAG
CATATATGGAAAATTTGCTCATCTGCTTCCACAAAAGCCGGTGGCATCAGGTGATCTGGA
CGAGAGTCATTGTACT
>OS02T0159100-00 cdna chromosome:IRGSP-1.0:2:3212238:3216435:-1 gene:OS02G0159100 gene_biotype:protein_coding transcript_biotype:protein_coding
CAAGCAAGATTACCACCACCAGGAGAGATCCCCTGATTCCTGTGACCACCACTGACATTG
AAAGTTGCTTTGAGAGAAGTTCATGAAAGAACACAACCTGCTGAAGCCTGAATACAGTTT
TGTGGCAGCTCATAGTCATTCCTTCCTCAGAGCACTGATCCGAGCAGCTAGTTCGTCGAA
ATCCGGCATGCTAGGGTGTACAATCCCCCTGGACTTGTCTGGCTGCATTGAAATGGACCG
AGCAGGAGCCTTAGGCTTCACACCCAGGTTGCCAGAGTCTGAAGGGAGAGATACAGTTCT
TTCTGGAGGATGTTGGGGTGCCACTTCTCTGTTAGACCGTTCTCCGACTCCATCAGCAGG
CTGATCAGCTCGAGGTCGAGGGGTCCTTGATTTTGTTCTTGTTTTATGCTCTTCCCTATC
AATGCCTTTCTTGCTGTAGTGCATCAGAAGCTTATCCATCACCCTTTCCTCATCATCACG
GCCTCCGCTGCGTGGGTGAGCACTCCTACTCCTGTGTTTCCGATGAGAACTAGGTGCTCG
GGGCAAAAGATTGCCAAAATCAATCACACTGTTAGTCTCATCCTCATCAGACTCGTAGTC
ATTGCCACTTGCTGATCCACCCTGCCTGCTTCCATCCAACTCTCTGGTCATAATCATCAT
CTGAACCATTTCTTCTGCTTGAATGCCTTCGTCGGCCACCAGGAGTTTGGCTTGTCATCT
TTGCCTCATCATCATAGCGATCACCATGTGTAGGTGGCTTTGCACTTTTCCTTCTGACAG
AAACGGGCTGAAGGGTATTATCATCAGCCAGTCCATCTCTCTGGTGACCAATTTCCCCAG
TGCCGGCATGCTTGTAATCATCAACAGCTTGATTTGTAGAGTTTGGTTTGACATAAGGTG
GACGCATGTTAACTGCCTTCTCTGGCATTTTCTGCCTGTCTTGCACAGACTGCCCATACT
CATCACTTGCTTTGTAGGGCTTAGAATAAGGAGGAGCTTTGTTCAGTGTTTTACCATCCA
AAGAACTAGCTGGCTCAATTCCTTGCTTTTCTAGGCCCAGAGTTTTAAGCCCCAAGTCGG
CATGTCCCCAATTGTGATCAAGGCCACCAGCCATGCGCGATCGATGGACATGGTAGCCTT
TCCCATCAGACTTTTCAGCAACATCTTCCTTGGGTTCTGCGTATGGAGGAGCTGACTTGT
CTGCATTCCTCAGTTCCCTCTGGTGGTGACTATGTTTTTTGTGGTCTTTCTTTAACTCCT
GATCATTAATTTGCTTCAAGTCCGAAGGAGGCACATCATAAGGTATATCTGAGCGGTTCT
TCCTGCTTTTCTCCCCAACCTTACCAATGGCATCAGGGATGACATGAATATCTTTAGGCT
TTACCGGCATCTCCTGCTTCCTCTCATGGACTTCAGGTGTCACTTTAGATTTTCTTTCAT
GCACAGCATGCCTATCCACCTTAAGTTCATTGCATGCTGATGCTTCAACTTCCACACGCT
TAAAAGAACTCTTTTCACTAAAATTTTACATGTTTATTTTGAGGTACACCAGATATCTTT
CGCTCCAGTGCCTTGGAATTAAATGGGACCGAGAATTCTTCAGCTATGCTTTGCATCACT
TGCAACTTCTCTTCATTAGTAAATGACTTGTTCTGAAGCTTCTGAACAAACTGGCCACAT
AAAGGCTCGACAAAACTCCCGTATCTCTCCGTGAACATATGTCTGAGGTCGCACAGTTCA
GGCAACTCAGGAAATCTAGCAGTGGCAAAAATTAGAGTTGACACAGCTTCCAAGGCTTCC
TGAGGACATTCACTCTGTTTCTGCAGGTTGTTGAGCTGCTTCACTATGTACTCGCAGTAC
TGCTCGATCATATCATAGCAGGATGCTTGGTTCATCTCAACAATCAGCTGTACCCGTCCA
AAGGCGTGCGATTCAAGGCGATTGCCGATGAGGTCGGCGACGTCCTTCTTCATGAACTTG
ACCATCGCTTGCTTCTTCCGCCGCACCAGATCCAGCCTGGTCCGGGTGCACTTGATTGCG
TGCTTGCATTTGTTGTAGAACTTGGAGTTGAGCAGGCTGTCGAACATCTTCGTTCCCTTG
TCCTTCTCCTTCTCCTCCTCCTCTCTCCCGTGCTTCTTTCTCCTCCCCTTTCTTCTCCCC
CTCTCTCTGCTTTAACTAGTGGCAGAGGAGGAGATGGGAGGCAGAGAAAAGCCAAAGCTT
AATGGTGGCGTCAAAGCATGAGAAAAGATGAGAAAAGGAGATGAATTTGGGAGGAGAGAG
AGAGAGAGAGAGAGAGAGAGAGAGAGAGAGATTGTGGGGTGGAGGAGTGGAGGAAGTGGA
GGTAGTAGTGGAGAAGGAAGAAATCAAACAATATGAGCTGTTGCTGAGGAGAGGCCAGGT
GGCCAGGTGTCTCCTCCTGTTGCAGAAAAGGGGGAAAAATATTGGATTTTTAGTGATGGA
AAAAATGAAAAATACTTCTGCTTTTTAGATGGAAGAG
>OS10T0514550-00 cdna chromosome:IRGSP-1.0:10:19837874:19839387:-1 gene:OS10G0514550 gene_biotype:protein_coding transcript_biotype:protein_coding
CTGCGCACGAGCTGAGCGCGAAGTGGCTTTGCCATGACGGTGGTGAACTCCAACTTCTCG
GCAAAGTCCACCTCTTCGCCGGCGATCTCCCTCCACTCGAACTCCCTGACCATATTGGCC
ACGAAGTACTCCAGGTGCAGCATGGCGGTGTTGAGCCCCGCGCAAATCCTCCGCCCGACG
CCGAACGGCATCATGCGGATCCCCTTGCTGCCCGTCACGTCCACCCCCTCGCCGTCGCCG
CCGGGGAGGAACCTCTCCGGCATGAACTCCATTGGATTCTCCCATTCTTTCTCGTCTCTT
CCCATCTCGGCCACCATGAAGTTCACCGTGGCGCCCTTGGGGATGAGGTACCCGCCGACC
TCCATGTCCTCCGCCGCCTTGTGTGGCAGCGCGAAGTGGCCCGGCGGATGCTTCCGGAGA
CCCTCGAGGATGACGGCCTTCAGGTATGGCATCTTCTGGGTGTCCTCCTCGGTGATCTCG
TCGTGGTCGTCGCTGGTCTTGGACTTGATCTCGTCGTGGAGCTTGGATTGGATGGATGGG
TTCTTGACCAGCTCGGCCATGATCCATTGCAGCGTGGTTGACATCGTGTCCGTGCCTGCG
TCGAGGAACTCGGAGCAGAGCCTGACCATCTCGTCGTCGGTGAGAGCGCGGTCGCCGCCG
TCCTCAGGGAGCTTGATGTCGAGCAGCGTGTCGACGTACGAGTGCTCGAACGTCGTCGTC
TCCTTCTCCGGCACCGCGCGTTCCGCGAGTTGGTTCTTGCGCTCTCGCCGCGCGCTGATG
AGCGGCATGAAGAGCTCCTTCTGCCGCCGCCGCAGAGCGAGGCTCGTCTGGATGCGCCCA
CGGAAGATGTGCTTGGTGACCGCCGGGCAGAACGCGAAGACCTTCATCTTCGTCGCGTAG
TGCAGGAGCCAGCCGTGCTGCGCGTCGCCGATGGCGCGCACCGCGGCCTCGTCGAGCCAC
TCGCCGAAGCACATGAGCACGAGGAGGCAGAACATGGCGTGCCGGAACGCGTCCGCCAGC
ACGGCGCCGCCGCCCACCAACCCGTCGACGAGCGCGCGGCGAGCCCAGGAGCGCGCGGGG
GCGAAGGCCGCGCGGGCGCGCGACGGGTGCAGCGTCTCGGCGACGAGGTTGCGCCGCAGG
AGGCGCCACGTCGGCCCGTAGTTGCCGCGCGAGATGGTGTTGCCGTTCTCGCCGAGGAGC
GCGCGCGTGACCTCCGGCCGGTCCGCGAGCGCGGCGCCGCGCTCCACCAGCGCGGCGTGC
GCGACGCGGCGGTCGGCGACGAAGATGGACAGGTGGGATCCCACGCGCAGCGACACGACG
GGGCCGTACACCGCGATGAGGCGCCGGAGCAGGGGCTCCAGGTCGGCGGAGGAGTGGCTC
AGCCAGAGCAGGTTGCCGAGGACAGGCACGGCGAGCGGGCCCGGGGGCACGCGGCTGCGG
CCGCCGCATTTTCGCAGCGAGAGGAGGATGAAGAGTGCGACTAGGAAGGCGAGGAGGAGC
ATGAGCCACTGTGA
>OS12T0138800-01 cdna chromosome:IRGSP-1.0:12:1882578:1888258:1 gene:OS12G0138800 gene_biotype:protein_coding transcript_biotype:protein_coding
ATTCCTTCCTCTCGCTGTCCTGCCGTGCCCTGCCTGCATCCTCCCAGCCTAGCTCCCTTA
TCCAACAAGCGTAATCGAGCGACCGATCGATCGATCCATGCATGTCTCTGCATCCGGGTA
CAAATAAGCTGAGGCCTTCTCGCGAGAAATCAAAACCGTATCACCTCACACTCACAGCAG
TTTGGCTAACCATGGCGAGAGCGGCGGCGGCCTTCGTCTTCGTCTCACTCACCCTCCTCT
GCAACGCCAGCAGCCAAGGCGAAGGGGCGGCGGCGGCGGCGGCGTGCAGGGCGGCGGATT
TGGTGGTGAGGCAGAGGGCGACGGGGCGGGTGGTGGAGGGGAAGCCGGAGTACGCGGTGG
AGGTGGCGAACCGTTGCCGGTGGGTGACGCTGCGGCTGCACCCGGTGGGCCCACCGCTGC
TCGTCCCGCACCATGCCAGGCAGGACACGGTGGTCGCCGGCTACGACGTCCCTGCCGACG
CGCGCGTGCTAGTGCACGTGCGGGCCATCGCGCCCGACCCGGCGTCGTGGCCCGACCGCA
CCGATGCGTTCCTGCCGGAGCGCTTCCTCCCCGGTGCCGGCGGCTGCGATGGCGGAGTGG
ACGTGCACGGGCAGCACTTCGAGCTGCTGCCGTTCGGGTCAGGGCGGCGGATTAGTCCGG
CGACCAACCTGGCGAAGAAGATGGTGGCGCTGGGCGTGGCAAGCTTGCTGCAGGGGTTCG
CGTGGCGGCTGCCGGACAGAGGACGTGAGCATGGAGGAGCTGGTCAGGCTGTCCACACGC
CGGAAGGTGCCGCTCGTCACCGTCGCCGAGCCCAGGCTGCCGCCACATCTCTACGCCGCC
GCCGCCGCATGAACGTTGGTGAGCGAACTACCTTGCTGCGAATAAGTAAGAAAAAAGAAG
AGAAAAAAGAGAGGGGAAAGAGAGTGTTGACGTGGCACGCTGACATGTATGGCCCACGAG
GGTTTCACGCTGACTCAGCCGCCACGTAGACCAAAACCGGGGACAAAACCACCGAAGGAC
CTCGGGTGACCGGTTTTGTATACTTAAAGGACCCTACGTATCTGGTTTTGTGGTTCGAGA
ACGTTTTGGTATCCCGATGACAAGTTGAGGGACCTTTGGTGCACTTTTTCCGGATTTCTT
GTGGTTTAGACCGCTTTTCGGGGACAGAATAGAATAGCGTGCGCGCCGCAACCAGATTGT
CTCGGCTCGGCGGCGCTGGTCACCCGCCGTTTCAAATCCCAACTGCCAGACAGAGTCATA
CACGTACGGAACACGGACCTTTGAGATGTGTACTTAGAGCAGGTACAATAGTAGGCTATA
AGCTAGCTATAAATATATTTTAAAGAGATAAAAGAAGAGAGAGAATAGCATCGGGCTATA
GATCTGTAGCCAGCTGCAGCACGGACTCCAATACGTAATGTGTGTATGACAAATGAGATC
AGGTATTAATAGTATAGTAAGCACTATTGTATGAATTGGCTATTAGGGCAGCCACAATGG
TTATCTATAGGCTCTCTACAAGAGATCTATATCAGCATATTTTTCTACTTGGAAGAGATT
AAATGAAAAGAGAGAGCAAAGCTATCTACTAACCTGGAGATAGTCTATAGAGAAAAACGA
GGCAATGGATTAGAGAGCTATAGATACCCATGTAGACATACCATTGAAGTGGTTTACTAT
TAATCTAATATATTACTGAAATACACATGTTTTATAGATAGCACCTTACTTTACTATTGC
GGGTGCTCTTACATTGACTATATATGATTTGGAGTTAATAGTGGGTTATACTATTAAACT
TGCTCGGAGGATGTCTCTCTCTTCAGACAACATGGTATATGATTTGGTGGAATATCATGT
CAAGGAGCAAATGCGACAAGGCAATCAACCATATCTCTACTCTACATAAACAAATCCGGA
GCCGTTCACGCGTTGCAATTTCATTAATCGCAGTTACAATTTCATTAATCGCAGTTATTC
ACATAGGTTCTGGACTTCTGGTTCCGATGAAAGCCAGGCTCGTGGTGCTCGCGGCCGCCG
TGGCGGCGGCGGCGTTGTTGGTGTCCCTGGACCCCCGGAGCGACGACGTGCCAGTGCTGG
AGATATGGGAGCGCGACGTCGAGCTTATCACCGTGGACGCCGGCGGCGCGGTCGGGCCGG
AGAGCGTGGCGTTCGACGGCGACGGCGACGGCCCGTACACGGGCGTGTCGGACGGGAGGG
TGCTCAAGTGGCTTCCCCTGGAGCGCCGCTGGGTCGAACACTCGTCCGCCGTCATCGAGC
CACATATGTTGGATAGCTGCAGAGGATCCAAGGACACGAAACGGGAGCAGGAGTGTGGGC
GTCCACTGGGCCTCAAGTTCAATAGCAAGACTGGTGAGCTGTACGTCGCAGATGCGTACC
TTGGGCTGAGAGTGGTCAGCCCGGGTGAGAACGTGTCTAGGCCGCTTGTTCCTAAGTGGA
CAGAAAGCCCATTCAGCTTCTCCAATGGCGTTGAGATTGACCATGAAACTGGAGTAATCT
ACTTCACCGAGACCAGTACAAGGTTTCAGAGAAGGGAGTTTCTAAACATAGTTATAACGG
GTGACAACACTGGAAGATTATTGAAATATGATCCAAAGGAAAACAAGGTTGAAGTCTTAG
TTGATGGCCTATGTTTTCCTAATGGTTTGGCTATGAGCAACGATGGTTCTTATTTGCTAC
TTGCGGAAACCACAACGGGTAAGATCCTAAGATATTGGATTAAAACACCAAAAGCATCAA
CTATTGAAGAAGTTGTGCAACTACATGGGTTTCCAGACAACATCAAGATGAGTCCTAGAG
GAGGGTTTTGGGTTGGTCTTCATGCCAAGAGAGGGAAGATCGCTGAGTGGTCAATTTCTT
ACCCTTGGCTAAGGAAAGTAATCTTGAAGCTACCAGCTCAACGCATTCAACGCATCACAT
CGTTCTTGACAGGATTTGGTCGTCAGGTGATAGCTTTGAGGTTGAGTGAGGATGGGAAGA
CCATAGAAGCAATGAGTGTTCATGGTGATGTTAGGAAGTTGTTCAAGTCTATTAGCGAAG
TTGAAGAAAAGGATGGGAACCTCTGGATAGGATCTGTTTTGTCACCTTTTCTTGGGCTTT
ATCGTATATAGTTTAATACATAGAGAGAGAATGCATAAGTTACAAAGGTAGTGAAGATAT
TAGTATACAAGCGTGGTGTTATGATATGAAGCATATGTAACAAAATAATAGATCTAGCAT
TTAGTGAGTGTTCAAAATAATGGTTGCCAATTTTTATTGAAAAGCTAATGTCTATCATCA
CTACCAGCAACGAGACTTAAGATTACAATGATATGAATAAAAAACCACCTGAACAACT
>OS07T0443700-00 cdna chromosome:IRGSP-1.0:7:15048923:15057070:1 gene:OS07G0443700 gene_biotype:protein_coding transcript_biotype:protein_coding
TTGCTGACGCAGGAGGTGGCCTTCGGCTTCTCCGCGACCACTGGTTCTTGGATCGAGCGC
CACCGCATCCTGTCCTGGTCCTTCAACTCAACAACAGTTGCTGTCGAGGATCAGCCTCGC
GAGCAGTCGACCTCTACTAGCTTCTGATTAATTATGTACATGCATGCTTGATCGTGACAA
ATACAGGTCATCACACCAAGCTGGCAGTAATCGTTGGAGCTACGACTGGGTCGTCTCTTG
CGATCATGGCGCTATGATTCATTCTCTCGCGGTTTAGATGGAAATACGGAGACGGAGCAT
TTCAAATCGACGGAAAAAAAAACTACTGGACCTAGACAGTTCCAGTACGCCGATTTGGTT
GCTGCCACAAACAACTTTACGATGGAAATAGGGAGAGGTGGATATGGGATAGTCTACAAG
GGAAGAATGAGGTGCTTAGAGGGGCAACCAGAAGTGGCCGTAAAGGAAATGCAGAAAACT
GGAGCAGTCAAGGAGACAAGGACGACTTCTATAATGAACTCAACACCATTAGTGAAGCAA
GGCACAAGAACCTAGTCAAGCTAGAAGGTTGGTGCTGCCATATAAATGCCTGGAATTTGT
GTGATTTCTTGTGTTGGTACCGCCAGAAGCACAACATCACATTCTTCCTTGTCTACGAAT
TGGTACGTAATGGCAATCTCGACGACCACCTATATGGAAAGAAGGGCACACTACAGTGGC
CAAAGAGGTTTCAGATAGTGATAGACATTACTTCAGCTCTAGTTTACCTCTATCATGAGT
GCCATACCTGCATCTCCTGCATAGAGACATCAAACCAAGTAACATACTCCTGGACGAAGG
TTTGAACGCCAAGCTTGCCGACTTCGGGCTGGCGAGGATCACGGAAAACGCCAAGGGCAA
ACTGCTGATAGTGGCCATGGGGTCAATTGATCAGTACATAGCTCCAGAGTACAAGATACA
CGGCGAGCTTGAATTAATATCCAGCACCGACGTCTACAGCTTCGGACTCGTCCTCCTAGA
GATCGCTTGTACCAGGAAAGACAGGGAGCAGATCTGGAACGATATGTACATGAACCACGC
CGGCGTGGCTGCCGTCGCCGATCCCAACAAGCTGAAGGGCGAGTTCGACAAGAGGCAGAT
GGAGCGTGTGATCATCCTGGGGCACTGGTGCTCTATGAAAGACCCAATAAAGCGGCCTAC
CATGAGTGATGCTATGGATGTCCTGCAGCAGTACGACTACAGGAATCTGCCAGATTTCAA
C
>OS06T0652600-01 cdna chromosome:IRGSP-1.0:6:26714868:26717211:1 gene:OS06G0652600 gene_biotype:protein_coding transcript_biotype:protein_coding
ACATCAAATCAGGAAGATCATAGCACAGTTGCACACAGTCTTGATCAGCAATGGCATCTC
ACAGAGCTGCTGTTTTTGCTGTTCTTACGCTGCTACTTTCAGTAGCTGCAATTGCAATGG
CTAGGCCAATCAGAAGAAGCGATTTGGGCTTGGGCCTTGGCGCTAATGGTGGGCTAGGTG
TAGGACTAGGACTTGATATCGGACTAGGTGGTTCCGGCTCGGCATCTAGTTCAGGCCAGG
GCTCGGGTTATGGGGCCTGGTCTGGGCCAAACGGTGGTTCTTACACTGCGTCAGGTCATG
GGTTGGGCTTGGGCTCCGGATATGGGTATGGATCAGGATCCGCGTATGGAGCTGGTAATG
GGGGCTCTGCTTCGGGTTGTGGCTCTGGCTCAACATCTTGCTCGGGCTCAGGATCAGGTT
CCGTAGGACTAGGGACATCGATTAACGTTGGTGTGGGTGTAGGAGCCAATGGTGGCACTA
ACGGCGGGTCAGATTGCGACACTGGCTCTGGGTCAAACTATGGCTCTAGCACAGGCTCAA
GCTCTGGCTACGGGTCGGGTGGAGTTTCCTACCGCTCACGTGGTCATGGCGGGTCTTCTA
GTATTGGGTCAGGTTCGGGGGTTGGTTTAGGAGCAACTTCTGGTGTTGGTGCCGGTTCTA
ATGTTGGGCCAAGTGGTGGTTGCTCGACTTGTGGTTCTGGTTCTAGGTCGGGATCAGGTG
CGGGTGGGGGTTCATATTCTGGATCAAATAGCGGCTCGTCATCGAGTTCTGGCTCTGGTT
CAAACTCAAATTCAATTGGAGGGTCAGGATCAAGTTCGGGTGCTGGCTCTGGCTCAAGTG
CAAGCTCAGGTTATGGTGGCTCTAGTTCTGGTTCTATGTCAGGATCTGGTTCAAGTTCAT
CATCCGGTTCCACAGGGATGTCATATGGTTCATCAGGTGCTGGCTCATTCAGTGGATCAA
GCAGCGGTTCAAACTCTAATGCCGGCTCCATGTCAGGTGCAAACTCAGGAGCCGGTTCAA
GCTCTAGTGCATATGGTGCATCAGGCAGTGGATCAAACTCCATGTCGGATTCAGGGTCAA
GCTCAGGATCGGTTAGTGCTTCCGGAAGTGGGTCGTCCAACTCTGGTGCAGGTTCAGGTT
CCAGCTCTTCTTCATGGTCCGGTTCTAATTCTGGCTCTGGCACAATGTCGGGAATTGACG
CTCCGTCAAGTACAGGAACATCGTCTACTGCTGAATCAAACTCTGGATCCGCCACCTCTG
TCACCGGTGCAAACTCAGGCTCATATTCAAGCGCATGGTCCAACTCCAACTCCAACTCCG
GCTCGACTATGCCATCTGGTATAGGGGTTGCTTCTAATGCTGGCTCTAGCTCAGGTTCTT
GGTCTAATGCTGGCTCAAACACTGGCACACTCTCTGGGGCTGGATCCTCTAACTGGTCAA
GCTCGACGTCCGGGTCTACCTCAAGCTCAGGTTTAGGTGGTGGGCAAGGGGTTGGAAGCA
GATTCGGTTCCGGAGCCCAACCGACTTTTGGTATGGGTGGAGGAGGTGGGTTTGGAGCGG
GTTACGGATTTGGAGCCGGAGCCGGAGGTTGGGGTAAGCACCATTAAGATAAGGTGTTGG
GCAGATTCTTATATAAAAAAGAAGGGGGTGAGAATTTTGGATCCCCTTGCTCTCATGGTT
GATTTACATGTTGTATTGAGTTCCCTGGGAATAAGCGATCATCAGTTTTCAGTACGCTCA
GTTCCTCTTGTACACTAGCAGTAGCTGCTCTTTGTTTCCAACAAAATGCTTGAATCGTTG
TGGTCATCGTGACGCATCAGTACGTACTTCTTCATATGTACCGGCAGATGCTATCTTGGA
ATGAAATCATGAAATCTTTGTGACC
>OS02T0153300-01 cdna chromosome:IRGSP-1.0:2:2944661:2949240:1 gene:OS02G0153300 gene_biotype:protein_coding transcript_biotype:protein_coding
GTGTTGCTCCCAAAAATTGGAGTCATCTCCCTCAGCTCCGGAGACGGCGACCGGCGAGCG
GCGGCGGCGTCATGGTCCCTCTTCCGAGCAGCAGTACGGACATCGCCGGACAACCGAGGG
TAAGTTTGGCGTCTATACTGTCCAAGCAGGAGACTACTTCCTTTATAGTCGGCCTCATGC
AGGGATTACAGTTGACACACTTGCAAGCAGTTTCTAGCACCTTCAGCATTTGCTCGTCAT
ATCCTGTCCCTCGCAGTATTGGATCCAGGACCTCAATCTGATTCCCTTCTGATTTCATCT
CCTGTACCCACTTGACAAGTTCTTTGGATGAAGACAAGATATGGACAGGTCGTCTTCCTG
TGAGCAGCTCAAGCAGGACAACTCCAAAGCTGTAAATATCGCCTTTCAAAGTAGCAACCC
ATCCTTGTCCATATTCAGGTGGGATGTAGCCCAGAGTACCAACTAGCTCCGTAGTGACAT
GTGTTTTGTTGGCAAGGATTAATCTTGCTAGCCCGAAATCAGCAACATAAGCTTTAAATT
CTTTGTCAAGTAGGATATTGCTGGACTTGATATCACGGTGGATGATATGTGGCTTGCAGG
CATCATGGATATAAGAAAGTCCCCGGCCTGCTCCTTGGGCAATTTTGAGCCGCTTCGGCC
AGTCAAGAAATGTACTCGCATCATCGTCCCTGTTGTGAAGCCAGTCGTCTAGGCTCCCAT
TCTCCATATAAGAATATATAAGGAGCCTTGAATTTCCCTGTATGCAGTAACCCCACAGTG
GTACAAGATTGTCATGCTGTGCCATAGAAAGTGCTTCAACCTCTGCAGTGAATTCTCTTT
CCATCAGGCACATCTCACCAAAAAGCTTCTTGATGGCCAGCTTGGTGCCATCAGGTAAAT
CGGCCTTGTATACTAGCCCGTAGCCTCCACACCCAATGATATTCTCCTTGTCGAAGTTAT
TTGTAGCCTTCACAATGTCAGCAAAGGTGAGCTTGTTTTTACCTCCCTTGTTTTGTGATA
CTATAACTAATGATTGCTCTGAATCAGACTTGTGCGAAGTTGCGTCTACATCTGCATTCT
CGCTACTCCTGTTGTTGGTTATACAATCTGTACCCTTTACAGTGGCAAGAAGATATGCCA
GAAATAGAAGAACAGCAATTCCTCCAAAGAAGACACCGAATGCAGTTGCAAAAATGGCTT
TCTTGTTGTGACTTTTTGTGGAAATGGATGCTGCTTGTTCTGAACGACAACTGCGATGAA
GAATATGGCCACATAACTTTGGGTTCTTGTAAAAGCTAGAATTTGTGAATGTACTAAACT
GGGCTCCATTTGGAATAGGCCCTTCAAGATCATTACAAGAAACATTAAATGTAGAAAGGA
AGTGCAGGTTGTTCAATGCTGATGGGATTGCACCTGTGAGATGGTTGCTAGACAAGTCTA
GCACCTGCAAATTTGTCAGGTTGCCGAGCTGCTGTGGAATTTCTCCTGATAAATTATTCG
AACTTAAACTGAGGATGTCGAGTGATTTCAACTGACCGATGTCTTGAGGGATCACACCAC
TGAAGTTATTATTGCTTAGATTCAGCACTTTTGGGAAAGCACTGGTTATCCGGTATTGAA
AGCCCGCTGCAGATCTATATATAGGTAGCTCAAATACCCTTGGATCCAAACGGGTGGTAT
TCTTCTTTGTTATTAGCATTGGCATCTCCATTAAAGAAGCTGGAATCCCCCCTATAAGGC
TGTTATTTGATAGGTCTAGATGGAACAGTGACTCTAGTCTTTTGATCCAAGGAGGTATAG
ATCCACTGAGTCGATTATCTAGCAAAAATAACATCTCCAACTTTTCTAGCTTCGACAGCC
ATAAAGGTATATTTCCAGACAATGAGCAATTAGCTATGGAAAGAACCTTAAGGTTCTGAA
AACCATCAATTGAGTTATCTTCTGGCATGGCTTCGCCATAGAAGTTGGTCCCGATAAGAA
GGGTGGTGAGGTTCCTAGAATCCTTGAGGATCCATAGCATGTTTGTGATATTTGTCAAGT
TGTTGCAACCAACCGATAAGAAAGTAAGGGACTTCAAATTACTTATTTTTGGCGAAAGCT
GACCTTGTAAATTGTTACTAGATAACCGAAGTGCGACCAGATTGGTGCAAGAGTAAATGC
TTTCTGGAACTGTACCTTCAAATTTGTTGCCCATGAGATCTAAAGTTTTTAGATTGGACA
GGTTGGAGAAGTTCACATTGCTAAGATTGCCGCTGAAGTTGTTTCTCTTGAGGTTAATCG
TTATGAGATGTGTGCAGTTGCTCAGGGCTGATGGAAGCTCCCCAGATATGTTATTATCAC
CCAAATGGAGATCTTGCAGCCTTTTGAGCTGGCCTATAGAGTCTGGAATCCATCCGGTAA
TGTTATTCCCCTCAAGATCAAGAGTTGACAGATTTCTGAGGTTCACTATGAGTGTACCAT
TAATTACTCCATTCAACTCATTATTTGGGAAAGAGAGGTACTCCAATGAGGTAGCGTTGA
AGAGATCACCCGGGAGATTCCCGCTGAGGTTATTGTGACCAACTTTGAGCACTCTGAGCT
TCAAGCAGTTACCAAAACCAGGGGGGATGCTGCCACTAAGATGATTATAACAGAGTGCAA
GCGCTGTAAGGGATGCTGAGCTGCTGCAGAAATTACTCGGTATGTGTCCCGTGAAGCTGT
TGTTGCTGGCATTCAGCATAACCAGATTCTTCATCATCTCCCATGTGGCAGATGGAAACT
GTCCTGTAAACGAGTTGCTCGAGATGTTCAGTACCTGGAGAGGCCGGACCGGGGTGGAAG
ACGGCAGCTCATGTATCTCTCCCTTGAGGTGGTTGAAGCTGATGTCAAGGACGGTGATGC
TGCTGGACGCCATCAACTCCAGCGGCAAGCCACCGGACAGCGAGTTGTGGGACAGGTTGA
GGCGCAGCAGGCCGGTGAGGTTGCCAAGGGACGGCGAGATACGCCCCTCAAGGCCCTTGG
AAGCCAGCGAGACATCGGTGACCGTCCCATCTGCACTGCAGGTGACCCCTTCCCATTTGC
AGCAGTCTGCGGCATTCCGCCATGACACCGCGAGACCGCCATCGTTGGAGAGGCCAGAGA
GGAACTGGAGGAGGGAGCTCCTCTCCTGCTCTGTGCATGAGCTGGTGGGAGAGGCCAGAG
AGAGCAATAGCAGCAGCGCAAAGGCAAGATTGAACCTAAGGAAATCTATGAAACATCTAT
TGCTGCACTTCTTGCATGAGGAATGGAGTTGCTGCTGCTTCTGCATGGCCTCCAAGCAAA
TGGTGCCTACGCCTGATTCTGATTGGATGTGCAAATGAAATGGACCTGATGATGCTTTGA
GGAAGAGGAGGAAGAAGAAAACAAAGCAAGCTGCTTATGTTGCAGTCGTATTCACAATAT
AGAAAGGAGGATTGGGTCAAGAATAAGGTGTAGTGGCCACACATCCACACTGTTGATGAT
GTGCACAATTGCCAGTAAGCCACTGCAGGTGCAGCTTCCTGGTTCACACCATATACCAGC
ACGTTTCAGTTGGAGCTGCCTGCCACAAAATTTTATTAAAAATGTCCAAGTGCCCAACCT
TTTTGTACAAAAAATTGTTGTCTGCTTTTGCAATTTGCATCCTCCCTCGATTATGTGATT
GTTCAATTGGTATTAAACAATTGTTTTGGTTTACATGATGATATGAGATGATATTATATA
GT
>OS01T0538000-01 cdna chromosome:IRGSP-1.0:1:19681825:19686308:1 gene:OS01G0538000 gene_biotype:protein_coding transcript_biotype:protein_coding
CTAGCAGCCTCGCTCTCGCCTCCCTCGTCTCCTCGACGCGATGCCGCCTTCGCCCTCTCT
CAAACCCTAGCCTCCGCCTCCGCCTTTCCCTCCCCTCCCCGTCGCGGGCGCCTCCGCCGC
CGCGTCCCCCGTCCCCGTCCCCATCCCCATCCTCCGTCCGCTAGCGCCGCCGCTCCGTCC
TTCCCATCCAGATCGCGCCACCCCGTCCGCCCGCGCGTCGTACGCCTCCACCAGCTGCCG
GTCCTCCGCCTCCCGGTCAAGATCCGGCACCGCGCCGCTTTCCTCCGTCGCCGCCATCCT
CCGTCGCCTCCGCCTCCCGTTCGAGATCTGCAGCCCCTTCTCTGCACGTCGGTTTCTGCG
CTGCCGCCAAGAAGGTTTCAATTTTGGTAGGAACACCATCTCAAGTGCTTATTTAGCAGA
TATTTGCTTGTGGCGAGACAGAAATTGGCCCTGTTTGTGCAACTAATTCCTTTCTTCTGT
AACCAAGACAGTTCGCATTTGGCAAGAGAGCGAGGGTGGAAAATATAATTGCATCCACAC
ATTGAAAGATCATACTGCTGAGGATATTCCGCCATTCGCCACCATGGCTAACATCAGAAC
CGTCTCCAGCCTCGGGGAGGTCAACGGTGCCCTGCAAGAGATGGGTATCAATACGATTGA
TCAAGCTCATCAAGTTCAATTTCGTTTACACAAGCAAACATCCCTTAAAGAAGCAACAGA
AATAAAGATGATGATCCAAACTGGAAGGCATGGATTCAGACGATCAGATTCCACATATTG
GACCTGAAGTTCACCACAGGAACCGTGGAGTGCAACAAATGCTCTACCCAAACCCTCCAT
TCCCGATCGATCCTGATTATGAGTTTGGTACTCCGCAACAACGAGTCCCATATCAAGCGG
CATACACTACAGATGCAGAGAGAAATGACGCAGTTTCTCGTGACAAGCGTGCTCAGAGGG
CGGTTTGGAATACTAATCTCCGTCTTCTAGAGGTGAAGAAATCCGCCCTGGAGAAGAAGA
AGACTGAGCTGGAGAGACGTCTGAAGGCGGAGTTCAAGAAAGTGAATGAGCAGCAATCTG
ACTTGGGGGTTGGATATGCGAACTACCAGTCTCCTTACCAGGCATAAAGAGGAGCATCCG
TGGTGCTGAGGTTGGTCAGGTTGCACAGACGAAGATGGTGGTGGCATGCCATTGCCGGGC
GCTCATGGAACCTGTGGGGCATGTGGCATGCCATTGCCGGGCGCTCATGGAACCTGTGGG
GCAAACATGCCCCATCAAGCCACTAGCTAGTGTCATGCTTGCTACCCAACCATTGCAATA
TGGTGTTGGCTATAATTCTTCTTGTCACATCCCACAAGTTTGGATGATAAATAAAACTTG
GGAAATGATGTACGAACTAAAATGAACAAGTACTTTTGCTTATAATTTTAAACTTGTATG
TTTGTGC
>OS11T0592500-01 cdna chromosome:IRGSP-1.0:11:22533907:22537548:1 gene:OS11G0592500 gene_biotype:protein_coding transcript_biotype:protein_coding
GGTCGTGGACGCGGCGCGGCGTCGGATTCTTCCGTACTTCCGTCTCGAGCGACGCCGCCG
GCGACAACCGCTTCCTCGCGACCTCCCGCCGCCGGCGAGGAAACCTCGTCTTGGTCCTCC
AAGTTCAAGGTATCGATAGCTATGGGATAATCCCGAATTCCCGATCGATTTCGATTCTAT
TTGCATGTGTTGGGAAGATGGAGAGGGGTGGGGAGATGGATCCTCCCATCACTGCCTCGC
TGGGAGCCATTCATATTGTTTTTGGGAAACTGGTCCGGTTGCTCTCCGAGCCTGGACTGC
GGCTGCACAAGGAAGAGATGAAAGCGCTAGGTGTGCTCAAAGACGGCCTCCAAGTTTTGA
TAGAAGATTATCTGATGGAACCATCAGATCTGGAGGGCCCTCCCTTCTAGGCTAACTACT
GGATGAAGGAGGTGCGGGAGCTGTGCTACGACATCGACGACTTTGTTGATGAGCTTTTCC
ATGCTGCCGCTAATGCCAAGATCCAAAGAGCTCTCCAGTTTAAGGCTTCTCCACTCCGGA
AGAAATTGCCCCTCTTTAAGACTTCTCAGCTCCAGGAGAAGTTATCCCGCTTCAACGCTT
CTCAGCTCCAGAAGAAATTGTCATGGAGGCAAAAAATTGTTGATGAGGTCTCAAGTTTCA
GTTCTTGCTTGAAGGAATTGATTATGCTTTATAAGCGTTATGATCTTGGTAGTTTAGAGA
GACGTTCCGGGTGGGAATCAAATGGAACAATGTCTTTAACTCTCCCGTTAGCTGAAGAGA
CCAGCCAACGCTGCTACCTCGGTATGGACAAAGATATGGATAAACTTGTTGGGTTACTAA
ATGATGGGCAGCAAGAATGCAAGGTCATTGCTATCATTGGACTTTGTGGTGTTGGCAAGA
CCACCCTTGCTGAAGAACTTTATCAGAAGTTTGGATTTCAGTTTCAATGTTGTGCCTTTC
TAAGGTTATCTCGGAAACCTGACATGAAGAGGGTGCTCGGTAGTTTATTCTCACAAGTTC
GGCAGCATGATCCTCCTGGTACTGGTACTGTTGAGGTGGATAATTTATCCCATGAGATCA
AGTCATATCTGAATGACAAAAGGTATTTTATTGTAATTGATGGTGTTTGGTCATCATATA
TATGGAACACTATCAATCAGACTTTGCCAAAGAATTTTTACAGTAGAATATTGATAACTA
CAGAAATTGATCATGTAGCTCAGAGGTGCTGTGTTGATAACCGCAAATACATCTTTAAGA
AGGAACCATTTAATAAAGTTGAATCTGATGAATTCTTCAGCAGAGTCCATGAATATCTAA
AGGAAATTTCTTCTGAGATTGCACAACTCTTTAGTGGCTTACCGCTCATGATGGCTATTG
TAGCTAGTATTTTAACACGATTGCCACCAAGCACAGAGCAATGGAATGTTGTAAAAAAAA
TCATTAAGTTCTAAATTGGAAGGGATTTTGGACCTCATTTACAATATTATTCCTCATCCT
TTGAAAGCCTGCATGCTTTATCTCGGAATATATGAAGAAGACGATATAATTTTAAAAGAT
GAACTGTTGAGTCAATGGTTTGCAGAAGGATTTATTGATACAGTTGATGGAAATGATGAG
AAGAGGGTGGCATTGATCTATTTTGATTAGCTTATCAGCTATGGGCTAATACAACCTGTA
GAGACCAGGTTTGATAATGAAGTGTTGTCCTTTAGAGTGCATTACATGATAATTGATTCT
ATTCGGTCTAAGGCAGTCCAGCACAATTTTGCCATTGCAATTGATAATCATCAGACAGAT
GTGCGAATTGCTGATAAGATTCGTCGGTTGTCCCTTCGTTTTGGCAATGCAAATGATGTG
ACAACACCAATTGGGTTGAGATGGTCACAAGTTCGCACGCTTGTCTTTTTTGGACCTCTC
CGCTGTACACCTTCTATTGCTGAGTTTAGAGTTCTTCGAGTTTTGATCCTTCGATTATCT
GCTGATGATGATGATGTAACTTATGACCTCTCAGAAATTGCTGAGTTGCTTGGATTAAAG
TATCTGTATATTGATGCATGCCATCTGAATATAAGGCTACCAATGCAGATGCGACAGTTG
CAATATTTGGCAAAGTTAAAAATAGAAGCAAGATTGAGTTATGTTCCATCAGATATTTTT
TATTTGCCACGATTGCAACAGTTGATTCTTCCAAGTGAGACTACTTTGCCCCATTTCACT
GAGCCGATGAAGTCTCTTCATACTTTAGGGTGTTTTGATCTCAGCGGGAGCTCAACAGAA
AGTATTGTGGATCTTGGGAAGATGGTAAATCTTCAAAATCTTCACATGACATGTTCTAGT
GGACAGCCTGCCAATCTGAAACTTCTAGGGTCTGTTCTCAATAAACTCAAAAACATGAAG
TCTCTAATTCTGGTATTTACTGGTTCATTGGATGATGCTGATTCTTCAATTATGGAAATT
TCTTCTGATGACTTCAGTGTTTCATCTCCTCCGGTTCTTCTGACAAGGTTTGAATTTTCA
TGGCGCTCATGCATATTTTCATGCCTACCTAGGTGAATCAAAGAACTGAACAATCTCAGT
ATCTTGAAGATTGCCATTAGTGAGATGTTGGGACATGATGTTGATGTTCTTAGTGTGTTA
CCTGCACTCACTTCTCTCTCTGTGTATATCCAAAGAGCACCTGAGGAAAGGATCAGTTTT
GGTAAAGGAGGATTCGTAGCTTTGAAGTACTTTAAACTCAAGTGCACTGTACCTTGGCTC
AAAGTTGAGGTAGATGCAATGCCTAATCTTGAAAAACTGAAGCTAAGGTTCAATGTTGGT
CTCAGTCTGCAAAGAGTGGGTCTGCATGGCAATAACCTTATCAACATTGAGCACTTGTCA
AGGCTTAAGGAGATATATGCAAAAGTGGAGAGTGAAGGTTCTGTTGATGCAGGGTCTGCT
TTGATGACTGGTGTTTGGAATGATCCAAGAAATCCTACAATTACCATTCAATTGATTTGT
GGTTTCTATGGTGAAATGACTAGACTGATGACAAAAGATGATATTATCTTGGAAGAAAAT
CCAGACAGCATAACTGAGGATGAGGTCAGACAGAAGGATGAGAAGAAACAAGTGGATGAT
CACAGGTTTCAATTTTTCGCTTCTTTACTTTGGTTTCACTTTTTGAACCTAATTACTCGT
GTAATTCCTATTATAATGCAGCTAATTGGTGTTGTAATT
>OS12T0138700-00 cdna chromosome:IRGSP-1.0:12:1881743:1882352:1 gene:OS12G0138700 gene_biotype:protein_coding transcript_biotype:protein_coding
ATGCGGATCGAGTGCCCCCGTCCTTGCTGGATCAGCCCGTGTCCGCTACCCACCAACCTG
GATGAATCTCGCGCGAACACCAGGATTTCTTGGAAAAAGTGCACCGAAGGTCCCTCAACT
TGTCATCGGGATAGCAAAACGCCCTCGAACCGCAAAACCAGATATCTTAACTATACAAAA
CCGGTCACCCGAGGTCATTCGGTGGTTTTGACCCCGGTTTTGGTCTATGTGGCGGCTGAG
GCAGAGTGGGACCCACGTGGGCCCCACATGTCATACTGTCCACGTCATCTCTCTTTCCCC
TTTCTTTTTTTTCTCTTTTTTTTTTACTTCTCTTTGCAGCGATTCCCAACTCCATTGCTG
CGCTCCCTTAGATCCAGCGCCTGCCACTGTCCAAGCCTACGCGGGATGCCGCCGCAGCCG
CAGCCGAGGACAGCGACGTCGGCGAACGCCCGGGGGGGGGGGGGGGGGGAGGTGACCCCA
AACCTGACGATGGACGCTAAGGGCACGCGGCTGCTCAACCTCACCGTGCTGCAGCGCCTC
GACTCCGCCGTCGAGGACATCCTCATCACCGCCGCCCAGATCACCCTCTAACATCGACCT
CAACCAGTGG
>OS07T0170049-00 cdna chromosome:IRGSP-1.0:7:3717076:3717589:-1 gene:OS07G0170049 gene_biotype:protein_coding transcript_biotype:protein_coding
CGGCGCAGCCGCTCGCCAGGAGCGTGGCCATCGTGACCGACGCGTCGCGCGGCATCGCGA
TCCACCTCACCGATCGAGCTCGGCGCCAGCCTCGTCCTCGGCTACACGGCGCGTCCAGGG
CTGCGGAGGCCGGCGTGCTCGCTCGCCGCGCCGTGGCCAAGAGCCCCACCCTGGCGGGAG
GACACCGCCGCGGCGGACTTCGACCGCACCTTCTCCGTGAACACGCGCGGCGCCGGCGCG
ATCCTGTGCATCCGCGACATCGCGCCGGCGGTCGGGTTCCTCCGCATCGACGCCGCCGAG
TGGGTCACGTCGGCGAGGTCACCGGAGCCAACGGCGGTCGGCGGCGACGTCTGATGCTTC
CCGCGGGTCGCGGCCGGCAATGCTCACGTCCTCGGCGATGGCGTCGCTGATGGCCGTGAC
GCGGGTGCTTGCCATGTGGGCCGGGCCGGAAACTGCCACGTAC
>OS05T0164800-01 cdna chromosome:IRGSP-1.0:5:3808044:3810780:-1 gene:OS05G0164800 gene_biotype:protein_coding transcript_biotype:protein_coding gene_symbol:ZIP6 description:Zinc transporter 6 [Source:Uniprot/SWISSPROT;Acc:Q6L8F9]
CCGTCCACTCGCCGACTCGCCTCTCCTCCTCGCTCGCCGTCGCCGTCGCGGGAGACTCCG
GCGAGCGCGTTGACGTGGCCATGTCGGGGACGGGGTGCTTCCCGGCGGGGGAGATGGCGG
CGGTGGCGAGGGTGTGCCGGGACGGGGCGGCGGCGGCGAGGCTCAAGACGGGCTCCCTGC
TCGCCATCCTCGTGGCGAGCGCCGTCGGCATCTGCCTCCCCGTGGCGCTCACGGGGGCGT
TCCGCGGGAAGGCCGGGTACGCGCGCGGCCTCCTCCTCGTCAAGTGCTACGCCGCCGGGG
TCATCCTCTCCACCTCGCTCGTCCACGTCCTCCCCGACGCGCACGCCGCGCTCGCCGACT
GCGCCGTCGCCACGCGCCGCCCGTGGCGGGACTTCCCCTTCGCGGGCCTCTTCTCCCTCG
TCGGCGCGCTCCTCGCCCTCCTCGTCGACCTCTCCGCCTCCTCCCACCTCGAAGCCCACG
GCCACCACCAGCACGCGGAGGAGGGGGAGTCGCCGCCGCCGCCGCCGCCGACCCACCAAC
CCTACGCCCCAATCCCCACCACCAAGAAGTCCCCCGTCTTCGAGCTCTCCGGCGAGATGA
GCCCCAAGAAGCGCGCGCACTCAGACGACACGGACCGGGACGACGTGGCGCTCTTCGGGG
CCAAGAGCGCGGTCCGGAGCGACGAGGTCGTCGTCGCCCCCCGTGTCGGCTGCCATGGGC
ACCACGACGTGGTGGAGGTTGGGGAGGAAGGAGGAGGAGGGGAGGAGGAGGAGGCGAGGA
GGAAGCAGAAGATGGTGTCCAAGGTGCTCGAGATTGGGATCGTGTTCCACTCGGTCATCA
TCGGGGTCACCATGGGGATGTCTCAGGATGTCTGCGCCATCCGGCCGCTCGTCGTCGCGC
TCTCCTTCCACCAGGTGTTCGAAGGAATGGGCCTCGGCGGCTGCATTGCGCAGGCAGGTT
TTGGGATTGCAACGGTGGGTTACATGTGCGTAATGTTCTCGGTGACAACACCATTGGGAA
TACTTCTTGGAATGGCAATATTCCATATGACTGGCTATGATGATAGCAGTCCAAATGCCC
TAATAATAGAAGGGCTCCTTGGCTCACTTTCTTCTGGAATCCTTGTCTACATGGCACTTG
TCGATCTCATTTCTCTTGATTTCTTCCACAATAAAATGATGTCATCATCTAATAAATTGA
AAAAGGTCTCTTATGTCGCATTAGTGCTTGGATCTGCATCCATGTCTATATTAGCTCTCT
GGGCATAGGTCATAGGTGCAACCAGAGTGAAATACGGTGTATTGATCCTTTGTAGGAAGA
AATGGATGTTTTGGGAGTCAGGACTTCCCTCATGTAAATTAAACTTCCACATAATGGGAA
ACTTAAAAATTCTTGAATGCCT
>OS01T0786601-01 cdna chromosome:IRGSP-1.0:1:33359447:33361543:1 gene:OS01G0786601 gene_biotype:protein_coding transcript_biotype:protein_coding
CTTGAAGTACTAGTATCTCATAATAACAGGATTTCGTTGTGTAGATGCCCTCTAAAAAAA
ATACACACCATCAAACCAAAGACCAAAGTGGCCGAAGCGTTTGGTGCAACTGTCACATTT
TCACCGTTTCAGCATGCTGACGTACATGCGACTATGCGAGCTTACGATCTGCCAAAAAAA
TATTCTCATCAATCGTTCATCAGCATGGCATCTTGAAGCCCATGTACTGTCCACTCGTGT
ACTGGACCCAGACTCGAACCGCTCCGGAGCAAGCTATCACGACGACGCTGAGCGCCAAGA
TGGCGGCGACCATGAACACTATGAGCGAGACCCTCCCTGACTTCCTGATGGTGCCTTGTA
TCACCACCAGCCCGACGATCGAAGCCACGAAGCAGGTGATGGCGTAAACCAACGCGGTCA
CGATCCCATCAACTCCCAGGATTATGAACTGAACCATCGACATCGAGGCGCAGAAAAGAA
CCATAAACATCGTCGTCGACGATGCTGTTTTTGGGGGCACTCCAATTTGTAGTAGGACAG
GGTTGAGAAGCAGGCCGCCACCAATGCCAAAGAGCCCACTCATAACGCCGGTCAGCAGAG
CAGCTACCGGGAAGACGTAAACTGGCAAAGATTCCAGCTTGCTCTTCACTGAAATTGCCT
GGTCAAACTCCTGGCTGTTCTGAGCGTGTGATTTTCGCTTCTGGTGCACAATACACGCTG
TGAAAGCCACAGCGATAGGAATCTGTGCTATGGTGATGAGCCAGTATGTAACTCCGCATG
GCTCAATGTCAAATACCCCCTTGGCGCCCTCGCCTCCTATGAACAGATGAATGACAAAGA
AGCAAAGCCAGATGGTGACGAGCACCATCAAGTCAACGCATTGACGCCGATGACCATCTC
CATCCTTCTGGCCAAGAAGCGCTTCCCCCGCGCCATCGCCAAGGGAGCTCCCTCCCTCCA
GCATCCTCCTCGCCGCAGCCGTCTCGGCGCGCCACCGCTTCATCCCGGTGCCGTACGTCT
TGAACGTGGCGGATGCGAGGAACACGGCGAAGAGCGCGGTGATGAGCCACTCGGGGAACA
TGACGTTGCAGATCACGCCGACGCTGACGCCGAGGAGGAGGCACGGCTGCGAGACCACGG
CGATGTCGTAGTCGATCAGCGGCTGGTGGCCGCCCTTCTCGTGGCCGCGGAGAACAATCA
GGGTGTAGAGCACGTTGGACAGCGTGCCGCCGGTGACCATGAACGTGGAGAACGCGGTCG
CCGTCTTGAGGCTGAGCCCGGCGACGATGTTGAGGATGGGGACGTACAATGAGCCGCCTC
CGACTCCCCCGGCGCTGGAGAAGGCCGCGGCCAAGAAGGAAAGGATGCATGCAAGAACAG
TACCAAGGTCCATCGATGCTAGCTGCTGCAATCTCCACTGAGAGAGGGGCGGAGTGGAGC
TGGGGGTTGTTTCAGAAATGAAGCGATTACCTGCTTCTGAGTGGT
>OS01T0184900-01 cdna chromosome:IRGSP-1.0:1:4497719:4504377:1 gene:OS01G0184900 gene_biotype:protein_coding transcript_biotype:protein_coding gene_symbol:SSRP1-A description:FACT complex subunit SSRP1-A [Source:Uniprot/SWISSPROT;Acc:Q9LGR0]
AGTGAGGGGAAGGCTGGGAATCTATAGGAGACGCGGCGCGACGAGCATCCCCTTTCTTCC
TTTCTCTTTCCCTCCTCGCCGCGCCGCCTCCGCAGCAGCAGAGCCTCTCGAAATTTTGGG
CCTCGCCGCGGAGCGCGAAGAGAGATCGAGGGCGGCGGAGCTGCGCGTGGGTAGCAAGCG
GCGGCGGAGGCGGAGGCGGCGGAGATGACGGACGGCCATCTCTTCAACAACATCCTCCTC
GGCGGCCGCGCCGGCTCGAATCCTGGCCAGTTTAAAGTGTATTCTGGAGGTCTTGCATGG
AAGAGACAGGGTGGAGGAAAGACCATTGAGATTGAGAAATCTGATTTAACGTCGGTGACA
TGGATGAAAGTCCCCAGGGCCTATCAGCTTGGAGTCAGGACCAAAGATGGCCTGTTTTAC
AAGTTTATTGGCTTCCGTGAACAGGATGTAAGCAGTCTGACCAATTTCATGCAAAAGAAT
ATGGGCCTCTCACCAGATGAAAAACAGCTTTCTGTTAGTGGTCAAAACTGGGGAGGGATC
GATATAAATGGAAATATGCTTACCTTTATGGTTGGTTCAAAGCAAGCATTTGAAGTGTCG
CTGGCAGATGTCTCACAAACACAAATGCAAGGCAAAACAGATGTTCTCTTAGAGTTTCAT
GTTGATGATACTACTGGGGGCAATGAGAAAGATTCGCTTATGGATTTAAGCTTTCATGTA
CCTACTTCAAATACTCAGTTTCTTGGAGATGAGAATCGCACTGCAGCCCAGGTCCTATGG
GAAACAATAATGGGTGTTGCTGATGTTGATTCTTCTGAAGAGGCAGTTGTCACCTTTGAA
GGAATTGCTATTCTTACACCAAGAGGACGTTATAGTGTTGAGCTTCATCTGTCATTTTTG
CGTCTCCAAGGACAAGCTAATGATTTTAAAATCCAATATAGCAGCATTGTTCGCCTTTTT
CTTTTGCCAAAGTCAAACAACCCTCATACATTTGTGGTTGTCACTCTTGATCCACCAATC
CGTAAAGGACAAACACTGTATCCTCACATTGTCATTCAGTTTGAGACAGAGGCAGTAGTT
GAAAGAAATCTGGCATTAACTAAAGAGGTTCTGGCTGAAAAATACAAGGACAGGCTGGAG
GAATCTTACAAGGGTCTGATACATGAGGTATTCACCAAAGTTCTTCGTGGTCTATCTGGT
GCTAAAGTTACAAGGCCAGGTTCTTTCAGAAGTTGCCAAGATGGGTATGCAGTTAAATCG
TCTCTCAAAGCTGAAGATGGACTGTTGTATCCACTTGAAAAGGGCTTCTTCTTTCTGCCA
AAGCCTCCCACCCTCATTCTACATGAAGAGATTGAGTTTGTTGAATTTGAACGTCATGGT
GCTGGGGGTGCCAGTATTTCATCACACTATTTCGACCTCCTAGTCAAGCTGAAAAATGAT
CAAGAACATCTCTTCAGAAATATTCAAAGGAGTGAATACCATAACCTCTTCAACTTTATC
AATGGAAAACACTTGAAAATAATGAACCTTGGAGATGGTCAAGGCGCAACTGGTGGGGTT
ACAGCTGTTCTACGAGACACTGATGATGATGCTGTTGATCCACATCTAGAACGAATTAAA
AATCAGGCTGGGGATGAGGAAAGTGATGAAGAGGATGAAGATTTTGTTGCGGATAAGGAT
GATAGTGGATCACCTACTGATGATTCTGGTGGGGAGGATTCAGATGCTAGTGAAAGTGGG
GGTGAAAAAGAGAAATTATCCAAAAAGGAAGCTAGTAGTTCAAAGCCACCTGTGAAGAGG
AAGCCTAAGGGAAGGGATGAAGAAGGTTCAGACAAAAGAAAGCCGAAGAAGAAAAAGGAT
CCTAATGCCCCCAAAAGAGCAATGACACCATTCATGTACTTCTCAATGGCTGAGCGAGGA
AATATGAAGAATAACAATCCTGATTTGCCTACAACCGAGATTGCAAAGAAGCTCGGGGAG
ATGTGGCAAAAGATGACAGGCGAAGAGAAGCAACCTTACATCCAACAGTCTCAAGTCGAC
AAGAAACGATACGAGAAGGAATCTGCTGTCTACCGTGGCGCAGCCGCCATGGACGTGGAC
TCTGGCTCCGGCGGCAACGAGTCTGACTAGAGCCACACACTGACACTTTGGCGGTTGGCG
TAATGAAGAAATTTGTTAATCCCTGGAACCACTGATGCAGTTTGGGCACTGAAATCTTCT
CAGCTATTAACCTTGCATTGCGCTGGATGATCCGATCCATGTGTTTGCGTACGATGGTAT
CGGCTGTTCTCGCCGTGGGGTGACTCGATCACAAACCGTTACTGTCTGTGTACGCCGACA
CGAGCGATATCCCTCGGAAGCATCGTGCTGTTAAGAAGTGCTTAATTTGGCGTAGCATCT
ATCTCGAATGCAAGACTCTGTTAGCCTATGAGCTTTTGTAAAACAGGAAGAATGATTTGT
ATAACAAAAATTTACCATGGATTGGTTATGTTATAACATAGTGATTT
>OS11T0181200-01 cdna chromosome:IRGSP-1.0:11:4084040:4084656:1 gene:OS11G0181200 gene_biotype:protein_coding transcript_biotype:protein_coding
CGATCAACTCATCAACCCGTGCAGCAATCCATCCATCCATAGCCGATCTCAGCTTTTCCA
TTCGCATTTCTGCTTAATTAGCTTAGCAAGCAACGAATTAACTGCAAGAGAGAGCGATGC
CGTCGCTGACGACGGGGAGGTCGCCGTGGCGGAGGAGGAAGAGGGGGACGGCGACGACGG
CGAGGAGGAGGAGGACGCCGACGTCGCTCCGGGCGCTGTGGCGCCGGATAGTGCCCAGGA
CGTCGACGACGACGGCGCCGCGCGTGCGCACGAGGAAGCCCGGGCTGCTGTCGCGCGCGT
TACGGGTGCTCTCCTGCGGCGGCGGGAGGAGGTCGCGCGCCGCACGGCGGTCGTGATCAT
GATATCATCGTCGCCGGCGCCGGCGAGGTTAACTGCTCCTCTAGTCGCTTGCGATACTAC
GTGGAGTACGTGAGACTAGTGGTGACTGTGCCGTGTGTGTATAATTTACTGCAGTAACAA
GTGTGTTCTGTGTTCTGCTTTGCTTTACCGGGAGCAATTACGTGTTGTATGTTGTACACT
ACTATCTTCTTGTTTAATATGTGTATGTTGTACTATTTCATCAAGTGACAACTATATGAA
ACCAGTTTGTTTTCTCT
>OS03T0780900-01 cdna chromosome:IRGSP-1.0:3:32379925:32383791:-1 gene:OS03G0780900 gene_biotype:protein_coding transcript_biotype:protein_coding
GGCGTTCTCTCTTCCTTCCTTCTCAGCTTCTCCAAGCTCGCGCGCAAGCAAGCCGCCGCC
GCCGCCGCCGCCGGAGAGATGGACTCCCGCGGCTTCGATTCCGAAGGCCGGGAATTCTCC
AGCGCCACCGAGATGTGGGCGCACGAAATCGGCGCCGCGGCGGATGCCCCGGTCTCCGCC
GCGGTAGCCGAACCCGCTCCGGCCCCCGCCGCCGGAAGCAACGGGGTCGCCGGCGAGGAG
GAGGCAGGCGGCGGCGGGAAGCGGGAGGAGTGGTACTCCAAGGCAATCGCCTACTGGCAA
GGCGTGGAGGCGTCGACCGAGGGTGTCCTTGGAGGGTACGGATGCGTGAACGACGTGGAC
GTCAAGGGCAGCGACGCGTTCCTCCGTCCTCTCCTCGCCGAGCGATTCGGCGCCGCGAGG
CGCCATCTCGTCGCCCTCGATTGTGGCTCGGGCATCGGGAGGGTTACAAAGAATTTTCTT
CTTAGGCATTTCAACGAGGTTGATCTTGTTGAGCCAGTGTCCCATTTTCTAGAAGCGGCA
CAGGAAAATCTTACTGAATGTATGGAAGTAGGGGAAGATACACATAAGGCTGCTAATTTT
TATTGTGTACCTCTTCAGGATTTCACTCCTGATGAAGGAAGATATGATGTAATATGGATC
CAGTGGTGCATAGGGCAACTTCCTGATGATGACTTTATTTCATTTTTTAACCGTGCAAAG
ATTGGGCTCAAACCCAATGGATTTTTTGTACTGAAGGAGAATATTGCAAGAAACGGATTT
GTTTTGGACAAGGAGGATAACAGTATCACTAGATCTGATGCGTACTTCAAGGAGCTATTT
AAAAAATGTGGTTTATATATCCATAGCATTAAGGACCAGAGCGACCTTCCAAAGGAATTA
TTTGCTGTTAAAATGTATGCATTGGTGACTGAAAAGCCGAAAATTCAAAAAAATGGGAAG
AGAAGGCGCCCTAAAAATTCACCCCCCGTTGAGAAATCCGTCTCCGACAACAATTCGTTG
TCAGTCCCTCGCTTTGTCCCGGCGGATTTCGAGACCCGCTTGGAGCTCATCCCCTTTGTC
AGAGGGGTGAGTCAACTTGTTTCGCCGGCTAGCGGGCCTAGCCCATTTACCGAGCTAAAC
GAGTTTGATGAGGGATGCACAGCGGTTACTCGTTCGGGCACTTTTAGCCCACTGCAACAT
GGAGCAGTCCGTTCGGGCCCGCCTCGACGGGTACAAGGACCGTCTACGTCGGCTCGAGGG
AGACCTTGGTCGAAAAAACCAGGAGCGAGAGGTGGTGGCCGAATCCCTAAGGCAGGCTAA
GGCCGAAAACAAAAAACTAAAGGAGGAACTGGAGAAGGCGAAGCACCAGAACGCTACCCT
CTTGGACTACTACAATTCGTCCGAGGGGAAGATGAACAGCCTTCGCCAGGAGCTGGACTA
GGCAAAGGCCGCAGCCGAAACCACGGCGAAAGAGTCTGCCCGCTCCGTTGCTGAGATTAC
AGATTCGGCCAAGTCGGCCAGCTATACTCTCCGGCTTGCCCTTCATGAGTTGGGCGCCCA
GGCCAAAGGCGTTCCAGGCAAAAATGCTTCCGCGCTGGACTTCTCGGAATGGACACAACA
AGCCGGAGGTGCCGTGGCTGAGACCGGCAGCAATTATGGTGATTGTTGTGCTCGGGTTTC
GGCGGCTTTCGTGCTTGGGGTGCTCCAGGAAAATGGGTGCGAACATGTCGCCCAATTCCC
GGAGTTCGTCAAGGGAGATTGGCCGGAGAAGTCGTACCCCATCTCTACTACTCTTCGCGC
TTGGCGAAAAGAGTACTGGCAGAAGGAGGGGTGAACCATCGCTAAGGGCTATCTCCGCGA
CCAACTGGAGAAGAGCGCGAAGGCTCAACGCGAAGCGGAAGAAGCCGCGGAGGAGCCCAA
AGCTGGCGACGGTGAAGCTGACGCAGCTGGCCCAGATCACCCAGAGGTGTGAGGCCCTTC
GCCTTTTAGCCTCCTTGTATCTAGGGCAGCTTTCGTAGTGTGGGCTTCGCCCTTTTGCAA
TGTAGCCAAATGCGGGACACTTGTGTTTATATATTAATGAAAATTGGGAAGTTTCGCC
>OS06T0147250-00 cdna chromosome:IRGSP-1.0:6:2462234:2462587:1 gene:OS06G0147250 gene_biotype:protein_coding transcript_biotype:protein_coding
ATGGCTTCATGGCTGGCCTACGTATGGTTTGGCTTCTTGACGCTCAACTCGCTACTAGCC
ATCTACAGGTCGCACGGAGATATCGCCGGCATAGCCTTCGTCGCCACGTCGTACCTCAGC
CTCCTGCTGCTGTTCTGGTGCTTGCAGCAATACGAGAGGGCGCCGGCGAACTCACCGGCG
AAATCTCGCTCCAAGGCCGGCGTCTGGTTCTCCTCGTCTCTCCTCACGGTTGTCTTCTCA
TGGCGAGTTTCAGCGTTGATGCCGTGGCCTGTGGCAGCCGCCGTTTGGTTGATGGCTGCG
TCCACGGTGGTTGGAGGATTCTACACACTGTTCCTTTGGTCTGGTCGGCAGTAG
>OS08T0191650-01 cdna chromosome:IRGSP-1.0:8:5371810:5375320:1 gene:OS08G0191650 gene_biotype:protein_coding transcript_biotype:protein_coding
TGTTTCTAGTTTTGATGAATTTGTGCTAATTGTTAATTTTTCATAGTTTTTGTGTAACTG
CCATATTAATAAGGTTCTAGTTAGTCAAAAGCACTTTTTGGTGACCTAGTGGCTTGGGAG
ATTTGGAAGCACCGCAACGACTGAGTCTTCTTTTTTTTTTTTTGCAATGACTGTGTTTTC
AATGGCGCCAATTCTAGAGCTGTGACGGTCTTGCAAGTGATAGAAAATGAGGCGACGGTC
TTGCAAGTGGTAGAAAATAAGGGTTATCTTTGGTGTGTTTCAGGAGCTTTTGGTCTTCAA
AAGCTCCTTAGTGGGACGGCAAGCCTAGACAACCAAGCTCTCCGGGTGGTCTAGTGCGTG
TGGGTCTCGGTAGGAGGGCTTGGGTCCTCCTACTTTGTAAACATTTTTGTTTATGTGTTT
TTTGTGTTGTTTTTTCTTCCCCTTAATGAAATGAAATATAACTTTCCTGCGTTTTCGAAA
AAAAAAAGCACTTGTGTTGTTTTTTAGGGAATATGCAAGAGGGTTGCGTATCTTTGGAGT
CGAAAGCATTATGAAGTCTAATGAAGAAACTTAAAATCTATGCCATAGTCAAAGTTCAAA
TAAACAAATATCTGTCATATTTACTCTAAATAAGTTTTATGTAAGCATCATCAATGTTAG
TTCTGGCGCAATTATGCAAGTTCCAAATAATATGACTCCAGCCCAACTCTGAAGCCAAGG
GAGGCATGTCCGTTCCTTACTCTCAGGAACATATTTTTCCTTCATACTCTCTTCGATAAA
AAAAAGGTATATATTTTCATAATATCACAAACTTATTAGATTTTATAAATTTATTCTAAT
ATAAAATTGATCATCAGAATTTAAGAAGTGTTTGAATCTTGTCCTAAATGTCAAGCATTT
ATGAACAGAGAAGTAACATTTTTTCGAGTAATATATTGAGACGAGGGTTTGGAAGATCAG
GTAAATCCCAAGCAGTAAGTACAATAGAAGAACAATAGTTCATCATCCAAATTCCAGCAA
GGAGCATATTTTCCTTTCTTCTGGACTGCAACTTCTTTCTGTTCAGATCAAGAAAAGTAT
TGCTTCTAGCCTACTTGCAATGAACCTGCAGCCGACTCGTTCTGTTCCACTAATGTATGG
ACTGTAGCAGCCAGCAGATCAGAAATTCGCCAACCGACTCGTCGGTTAATAACTCTGCAG
GTCTGAAGGTTCATAGTTTAGTTCAGATGATCAATAACAAAATTGCCAAGCAATGGTTAA
TCCTTAAAATGTCAAGATTTCAGGTGAACTTGTCAGCATTTTCAAACAGTAAGTTGCAGC
AACTTAAGCTTAGTTGTAAGTGGATCTATTGAACTCATGTTTATTATTAGTTCTCAGGCA
AAATGCATTCCAAGTGACAAACCTGGTGCCATTTTAAACTGTTAATGGAGAACTGATATC
GTGCAATGCCAATGCAGGGCATATTGGCAAACAGCAAACTTATTTGCAGCATGAATGCGC
AAATTGAACAAAACATCATCAGAAAAGAACCACCACCAGGCTATGAGAACATATCAGGAA
ACTCAGCTCAACTGCACAAACTGGTCCTTGTTATCAACAACACTCCAACAGTCATGCTGA
TACAGGTAGCAATGCATAGCGGATTTACAGCCAAACCCAGACAGTACTAGCATAAGCACA
ACGCATGTGCCAGAATTTATTCTTGTTCATAGAGCGGAAACCGCTTCTTTATTACATTGC
ACTGGCATTACTACATAAGGTTTGTGCTTTGCCTCCTAGCACAGAACTTGGGCCATCTCT
CATCTTCACTGGAGTTCCTTCAGGAAGTCGGCGTTATCAACCAAAACCTAAAGTGAAGAA
CATCATTAGTCACAATGTGTTATTTCACAATGAATATGCTAGCAGCACATATCACTGGAT
CATTTGGCACATCAGCAAGCAGCTCAATGCTACTGCCTTTGAAAAACTATGCTCTAAGAA
GATCTGACAGTTATATGAATGATTGCAAATGTACTCGATTTTTTTAGTGTTACAATAAAC
ATCAGTATCAGTGCTTCGCCATGTGTCCTATTTTTATCTTACTCTATCCTTTTAAATCCA
TCCAGAAGAAAACTTTCTAGTATATTGTATCAAAGATGCCCCCTATCCTCTGCTTTGCAG
ATTATGGCAGACTCATTATCAGCAAACATACAATGAAAATACATATGGCCATAGAAGCGG
GATTTCTTTTTCACAAGTAAATGTCTTGCTTCACAAGTGCCAAGTACCAACCTTATCAAC
AGTAGAGTTCAGAACTATAAACTTAGGTACTGTTCTTTTAGATGAAATGCGGATGATATG
CTTGTTTATGAGAATAATTAAATATTATATACATTATAAACCTAACAAATAGATTGAAAA
AGGTTAATCAATCAATGCTGGTGAAGAGAATTTTTGGAAGCATGGTGCAAATAATCTGCG
GTGATAATCTGGCGGATTAGCCGAGAAGAATGGACCTAACTGGTAAACAGTAATGCCTAA
ACACTAGCCCTTGTACTTTGGTCCTTTGTGACTATGTTTTAGTTTTGTGCCTGCACTAAA
AATTACTATGTTGTGTGTAAGCAAATGGTTTGCTTTCCTTTTTGACCAGGCTTTCTTAAA
CAAGAACTGCCAAATGCTCTAGGCTTAAATATAATTGATGTACCGATCATTCGATGGTTA
ACAGTAGTAAAATACAGTGGAACACGAAGACAGGAGCCATACCACTTTCCAGCCATCAGG
GTCAAGGAAAGAGGCAATCTTTGTGTTGAGCCCTGGTAGTGGACCTGGCTGCCGCAAAAT
CTTTCCCCCTAGTTCTTTTGTAACCAACTCAACAGCCTCAGCACTCTTGTAGACATCTTC
AGTGCCAATAGCAACCTGCACTTGCATCAGAGATCATCAAGAAATGCCAACATCTCTTAG
GAAATCTCTGAAGAAAAGAAGGATTGTCCAAAAACCTGAGCATATGCGTTGCCCTTGGTA
TATTCTGTGACACCATAGTTGTATGTCAACTCAATAACAGTTGTCTTATCCTCATCAGCA
TAGCCCAACATGGCAATGGTATACTGTGCATGCCAAAAGTTATTCAGTCTATGGAAGTTC
ATAGGATAAAATATGTCTAAGAAACAATAGCAAGGCATGGGCCTCAGAACTTTCAGGCAT
AATAACAGAATTATTGCATCTTTTTCAAGATAAATAGAGGTACCTTATAGTCAGGTACAT
CCTTCTTCCTCAGCAGCTTCATACCAAGGGCCTTCATTAAGCATAAACAACGCCAGTACA
CATATGAGCCCACTATTGTAGAGATTAGAGAATATATAAAAGAGATACTTTAGCATTTCT
AACTCTTGGAATAGCCTATAGTTATGCAACGAATGAGAATACCTTCTCGTAGAACTTGAT
GGAGCGATCAAGGTCACCCACACGAAGCATAACTTGGCAAAGAGGCTCAGGTGTTGGACC
CCTCTGGATAAGCTCAAACATGTAACCGTCA
>OS01T0958200-01 cdna chromosome:IRGSP-1.0:1:42238811:42240420:1 gene:OS01G0958200 gene_biotype:protein_coding transcript_biotype:protein_coding
ACGACAACTCGCACCACACACCACCACCATCAAACTCCTTGCATTTCTACCAACGATGCG
GCACGCGGCGCTGCTCGGCGTGGGCTTCGCGCTCTGCCTCCTCCGCGCGCAGGCGCAGCC
GTACGACTACCCGACGGCGAAGCCGTCCACGACGTGGGCGAACACCGACGCCGCGCTGCG
CCACCACGTCGCCTACACCGACGGCTCCGTGGCGCGCGCCGCGCTGCTGCGCCTCAACCC
GGCGCGCCTCGGCCCCTCCTTCGCCTTCGGCTTCTTCTGCACCAACCACCGCGCCGGGGC
GCCGTGCGCCGACTTCCTCCTCGGCGTCGCCGTCGTGTACTGCAACAGCGGCGCCGGGAT
CACCGCGGTCACCACCGGCATCCCGCAGGTGGTGTGGTCGGCCAACCGCGCCGCCCCCGT
CGGGGACGGCGCCACCGCGGAGCTCACGGCGGACGGCGACCTGGTCCTGAGATCGCCCGG
CGGCAAGGTGCTATGGTCGGCCGGCGCGGCGGGGCGCGGCGTCTCCGGGATGAGCATCAA
CAGCGACGGCAACCTGGTGCTGTTCGACGGGAGCAACCGGACGGTGTGGCAGTCGTTCGA
CCACCCAACCGACACGCTCGTCGTCGGGCAGTCGCTGAAGCAGGGCGCACGGCTCACCGC
CAACGCGTCGTTTGACAACTCGTCGGAGGGCAGGATATACCTCGCCGTCGCCGACGACGG
CCTCGCCGCCTACGTCGACGCCAAGCCGCCACAGCGCTACTACGTCCTTGGCTACAGCAA
GAACGCCGGCGCCTACGCGGCGTACACCAACGGCAGCCTCGCCGTGCTCGACCGCCCCGG
CGGCCAGCAGCTGGCCACCGTCCAGCTCCCCGCCGTCGCCGCCGGCACGGTGCAGTACAT
GCGGCTGGAGCACGACGGCCACCTCCGCCTCTACGAGTGGCGCTCGAACGGGATGAGATG
GGAGGCCACCGGCGACGTGCTCCACCCCTACCCCGGCGACTGCGCGTACCCGACGGTGTG
CGGCGCGTACGGCGTGTGCACGGACATGCAGTGCAGCTGCCCCGACGCCGCCAACTTCCG
GGCGGTGGACTTCCGGCGGCCGAACCGCGGCTGCGTCCCGACGTCGCCGCCGGCGCCGCC
GGCGACATGCCGTTCCCGGCGCGCGCGGCACCGGCTGGTGTCGCTGCGCGACACGGCCTA
CTTCAACAGCCACGACACCAGCATGCGGACGCTGGAGAGGGTGGGCGAGGCGGCGTGCAA
GGCAGCGTGCTTGGGCGACTGCGCGTGCATGGCGGCGCAGTTCGTGTACGGATTCGACCC
CAACGACGGCTTCTGCTACCTGCAGTCGGAGGTGTTGTCGCTGGAGACGATGCAGCCGGA
GGTGTTTCACTACAACTCCTCCATGCATATCAAGATTGCCCAGGGCAGGTTGCCAAGACG
ATTCTGATCGCCTTTTTACAGTCTACTATACTATATCAAGGAGGAGAAATCCTTGTAAAT
ACATACATGAATAAATTCACGAGAACTAGCTAGGATTCTCGATTCATATGTTTTTGTATT
CAACATTTGTTTGTGGGTTTTAACAAAATATAAAGAAAACATTTTTTTTT
>OS04T0685300-02 cdna chromosome:IRGSP-1.0:4:35001018:35002142:-1 gene:OS04G0685300 gene_biotype:protein_coding transcript_biotype:protein_coding
ACACAAACCACAAACCCGCATCGTCTCCTCCTCCTCCACTTGTTGTTCAATTCCCCCCCC
CCCTCTCTCTCTCTCTCTCTCTCCGTCGCAGATCTCGGCAAGGGGGCAACAAGGTAGGAG
GCGGCGATGGGTTCGGCGAGCCGCGCGGTGTCGTGCCTGTGCTGCCCGTGCAAGTGCCTG
GCGTGCGGCCTCTTCAGCTGCCTCTGCAGCATCCTCATCTCCCTCCTCGTCACCCTCGGC
GTCCTCGCCCTCATCTTCTACCTCATCTTCCGCCCCCACATGATCGCCGCCACCGTCGAC
TCCGCCGCCCTCACCCAGTTCACCCTCTCCACCAACTCCGCCCTCGCCTACAGCCTCACC
GTCGACCTCACCGTCCGCAACCCCAACAAGCGCGTCGGCCTCTACTACGACAACGTCGAG
TCCCTCGCCCTCTTCGACGGCCAGCGCTTCGGCTACGCCCCCCTCGACTCCTTCTACCAG
TCCACCGAGGCATCCACCAAGCTCTCCCCCGCCTTCAAGGGCCAGCAGCCGCTCCAAGGC
GACATCACCGCCGCCAACTTCAGGTCGCAGCAGACCGCCGGCAAGTTCGACATCGAGGTC
AAGCTCAACGCCAAGCTCAGGGTCAAGGTCTGGGCCTTCAAGGTTCCCGGACCCAAGGCC
AAGATCAGCTGCCCCATCACCGTCCCAGCGTCCGCCCCCAACGCCCCCGCATTCCAGCGC
ACCGACTGCAAAGTCTGGTTCTGATTTCGATGGTTGGTTCCGCTTCGCATTTGGGGATTA
CTATTAGCCAGCACTGCTTCCAGTATGGACGGATGGATTCTTTTGTTTCTTTCGATTTGT
TGATGAGGGATTAGCTCGCCGGATGTTGCTGTACATCGCTGTGGTTTAGGTGGTTACATA
TCTTCTAGCCCTTGTAGCTAGCGCTTGTCATGCACATATTATCGATCCATGTCTTGTTCT
TCTTAGTTTTTTCCCCTTTCTTTTGGGTACGGCTTACTTACTGCTGTTCAGATCATATAT
GACTGTATGTTGGTTGATACATTCAGAGATTTTATTCAGGATCACCTATTACTTCTATGA
GTGACATCTATTATGATTCCTTGGTTGATTCTGAGTTGTGCCACT
>OS01T0892800-02 cdna chromosome:IRGSP-1.0:1:38818798:38822164:1 gene:OS01G0892800 gene_biotype:protein_coding transcript_biotype:protein_coding
CGCGGAAAGCTTCTCCATCGATCGATCTCTCCTCTCTCTCCCGCGGGGGCTCTCCGGCGC
ACGGTGCCCTCTCGTGCCTCGGAGACCCCGATCCGCCGCCGCCGCCGCCGCCGCCGTGCC
TGAGTAGTACAGTCTTGTTGTCGAGGTGAGGTGAGTGGTGGGAGGAGAAATGGACACCGG
GATGAGGGTGGCGCTGCACCGGCAGGTGTCGTCGGGGTCGCTGAAGGAGAGCGGGGAGCT
CCGGCGGCAGTCGTCGCTGGAGTCTCCCCGGACGGGGAGGGCGGCGACGAGGTTCCTGTT
CGGGAGGCAGTCGTCGATGGACCCGAACCGGCGGCGCGGGCGGAGCCAGAGCCCCGTCGG
CCTCGCCGAGGACCTGACCGTGCCGGACAACCTCGACGCCACCATGCAGCTGCTCTTCCT
GGCCTGCCACGGCGACGCCGCCGGCGTCGAGGCCCTGCTCCGCGGCGGCGTCGACGTCAA
CAGCATCAACCTCGACGGCCGCACCGCGCTGCACATCGCCTCCTGCGAGGGCCACCCCGA
CGTCGTCCGCGTGCTGCTCACCTGGAAGGCCAACATCGACGCCCGCGACCGGTGGGGCAG
CACGGCTGTAGCTGATGCCAAGTGTTATGGCCACACGGAGGTGTACAATCTTCTCAAGGC
TCGTGGTGCAAAGATCCCGAGAAACAGGAGGACACCGATGATGGTGTCGAATCCTGGGGA
CGTACCAGAGTACGAATTGAACCCTAGTGAGCTCCAATTCAAGAAAGGGGATGAGGTGGT
CAAGGGCGTGTACCAAGTTGCCAAATGGAATGGAACCAAGGTTCATGTTAAGATACTTGA
TAGAGAATGCTACTGCGATCAGGAAGTCATAAACTCTTTCAGGCATGAGCTGACCGTATT
GGAGAAGGTCCGGCACCCGAATGTTGTTCAGTTCGTCGGAGCCGTCACTCAGAACATACC
TATGATGATTATTTCTGAATACCTCCCAAATGGTGATTTATCAAGCTGTATTCCGAGGAA
AGGAAAGCTACATGGTCAGAAGGTTCTAAAATATGGCCTTGAGATCGCCAGGGGCATGAC
TTATCTTCACCAGTGCAAGCCAGACCCCATCATCCACTGCGACCTAAAGCCAAAAAATAT
CTTCCTGGATAGTGGAGGCCAACTGAAAATCGCAGGATTCGGTCTGACGAGGCTGTCGAA
AATCTCTCCTGGCAGAGTGAAACTGGCCGATCATGAGTCCATGGTTGACAGCTTCAGTCA
CTACACTGCACCTGAGCTGTACAGAAACGAAATATTCGACGCAAGCGTCGACGCCTTCTC
ATTTGGTTTCATCCTCTATGAGATGGTTGAAGGAACACACACTGTACATGGGAAGTCATC
AGAGGAATCTGGCCACACAATTCGATATGATGGGATGCGTCCATCGCTGAAGAACAAGCT
CAGGGGATATCCTCCAGATTTCAAAGCGCTGATCGAAGAATGCTGGGATACTCAGGGTAT
AGCAAGGCCAACATTTTCAGAGATAATCATCAGGCTCGACAAGATATACGCCCAGTGCAT
GAAGCAAGGGACCTGGAAGGACTCGCTAAAGATTTGGAAATGACACGTGTGGGCTAAGCT
GCATGAACGCCTTCTTGTGTACATATCACTGCGAAGCAAATGCGTCACTCTCTGTGAAGA
AGAAGCCTGAGCTAGCACTCACTCGTCTGGAGGAGGATGACACGACGTACCGACAAATTT
GTGTACGTGTTGTAAAAGGCCCGGCGAAAAAAAAAGTACTTGTAAAAGATCAATTTGAGT
TAAATTGGAAGTAACAAAGCTTAATTATTACT
>OS10T0446600-01 cdna chromosome:IRGSP-1.0:10:16151402:16160073:-1 gene:OS10G0446600 gene_biotype:protein_coding transcript_biotype:protein_coding
ACTGCCGCCTCCGCCTCCCCCTCACGCCGTCCCCGTTGCCTCGCGCCGCCGCCGCCTCCC
CATCGCGCTGCCACCTCCGCCTCCCGCCGTTCCCATCGCAGGCCGAGCTGCCGCCGTCCG
TCTCCCCTCTGCCCTCTCGTCCCCCACTCTCTCCCTCTCCCTTTCCCTCTCCCTCCGCCG
TCTCCTCCCCCACCCTCGCCTCCGCCTTCCCGTCGCGCCATTGCCTCCGCCTACGCAGCC
GCTGTCGTCGCGTCACCGTCTCCAAGCGCCTCTGCTTCCGCCTCCCCCTCGCGTCGTCGC
CATCGTCGTCCCCGTCTCCCTGCGACGCTGGCGCCATCGCGTCACCGTCTCCGACCGCCG
TCACCGAGTGCAGCCGTCTCCGCCTCCGGCCTCCGTCAACGACGAGGTCGGAGCGCCGAC
GGCTGCATCACAGGCGGCGCGAAAAGCTGAGGGCCCAATCCTGGCGGCGGGACTGCCGCG
AGGTTCCGGACGCATCAACTCGAGGGGGAGACGGCGGAGGGAGTGGGGGTTGAGGCGGGC
GCGGTCTTCGTCCTCCCGGCGCCAGATCTGCTTCTCATCTCCACAAGGACACCCCAGCCC
ACCACTCATCGGCGTCGCCATGGTCGTCGGCGTCGCCCTCATTGTCGCCGTCGCCAACAG
ACTGCGTTAAGAAGCCACTCCACCACCACCAGCAGCAGGGGCATCCACCGTACGCCGCAC
CAATGCCTTCCCCTTCCCTCCCATTTGTGCCCTCTGGGTCACAGGTAGTCGCTTCATCGG
CAGCCGCGTTGCCGTCAATGTACAAGGCCAATGACCAGCAGCGAGCAACTCATGGCACCA
GAGACGGCGGCGGCGACGGTGACTACTAAACTCTTGGCACAGGAGATTACAAAGGACGTG
CAGGTGAACTCAAGAAGAAAGTTCGAAAAATGGGACATTGCAATCACAACATTGGAACCT
AATATCAACACTATGCTCATTGCCATAGTGCCAGGTAAAGAAAGGGACTACAATGCTTAT
TCAAAGGATTATATGTCTTCCATAGTGAAGCAGTCATGCACTAATACTAGAAGCTGCTTT
AGAGATGGAGACATCCCGTCAAAAATCTGCAATTACCCAATGATTTTGTGCCTGAGGATC
ATATAAATGACTCTGATCAATCGTCCACCTTAGCTGGTTGCTCTGCTTGCTGTGACCATG
CCACGACATCCGAAAACACAGAGGACCAGGTTTGACAACTTTGGATTGCATACCAGAATT
TTCCATGTTCTTCAGCTCTCAATAATTCATCTTCAGAGGAGAAAGGGAAGTGAGGAAAAT
TTGTAAGTGACGAATTTGACAGATTGCGACGGGCACCAGTTATGCTGGTAATTTTCTTGA
ACCTGACACTAATTTCAGGGAGTCCAGGAGTTGGAGCCATGCAAACATACATCATGCTAA
TGTCGTCCTGAGCTTCCAGATTAGGCCCTGCTGTATCGATCAATATATTTAGCATGATGA
CAGCATTATTTCTATACATGGGGATATTGTGTATCCGGATAAGAATAGCATTATTTGTAG
GTAAGACATATATAAGAAGTAAATGTATTTCTAATTTATAAACTGAGAATGTATTATTAA
GTGCTTTAACATGTCATATGCAGAAGTTGCTGGAATGCTAGATAATCTTGTCCTCTTTTA
AACATAGCATGAGAATTATAGTAGAATCAAGATGCTTTCCTTTGCTTGGTAAAAATGTTT
TGGACTGCATTTCAGAACTCATACCATCATCTATTTCAGTGTAATTACATTATTCTGCAG
AAAGACACACAAAACTATCATGGAAATATGGAATAGATAGTTCTATATTTATAAGGCATA
TAGTTCTTAATTCTTTTAATCAAGCTGAGTGCTGTTTTGTGTGGTTCATGAATCTTTGCG
TTACCTGTAAAGCTGTGGTTTATATATTTCTTTGGGAGCTAGGTTCGCTTGGTAATATAA
TTGACTGGTAGTAATATACATTGGTTGCACTTTGAATGTGCTGAGAATGGGGTCACCTTG
CATGCTTTTTTATATTCTTAAATAATGATGAATTTTCATGTGAATGTATGTATAGCATCC
ACATTGTTCATGTCACTGATTAGGAAAAATGTATTATTTGTTCACGTATATCTCATTTGT
TCTCTGTGTTACTAAAGGCTGGAGGCTATAGAAAAATATTTCAGCCTTGAAACAGTCAAG
GACATTGTGGAAGCCATGGTGAGTGATGCTTCAGTTGTTTTATACTTCCAAATCTCTGGG
CATGGTATGTGCTCCTTTTCATTTGAACATGAGTAAGCAGAATGCTGTTGATTGGTACGA
TAGCTTTCAAGGCTACATTTTATTTCCATCTCATTATTTACTCAAATGAATCTCGTGGAT
ATTTTTTTTGGAATTATCAAGTATTTTTTTCAAATATAGTAGTTATCGTTACCGTTTTGG
CATAGATTTTGTTCCTTAGGCTACCTTTTAGTTTGATCTTGAAGGTTTTGGTTCCATATA
CATAAATTTTGCTTATGGTTCAAAACTTTTAAGGAGATGTTGTAAACTTGTAATCAGGAA
AGTGAAGCATCTAAGTTAGATGAGGATTGTTGTACCTTGGCCATGAAATGACTGAGAGAG
CCCTATCCAGTTCTGTTGAGAGCCTCACAGTGTTTGATGAATTGCAAGCTACAAATGCTT
TGCTGTAGATATGAATTGCAAGCTTACAGAAAAGGTTTTGCACTGTGGGCTAAAAAGTCC
CATTAACCAGGAAGGATGTGATGCGATGCTGAATCTAATATTGGAAAGTCAAGCCCTTTG
TTCTTCAATTGTCCTATTTGCAAAGATTATGACCTTTCAATTTGTCATCAATTATTTATG
ACACCAATGCATTCTCTTGGTGTATGCACCAAAGCAATTTGTACGCGGAATTACTTATAT
TTTTTATATAATGAAAGCATTGTGTTCATGTTTGAACTAAAAGTCAAACAAACTGAGGTT
TTAGTAGGGGATGCTTTGCATTGATAATAAAGTACCCATTACTTTGTAGTTACATGGGAT
ATTTGTTACATAGGATGGATTACTGACTCAACTCTGGTGTCATTGATATACACAGGAGAG
TTAATATAGAATATATGATGTTACTAATATATTTA
>OS10T0507700-00 cdna chromosome:IRGSP-1.0:10:19425724:19426140:-1 gene:OS10G0507700 gene_biotype:protein_coding transcript_biotype:protein_coding
ATGGCGAGGAGCCGGTTCTTGGCGACGCCGAGGCTGCTGGCGGCGGTTCTTGGCGCCGCC
GTGCTGCATGGCGCCGGCGGCGTGGCCGCGGTGGCGATGGCGAGGCCGCTGTTGGCCGGC
AGCGGCGGCGCCGAGCCGCCGAGCGCCGTGTTGGCGGCGGCGCCAGGGCCGGCGGGCGTG
GTGGCGGCGGCGCAGGGTGGCGGCGTGATGAAGCCCGACCGGTCGATCGCCGGCGCCGAC
GTGATCCTCGTCGGGTTCGCCGCCGCCGTGGTGGTCGTCGTCTTCTGGTACATCAGGATT
ACCAGGAAGAACAGCAGCAGCGGCGGCGGCGGCGGCGGCGGCGGCGGCGTCGAAGCGGCG
AGGAAGCTTGAGATACTCAAAGAACCACCAGCTGTGGTAGTAGAAGTAGCGGCTTAG
>OS02T0176900-00 cdna chromosome:IRGSP-1.0:2:4220950:4223647:-1 gene:OS02G0176900 gene_biotype:protein_coding transcript_biotype:protein_coding
CGCCGGTTTCCGTTTCCTCCCCGGCGGCGGCGGCGGCGGCTAGGATCGATGGCCGGCGGG
GTGTCGTCCGTGGAGGTCGTGAAGGACGGCGCCACTGGGCTGGAGAAGCTCGTCCTGCGC
GAGGCCCATGGCTGCTCCGTCCAGGTATTTCTGTACGGAGGCCAAGTGATCTTTTGGGAA
AATGAATATCGAGAACAACTGCTCTTTGTTAGTAGAAAGGCTTATTTCAAACCACCAAAG
GCTATTCGTGGGGGCATACAAATTTGCTTTCCTCAATTTGGGAACCATGGAGTTCTTGAA
CAACATGGATTTGCAAGGAACCGATTATGGAGTGTTGATGAAACTCCCCCTCCTTTTCCA
GCTACCACTTCAAACTGTCATATTGACTTGATACTCAAGCAGTCCCCAGAAGATTTGAAG
ATCTGGCCGCATAGTTTTGAGTTTAGGCTGCGAGTTGCTCTTAGCCCTACAGGAGATCTG
ATGCTCACATCTCGAATAAAAAATACCAATGCAGATGGGAAGCCATTCAAATTTGGATTT
TCATATAACACATATTTTTCAGTCTCTGACATCAGTGAAGTACGGGTTGAGGGTTTGGAG
ACCTTGGACTACATTGACAACCTGCAATGTGGAAAACGTTGTACTGAACAAGGAGATGCC
GTTGTATTCGAATCTGAAGCGGAGAAGGTATATTTGAGTGCTCCACCCAAGATTGTGATC
ATTGACCATGACAAGAAGAGAACTTTTGAGTTAAGGAAAGAGGGACTTCCTGATGTTGTT
GTTTGGAACCCATGGGACAGGAAAGCAAAAACGATACTGGATTTTGGGGAGGAAGAGTAC
AAATGCATGCTATGTGTAGGGGCTGCAAATGCTGAGAAGCCAATTACATTAAGGCCTGGT
GAAGAGTGGCAAGGAAGGCAAGAGATATCTGTTGTTCCATCCAGTTACAGCAGCGGACAA
TGGGATCCTGAAATAATTCATCGGATACAGGACATCTGA
>OS01T0338401-01 cdna chromosome:IRGSP-1.0:1:13311601:13317220:-1 gene:OS01G0338401 gene_biotype:protein_coding transcript_biotype:protein_coding
AGCAATTTAGCCGATACCGGCATAAACCATAAAGCGAGAATCAGCCAATATGACTAAATT
GAAATACTAAGACTAGATTAACTAAGACATATGATAGCAATGACCACGATAAAAGGACTA
GTATATCTAAAGCGACATAGGAGCCTTGATAGCGCAAGCCATCGAGACAAGTTACCTCTT
GTCGACAGATTGCAGCCGATGTCCCGACTTGAAGCAAGAACTCGTCGAAAAGTAAAACAA
AATTGTGGCGATGCGCCGAAAGTTGTATTGATTGGATTGTCTCCCATATTACAATGATCT
ATGGTTTATTTTTGTTTTTTTGACATGAAACAGCAGGAGAGGCTCCTACTGCGATATATA
TTAATATAAAAAATAAAGGGGAGAATTCACAAAGGTTACAAATAATTATAGGGGAAAACT
AAAGGAAGTTATCTAGCCATGATTGCCAAAGAGGGATGTCAGCTTCCTTTGCTCTATGCA
TATGCAAGGCAAACTCCTGTTTGAAATCAGCTTTCCATCTGTCTAAATTGTAAGCCACAT
TATTGAAAATGAGATCATTTCTTCTGCTCCAGATGTGCCAACAACTAAAAGCCATAACCT
CAAAGAAGAAATTGTGTGGAAATTGGTTCTGTGCTGATGTATTCATGTTCATGAAATTAG
TAGCGAGATTCCAATGAATTCCAATTAGTTACCAGAATTGCTGTGCTGCTGGGCAAGCAA
AGAATAGGTGATGCATGTCTTCATCTAACATAGAATTGCACGGTACACAGTGTGTTCCTC
CCTGGATATTGAATTGTTTCATGTGCAGCATTTTCTTTGTGTTTAGTCTATTCATTAGTA
GTAGCCATAGGAACACCTTTAGTTTCATCATGCATTTGCTCTTCCAGAGGAAGGTTAGGG
GTTTATCCGGTTGCAGATGTTCAAAAAACATTGAGTATACTTTCTTGGATTGATATCGAT
CTGAGTTCATATAAAAGTCCATTTGTCCGGCTCATTGGTATGTTGTACACTTTGCAAATT
GTCGTGTAAAGTTTCCCCATGCATAGCTTGGTTTGAGAGAGGGAGATGAAAGTGCATATC
CAAATCAGATGCCATAATGAAATTCTGAATTGAGGTATCCTGGTTTTTTGCATATGAGAA
CAAGATTGGGAACTCATTTTCTAAGTAGCTGCCATTCCAATTATCTTTCCAGAATAAAGC
TGTGTCGCCTTGACCCATATTAACCTGTGAAAAAGCTCTAAACAAGGGTATTAATCTGAA
GATGTCTTTCCACCAGAAAGATCATTTTTCTTTGTTTGCATGAGGGGGTTTGTCTGATTC
AAGATAATGTTTGTTCCAAATCAGATGAACCCAAGGTAAATCTTCTTTGTTATAGAATTT
ATCCAGATGTTTGATGAGTAAGGCAATATTCTGAAATTCCAGATTTATTATTCCCAGTCC
CCCTTTTTTCTTTGGTTGGCAAACTATATCCCAAGCTGCCAAAGAAAGTGTCTTAGTTTC
CATTTCAGTGTCTTTCCTCCATAAGCAATGTCTTCGGGCACGATCAATGTGTTAAATAAC
CTTTTTTGGGAGCTTTAGTGTGCACATATAGTATGTTGGCAGGGATGATAGAACTGAGTT
TACCATTGAGAGCCTTTGTCCATAATTCAGAAAAATTGTTGTGGAGGGGAGCCTTCTCTC
TGTTCTGTCAATTAGAGGAGCAAAGTCACTGATATTCGGTTTAGTGGTTCCCATAGGTAG
TCCAAGATATGTAAAGGGCATTTTGCCTATTGAGCAACCAAAAGTTCATGCTGAGATTTC
CATTTTGTTACTGTCTGTGTTTATCGGGATCATGCAAGATTTATGGAAATTGATTTTCGG
CCCCCAGTGCAAAGGGCATAGGTGTTGAGCAGGGCTTTAAGGGTGAAATTTTCCTTTTGG
TCCGCTTTCATAATTATCAGAGTATCATCAGCGTATTGCAGGATTGGAAATTGGCTATCT
CCATTTGGGATTGGGGCAGTGAGGAGGCCCAAAGTTTGTGCTTTGTTTACAATGGATTGC
AGCAGGTCTGCGGTTAGAACAAACAACAGTGGGGAAAGTGGGTCACCCTGCCTGACTCCT
CTCTTGCATTTGAAGGTTTTTCCAGGTACTCCATTCAGCATCACAGAAGTGGAAACAGAT
TTCAAGACATTGTTGACCAAGTTGATCCAAGATTGGTTAAACCCCTTAGCCTGCAAGATT
TGCAGGATTGCTTCATGTTCCACCAGGTGGAAAGCTTTTTCAAAGTCAATTTTCATGATA
ATTATTTCTCTCTTGGTTTGCTGGCATTGGTGAAGATATTCAAAAGTCCATGCTAGGCAA
TCTTGAATGGTTCTGCTTTTAATAAAACCATATTGATTTGTGGATAAGATTCTGGATTAA
TGGTTGCAATCTATTAGCCATGATCTTTGTGAGGAATTTTAGAGCAGAACTTTGCAGGGC
AATTGGCCTGAAGTCATTTGCAGATTCAGGGGAAGGTTTCTTTGGGATGAGGGTAATGAA
AGAGTGGTTCAAATTATCCAAAGGCATATTGCTTAGAAAGAATTGGTGAGCCAGCTCATA
GAAATCTTGCTTGATTATATTCCAACATTTATTAAGAAACATACCATTAAAACCATCTGG
CCCAGGTGCTCTGTCTAAAGGCAAGTGCTTTATAATCAAATCCAGTTCATCATTTGAAGG
TATTTCACTTAGAGCTTCCAACTCTTGAGATGAATGTAAAAGATTTGAGAGGTCAAGTAC
CATTTGCATTATTCCCTGGGTTCCCATTTTGGATTTGTATGATGTATACAGCACATGTGC
CTTCTCAGCATGAGAGGTGATGATTGTTCCATCTTCAAGAGTTAGGTGAGAAATCCTGAA
AGAATTTGGTATTTTCATCTCCAAATTTTACCCATCTGATTGTACATATTTTTATTCCAA
AACTCATTTTTGTAATTCAGCAGTTTGAGAATGTGTTCTTTTAAAATGATCCTAAAGTTC
CATTCCTGAATGACCAATGTTCTATGTTCTTCTAGATTATCAAGGGCTGACAGGACCTTA
TTGCAATTTGCAATCAGATTGTTAAGATTAGAAAATCTTTTACTCCAAGCTTTAAGGCCT
CTTCTTACATTTTTTTTTAACTTGGAGTTTATTGTGATGGCCTGATTATTTCCTCTGACT
GGTATATTCCAACAGTGCTGAACTACCTCCAGGAAACCTGGAATTGACACCCAGTAGTTT
TCGAATCTGAAAATGCTTGATTTTGGAACGGAAGTTTCAATTGAAAGTTGGCAAGGAGCG
TGGTCAGATATGTATCTTGAAGTTGTTGTGGCCATGGTATGGGGGAATTTTAAAGTCCAT
GTTGTAGAGGCGAAAACCCAATCCAGTTGTTGCAATAAGGGTTGATCTTGCATGTTACTC
CAAGTATAGGCTCTGCCTTTTAAAGGGATTTCTACCAGCCCTGTATTACTAATAATCTCA
TTAAAAATAAGGATATCATTCATGTCTCCTCCTGGCAAGTTTCTGTTTTCCACTGATCTT
ATAAAGTTGAAATCCCCCATTAGAATCCAGCACTGATCAGGCTCTATGTCAAGATTAAAC
ACCAGTTTACAAACTCATCCCTCAACTCTCCTGCGCATGGTCCATAGATATTGGTGAGGT
TCCATTTCTCAATTAAAGTGGATGTTGATGTAAATTCCACAGTGATAGCATAGGGCAGAT
ATGAGATTACATTTCCAGTTACTGTTGCGCTGTTCCAAATGATAATGAGACCTCTAGATG
CTCCTACCGAAGGATGATAGACGAATTTGTTAAAACGTTTTGAGCAAAAGTTCCTTAAGT
ATGAGTGATCAAAATGTTCCCTTTTTGTTTCTTGAATACAAATGATAGAACAGTTGGTTT
CAGCAATTTTGTCTTTGAGAGCTAGCCATTTTTTAGTAGAGTTGATTCCCCTAACATTCC
AACAAAGAATATGGCAAGACTTGTTGTGGTTTTGATTATTCATCAATTGGCTTATAAATC
TTGAAGAGTGATGGAAAACAGTCTAGCTGATGTTCCATAATGGCATTCTCTGAATGATTG
TGAAGCTTTTCCAGTAAACAAGCCCAGGCCGTTAACCAATCACAGCCAAAAGGTTCGATA
GGAGGTATATCATCCAAGACCCAGAATGAGCAGAAGCAAAATATAGCATTCAAGACCACG
AATAAGCAAAAGTAAGATATCGTGCAGCGTAACATATTATCAGAGAGGTTCAGCAAACCA
ACATCCGCAAAAGAACACATGAAAGTGGCAGAGAGTATAGCCTTATTACAACACCAAAAG
TAGAGGCCTAGCAAGGCCTGAAAATGATACGAGATTGGGTTCATTTCTTCTGCTTGAGTA
GTTTATCAGTGGCTACATCCTCAGGAAGCATGCCACATTGATCAATTCCAATCTTCTGCA
ATTGCTGCACTGGTATTGGAGGAGGGAGGCCTTTTGAACCTTGTGCCTTTGGGACTTGGG
AGAAAATGCTGGAGATGGGCTGAACCTTAGATTTTTTCCTTGGAGTGTCATAAGCCAGAT
CAATCTTCTCCTGCCCAAGGAAACGTGGGCTTCTCCTCAAATGATCTATGGTTTATATTT
ATACCCTAAGTACAAAACTTGTCCATTACGGATACGACTCAAATTTTTCTAAAGATAAAA
TACAAATAAGTCCATATGGCGGACTCTTGTCATATTTCTAACTCAAACCGACATCAATAT
CCTAATTAATAGATACAATTGCCTTAAATGAGCTCTATCCCTAAACGGTAATGACAGTTA
TCCCAATCGAGGCCCAAACTGAGCCCCAAGTCGACCTGTATCGGCTCAATTGAATTCTGA
CTCTGCTTCCAACCGATACGCTGCCCAGCCGATGCGCAGTCCGTTTCGGCAAGATTCAAT
CTCCTTCGATTCCGCTTCGATATCCAACTCCAAATCTGAGTCTATCTTGCCAAATTTTGC
TGTTAACAGTAATGGTTTGTGTAAGCCAAAGCCCAAGAACGAGTTTTCTAAGAGCATTCA
TAGTGCAAGCACCGGTGGTAGGGTCTTAGCCCAAAAAATTGGCCCAAAGACACCGTTCCC
CACAGTGCAAGAATCCTATTTTGCGTGACCTAGTTGGATTTGGGCATTGTACAAGGAAAC
GGCACTCACAGCGCTCGTGACTTGGGCAGCGAGGGGGACCGAAGGAAATTAATTCCCTTA
CCTACCTTCAGCAACCCGTCTTCTCCTCTCTTTCTCCTCCATCGTCTTCTCCGCTGCTTC
CTCCCACTCCGCCTCAGCCGTCGATCCTCCCGGTTCGCCGCCGCCACGCCTCCTTCTCCT
CTCCGATGCCGCCGCGCCTCCTCGCCTCCCACGCCGCCGCGCCGCCTCCTTCTCCTCTCC
TCCCAAGCAGCAGTCAGCGGTGTGGTCTTCCGGAGTTGCGGCTGTCATCGGCGGCGAATT
CAGTGGTCTTCCGAAGGCTCGCCGGCACCTCCTCTCCCTCGATCTTGGCGGCAGCTCGCT
AGTGCGCGGGCGGCCACTGGTTCTTGGCAGCGCGCGGACGCCGGTTCTTGGCTCGCCTAC
GGCTTTGACCAAAGACGACACGCTGATACAGCCCGAGTCC
>OS04T0492900-02 cdna chromosome:IRGSP-1.0:4:24644166:24644753:1 gene:OS04G0492900 gene_biotype:protein_coding transcript_biotype:protein_coding
ATGTAAACGCGAGACGACGCGAGACGCCCTGCGACTGCAGTGCAGGCTGCTCCCACGCCG
CGGCTCCGCCGCACTTGCTCGGCCGTCCACGCCGGCACGGCGTGCCTGAGGCCACCGCAC
CACCCCCGAGGAGGGAGGCCGGTGGGTCTCCTCGCCCCCCCCCCGTCGGCTGCGCGCCTT
CTCCGACTCTCGCTGCGCCGCGCGGGTGGCGTGGGCCATGGGCAGCCGGGTGCTCTTGCT
CCGGAGGATGGAGAAGGGGTGGCGGCCGATGTCCCGGGCGCTTTATCCCTCCCCCGGTTC
TACCAGCGTGGCGCCTCCCCATGAGCTGCGCGCGCCTCGGCGGTGCTCACCATCGTAAGA
GACGAAAACAAACACCCATCGATCCCCTTCCTCTGTCTCTGATTCACATTCAGCGGTCTC
GATGGGAATGTATTAAGTGCGTATCAGGGGTAGGAGGATTTGGATACCTGAGTTTTGCGC
TTCCAATCATTGCTGCTGTAGGTCGGCCTGCAGGTATTTGATGAAACTTTAGTGGCTCGC
TGAAACTGTCAAGTGTTTGATGAAATGCCGCAACGGGAACATTTGCAC
>OS04T0209300-01 cdna chromosome:IRGSP-1.0:4:7317239:7325788:-1 gene:OS04G0209300 gene_biotype:protein_coding transcript_biotype:protein_coding
AGATTAAACCTTTTTTTTTCCCGGACTCGCACCGGACTTGCCGTCCGCCGCCATTGCGCG
TCTCCGCCCAAACCCAAATGTTCGCCGACGGCGAGCGACACTGAGACCGAGTCGACATGG
CTCTCCTCCTCCCGGGGTGGATGGCCACCACGGCGTGCTCGCCGCCGTCAGGTGGTTCCT
TCCCCGACCTGCTCGCCTTCCTCTTCCTCTCGCCCTGCCCGCAGCGCGCGCTCCTCGGCG
CCGTCGACCTCGTCTTCGTCGTCGCGTCCCTCGTCGTCCTCGCCCTTCCCCGCGGCGGCG
GTGGCGGCGCTGGGGATGGTCCCGAACGGGAGGCGCTTCTGCCGAAGCCTCGGGCGTCGG
GAAGGCCTTTCCGGGTCGCGGTCGCGCTCGGGGCGTCGGGGGTGTTCGCGGCGGCGTCGG
CCATCCTCCTCGCGCTCGCGTTGTTCCTCCTGCCGAACACGGTATGGAGGGTTTGGGAAT
CCGCCTTCCTCGCCGTCCACTTCGTCGCGCACGCCGTGGCGGCGTGGACCATCGCGTCGC
GGAGGGGAGCGGCCGGTGGCGCCCTCCCTCTGCAGCTCCGCGTGTTTTGGGTCGTGACGG
CCCTCGTCGGCGCGCTCTTCTCCGCTTCGGCCGCGGTCCGCTGGGCCGAGGATTCGCTGC
TTTTCCCCGACGACCCCCTCGCCTTCGCCGGCCTCGCCCTCTCGCTGCCTCTGGTGTATG
TAGCCATCACCGCCTCATCCGGCGAGGTCGCAGGTACGTGCGAACGCGAACCCGCTGACG
TCACCACCGCGGCGGAGCCCTCTACGCCGTACGACGCGGCGTCGTGGCTGTCGCGCGCGA
CGTTCAGTTGGATCAATCCACTGGTCTCCAAGGGGTACGCCAGCGACTCGCTCGCCGCCG
AAGACGTCCCGCCGGTGTCGCCGGCCCACCGCGCCGAGGCGTCGTACGCTCGGTTCGTGT
CCAACTGGCCGGCGCAGGGGTCGCGCTACCCGGTGGGCGTCGCGCTGTGGCTGTCCTTCT
GGCCGCGCGTCCTATTGACGGCGGCGCTCGGCCTTGTGCGCCTCGCCGCCATGTACGTTG
GCCCGTCGCTCATCAACCATTTCGTCGACTTCATCAGCCATGGCGGCACGACGTGGGAGG
GCCTCCGGCTTGTCGCCATCCTCGTCGCCGGCAAGGCGGTGCAGACGCTGGCCTCGCACC
ACTACAACTTCCAGGGGCAGCTGCTGGGGATGCGCATCCGCGGCGCGCTGCTCACGGCGC
TGTACCGCAAGTCGCTGCGTCTGTCCACCGGCGCGCGCCGCGCGCACGGCTCGGGCGCCA
TCGTCAACTACATGCAGGTGGACGCCGGGACGGTGTCCTACGCCATGCACGGTCTCCACG
GCCTTTGGCTGATGCCGCTGCAGATCGTGGTGGCGCTTGTCCTGCTGTACGCCTACCTCG
GCCCCTCCGTGCTCATGACGCTTGCCGTGATCACCGCGGTCACCGTGATCACCGCGTTCG
CCAACAAGCTCAACTTGGCCTACCAGCTCAAGTTCCTCGGCGTCCGCGACAGCCGCATCA
AGGCCATCACCGAGATGCTGAACCACATGCGTGTCATCAAGCTGCAGGCCTGGGAGGAGA
AATTCGGTGGCAAGGTGCGAGAACTCAGGCAGACTGAGATGGGGTGGTTGACCAAGATTG
TACTCTTCATGTGCGCCAACAATGTCGTGTTCTCCAGCGGCCCACTCGCCATGACTGTGC
TGGTCTTTGGGACCTACCTCGCCACCGGAGGAGAGCTAGATGCCGGGAAGGTGTTCACGG
CCACCGCGTTCTTCTCAATGCTCGAGGGGCCTATGCACAACTTCCCGCAGACGATCGTGA
TGTGTATGCAAGCGTTTGTGTCACTTGGCAGGCTGAACAAGTTCCTGTCTGATGCCGAGA
TTGACAGCACGGCTGTGGAGCGCATTGCTAGTAGCGCCGGTGATGCAGCAGCGGTGAAAG
TACAGAATGGAGTGTTTGCTTGGGATGTGCCAGTTGAAGGTGCAGAGGATGCCCGGCAGG
GCCATGGTACGGAGAATGGCCGAGAGGAGGGGCCAGAGATGGAGATGGTGCTGAAGGGGA
TTGAGGTGGAGGTGAGGAAGGGTGAGCTAGCTGCGGTGGTTGGGACAGTGGGCTCTGGCA
AGTCGTCACTGCTGTCCTGCATTATGGGAGAAATGCACAAGGTTTCCGGCACGGTTAGCA
TATGTGGGAGCACAGCTTGTGTTGCTCAGACAGCTTGGATCCAAAATGGAACCATTCAAG
AGAACATTTTATTTGGACAACCAATGCATTCAGAGAGGTACAGGGAAGTCATACATGCTT
GTTGCTTAGAGAAAGATTTAGAAATGATGGAGTTTGGAGACAAGACTGAAATAGGAGAGA
GGGGGATCAACCTCAGTGGTGGCCAGAAACAACGCATCCAGCTTGCTAGGGCAGTTTATC
AAGATTGTGATATATATCTGCTTGATGATATCTTTAGTGCAGTTGATGCTCATACTGGTT
CAGCTATCTTCAAGGAATGTCTGAAAGGTATACTCAAGAAGAAGACAGTTTTGCTTGTGA
CTCACCAAGTGGATTTCTTAAAGAATGTGGATACAGTATTCGTAATGAAAGATGGGGTAG
TCATTCAGTCTGGGAGCTACAACCAGCTACTAACATCATGCTCAGATTTTTCAGTTCTTG
TTACTGCTCACCATAGTTCAATGGAGGTTCCAGGGGCAGCAGAGCAAATGTCCCATGATC
AGACCACTGAGTATTCTCAGGACACCACCGTACCAGCAAAATCTCCTGTCAAGTCCAATT
CTAGTAATGAAAATGGAGGTACCAGTGTTGCACCAAGCAAAGAAGCAGGTTCATCTAAAC
TGATCGAGGAAGAGGAAAAGGAGAGTGGCCGAGTAAGTTGGCAAGTGTACAAGCTATACA
TAACAGAAGCTTGGGGTTGGTGGGGAGTTCTGGTCATTTTAGCTGTATCAGTTCTGTCGG
AAGGCTCCAGTATGGCTAGTAACTACTGGCTCTCATATGAAACATCTGGGGGCACAATAT
TTGACACTTCTGTTTTTCTTGGTGTTTACGTTTCGATAGTTGCTGCTTCAATTGTATGTG
ATGCGATCAGTACTCTTTTCGTGACATTCTTGGGGTTTAAGTCAGCCCAGGTCTTCTTTA
ACAAGATGTTTGACAGCATTCTACGGGCACCAATGTCATTTTTTGACACCACTCCTTCTG
GGAGAATACTAAGCCGGGCATCAGCAGACCAAATGAAAATTGACACTGCCCTTGTATTCT
ATGTTGGTTTTGCTACATCAATGTGCATTTCCGTGGTGAGCAGCATTGCTGTTACCTGCC
AGGTTGCATGGCCGTCAGTCATAGCAGTACTTCCACTAGTGCTTTTAAACATTTGGTACC
GGAATCGTTACATCGCAACATCTCGAGAGTTAACTCGTCTTCAAGGAGTAACAAGGGCAC
CTGTTATTGATCACTTCTCAGAAACCTTTTTGGGTGCTCCAACTGTAAGGTGCTTTGGGA
AGGAGGATGAGTTTTACCAAATAAACTTGGACAGAATCAATTCGAATTTGCGCATGTCTT
TTCATAATTATGGAGCTAATGAGTGGCTGGGTTTTCGCCTGGAGTTGATTGGCACACTTC
TACTGTCTATAACTGCTTTTCTTATGATCAGCTTGCCTAGCAATTTCATCAAGAAAGAGT
TTGTCGGCATGTCCCTTTCGTATGGTCTATCTCTCAATTCACTGGTGTACTATACAATTT
CAATGACCTGTATGATAGAAAATGACATGGTCGCTGTGGAAAGGGTGAATCAGTACAGTA
CTCTTCCTTCTGAGGCAGCATGGGAAGTGGCAGATTGTCTTCCCTCACCAAATTGGCCTA
GAAGAGGAGATATTGACGTTAAAGATCTAAAGGTTAGGTATCGATCAAACACACCTCTAA
TCTTGAAGGGCATTACTATTAGCATTAACAGCGGAGAAAAGATAGGAGTTGTGGGAAGGA
CTGGCAGCGGAAAGTCAACTTTAGTTCAGGCTTTGTTCAGGCTTGTGGAGCCTGTAGAAG
GGCATATCATCGTTGATGGAGTAGATATTGGCACTTTGGGCCTTCATGATCTCAGGTCGC
GCTTTGGTGTGATTCCTCAAGAGCCTGTGCTCTTTGAAGGAACCATAAGAAGCAACATCG
ACCCAATTGGGCGATATTCTGAGGACGAGATATGGCAGGCCCTTGAGCGTTGTCAACTAA
AAGATATAGTAGCTACAAAACCAGAGAAACTTGATGCACTAGTTGCCGACATGGGGGAGA
ACTGGAGCGTAGGACAGAAGCAGCTCCTCTGCTTTGGTCGTGTTATTCTGAAGCGCAGCC
GGATCCTGTTCATGGATGAGGCAACAGCTTCCGTTGATTCTCAGACAGATGCGACTATCC
AGAGGATCATCCGAGAAGAGTTCACTGATTGCACTATCATCAGCATTGCGCACCGCATAC
CGACTGTCATGGACAGTGATAGAGTCCTAGTGTTGGATGCAGGGTTAGTGAAGGAATTTG
ATGAGCCGTCCAAGTTGATGGGGAGGCCATCACTTTTTCGAGCAATGGTTCAGGAGTATG
CAAATCGCTCTTACAGCACAGAGGCACGCGATTGATGATAGCCAATTAATTAAGAATCAC
AAGATTAGTCATACATACAAACATACAAGACATACCTGAAAAAACTAACTACACGAAAAA
GGATAAACTCTAGATATGAAACATTTTTGTAAGTTTGAAGAGATTATGTGTTGTATTTCC
ACGCTTTCCCTTGCTATGTTTGTGTGTGCGTCGACGTTTTAGTAGTTACTTCACTAGTTA
CTCTTAGATCAACACGAAAAGGTTGGAATAGCGGTTGTTATTGCTGGGTACATAAACTCT
TTGCACATGAGCTATTGAAGCTTCGAAGGAAAAACACTCGTTCTCTG
>OS03T0231700-02 cdna chromosome:IRGSP-1.0:3:6950861:6956156:-1 gene:OS03G0231700 gene_biotype:protein_coding transcript_biotype:protein_coding
AGTCTCCCGTCACCTCGCTTGCACTTCTCTAAGCTTCCACCCACCCACGTACGTACGCAC
GCAGAGCAGCAAGAAATGGATGCGGTCGCCGGCGCCGGGCAGCTCGTTGGCCTCGCCGCG
GCCACGCTCCTCACGGCGGCCTTCCTCGTCGCAGTGAAGATGGGGTGGCGGCGCCGCCGC
CGCCAACGGGAGGTCGCGCCGGAGGGTGGCTGCCGGGTTGTTGGCGGCGATGGGGGTGAC
CGGACGGACATCGTCATTGTTGGTGCCGGGGTCGCCGGATCTGCGCTCGCCTACACGCTC
GGAAAGGATGGGCGACGAGTGCATGTTATAGAGCGGGACATGACGGAGCCTGATAGAATT
GTTGGTGAACTGCTACAGCCTGGTGGCTATTTGAAATTGATGGAGCTGGGTCTTGAGGAT
TGTGTTGAAGAAATCGATGCTCAGCGTGTCCTTGGTTACGCATTGTTGAAAGATGGGAGA
AACACAAAGCTTTCTTATCCCTTGGAGAAGTTCCATTCAGATGTTGCTGGTAGGAGCTTT
CACAATGGACGGTTTATACAGAAGATGCGTCAAAAAGCTGCATCTTTGCCTAATGTTCAT
TTGGAGCAAGGAACCGTTACATCATTGCTCGAAGAAGGTGGCACGGTTAAGGGTGTTCAA
TACAAGACAAAGTCAGGTGAAGAATTAAAGGCCTATGCACCATTGACAATTGTATGCGAT
GGCTGTTTCTCAAACCTACGGCGTGTCCTGTGCTCTCCAAAGGTTGATGTGCCATCCTGT
TTTGTTGGGTTGGTTTTGGAGAATTGTCAACTTCCTCACCCAAACCATGGCCATGTTATC
CTGGCTAATCCTTCACCTATCCTATGTTACCCGATAAGCAGCACTGAGATTCGTTGTTTG
GTTGATATCCCTGGGCAGAAGGTGCCTTCCATGGCAACCGGTGAAATGGCAAAATATCTC
AAGACTGTGGTTGCACCTCAGATTCCTCCAGAACTCCATGATTCTTTCATTGCAGCAATT
GATAAAGGAAGCATAAGGACAATGCCAAATAGGAGTATGCCAGCTGCTCCACTTCCAACC
CCTGGCGCGCTGTTGATGGGTGATGCATTCAACATGCGACATCCTTTAACTGGTGGTGGA
ATGACCGTTGCGTTTTCTGACATTGTTGTCCTACGCAATCTTCTCAAGCCTCTCGGCAAC
CTGCACGATGCACCTTCCCTGTGCAAGTACCTTGAATCGTTCTATACACTGCGGAAGCCT
GTTGCTTCTACAATCAACACACTGGCTGGTGCTCTGTACAAGGTCTTCTGTGCCTCAACT
GACCAGGCTAAGAATGAGATGCGAGAAGCTTGCTTTGATTACTTGAGCCTTGGAGGAGTC
TTCTCAAATGGGCCTATTGCTCTTCTCTCTGGCCTCAATCCTCGGCCTCTGAGTTTAGTA
GCCCACTTCTTTGCTGTTGCTATCTATGGCGTTGGACGCCTAATGCTCCCCGTCCCTTCA
CCTAAACGCATGTGGATCGGCGCGAGACTGGTTTCCGGTGCATGTGGTATCATCTTCCCA
ATCATCAAAGCTGAAGGTGTGAGGCAAATGTTCTTCCCTGCTACAGTCCCTGCATATTAC
CGGGCCCCTCCTCCAATGGAATCCGGATAACGCATATCAATGCTATCCTGCATCGATCAT
GCCGTTTGTGTCCCCTGATCTCGGAGCTGCTGGAAGCAGAAAAAGGAACAGAAGTACCGT
GTTTGTTTCGGCATCGAACTCTTCCCTTCAAACGTCTAAATGCATGCACAGGCGATATGA
CGTACACATACATGCAGTAATTAAGCGCCGGTGGGTATTTGGATATTTGGATTAGCATAC
CCACGTGGAGGTCGTCCAAGAAAACGACCACTTAACCTCGTGTCAAAATCGGCGTGTACT
TCCGTTTCGTGTCACTGCAGCTAGAGTGGCAAATTTGGCCACTTCCCTTTCGTTGCCACT
GTGAACTGCTAGCTGCGGCTGTCCTGCTGCTACTTGCTTCACGCGTGCGTGAAAGTACAT
TAGGAGAAATCAACATCTGATGTTTATGGATTGGGAAAGGAACAACGACGTCAAGGCTGT
CACAACTTAAAATTAATTGTAAACGTTGTACATCAAAACAGTTGCCTTCAATCGGCTTTG
TGC
>OS02T0593550-00 cdna chromosome:IRGSP-1.0:2:22976020:22976575:1 gene:OS02G0593550 gene_biotype:protein_coding transcript_biotype:protein_coding
CGCAATAAATATGGGAGCAGAGAAGAAAGGGCAATGGCACCAGGGCAGGCGGTGCAAACC
CGAAGGGAGGAGTCGGAGTCGGGGGCCGGCTCAGCCGGTCTCCTGGTCGAAGTCGTCTCC
GTCGGACTCCTCGACGTTGTCGGCGTCGTCGTCCTCGGCCTCGGCGTCGTACTCCTCCTT
GACGTCGCCGGTTGGCTTGCCTATGATCACCAGGTTACTGTTGGTCTTGCGGATCTCGTT
CAGCTGGAAGGGGGGGGGGGAGAGAGAGAGGGCCCAGACAAAGGCAGGTGTTAGCAGCGC
TGCGCGGGGGGGGGGGGGGGCGTAGCGGGGAGGGGGGAGAAGGGTGGTGAGGCGATCGGT
ACCTTGTCCTCGAGGTCGGACTCGGCCATGGCGAGGAGGAGCTCGTCCTCCTGGGTGGTG
GCGGGGACGGGGAGCAGCGTGGACGCCGGGATCAGCGGCGGCGACGGCCACTGCCGCATC
AGCGCCGGGAACTGCAGCATCTCCGCCGCGTGCCGCCGCCGCAACCGCCGCCGGGGTTGG
GGATTGGGGAGAGTGG
>OS05T0389000-01 cdna chromosome:IRGSP-1.0:5:18813590:18817685:1 gene:OS05G0389000 gene_biotype:protein_coding transcript_biotype:protein_coding
AGGTGCATATGATGATGAAGAGGCTGCAGCAAGAGCTTATGACCTTGCTGCATTGAAATA
CTGGGGAGCTGGGACACAAATAAACTTTCCTGTCTCTGATTATGCAAGAGATCTTGAGGA
AATGCAGATGATCTCCAAGGAGGATTATCTTGTGTCTCTTCGGAGAAAGAGCAGTGCCTT
TTCCAGGGGTTTACCAAAATATCGCGGCCTTCCTAGGCAGCTCCATAATTCCAGATGGGA
TGCTTCTTTGGGACACTTGCTTGGCAATGACTACATGAGCCTAGGGAAGGACATCACGCT
GGATGGGAAATTTGCAGGAACCTTTGGCTTAGAGAGGAAAATTGATCTGACAAATTACAT
AAGGTGGTGGCTCCCAAAAAAGACACGGCAGTCAGATACATCTAAAATGGAAGAGGTTAC
TGATGAAATCCGTGCTATTGAAAGTTCAATGCAACGGACTGAGCCTTATAAGTTTCCTTC
CCTTGGCCTCCATTCTAACTCAAAGCCCTCTTCCGTGGTCCTATCAGCATGTGATATCTT
ATCTCAGTCTGATGCCTTCAAAAGCTTCTCAGAAAAATCTACAAAACTATCTGAAGAATG
TACTTTTAGCAAAGAAATGGATGAAGGAAAGACAGTTACCCCAGTACCTGCAACTGGACA
TGACACAACTGCAGTTAACATGAACGTGAATGGGTTGCTTGTGCAAAGAGCTCCATACAC
ATTGCCCTCTGTTACTGCACAAATGAAAAATACCTGGAACCCTGCTGATCCTTCTGCGGA
CCCTCTTTTCTGGACCAACTTCATCCTGCCAGCAAGTCAACCTGTCACGATGGCAACAAT
AGCAACAACAACGTTTGCAAAGAATGAGGTGAGTTCAAGTGATCCATTCCATGGTCAAGA
GTGACCGTACGAGCTTACCAAAGTGCATGCAGGATTTGCTTTTTGGCTTGGTGGGTGATA
ACATCCTGCACGTCTATGGGTTTCCTTCTTCCTAGCTTTTGAGGTGACCCGTGAACAAAT
ACCCTTTGTATCCATAGTTCATAAGCCATGAATAGAAGGTAAGAGAAGTACAACCATAGT
TATGTAATATATACAGTGCCTAGTGGCCTAGTGCCCCGTTAATGATATTTAGTTATAGAG
CTGTCTGTACATATCGCGGTTCTTATTTCAGCTACTTGGTTGGTTCTATAGAATGAAGAG
AACAGAAGAACACGAATTTTTCAAAGCTTAATTGTTT
>OS02T0510000-01 cdna chromosome:IRGSP-1.0:2:18227411:18230629:1 gene:OS02G0510000 gene_biotype:protein_coding transcript_biotype:protein_coding
GTTCCCCCTGCGTAAAAGAAAATCTCCCGTCTCGTCGTCTCCTCCGCTCCCTGCGGCAAG
ACGAGCCGCGGCTGAACAGGGGAGGGGCGCCGATCTCCATCCAGCGAGCAGAGCAGCGGA
GGGGATCCTGTCTAGATCTGTGGTGGGAGAAGCTCTTCTCTTAATTTCAGAGTATACAAG
TAACAGTTTGTTGTTTGTTCCCCCCAAAAAAGTTTGGGGGGGTTCAACTGAACCCACCCT
CCATGTCCCAAGTTGGATCCGCCCCTGCAATCTTTGCTCCTGCTCAGGACCAACTGGTTG
CTGATCGATTGCGGAAGTGAGGATGGACGTGGAGCTGAATTCCCGTGCGCTGATGGATGA
AGCTCTCAAAGCAAGGGATGCGGCTGAGAGGAAGTTCCACGCGCGTGATGTCAAGGGTGC
ACGGAGGTCCGCAATCAAGGCGCAGAACCTGTGCCCGTCGCTTGACGGCATTTCCCAGAT
GGTCTCGACGCTTGAGGTTCTGCTTGCTTCCGAATCGAAGGTTGACGGCGAGAACGATTG
GTACCGGATCCTGTCTCTCAGTGCCTCTGCTGATGAGGAGGAGGTGAAGAAACAGTACAG
AAAGCTAGCACTCCAGCTGCACCCTGACAAGAACAAGTCGGTTGGTGCCGAGGGGGCCTT
TAAGCTTATCTCGGAGGCTTGGGCCGTGTTGTCTGATAAGAGCAGGAAGATGCAATATGA
TCAGAAGAGAAAGGATCATCCTGTCACTAATGGGGCCAATGGTTTGTATACTTATGATAA
GAAAGCTCACAAGCGGGCTAGAAAGAATGCTGCGGCTTCTGCGGCCGCAGCAGCTGCAGC
TGCTGCTGCAGCAGCAGAGGCTACTACACGTCCTGTGGGACTTGATACATTTTGGACATC
ATGCAATCGCTGTCGGATGCAGTATGAGTACTTGAGAATTTACCTGAATCACAACCTTCT
GTGCCCAAACTGTCACCATGCATTTATGGCTGTGGAGACTGGATATCCTTGCAATGGAAC
CAGTTCCTCGTTCTCCTGGTCAACCAAGCAGCAGCAGCAGAACCACAAGCACTCATATAG
CTCAGCAAGCAGAACCTCTGGTGTTCCAGGAACGGGACATGGTGTATACCAACAAGAGAA
CACTTACGAGACCTACAACAACCAAAGCTTCCAATGGAATCAGTACTCCAAGACAAATAA
TTCTGCTGGTACAAATGCTTACAGTAGTACTGCCTCAGAGAAACCAAAAAGAAAACATGA
GGAGAGCTATATATACAATTATTCGTCAAGTGGCAATGAGTTTGGGCAGGAGAGACCTAC
ATCAGGACGGGGGCGATTTTCAAAAAGGAGGCAGAATATTAATAATGGATATGCTTCTGT
TGATTGTAATGGAGATAACAAGGAAACTGTGGCTGCAACTGCAGGAACAACTGTGCTTGC
TGATGTTGGAAGGGTTAATGGTACTTCCGTGGAGAAATTCAGATCAGCAGTAAGTGGAAG
AAGAGCTAATGTCATGAGGGAGATATTCCAACTTGACACCCGAGGTCTTCTCATTGAGAA
AGCCAAGGCAGCAATCCGTGAAAAATTACAAGATTTGAATATTTCAGCAACAAGACATAT
TGCAGCCAAAGGGAAAGCAGAAAGAAAAAATCACGTGGACCACGATGTAAAGGGGAACGG
CATCCTCCCTCATAATCCAAGCCATAAATTCAAGATATGTAACTCAAAAGGTGCTGATGT
TGAAAATCCAGCAACTGATGAGAATAATCTGGAACAGAAGCGTGTGCCTGTGTCAATTGA
TGTCCCAGACCCAGACTTTTATGATTTTGATAAAGATCGCACAGAAAGAACTTTTGATAA
TGATCAGGTGTGGGCTACATATGACAGCGAAGATGGCATGCCTCGTCTATATGCGATGGT
GCAGAAAGTTATTTCAAGGAAGCCTTTCAGGATCCGGATGAGTTTTCTTAATTCCAAGTC
CAATATTGAACTGTCACCAATTAACTGGGTTGCCTCGGGTTTCTCAAAGACGTGTGGTGA
TTTCAGGGTTGGAAGATACCAGATTTTTGAAACAGTTAACATCTTCTCCCATAGAGTTAG
CTGGAGCAAAGGCCCCCGGGGAATTATCAAGATTGTTCCCAAGAAAGGTGATACTTGGGC
TTTGTACCGAAACTGGTCTTCTGATTGGAATGAGCTTACACCTGATGATGTGATATACAA
GTATGAGATAGTAGAAGTGATTGATGATTTCACTGATGAGCAAGGTGTGACTGTCATTCC
ATTGCTGAAAGTTGCCGGTTTCAAAGCGGTCTTCCATAGGCGCACAGACTCTGATGTGGT
TAGAAGGATACCGAAGGAAGAGCTTTTCCGCTTCTCACATAGGGTTCCTTCTCGACTGCT
CACTGGGGAAGAAGGCAATAATGCTCCAAAAGGTTGCCATGAATTAGACCCTGCTGCTAC
TCCAGTTGACCTTCTTAAGGTTATCACTGAGGTCAAGGAAGTTGCCACGACAGAAATTTC
TGAATAGTACCCATCAACCTGGATCCCTAAAAATGCCATGCCAAAAATGCACTAACTGGG
TGATGATCCGCGTTATTTGGCTCTTAGCTCTATCATGTGATCTAACTTCTAGCTGATGAC
TTGGACTATGTTACCAGGGTAAACAGCTAATGTTGAAAACTCCTGACCATTAATTTTTTA
AGGCTTTTCTATGTTTAATTTTATTTTAATACGGTATCGCATAGAGGAAAATATAACCAG
GGTGCCACTTATGATGATGAGGCCAGTTGCCAAAGGCATGGCAATCCTCATTGCTTGCTA
AGAGGTGTCACTCTTCCTTACTTTGTAAGGTACGGTAGTTCTGCATACGAGCTTACTAGA
CAGCTGCTGGGCTTCTCACTGTATCCAGTCTGTAATCTGTACTCATTTACTTAATATGTT
GTATTTCCTTAATCCATAGTATTCTTAGCTATACCTTTTCAAATTCAGTGATTGTTGAAC
ACTGGGGAGTGATTCTGAATGTTAATCCCATATGTAGTTGTGGACTGTGGTACTGGTACC
CTAATTATTTGCTCCATGTCTCAATACATTCGTCTGCACATGTCTCAATACCC
>OS11T0201124-00 cdna chromosome:IRGSP-1.0:11:5081147:5082653:1 gene:OS11G0201124 gene_biotype:protein_coding transcript_biotype:protein_coding
TGGATATAGATTTGCTCAATATTTACGCCATAGGTACTGAAGATCATTATAATTTTGTGA
ACTCTCAGATCAAACTTTTCAAACTTGACTTCAACTACCTTAAGTTGCTTAGATGCAAAC
GGATTTTCTGTTGGGTCGTAGCTCCCTTCATTTTCCATCCAATTGACAGGTCCCTATGCA
CAAAATGTATACCTCGCAAAGTTGAAGAGTCAGCTTCTCTAGAACAGGTGTATGTTGCAG
AAAGCATATCAGCTCAACAAGATCAATTGCCACAGACCACTCATTGAGTAACAACGTCTT
CAACTTACCAAATGTTGGACACCACATCAAATCACTTCTGAATATGAACTGGACAATAAT
AAGAAATAGCAAAATGAACGTGTCAACATACCACTCTAGGTTTAGCTATCAGCTCCAAGC
TTTTAGCCTCTGATAAACCATCAAGTAGCACGCAATCTCCGCTGCTCCCCCCATTAGCAC
CACAATTATCACAGGCATTATCGTCGCATGAACCCCCAAATTCTTCTTTACCACAATGGT
CATCACAGTCAGTGAGTTTTATAGATGCCGTTAATAAAGATGGCATACTTTCCAGAACAG
GAGTGCTCCCCCAAGGCTCAGTTAGCTCCAGTGCGACAAGACTTGGGAGTGAAATTCGAG
TCCGGGGATAGGAAGAAAATACACAGTCAACTGCGGTCAGCCATTTCAGGGATTCAGACA
AGATCTCTTCAGCTTCAATATGGCAATTCCTCGTCACTAGTTCCTCAAGTGCTGGGCAGC
TCGAGAAATTGAGGAAGTGGTCTTTTAGCACCACATTGGAAAGCTCCAATCTTGTCAAAT
GCCGGGAGACTAATGCCAGGTTTTCCATTTCAAAGCTGTTGTTATCAATGCTTAGATGAA
CCCGAAGGTCTCGAGCTTCACACAGCAGCACGTGGCGAATCCACAGGTTAATTTGTGGAT
CATCCTGGCTCCGGAACGTACCGAGGTTTATCTCACACGCATCCAGACGCGCGCTGCGGT
CACGGAGGAGCAGCAGGTGGTTCACGAATCTGTTCAGCCTCCTGACGCCGCTCCGGTTGA
GCACCCTCCCCTCGCCGGTAATGCGCAGGACGGGCATGGACTTCCACAGGTGGCGCCAGC
GCCTCGCGAGCGCGCCGGTCCGCACGGCCTCCGGCAACGGCAAGAAGGGCAGCACGTGCT
GCAGGGCCTCGTCCGGGAGGGCGCCAAGCCGATCACCCCCGCCTCGCGGTCGC
>OS06T0531500-00 cdna chromosome:IRGSP-1.0:6:19833803:19834552:-1 gene:OS06G0531500 gene_biotype:protein_coding transcript_biotype:protein_coding
TATGTGCGTGCGCGTCTTCGATCCACGTACACTTGGCTGGCTCCCCTGTAGGTCCACCAG
TGCCAGGTGTTGAAGACGAGCACGTCGGCGCCGAGCCATGCGGCGGCGTCGCGCATGGAG
TCCAGCTTGAGGACGCGGCCCAGGCCGGGCTCGTCGTCGACGACGAACCGCACGGACGAC
ACCGGCTCGCCGGAGGTGAACGACACGCGGCCGTCCGCCGGCACGGCGGCGTGGAGCATG
CACGCCAGCGACGCCCACTGGTTCATGCTCAGCGAGTCACCCACGAACAGCACCGTCTTC
CCTCGCCACCTCCGCAGCAACTCCACCCCATCAAACCTGCAGAAAAAAACATACGTAGAG
TGTCAGTGTGATCAGTGTCAGCAATGGAGGTTGCTCGCTCGACGGCGGCGAGCGATGCCA
TTGCCACCCACCGTGGGAGGCGGCAGGAGGAGGGGAACCAGCGGAGGTTGAGGTAGGCGG
CGTCGGGGCGGCCGTTGCGGCGGCAGTCGAAGACGTCCGGGACGAACGGGCACCGCGACG
CGTCGTACAGCGGGTACGACTCGTCCGCCGCCCACCTCCCCTGGAACAGGTCGCACCGTG
GCGCTGCCGCCGCCGCCGCAACAACGACGACGAGGACAAGCACGCCGGCGGCGCGAGACA
ACAATGCGGTGCCCATGGACGACGACGGCGGAGACAGGA
>OS02T0227500-00 cdna chromosome:IRGSP-1.0:2:7154364:7155580:-1 gene:OS02G0227500 gene_biotype:protein_coding transcript_biotype:protein_coding
ATGCAGCATCTCAACCTGTCCAACAGCATCGTGCCCATCTCCGTAATCGCTGGTGGCGTG
GTCATCTTTGCCGTAGGATGTGTTGTCGCATCCTGCAGATGCAGGGCTCGCAATGACGAC
ATGACTCCTATAGTTTTAAGTGATAAAATGGAGGATCATCTAGTCCACAACGCTGTGGAC
GTAAACAGGATCAGTAGCACAGGCACAACGACAGGAGACCCACTGTACCGTTTGGGGGTT
ATTAACGACAGCAGCGACACCTACAGGAGATTAACTGTGAAGAAGATGCAGAACGAGACC
AGGAGTGTGGACGCCGAACTCGAGAACCGGCGCCAAACGGAGGAGACCACGCTCGGCATG
ATCGTCCACCCCAACATCATTATCCTGTTAGGCTACATTCGGAGGAACGAAATGATCTTG
ATTCTGTACGAGGACATGGAGAACGGCAGCCTGGACAAGTGGATACACCACAACACGCAG
GCCGGCGAGAGGCGCCTGCGCCCGCCGCTGGGCTGGCGAAAGCGGCTGGCCATCGTCATT
GACGTCGCCGGAGCAATCCTCTACATGCATCACGGTTGTCGAAGGCCGATCATTCACGGC
GACATCAAGCCGGCCAACATCCTACTTGACGGCAACTTCAAGGCCAAGATCTCTGGCTTC
AGTTATGCCCGGATCAATCTTGCCGGCCGCAACACGCTGTTGGGAAACGTCCGTCTTCAT
GCAGGGGCCTTCGGGTATTTTGCTCCAGAGTATGCGGACACCGAAGTGAGCGAGAAGGTC
GACGTGTACAGCTTTGGCGTCGTCCTGCTGGAGATCGTCACGGGAAAAGTAGTCAACGAT
CAGCACGGCCATCTGACGACATGGGCAAAAGCCTACTTGAATACATGGGCACGGCAAGGC
TACGACGATAAGTTATTCACCGACGATGTCCTTGACAACGATATCGCCTCTGACGCGGCA
CGGTACTTGAAGGAGATGAAGGCCGTGTTCAAGCTCGGCGTGGAGTGCACCATGATGGAC
CCGCAGCGCAGGCCGTCCATGCAGACTGTTCTTCGACGCCTCCGCCAGTGTGCCCGCTGG
TGGAGACGATTCCCCTGTTTCGTCTGA
>OS03T0152700-01 cdna chromosome:IRGSP-1.0:3:2901596:2906614:1 gene:OS03G0152700 gene_biotype:protein_coding transcript_biotype:protein_coding
GATAAACCCCCTCCCACACTCTCCACTCTCGAGCCATGGCCCTCGCCGCCGCCGCCGCCG
CCGCGGCAGCGGCCGTCTCCTTCCCGCCCTTGCTCTCCCGTCCCGCCGCCTGCGTGCTCC
TCCGCTGCGGCCGCCACCGCCGCCTCCCTCCCCTCCTCCTCCGCGCCGCCTCCTCCTCCA
CCTCCAGCGCCCCGGACTTCAACATCACCTTCGCGGAGCCCACCGCCCCCGCCCCCTCGA
AACCCAAACCCTCATCCCCCGCCCCGTCCGCGGAGCAGGTGGTGCCGTGGATCGTGCGTG
GGGAGGACGGCAAGCCGTCCATGCGCACCGCGCCGCCGCCGGACGTCCTCCAGGCCATTG
CGCTGGCGGAGGCGGAGGCCAAGAAGGCCAAGAAGGACCCCCGCAGGAGCCACAAGGGCG
CCGCCGCCCTTGCCACCCCCGTCGCCAATGCCAAGGTGAGGGAGAGGAAGGCCGCCCCCG
CGACGGCGCCGCCCAAGTTCTCCAAGGCCGCGAGGAGATTCTACAATGAGAATATCAAGG
AGCACGAACCGCAGCGGCTCGCCAAGGTCCTTGCCGCGGCAGGAGTGGCCTCACGAAGGA
CATGCGAGGAGCTCATCTTCCAAGGGAAGGTGACCGTCAATGGTTCTGTCTGCACTGCAC
CCCAGACCAAAGTTGACATCTCAAAGGATTCTATCTATGTTAATGGAAACCGCATTTCCA
AGAAGCTTCCTCCGAAGTTATATTTTGCTGTTAACAAGCCAAAAGGGTATATTTGTTCCT
GTGGTGAACCAAAGTCCATTATCTCCTTATTTGATGACTATTTGAAGGGTTGGAACAAGA
TTCAACCAGGAGTACCAAAACCGCGCTTGTTTACTGTGGGTCGTCTTGATGTTGCTACAA
GTGGTTTGATAATAATTACAAATGACGGTGAGTTTGCCCAGAAACTCTCACACCCTTCGT
CAAATATAATGAAGGAATATGTGGTAACTATAGATGGACCAGTGCACAGAAATCACCTTA
TAGCTATCAGTGAAGGCACAAAAATTGATGGCGTCAAATGTATACCTGATCTAGTGGAAC
CATTGGATGTACAATCCAATACAAAAAGGACCCGGATTAGAATAGCGGTTCATGAAGGAA
GAAATCATGAAGTTCGTGAACTCGTGCAGAATGCAGGCCTAGAGGTTTGTTTGTATGCTC
AATATTTTTTTTCTCAAGTTTTCCCTTTATGTTTTATTGATCATATCTTAACATTTCCCA
TTGTGCAATATCAAATTTGGTAACTCAAGTAATTTGGTTCTAGAATCAAGAGCAAATGTT
GTTTGTTAATCCCTTATCTGATTGAATTGTTAGAAATGAGGACGATTAATGATCAGTAGC
ACTATTGACAAATTAACAGTATGTTTTAGAAGAGGATTGAAATGCATCTTATGTGCTTCA
GAGTCTTCTTTTCAACAGAAATATTATTATGATGATCGAATATTACAACGACAGAGATTA
GCAGTGTGCTAAAGACATAGTGTACTTACTAAAAAAATGTCATACACCTAGCACATTGCG
CTTCAGAGTTTTTCTTCTCAAACCTGCTTATGATGATATACTACATTCTACTATATAGTT
CTTAGAACAGTAGCTTTTGAGATGCCTAGCATGTTTATTAGTTGATATTATCTCAAAGCA
CTTTGCAGATCTCAATTCTTGTGCTTCTACAAGCACTACAGTGCATAAGATAAATTGTAC
TAACTGTAATACCTGTACAACGGAACATCACTTGTCTGAAAGATTTTGTTCACATCAGCT
TGGGATTTCTTCCTAGTCTTAGGTGTTTCTAAAAACAACAGTGAAGTCTAAGAAGTGCAC
TTATCTTATATTCTTATGGGTGAGGTAGGCATATATCCTTGTGTACCAGTAAGTGCGTTT
TTTGCTGGAATTGTATACCTTGGAATGTTTTCCCCCCTCTGGGAAGTAGCTGATATTTTA
TCCTTGTTCTTGATAGGTTTATGCCTTGAAACGTGTTCGGATAGGCAGGTTCAGGCTTCC
ACCAGATCTCAGGTAATGCAGTTTACCACATCTGTATATGTTTGAAATGGACCATTATAC
ATTTACACTGTCTTTTTAGCATCTTAGCACCTACTCGACATGACATGTTCTTTTCATGTA
AAAGATATGAACACTGAACACTATATACTGTAAGAAAAAGATCATGTCTATGAAACATCG
CAAGAAAGAGCATGGCACTTTCTTGCTGTAAATGATATGAACAATAACTATATCATAAGA
CCTGTCAAATATTGTGAGGTAACATGGTGCTGTATACTTGATAGCATCTGCCAGCAGGCA
TGCTAAGACCTGTCCAGTATAGTTGGCTGATTCAAAGATAACTGGTATGCCATCATTTTA
GAGGCATGATTCCATGCACAAAATGATAAATTAATTTGGTATCCTGGACCTTTTTGTTTT
CCATTTATTCTTACAGACTGGGAGGAAAAATAACACTGAATATTAACCCTTGTTGGATGT
TACATGTTCAGAATTGGGAAGTTTGTTGAACTTAAACAAACTGATCTCAAGTCACTGGAA
GGCAAGAAGTAGAGTGAAAACCTGGGTCCACGGGTGCTAATTTCGACGGTAATGTGGATC
CGCACAACTCCATCGAAGAATAGCAATTGCTCCTTCTCACGTCAAGGTGAAAGCTACTCC
ACACCAATGCCTGTACGTTAAGTTGGTGCGGATGGTGAAGATAGACAAAGACATACTTTT
GGCTTGAAGAACACACAAGCTGCTTGGAAGAACATTTTCCAGTGCCCAACAAGGCAGCAG
TGTTTGGTGGTGGAGATGGGATATTGTCAGGTTGAGGGTTAGTGATAGAGGCTACACTTT
ATCAATATATATGGTGGTGGAGATGGGATATTGTCAGGTTGAGGGTTAGTGATAGAGGCT
ACACTTTATCAATATAGATGCTCTTACGTGAGGTACAGGAGGTATACGAACCATTTTGCT
ACACGATTCAACACTTATCAACAAGTAGCAATCCAGGAGGTATACGAACCAAATTCTCTC
GTAATCTGTATTTTGAGCAGGAATTAACCATGTTATGGTTCTGCTACAGCTGGAATATTA
TTGTGATTGACAAAAGCATGTTCCTTTTTATTCTTGAACATTTTGCCAATGGTAGCAATG
CTACCCAAAAAAAGACATTGTATAAGTGGGTATTTGAAAGTTGCTAAAAAATGGAGTAAA
TTTCAT
>OS02T0741000-00 cdna chromosome:IRGSP-1.0:2:30989383:30989940:-1 gene:OS02G0741000 gene_biotype:protein_coding transcript_biotype:protein_coding
GTGGCGGTGAGGAGCGGCGGTGGAGGCGGTCAGGAGCGGGGACGGGTCAAGGACCTCCAG
TCCCTCCTCGTCCCAAAGGGCGCCCACCACCCACCGCATGCCGCGTTGTCCTCCCTCTCC
CTGTCGCCGCCGCACGTCTTCCACCGCATCCGCGTCACCGCGTGCGCGCTGCGCGTCCTC
CACAACCTCCAACCCGCAGGGTAGCAGCCGCAAGCGGCGGCCGCCATCTGGAGCAAGCCT
GGTGATGGCGAGGGGCCGCGGGTGTTGCTCTACTACATGTCGCTCCGTGGGACCTACGAG
GACTACCACGCCGTGCGCACCATCCTGTGGGGGCTCCGCGCCGCCATCGACGAGCGGGAC
CTCTCCATGGACTCGGCCTTCCTCCTGGAGCTCGCCGCGCTCCTCCCCCAACGCCGCCAC
GTGACCCTCCCCCAGATGTTCGTCAACGGCCGCCACCTCGCCGCTCCCGACCGCCGCCGC
TGTCGCTCCCCGCCGCCACCGCTCCCCTCCGCCTCGTCCCCATCGGCCACCGCTACCGCT
GCCGCTCCTGAGTCCTGA
>OS02T0661400-00 cdna chromosome:IRGSP-1.0:2:26781596:26782633:-1 gene:OS02G0661400 gene_biotype:protein_coding transcript_biotype:protein_coding
ATGCAGTCGCCGGCCGTTCGCGGCGCCCCGCAGTGGCTGCGCGGCCTGCTGTCGGAGGAG
TTCTTCGACTCGTGCGGCGCGCACCCGGGGGAGCGCAAGAACGACAAGAACCACTTCTGC
GTCGACTGCGCCGCCGCGCTCTGCCGCCACTGCCTCCCCCACGACGCCTCCCACGGCGTC
CTACAGATTTGGAAGTATGCGTCCTGCTTCGTCGTCCGCGTCGACGACCTAAAGCTATTC
GATTGCAACGGCATCCAGACGTACTGTACTGATCATGAGTCTTACTCCTACATGGTATCG
GGCGTGCAGTCGCACACGTTGAGTGACCACGAGGTGGTGTTCCTGAACGAGCGCACGGCG
AGGAAGCGGTCGGCGAGCGTGGAGAACCCCTGCGCCGCGTGCGCGCGGCCGCTGCCGTCC
[truncated: 4,870,326 more chars]
