# Supplementary material for: Prediction of plant lncRNA by ensemble machine learning classifiers
Source: BMC Genomics. 2018 May 2;19:316. doi: 10.1186/s12864-018-4665-2 (PMC5930664; doi:10.1186/s12864-018-4665-2)
Supplement: Supplementary file 1 — Non-coding RNA search terms. Terms used to search for organism specific non-coding sequences on RNA central. (ZIP 16500 kb) [file 12864_2018_4665_MOESM1_ESM.zip › fasta_files/a_thaliana_random4500.fa]

>AT2G13800.1 | somatic embryogenesis receptor-like kinase 5 | Chr2:5753105-5757239 FORWARD LENGTH=2083 | 201606
GCATTCTCCATGTTTGAGAAACCCAAAGTTCCAAATTCCAAAATTGGTCAAAGCTCGATA
ACGTGTGTATTGCTTCTCTTAGTCAATGTCTTAGAAGTGGAAAATGGAACATGGATCATC
CCGTGGCTTTATTTGGCTGATTCTATTTCTCGATTTTGTTTCCAGAGTCACCGGAAAAAC
ACAAGTTGATGCTCTCATTGCTCTAAGAAGCAGTTTATCATCAGGTGACCATACAAACAA
TATACTCCAAAGCTGGAATGCCACTCACGTTACTCCATGTTCATGGTTTCATGTTACTTG
CAATACTGAAAACAGTGTTACTCGTCTTGACCTGGGGAGTGCTAATCTATCTGGAGAACT
GGTGCCACAGCTTGCTCAGCTTCCAAATTTGCAGTACTTGGAACTTTTTAACAATAATAT
TACTGGGGAGATACCTGAGGAGCTTGGCGACTTGATGGAACTAGTAAGCTTGGACCTTTT
TGCAAACAACATAAGCGGTCCCATCCCTTCCTCTCTTGGCAAACTAGGAAAACTCCGCTT
CTTGCGTCTTTATAACAACAGCTTATCTGGAGAAATTCCAAGGTCTTTGACTGCTCTGCC
GCTGGATGTTCTTGATATCTCAAACAATCGGCTCAGTGGAGATATTCCTGTTAATGGTTC
CTTTTCGCAGTTCACTTCTATGAGTTTTGCCAATAATAAATTAAGGCCGCGACCTGCATC
TCCTTCACCATCACCTTCAGGAACGTCTGCAGCAATAGTAGTGGGAGTTGCTGCGGGTGC
AGCACTTCTATTTGCGCTTGCTTGGTGGCTGAGAAGAAAACTGCAGGGTCACTTTCTTGA
TGTACCTGCTGAAGAAGACCCAGAGGTTTATTTAGGACAATTTAAAAGGTTCTCCTTGCG
TGAACTGCTAGTTGCTACAGAGAAATTTAGCAAAAGAAATGTATTGGGCAAAGGACGTTT
TGGTATATTGTATAAAGGACGTTTAGCTGATGACACTCTAGTGGCTGTGAAACGGCTAAA
TGAAGAACGTACCAAGGGTGGGGAACTGCAGTTTCAAACCGAAGTTGAGATGATCAGTAT
GGCCGTTCATAGGAACTTGCTTCGGCTTCGTGGCTTTTGCATGACTCCAACTGAAAGATT
ACTTGTTTATCCCTACATGGCTAATGGAAGTGTTGCTTCTTGTTTAAGAGAGCGTCCTGA
AGGCAATCCAGCCCTTGACTGGCCAAAAAGAAAGCATATTGCTCTGGGATCAGCAAGGGG
GCTCGCATATTTACACGATCATTGCGACCAAAAGATCATTCACCTGGATGTGAAAGCTGC
AAATATACTGTTAGATGAAGAGTTTGAAGCTGTTGTTGGAGATTTTGGGCTAGCAAAATT
AATGAATTATAACGACTCCCATGTGACAACTGCTGTACGGGGTACGATTGGCCATATAGC
GCCCGAGTACCTCTCGACAGGAAAATCTTCTGAGAAGACTGATGTTTTTGGGTACGGGGT
CATGCTTCTCGAGCTCATCACTGGACAAAAGGCTTTCGATCTTGCTCGGCTTGCAAATGA
TGATGATATCATGTTACTCGACTGGGTGAAAGAGGTTTTGAAAGAGAAGAAGTTGGAAAG
CCTTGTGGATGCAGAACTCGAAGGAAAGTACGTGGAAACAGAAGTGGAGCAGCTGATACA
AATGGCTCTGCTCTGCACTCAAAGTTCTGCAATGGAACGTCCAAAGATGTCAGAAGTAGT
GAGAATGCTGGAAGGAGATGGTTTAGCTGAGAGATGGGAAGAATGGCAAAAGGAGGAGAT
GCCAATACATGATTTTAACTATCAAGCCTATCCTCATGCTGGCACTGACTGGCTCATCCC
CTATTCCAATTCCCTTATCGAAAACGATTACCCCTCGGGGCCAAGATAACCTTTTAGAAA
GGGTCATTTCTTGTGGGTTCTTCAACAAGTATATATATAGGTAGTGAAGTTGTAAGAAGC
AAAACCCCACATTCACCTTTGAATATCACTACTCTATAATACTAATCATATCTACTATAC
TTTCTCTCCACTTCCATTAAGCAATAAAAACTATTCTTAAATC
>AT2G21820.1 | seed maturation protein | Chr2:9302853-9303408 REVERSE LENGTH=556 | 201606
AGATGATAAGGGTCAAAGACGACTTCTTTTGGCTAACTTACGACACGTGACCAACAAGAT
AGGTCTAGACTTCTGAAGAACTGCCACGTCTTGGCAAGGTGGCAGGTTTTAAGACCATGG
CTTGAGGGCATAAATAAGTTTTGTGGACAAAAGGGGAAAATGAGTTAAGAAGGATCGGTA
TCATCAACGATGTCGGGAGCACAAGGAGCAGAGCCGATGGATTCAAGAACGGCGACAACG
TACGAGTCAGTGGAAGGAGGACAGAACAAGACGAAGCTTGATATAAGGTCAAAGGAAGAC
GAAGGTGGGATTCAAGTTGACAAGCTTCAAGACAAGGTCTCTGATGCTGCTGGTCTTGGC
GGACCTGTCTTTGGTGCTGGTAAAGACGACAAGAAGCAGGATCTTGGTGTTACCGGTACC
GGCTAGGTCTCTGTAAAATATGTTCAGATACGGTCCTGTCATAGTCATGTAATATTAAAA
ACATGTTTTGAGTAGAAAACTAATCAATAAAAGTCTTTTATGAGAAAACAATGAAACCTA
ACATTCAGACTCTTTA
>AT5G19940.1 | Plastid-lipid associated protein PAP / fibrillin family protein | Chr5:6739624-6740957 FORWARD LENGTH=1085 | 201606
AATATCCGTATTCCCTCTCTCTCTCCCTTTCTATCTGAGCTTCTCTCTCTTACTCTCTCC
AGAGCAACAATGGCTGCGACTGCTTCTTCTCTTACAATCGCGTCGTCATTCTCCGAACCA
CGGACTCAGATCCATTCCTCGAGACGTTTGAATCTCCCTCTTCAATATTCAATCCCGTAC
AAGGTGTTACGGAGTAGGAGTAGAAGATTAGGACTCGTCGTCAGTTCTGTTTCAGCTCCC
AACGTTGAGCTCCGTACTGGACCTGATGATCTCATTTCTACCCTCCTCTCTAAGGTTGCG
AATAGTGATGGAGGTGTGACGCTAAGCCCTGAGCAGCACAAGGAGGTGGCACAAGTGGCC
GGAGAGCTTCAAAAGTACTGTGTCAAGGAGCCTGTCAAAAATCCTCTCATTTTTGGAGAT
TGGGAAGTGGTGTACTGTTCTAGACCAACCTCTCCTGGTGGAGGCTACAGAAGCGTGATA
GGCCGTCTCTTCTTCAAAACGAAAGAGATGATACAAGCCATCGATGCTCCTGATATCGTT
AGGAACAAAGTTTCCATTAATGCTTTTGGTTTTCTAGACGGAGACGTCTCCTTGACAGGG
AAGCTGAAAGCGTTGGACAGTGAGTGGGTGCAGGTGATATTTGAGCCTCCGGAAATCAAG
GTTGGATCTTTGGAGTTCAAATACGGGTTCGAAAGCGAAGTGAAGCTTCGGATCACATAC
GTTGATGAGAAACTTAGGTTGGGATTGGGATCTAAAGGATCATTGTTCGTCTTTAGAAGG
CGTCAATAATATATACGTTTCTCCCTCGTGCATCAACCAATGCAAATCACTACAGAAAAA
AAGGAAACAACATATGGGGTCCTGCGAGAGTATGATGGTCAATATCCACAATGCTGTGTA
CACAAATGGTGTTTTAGATATAACTTTGTTGTAATGTAAACTTCATTTTAAGAGTGTCTC
ACTTCAGATGAGTTGTTGAGGAAGCTACTGGTGAACTTCAACATCTTTTCGCAAAGAATT
ACTATAGCAACAAAGAAAGATAAATGACTTAGCAGCCTTTATGTTCAAATTCAAAACCTC
TCACG
>AT1G22930.1 | T-complex protein 11 | Chr1:8117286-8122151 FORWARD LENGTH=3928 | 201606
CAAAAATACGCAGTTTCGATCCAACAAGGCAACGCTTTGTGACCAAACAGTCTTTTTTTT
TTCCCTTATAAAACAAAAAAAAAAATGATTTTCTTAATAAAAAGAAGGGAAAGAAGGAAA
AACACACAAAGCAACTTCTTCTTCTTGTTCGGCTTTTATCATCTCTGAAAATTGCTTTAT
TTGGTTGAATTCATTGGATTGTTGATCGAGATTGGTTTACTGATTGATCGAAAGTATGGA
GGAAGATCGTGGGGAAGCGATCGTTTTAGATATTTCGCCGGAGATTAATAATACTCCGGC
GGTAATGATGAGAGTTCCACGGAGGATTCGTGAGAGGCTTTTGTCTGACTGTAGTAATAA
GAAGACAGTATCTTCTGTTCAAGATATTGAAGACAAGCTTCTTCATGCCCATCTACGAAG
ACAGCAATTTTATCATAACGTTTCGAGAAAGGCTCGTGCTAAACCTAGAAGTCCTTCACG
ATCATCTGATGAAGAACTTGGCCAACGAATCGAAGCAAGACTTCTGGCTGCTGAACAAAA
AAGGTTGGAGATTCTTGCGAAGGCACAGATGCGTTTGGCGAAGTTAGATGAGTTAAGACA
AGCAGCGAAAACAAGTGTGGAGATACGGTCGGAGAGGGAACGTGTGAAGCTTGGAACTCA
AGTGGAGTCTCGTGTTCAAAAGGCTGAAGCTAATAGAATGAAGATTCTCAAGGCGTCTCA
TCAGAAAAGGGCTTGTGCTAAAGAGAGAACGTCACAGTCTATGATGAGGAGGATGGCTAG
AGAGAGTAAGTATAAGGAAAGAGTTCGTGCTTCGATTAATCAGAAACGTGTAGCTGCTGA
GAAGAAACGTCTTGGGTTGCTTGAAGCTGAGAAGAAGAAAGCACGTGCTCGTGTCCAACA
AGTACGTCATGTTGCCAACTCTGTTTCTAATCAGCGTGAGATAGAGAGAAGTAAAATGAG
GGATAAACTTGAAGACAAATTGCAAAGAGCAAAGAGATATAGATCGGAGTTTCTTCGTCA
GAGAAGAAGACAACGTGATTCCATTAGTCTCTATTGCGATATGATGCAGGAAGATGCTGA
TCTTCTTTCTAGAAAGCTGTCAAGGTGTTGGAGGTGCTTTGTAAGGCAGAAGAGGACAAC
TTTGGATTTGGCGAAAGCTTATGATGGTTTGAAGATTAACGAGTCATTACCGTTTGAGCA
GCTTGCGATGCTACTTGAATCGCTGAACACTCTTAAAACGGTTAAATCTTTGCTTGATCG
CCTTGAAATTCGCTTAGAAGCTTCTAAGAATGTTACCACGGTTTCTCAACCGTCCATATT
GGATAATATTGATCACCTTCTTAAAAGAGTTGCCACACCAAGGAGAAAGGCTACGCCGAG
TACTCTGAGGAGCAGAAAGGGAAAGAAGGTTTCTTCTGTTAGGAATGTGGCTGGGACATC
AGTGAAGATGTCTAGGTATCCTGTCAGAGTTGTTCTTTCTGCCTTTATGATACTCGGCCA
TCCAGATGCTGTTTTTAATGGTCAAGGTGATCAAGAGGCTGCTCTCAATAACGCGGCTAA
AGGGTTTGTGAGGGAGCTTAAGTTATTGATAAACGTTATTCAAGAGGGTCCTGTTCAGGT
TTCGGGTGGAGAATCAAAACATCGGACCTTAAGATCTCAGTTGGACTTATTCGATAAGGC
TTGGTGCTCCTTTTTGAACTCATTTGTGATTTGGAAAGTCAAGGATGCTCGGTTGTTGGA
AGATGACCTGGTTAGAGCAGCTTGTCAGCTTGAGCTTTCTATGATTCAAAAATGCAAGCT
AACTCCAGAAGGGGTTGACACTATGCTCACTCATGATAAGAAAGCAATTCAAATGCAGGT
AACACAAGATCAAGAACTCCTAACAGAGAAAGTACGACACCTGAGTGGAGTTGCAGGAGT
TGAGCGCATGGAAAGTGCGTTGTTGGAAACACGAACAAAGTACTTTCAGGCGAAGGAGGA
TGGAAGCCCTATGGCTAATCAGCTCGCACATTTCTTTTCTCCAAGCCCAGCTTCATCTCC
AGTTCAGTCTGTGTCTAGTTCCAGCAGCAGAAGTAAAGATAGCATAGGTGTTGAAGGATC
AAATCGTGTTAATCGTTCTTTATTGAAGGATGATACTCCACCCTCATCTGGACCCTCTAG
AGTCAGTAATGGCACTGTGGACGAGGTTTCAAATCAGAATGAGTTGATGGTGAATGAGTT
CCTGCATGATGGGAACCTCAACTTTCCTGGTGGATCCACTGTCAAGGATGAAGAGGACAA
TCTTAAGAGAAGGATAAAGGAGACTATGGAGAGAGCTTTCTGGGATAATGTCATGGAATC
CATGAAATTGGAGAAGCCAGACTATAGCTGCATCTCTAACCTTATGAAAGAAGTGAGTGA
CGAACTTTGCCAGATGGTACCAGATAGCTGGAAAGTAGAAATAACTGAAACTATTGATCT
GGACATTCTCTCACAGTTGCTCAACTCCGGCACCTTGGATATCGATTACCTTGGAAAGAT
GCTTGAGTTTGCGTTGGCTACTCTGCGGAAACTCTCTGCCCCAGCTAATGACCGTGAGAA
TGAAAGCACCCACCGGGATTTACTCAAGGAACTTCACAGGTTGTGTGAAGCTGAAGATGA
GTCTGGTAACTTCCGTGCTGTTGCAATAGTCAAGGGGATCCGCTTCATTCTTGAGCAAAT
TCAGGAACTTAAGCGAGAGATAGGCATAGGTCGCATAGCAATCATGAAACCCTTTTTGCA
AGGACCAGCAGGCTTTGATTACCTTACAAAAGCATTTGAAAAGCGTTATGGACCTCCCAC
TCAAGCCTACGAATCACTACCAGTGACACGAAGGTGGATATCAACTCTTTTGTCTAGCAA
AGAAGAGTGGGAAGAACACAACAATACGCTTTCAGCCTTGAATGTGGTTGAGAGATCCTC
CATGGGTATTTCTCTCAAAACGGGTGGAAGCTTTCTATCCCCAGTCAATACCACGTCCAA
GTCAACTGTTATGGACACTGCAGGTCAACTATCAGAATGCAAGGGAGAAAGAGTTGATTT
GGCAGTGAGGCTTGGGTTGTTGAAGCTGGTGAATCAGGTAGCTGGTTTAACACCAGAAGT
TCTACCGGAAACTTTTCAGCTCAACCTCTTTCGCGTGAGGGATATTCAAGCTGAAATTCA
GAATATAATTGTGGTAACCACAAGCTTGCTCATTTGGCGTCAAATGCTTGCAAAGAGCGA
AAGCGAAACAGAAAGTATGGCAAAGAAATTGTTGGAGTTGTTAGATGGGAAGGAAGGAGC
AGGACTAACGGAGATAATCGAAACAACAATGAGTGAAGAAGATGGAGAGAAGAAGAAGAT
GATGAGAGGATTATTGGGGAAGAGTTTGGGAGAAGGTAACACAGTGTATGAGAGAGTTAC
AAGTTGTATATACAAAGCGGCTCGAGGAGCTTTATTGGCTGGGAATGGAGAAAATGGGAA
GAGAATGGTTGAAACAGAGATGAAGAAAGTAGGAGGAGGTGGAGGATTGAAAGAAAGGGT
TTTAGAGACAGCTCGAGCCCTTGGTGTTGTAGCTTGTGTCTCAGTCAGAGTTCATGGTCC
ATGGTTGACTCAGCTCATGCCACAACATTGAACCAAACCAAACCACTCGGTAAACTTGTA
TAGCCTCTTGTATATATTATGATATATATCAATAATAATTACACGTGTAATGTAAGATGC
ATTTTGATTTGAAGATGCATTATGCTGATTTGTAAAACATAAACGGCTTTGGTCCCTTTT
TAGTGTGTCCGAATGAATAAGGTGTTCAAAATAGCGTGTGATTTGTAATTTGTAATTTGT
AATTAGTCTGAAACGTTGTATATATGAATATTCTTCAATTATATAAAAGCTTGCTTTCAA
ATATATCAATTTATCTATCTTTTGATTA
>AT1G03620.10 | ELMO/CED-12 family protein | Chr1:904172-907511 REVERSE LENGTH=1339 | 201606
CTTTAATATTGTTTTGTTAACTCTCAACTGATCTGATCACCGTTGATAGGTGAACTGTAA
TGAATCTGGACCGTCCAAATGTGTCAAGAACAATTTGGTGGAAGAGAGAAGAAGGCGGCA
ACTTAACGGTCAATGGAGAGGTGGGAGAAAGAAAACAAAAACGAAAAAAGAGAGAGAAAA
AAAAACACTTTTGGATCACACAGCTCTCTTCATCTTCTACAATTTCTAAAAGTTGCAAAA
TTCCAATGAAAATTTCCATTTTTGCCTCTATTTTATTTTATTTTCTTCTTCTACTTCATC
TCTTTTCTTTTCCTCCTCCGTCGTCACGGTTTCTAGACCATCTCCTCCTCCTCCTCCATT
GTCTTGTTCATATGCCTATAACAGGTAGAGGAGGATGAAGCGTGGGAAAGGCGAGAAAAA
GGCAACAAAGAGCCGCGATGGCAGCGGTCAAGTAGTTCCGCTCACTGAACCAGTGGTTAC
AGCTACGGGTATGGTTGGAACAAGATCATGGATAGGAGGGCTCTTCACACGCTCCAATAG
ACGTCAAGACAAGGCAGTCGACTACACTTTGTCTCCTCTTCAGGAGGAAAGACTTCAAAG
GCTGCAAGATCGTATGGTTGTACCTTTCGACGAGACACGTCCTGATCATCAGGAATCACT
TAAAGCATTGTGGAACGTCGCGTTTCCGAATGTTCATCTCACGGGTTTAGTAACAGAACA
ATGGAAAGAAATGGGATGGCAAGGTCCCAATCCATCTACCGATTTCAGGGGTTGCGGATT
TATCGCTCTAGAAAATTTACTATTTTCTGCAAGAACTTATCCGGTTTGTTTCCGGAGGCT
ATTGTTAAAACAAAGAGGCGACCGGGCAAAGTGGGAGTACCCTTTTGCAGTGGCCGGAAT
CAACATCTCCTTCATGTTGATCCAAATGCTCGATTTACAAAATAATCCAAAGCCAAAATG
TCTTCCAGGAATGAATTTCCTCAAACTCTTAGAAGAAGACGAGAGGGCATTCGATGTACT
ATACTGTATAGCTTTCGCGATGATGGATGCTCAATGGCTTGCAATGCACGCTTCTTACAT
GGAATTCAATGAAGTATTACAAGCAACTCGGAATCAGCTGGAGAGAGAGCTTTCTTTGGA
TGATATTCATCGGATTCAAGATCTTCCTGCCTACAATCTCTTGTTCCAATAGATTTTTTT
TTCTTTTGTTATTTTCTTAGTTTGATTTCGATTTTTATGTTTTGTACATTAACCTGAATT
TATGACCGAAATGAAAATGATAATCAATGAAGCCAAAACACATAAATAGAAAATGAATGA
TAATGAACGTATGTTCTAT
>AT5G23040.1 | cell growth defect factor-like protein (DUF3353) | Chr5:7729171-7731055 REVERSE LENGTH=1196 | 201606
ACGCCAGGCGGCGCAAGATAGAACGATTCGCTTATCTTTCCCTTATTTCTTTTCTCAGGG
GATACAGAGAGAAGCCAAAGCTAATAGAAGCACGAACGGCGTCGGGTTAGTCCGACGGAG
GAACCATGTCCTCGTCTCTTCTTCTCTCCGGTTCTACTGTATCTTCTTCGTTTATCGCTC
CATCTAAGCCTTCTCTCGTACGAAATTCCAGTAAGACATCACTGTTACCATTTCGTAATG
TTTCGAGAAGCTTCAAAACCGTCAAGTGCACCGTTGATTCTTCATATGGAGGCAATGTTC
CCACGTTCCCTCGGACGAGAGTTTGGGACCCGTACAAACGTCTAGGAGTTAGTCCATATG
CTTCCGAGGAAGAAATCTGGGCCTCTCGTAACTTTCTTTTACAGCAGTACGCTGGACATG
AAAGAAGCGAAGAGTCTATAGAAGGAGCCTTTGAGAAGCTTCTCATGTCTAGTTTTATCA
GAAGGAAGAAGACTAAAATCAATCTTAAATCAAAGTTGAAGAAGAAAGTTGAGGAATCTC
CTCCGTGGCTCAAAGCTCTTCTCGATTTCGTTGAAATGCCTCCCATGGACACTATTTTCA
GAAGACTTTTCCTCTTTGCCTTCATGGGTGGTTGGAGTATCATGAACTCTGCAGAAGGCG
GTCCTGCGTTTCAGGTGGCGGTATCATTGGCTGCGTGCGTATATTTTCTGAATGAGAAGA
CAAAGAGCTTGGGGAGAGCTTGCTTAATCGGAATTGGAGCTTTAGTTGCCGGGTGGTTCT
GCGGTTCGTTAATCATTCCCATGATTCCGACGTTTCTCATTCAGCCTACATGGACACTCG
AGCTCCTAACATCACTGGTCGCTTATGTGTTTTTGTTTCTTTCTTGTACTTTCCTCAAGT
AAGTTACGTTGTGGTTTTATCCAAACTCTTTTTGTTCTTTTCGCCCAGACATTTACAGAA
CCTTTCGGAAAAATTAGTGAAAGTTGTTAAGTGTTTGATTGGTTTCACAGTTTTCTTTTA
TGCGTTAATGTAAATGACTTCAACGTGTTTGGTTTGTTCATGAAAAACCAAAAAATGTGC
TAAGGTGAATGGCTGTCACATTAACGCAATATAAGACCATGTACATAGCAGACTTTTTAT
GGGTATCAGAAGCCCAAAACATTAGAAACCCAAAACATTAAATTAATAAATAAAAC
>AT2G17740.1 | Cysteine/Histidine-rich C1 domain family protein | Chr2:7706896-7707954 REVERSE LENGTH=1059 | 201606
GTCTTATTATGCTCACTTTATTTCTGTGAATGATAATCAAAAGTCTTCTTCTATATTCAC
TATAAATATTTTGAAACCCTTTTACTTAGAATTAGACCTCATAGCAAATCAAGAATATTA
CCTCTAATGGCTTCCCGCCCTTCAGTGAGACACCCGAGCCACAACCATCCATTACGCGGT
CACAAAGCCCAAGTTGAAGATGAGATCATCTGCTCTGGTTGCGACCTAGACCTACTCGGT
GCATATTTCAAGTGCACAAAGTCAGAGTGTGATTACTTCTTGCACAAGTCATGTTTCGAT
CTCCCACGTGAGATCCGTCACAAGTCTCACCCTGATCACCCTTTGATCCTCCTCTATTCC
CCACAGAATAATAATTCAACGTATACTTGTGACGCATGCGGTGAGTATGGATCGGGGTTC
ACTTACAATTGTTCTATCTGCCAGTACGATGTTCATGTTGGATGTGTGTCTGTGCCTGAG
ACCATGAAGCATGATGAGCACGTTCACCCGCTCGCTTTGATCTACAAGGCTCCATGCCCA
AAGGATCATATATTTACCTGCGATGTTTGCGATGAAACTATGCCGCATAATCTGTGGTTG
TACTACTGCCAGAAATGTGACTACGGTGCTCATTTACATTCATGCGTTGCTGAAGAAGAG
GAAAAGTCAAAGAAAGGAGGAAGAGGAAGAGGAGGAGAAGGAGGAAGTGGTGGAAATGGA
GTGAACAGAGGAAGGAGCTCCGCGAATTCAGAGCTAGCTGCAATGTTAAAGGCACAAAGA
GAGATGGAGCAGATGCAAATTGCTCTTCACTTGGAGATGCAAAGAGCTAAGATTGATAAG
AAATCAAGAAAGCATATGCTTAAAATGATCTAAGATATTAACTCTCGGAATCTTGAAACT
TATAAAACTCTTTCACTTTTTGTTTGTTTTTATTTCTTATCTTTAACCTTTTATTATTGT
TCTCTTTTGTTTTGTTGGGCCTTTTTTCGTTGAATTGTTGCAAGCTTTTATGTAATTTTT
ATCTATGAAGAATCTTTTAATATGAATCTGAGTTTACTC
>AT3G51950.4 | Zinc finger (CCCH-type) family protein / RNA recognition motif (RRM)-containing protein | Chr3:19277758-19280823 REVERSE LENGTH=2437 | 201606
TTTTTCCTAAAAAAGTATTTACCTTTTCCTTTTTTTCTCCAACTCTTTTTCTTAAAGTGT
TAATTTTTTTTCTTCTTGTAAGCACGCGAGCGAGAAGAAAACAAAAAAATGAATAGAGTA
GTAACTTTTTATACTATTTCTCTTTTAAAATTTTTGGTATTTACTGGTGTTTCGCAGGAA
CCAGAGATGAAAAATTATAGTTAAGGTTAGTAGTAGTAGATAGGTTTAATAAATTTGTAG
TTAAGTAACCCAAAAAAATAACATTAAACTAAAATCCAACACTAGAAACCAGAGAGACCC
TCTTAACGACAACAACCTCTCTGTACACAAGACAACAAACACTCTCTACAAAAACACTAC
TCTTTCCTTCTTCTTCTCTCTACTCTATTCTAATTCTAAAGAGAGAGAGAAAAGCTATGG
ATGGATATGAAGCTACTAGGATTGTGCTCTCTAGAATCCAAAGCTTAGACCCTGAAAACG
CATCAAAGATCATGGGTCTTCTCCTTCTTCAAGATCACGGTGAAAAAGAGATGATAAGGC
TAGCTTTTGGTCCAGAGACTCTTGTTCACTCTGTTATAGTGAAAGCCAAGAAAGAGTTAG
GTCTCATGAACTGTTCAAGGTCTCCGTGGAGTCATCAAGATGAGTTGATTAGCCCTAAGA
ACAACCGTGGCTCTTCACTCAATCCAGCTTCTTTGCCCTTTTACGCTAATGGAGGAAGAT
CTTCTAGGGATTTAACCAACGATTTCGAGCTCATGGATGATATGAACTCCAGAAGTACTG
ATTTTTTGGGCTCTGTGCATGCGAGAAGCGGTAGCTGCGTTTTGGACGGTTTAGGGTATG
GTGGTGATTCTGATTTAGGGTTTGGAGGTGTGCCCTGTTCTTACTTCGCTAGAGGCTTCT
GCAAAAACGGAGCTAGCTGCAGATTCGTCCACAGTGATGGAGGAGCTGATTTGGTTGGCT
CCCCAAGCAGAATCGAGCTTCTTAGGTCTAACTCGGTACCCCCAAGACTTGCTCACCACT
TCATGACTCGCTCTTCTCTCCCTTCTTTTTCAACTAAAGGTGTTAACTTGCAGCAAAACG
ATGTTCAAAGAGCTGCTGCTGCTTTGATGATAGGAGATGAATTGCAGAAGCTTGGAAGAT
GGAGACCTGAAAGGATTGATCTTTCTGCTATGGCTTGTCCAGCTTCAAGACAGATCTATC
TGACATTCCCTGCCGACAGTAGGTTCAGGGAGGAAGATGTGTCCAATTACTTCAGTACTT
TTGGACCAGTTCAAGATGTGAGGATACCATATCAGCAAAAGAGAATGTTTGGTTTTGTGA
CATTTGTGTACCCTGAGACTGTTAAGAGCATTCTCGCCAAAGGGAATCCTCACTTTGTGT
GTGATTCCAGAGTTCTTGTCAAGCCTTACAAGGAGAAAGGCAAAGTCCCTGACAAATACA
GAACTAACCAAACAACAGAGCGAGAACTGTCCCCAACAGGCCTTGATTCTAGCCCTAGGG
ACGTTCTAGGAGGGAGAGGGTTTTATAACAACACTCAAGATGTGTTGTGGAGGAGTAAGT
TTGAAGAAGAGATTCTTGAACTTCAGAGCAGAAGGCTGATGAATCTGCAGCTTCTTGACG
TCAAGAAGCATTTCCAACTCAATTCCCCTACCAACATTCACTCTCCGAATCCTTTCAGCC
AATCACTTATATCTCCACGCCCATTGTCCGTGATCAAGAGAGAGTATGATGGAGGAGAGA
AAGGGAAAGGAAGTTCTAAAGAAGGATCTGATGATGATACAATGAATCTACCAGAGAGGT
TGGAGGATAGCTTGCCAGATAGTCCGTTTGCATCGCCCGCTCATCATTTGCTTCTGTTTG
CTGATTCTGCTGACAATAACGGATCGGATCTGTGGTCGCCTTCTTCTGATAATGATGATA
ATTCTACTCCTTCTACACTCTCCGACTCCTTCAACTCTTTCAACTACCAAATGCCAAGGT
TACCGGCGATTGGAATGTTACCCGGTAGGGGTGGACCAACCTGTCGTGTTGGGATATAAA
CAGGAAGTGAAGTAAGAAAAGAAAAAAACTGATAAAATAGAGAGACCCTTAATAACCAAA
AAGATGCAGAGGTGTAAAAAATAAAAAGCAGGAAATTTGATGTAAGAGATAGGAGAAGAG
AAAGAAGGAAGATTGTTGTACCATTTCTCTAGTTTTAATGTGTTATGTGATGATGGACCA
CACAAGATGATGTAATATGATATGATATGATATATATAATATAGGACAAGAAGTGTAATC
TCTCTAAAGATATACAAAAGAAAAGAGAGATTATCATTTGAGTTTGAAAAGTCAATATGT
TCTTGTCCGTGCTAGTTATTACCCTCTCACTCTAACTACTCTCCAACTTGGGAATCCAGA
GATATCAGCTTTTGGTGATTTTTTCTTCAACTATAAT
>AT3G51880.3 | high mobility group B1 | Chr3:19246936-19249200 REVERSE LENGTH=997 | 201606
CTTCCTTCACTATTATCATTTGACCGGCTATAGGAGGTAAAAGCACCTGGGATTTACTTG
ACTCTTCCTTTTCCTTAACCGGCGATCGCCAATCCTAGGTTTAACAGGTAACCGGTTTCT
GAGATCTTCCATTCGTCTCGAATTAAGTTGCTACGATGAAAACAGCAAAGGGGAAAGATA
AAGTTAAGACCACAAAGGAAGCCTTGAAGCCAGTTGATGACAGAAAGGTGGGAAAGAGGA
AGGCACCGGCTGAGAAGCCTACTAAACGAGAGACTCGTAAAGAGAAGAAGGCTAAAAAGG
ACCCAAACAAACCAAAAAGAGCTCCTAGTGCCTTCTTTGTCTTTCTAGAAGATTTTAGGG
TCACGTTCAAGAAAGAAAATCCAAATGTGAAGGCCGTCTCTGCTGTTGGGAAAGCTGGAG
GGCAGAAATGGAAGTCAATGTCTCAAGCTGAAAAAGCTCCATATGAAGAGAAAGCTGCAA
AAAGGAAAGCTGAATATGAGAAGCAAATGGATGCATACAACAAAAACTTGGAGGAAGGGA
GTGATGAATCTGAAAAGTCTAGATCTGAGATAAATGATGAAGATGAAGCCAGTGGGGAGG
AAGAACTATTAGAGAAGGAAGCGGCAGGTGATGATGAAGAAGAAGAAGAGGAAGAAGATG
ACGATGATGATGACGACGAGGAAGAAGACTAAATCAGGGATAGAAATCAGATTTTGTATC
TCAAGCTTAACTGCAGATCCTTAAGCAGAAGTAAGTATTTTGTAATTTGTGTGTGGACGA
GAACTATAGATCTAAAATCGTGTGTTTTTTTGTTTTTCTTTTCCTAAGAAAGCGAAACAG
TTGTTAGCATCTCTCAGGATGTCTGTTTCAGCTTTTTGCCACAACAAACAATGTACCAAT
GTCTGCGTTAGTGATCATCCAAACCAAAACATAAACTAATGTACATATGAAAATCTCCCT
TCTCTCAGGATGTTTGTTTCAGCTTTTTGCCACAACA
>AT1G02145.2 | homolog of asparagine-linked glycosylation 12 | Chr1:404600-408619 FORWARD LENGTH=1361 | 201606
GATTTCCGATTCCCCGATACAGAGACGATGCCGACGGATTCGAAAATGGCCAAGTTTCTT
CAATCCTATGGATATGATTTGATTCTGGGATCTGTAGCTGCAATCTATGTGGTCATGGCA
CCATATACTAAGGTGGAAGAGAGCTTCAACGTTCAGGTAGGTTTTCAAAGTATTTAGAGT
CACACTCTTTCTCCGTTTTACTGAAACCGTTTCACTCGTCTCAAGTCAATGCACGACATT
CTTTACCATCGCCATCATTTGGACTCTTATGATCATTTGGAGTTCCCCGGTGTTGTCCCT
CGAACTTTTATTGGAGCCTTCATAGTCTCTGTTTTTGCATCACCTGTTGTATCAATTATC
AGCTGCCTTGGCTTCCCCAAGGTTTATAGCCTTGTTGCAGCTCGTTTGGTGTTGGGCTGC
ATCATATTGTCCACACTAAGATTTTTCCGGATTCAGATAAAAAAAAAGTTTGGAAATCAA
GTGGAAACTTTCTTTGTACTTTTCACCAGTCTTCAGTTTCATTTTCTTTTCTACTGCACT
CGTCCTCTTCCTAATATTCTAGCTTTGGGATTAGTCAATCTGGCATATGGTAATTGGTTA
AAGGGAAATTTTTATCCAGCTTTGAGTTTCCTGATTTTTGCCACTGTAATCTTCAGATGC
GATACGATGTTACTGCTTGGGCCTATTGGTCTTGAACTTTTATTGACCAAATCGATCTCC
TTCTGGAAAGCACTTAAGTATTGTGTTGGAACCGCTCTGTTGGCCGTAGGTCTTACCATT
TTCGTTGACTCTATCATGTGGAAGAAGTTTGTCTGGCCAGAATTTGAAGTTTTCTGGTTT
AACTCCATTCTAAACCGGAGTTCTGATTGGGGTCGCTTGCATCAGATTGGCCATCCTGCA
AATGTAGCTGGGGAAGAGTGGGTTCACATAGACACTTTTGGTGCGATGAATGGAATATCT
CGCTTTTGTGAAGATGATTTTCCGTGGAGATATTCCAAAGAAGAAGAGATAGTAGTGGAG
GAGTTGCGAAACCGAAATTTCACGTACCTGGTGAACGAGCATTCCTCTGTAGATGGATAC
AAGTGCTTATTTTATGAAGAAGGCTTTGAGAGACTTGAGCTGCGGCGAGGTTTCCCTCCC
ATTGTCTTGGTAAAAAAAGCCAAAGTATACTTGCACCGGGAGATGAAGAAGGAAGATCCT
TTTCATAAGAAATGGCCTGGATGTTAGGTAATCCTACAAATAGAGACAATGTTTTGGGTC
GATGTAATGTAGCATTCCTCAGAGAGGACATGATGTAATGTAACAACGGAGATGCTTGTT
ACTGACTTACTGTAATGGATTCAACAAATTCATCCAGAAGC
>AT3G03650.1 | Exostosin family protein | Chr3:884133-886410 REVERSE LENGTH=1909 | 201606
CTTCGGCGTTTTCATCGTTTCTCATCTACCTCGAAATTTTCTCGTCACTCTAATCAAAAA
TCTCACTTCGTTATTTTCTCGGGAAAAATTTCCCGATCACTAAACCTAGTTTTTAGATAT
TTTCTCTCCTGGATTCTGGATCTACACAATCTTTCTTCCTCTTCTTCTATGAATCTGTTC
ATCGTAATTTCAGATTCTTGATATATGATTCCTTTTCTCCAATCTCTTCTCTTAGCTCTC
AGAGATGGGTGAGAAAACAAACTCACGTTATCTCGGTGTAATCATCACTCGAAAATCTAT
AATTTTCTTGTTCATATCAATCATCACCGTCCTTTCTTGGTTTTTTATCTTTTCTTCCAC
AAACCCTAACCGAGTTCTCGATCACATCTCAGTATCAGAATCCACAGATGTACCTCTCAT
CATCATCAAGAACTCAAACAGTTCTCCACAAAACAACGCACCAAAACCCCAAAACAGAGA
AGGAGCAGAAACAGAGGAACCCATTAAAGAAAACAGAGGAGGAACAAAAACAGAGTCATC
CATGAATCAAAACAGAGGCGAAACCCTCCGGTGTATCCAAAGGGTTTCTCCTTCTCCAAG
GCCATTGAAAGTCTACATGTATGATATGAGTCCAGAGTTTCATTTTGGGTTATTGGGTTG
GAAACCAGAGAGAAACGGTGTCGTTTGGCCTGATATCAGAGTCAATGTTCCTCACCATCC
AGGTGGTCTTAACTTGCAGCACAGTGTTGAGTATTGGCTCACATTAGATCTTTTGTTCTC
TGAGCTTCCAGAAGATTCTAGAAGCTCTCGGGCCGCGATACGTGTAAAGAACTCGAGCGA
AGCTGATGTCGTGTTCGTGCCCTTCTTCTCTTCATTGAGCTATAACCGATTCTCTAAGGT
TAACCAAAAGCAGAAGAAGAGCCAGGACAAAGAGTTGCAGGAAAATGTGGTGAAATACGT
AACGTCCCAAAAAGAGTGGAAGACCTCAGGAGGGAAGGATCATGTGATCATGGCGCATCA
TCCGAATAGTATGTCGACGGCAAGGCATAAGCTATTTCCGGCGATGTTTGTGGTCGCTGA
CTTTGGTAGATACTCGCCACATGTTGCCAATGTTGACAAAGACATTGTGGCTCCATACAA
ACACCTTGTTCCATCGTATGTTAATGACACATCGGGCTTTGATGGCCGTCCGATCTTGCT
CTACTTCCAAGGAGCCATCTACCGCAAAGCTGGTGGATTTGTGAGACAAGAGCTATATAA
TCTTCTCAAAGAAGAAAAAGACGTCCACTTCTCTTTCGGAAGCGTAAGGAACCACGGCAT
ATCTAAAGCCGGCGAAGGAATGAGATCGTCCAAGTTCTGTCTCAACATAGCCGGGGATAC
ACCATCCTCGAATCGCCTCTTCGACGCCATAGCTAGTCACTGTATACCCGTGATCATTAG
CGATGACATCGAGTTACCATATGAGGATGTCCTCAACTACAATGAGTTCTGTCTCTTTGT
CAGATCATCAGACGCTTTAAAGAAAGGGTTTCTGATGGGTCTTGTCAGGAGTATTGGCAG
AGAAGAGTATAATAAGATGTGGCTTCGGTTGAAGGAAGTGGAGAGGTATTTCGATTTGCG
TTTTCCGGTGAAGGATGACGAGGGAGATTATGCAGTTCAGATGATTTGGAAAGCTGTTGC
CAGGAAAGCTCCTTTGGTGAAGATGAAGGTTCACAGATTTCAGAGGTTTACAAGGCCTTT
TTAGGGTTTCTAATGATATTTTGGGAATTTGATTTAGATAGAAAGATAATGAATACAGTT
TCCAATGCAACCATGTGAATGTTTATTACAGTCAGCCATGTGAAGAAAGAGGTTACTTGA
TCTAGACGATGCACAATGGTTACGTGTGATATAAGTTACTTCTTTATTT
>AT2G04860.1 | Tetratricopeptide repeat (TPR)-like superfamily protein | Chr2:1706787-1708926 REVERSE LENGTH=2140 | 201606
CACAAGTTCTAATAATTCCGACACAAGGAAATAAAGCTAGAGGAGACAGAACAGAGATAG
TATGCGCATTACCAAACCCATAACTCTATATAGAGACCTTTCTTACTTCCATTCTCTACT
AAAATCTTGTATCCATGGTGAAATCTCTTCTTCTCCAATCACTATCTTCCGTGACTTACT
CCGTTCCTCTCTTACACCAAATCATTTCACTATGTCTATCTTTCTCCAAGCCACTACTAC
CTCTTTCAATTCCTTCAAGTTACAAGTCGAACAAGTCCAAACCCATCTCACAAAATCAGG
TCTTGATCGGTTCGTATACGTGAAAACATCTCTTCTTAATCTCTACTTGAAGAAGGGTTG
CGTAACGAGTGCACAAATGTTGTTCGATGAAATGCCTGAGAGAGATACAGTTGTTTGGAA
TGCATTGATTTGTGGGTATTCACGAAATGGTTATGAGTGTGATGCGTGGAAGCTTTTTAT
CGTAATGCTTCAGCAAGGGTTTTCTCCATCTGCTACTACACTTGTGAATTTGTTACCTTT
TTGTGGACAATGTGGTTTTGTATCTCAAGGGAGATCTGTTCATGGTGTTGCTGCAAAGTC
TGGCCTTGAGTTGGATTCTCAGGTGAAGAATGCGTTGATTTCGTTTTACTCAAAGTGTGC
AGAGTTGGGTTCAGCAGAAGTCTTGTTTAGAGAAATGAAAGATAAAAGCACAGTTTCTTG
GAATACAATGATTGGTGCCTATAGCCAGAGTGGTTTACAGGAAGAAGCCATCACTGTTTT
CAAGAATATGTTTGAGAAGAATGTGGAAATTAGTCCAGTCACTATCATCAATCTTCTTTC
TGCTCATGTTAGTCACGAGCCACTACATTGTCTTGTTGTTAAATGTGGAATGGTGAATGA
TATATCTGTGGTTACTTCTTTGGTCTGTGCATATTCAAGGTGTGGGTGTTTGGTTTCAGC
AGAGCGTCTTTATGCGTCTGCTAAACAAGATAGTATTGTCGGCTTAACTTCGATTGTTTC
ATGCTATGCGGAGAAAGGAGATATGGATATAGCAGTTGTGTATTTTTCTAAAACGCGTCA
GTTGTGTATGAAAATTGATGCTGTAGCTTTAGTTGGAATTCTCCATGGATGTAAAAAGTC
TTCCCATATTGACATAGGAATGTCGTTACATGGTTATGCGATCAAAAGCGGATTGTGCAC
AAAAACACTGGTTGTGAATGGACTGATAACTATGTACTCTAAGTTTGATGATGTAGAGAC
TGTCCTGTTTTTGTTTGAGCAACTGCAGGAGACTCCTTTAATTAGCTGGAACTCAGTGAT
ATCCGGGTGTGTACAGTCTGGAAGGGCAAGTACAGCTTTTGAGGTGTTCCATCAGATGAT
GTTAACTGGTGGACTTTTGCCGGATGCCATTACGATAGCCAGTTTGCTTGCTGGCTGTTC
CCAGCTTTGTTGCTTGAATTTGGGGAAGGAGCTTCATGGCTATACTCTTAGGAACAATTT
TGAAAATGAGAACTTTGTTTGCACTGCTCTGATAGATATGTATGCCAAATGTGGAAACGA
AGTACAAGCGGAAAGTGTGTTCAAGAGTATAAAAGCTCCGTGTACAGCAACATGGAACTC
AATGATATCAGGATACAGCTTATCGGGGTTACAACATCGAGCTCTTTCTTGTTACTTGGA
AATGCGAGAGAAGGGGTTGAAACCTGACGAGATCACCTTTTTGGGGGTTCTGTCTGCATG
TAACCATGGAGGCTTTGTCGATGAAGGAAAAATATGTTTCAGAGCAATGATCAAAGAGTT
TGGAATATCTCCAACTTTACAGCATTATGCACTTATGGTTGGCTTGTTGGGAAGAGCATG
TTTATTTACTGAGGCATTGTATTTAATTTGGAAGATGGATATAAAGCCGGATTCTGCAGT
ATGGGGTGCTCTACTTAGCGCGTGCATTATTCACAGAGAGTTGGAGGTTGGGGAATATGT
AGCTAGGAAAATGTTTATGCTGGATTACAAGAATGGAGGGCTGTATGTATTGATGTCAAA
CCTATATGCAACAGAAGCAATGTGGGACGACGTAGTTAGAGTCAGGAATATGATGAAAGA
TAATGGATACGATGGTTATTTGGGAGTTAGCCAAATATAA
>AT4G34000.3 | abscisic acid responsive elements-binding factor 3 | Chr4:16295431-16298243 FORWARD LENGTH=1815 | 201606
TTGATTTTCCATTTCCAAAGAAAAAAAATAAATTCGAAGGTAAATATCCAGAAGCTTGAT
CCTCCTAGTTGTACGAAAGCTTGAGTAATGGGGTCTAGATTAAACTTCAAGAGCTTTGTT
GATGGTGTGAGTGAGCAGCAGCCAACGGTGGGGACTAGTCTTCCATTGACTAGGCAGAAC
TCTGTGTTCTCGTTAACCTTTGATGAGTTTCAGAACTCATGGGGTGGTGGAATTGGGAAA
GATTTTGGGTCTATGAACATGGATGAGCTCTTGAAGAACATTTGGACTGCAGAGGAAAGT
CATTCAATGATGGGAAACAATACCAGTTACACCAACATCAGCAATGGTAATAGTGGAAAC
ACTGTTATTAACGGCGGTGGTAACAACATTGGTGGGTTAGCTGTTGGTGTGGGAGGAGAA
AGTGGTGGTTTTTTCACTGGTGGGAGTTTGCAGAGACAAGGTTCACTTACCTTGCCTCGG
ACGATTAGTCAGAAAAGGGTTGATGATGTCTGGAAGGAGCTGATGAAGGAGGATGACATT
GGAAATGGTGTTGTTAATGGTGGGACAAGCGGAATTCCGCAGAGGCAACAAACGCTGGGA
GAGATGACTTTGGAGGAGTTTTTGGTCAGGGCTGGTGTGGTTAGGGAAGAACCTCAACCG
GTGGAGAGTGTAACTAACTTCAATGGCGGATTCTATGGATTTGGCAGTAATGGAGGTCTT
GGGACAGCTAGTAATGGGTTTGTTGCAAACCAACCTCAAGATTTGTCAGGAAATGGAGTA
GCGGTGAGACAGGATCTGCTGACTGCTCAAACTCAGCCACTACAGATGCAGCAGCCACAG
ATGGTGCAGCAGCCACAGATGGTGCAGCAGCCGCAACAACTGATACAGACGCAGGAGAGG
CCTTTTCCCAAACAGACCACTATAGCATTTTCCAACACTGTTGATGTGGTTAACCGTTCT
CAACCTGCAACACAGTGCCAGGAAGTGAAGCCTTCAATACTTGGAATTCATAACCATCCT
ATGAACAACAATCTACTGCAAGCTGTCGATTTTAAAACAGGAGTAACGGTTGCAGCAGTA
TCTCCTGGAAGCCAGATGTCACCTGATCTGACTCCAAAGAGCGCCCTGGATGCATCTTTG
TCCCCTGTTCCTTACATGTTTGGGCGAGTGAGAAAAACAGGTGCAGTTCTGGAGAAAGTG
ATTGAGAGAAGGCAAAAAAGGATGATAAAGAATAGGGAATCAGCTGCAAGATCCCGCGCT
CGCAAGCAAGCTTATACGATGGAACTGGAAGCAGAAATTGCGCAACTCAAAGAATTGAAT
GAAGAGTTGCAGAAGAAACAAGTGTGTCTCGCTTCTTCCCTATCACAATTAAGAATCTCG
AGATTTTCATATTTTCTTGAGGTTGTATTCACTGACCAAATGTTTCATGCAGGTTGAAAT
CATGGAAAAGCAGAAAAATCAGCTTCTGGAGCCTCTGCGCCAGCCATGGGGAATGGGATG
CAAAAGGCAATGCTTGCGAAGGACATTGACGGGTCCCTGGTAGAGCTTATAATGGCGTCT
AAGGAACCCAACAAAGCGCCGAAGTTATAGAACAACTCAGAAGATAGAAAGCTAGCTTTG
TACGTAGTTTAGGCAGGTTCTGTGGGTGATTGTAAATCTTGAAGTGTGGCGGATTTGACA
GAGATAGATAAACACATATCTGTTCTATTTTCCTAAATCTTTTGGTTTTATCTTCCTGAT
GTAATGGATCTTTATCATTTGTCTTGAACATCTTTGTGACTTAACCAGAGTGAATTTATC
TTGTATCTTGTCTGC
>AT1G43040.1 | SAUR-like auxin-responsive protein family | Chr1:16184209-16184523 FORWARD LENGTH=315 | 201606
ATGGTGAAGAAGCTACTATGTTGTGGAGCCAAGAGCTTCTCCCAAAGAGCTAGATTACCG
GACGAAGGACGAGTCCGAGTTTATGTCGGAAACGATAGAGATACACAATGCAAGTTAGAG
ATGGATGCTGATTTCTTGACACATCCTTTGTTCGAGGATCTCCTCCGGTTATCCGAAGAA
GAGTTTGGTCACTCATACGACGGTGCTTTAAGGATCGCCTGCGAGATACAAGTTTTTCTA
AACTTGATCCATTACCTTAAGTCCACGAGTCATGCTCCTCATTATTATATTGATGCATCT
CATTATCTTTATTGA
>AT2G20520.1 | FASCICLIN-like arabinogalactan 6 | Chr2:8840557-8841565 FORWARD LENGTH=1009 | 201606
GTCGTCTTAAATCTCTCCTTAAAATCTTTCTATATAATACCTAAAGGGTTAGCTCTAGCA
CAAGCACACACAGAGAGATAGAGAAAAATATAACAAATTTTAAGCCATGTCCTCGTCACT
ATTCTCTTATGTTGTCCTCTTAATCTTCCTTTTCACCATCCCATACATTCAAAGCCAGCC
CACTGCTCCAGCTCCAACCACTGAAAAAAGTCCCATCAATCTCACAGCGATTCTTGAAGC
TGGTCACCAATTTACCACATTAATACAACTCCTCAACACAACTCAAGTCGGGTTTCAGGT
AAGTGTACAACTCAATAGCTCTGACCAAGGGATGACTATATTTGCCCCAACAGATAACGC
ATTCAACAAGCTTAAACCCGGAACCCTAAACAGTCTGACATATCAACAACAAATCCAGCT
CATGCTCTACCATATCATTCCAAAATACTACTCTCTAAGCGATCTTCTCTTAGCAAGTAA
TCCCGTTAGAACTCAGGCTACGGGACAAGACGGAGGTGTTTTTGGGTTAAATTTCACAGG
ACAAGCACAAAGCAACCAAGTGAATGTTTCCACCGGTGTTGTTGAGACTCGGATCAATAA
TGCATTAAGGCAACAGTTTCCTCTAGCAGTTTACGTGGTGGACAGTGTGTTGTTGCCGGA
GGAGTTATTCGGAACAAAGACCACTCCCACCGGAGCTCCTGCCCCGAAATCCTCAACTTC
ATCGTCTGATGCCGATTCTCCAGCTGCTGATGATGAGCACAAATCTGCCGGATCAAGCGT
GAAGAGGACAAGTCTAGGGATTGTTGTTAGCTTTGCATTGTTTTGTTGCTCGGTTATATA
TATTGCTTGAACCTTTAACTAAAAGCGAGGGAAACGTTCCCGAAAAACAAACATTTATTT
GCATGATTGATTTGATTCATCTATGCCTTGATATTTCTTTTTTGAAATTTCCTTTATAAA
AATACATGTATTATTTTTTTGAATTTAAATACATGTATTATTAAATGAT
>AT5G58610.6 | PHD finger transcription factor | Chr5:23686295-23691053 REVERSE LENGTH=3241 | 201606
ATGGGTCTTTTTGATTGTAGGGTTTATAGGGTTTTTCATTTTCTCAACCTTTTGAGCAAT
TTCGGATTTTTTTCAAGGAGTCTTGAAGAGGGGTCTCTGGGTTCTTGGTATTTAGGAACT
GTAACTTCAGCTAAAAAGCGACGTCGGCGTTGTATCAGATATGACAACATTCTCTCTGAT
GATGGTTCTGGTAATCTTGTGGAAACTGTTGATGTTTCTGATATAGTAGAAGGGTTGGAT
GATTGCACTGATGTTTCTGATACTTTCCGTGGACGTTTAAGACCTGTGCCGCCAAAGCTG
GATGTTGCTAAACTGAACCTTGCGTATGGGCTCTGCGTCGATGTGTTTTTCAGTGATGCT
TGGTGGGAAGGTGTGCTCTTTGACCACGAGAATGGTTCTGAGAAAAGGAGGGTGTTTTTC
CCTGATTTGGGTGATGAATTGGATGCTGATCTTCAATCTTTACGTATTACTCAGGATTGG
AATGAGGCTACAGAGACGTGGGAGTGTCGTGGCAGTTGGTTGTTTCTTGATTTGATTGAG
ATATATAAGGAATATAACTATCTCCCGGTTTCGGTAAAGCAACTTTGGTATGACATACGA
GACAGGATTGGTTTTGTAAGAATTCAAGAATGGACTTGCTCTACTAAGCATTTATGGCAA
GATTTGATGCTGGGGGTGATTGAAGATAATCTTAAAATCACCATTGACCAGTTTCTTCAT
GATTTTGACGCTGAAAGATACCCTCAATTGAAGCTCTTAAATGAAGCTTCTCAGGCGGTT
TATGAGACCAATGCTTGTCTTAGCGGTATGCTAACGATTGCTCCACAAGAACACCAATTT
TCCTGCATTGACAAAGATTTCAAACCGGCAAGCCAGAGATGCCAGTCCTTGTCTGTCTTG
ACTTCTGTTTCTGGCATAAGGTCAGAGGCGAGTGACATCAATAAGGCAACAGAAATTTCC
AGCAAGAAATCTACTGCCGCTCATAAAAAGGATATACTACACAAGAAACCTGGAATCTGG
CATCCTTTCGACTGTCTTGCTAAATCAGGCCCACAAGCTGTGTCGAGCTTTATCAGGTCA
CCGTTACTGCCCATGGCCATGCATGTCAGGATGCATCTTAAGTATATGGGATGGACCATA
GAACATATGGTAGACGAAGCTGGAAGGCAAAGGTTTCGCTACCTCTCACCAAATGGAAGA
CTAAAAGAGCATTCTCTTCGTCAAGTATGTTTCAGACTGAAACAACCTGATAAATCCCTG
ACTACTCCGGGGATGGCTAACCCTCCTTCTCTGTCTAGTGAAAACCAGACGTATAGCACC
CAGGAAATGAGGTCTATTGTTTTGGCATTGCCTGCCTTTAATAGAAGTGTCGCTCTTGGT
GAAGGATTGAAGCTGTCTACTGATACCTTGCTTGAGTATGAAACGCAAGGAAACGAGGAG
GTCTTTACGAGAGAAAGCCGCAATTTTTGTCCCAAAAAAGCCTTTCCGGGTCAGAAAGAG
ACACTCCGTGTCAGGATCGAGCCAAAAACAAAAGCTCAAGGCATCATCCTAAGGTTAAAA
AGTAAGCGTAAACAGACACCTAAGAAGGACGAAGTGATTGTAGGTTTACAGAATGTCAAT
CGGAGCATGAGAAGGGGGCACACTTCAAAAAAGTTAATGGATATCAAGAATCGAGTAACT
AGTCGTGGTAAAACCCGTGTGTTACGATCAAGAAAAAGAGCGCAACGAGTAATAACTCCC
ATCTCAAGAAAGCACAGTCCACGAAATATTCTTTCCTGGCTCATGGACAACAATGTGGTT
CTACCAAGGGAAAATATACGATGCTGTAACCAAAAGGATACAACTGTGAGAAAAGAGGGG
AAACTAACCCGTGAGGGAATAAAATGCAGTTGTTGCCGTAGAGTTTTCACCATAAATGGC
TTTGAAGTTCATGCTAATGGTGCATCCTGCAGCGGAGCAGCCAATATTTTCCTGGATGAT
GGAAGATCTCTTTTGGAATGCCAAGTAGAAGCCTATAAAAAAAGAAAGAAAGCACAACCA
CCTGATATGTTGAAGATGAAATTGCGTCAAGGGGAGAACGATGTATTTTGCTCCGTTTGT
CACTATGGTGGCAAACTGATTCTCTGTGATGGATGTCCATCCGCCTTCCATGCAAATTGT
CTTGGGCTGGAGGATGTTCCAGATGGTGATTGGTTCTGCCAGTCATGTTGTTGTGGTGCA
TGTGGACAATTCTTTCTAAAGACTACTAGCACAAATGCCAAGGAGGAAAAGTTTATCAGT
TGCAAGCAATGCGAACTTAAGTATCACCCTAGTTGCTTGCGTTATGATGGTGCCTGTGAT
TCATTGGATAAAATCTTGGGAGAAAAGTGGTTTTGCAGCAAGGACTGTGAAGAGTCCTTG
GAACCAAATATGTATGGAGATGACGCTTCTAAAATTGAGGCTGCGGCAGAAAATCACTGC
ATACTCAGTGTTGCCCTTGATGTGATGCATGAACTTTTCGAGCCTGTAAAAAGACCTCAT
GGTGGAAGAGATCTTGCTGAAGATGTTATTTTTAGCAGATGGTCAAAATTCAAACGTTTG
AACTTCAGTGGATTTTACACGGTACTTCTAGAAAGGAACAACGAACTGGTTTCTGTGGCT
ACTGTTAGAATTTTGGGGAAAAAGGTTGCAGAAATGCCCTTTATTGGTACTAGATTCCAG
CATCGCCAGCGTGGGATGTGCCGGGTTTTGATTAATGAACTCGAAAAGGTGCTCATTGAC
TTGGGAGTAGAGAGGTTGGTCCTGCCTGCAGTTCCATGCGTGCTGAACACATGGATCAAC
TCATTTGGATTTACAAAGATGACAATCTCCGAAAGAAAAAACTTTCTGAAATTTACCTTG
TTGGAGTTCGGACGAACAATATTGTGCGAGAAGATCTTGATCAAGAGCGGCGTAGCAGAT
CCAATTCCAAGTATAGCATCTCTAGGTGAACAACAGTGTGACATCCTCAGGATTGAAGAC
AATTCTGCTTCTGATGATGGATCAGAAGTACATCAGGCAGAACAGCACCTCGAGGAGTCT
AGGTCCACTAAAAATCCACCAGAGGAAATAAAAACACAAGAAGAAAGGTTGTTGATCAAG
AAAGAAAACCGTATTGTAAAGTTTTACTCACGAAGAAGGTCAAAATGCATGAGGTTAACA
TGAAGTATGAACCCTCCAAGGTTAGAGCATCCTCAGATACTTTGTCTCCACCACGAGTCC
T
>AT4G30140.1 | GDSL-like Lipase/Acylhydrolase superfamily protein | Chr4:14738326-14740742 REVERSE LENGTH=1518 | 201606
TCCAAGTCTCCCTTGATTCACTCACTGCCTCATCCTATATATAGTCGCATAATTTTCTAC
TTGTCTAAGCAAAATCCCCTCTAACCATCAGACTTACAAATCTAGTCCATATAATACAAT
AAGCCCACTTTTCTTCTTCTCTCATCAAGCTTTTTCTTCTCTCCTCATTTTTCGTATAAT
TCGATTTGCGAAAAATGGTCGAGGGAGAGTCCAAGGCATTGTGGATTATTTTGGCCACCG
TGTTTGCAGTCGCGGCGGTGGCACCAGCGGTGCATGGACAGCAAACGCCGTGTTACTTCG
TGTTTGGAGACTCTGTCTTCGACAACGGTAACAACAATGCCTTGAACACCAAGGCCAAGG
TCAACTATTTACCTTATGGTATAGATTACTTTCAAGGTCCAACCGGTCGGTTTAGCAACG
GTCGGAATATTCCAGACGTTATCGCTGAACTAGCGGGTTTCAATAACCCAATTCCACCAT
TTGCCGGAGCATCACAGGCACAAGCTAACATCGGACTCAACTATGCTTCCGGTGCCGGCG
GTATCCGCGAAGAAACCAGCGAAAATATGGGTGAGAGAATCAGTTTGAGACAGCAAGTAA
ACAACCACTTTTCCGCTATCATAACCGCGGCGGTGCCACTGAGTCGGTTAAGGCAATGTC
TATACACAATCAACATCGGAAGCAACGATTACCTCAACAACTACTTCTTGTCGCCTCCTA
CTCTAGCTCGTCGTCTATTTAATCCTGACCAGTACGCTCGATCTCTCATAAGCCTCTACC
GTATCTATCTGACGCAATTGTACGTACTAGGAGCGAGGAATGTAGCGTTGTTCGGTATCG
GTAAGATCGGATGTACACCACGGATTGTTGCTACCCTCGGTGGCGGCACTGGCTGCGCAG
AAGAAGTGAACCAAGCCGTGATCATCTTCAACACTAAACTCAAAGCCCTAGTCACAGATT
TCAACAACAAACCGGGAGCTATGTTCACTTATGTTGATCTCTTCTCTGGAAATGCTGAAG
ATTTCGCCGCTCTAGGGATTACGGTTGGTGATAGGAGTTGCTGTACGGTTAATCCGGGTG
AAGAACTTTGTGCGGCGAACGGACCGGTTTGTCCAGACAGAAACAAATTCATATTCTGGG
ATAACGTGCATACTACGGAAGTGATAAATACTGTGGTGGCTAACGCAGCGTTTAACGGAC
CTATAGCTAGTCCGTTCAACATATCCCAGTTAGTGAATTAAAATTAGGGCTCTATTCCAT
TGTTAAAATGGCATAGTCCCTTTATTTAAAACTTGGTTTCGTCTAGATTGAAACCATATA
TCAGACACATATGTAATAATGATGGAATAATATATCAGATAGACTGAATAATGAATAAAA
CGGATTGATCAAAAGAAGTGAAATTAAGGATGGTAACATATTGATCAACAATATATAAGA
AAATCAGTATTTTCTTGCCGATTCTATATACAAAGTTGATTTGGGCCTTGTCAAAGCCCA
AATAGGATGGCAAATAAA
>AT2G33760.1 | Pentatricopeptide repeat (PPR) superfamily protein | Chr2:14275800-14277551 FORWARD LENGTH=1752 | 201606
ATGACAACAAAAGTGGCGGCAAATTCTGCTGCTTACGAAGCCATAGTTCGAGCAGGTCCT
CGTGTAAAGCAACTTCAACAAGTTCATGCTCACCTCATTGTCACGGGTTATGGTCGTAGC
CGGAGTCTCTTGACAAAGCTCATTACTTTAGCTTGTTCCGCTCGAGCCATCGCCTATACT
CATCTTCTCTTCCTCTCCGTTCCCCTTCCCGATGACTTCCTCTTCAATTCAGTTATCAAA
TCGACTTCTAAGTTGCGTTTACCTTTGCATTGCGTTGCTTATTACCGTCGTATGTTATCT
TCAAACGTCTCTCCGAGTAACTACACTTTCACCTCTGTTATCAAGTCTTGCGCCGATCTC
TCTGCCTTGAGAATCGGAAAAGGTGTTCATTGTCATGCAGTGGTTTCTGGGTTTGGATTG
GATACTTACGTTCAGGCTGCTTTGGTGACGTTTTATTCAAAGTGTGGCGATATGGAAGGT
GCACGCCAAGTGTTCGATAGAATGCCTGAGAAGTCTATTGTGGCGTGGAATTCGTTGGTT
TCTGGATTTGAGCAAAATGGGTTGGCGGATGAAGCAATTCAGGTGTTTTATCAGATGCGA
GAATCAGGGTTTGAGCCGGATTCAGCGACGTTTGTGAGCCTTCTCTCGGCTTGTGCCCAA
ACTGGTGCGGTAAGTTTAGGATCTTGGGTGCATCAGTACATTATCAGTGAGGGTCTTGAC
CTGAATGTTAAACTTGGTACTGCGTTGATTAACTTGTATTCTAGGTGCGGTGACGTTGGA
AAAGCCCGGGAAGTCTTTGACAAGATGAAGGAAACTAATGTGGCTGCTTGGACGGCAATG
ATCTCTGCTTATGGTACTCATGGATATGGCCAACAAGCTGTAGAGCTGTTTAATAAAATG
GAGGATGATTGCGGTCCAATCCCAAATAACGTAACATTTGTAGCTGTTTTATCGGCTTGC
GCTCATGCTGGACTCGTTGAGGAAGGACGTTCAGTCTACAAGAGAATGACCAAGAGCTAT
AGATTGATCCCAGGAGTGGAACATCATGTTTGTATGGTAGATATGCTTGGGCGGGCTGGA
TTTCTTGACGAAGCTTATAAATTCATACATCAGCTTGATGCTACAGGGAAAGCAACTGCT
CCAGCATTGTGGACAGCGATGCTTGGAGCATGCAAGATGCACAGGAACTATGATCTCGGT
GTAGAAATTGCCAAGCGTCTCATAGCCCTTGAGCCAGATAATCCCGGTCATCATGTCATG
CTCTCAAATATCTATGCCTTGAGTGGCAAAACAGATGAAGTATCACACATAAGAGATGGA
ATGATGAGGAATAACCTTAGAAAACAGGTTGGCTATAGCGTAATTGAAGTGGAAAATAAG
ACATATATGTTCAGTATGGGTGATGAGTCTCATCAAGAGACTGGAGAAATTTATCGGTAT
CTGGAAACTTTGATAAGCCGGTGTAAGGAAATAGGGTATGCACCGGTTTCTGAAGAAGTT
ATGCACCAAGTTGAGGAAGAGGAAAAGGAGTTCGCACTTAGATACCACAGCGAGAAGCTT
GCTGTAGCATTCGGTTTGTTGAAAACTGTAGATGTAGCCATTACAATTGTGAAGAATCTA
CGGATCTGTGAGGATTGTCATTCTGCTTTCAAGTATATTTCTATTGTGTCCAATAGACAG
ATCACTGTTAGGGATAAGCTCCGGTTTCACCATTTTCAAAATGGTTCTTGTTCATGTCTG
GACTATTGGTAA
>AT5G55070.2 | Dihydrolipoamide succinyltransferase | Chr5:22347211-22351168 FORWARD LENGTH=1835 | 201606
CAAGGAAATAAGACACGTGTAAAATCCTCTGAATTTTCCATATTCTTTCGTGACTTGCTC
AAAGCAGAGAAAGGTCATATGCTTTTCTCCAGTTCCTCTCTCTGTCTATCTCTCTCCTCC
TTCAATAATTTCTGCAAACCCTAACTTTCTCATTCGGCGCTCAAGTTTCTCTCCACCCCT
TCGAGATTTGGTGCGATGATGTTGCGTGCTGTTTTTAGGAGAGCTTCCATTAGAGGCTCT
TCTTCTGCTTCGGGATTGGGAAAATCATTGCAATCCTCTCGTGTTGCAGTGTCTGCTCAA
TTTCATTCTGTTTCAGCAACAGAGACGTTGGTGCCTCGTGGAAACCATGCTCATAGCTTC
CATCACCGTTCTTGTCCAGGGTGTCCAGACTGTTCAAGGACTATTATCAACGGTTACCAA
GGCACAGCCCTGCAAAGATGGGTCAGGCCCTTTTCATCTGATAGTGGGGATGTCGTGGAA
GCTGTTGTGCCACACATGGGTGAATCAATCACTGATGGCACCCTAGCCGCCTTTCTGAAG
AAACCTGGCGATAGAGTAGAAGCTGATGAGGCTATTGCACAAATTGAAACTGACAAGGTT
ACAATAGATATTGCTAGCCCAGCAAGTGGTGTGATCCAAGAGTTTCTAGTCAAGGAAGGA
GATACTGTTGAACCAGGAAACAAGGTTGCAAGAATTTCTACATCTGCGGATGCTGTGTCT
CATGTGGCACCCTCAGAAAAGGCACCAGAGAAACCTGCTCCCAAGCCTTCTCCTCCTGCT
GAGAAGCCCAAAGTTGAAAGTACCAAAGTTGCAGAGAAACCCAAGGCACCATCACCGCCA
CCTCCACCGCCATCCAAACAGTCAGCTAAAGAACCGCAGCTTCCACCTAAGGATAGGGAA
AGACGGGTTCCTATGACAAGACTTCGCAAACGGGTGGCAACTAGGTTGAAAGACTCTCAG
AACACTTTTGCGTTGCTGACAACTTTCAATGAAGTTGATATGACTAATCTGATGAAGCTC
CGATCTCAGTACAAGGATGCTTTTCTTGAAAAGCACGGAGTGAAGTTGGGGCTTATGTCT
GGTTTCATTAAGGCTGCTGTTAGTGCCCTCCAGCACCAACCTGTAGTAAATGCAGTTATC
GATGGAGATGATATCATTTACAGAGACTACGTGGATATCAGTATCGCTGTTGGTACCTCT
AAGGGTCTTGTAGTTCCAGTCATAAGAGATGCTGACAAAATGAACTTTGCTGACATAGAG
AAAACAATAAACGGTCTCGCTAAGAAGGCTACTGAAGGAACCATATCAATCGATGAGATG
GCAGGAGGATCATTCACAGTATCAAATGGTGGTGTCTATGGAAGTCTTATAAGCACTCCT
ATCATCAACCCTCCTCAGTCTGCTATTCTTGGAATGCATTCAATTGTGCAACGTCCAATG
GTTGTGGGAGGAAGCGTAGTTCCGAGGCCAATGATGTATGTCGCGCTGACTTACGATCAT
AGGCTAATTGATGGAAGAGAGGCTGTGTATTTCTTGCGCCGTATTAAGGATGTTGTGGAA
GATCCTCAGAGGCTTCTTCTCGACATATGATAAAGATCCAAGACAGAAGAGATCATAAGT
TTCTGTCTTTTTACCAGTTTCCTTTCAGGGTTTGTGACGCGGACATGGACGATTTCAAAG
GAGCAATACAACACGTATAGTAAGATTAATCTCGTTTTATGTTGCTAAATCTTTTGTACT
AAAATAAATAAATAAGAACGTGTATTACTTAAAAATTAAAATCTTACAAAAAGTGAACAA
GTAAACGTGTAGTAAATCATAGATATTTGAAGATA
>ATCG00790.1 | ribosomal protein L16 | ChrC:81189-82652 REVERSE LENGTH=408 | 201606
ATGCTTAGTCCAAAAAGAACCAGATTTCGTAAACAACATCGAGGAAGACTAAAAGGAATA
TCTTCTCGTGGGAATCGTATTTGTTTTGGCAGATATGCTCTTCAAACACTTGAACCCGCT
TGGATCACATCTAGACAAATAGAAGCAGGGCGACGCGCAATGACACGAAATGTACGACGT
GGTGGAAAAATTTGGGTACGTATATTTCCAGACAAACCAGTTACAGTAAGACCTGCGGAA
ACGCGTATGGGTTCTGGGAAAGGATCCCCTGAGTATTGGGTAGCTGTGGTTAAACCAGGT
AAAATCCTTTATGAAATGGGTGGTGTACCCGAAAATATAGCAAGAAAAGCTATTTCAATA
GCGGCATCAAAAATGCCTATAAAAACCCAATTCATTATTTCTGAATAG
>AT2G31005.1 | transmembrane protein | Chr2:13193504-13193797 FORWARD LENGTH=246 | 201606
ATGCTTATCACGATTGTATTGGGCCTATTGGCTGACGAAAAATTATTTGTAACAGTAGGA
TCTATGATTCTCAGCTACATTTGTGACAGATTAATTAATTATCGTATAAATTACTATGTA
TCCACCAAATTAGTGAAGATGAAAGAAGATATTTGTAAAAGACGCGTGACGAGGTCTCAT
CTATATATCACGTGCATCATTTTGTTTTATGTCCTTTGCCGACAGTGTCTGTGTGGTCCG
TCTTAG
>AT4G33640.2 | costars family protein | Chr4:16159727-16160489 REVERSE LENGTH=566 | 201606
CGAATGTTAAAATCGTGGTAAACCGGCTGATGTCGTATCATTTATTAAGGTCTCAAACCG
GAGGTGTGTGTTAATTTTCAATGTTGAAGAAAAATCGGTACGATAAGGTTTTCAAACCGG
TTAAGTGTGCGCATTTTGGTCTTTTCAACCGGATTAGGAGGGACAAGAATGAGTCCATCG
AGCTGTCTTCGTCAGAAACAGAAAGAGTCTCTTCTTCAATCCAATCTTTTTACAACATTA
GGCTGTTGAGACCTGAAATCTCTAAGGAAGAAGAAAGAATGAACGTAGACGAAGAGATTC
AGAAACTGGAAGAAGAGATCCATCGTCTTGGTTCTCGTCAGACCGATGGCTCTTACAAGG
TGACGTTTGGAGTGTTGTTCAATGACGATCGATGTGCCAACATCTTTGAAGCATTGGTTG
GGACTCTGAGAGCTGCCAAGAAACGCAAAATAGTCGCATTTGAAGGTGAACTTTTGCTTC
AAGGCGTTCACGATAAGGTTGAGATCACTCTCCGACCAACACCACCGCCACCGCAAGCTG
CTGCTGCTACTGCAGCCTCCTCCTAA
>AT2G27600.1 | AAA-type ATPase family protein | Chr2:11780896-11783992 FORWARD LENGTH=1900 | 201606
GTTTTCGTTATCATTCATCAAAACATTGAGCCAATTCTTCACAACTTCCAAAAACGCCTC
ACCGTTTCATTCTTCTACCAACCTACGCTCCGCTGTTTTCAAGACCTTTTCGTCTTCGTC
GTCAAATCTAGCTTTTTTCTTCATCGCTTTGCATAATCCATTCCTTCTTCTCTCTTCTCC
ATCTCCTTCCTCCGATCTTCGTCTCCAATTCGGAATCTTCCTATCACAATTTCAAGGCTC
CTTTAACCCTTGATCATCACCGATTCAATCAATTCGGAATCACAATTTCAAATCGAGAGA
ATTTCAATTTCTCTTGTAAAACCCTAAATTATGTACAGCAATTTCAAGGAACAAGCGATC
GAGTACGTGAAGCAAGCGGTTCATGAAGACAATGCTGGGAATTACAATAAAGCTTTCCCT
CTATACATGAACGCGCTTGAGTACTTCAAAACTCATCTCAAGTATGAGAAGAACCCTAAG
ATCAGAGAAGCTATTACCCAGAAATTCACCGAGTATCTCCGTCGTGCTGAGGAGATCCGT
GCTGTTCTCGATGAAGGTGGATCGGGTCCAGGATCTAACGGTGATGCAGCCGTCGCAACG
AGGCCCAAAACTAAGCCTAAAGATGGAGAAGGTGGTGGTAAAGATGGAGAAGATCCTGAA
CAATCAAAGCTTCGAGCTGGGTTAAACTCTGCGATTGTTAGAGAGAAACCTAATATCAAG
TGGTCAGATGTTGCTGGGCTTGAAAGTGCTAAACAAGCTCTGCAGGAAGCTGTGATTTTG
CCTGTCAAGTTTCCACAGTTCTTCACTGGAAAGAGACGGCCTTGGAGAGCTTTTCTGTTG
TATGGGCCTCCTGGAACAGGAAAATCGTATTTGGCTAAGGCTGTTGCCACTGAAGCTGAC
TCTACCTTTTTTAGCGTGTCTTCATCAGACCTTGTCTCGAAGTGGATGGGTGAAAGTGAG
AAGCTAGTATCAAACCTTTTCGAGATGGCCCGTGAAAGTGCTCCCTCGATTATTTTTGTT
GATGAGATAGATTCTTTGTGTGGTACACGTGGAGAAGGAAACGAGAGTGAAGCTTCAAGA
CGTATCAAAACAGAGCTTCTAGTGCAGATGCAGGGTGTTGGACACAATGATGAGAAAGTA
CTTGTACTTGCAGCAACCAATACACCCTATGCTCTTGATCAGGCTATCCGGCGACGTTTT
GACAAGCGTATCTATATTCCTCTCCCAGAGGCCAAGGCTCGGCAGCACATGTTCAAAGTC
CACTTGGGAGATACACCTCATAATTTAACTGAACCTGATTTTGAATATTTAGGCCAAAAG
ACAGAAGGGTTTTCTGGTTCAGATGTGTCTGTTTGTGTAAAAGATGTTCTGTTTGAACCT
GTTCGTAAAACACAAGATGCAATGTTCTTTTTCAAGTCTCCTGATGGTACATGGATGCCA
TGTGGGCCTAGGCACCCTGGTGCCATCCAGACTACAATGCAAGATCTAGCAACAAAAGGG
CTTGCCGAAAAGATTATTCCACCACCAATCACCAGAACAGATTTCGAGAAGGTACTTGCA
AGACAAAGGCCAACAGTGAGCAAGTCTGACCTTGATGTCCACGAGAGATTCACACAGGAG
TTTGGAGAAGAAGGTTGATAGATTTGACATTCCCATCAAGCATCTTTCACAATCATATTA
TTATTAGTCTCTTCACCATCTCCTTATGTATGTACTGAGAAGCAAAACAAAATCTCAAAC
CCATGTTTGATTTCTTCCCAAAACATTGAATTTGCTTTATTTCTCGAATTGTGTAAAAAA
AAAATGTTCTGAACAATGTTTTCTATTTATTATGTCACCAAAAGTCTCCACATGAGCAAA
CTCCATCACTGCTAAAGTGATGAAACCGATTTGAATCTCT
>AT2G19010.1 | GDSL-like Lipase/Acylhydrolase superfamily protein | Chr2:8243013-8245526 FORWARD LENGTH=1259 | 201606
ACTTCTTTTCTTCAATAAATATTTCCTCTGTTCAATTTCTTGTTTTATTTTATTTTTGAA
GAATATGGTTGAAAGAATGTCTAAAGCTTGTTGGTTAGTTGCTGCCATCATATTTACAGC
GGCCACGGTGGTTTACGGACAACAAGCGCCGTGTTTCTTCGTTTTTGGAGACTCAATGTC
CGATAATGGCAATAATAATAACTTGAAATCCGAGGCAAAAGTCAACTTTTCACCTTATGG
TAATGACTTTCCTAAAGGCCCGACCGGCCGTTTTTCAAATGGCCGCACTATCCCTGATAT
TATCGGTGAATTATCCGGTTTTAAGGATTTTATACCGCCATTCGCCGAAGCATCACCTGA
ACAAGCTCACACCGGGATGAACTACGCTTCCGGTGGAAGTGGACTTCGTGAAGAAACTAG
CGAACACTTGGGAGATAGAATCAGTATAAGAAAGCAACTACAAAATCACAAGACGTCCAT
AACGAAAGCGAATGTACCAGCAGAAAGATTGCAACAATGTCTCTACATGATCAACATTGG
AAGCAACGATTACATCAACAATTACTTCATGTCAAAGCCGTACAACACTAAACGACGCTA
CACTCCTAAACAATACGCATATTCTCTCATTATTATTTACCGTTCCCACTTAAAGAATTT
GCACCGTCTAGGAGCGAGGAAGGTGGCAGTTTTCGGACTCAGCCAGATTGGGTGCACACC
AAAGATAATGAAGTCACACAGTGACGGTAAAATCTGTTCCCGCGAAGTGAATGAAGCAGT
GAAGATTTTTAATAAGAACCTTGACGACCTTGTCATGGATTTCAATAAGAAGGTCAGAGG
TGCAAAGTTTACCTACGTCGATCTTTTCTCCGGTGGAGATCCCCAAGCCTTCATTTTCCT
AGGATTTAAGGTTGGAGGTAAGAGTTGTTGCACAGTAAACCCGGGGGAAGAACTTTGTGT
CCCAAACCAGCCGGTTTGTGCAAACAGGACTGAATATGTCTTTTGGGATGATCTTCACAG
CACGGAAGCCACTAATATGGTAGTGGCGAAGGGCTCGTTCGACGGAATCATAAGTAAACC
GTATAGTATCGCCCAGCTTGCGAAGGAATAGAGGCTAGCCCCAACATATAGACATGAAAA
ATGATGACATTTTGAGTTTAGTAGATCTTTAACAGGGAAAATAAATTTGCATGTATATTC
AATGAACCAAAATTTTGCGAGATTAATTAATCTCTCTTTTAGTGGAAAATGGAAAGTAA
>AT1G75990.1 | PAM domain (PCI/PINT associated module) protein | Chr1:28524404-28526848 REVERSE LENGTH=1813 | 201606
GTAATTTCTGTCTAGGAAAAGAAAAAGGAAAACATAAGAGTACTTATGTGTGCGTTAAGC
CCTGCTCTTTTCAAATCAATTTTTAATTTACCTTCGTCAAGAAGAAGACGACTTGAGATT
TGCGAAAAAGATGACTCAGGACGTAGAGATGAAAGATAACCAAACCCCAACGCAATCCGT
CGTCTCTGCTCCTACCTCCACGCTACAGAATTTGAAGGAGATTGCAGCTCTGATTGATAC
TGGATCTTATACAAAGGAAGTCCGTCGTATTGCTCGTGCTGTGCGTCTCACCGTTGGACT
ACGAAGGAAGCTCACGGGTTCCGTGATCTCTTCTTTCCTTGATTTCGCTTTGGTTCCTGG
ATCTGAAGCTCACACTCGTCTCTCTTCTTTTGTGCCGAAGAGTGATGAACATGACATGGA
AGTTGATACAGCATCATCGAATTCCCAAGCTCCTCCTAAGCATCTACCTGCAGAGCTCGA
GATTTACTGCTACTTCATTGTTCTTCTTTTTCTCATTGATCAGAAAAAGTACAACGAGGC
CAAAGTTTGTTCTACCGCTAGCATTGCTCGCCTCAAAAGCGTAAACAGGAGAACCGTTGA
TGTCATTGCTTCCAAATTGTATTTTTACTACTCCTTAAGTTACGAGCTAACTAATGATCT
TGCAGAGATACGTAGTACTCTTCTTGCTCTTCACCATTCGGCCACACTGCGCCACGACGA
ATTGGGCCAGGAAACACTTTTGAATCTGTTGCTTCGCAATTATCTACACTACAACCTGTA
CGACCAAGCAGAGAAGTTGAGATCAAAAGCGCCTCGATTTGAGGCACACTCTAACCAACA
GTTTTGTAGGTACTTGTTTTACCTTGGCAAGATCAGGACGATTCAACTTGAGTACACCGA
TGCAAAAGAGAGTCTCCTCCAAGCTGCTAGGAAAGCACCTGTTGCATCTCTGGGATTCAG
AATCCAGTGCAACAAGTGGGCTATCATAGTTCGGCTGTTGTTGGGTGAAATACCTGAACG
ATCTATCTTCACTCAGAAAGGAATGGAGAAGACTCTTAGGCCATATTTTGAGCTGACCAA
CGCTGTGAGAATTGGTGACTTGGAGCTGTTCGGGAAAATCCAAGAGAAGTTTGCCAAAAC
ATTTGCGGAAGACAGGACTCACAACCTCATAGTCAGACTCCGACACAACGTGATCAGAAC
AGGACTGCGCAACATCAGCATTTCCTACTCCAGAATCTCTCTACAGGATGTTGCTCAAAA
GCTGAGACTGAACTCAGCGAACCCAGTGGCTGATGCAGAAAGCATCGTCGCTAAAGCCAT
TAGAGATGGAGCAATCGACGCAACCATCGACCACAAGAACGGTTGTATGGTCTCCAAGGA
AACAGGAGACATCTACTCCACTAATGAACCACAGACTGCGTTTAACTCGAGGATTGCCTT
CTGTTTGAATATGCACAATGAAGCGGTTAGAGCACTGAGGTTCCCGCCAAACACGCACAG
GGAGAAAGAGAGCGAGGAGAAAAGAAGGGAGATGAAACAGCAAGAAGAGGAGCTCGCTAA
ATACATGGCTGAGGAAGACGATGATGATTTCTAGATTTGTTTCAAATTCTACTGTTTTTG
TCTGTTAACACTTTTGTTATTTTGAATTATCTGACTTTTTCTTGTTATTATGCACATCAG
TTCTTTTACTTTATGAAAAAACAAAATCTCAAACTTTATCACAAGTCCACATTGGGATCA
AAATTCTGGTAAATAAATTCACTGAAGAAGTGAAGTTAGTAATATAGAAGAACATGAACA
TGATTCAAACCCA
>AT4G31710.2 | glutamate receptor 2.4 | Chr4:15349121-15352962 FORWARD LENGTH=2739 | 201606
ATGAGTTCAAAATATTTTCAAGATGTATACATTCCACGGTACTTAACCAAAACCAAAAAC
AAAAGAAAAATGAAGAGACATCTCAACGACGTCGTCTTAGTGTTTCTCGTTTTTATCTTC
GGCGTGAAATTGGGGAAGGGACAGAATACGACAATCCAAGTAATTAATGTTGGGGTTGTG
ACTGATGTTGGGACAACTGCCTCCAACTTGAGCTTGCTCGCCATTAACATGTCTCTCTCA
GACTTTTACTCTTCTCGTCCAGAATCTCGGACCAGGCTTCTTCTTAACTTTGCCGACTCT
AGAGACGATGTTGTTGGCGCTGCAGCGGCTGCTCTTGATCTTATAAAGAACAAGGAAGTG
AAAGCAATTCTGGGGCCAAGAACGACGATGCAAGCTTCTTTCGTGATCGAGGTAGGCCAA
AAATCTCAGGTGCCAATTATTTCATTTTCTGCAACGAGCCCTTTCCTTGACTCTGGCCGT
AGTCCATACTTCTTTCGCTCTACTTACGACGACTCATCACAAGTGCAAGCCATAAGTGAG
ATCATAAAGGTGTTTGGTTGGAGAGAGGTCGTACCTGTGTATGAGAACAATGCGTTTGGA
GAAGGTATAATGCCTGGTCTTACTGATGCATTACAAGCGATTAACATCCGTATACCTTAT
AGGACGGTGATTTCTCCCAATGCAACGGATGATGAAATCTCTGTGGACCTTCTCAAATTG
ATGACCAAACCAACCAGAGTGTTTGTAGTTCATATGAATCGGTTCCTTGCTTCAAGAGTG
TTTTCAAAAGCCAGGGAAACTGGTCTAATGAAACAAGGGTATGCCTGGATCCTCACTAAT
GGAGTTATAGATCATCTGGTTTTGATGAATGGAACAGATATTGAAGCAATGCAAGGGGTA
ATAGGCATAAGGACTCACTTTCCAATATCGGAAGAGCTTCAAACATTTAGATCAAGATTG
GCAAAGGCATTCCCAGTTTCGGAGTTGAACATCTACGGATTGAGGGCTTACGATGCTACC
ACCGCACTGGCAATGGCTGTTGAAGAAGCAGGAACAACTAACTTGACTTTCAGCAAAATG
GATGGAAGAAACATATCTGACCTGGAAGCACTTAGTGTCTCAGAATATGGTCCAAAGCTT
ATCCGCTCGCTTTCCCAGATTCAGTTCAAAGGACTTTCTGGTGATTACCATTTCGTTGAT
GGACAACTGCATGCATCCGTGTTTGAGATTGTCAATGTGATAGACGGTGGAGGAATATTG
GTAGGATTCTGGACGCAAGATAAAGGACTGGTAAAAGATTTGAGTCCAAGTTCAGGAACT
ACACGTACTTTCTCTAGTTGGAAGAATCATCTTAACCCGATCTTATGGCCTGGGATTACC
TTAACTGTTCCAAAGGGGTGGGAGATCCCAACAAACGGGAAAGAGCTGCAAATTGGTGTT
CCTGTTGGTACTTTCCCTCAGTTTGTAAAGGTTACAACGGATCCTCTAACCCATGAAACC
ATAGTAACAGGGTTTTGCATCGACTTCTTTGAGGCTGTAATTCAAGCAATGCCGTATGAT
GTCTCCCACAGATTCATTCCTTTTGGAGATGATGATGGAAAAACTAACGATACGACGATA
TTGGCAAATAGATCATCCTATGTTGATTTCACTTTGCCATACACAACATCGGGCGTGGGG
ATGGTTGTCCCTCTAAAAGATAACGTGGCAAGAAGCAGTTTGATCTTTTTTAAACCTTTG
ACACCGGGGCTTTGGGGGATGACCCTTGGTTCTTTTTTTGTTGTTGGTTTTGTTGTGTGG
ATTCTTGAACATAGGGTGAACTCTGAATTCACTGGACCTCCCCAGTACCAGATCAGCACT
ATGTTCTGGTTTGCCTTCTCCATCATGGTTTTTGCACCCAGAGAAAGAGTAATGAGCTTT
ACAGCAAGGGTTGTGGTTATCACTTGGTACTTCATTGTTCTTGTGCTGACTCAGAGTTAT
ACTGCCAGTTTGTCATCGCTTCTCACAACACAACAGCTCAATCCAACTGAAACGAGCATC
AAGAACGTGCTTGCAAAAGGAGGACCTGTGGCATATCAGAGAGATTCATTCGTACTGGGG
AAACTGAGAGAATCGGGCTTCCCTGAGTCCAGACTCGTGCCATTTACCTCTCCAGAGAAA
TGTGAAGAACTTCTGAACAAGGGACCATCAAAGGGTGGTGTTTCTGCAGCCTTCATGGAA
GTACCATACGTGAGAGTTTTTCTTGGACAATATTGCAAGAAATATAAAATGGTGGAGGTG
CCATTTGATGTTGACGGGTTTGGCTTTGTCTTCCCAATTGGATCGCCTCTAGTAGCCGAT
GTATCAAGGGCCATTTTGAAAGTGGCAGAGTCTAACAAAGCAACTCAACTTGAAACTGCG
TGGTTCAAGAACATAGACAAAACTTGTCCTGATCCAATGAACAACCCTGACCCAAACCCA
ACAGTCTCCTTCCGAAAGCTCAGCCTCGATAGTTTCTTGCTTCTATTTGTTGCTGCAGCC
ACTGTCTGTACCCTTGCCTTGTTGAAGTTTGTGATCTGTTTCTTGATTCAGAATCGGATT
ATTTTGAATGACGAATTCTACCGTGGCAAACGAATGAAGGAGATGTGGTTAAAGTTCATG
GAAAGTGATGGTGAATCATACATTAGCCGTGTGAGATCAACATGTCCTCAGGTGTTAATA
CAACCCAGGGAAGAGGACATTGATCCCATTAACGGCTAA
>AT1G15015.1 | F-box family protein | Chr1:5172081-5172923 FORWARD LENGTH=843 | 201606
AAAAACTCTTTAATTTAATTAATCAATTAACTGAATACAAAAGAATGTATAAACGGCTTA
TTTATAATAAAACCCAAAAATCAAAATAAACAGTAAAATAATCATATAATTATCTAAAAT
ATAAATAATAAATAATATGGAGGATAATGATTGAAGATATTTGAAAATTATCCTAGTTAC
GCGCTGCAGTGTATATAAACTCTCAATGGATAGTTATCAAAAGAGTATGTAGCAAATAGA
AAAGAGACGAGACAATTCAATGGACGTAACGTTACCTCATCATGTGGTAGAAGATATTCT
TGAACGACTTCCTGTAAAAACACTCCGTAAATTCAAATGCGTTTGTAGCACATGGAGATC
CACTATAGACTCACAACGTTTCAAGGATAGACATATGATTCATGGACAACTACTCGAAGA
TCCCGATATCCTCCTTCTCGGGCGTTGGGATCCTCCCAGTCTATCCAAAAACGCTTCTCT
AATGACATTGACGTTTGACTCATCGACCATGCCGTTTTCTTTCAAGATTCAAACTATACC
CGGAAAAGCCAACTTTTACAAAGTCACTCAAAGTCACTCAAAGTCACTCAAAGTTGTGAC
GGTCTATGATTCGAACATGGAGGCTACTGGTTTAGTGCTATATGATATGACTCAATCAGA
AAGAACATTTGCTAACTTTTGTTTATCATTCAAAAACAGAGAGACACCCACTGCTTATTT
CCCAAGCTTAATCACTATTTAACTTTGACATAGTTAATTGATAGTCTTTGTATTTTTTTT
TTAAAGTTATACCTTCTGTTTTTTTGTTTTTTCATAGATGAGAGAGTGAAAAAACAATTT
TTG
>AT1G11430.1 | plastid developmental protein DAG | Chr1:3847220-3849224 FORWARD LENGTH=1038 | 201606
TAAAAATATATCTTATCTTCTCCAAAACTCTCTCTTCGATTTCAGCAATTGCAATGGCTT
CCTTCACAACAACTTCTTCTTCCTCGCTTCTCCTCAAAACTCTTCTCCCCGTAAGCCACC
TGAATCGTTTCTCTACACTCTCTGGTATCCGCGTTGGCGATTCATGGACTCCTCTGCTCC
GGAACATCTCCACCGCTGGGTCTCGGCGTCGAGTGGCGATTGTGAAAGCTGCGACGGTGG
ATTCGGATTACTCGTCGAAACGGAGCAATAGCAATGAGCAGAGAGAGACGATTATGCTTC
CTGGTTGCGATTACAATCATTGGCTCATTGTAATGGAGTTTCCTAAAGATCCAGCGCCAA
GTAGGGATCAGATGATTGATACTTACCTTAACACTCTTGCTACTGTTCTTGGCAGCATGG
AAGAGGCGAAGAAGAACATGTATGCATTCAGTACCACGACATATACTGGATTCCAATGCA
CCATCGACGAAGAAACATCTGAGAAGTTCAAGGGTTTGCCTGGAGTTCTCTGGGTCTTGC
CTGACTCCTACATAGATGTCAAGAACAAAGACTATGGAGGCGACAAGTACATCAATGGAG
AGATTATCCCGTGCACATACCCAACATACCAACCAAAGCAGCGCAATAACACTAAGTATC
AAAGTAAGAGATACGAAAGAAAAAGAGACGGTCCTCCACCTCCTGAACAGAGGAAACCAA
GACAAGAACCAGCAGCCTCTGATTCCTCTTAAACTATAATAAGATAATGGAGTGTTTGCA
AGTTTTGATCTTTTGGTTAGCACTTAGCTTGTTGAAGTCGTGTGTAAAATCGTCTAGTAC
CAAATGATGATACTGTATCATCACACCTTGAACAATAGCTATTGTTATGTTAGGATGAAA
TTCAACTTGAACCATTTGTTTATTTAGGTAATGTTCGGTTTTGGTTTGGTTTGATTCTTT
GTCAACCACTGCTTTTTCCCCACGTTTTCTCAACACCAATTTCAGACAAGACAAAACAAT
TGTAGGGTCACACACTCG
>AT4G22770.2 | AT hook motif DNA-binding family protein | Chr4:11963613-11965684 REVERSE LENGTH=1387 | 201606
CATAAATAAATCTAATTTTCCTCACTTTCCTCTCAAACATTTCCTAATTCCATCCTAATA
ATTTTCAAAGCTTTAATTCTAAGAAATAATATCTACAAGAAAATATTATCTCATGTATGG
AGACTACCGGAGAAGTTGTTAAAACAACCACCGGGAGCGACGGAGGCGTTACGGTGGTGA
GATCCAACGCGCCGTCAGACTTCCACATGGCTCCGAGGTCAGAAACTTCAAACACACCTC
CCAACTCCGTCGCTCCTCCTCCTCCTCCACCGCCGCAAAACTCCTTTACTCCGTCGGCGG
CTATGGATGGTTTCTCAAGCGGACCGATAAAGAAGAGACGTGGGCGCCCTAGGAAGTACG
GACACGACGGAGCAGCGGTGACGCTATCTCCGAATCCGATATCATCAGCCGCACCAACGA
CTTCTCACGTCATCGATTTCTCGACGACATCGGAGAAACGTGGCAAAATGAAACCAGCAA
CTCCAACTCCAAGCTCATTCATCAGGCCAAAGTACCAGGTCGAGAATTTAGGTGAATGGT
CTCCTTCCTCTGCCGCCGCTAATTTCACGCCGCATATTATTACGGTGAATGCAGGCGAGG
ACGTTACGAAGAGGATAATATCATTTTCTCAACAAGGGTCTCTAGCTATTTGCGTTTTAT
GCGCAAACGGTGTCGTTTCGAGCGTTACACTTCGTCAGCCTGATTCATCTGGTGGTACAT
TGACCTATGAGGGTCGGTTTGAGATATTGTCACTATCTGGAACATTCATGCCTAGTGACT
CAGACGGGACACGAAGCAGAACAGGCGGGATGAGCGTGTCGCTTGCTAGCCCTGATGGAC
GTGTAGTAGGTGGTGGTGTTGCTGGCTTGCTGGTTGCAGCCACTCCTATTCAAGTGGTTG
TAGGAACTTTCTTAGGTGGAACAAACCAGCAAGAACAGACACCGAAGCCGCATAACCACA
ACTTCATGTCTTCTCCATTAATGCCAACTTCTTCGAATGTAGCTGATCATCGAACCATCC
GTCCCATGACATCTAGTCTCCCGATCAGTACATGGACACCGTCTTTTCCTTCTGATTCAC
GACACAAGCATTCTCATGACTTTAATATCACTTTGACGTGATTTCTTCCTTGAAGAACTC
GTAGATCCTCTGTATTTTGGTTTCCAGTTTAGGGCTCTACATGTTAGACTCTCAAAGTCT
AGGTGTTATGTTGGTCTGTCACTTAGGATTGTCACTTAGGATTGTTAGACCATCTCCATC
AATGGTTTCTCATTGAGAAACTGTTCAATATAAAAATAAAATATAATCAAAAAGTATGAG
AGAGAGTATAATTAGTCTCTCAAGTGAGAAACTCTAAGACACCTACAAAAACACTTGTAT
ATCATCT
>AT5G09900.3 | 26S proteasome regulatory subunit%2C putative (RPN5) | Chr5:3089278-3092595 REVERSE LENGTH=1678 | 201606
GTTCAAGGGGTTGGGAACTCTGCGAATTATCTGTGCTCAGCTACTCCCAAAAGCTCTCTC
ATCTCTCTCGTCCGTCTCCTCTTTCTCCATAGTTTAAAGCTTCGTCGTTCCGTCACCAGA
ATTTCAACTACTTTGAGTTGATTCTCGTTGGATTTCTCACGATGGGAGACAGCGGGAAGC
TTGAGGCAACGATAGATCGGCTTCTGAATGAAGAGAAGCAGATGAGACTCGCCGAAAACG
TAGCCGGTACAAGGAAAGCCGCCACTGAGATTCTTCAGCTTTGTTTCGATGCTAAGGATT
GGAAACTTCTGAATGAGCAGATTCTCAATCTCTCTAAGAAACGTGGTCAGCTCAAACAGG
CTGTGCAATCCATGGTGCAGCAAGCAATGCAGTATATCGATCAGACACCAGACATTGAAA
CTCGGATAGAGCTTATCAAGACGCTGAACAATGTATCTGCTGGAAAGATATATGTTGAAA
TCGAGAGGGCACGTCTCACCAAGAAACTTGCTAAGATTAAGGAAGAACAGGGTCAGATAG
CTGAAGCTGCAGATCTTATGCAAGAAGTTGCTGTGGAGACATTTGGTGCTATGGCAAAAA
CTGAGAAAATTGCATTTATCCTTGAACAAGTTCGCTTGTGCTTGGATCGTCAAGATTTTG
TTCGTGCACAAATCTTATCTAGGAAGATCAATCCTAGAGTTTTTGACGCAGATACAAAAA
AAGATAAGAAGAAACCTAAGGAAGGTGATAACATGGTAGAAGAGGCTCCTGCTGATATAC
CAACCCTTTTGGAGCTTAAGCGAATTTACTACGAGCTTATGATTCGGTACTATTCTCATA
ACAATGAGTACATTGAAATCTGCCGTAGCTACAAGGCGATATATGATATCCCTTCAGTAA
AAGAAACTCCGGAGCAGTGGATTCCGGTCCTGAGGAAGATCTGCTGGTTCTTGGTCTTGG
CACCTCATGACCCAATGCAATCAAGCTTGCTCAATGCAACTCTGGAAGACAAGAATTTAT
CAGAAATCCCTGATTTCAAGATGCTTCTAAAACAGGTAGTGACAATGGAGGTTATTCAAT
GGACATCTCTGTGGAACAAATACAAGGATGAGTTCGAGAAAGAGAAAAGCATGATTGGAG
GTTCTTTGGGTGACAAAGCTGGTGAAGATCTGAAACTGAGAATCATCGAACATGTAAAAT
ATCCTCGTTGTCTCAAAGTACTACGCAAGGATAACCTTAAAGAGACTTGCCGAGCTTTTA
TGCCTGAGCATGGAGGAGGCGGAGAAGCATCTATCGGAGATGGTAGTGTCAAAAGCACTG
ATTGCAAAAATAGACAGACCATCTGGAATTGTGTGCTTCCAGATCGCAAAGGACAGCAAC
GAGATTCTAAACTCGTGGGCAGGGAATTTGGAGAAGCTTCTAGATCTTGTGGAAAAGAGT
TGCCACCAAATTCACAAGGAAACCATGGTTCACAAAGCCGCTCTCAGACCTTGAAAACAT
GCGGTCTTCTTCATGAAAACTTTTCAGGATCTTCTTCGTTGAGTTATTAGCATCTTTATG
TGGTAAAAACTCGAATCAGTGTTTCCTTTTAAAAATTGTACTATGGATCTGTACACTAAC
GAAGTGTTTTGCCACTTATTGGTTATTTCAAGTGTTGGTGGATTAGTTTTTGGTTAAA
>AT3G52590.1 | ubiquitin extension protein 1 | Chr3:19505379-19506932 FORWARD LENGTH=927 | 201606
GACCCTGACCAAGATCCAACAATCTCATAGGTTTTGTGCATATGAAACCTTCGACTAACG
AGAAGTGGTCTTTTAATGAGAGAGATATCTAAAATGTTATCTTAAAAGCCCACTCAAATC
TCAAGGCATAAGGTAGAAATGCAAATTTGGAAAGTGGGCTGGGCCTTTTGTGGTAAAGGC
CTGTAACCTAGCCCAATATTAGCAAAACCCTAGACGCGTACATTGACATATATAAACCCG
CCTCCTCCTTGTTTAGGGTTTCTACGTGAGAGAAGACGAAACACAAAAGATGCAGATCTT
CGTGAAAACCTTGACCGGCAAGACCATCACTCTCGAGGTCGAGAGCAGCGACACCATCGA
CAATGTCAAGGCCAAGATCCAAGACAAAGAAGGAATCCCTCCGGATCAGCAGAGATTGAT
CTTCGCCGGAAAGCAGCTCGAAGATGGCCGTACTTTGGCTGACTACAACATCCAGAAAGA
ATCTACACTTCATCTTGTGTTGAGGCTTAGAGGAGGTATTATTGAGCCTTCCTTGATGAT
GCTTGCTCGTAAGTACAATCAGGATAAGATGATTTGCCGCAAGTGCTATGCTCGTCTTCA
CCCAAGAGCTGTCAACTGCAGGAAGAAGAAGTGTGGTCACAGCAACCAGTTGAGGCCTAA
GAAGAAGATCAAGTAGAGAGACTCTTATCAAGAATCCCATCTCTTGCTTGCTTTTTTTTG
TTGTCTTCCCTTTGATAGGGTTTGTTTTTCTTGTTTCAGTGACTTTCTATGTTAAAAGAT
AATGTCAGTAAAAGGATTTGGTTTTCTATTATTCTGAATCGATTACGGAAGATTCTTGCT
TAATTCCAATCTATACAAGTATCGTGAAATAATGACCGTTTATGTGATTAGGAGACGTGT
TTCATTAATAAAATATAAGATCAATAC
>AT5G40595.1 | hypothetical protein | Chr5:16253510-16254079 FORWARD LENGTH=426 | 201606
ATGTCGCGGTTTGGAGAAAACAATGGCAAGGGCATTAAGCCCCTGCCAAGAACAATTCGA
GTTCGCATGTTTGACAACTCGGAATTAATCAGAAGGTTAAAGAGGACGACACTTATCGGA
AAGATTATGAATCCTGACGTTCAGAGTGTTGGATCACTAGTTTTGATGATGCCTAGAATC
TGGAAACTAGAGGGTCAAGTGGTTGGGAGGGACTTGGGATTGGGAACGTTCAGGTTAGAT
TTCGAGAGAGAGGAAGATATTCTTGAGGATTTCCGGAGAATAGGGAATGAGCTAGGAACT
GTTCAAACCTTTTCGGCTACTGTGCTTCTTGTTTTAGTCTTCGCCATGATGAAGAATCTT
GCCCACACAGCGACTTGCACAATCATGTTTCGACACATGACGAGTGATTCGAGTCAATCG
AACTAA
>AT2G36380.1 | pleiotropic drug resistance 6 | Chr2:15257418-15263808 FORWARD LENGTH=4708 | 201606
AAAAAAAATTGTATTATAAATAAAAAAAATATTGTCACTCGAAGCCTTTAAACTCGCCTC
TTCTCTCTTCTCTCTCACTCCAGAGTTTCTCTCTCCCCTTTAAATGGTCGCCGGAAACTA
AATCGTCTCGAACATTCATTAGTAAAACCGGACGACTCAGCGGCGATGTTAGGACGAGAT
GAAGATCTGGTCCGAACAATGAGCGGGAGAGGAAGTTTAGGCTCCACAAGTCACCGGAGT
TTAGCCGGAGCTGCTTCAAAAAGCTTCAGAGATGTGTTTGCTCCCCCAACGGACGACGTG
TTTGGTCGGAGCGATAGACGAGAAGAAGATGACGTGGAGCTCCGATGGGCGGCGCTTGAG
AGATTACCGACTTACGATCGGTTAAGAAAAGGTATGTTGCCGCAAACGATGGTCAACGGT
AAGATTGGACTTGAAGATGTTGACGTCACGAATCTTGCTCCTAAGGAGAAGAAACATCTT
ATGGAAATGATTCTGAAATTCGTTGAAGAAGATAACGAAAAGTTTCTTCGGCGATTGAGA
GAAAGAACTGACAGAGTGGGAATCGAAGTTCCGAAAATTGAAGTAAGGTATGAGAATCTT
TCAGTGGAAGGAGATGTTCGTAGTGCAAGCAGAGCTCTTCCTACTCTCTTCAACGTCACT
TTGAATACAATCGAGAGTATTCTTGGATTATTCCACCTGCTTCCATCTAAGAAGAGGAAG
ATTGAGATTCTTAAAGATATAAGTGGCATTATCAAACCATCAAGGATGACTTTATTACTT
GGTCCACCTAGTTCAGGGAAAACAACTTTGTTACAAGCTTTAGCTGGGAAGCTTGATGAC
ACTCTCCAGATGTCTGGGAGGATAACTTACTGCGGTCATGAGTTTCGTGAGTTTGTTCCT
CAGAAGACTTGTGCTTACATTAGTCAGCATGACCTTCACTTTGGAGAAATGACTGTGCGA
GAGTCATTGGACTTTTCGGGACGATGTTTAGGTGTTGGGACTCGGTACCAGCTTTTGACT
GAGCTCTCAAGGAGGGAGAGAGAAGCTGGAATTAAGCCTGACCCTGAGATTGATGCATTT
ATGAAATCCATTGCTATATCTGGCCAAGAAACTAGTTTGGTTACAGACTATGTACTTAAG
TTACTTGGTCTGGACATTTGTGCTGACACACTTGTTGGAGATGTGATGAGACGAGGTATT
TCTGGTGGACAGCGGAAACGTCTAACAACAGGAGAGATGTTGGTTGGACCAGCAACAGCT
CTTTTCATGGATGAAATATCAACAGGGTTAGACAGTTCCACAACATTCCAAATTTGCAAG
TTCATGAGGCAACTAGTTCATATCGCGGATGTCACAATGGTCATTTCGCTTCTACAACCT
GCGCCAGAGACATTTGAGCTTTTCGACGACATTATCCTACTCTCAGAGGGCCAAATTGTC
TACCAGGGGTCACGAGACAACGTTCTTGAGTTCTTTGAGTACATGGGTTTCAAATGTCCT
GAAAGGAAAGGTATTGCAGATTTTCTGCAAGAAGTTACGTCTAAGAAGGACCAAGAACAG
TATTGGAACAGGAGAGAACATCCTTACAGCTATGTATCAGTGCATGACTTCTCAAGCGGC
TTCAATTCTTTTCACGCAGGGCAACAACTTGCTTCAGAATTCAGGGTTCCTTATGACAAA
GCAAAAACTCATCCTGCAGCACTAGTGACACAAAAGTATGGTATATCAAACAAGGATCTA
TTCAAGGCATGCTTTGATAGAGAATGGCTTCTTATGAAACGTAACTCCTTTGTGTACGTG
TTCAAGACCGTCCAGATAACCATCATGTCTTTGATTGCCATGACGGTTTATTTTCGGACA
GAAATGCATGTCGGCACTGTGCAAGATGGTCAAAAGTTTTATGGTGCTCTCTTTTTCAGC
TTGATCAATCTAATGTTTAATGGAATGGCTGAACTAGCCTTCACAGTGATGAGGCTTCCG
GTTTTCTTCAAGCAGAGGGACTTCTTGTTCTATCCTCCATGGGCTTTCGCATTACCCGGT
TTTCTTCTCAAGATTCCGTTATCTCTTATTGAATCAGTTATATGGATCGCTCTTACATAC
TACACTATTGGTTTTGCTCCTTCTGCTGCCAGGTTCTTCCGGCAGTTGCTAGCATACTTC
TGTGTGAATCAGATGGCACTTTCTTTATTTAGATTCCTTGGAGCCCTTGGAAGAACAGAA
GTCATCGCCAACTCTGGCGGGACATTAGCATTGCTAGTCGTATTTGTTCTTGGAGGCTTT
ATTATTTCTAAAGATGACATCCCGTCGTGGCTGACTTGGTGCTATTATACATCACCTATG
ATGTATGGACAGACTGCATTAGTTATAAATGAATTTTTGGATGAGCGATGGGGCAGCCCA
AACAATGATACACGCATCAACGCGAAAACAGTTGGAGAAGTCTTGCTGAAGAGCAGAGGC
TTCTTTACAGAACCATATTGGTTTTGGATCTGTATTGGGGCGCTACTTGGGTTTACTGTG
TTGTTCAACTTCTGTTACATAATAGCCTTGATGTATTTGAACCCTCTTGGTAACTCCAAA
GCTACTACAGTTGTGGAAGAAGGTAAAGACAAACACAAAGGGAGTCACAGTGGAACAGGA
GGTTCTGTAGTGGAACTCACTAGTACTTCAAGTCATGGACCAAAGAAAGGAATGGTTTTA
CCTTTCCAACCACTTTCTCTAGCATTCAACAATGTGAACTACTACGTGGATATGCCTGCA
GAAATGAAGGCTCAAGGAGTTGAAGGAGATCGACTTCAGTTACTAAGAGACGTTGGTGGA
GCTTTCAGGCCTGGCGTATTGACAGCATTGGTCGGTGTTAGTGGTGCGGGTAAGACTACC
TTAATGGATGTCTTGGCCGGTAGGAAAACAGGAGGCTATGTAGAAGGGAGTATTAACATA
TCTGGTTACCCAAAGAACCAAGCAACATTTGCTAGAGTCAGTGGTTACTGTGAGCAAAAT
GATATCCATTCTCCACATGTTACCGTTTATGAATCCCTTATCTATTCAGCATGGCTTCGT
CTTTCCGCCGATATAGATACCAAAACACGAGAGATGTTTGTGGAGGAAGTGATGGAGTTG
GTGGAGCTTAAACCTCTTAGAAACTCTATAGTTGGTCTTCCTGGTGTAGATGGTCTTTCA
ACAGAACAGAGGAAGAGGCTTACTATAGCAGTTGAATTGGTAGCTAATCCATCAATAATC
TTCATGGACGAGCCAACATCTGGTCTTGATGCAAGAGCTGCTGCCATTGTTATGCGTACT
GTTAGGAATACTGTTGATACAGGAAGAACTGTTGTTTGTACAATTCACCAACCTAGCATC
GACATTTTCGAATCCTTCGATGAGTTGCTGTTGATGAAACGAGGAGGACAAGTTATATAT
GCTGGAACACTAGGACATCACTCACAAAAACTCGTTGAATACTTTGAGGCTATTGAAGGG
GTTCCAAAGATCAAGGACGGATACAATCCTGCGACGTGGATGCTTGACGTCACTACTCCT
TCAATGGAGTCACAAATGAGCGTGGACTTTGCTCAAATATTCGTTAACTCCTCTGTTAAT
CGGAGAAATCAGGAACTCATCAAAGAGCTGAGTACTCCACCACCGGGATCGAATGATCTC
TACTTCCGAACCAAGTACGCGCAACCATTTTCTACTCAAACCAAAGCTTGCTTCTGGAAA
ATGTATTGGTCAAACTGGAGATATCCTCAGTACAATGCCATTCGGTTTCTCATGACAGTA
GTCATTGGTGTCTTGTTTGGTCTACTTTTCTGGCAAACAGGAACTAAAATAGAGAAAGAG
CAAGACCTGAATAATTTCTTTGGAGCCATGTATGCTGCTGTATTGTTCCTCGGTGCCACC
AACGCTGCAACAGTTCAACCCGCAGTTGCTATTGAGCGAACGGTTTTCTACCGCGAAAAA
GCCGCTGGAATGTACTCCGCCATTCCCTATGCAATTTCTCAGGTAGCAGTAGAAATCATG
TACAACACTATACAAACCGGAGTTTACACACTTATCCTTTACTCGATGATCGGATACGAC
TGGACTGTGGTCAAATTCTTCTGGTTCTACTACTACATGTTAACATGCTTCGTCTACTTC
ACCCTATACGGTATGATGCTTGTCGCCTTGACACCAAACTATCAAATAGCTGGAATCTGC
TTGTCCTTCTTCCTCAGTTTCTGGAATCTTTTCTCCGGTTTCCTCATCCCTAGACCGCAA
ATACCAATATGGTGGAGATGGTACTATTGGGCATCACCTGTGGCTTGGACATTGTATGGA
ATCATCACATCTCAAGTAGGAGACAGGGATTCGATTGTGCACATCACTGGTGTTGGAGAT
ATGAGTCTTAAAACGTTGCTCAAAAATGGATTCGGGTTCGATTATGACTTCTTACCAGTT
GTAGCCGTTGTCCACATCGCCTGGATCTTGATCTTTCTCTTTGCCTTTGCTTATGGTATC
AAGTTCCTCAACTTCCAAAGAAGGTGAAGAAAACTTTTATTAGAATAGATTTCAAAAATC
TTTATAGATTAGTGTTTGAATGAATTCATGTAAATTTTCTTTGTCTTACCTAATTATTTA
TTTATTGTCGTTTGGTAATAATAAATAACAGTTCATGTTTACAATATGATATTTTCCTTA
TTCATACTTGGTATATGCTTTATTCTCT
>AT4G33980.1 | hypothetical protein | Chr4:16282618-16285229 REVERSE LENGTH=1369 | 201606
CACAACCTCCCTTCTCCTTGAGCTCCAAAAAAAAATATCTGGCTGATATTTGTCGGAGAT
ATTATTAGCGACCCAGATGACGTGGCAATACTATGACACGTGTAAAAGCGACGCCATGTG
GACCTTTTGTCTCTCTCTTTTTTTCCTTTTCATCTCCTTCTTCTCTCATTCCTCTCTCTC
TTAAAGCTCTCTTCTTTGGCTCTTTCGAAGAAGAACCATTTTTATTTCCTAAGAGAGACG
ACGCAGTTCTTTTCTAAAGCACCGGAGAGGAGGAGAAGCAACGATGGAGAATGATTGCAC
GGTGAATATTGTCTCTCTGGAGAAGGATCGCGATGTTTCGGAGGCGTCGGCTGAATCTCA
GAGCGAGTCGACTCTTTCGAACTCGCTCGATTCCGGTGTTACGGCTGAGACCTCTCGTTC
TGATGCTGATTCCAAACTGGATGAATGTACTGCTTGGACGAATGAGAAACACAACTCATA
TCTTGATTATTTAGAGAGCTCGTTTGTTAGGCAATTATACTCCTTGCTTGGAGGTGGGAC
TCAGAGACTTTCTAGAACTCGTGATGTGCAGTCTAACTCTCATAAATCAGCTGATCAGTT
TACCGTCCTACAAAATGGTTGCTGGCAGAAGGTTAACTTTGGAAAGAAACAATCTTGTTT
GGAGACTTCATCTGAGTTTCGTTTTCACAGAAATTCATTGAGAAATAAGCCTGAAAATTC
CAACGGAAATTACACCATGGGAACTACTGTCCAAGGAGATGTGTTATGTCATGACGAAAC
CAAACACTCAGAGGCGTCAGGGCAGAATTTCAGAGAAGAAGAAGAAGAAGAAGAGAAGGG
AGAGGTGAGCAAAAAACGAGAAAGAGAAGCAAATAACGATGATAGTTCATTGAAGGAGGA
TCAGGTTGTGCCGGTAAGGATGGTGAAGCCCAGAACGTGAAAGCATTAGGAAGTGTAGAT
GAAATACTATGAATAGAGATAAAGAAATAGAAGAAGGTGTGGTTACGAATGTGGAGAGGG
TTTTGTTTGTTGTATAGCGTGAGGCTAAAGAGAGCCTTCCTTATAAAGGGATCCAATGGG
ATATGGAAATAGGATTGGTGTTTGTTTTCGTTAAATTTTGTCTAATGTTAACTAGGGGAA
AAGTTATCTGATAGTATTAGCATCTTATGGCAATTTTATTCTTTTGAATTCATATAACAT
CTATCTACTATACTTATGTCTTTATTTTTTGAACAATGTTTTTTTTTATGAATTTTAGAA
TTTCTTTTATTAGTAAATAATTTTTGTTTTCATGCGACTTTTAAGAGAAATTCAATTTAG
AAACATGGTACACAATTGTTGTCTTGTAGTAAAATATAACGTTTTTACC
>AT4G01023.2 | RING/U-box superfamily protein | Chr4:445422-446831 FORWARD LENGTH=949 | 201606
TGTCCCCAAATCTTTTTGCAACTTCTTTCTTCTTCATATTCTTCTCACCGTGAAGGCGTC
GTCACCGCCGATGTTATTATCTCCGGCGATGTTTTCTGATCATCACTGCTTTACTCTTAC
TGCGAGAATGTCAGATTCTGATGAAGCTAAAACGTCGGAGGAAGAATCTCAACTTGCTGA
GCAAGAAACAGAGACTCAAGAAGGTGAAATGACTAAAAACTTAAAGAAAAGAGATCTTGA
TGCAGTAGAAGATGAAGATTCGAATAACGAAAGCTCCAGATTAGAGAAACTAGAGAAGAA
GATAAAAAAAGAAACAGCGAGGAAGCTTGAAACTGACTTTGTGCTAACAGGGGAAGAGGA
TGATGATGCATTGCCCTTAGCCTGTTCCATTTGCCAAAACCCATTCTTGGATCCTGTTGT
CACCAACTGCAACCATTACTTCTGCGACAAGTGTGCTCTAAAGCATCACACTGAGAACGA
TACTTGTTTTGTGTGTAACGAGCCAACTCTAGGGCTTTTCGACACAGCCGTGGAGATCAA
GGAAAGAATAGAGGAAGAACGTGAGAAAGCCAGAGCCATGGTAAAGGAAGTGACAGCAAT
GTTAGAAAAGGCATCGACAATGGCGGATGACGCCAAGGGCGTAGCGCAAAAGGTTGTAAA
AATGGTGGAGGAGATTGAAACAATGGTGGAAAAAGTGGCGGCTATGGCCACAAAGGCGGG
AGAAACGGCGACAATGGCGGCAGATATGGTGAAAGAAGCTGAGGAGACGATGGAAACAGC
TAAAGCTAATATGTCCAAAGCCTTTGTGGTAATGAAGTCGGTGAATTGGAACGTGTAAAT
CGGGTCAAAACAGAGTTTTATTGTGATCTCATGCTGACATCAGCTACAATCTTTATCTAA
TAAGATAGATTCTCACAAGATTCTTTTATCTATCTACTTTTTAGAGAAG
>AT3G48070.1 | RING/U-box superfamily protein | Chr3:17750710-17752965 FORWARD LENGTH=2115 | 201606
CACAGACACAACAAACAAAGCAAAAAAAAATAAAAAATCGCACGTTTCTTCTTCTTCTTC
TCTCTCGCAACAAATCTGTATTAGGGTTTTTGAGAAATCTTCATTTCGTGATTTTGAAAT
TTATTTGTATTTGATTTTGTTGTTGCTTTGGAATCATCTGCAACCACCATGATTTCTGAT
TCGATCACCAACGCTTCTGCTACTTCAGCTCCAACCGCCAGGGATTTCGGAAAAAAGAAA
AGGACGAACAGGTCGGCCAAATTGAAACAGAGCAAGCTAGGTCTTCGTCGTGAACAATGG
CTTTCTCAAGTTGCGATGATTAACAAAGGGGATAAGGAGGAAATGGAATCCAATCGAAGA
ATTGGGAGTGAAAAGCCTGATCAGAGAGATCTTCCGCGTCCGGTGGAGAATTTAGATGAG
GATAACAATGGAACACATCGTCATGAGAGCTTTATTGAGTCACTTTCTAATAGCCCTAAC
AGTATTCTTAGTGGCATGAATTCAATTCCTAATTTTAGCAGCAGCAGTAGCAGTGGAAGT
GGTGGCTCTTGCTCTGGTAATATAACAGAGGAGGAAGATGCTGATGATGATGGTTGTTTG
GATGATTGGGAAGCTATTGCTGATGCTTTAGCTGCTGATGATGAAAAGCATGAGAAAGAG
AATCCTCCTGAGTCTTGCCAAGAGCATGAGGATATCAAGCAATCAGCTTTAATCGGTGGA
GCTGATGTGGTTTTAAGGGATGCAAAGGCGGATTCTCAGAGAAGGAAGCAAAAGAGTAAC
CAGGCGTGGAGGCCAGACGATAAGCTCCGTCCTCAGGGTCTGCCTAATTTGGAAAAGCAG
CGTAGTTTTCCGGTCATGAATTTGCATTTTAGTTCTGTGACTGTGGTGCCATCTTCGTGC
CCTATTTGCTACGAAGATCTTGACTTAACAGACTCAAATTTCTTGCCATGTCCTTGTGGA
TTCCGGCTTTGCCTTTTCTGCCACAAGACGATATGCGATGGAGATGGGCGTTGTCCTGGT
TGCAGAAAGCCTTATGAAAGGAACACAATCAAGTTTGAAGCTAGTGTTCAAGGTGGTGGT
CTGACTATTCGGCTTGCTCGTTCGTCTAGCATGTTTTGCAGGTCATGAAGAAAGGATGTG
TGGCTTTTCTCGGCCTGTGTCTGTTTGTTTTCTCTCTTCTTCATTGTTTTCCTCGCATGT
TCTACGTTTTTCACCTGTCTTTAAAACTCTTTAGATATGGGTATAGGGATTTGTCTTTTG
GCAACTGAGAACTATGTTCTATGTTCTTCTATGTCAATGACTCTTCTTCATCTGAAACAT
GTGGTGGTGGTGGTGGTGGTTATGTAGAGTGGTGTGTGAGTACATAAGGTGGTACACGAA
TTTCAAATACATAAAAGTTGCAATAAGTCTCTTTCTCATAGCCTGCGAGAACCTTGCTTA
TCTGTAATACTCTAAAGGTATCATTTTATGTCGTCTGTTATTTTAAGGTGGCCATAGATG
TTATATCATTCTACTTGATTCTATGTTGAGCGACTAAATACAGCATATAGACAGTCAAGT
TTGGTTATATATAAAATTGACATTCGCGCGAAAGAGTTGAAGATTACTTCTATTGTCTGA
TTCTTTTGTGAATGATCTACTTCCTCCTTAGCTATATGGTATGCATCCTTGAGTTGATTA
TACTGATGCAGGATTCTGGTGGAACGCAAATCTAACAGGAACGTCTTGGTAATGTGATTA
CTCTTTTATTTACTTGTGTTTAGGAGACATACTTGAGTCAAACTTTCATATCGAGCTAAC
TAGCATACAGAGGGGCATAGGGCAAGTTTCAAATTTTGTGTTTTAATCGTTTTCTTCTTT
GGTTATGTAGTAGCTAGAACTTGGAGCGTTTGCACAGCCACTTGTTTTGAGGTATAGAGG
TTAGTAATGTTATAAACAATTGAAGTAACCTCAGGCTCTATTCTGATGACATTCTGGTCC
TCTTTCCTTCTGTCAACACTAAGGAAGATTGTTTGTTACTGGTTCATGCTATTCGAGATG
GCTTTAGGCTTTAGAATAATGTATTTATTCTAAGATCATTGTAAAGTGGAAACCAAATTT
GACATTAGAATAGAG
>AT3G28170.1 | hypothetical protein | Chr3:10498177-10500360 FORWARD LENGTH=808 | 201606
GTGCTTAAAGCACGATGAATGTGTCGTCTCAAATACTGGTTGCATCAGAAGAAGATCAAT
TTCGTTTTTTGGATTAGTTTTCTCAAGGAATCGCTTGCAGGAACAAGTGAGTTTTCATCA
GGGTTCGAAGTCTGAAACTGATGAATAAAGAGAAGTTCAAGTTCTTGGTTTAAGAACAGT
TCCAATGGAGATCTCTGAAGCGTTTTCACAAGGAAGAGTGATGGTTGACGAGAGATTCGG
TTCAGGTCAGAAATTGGTAATAGATGCAGATGTCGAGCTGTTTTCAAGCATACCGGGTTT
AGGTTTTGCAGCTTGGGAAAGTGACATCATATTCCTAAGAATTGATGTGGAAGTTGCTGC
AAAGGGAATGTCTCTTGATGATCACAAGTATTGTCTCCCTAATATCGAGTGTTGGGTGGC
GTGTCTTGTTAAGGTTTTAACAACGGTACAAGCGGATGTTCTAGAATGTATCAAGACTAC
AAAGGCACGAAGAGGTCAATATGAGTTGAGGCAAAACACTTGTGTGTTTGAGGCTGGTTT
TATGACTCAGTTTGGTTTTAGAACTGGTGTTAAAAGGTTCTTGAGTGCTGCTCTTGGTCA
AATTCTCAAGAAAGGACTCGAGTTGGTTTTGTGTAATCAAACCAAGGTGGAGTTTAATGC
CTATCTCTGTGGTGAAACAAAAGCCAAATGTCTGGAAGGTTTCACTGTGAAACGTAACGA
CAACATCGTGAAGTGGAGATTTGTGGAGTTGAGTCTTGCTAAACAAGCAAATGATGACAA
GGCTAACTCAAAGAGTAACTCAGATTGA
>AT2G07360.1 | SH3 domain-containing protein | Chr2:3047306-3057214 REVERSE LENGTH=4023 | 201606
TAACAAAAGTGTAGAATTTTGATAATTTTGTAAAATTGTAAAGTTGCGTTTGTCTTGTTG
AATCGCCCGTCACTAAAATCCTCTCCGAGAATCCTCCTCCGATCTGCCACTAGCTATGGC
GGAATCGTCTGGTACCACGCTAATGGATCTGATCTCGGCGGATCCAACCCCGGTTCCTGC
ACAATCTACTTCTTCGTCCGCATCTTCCACGGCGTCTCAGCCGACTTCTGCTTCCGCATC
GTCTTCTTCCCATCTGCACCATCCAATGTCGACGAAGACGACTCTAGGAGAGAAGAAATC
GAAGAGAGCCACTTTGATGCAGATCCAAAACGACACTATATCTGTTGCTAAAGCTGCACT
GAATCCTGTTAAGGCCAATATCATGCCACAAAGGCAGAGACAGAAAAAGAAGCCGGTTTC
CTATTCGCAACTTGCAAGGAGCATTCATGAATTAGCTGCCACTTTGGATCAGAAAAGTTC
TCAGAAACAACTAGTGAATCACGTGTTCCCTAAGCTTGCTGTGTACAACTCAGTTGATCC
TTCTCTGGCCCCATCTCTTCTTATGCTTAATCAGCAATGTGAAGACAGGAATGTGCTACG
ATATGTTTATTATTACCTAGCTAGAATTTTGTCCGATACGGGCATGACTCCAGGGGGTGG
TATCCCCACTCCTAACTGGGATGCTCTAGCAGATATTGATGCTGGTGGAGGAGTCACAAG
AGCTGATGTTGTTCCTCGGATAGTGAATCAACTTACAAACGAAGCTACAAATTCTGAATT
TGAATTTCATGCTCGACGACTGCAAGCTTTGAAAGCTCTGACATATTCACCATCAGGCAA
TTCTGAGCTTTTGTCAAAATTGTATGAGATTGTATTTGGCATTCTTGAAAAGGTTGGTGA
TGTTCCGCATAAACGAAAGAAAGGTGTATTTGGGACAAAAGGGGGTGATAAAGAGTCGAT
TATGCGAAGTAACTTGCAATACGCTGCTATGAGTGCACTGAGAAGACTCCCTCTTGATCC
AGGAAATCCACTTTTTCTGCACCGTGCAGCTCAGGGTGTTTTCTTTGCTGATCCTGTTGC
GGTGAGGCATTCACTGGAAATTCTATCTGAGTTAGCCACAAGAGACCCCTATACAGTAGC
AATGACATTAGAAAAGCTTGCGTCTCCAACAGGGGCTTTGCAAGATATCCTGCATATGAA
TGATGTTCTTGCTAGAGTTTCTCTGGCTAGGTTGTGCCACTCAATATCTAGAGCTCGGGC
ATTAGATGAGAGGCCTGATATTAGGTCTCAGTTCAACTCAATTCTCTATCAGCTACTCCT
AGATCCAAGCGAAAGGGTATGCTATGAGGCGATTTTGTGCATTCTGGGAAAACACGATAA
CACTGAGAGGATGGATGAGCGTGCTGCTGGGTGGTATCGCTTGACGAGAGAGATCCTGAA
GCTGCCAGAAGCACCATCCTTGTCCTCCAAGGATAAATCTAATAAAACCAAGCGTCCACA
GCCCCTTATTAAGCTTGTAATGAGGAGGTTAGAGAGCTCATTTCGCAGTTTCTCAAGACC
AGTACTTCATGCAGCAGCAAGGGTTGTGCAAGAGATGGGAAAGAGTAGAGCAGCAGCGTT
TGCTATGGGATTACAGGACATTGATGAATCCGTTCATGTAAATGCATTTTCTGATGCTCT
AGATGATGCTGAGACCAATGAAAGTTCTCATCCAGAAGGAATTCGGAGAACATCATCCAT
ATCTGCAGGGCCTGGTCGCAGTGATACAATTGCAAGTTTGCTAGCTGCATTAATGGAGGT
GGTTCGGACAACAGTAGCATGCGAGTGCGTGTATGTCCGGGCAATGGTTATCAAAGCATT
GATATGGATGCAAAGTCCAGATGAATCATTGGATGAGTTAAAATCAATCATTGCCTCGGA
GCTTTCAGATCCTGGTTGGCCTGCAGCTCTAGTCAATGATGTTTTGCTTACTTTGCATGC
CCGCTTTAAGGCAACTCCAGATATGGCTGTTATTCTTCTCGAAATTGCCAGAATATTTGC
CACCAAAGTTCCAGGGAAAATTGACGCTGATGTCTTACAGCTGCTATGGAAGACATGTCT
TGTTGGAGCTGGTCCTGACGGGAAACACACAGCTCTGGAAGCAGTCACGATAGTACTCGA
TCTACCACCTCCACAACCGGGGTCCATGGCTGGACTGACATCAATTGATAGGGTCTCTGC
ATCAGATCCTAAGTCAGCTCTGGCGCTGCAGAAATTGGTGCAAGCAGCAGTATGGTTCCT
TGGAGAAAATGCAAACTACGCCGCATCAGAATATGCATGGGAATCTGCAACTCCACCAGG
CACAGCACTTATGATGTTGGATGCAGATAAAATGGTTGCTGCTGCTAGTTCTCGCAATCC
TACTCTAGCTGGTGCATTAACTCGCCTCCAGAGGTGTGCATTTAGTGGAAGCTGGGAGGT
CAGAATTGTTGCAATTCAAGCTCTTACTACAATAGCCATTAGATCTGGTGAACCTTTCAG
GCTGCAGATATACGAGTTTTTGTACACCTTAGCAGAGGGTGGTGTACAGTCTCAACTTTC
TGAAATGCACCTGAGTAATGGGGAAGACCAAGGAGCTAGTGGTACAGGTCTTGGAGTTTT
AATAACACCGATGTTAAAAGTTCTTGATGAAATGTATGTTGGACAAGACGAATTAATCAA
GGATATACGCCATCACGATAATGCAAACAAAGAATGGAAGGACGAGGAGCTGAAAAAACT
CTACGAAAACCATGAGAGGCTGCTGGATTTTGTTTCAATGTTTTGCTTTATTCCTAGAGC
CAAGTATTTACCACTGGGCCCGATAAGCGCGAAGCTCATTGACACATACCGTACAAAGCA
CAATATCACTGCATCTACTGGGTCCACCGATCCAGCTGTTGTTGCTACTGGGATCTCGGA
CTTAATCTATGAGTCCACTCAGCCTGCCCCCGCTGCCTCAAACTCCAGTGGTCTGGATGA
TGATTTGGTGAATGCTTGGGCTGCAAACCTTGGTGATGATGGTCTTCTTGGAAACAATGC
CCCAGCAATGAGTAGGGTCAATGAATTCATTGCTGGAGTCGGAACAGATGCACCGGATGT
TGAGGAGGAGAATGTCTTCTCTAGACCTTCGGTTGGGTATGATGACATGTGGGCTAAAAC
TCTTTTAGAAACTTCAGAATTGGAGGAAGAAGATGCGAGATCAGGTTCATCGTCTCCAGA
TTCTGCTGGATCAGTGGAAAGCTCAATATCCTCTCACTTTGGTGGAATGAACTACCCATC
ATTGTTCAGTTCAAAGCCTTCCTCACAAGCAACGGCAAAATCAGGTGGAAGTAAATACCA
GTCCACATATGAAGGCTATGGTTCCCCAATTAGAGAAGAGCCTCCTCCGCCTTATTCGTA
TTCTGAGCCACAAAGTCGTGAATCGTTTGAGAACCCTGTAGCAGGGTCTGGTTCTCGAAG
TTATGAATCAGATGATGAAGAACCTAGGAAATCTACTGGTACAAGATTTGGAACAGCGCT
CTATGACTTCACAGCAGGAGGAGATGATGAGCTAAACTTGACGGCAGAAGAGGAATTGGA
GATAGAGTATGAAGTTGATGGCTGGTTTTACGTAAAGAAGAAGCGGCCTGGAAGAGATGG
GAAGATGGCGGGACTTGTTCCTGTTCTATACGTCAATCAATCTTGAATTTTTGGGGAACG
GCTTTAGACGTAGAAGCCAACACACTATGGATATGTTAAGTGGACTTGCTTAGATGCCAA
TAGACATTATGATCCATGATTTCCTTGAAGAGGTAGTGTAAAATCAGTGTACATGAAGGA
ATGTATTTGTTGGGGTTTGATGTGTATGTGTATCTCTTTTGACACTTATTGCTCACATGC
TATTGATGATTGATCAACTTGAGTTTTAACTATTGTTTCACTGAATTCATAATATATATT
ACATCTACTTGTGTTTAGATTGTGAGGTTAAATTTATATATATTCACAATGTTAGATGCA
ATC
>AT5G56020.2 | Got1/Sft2-like vescicle transport protein family | Chr5:22684386-22686466 FORWARD LENGTH=1056 | 201606
ATTTTTTTAAATAACTTTTACGATTAGAATATGAGTAGTGCAACGCAAAATAACACTGCC
GTTTAAGACGACGGTCCCTTGACAGAATCTTCATCAACGCTCGATTTGACGTCTGCCGAT
TTCCTTAGCTCCGACGTAAACCACTGATCGTCGGTATTCAGCTATATTTTGATTTCTCAG
CTCCAAAAATTCCCAACGAAATGGAGAAAATGGCCAAAGGATGGTTTCCGATGAGCGGCA
CTAGTAGCAGCGGAGATCAGCAGCAGCAACCGCTGCAAACAGGAGGAACGTCTCTGCTAG
CTGATTGGAATTCTTACGCAGCATCGAGAGATTTTGAAGAAGACACCGGAACTTTAGGCT
TCGATATCGAATCCGCCGTTAGATCTGCCAACGACACTGTTTCCGGCACCTTTAATGTTG
TTTCGAAAGGAGTTAGAGATAACCTGCAGTCTGCAACAAGTAGTATGCCTTCAGGAAAAG
CTTTGATGTATTTCGGTTTACTTCTAGCAAGTGGTGTATTCTTCATCTTCATTGCCTTCA
CCATGTTTCTTCCAGTCATGGTGCTTATGCCACAGAAGTTTGCAATTTGTTTTACCCTTG
GATGTGGATTTATCATCGGATCTTTCTTCGCTCTTCGTGGCCCGCAAAATCAACTCGCTC
ACATGTCATCGGCAGAGAGGCTTCCACTAACTTTAGGTTTCATTGCCACCATGGTTGGCA
CCATATATGTCTCGATGGTGCTCCATAGCTACATTCTCTCTGTGATTTTCTCTGCATTAC
AGGTTATTGCACTGGCGTACTACTGTATATCATATTTCCCTGGTGGATCATCGGGAATGA
AGTTCCTCAGTTCTACTCTTACCTCCTCTGTCTTCCGAATGTTTGGGAGATGAGCTTTCG
CTTTGACCTATGCAAAGAAAATAACTTGATTCTCTCGTGTATAAAGAAAGATGAAAGATC
TTCAACAGTGGTTAAATGACAAATCTGCCACTGGATGAGGTATGGAACTTGAAGAGTTGC
TTGGTGGATACATTCTCTAATCTAGGGTAAGTCGTT
>AT2G21070.2 | methyltransferase | Chr2:9040863-9043525 FORWARD LENGTH=1874 | 201606
CATGCCTTCACTCCAGTTCACCGCCGTTGTCTTCTCTCTCACCGACGGCTTAAGTTTTAT
CTGTCGGAGTAGTTTCAATGCGGAGTGGGAAGAAGAGAGCTCGCTCAGAACCTGGATCCA
CAAAGCAACCCCGAAGCAAATACTCCGACAACCCACCGGATTTTGCCTCGTTAGCGTCTC
TTTACCCATCTTTCAAGCCCTTTGTTTTCTTCTCCGGTAGTCGAGCTCGCATCGACTGGA
CCGATTACAACGCAACCCGAGAGCTCACTCGTGTCCTCCTTCTACATGACCATGGCGTCA
ACTGGTGGATTCCTGATGGACAGCTTTGCCCAACTGTTCCTAATAGATCGAATTACATTC
ATTGGATCAATGATCTTTTGTCCTCTGGGATCATTCAAAGTTTGGGTGGTGATGGAAGTA
AAGTAAAGGGCTTTGACATTGGTACTGGGGCTAATTGCATTTATCCTCTCCTTGGTGCAT
CTCTTTTTGGTTGGAGTTTTGTTGGCTCAGATTTTACTGTTGTAGCTCTAGAATGGGCAG
AGAAGAATGTTCAAAGTAATCCCCATTTTTCAGACCTTATCGAGATCAGAGACTCTAAAG
TTCCTCCACAGTGTTCCTCTGTCCCTGAGGTTGAAAATACAGAGAGGGAGAAAACCATAC
AGGAGGAAGCTGAAATTTCCGCCACGGTTAAGTCTGATTATCATGACAACAAGAGTTTTA
TTGAACCAGCTGTACTACTCGGTGTTGTCAAGGAAAACGAAACATTCGACTTCTGTATGT
CCAATCCTCCATTTTTTGAGACCTTTGAAGAAGCGGGGCTAAATCCTAAAACTTCATGCG
GTGGAACTCCTGAAGAGATGGTTTGCAATGGTGGGGAGCAAGCTTTTGTGTCACGTATTA
TCAAAGATAGCGCTGTACTGAGGCAAAGATTCAGGTGGTACACTTCAATGCTTGGAAAGA
AGGCTAACCTCAAACTCTTGATATCTAAGCTTTGGGAAGTGGGAGTGACCATTGTGAAGA
CCACTGAATTTGTCCAAGGTCAAACATCCCGTTGGGGCCTCGCTTGGTCGTTTATGCCAA
TAGCTAGGAAGATTATAGCACCTCCTGTAGTCAAAAAGAGCGTTCTTTCTTTTATGCTTG
AGTGCATTAAACGGCAGTACAGTGCCGTAGATGTGCTGCAATCAGTTGAAGAATTCTTCA
AGAGCTATTGTTGCATCTAATGACCAGTGCAACACAATCTCAAAGAATGACATTGCAGAT
GTAGATAGTGTAAGAAGCCATGGATATGAAAAACAGTCACTGGATGGCTCCAGTTTGCAA
GTCCCTGAATATAACCTATCTTTCCGCATCTTGGTGTTCCAACAGATGCCAGGAACGTTG
CTTATAAAAGGATCATTGCAGCAGAAAGATAGTCCCCTCTCAGGATTGTTCTCCAGGGTC
TTCGGTTCGTTGGAAGAAAGTTTGAAGTCCAAATTTTGCCGGTAACGAGTCCCAGGGTAC
TGTTCTGACTTGAAGACTGGCATCTGTCAAAAACTAAATGAAAATGATGAATCTTCAAAT
CTTAGACACATGACATGTTCTTACACACAAAAACAAGCCGTCTTTTGAATTGATTCCTAC
ATAAACTGAGACAATTACTCTCAACAGAAGCAAGCAAACTTTTTTCAGCTAATCTTGTTG
TGGATGAAAAGTGTTGCATAGCAGACCACTCGTGTTTCTCAACTGCATATATAACTAGAA
TCAAGACTTGAAAAGACTTACCTTACGGGGAAAGATACACAGAGCCAAGTTGGATTACCC
AAAAGTAGTAAAGGAGAGAGAGAGAGAGAGGGTTCTTCACTTCACGTGACTAAGCAAGTT
ACTTTTGCCTTTCT
>AT3G11600.1 | E3 ubiquitin-protein ligase | Chr3:3667205-3668303 FORWARD LENGTH=1099 | 201606
CTCTCTCTCCCTCTAACCAACTTTATGTTTGTTTTATAAAATGGCATAAGCATAACCAAC
AAGAAGACGACTTTCTCAATAAAACCAAAACCTCTTTCTCAATCCCACATAGAGAGAAAG
AGAGAGAGAGAGATGAGTCGGAGGAACAAGAACGGCCCTAAGCTCGAGCTGAGGCTGAAT
CTTTCGCCGCCTCCTTCTCAAGCCAGCCAGATGAGTCTTGTTCGATCACCAAACCGATCC
AACACGACTTCACCAAGCTCATGCGTTTCATCTGAAACTAACCAGGAGGAGAACGAGACA
ATAACCTCAATGGTTCTTGTGGGTTGCCCTCGTTGCCTTATGTACGTTATGCTTTCTGAT
GATGACCCTAAATGTCCTAAATGCAAAAGCACCGTTCTTCTTGATTTCCTCCAAGAAAAC
GCTTTTGCCGCTACAACCGCTACCGCTGCCAATACCAGACGCAAGAAGAAGACCTGGTGG
AACTGAATTTATTAATGATCCAACCGCGTTTTTTTTGTTGTTGTATGTAATCGAGGGATC
TCAAAAGTCAAACCGAAATCTAAACTAATCCAACCGTATTTTTCTGGTTTCTCCTTTTAT
TTATCTCTTTAGTTGTTTTGTCTTTAGAGTAGTGCTAATCACGCTCCACTTTTAGACCAG
ACTCGAAGTGTAGCGCGACTAGCACTAACTTTGCTTAAAATGGAAGAATGATTATTTTTG
TTATAACTGGTGATGCTTAGTATGACGAAACATGTGTTGTTGTTTTTTTTACATATTTAC
TTTTTGTTTTTACTATGAAGTTATTACAGTTCAGCCTTTCCGGTGAATTTTCCGGTAACC
ATCTTACCCCAAACAAGTTTCTTTCACTAGAAAATCTTAATCAGTGACTCCTCATGCAAG
TGGAGATGTTTCTCATCCTCGGTTTCTCGAACATATCTAAGAGTTTTTCGGATTATGTAA
GACTCGTAAGAGAATTGTAGAAGAGTAATAAAAATTGGCACTTTTTTTTTTCTCAACCTT
TGTTCCTTGGAGATGTGATAGAGCAACTTCCTCTGTTTCTTGATTACTTTGTTTTCATTT
CCTAAGCAATCACAAAGGC
>AT1G08900.5 | Major facilitator superfamily protein | Chr1:2852460-2855940 FORWARD LENGTH=1849 | 201606
AAGAATCAAAGAAAGAAGATGGAATCTGAAAGACTCGAATCACATCTTCTGAATAAGCAA
GAAGAAGAAGCTTCTTCCTTCACTTCTGGTCTTCTTCTCAGCACATCCGTCGTTGTCGCT
GGATCCTTCTGTTATGGCTGCGCCGTGAGATCTCTTCCTTTCTCTCTCAATTTGCTATCC
ACTGATTTTGGATATTACAGTTTTAGAATCCTAATTTCTTCGTGCATAATTTTCATAACT
ATAACATACTTTGTAGATGTCATATTCGTCGCCTGCTCAGTCCAAAATCATGGAAGAACT
GGGACTTTCCGTTGCAGATTATTCGTTTTTCACTTCGGTAATGACATTAGGAGGAATGAT
TACCGCCGTGTTCAGCGGTAAAATCTCTGCTCTCGTTGGTCGTCGACAGACAATGTGGAT
CTCAGATGTTTGCTGTATTTTTGGTTGGCTCGCTGTAGCGTTTGCACATGATATTATAAT
GCTTAATACTGGACGACTCTTCTTGGGGTTTGGGGTTGGTCTCATTAGTTATGTGGTTCC
TGTGTATATAGCAGAAATTACACCCAAAACATTTCGTGGAGGATTTTCTTATTCCAATCA
GCTTCTACAATGTCTTGGGATTTCACTCATGTTCTTCACCGGAAACTTTTTCCATTGGCG
AACATTAGCTCTTTTAAGTGCAATCCCAAGTGCTTTCCAAGTGATATGTTTATTTTTTAT
TCCTGAATCTCCTAGATGGCTGGCGATGTATGGTCAAGATCAAGAGCTTGAAGTTTCGTT
GAAAAAACTAAGGGGAGAAAATAGTGATATTCTAAAGGAAGCTGCTGAAATCAGAGAAAC
AGTGGAAATATCCAGAAAAGAGTCTCAAAGTGGAATAAGAGACTTGTTCCATATCGGAAA
CGCACATTCGTTAATCATTGGATTGGGTTTAATGCTCTTGCAACAATTTTGTGGGAGTGC
GGCGATAAGTGCTTATGCTGCTCGAATTTTCGACAAAGCCGGTTTTCCAAGCGACATAGG
AACAACCATCCTCGCAGTGATTCTGATACCGCAATCTATAGTTGTCATGTTAACCGTTGA
CCGATGGGGACGCCGACCACTTCTTATGATTTCTTCTATCGGAATGTGCATATGCTCATT
TTTTATTGGCCTTTCATACTACCTTCAGAAGAATGGTGAATTTCAGAAGTTATGTTCCGT
TATGTTAATCGTCGGTTTAGTGGGTTATGTCTCATCCTTTGGCATTGGCCTAGGTGGATT
ACCATGGGTTATAATGTCTGAGATATTTCCGGTGAATGTGAAAATCACCGCCGGTAGCCT
TGTAACGATGTCAAATTGGTTTTTTAATTGGATTATCATCTATAGTTTTAATTTCATGAT
ACAGTGGAGCGCTTCCGGAACATATTTCATATTTTCTGGAGTTTCTCTGGTGACGATCGT
ATTCATATGGACATTGGTGCCTGAGACGAAAGGCCGAACACTCGAAGAGATTCAAACATC
ATTAGTCCGACTTTCGTAAAATCTAAGTATGGATTATACGTAATGTTAAGTCTCTTGAAT
AGTCTTTTTAACCGCTGTCAAAAAGAAAAGAAAAGAATAGTCTTTTTAACCGTATATTAA
TGTTTGGTTAAATAAGCGTTTTCTCTCACTTTGATTAAATAGTAATAATGGCTATGATTT
TACCTATAGGATTTAATATTTGAAAACTGTGATTTGTGAGCTCTAATCTTGATTAGAGTG
ACACATATTAAAGTGTAAACGTTAAAGTAAGGGAGATGAGCCGTCGCAGGCAGGCTAATG
TAGAGAGATTAACGTTCTGTTATGATTAATTAAAATTATGAATTGTCCA
>AT1G07885.2 | hypothetical protein | Chr1:2435858-2436861 REVERSE LENGTH=366 | 201606
CGAATGTCCTCTGTTTCATGGGGAACAAATTTTCATGCCCACCTACTTTTGCTTGGCTTG
TCGAAAGATTCGAGAACCGGTGTTGTTTGATAGGAATCTACTCGACGGAAGTCGTGTTTT
CTCTCTACTCATGTTATTAACGCAAGCCAGAAAAGAAGATAAGCCAGTTACTGCAGCAAA
ACAAGTGAGCCGTATATAATATAGTTCAATGACAAGTCTGAGTTAGTTAGTAGTAACAGA
CGTCTGCTGTGCTGGTCCTTCCCAAGTAAGTCAAGTTTTAACCTTGTAATAATAATTCTC
ATTCAAATTTCGAAGTTCAACGGATCAAATAAAAAAGTTTGTCTTCATTTGGCCCACCAA
AAGCAA
>AT1G76500.1 | Putative AT-hook DNA-binding family protein | Chr1:28704963-28706691 FORWARD LENGTH=1729 | 201606
GCTATATGCCAAAAAGGGAAACGCATATATCCAGAGAAGAAAAACTCGAAACCCTTGTCT
TTTCATGGATTTCAAGTATATTATTAATATGCAATTATTCGTATATTAATATATGCCCCT
ATGCGTATTTTATTTTTTAATGCGAAAGGAATGATATTCAGCTAAATTTTCGGTGTGTCT
ATTGCTTTTTTTTTCCCTTTCCTCGTTCAAAAAAAGTACTTGCAGAGTCACTCACTCTCA
GTCTCAGCACATGAATTAATTTGAAGCTTCCCTAGAATTCTTTCACATCAATTAATACGA
CACCGTCTCGGGTGAAGAATCTCTCCTCTCTTGCCCTAAAGCGAGTTAGGGTTTAACACA
CAAAGCATACCCTTTAGATTTGTGTCTCTTAGCTCTGTTTTTGTCGGCTTGTGTAACCGA
TCAACTCAAGCTATTGGCTCCTCACCTCCTGAAATTTGACTTCTCCAATGGATCTCAAAG
TTTCTCTTATATGAATTCTATCTTCACCCTCACAATATCTTTATATATATGAGCCACAAG
AACAAGAAGAGTCAGTAGATGCGGCTGCCATGGACGGTGGTTACGATCAATCCGGAGGAG
CTTCTAGATACTTTCACAACCTCTTCAGGCCTGAGCTTCATCACCAGCTTCAACCTCAGC
CTCAACTTCACCCTTTGCCTCAGCCTCAGCCTCAACCTCAGCCTCAGCAGCAGAATTCAG
ATGATGAATCTGACTCCAACAAGGATCCGGGTTCCGACCCAGTTACCTCTGGTTCAACCG
GGAAACGTCCACGTGGACGTCCTCCGGGATCCAAGAACAAGCCGAAGCCACCGGTGATAG
TGACTAGAGATAGCCCCAACGTGCTTAGATCTCATGTTCTTGAAGTCTCATCTGGAGCCG
ACATAGTCGAGAGCGTTACCACTTACGCTCGCAGGAGAGGAAGAGGAGTCTCCATTCTCA
GTGGTAACGGCACGGTGGCTAACGTCAGTCTCCGGCAGCCGGCAACGACAGCGGCTCATG
GGGCAAATGGTGGAACCGGAGGTGTTGTGGCTCTACATGGAAGGTTTGAGATACTTTCCC
TCACAGGTACGGTGTTGCCGCCCCCTGCGCCGCCAGGATCCGGTGGTCTTTCTATCTTTC
TTTCCGGCGTTCAAGGTCAGGTGATTGGAGGAAACGTGGTGGCTCCGCTTGTGGCTTCGG
GTCCAGTGATACTAATGGCTGCATCGTTCTCTAATGCAACTTTCGAAAGGCTTCCCCTTG
AAGATGAAGGAGGAGAAGGTGGAGAGGGAGGAGAAGTTGGAGAGGGAGGAGGAGGAGAAG
GTGGTCCACCGCCGGCCACGTCATCATCACCACCATCTGGAGCCGGTCAAGGACAGTTAA
GAGGTAACATGAGTGGTTATGATCAGTTTGCCGGTGATCCTCATTTGCTTGGTTGGGGAG
CCGCAGCCGCAGCCGCACCACCAAGACCAGCCTTTTAGAATTGAAAATTATGTCCGTAAC
ATAGCTGTAACCAAATTTCATTTCTCAAAATTAAAAGAAAAAAAAAATCATCTTCATTGT
TTGGGGATCGTTTGGTTTTTAATTTAGTTGATCATATATGAATATTTGAATTCGTCTTGA
GATGATATACTTCTCCATCTGCATTTTCTCTTCTTTTTTAATCACTAGGGTTTCGTGCTG
TCCCTATATATTATTTGTTATATGCTTGAGTTCACAATAAAAGTGCTAT
>AT3G61680.3 | alpha/beta-Hydrolases superfamily protein | Chr3:22823981-22827083 FORWARD LENGTH=2418 | 201606
TTTTTTTCTTCGATTTAATTTGTTTATTTCCTGCTATAATAAACGAAAACTATAATTCCA
TGTAATGTTCGTTGTTGTTCATAGTGATTTATCATAACGAGCAACAACATAAAAATCAAG
AGAATAAGAAATTAGAGTTATGCTGCTTATTTGAATTAGACAAAACCTACTTTTACTTGT
TAAGGAAATGAAAAGATGTTAATAAAGATGAGCACATCGTACGTGGCGCACGTGGAAGCA
CTTCTGTACGACGGACCCAGTCCAACTCGAACCCCACACACATAGCAAAGTTGGAGTTTT
GTTCATAAAGAATGGCGTTTAATACGGCTATGGCGTCTACATCTCCAGCGGCGGCAAATG
ACGTTTTAAGAGAACATATTGGCCTCCGTAGATCGTTGTCCGGTCAAGATCTCGTCTTAA
AAGGCGGTGGTATACGGAGATCGAGTTCCGACAATCACTTGTGTTGTCGCTCCGGTAATA
ATAATAATCGCATTCTTGCTGTGTCTGTTCGTCCGGGGATGAAAACGAGTCGATCTGTGG
GAGTGTTCTCGTTTCAGATATCGAGTTCTATAATCCCAAGTCCGATAAAAACGTTGCTAT
TTGAAACGGACACGTCTCAAGACGAGCAAGAGAGCGATGAGATTGAGATTGAGACAGAGC
CAAATCTAGATGGAGCCAAGAAGGCAAATTGGGTCGAGAGGCTGCTTGAGATAAGGAGAC
AGTGGAAGAGAGAGCAAAAAACAGAGAGTGGAAACAGTGACGTTGCAGAGGAAAGTGTTG
ACGTTACGTGTGGTTGTGAAGAAGAAGAAGGTTGCATTGCGAATTACGGATCTGTAAATG
GTGATTGGGGACGAGAATCGTTCTCTAGATTGCTTGTGAAGGTTTCTTGGTCTGAGGCTA
AAAAGCTTTCTCAGTTAGCTTATTTGTGTAACTTGGCTTACACGATACCTGAGATCAAGG
GTGAGGATTTGAGAAGAAACTATGGGTTAAAGTTTGTGACATCTTCATTGGAAAAGAAAG
CTAAAGCAGCGATACTTAGAGAGAAACTAGAGCAAGATCCAACACATGTCCCTGTTATTA
CATCCCCGGATTTAGAATCCGAGAAGCAGTCTCAACGATCAGCTTCATCTTCTGCTTCTG
CTTACAAGATTGCTGCTTCAGCTGCGTCTTACATTCACTCTTGCAAAGAGTATGATCTTT
CAGAACCAATTTATAAATCAGCTGCTGCTGCTCAGGCTGCAGCGTCTACCATGACCGCGG
TGGTTGCTGCGGGTGAGGAGGAGAAGCTAGAAGCGGCAAGGGAGTTACAGTCGCTACAAT
CATCTCCTTGTGAGTGGTTTGTTTGTGATGATCCAAACACATACACTAGGTGCTTTGTGA
TTCAGGGATCTGATTCTTTAGCTTCTTGGAAAGCAAACCTTTTCTTCGAGCCAACTAAGT
TTGAGGACACAGATGTATTAGTCCACAGAGGAATCTACGAGGCAGCAAAAGGAATATACG
AACAGTTCTTACCAGAAATAACAGAGCATTTGTCTAGACATGGAGATAGAGCTAAGTTTC
AGTTCACGGGTCATTCTCTTGGAGGCAGTCTCTCATTAATAGTGAATTTGATGCTTATCT
CTAGAGGACTCGTTAGCTCTGAAGCTATGAAATCCGTTGTCACGTTCGGTTCACCGTTTG
TGTTTTGTGGTGGTGAGAAGATTCTAGCGGAGCTTGGTCTTGACGAGAGTCATGTTCACT
GTGTGATGATGCATAGAGATATCGTCCCACGAGCCTTTTCGTGTAATTATCCTGACCATG
TTGCTCTCGTTCTCAAGCGTTTGAATGGCTCCTTCCGTACACATCCTTGTCTCAACAAAA
ATAAACTGTTGTATTCACCGATGGGGAAAGTATATATTCTACAGCCGAGTGAGAGCGTCT
CGCCGACGCACCCATGGCTTCCACCGGGAAACGCTCTGTACATTTTAGAAAATAGCAACG
AAGGTTACTCTCCTACGGCGTTACGAGCATTTTTAAACCGCCCTCACCCGCTCGAAACGC
TGAGTCAACGCGCAGCTTATGGCTCGGAAGGTTCAGTCTTGAGGGACCACGACTCCAAGA
ACTACGTTAAGGCCGTGAACGGAGTTCTCAGGCAGCACACGAAGCTCATAGTTAGGAAAG
CCAGGATACAAAGGAGGAGTGTTTGGCCCGTGCTGACATCAGCAGGACGTGGATTAAACG
AGAGCCTGACGACGGCCGAGGAGATCATGACACGTGTCTAATGAAGGAAAATGTACGGTT
GTATATAAGTGGAATCACTTCTGATTATGCGTTTATTTACATTTCTTGTGGGTGAGCCGA
AACAAGCGAATAAAATATTGTAAAGAATAAATTATTCTAAACTTCTAAAATATTGTAAGC
AAATTATGGTTGGTGGAG
>AT2G22300.3 | signal responsive 1 | Chr2:9471219-9476472 FORWARD LENGTH=3929 | 201606
TATAATCGTCAACACGTGATAAAATAATAACCCAATGGATAATTTAATACTATTACAGAA
CCAAAACAATCAATAAGCAAAAAAAAAAGGCAAAGTCCCGGAACTTGCGTCAGAAGAATT
TTGACTAGAAAGAAAAAAAATCAATTTCGACGGCCATTTTTTTCTCTCATCGTACGGATT
CCTATCTCTCACTACTCAGATGCTTCCTTCTTCACTTTAATCACCCTTTTCGATTTTCGT
TTTCCAGCTTTTTGATTCCTCTGTTTCACCAAGTAGACGAAGTAGAAGAAGAAGAAGAAG
AAGAAAGTTTTCACCTTTACTCTAAAAGTTTCACTTTTTATGTCTGCTTTGAAGCTCTGA
GATCGGAGAAAGCAATATCTATGGCGGAAGCAAGACGATTCAGCCCAGTTCATGAATTAG
GTGAAGTGAAAGTTTTCTTCTTTCTGTAGTATTTGAGATATTTTTGTTTGCGTGGGTCAA
ATCAAATCTTTATCCGATCTATTTGGTGTGAGTATTGGTATATAGTCATCAAAGTTTCAA
TCTTTATCTATTGGAATCTATTCAAAAGGGCATTTTTATCCATTATTGGTGTGAGTGATG
ATTTGTTCTTGTTGAAAGTATATTTTATCTGAATATTCATCACTTACTTATTAGTTTACT
TATCCAAGTTGATAACGAATCTATTCTAAATCATGTTCATCATTTTTAGTGGGTTACTTT
TTACTTCTTTACTCTTTAAGTTTCTATGCATAATTTATGATTGTTATAGGCAGCTAAGAA
TATCTTGGGAAATTTAGTATCGTGTGTTGGTTATACTTTAATTAGCTGCTTCTTGTGAGG
AAGTTGACTTTTTAGCTACTACATCAGAAGATGTTGGACAAATACTCTCAGAAGCACGAC
ATCGATGGCTTCGTCCTCCTGAAATCTGTGAAATTTTACAGAATTACCAAAGATTTCAAA
TTTCTACTGAGCCACCTACTACACCATCAAGTGGGTCTGTTTTTATGTTTGATCGAAAGG
TGCTCAGATACTTCAGGAAAGACGGTCACAATTGGAGGAAGAAAAAAGATGGAAAGACTG
TGAAGGAAGCTCATGAGAGGTTGAAGGCGGGAAGCGTTGATGTTCTACATTGTTACTATG
CGCATGGACAGGACAATGAAAACTTTCAAAGACGCAGTTACTGGTTGCTTCAGGAAGAAC
TTTCCCACATAGTTTTTGTTCACTACCTCGAAGTTAAGGGTAGTAGAGTTTCTACTTCTT
TTAACCGGATGCAAAGGACTGAAGACGCGGCTCGGTCTCCTCAAGAAACTGGGGACGCCT
TGACCAGTGAACATGATGGTTATGCTTCTTGCAGCTTCAATCAAAATGATCATAGCAATC
ATTCACAAACTACTGACTCAGCAAGTGTCAATGGTTTTCACTCTCCAGAACTTGAAGATG
CTGAATCAGCATACAATCAGCATGGAAGTTCCACAGCTTACTCTCATCAAGAACTTCAGC
AGCCTGCAACAGGAGGAAACCTTACTGGTTTTGATCCTTACTATCAAATCTCTTTGACGC
CCAGGGATAGTTATCAAAAAGAGCTTCGCACAATCCCCGTAACTGATTCTTCAATTATGG
TAGACAAAAGCAAAACTATCAACAGTCCTGGAGTAACAAATGGGTTAAAAAACAGAAAAT
CCATTGATTCCCAAACCTGGGAAGAGATTCTGGGAAATTGTGGTTCTGGAGTTGAAGCCT
TACCTTTGCAGCCTAACAGTGAGCATGAAGTGCTGGACCAAATACTCGAAAGCTCTTTTA
CAATGCAAGATTTTGCTAGTCTACAAGAGTCCATGGTCAAAAGCCAGAATCAGGAGTTAA
ATTCAGGACTTACATCTGATCGTACCGTGTGGTTCCAAGGACAAGATATGGAGCTAAATG
CTATAAGCAATCTAGCTTCGAATGAAAAAGCTCCATATCTATCTACGATGAAACAACATC
TGTTACACGGTGCATTGGGCGAAGAAGGTCTGAAAAAGATGGACAGTTTCAATCGCTGGA
TGAGCAAAGAACTTGGAGATGTTGGTGTTATAGCTGATGCAAACGAGTCCTTTACTCAAT
CAAGTTCAAGAACCTACTGGGAAGAAGTTGAGAGTGAGGATGGGTCCAATGGTCACAACT
CTAGGAGGGACATGGATGGATATGTTATGAGTCCTTCCCTCTCAAAGGAACAGCTCTTTA
GCATCAATGACTTCTCTCCAAGCTGGGCTTATGTGGGTTGTGAAGTGGTGGTTTTTGTCA
CTGGAAAATTCTTAAAGACTCGGGAGGAGACTGAAATTGGCGAGTGGTCTTGCATGTTTG
GGCAAACAGAAGTTCCAGCAGATGTTATATCTAATGGTATTCTCCAATGTGTTGCTCCTA
TGCATGAGGCTGGAAGAGTTCCCTTTTATGTAACATGTTCCAACAGATTGGCATGCAGTG
AAGTGCGTGAATTCGAGTATAAGGTTGCCGAGTCTCAAGTTTTTGATAGAGAAGCAGATG
ATGAGTCTACTATTGACATTCTTGAGGCAAGATTTGTTAAACTGTTGTGCTCGAAATCTG
AAAATACAAGCCCTGTTTCTGGGAATGACAGTGATTTGTCACAATTGAGCGAGAAGATTA
GTTTACTACTTTTCGAGAACGATGACCAGTTGGATCAGATGCTCATGAATGAAATCTCCC
AAGAAAATATGAAAAACAACCTTTTGCAGGAATTTCTGAAAGAAAGCTTACACTCATGGC
TTTTACAAAAGATAGCAGAAGGTGGAAAAGGTCCAAGTGTTTTGGATGAAGGTGGCCAAG
GTGTATTACATTTTGCAGCTTCTCTTGGTTACAACTGGGCCTTAGAACCAACAATAATCG
CTGGTGTAAGCGTTGATTTTCGCGATGTAAATGGTTGGACCGCACTTCATTGGGCAGCTT
TCTTTGGCAGGGAGAGGATAATTGGTTCACTCATAGCTCTTGGTGCTGCTCCTGGAACTT
TAACTGACCCAAATCCAGATTTCCCATCAGGAAGCACACCTTCTGATCTAGCCTATGCTA
ATGGTCACAAAGGAATTGCTGGTTATCTCTCAGAATATGCCTTAAGAGCTCATGTTTCTT
TGCTCAGTCTAAATGATAAAAATGCCGAAACTGTTGAGATGGCTCCTAGCCCATCCAGCT
CATCATTGACAGACTCGTTGACAGCTGTACGTAACGCTACTCAGGCAGCAGCTCGGATTC
ATCAGGTTTTCAGGGCTCAGTCTTTCCAGAAGAAGCAACTAAAAGAATTTGGAGATAAAA
AGCTTGGAATGTCGGAGGAGCGTGCTCTTTCGATGCTTGCTCCTAAAACACACAAATCAG
GAAGGGCACATAGTGATGATTCCGTGCAAGCCGCTGCTATTCGGATTCAGAACAAGTTCC
GAGGTTACAAGGGAAGAAAAGACTATTTGATTACCAGACAAAGAATCATCAAAATACAGG
CTCATGTGAGAGGTTATCAGTTTAGGAAAAACTACAGAAAGATAATTTGGTCAGTGGGGG
TATTAGAGAAGGTGATATTACGTTGGAGACGGAAAGGAGCTGGTTTGCGCGGGTTTAAGT
CAGAAGCACTTGTTGAGAAGATGCAAGACGGAACAGAGAAAGAAGAAGATGATGATTTTT
TCAAACAAGGAAGAAAGCAAACAGAGGATAGGCTACAAAAAGCTCTTGCAAGAGTGAAAT
CCATGGTTCAATATCCTGAAGCTAGAGATCAATACCGTAGATTGCTAAATGTTGTCAACG
ACATCCAAGAAAGCAAGGTTGAAAAAGCTCTTGAAAATTCAGAAGCAACTTGTTTTGATG
ATGATGATGATCTGATAGATATTGAAGCATTGTTGGAAGATGATGACACATTGATGTTGC
CTATGTCCTCATCTTTGTGGACCAGTTAA
>AT4G13520.1 | small acidic protein 1 | Chr4:7864271-7864924 FORWARD LENGTH=654 | 201606
TAAAAATCACTACGAAAAATGAACGATTAAAATTAACATGGGCCACATCAATTGGGCCTA
AGAAGATAAAGATGGGCCACAACATTTAGGCCTAAAAGAAAATGACCTCAACATCAAAAC
TTCGACAGTCAGTCACTGTAACATTTTAGATCTTTCCCGAAGAAGAAAACGAAGAAGAGA
CGAAGAGAGAAATGAGGCCGATGCAGCTGGATATGTTATCGGAGATGGATGATGCAGGTT
CTTCGATGGCCATGGACGTTGATGACCTCGAAGCCATGGAGATACTCAACGAAGGAGGAC
TTGTCTCAGATAACAAGCTCGCCGACGCCGATTTCTTCAACAAATTCGATGATGATTTCG
ATGACACCGATATCAACTAAATCCGGTTAAGTTTCCTCTTTAAGATTTCAGTTTTTTTTC
CTAAACTTGATGTAATTTGTGGAGAAACCTATGTAGTAAGTGTGTAATAAGTTCTGGGAT
TTTTATGTTTGTGGTATGTAACAATGTTTTTCTTCATTTGGATTACTAAAACATTTGATT
TGTGTGTTATTGTGCTTTGTCTGATTGTTTTTTTTGGCTCAAATTTAGAATGTTTTTTTT
TTCCTTGGTTCTGGAGATGATGATGTTTTTTGGAGATTGAAACCTAATTTTCTT
>AT2G43680.5 | IQ-domain 14 | Chr2:18108351-18111831 FORWARD LENGTH=2939 | 201606
GGAAGCAGAGGATAGACAGAGAGAAAAGGGAAAATTACCAGACAAGAGTTCTTCTTTCTT
CTCTCTGCCTGCTTCTTTTTCCTCTCTTTTCTCTCTCTCTCTCTTTCTTTGTGAAAATCT
AGAAGAAGAGAAAGCTACAAAAATCTCAACATCGAGTCTTGTTGGGATGTGAAACACATG
ATTTTCGAGGAGTAGAGAGAGACAGAGAGAAATTAAGGGAAAGAGCTCACTTGTGTGACT
TGTTCTGTGAGAAAATTCTCTAAGCAAAATTCTCAATTTTTTCAGCTTCTTTCTAATTTA
TGCATATTAAAATTCAGAGCTTTTACACTTGAAAGTTGTCATCTTTGTCTCAGTCTCTCT
CTCTCTCTCTCGTTTGCATAGAAGAAACAATTTTTGTGTTGATTTAGTCAGTTCACCTAA
TCTGAAGAGAAGTTAAAAAGTTTGGCTAAGATTTGTCAAAAAGTTAAAACTTCCTTTTCA
TGGAAGCTCAACAACTTAATCTCTTTGGCAGTTTCCTTATCTTAGTTTCTTTGGATCTGC
CTTTGATTTTCTTTCATTTGTCTTTTAACTGCAGTTTCCAATTTGGTTCATGCAGGTAAG
AGTTTTGGCTACAGAGCAACCATGCTAACTTGCGCCTTCTCCCAAAATCTTATCCACTAA
TCTCGGTAAGGAAAGTGATGTTGGCAAAATGGTGAAGAAAGGAAGTTGGTTTTCTGCTAT
CAAAAGGGTTTTTACTCCACATTCCAAAGAGAAGCTAGCCAATGAACCAGAGAGAAAGAG
TGGCAAAGAAAAGAAGAAGAAAGGTTTTGGGAAGCTAAGGCATGGCGAGACCAATTCATT
TCTTCCCATCTTCAGAGAGCCTAGTAGTATCGAAAAGATCTTGGGCGAGGCTGAGAGAGA
TCACAATCTTGTCTTCAGGCCTCCTACTCCTGATCGACCAAATCCATATTCAGCCTCTCC
TCCTCCGAGGCCTGCTTCTCCTCGGGTTGCTTCCCCAAGACCAACTTCTCCAAGAGTTGC
CTCACCACGAGTCCCTTCTCCAAGAGCTGAAGTTCCAAGAACCCTTTCACCAAAGCCTCC
TTCTCCAAGAGCTGAAGTTCCAAGATCCCTTTCACCAAAGCCTCCTTCTCCAAGAGCTGA
CCTTCCAAGATCACTTTCGCCAAAGCCCTTTGATCGATCGAAGCCATCATCAGCCTCTGC
TAATGCCCCTCCTACTCTTAGGCCTGCTTCTACTCGAGTTCCTTCTCAGAGAATTACACC
TCACAGTGTTCCTTCTCCAAGACCAAGTTCACCAAGAGGTGCCTCCCCACAAGCCATCTC
TTCAAAGCCGCCTTCTCCAAGAGCAGAGCCACCAACATTGGACACTCCAAGACCTCCCTC
TCCAAGAGCTGCTTCTCTAAGAGCAGACCCACCAAGATTGGATGCTGCACGACCCACCAC
GCCTAGGCCTCCTTCTCCACTAGCAGACGCACCAAGATTGGATGCTCCACGACCCACTAC
GCCTAAGCCGCCTTCTCCAAGATCAGACCCGCCAAGATTGGATGCTCCAAGACCCACTAC
GCCTAAGCCCCCTTCTCCAAGATCGGTTTCTCCTAGGGCTGTGCAGCGGCGGGAGATTGT
TTATAGACCAGAGCCAACGCTTCCGGTCCAACATGCTTCTGCAACAAAGATTCAAGGAGC
TTTCAGAGGTTACATGGCAAGGAAGAGTTTCAGAGCTCTCAAAGGTCTAGTCAGACTTCA
AGGTGTGGTGAGAGGATACAGCGTGAAGCGGCAGACGATAAATGCAATGAAGTACATGCA
GCAAGTGGTCCGTGTTCAATCCCAAATCCAGTCACGTCGCATCAAAATGTTGGAAAACCA
AGCCCAGGTAGAGAAAGATGAAGCCAAATGGGCTGCGTCTGAAGCTGGTAATGATAATTG
GGATGACAGTGTGCTGACAAAAGAGGAAAGGGATTCAAGATCACAAAGAAAGACTGACGC
AATCATCAAGAGAGAAAGATCCATGGCCTATGCATATTCTCGCAAGTTGTGGAAGAACAG
TCCTAAGTCTACTCAGGACAATCGTTCTTTCCCTCAATGGTGGAACTGGGTGGACCGGCA
GAATCCTCTTGCTAGTCCTGCACCGAGCTATAGCCAACCACAAAGAGATTTCAGGCTAAC
ACCATCAAGACTGTGCCCAAGTCCTCTGTCTCAGTCAAGCAAACAACACCATATCAGGCT
TGACAACCACTTTGACACTTCAACACCCAGATCGTCAAGATCCACTTTTCACACTCCCTC
CAGACCCATCCACACAGGGACATCAAGATACTCAAGAGGAAGACTAAGAGGTCAAGATTC
TCCTTTCAAGGATGATGATAGCCTCACAAGCTGCCCTCCATTCCCTAGCTACATGGCTCC
AACAGTCTCTGCCAAAGCAAAAGTTAGACCAAACAGCAATCCAAAGGAGAGAGTGATGGG
TACACCAGTCAGCGAGAAGAGGAGAATGTCGTATCCCCCCACGCAAGATACGTTTAGATG
GAACAAAGGGTCATTGGTCATGAGCAACAGCAGCAGCCACAGAGGTCCTGGTTCACCTGG
AGGTGTGGTTCTTGAGAAGCACAAGACACTTAAATCAGTAGGAAATTTGAGCATTGGTTC
CACTGCCTCCATGGCAACAACAGTTGGGAGAAAGGAATTTAACAGATTTGTGTGATTTCT
TTTGATTTGAACATTTTTCTTTGGGTTGTGTTGATTTTGAGTGTTGTAACATAATAAAAG
GTAAAACAGAAAAACAAAAAAAACCGGAGGATTTGGTTTGAAGTAGAACTCTTAGAAATG
ATATGAGCATTAGACTTGGTAATACTAATGAAAAAAGTTGACACTTGAAGCAAATTCACA
AGGGTAAAATGTATCTTACGGTTTTTAATGAAAGCTAAAGAGACTGTAGGGCTTCAACA
>AT5G02440.1 | 60S ribosomal protein L36 | Chr5:531028-532938 FORWARD LENGTH=782 | 201606
AACCAAATCTCTCTCTCCCTTTGAGTCTCAAAGCTTCAATGGCTCACCAGGAGGAAGGAT
GGCCATTGGGTCTGAGACCAGTAAATGCAAGAATCGGAGGACTCACAAGAGGAACTCATC
ATCATCATCATCATGAACAAGTCTCTGCTGGTTCAATCTCCTTCAGCTCTCTTCTCTCTC
CTTCTCCCTCATCTCAATCTTCCTCCGATCTTGATTCTCAGTCGATGGGATCATTTTTCC
GCGATAGGAGCTACACACTAGGAAACCTAATCGGGATATCAAGCTTTCTAGAACTTTCAA
GAAGATCAAACCGAACAAGGAATGATCAAACAGGCGCTGCTAGAAACCATCAACACCATA
AGAATCTCAAAACTTACTACAAGCCATGGATTTTCTCTATATGTTCAAAACTAAGCACAA
ACGCCACTGTCATTTCCCATAACAGGATTATAAACGAAGAAAATGATGGCCGTAACAATG
TGCAGTCTCTTGGACACTTCCTCATTATGGAGAGACGAGCTGTGGGATCAACCATAAGGT
CCACACCGACACCGACACCGACTATGTGAATGTCCGATAATTTATAGCCAATTGTGTCTT
TAAACGATAATGGAATGTGTAATATGATTTCCTCATGGTCTGACGCAACAGATTCTGATT
GTATTTTTATTTTGTCAATTTGAGATTTGGAGTTTAAAATTTGTTTTTGGTTTCTTATGT
ATAGTTCAAAAACAGTTTTCTTTGCATGAGTTGCATCAATATATTTTTATTGGGCCTCGT
TG
>AT2G29320.1 | NAD(P)-binding Rossmann-fold superfamily protein | Chr2:12592129-12593803 FORWARD LENGTH=1287 | 201606
ACTTATCTGATCCATATTCATTGTATATATAGTTTGTGGCATTTCTGGTATATGGTCACT
AGAAAAATGGACAAAAGATTATGGAGTCTTCAAGGTATGACTGCTCTTGTGACCGGTGCA
GCCAGCGGAATCGGTTATGCCATAGTAGAAGAGTTAGCTGGTTTTGGAGCTAAAATCCAC
ATATGTGACATATCCAAAACTTTGCTCAATCAAAGTTTAAGCGAATGGGAAAATAAAGGG
TTTCAAGTGAGTGGTTCAGTATGTGATGTAACCTCTCATCCTGAGAGAGAAAAACTGATG
CAAACCGTCTCCTCGATTTTCGATGGCAAACTCAACATTCTTGTAAATAACGTGGGGGTA
CTTCGCGGAAAGCCAACAACAGAATATGTGGCAGACGATTTCACTTTTCATATATCAACT
AACTTGGAAGCTGCTTACCATTTTTGTCAACTTTCACATCCTCTCTTAAAGGCTTCAGGC
TATGGAAGCATTGTATTCCTTTCCTCTGTTGCTGGGGTTGTATCACTAATTGACTGTGGA
TCCATTTATGGTCTAACAAAAGGAGCTCTAAATCAATTAGCTAGAAACTTGGCATGTGAA
TGGGCAAAAGACGGCATAAGAGCCAATGCTGTTGCACCTAATGTTGTCAAGACTGCTCAG
TCTCAATCGTTTCTTGAAGACGTCAGTAAAAAGGAGGGATTGTTGAGTAGAACTCCACTT
GGCCGTGTTGGAGAGCCGAATGAAGTTTCATCACTAGTGGTCTTCTTGTGTCTACCTGCA
GCTTCTTATATCACAGGTCAAACCATTTGTGTTGATGGAGGTCTCACGGTTAACGGTTTC
TCCTATCAACCACATGCTTGAGAAATAGTCTTGTCGCTCTCAAAGTTCTATATCTAATAA
AAGTTCTCATTCTATGAGTTTATAAACGTAAACATCAATGAGTTTGCAATTCCATATTGG
AGATACTAATCTCGCACATATACAAGATTCGGTTACACCCGCTACGCCAACAACTCACAC
CAATGTGATCTCTCATTCTCTCTCATAAATGAAATGTTATACTATTTTTTGAGAATTGTA
GCATTGATAGGATAGATTACAGTCTATATGTCTCTGATTTTAAATGTTAATTGTAACACA
AGATGATTATATTGTACATATTTTTGTTGTTGTTGTTCCGTCTATTTTGCTGATTATACT
TGTTTATTGTTGTTCTTCCGTGTCTGTCGTGTTTTATCTGTTTGTCTTAAACTTTGTATT
TTATATCTTGTGATTTTTGATACTACA
>AT1G22840.1 | CYTOCHROME C-1 | Chr1:8079287-8080574 FORWARD LENGTH=730 | 201606
GTGAAACCCTAAGGAAACTTCGGCAAGCTCCAGAGAAACGAGAGTTCCGTAATCATTTTC
TCTTGTTGTTCCTGATCGCGTAGCTCAAGCGAAAAAAATGGCGTCGTTTGATGAAGCACC
ACCAGGAAACGCCAAGGCCGGTGAGAAGATCTTCAGGACCAAGTGTGCTCAGTGTCACAC
CGTCGAAGCAGGCGCCGGTCACAAACAAGGACCCAATCTAAACGGTCTATTTGGAAGACA
ATCTGGTACAACTGCTGGTTACTCTTACTCTGCTGCTAACAAGAACAAAGCTGTGGAATG
GGAAGAGAAGGCCTTGTACGATTACTTGCTCAACCCCAAGAAGTACATACCAGGTACCAA
GATGGTGTTCCCTGGGCTAAAGAAGCCGCAAGACCGTGCTGATCTCATCGCCTACTTGAA
GGAATCTACTGCGCCTAAGTGAATCTGATGGTGGATTGATTCTGAGTTGTTAAGTCTCTC
TCAGATGAGGCTTTTTTACTTTGCTATATTCTTTTGCCAAATAAAATCTCAAACTTTTTT
TGTTTATCATCAATTACGTTCTTGGTGGGAATTTGGCTGTAATGTGTGCTGAGGCTCACT
TTATCGAGTACATTTGATTTTCTGAGGCTCATTTTCCTTTTTTTTGTCTAGAAAGCATTT
TCTCACTTATTATTGGTGCTTAAATTTGAAGGACAAAAAAGATTCGAATTATATATCAAC
TATTAACAAT
>AT4G35030.7 | Protein kinase superfamily protein | Chr4:16675382-16678178 FORWARD LENGTH=2240 | 201606
ATCAATTAAACATCAGAAAATAATAACTGAGATCTTCATAAAGAAAGTGGAAGTTTTTTT
AAATATATGAAGAAGAAAAGTGCGTAGTGTGCACGGGACTTAGTTCATTTAATTCTCGAG
CCATTGCCGTACGGAGGAGGCTGCCTTCAAGGCTTAAGTCGAGGCGTGTTCGTTACGTTT
AACCCGCAATAGCCGGTGGCTACACACTCACAAATCCCCTTTGACTCACCGGATATCGAC
GGTTTCCCGCTATTTTTTCCCCTAACTAACTTTTTTTCCTTTTCTTGTAAAACTCTTAAA
AACAAAACTCGGTGTTGTCTCTTTGTTTGCTCACTCCTTTTCTTTCTCTCTCTCGCCGAC
ACTTTCATTCTCACTTGTGTTCGTACGTAATGTTCTTGATCCGTTACACAATGCTGATGG
TACATGGCGGCAGATTTTCGATTCTTATTATTTAAAGACCAAATTTAATAATAGATGTAT
GTACAACGAGTTTTGGTATCACTATCTTGTCCGGTAATGCTCATTGTTTATCTTTTAAAT
CTACGTCTTCTTCTGCATAATTGACACAAATCACTTGTTTCAATGGAGTTTTTGTTTGTT
TGATTTCCTCTGTTACTTATGCAGCAAAAGAAGAAATTGAGTTTAAAGGAGAAGTGTGAG
AAGGAAGTTTCAGGAAGATGGGTGAAGAAAAGAGGAGAATTTCAGGAAGATCAGTTTCAC
TTCCATCGATAGACATATTACTAGACGAGAAACCAGGTTGGCCATTTCTTAAAAGAGCAA
GTTTAGGGACACCACAACAAGTTCACAAATGGCACACACGAAAAGTCTCAGTGGTCAATT
GGGTCATGAGCTTACCTGAACGGTTTCCAAATCATCAACAGACTCTAAACTATGAGACAA
GCTTGATAAAGAAACAAATCAAGGACATATTGAGAGACAATAACAAATGGTTCAACTACA
ATGTTCTTAGGAAAGCAACATCAGATTTCTCTCAAGAGAATGTGATTGGGAAAGGAGGAT
GCAACGAAGTGTACCGAGGGATTCTTGAAGATGGAAAAGGCATTGCAGTGAAAATCTTGA
AGTCATCATCTAAAGAAGCAATGACAAATTTCGTTCATGAAATCAACATTATCTCTTCTT
TGAGTCACCAAAACATCTCACCGTTACTTGGTGTTTGTGTCCAAGACAATGAACTAATCT
CCGTTTACAATCTTTCAAACACAGGAAGTTTAGAAGAAACCCTTCACGGTAAGCAAAAGG
GAAAGTATGTATTATCATGGGAAGAGAGATTCAAGATAGCTATCGGGTTGGCGGAAGCAT
TAGACTATCTTCATAACCGATGTTCTAAGCCAGTGATTCATAGAGATGTCAAAACTTCTA
ACGTCCTTCTATCACTTGAGCTCCAACCTCAGCTGTCAGATTTTGGTCTGTCGATGTGGG
GACCGACAACATCTTCTCGATATTCGATACAAGGTGATGTGGTGGGAACATTTGGATATC
TTGCACCGGAGTACTTCATGTATGGAAAAGTCAGTGATAAAGTTGATGTTTACGCCTTTG
GAGTGGTTCTGCTTGAACTCATTTCTGGAAGAAATCCTATTTCACCTCAGAATCCTAGAG
GACAAGAGAGTTTGGTAATGTGGGCAAAGCCTTTGATTGATACCGGAAATTTAAAAGTAC
TGTTGGATCCAGACGTTACAGATATATTCGACGAGTCTCAGTTTCAAAGAATGGTACTTG
CTGCTTCACATTGCCTCACAAGATCAGCCACACATCGTCCCAATATAAGACAAATACTGA
GGCTACTAAGAGATGAAAACGAAGCCGGGAAATGGATTATGGAAGAAGAAGGAAATGAAG
ATTGCTTCGATGACGAGGTTTACCCGAATTCCAGCACAGAATTACACTTAAACCTTGCGA
TGCTTGAGGTGGAAGACGATGAAACTGCATCAATCAGCAGCATGGAGAGAAGTAACAACA
GCCTTTTTTCTTCTACTTGTTCATCTAGGGAGCTTCAAACATAAGGAATTATGCTTTTAG
CTAATAGAGAGGTTAGGTACTTAGGTTAGAGGTTTGTTTCTTAGTGTATGGAGTTTACTT
GATAACTTTATGTTAGACCTGAGCTCCCTGCTGTTATCTGGACCAGAAAATTCATTCCCA
AGACGAATCATTCTCAATATCAACTATGCCTATCTTTATTAGGCATTTCCTCAAAGTGCC
ATATCTTATGTTTTCGTTTT
>AT1G56430.1 | nicotianamine synthase 4 | Chr1:21136835-21138277 FORWARD LENGTH=1443 | 201606
TTAATTTATTGTGCTGGGTATTAAAAAGAAATCAAAAGTATATTTATTCTATGTTATGGA
GCCCACAAATCTGCCAATAAATAAACCATCTCACCAAAAACTTCATTTCACCTGAAAAAC
ATAACTCTTAAGAAAGAAAAAAAGTTCACTTTTCATTTTCTTTTCTCGTAAAACCTCATA
GTGTCGACATGGGTTATTGCCAAGACGACCAACTCGTAAACAAGATCTGCGATCTTTACG
AAAAGATCTCGAAGCTTGAGACCCTAAAGCCTTGTGAAGATGTCGACACTCTCTTCAAGC
AGCTCGTGTCCACATGCATACCACCAAACCCTAACATCGACGTCACCAAGATGTCTGAAA
ACATCCAAGAGATGAGATCAAACCTCATCAAAATCTGTGGTGAGGCTGAAGGTTACTTAG
AGCATCACTTCTCTTCAATCTTAACCTCTTTTGAAGATAACCCCCTTCATCATTTGAATC
TTTTTCCTTACTACAACAACTACCTCAAACTAAGCAAGCTCGAGTTTGATCTCCTCGAAC
AGAACCTAAACGGTTTTGTTCCAAGGACTGTAGCTTTCATTGGCTCTGGTCCTCTCCCTC
TTACTTCCGTCGTTCTTGCCTCTTCCCATCTCAAAGACTCGATCTTTCATAACTTTGACA
TCGACCCATCAGCGAATATGGTAGCAGCTCGTTTGGTTTCGTCTGATCCTGATCTTTCTC
AACGTATGTTTTTCCATACTGTTGATATAATGGATGTAACCGAGAGCTTGAAGGGCTTCG
ACGTTGTGTTCTTGGCTGCTCTTGTAGGGATGGATAAAAAGGAGAAGGTTAAGGTGGTCG
AGCATCTTGAGAAACACATGTCTCCTGGTGCTTTGCTCATGCTGAGAAGCGCTCATGGAC
CTAGAGCTTTTCTCTATCCAATCGTTGAGCCTTGTGATCTCGAAGGTTTCGAAGTTTTAT
CGGTTTATCACCCTACCGATGAAGTTATCAACTCCATTGTAATCTCAAGGAAGCTAGGTG
AAGATGCTAATGGTGTTGTTCATGATCATATAGATCAAGCTTCGGATCTCGCGTGTAACT
GTTCCAAGATCCACGTGATTATGAACAAGAAGAAGAGCATTATCGAGGAGTTCGCAGGTG
CTAATGAAGAACAACTTACCTAGAAAAATGCTGTGTTCTTGATCAATCTATGATGTCTTT
TTTTTTTTAATTACGAAAATGTTGGCTGTTTTTGCTACAGTCTTGTTCTTGTCTCTGTCT
TCTTTGTTCTGTTTCTTAGCATCTGATTTGAAAATTGACAATGACCACTTCTTTTTGGTT
GGATTCTCCAATGTCTATTGCAATTTGCAAAGGGTGGGTCAAACAGATTCTATGAGACAG
AACCGCTTATTCTTGTCGGAATAAAACAAAGATAGCCCAGCATAATAAAGATCCCATTAC
GAT
>AT1G14685.2 | basic pentacysteine 2 | Chr1:5042562-5044294 FORWARD LENGTH=1512 | 201606
GTTTTCTCTCTCCTAATCCATTTCCCATCTTAACTAACATCATCTCTCTCCCTTTCTCTT
TCTCCAATTTCTATATTACAATGGGTCCTTTTTGTGTGTACTGTACCTCGCTTTTCTCCA
TTTCTTAGTATTGGGTTTTGGAAACCATTGATTCATGTCTTGTTTCATTAGATCTTGCTC
TGGATTTCCCAGATCTATGGATCTGCATGTGGGTTTTGGTCAAAAATGTCTAATGGTGTT
GCAATTCCCTAAAGGAATTCATCTTTATCCATTTCACCTTATTTTTGTTTCTGGATCTTT
GAAATGGATGACGATGGGTTTCGTAATTGGGGTTACTATGAACCAGCTGCTGCTACCTTT
AAAGGTAATCTCGGTTTGCAGCTAATGTCTACCATTGATCGGAACACTAAACCGTTTTTA
CCTGGGCGGGATCCGAATCTAATGATGGGGCCTAACGGGTCATATCACCACCAAGAGCCT
CCTATCCACATGAGCTACAATTGGATTAACCAACAGAAGGATAAGTTCTTCAATATGTTG
CCTGTTACAACAGCCACTCCTAACTACGGTAATGTCCTTCCCGAAACTTCGTCTGCTCCG
TCGATGCAGATGAATCTCCATCATCATCTTCAAACCGAGGAGAATCCGGTTAAGTTGGAA
GAAGAGATTGTTGTTCAGACTAAGAAGAGAAAGACCAATGCAAAAGCTGGCTCGACTCCA
AAGGCTAAGAAGCCAAGGAAACCAAAGGATGAGAACAGTAACAACAACAACAACAACAAC
ACGAATGTTACTCGAGTTAAACCCGCTAAGAAAAGTGTTGACTTGGTGATCAATGGAGTG
AGTATGGACATTTCGGGTCTTCCTGTTCCTATCTGCACTTGCACTGGAGCTCCTCAGCAA
TGCTACCGTTGGGGATGTGGCGGTTGGCAGTCTGCTTGTTGTACCACAAACATCTCAATG
CATCCATTACCAATGAGTACTAAACGCCGTGGAGCGAGGATCTCGGGAAGGAAGATGAGT
CAAGGCGCGTTTAAGAAGGTTCTTGAGAAACTTGCTTCTGATGGGTTTAACTTTGGGAAT
CCGATTGATCTTAAGAGCCATTGGGCAAGACATGGAACTAACAAGTTCGTCACAATCAGA
TGATTAGTTGCTTGATTAGTAAAACAGAACAAGTGAGTGTTTCTCTTCCGGGATGGAATC
TCTCAATGATGGTGTATGTATATACAACAAATCTGAAATCTGTGACCTTTTCAAAAATTC
TGTCTGCAATCTGAGTTCGATTCTGTTTTCAGGTAAACCATCTTCGTTGTAGGGTTTGGA
AGCAGAGTTCTCTGTTTTCTTTACCACTTTTTTTTATCACACTTTTGCTTTGTTTTTTGT
TTGTTTGTCTATCTGTGTGTCTGAGGAAGAAGAAGGTGTCTGAGAAAAAATGGGAAATTT
GCATCTATAACATACAAAAAAACTTTAATTAAGTAACTAACCAAAACAAAAAATGTATGT
GATATTCTGTGT
>AT1G16770.1 | hypothetical protein | Chr1:5737878-5739377 FORWARD LENGTH=1264 | 201606
AAGTTAGGAGAATTTTGCAACGATGGGACAAGGTAAAGAAGTTAAGACGAGACCAGATCC
TCAAGTTGAGATTCAGGAAAGAGGAGAAATATTCTTCTTTTATAGACCAAAGGTTAACAA
AGAAGAAGCTCACAGTGTGGACGATGTTCAAAGGCTATACATAGTGATGCGTCCTGAGTC
TGGTGAGAATCCCACCGAAGAGAAACAAGACCCTCTTTCAGGTAAAGAAGGCTCCGATAA
AGATTCCGGTGACGGAGAGGCGAGTGGTAGCTCCTCCGGCGCCAAGAACCAAGGTGAAGG
AGGACACGGCGTCGAGAAAGTGAACATCGAGAAACAGCTTCTGCTACGATTCATTGTGAT
GGGTAAGAAAAGTCTTCCTGATCCGAGCAAGAAGTCGCAACCTTTTTGGGGTTTCGTGGA
AATGGTGACGACCAATGTTGAAGATGTTAAAAATGCTCTCAAAGGAGAGGAGTATGAGAC
GAAGACTCGAGGACATAGACACAAACCTCCGGCGAGAGCTGTCGGAGAAGGAATATACAG
AATTCTCCGACATAAACCTAATCCGACAAGAAAGCACCACACACATCTTGTCTACAAACT
CGAATTCCCATCGGTTTCGCAGACCAGAGAACACGAGCCACAAGAGTCGCTGAACATTGA
GCCAGAAGGATCCTTCTTGATCCAAATACGAAATCCAGAGCAAGGAGGAGGAGGTAGGTC
AGGGTTTGGTGGGCTACAGAGAAAGAGAAAGGCCCAGTTTCCGGTCCATATTCAGGCTCA
TTTAGGTCATACCCGGTTTGGGCCAGCCGACCCACCTGATTTCCTGAATTATGAAGGATG
TGAGTTGTTACTGATCTCTGCTTCCGACGATATAGAGGAAGAGTTAGGGATGGAGTTGGA
GCCTGAGGGTGACGGTGAAGAATCGACATGCGATCTTTTGAAGACTTTCGGGGACGATGT
TGAAGCTACTCCGTTGCTTCGTGGTACATGGGAGTAATAGCTGATGCTCACTAGTCACTA
ATATTCCTAGATGATAGCTACTAGCTAGTGTTTAAAGTATGGACGGCTTTAGGTGGTTAT
AGTTTGTCTTTCTCGGGTAAAATGGTGATGTGTTCTCTTGGTGTCAAGTTTTGTGTAAAT
CTGTATAACCAACCTTTTTGAAAAAATGACTCAAAAGTTTACTTTAAAATGTAAGATGTC
ACTGTGAAGTGCTCAGGATCATTGATTTAAGACCAACTACGATACTCTCTTTTCAGAGGA
GAGG
>AT5G58340.1 | myb-like HTH transcriptional regulator family protein | Chr5:23582495-23584470 FORWARD LENGTH=1684 | 201606
GAAACCGTTCGAATTTGATCACTGATCGGAGATTTTCGTCTTCGCCGGCGACATTGCATC
CGCTGACCAGAGAATTAAAAAAGTTGCGACTTTGATCGCGAAAGTTTCAATAATGGAGGT
CATTGATCAATGGGTTGCTGAATTTTTCCTCCTTCGACAACACAATCCTAGGGCTTCCCC
TATTAATCTGATTTCGGCGCTAAAATTAGGAGATTCCTCCGACTGCATAAAGCTCAAGAT
ATCTTCCGTCTTGCGTGACATCTCCAATTCATTGATCCGAGGTACGATTGATGAGGGAAT
GCTCGATCTTCTCGAGATTCTTGAGAAGCTTCTCTTGCAGCAACATTCGCTACTCATGGA
TTCTCACAAGTCTGCTTATTGCTGGACGGCTACTGAGTGTACGCTTAGATTTATGTGGCC
AATGTTTGCTTCGGATGGTTTGTTCACCGATGCGCTTGAGAGGATATGGACGAAGAGGAT
TGGGATTTTGAAGGAGAGTGGTAGCGATTTGGTGACTTGTGACTTGTTGAAATGGGAGAG
TGATTTGAAGAAGGCCCTTGGAGATCCTGAGCTCTATCAGCGAATTCGTGAGACTAACAT
CAGGTACACTGCCATTTCCTTTCTCACTCAGCTTCTCAAAGAACAGTGGGCATTACTTGG
GAGTTCCTCTCTTGAATCAGTAGCTCAAAGAAGGTTTCTTAAGCGCAAGGCTGTGAACGT
AGAGGGTGATGTTGTTGACAACAGAGGGGATCAAAGTGATGTTGATGAAAGCACGAGACG
TTTTGGGAGTGATACTATTGATATCGCCAACGAGGCGCGTGGTGAAAGGGAGGACGGGAA
TGGGATTGGTAGAGACAACGCTAATGATGGTGAAGGAATGGAATGTCTGGAGAATGATGG
GATTGATAATGTGAATGCAGCAGACGAGGAGCACACAGTGAGTGCACAAGATCAGGAACA
TGAGCCAAGTCTTGATAAGGGAGACGAAATGGCTGCTCGAGAGCTGAAGGAATATTTAGT
AGAGATTCAAGGACACATCGACCCTTCCACTAGGCAAGGGGAAGAACCTAACAGTGCAAT
TGATCACTCAGTAGATGTCACTCCTCCGCCTACTCGGGTGAATAGGACTGGAACAGGCTG
TCAAGACCATAACGAAGCATCGGATAATGTAAATGAGAAAGGTTCGGATAGTCAGGAAAC
ATGGTCTAGCAGAGTTCGGCCTCGTCGACCAACCCCTGTAACTCTGAGTGTATCTCCATT
AAAGAAAGGCGGATTGGCGAAACCACATGTCAGGAGACCAAAGAAATTCTGGAAGCCAGA
AGAAGTGGAAGCTCTGAGGGAAGGAGTAAAAGAGTATGGTAAATCATGGAAAGATATAAA
GAATGGAAACCCTACAGTATTTGCGGAGAGGACAGAGGTGGATTTGAAAGATAAATGGAG
GAACTTAGTCGGTGGGTAGAGGTAACATCTTTTGTGAATCTTGTGCTATATGTTTTAAAA
TGCTGTAGAGTTATTTACCTTTGTGTATTGTGATATATCAACTGTGGAGAACATGGTGGA
GAAAGGGCCATTCCCATGTTGTGTGGTGAATGATAATGATGAATGAGCAGAATATAATTA
TATGCTTGTGGGAAAAATTCTGGCTGCAACCTCTGTAGTCAGTCAGTGTCAAACTTATAC
GGCT
>AT5G04490.2 | phytol kinase 1 VTE5 | Chr5:1279652-1281687 FORWARD LENGTH=1352 | 201606
AGACGAAATTACAATGTGAGGCAGATTTTTTGCATTCTTCTCGATCAATCAGAAAGTGAC
ACCTCATAGATTACGTCTTTTTAGTTCTTACTAACGAAACACCCAAACAAAAAAAGATAA
ATTACAAAATATCATTTTCCTTATCTTATTGACTTGTCAAGATTCTCTTCTTCTTCTTCT
TCTTCCTCCTCCTCCAAACTCAGTTCCCTCCGTCCATGGCAGCAACCTTACCTCTATCTC
CGATCAATCATCAGTTGTGTCGGTTCGGGAACAACTCTTTGACGACTCACCGGTTCTGTT
CTCCTGGCTTCTTGATTTCTTCTCCTTGTTTCATTGGTTTGACCGGAATGGGCTCTGCTA
CTCAGTTACGTGCTCGTCGTTCTCTGATCTCTTCAGCAGTTGCGACGAATTCGCTGTTGC
ATGACGTCGGAGCCACCGTGGCAGTGCTTGGTGGAGCATACGCGCTTGTCTTAAGCTTCG
AGAGTCTCACCAAGCGAAACGTCATTCAACAGAGTTTGAGCAGAAAGCTTGTGCATATAC
TCTCAGGTCTGCTTTTCGTACTTGCGTGGCCAATCTTCAGCGGATCGACCGAGGCTCGAT
ACTTTGCTGCTTTTGTTCCGTTAGTGAATGGCTTAAGGCTTGTTATTAACGGACTATCCA
TTTCCCCAAATTCGATGCTAATCAAATCCGTCACAAGAGAAGGGAGAGCAGAAGAGTTGC
TTAAAGGTCCTTTGTTCTACGTTCTAGCTCTTCTTTTCTCTGCGGTTTTCTTCTGGAGAG
AGTCTCCTATCGGTATGATCTCGTTAGCAATGATGTGTGGTGGCGATGGAATAGCTGATA
TAATGGGACGTAAGTTTGGGTCAACTAAGATACCTTACAACCCAAGAAAGAGTTGGGCAG
GAAGCATCTCCATGTTCATCTTCGGCTTCTTCATCTCCATCGCGTAAAAATATTACCAAT
CCCACTATTAATCATCAAAATGTCTCCTTCTTGACGACGAACAAGTCTTAAGAACTGAGA
TGAGTTTGCTACTAAACCTAACCGTTTTCTTTTGTAATTTTGCAGATTACTTTACTATTA
CTCAAGCCTTGGGTACCTTCACATGAACTGGGAAACGACCTTGCAGAGAGTAGCAATGGT
CTCAATGGTCGCCACGGTAGTCGAGTCGCTACCCATCACCGATCAATTAGACGACAATAT
TTCGGTTCCTCTGGCTACTATTTTAGCTGCTTATTTAAGTTTCGGATATTAGATTAATCC
CTCATAAACCGAATGTGTATATACGTATTTTTTTAATGAATCCGACCTTACAAATGTTTC
CACGATTACGGTACTAGTTGCATAGATTTTAC
>AT5G41030.1 | TCP family transcription factor | Chr5:16428706-16429679 FORWARD LENGTH=974 | 201606
ATGGTCATGGAGCCCAAGAAGAACCAAAATCTACCAAGTTTCTTAAACCCATCACGACAG
AATCAGGACAACGACAAGAAGAGGAAACAAACAGAGGTTAAAGGTTTCGACATTGTGGTC
GGCGAAAAGAGGAAGAAGAAGGAGAATGAAGAGGAAGACCAAGAAATTCAGATTCTTTAT
GAGAAGGAGAAGAAGAAACCAAACAAAGATCGTCACCTTAAAGTTGAAGGAAGAGGTCGT
AGAGTTAGGTTACCTCCACTCTGTGCAGCAAGGATTTATCAATTGACTAAAGAATTAGGT
CACAAATCAGATGGTGAGACTCTTGAATGGTTGCTTCAACATGCTGAGCCATCGATACTC
TCTGCTACTGTAAATGGTATCAAACCCACTGAGTCTGTTGTTTCTCAACCTCCTCTCACG
GCTGATTTGATGATTTGTCATAGCGTTGAAGAAGCTTCAAGGACTCAAATGGAGGCAAAT
GGGTTGTGGAGAAATGAAACAGGACAGACCATTGGAGGGTTTGATCTGAATTACGGAATT
GGGTTTGATTTCAATGGTGTTCCAGAGATTGGTTTTGGAGATAATCAAACGCCTGGACTT
GAATTAAGGCTGTCTCAAGTTGGGGTTTTGAATCCACAGGTTTTTCAACAAATGGGTAAA
GAACAGTTCAGGGTTCTTCATCATCATTCACATGAAGATCAGCAGCAGAGTGCAGAGGAA
AATGGTTCATAAAGCTCAAACCTTTAAATGGCTTTTAATTAGATATATTTAGCGAGAATG
TGATTGCTAGTGAAATCTCAAACTTGATAGCTTATTCATAGCTTATTTTACTTCGATCAG
CAAGAGAACAATGGTTCCTAAAGCTCAAACCTTTTTTGGCGTTTGCTTTAGATTGTGCAT
ACATAAAGTGAGAAGATGAAATATGGTTTTGCTGAAATCTCAATGTGCTCATTCATAGTT
TATTTTGCTCGACC
>ATCG01270.1 | Protein precursor Ycf15%2C putative%2C chloroplast | ChrC:144921-145154 REVERSE LENGTH=234 | 201606
ATGCTACTACTGAAACATGGAAGAATTGAAATCTTAGATCAAAACACTATGTATGGATGG
TATGAACTGCCTAAACAAGAATTCTTGAACAGCGAACAACCGGAGCTATTACTCACTACA
TCAAAAAAATTTCCATTAATAAAAGATGGAAATCCATTGGAAAATCAAAAATACGCATGT
CGGATTAAATTGTTGTTGCTATCTGTTCCAATAACGAATCAACTGAATAACTAA
>AT2G22500.1 | uncoupling protein 5 | Chr2:9562774-9564850 REVERSE LENGTH=2077 | 201606
ATTTCTCTTTCCTTGTGCGCAAAATAGCAACAAGTCTCCGCGTTTCCTCTCTTTCTCTCT
TTCCCTTATTTAAACACACTTCGTCTTCTACCTCTAAACAATCTCACCTTCTCTCTCCCT
CTCTATAACAAACATTAATACACACACCAAAAAAAAACCTGTTTATGTCTCAAAGATCTC
TGATTCCTCATTCTTCTTCTATAGCTTTTGGTCTCCATTCTCATCTCTTAATCTCCAGTG
AGATCAGCTCCAATTCTAACTGGTCTCTCTAAATAAAAAACAGAAATAAAAATCCAACCT
TTTTCAATTTTCGTTCAATTTTCCCGGAAAAAAAAGCGATCCTTTTGATTTTTCGATTTC
TCCAAGTAACAATTCAAAATGGGTCTAAAGGGTTTTGCTGAAGGAGGAATAGCTTCGATT
GTTGCGGGTTGTTCGACCCACCCGCTTGATCTAATCAAGGTCCGAATGCAACTTCAAGGC
GAATCAGCTCCGATTCAAACCAATCTCCGACCAGCTCTTGCTTTTCAGACTTCGACCACC
GTCAACGCGCCTCCTCTACGTGTTGGTGTAATCGGAGTCGGATCTCGTTTAATAAGAGAA
GAAGGCATGCGTGCTCTGTTTTCCGGCGTCTCCGCCACCGTTCTTCGTCAAACTCTGTAT
TCAACGACTCGTATGGGTTTATACGACATCATCAAAGGAGAATGGACCGACCCGGAAACA
AAAACGATGCCTTTAATGAAAAAAATCGGTGCCGGAGCCATCGCCGGAGCAATCGGAGCC
GCCGTTGGGAATCCTGCTGACGTGGCGATGGTGAGGATGCAAGCCGATGGTCGTTTACCG
TTGACTGATAGAAGAAACTACAAAAGCGTTTTAGACGCGATCACGCAAATGATTCGCGGT
GAAGGCGTTACGTCGTTGTGGAGAGGATCGTCTTTGACGATAAACAGAGCAATGCTTGTG
ACGTCATCGCAGTTGGCTTCGTATGATTCTGTTAAAGAGACGATTTTGGAGAAAGGGTTG
TTGAAAGATGGGCTTGGGACTCATGTGTCGGCGAGTTTCGCGGCGGGGTTTGTTGCGAGC
GTTGCGAGTAATCCTGTTGATGTGATTAAGACGAGAGTGATGAATATGAAGGTGGTGGCT
GGAGTTGCTCCGCCGTATAAAGGAGCGGTTGATTGTGCTTTGAAAACGGTGAAAGCGGAA
GGGATTATGTCTTTGTATAAAGGTTTTATCCCGACGGTTTCGAGACAAGCACCGTTCACG
GTGGTTTTGTTTGTTACGCTTGAACAAGTTAAGAAGTTGTTCAAGGACTATGACTTTTGA
AAAAAACAAGAGTTGAATTATGTTGAAGAAGATGAATGATGGTGGCGACAATAAGCTTCT
CTTTTTTTCTGGTTATAATTTTCTTTTGATTATTTGAGTAGTTTTAAATTGTTTCCCATT
TGTTGGAATAGATCTATGATATGATAATTCTTCTCATGGAGAAGAAAGAAAGAAAGAAAC
AGTTCATTTGATTCATTATTCAAGGCAGTGAAATACTTAGATTCGTTTATGTTAATTTTG
AACTATGTAATATTCGTTTCTTTTTCTTGAAAGCTTTATTTTTAGTCAAAAAAAGATGAT
GCTTTACAAAGATTTTTTGGAAAGATTGAAGATCTTTGATAAAAAATCTTCGGTAATCAA
TGTTCAAGAAAAGAAAGCACCACACCACCGAATTTCGCATCAATTATTTAGATATATTTA
TGTTAAGTTTGAACTATGTAATATTCCTTCTTTTTTTCCTTCCGGAAACTGTTTTTCATT
CAAAGATGAATTCTTTTTACATAGAGCTGAAATTCAAAGTAATAAATGTTCAAGAAAGCA
TTAGACCACGACCACCCAGGGGCGGACTCACGTTGTGATTGGTGGGGGCAACTGCCACCA
GCAAAATATAAATAGTTGATGATATTTGTATAGAAATATTGTATGTAAGGTAGGAAAGTG
GTAAGGAATGCCCCCACTAAAACCAAGAGGTCATAGCTTCAAACCCTTTTAGCAACATTT
TGCCCCCATTAAATATTTCTTCTGGATCCGCCCTGAG
>AT4G15090.2 | FRS (FAR1 Related Sequences) transcription factor family | Chr4:8614060-8618170 FORWARD LENGTH=3182 | 201606
ACAACAAATGAAAAAAATAAAAATAAAAACATAATCCAAGATCCCTAAAAATTCCCAAAA
AGAACCCTAGATTTTCTCCTCTCACGCTCCTTGGTTCCTCACTCGCTTTTGCTTCCCCAC
TCGCCTGCTTCGTGTTCTTCTTTGCTTTGCTCTTTTCACGTCAGAATTTTGCCTTCCCTC
CCTTTGTCTCTCTCTGGGTGGCCGAGAAAATACAGTAAAAAGCCCTCACCAATCCAAAAG
TTTGACATTTCCTGAATTTTGTAGTCTCTTCATTTGAATTCTCAGGTGCTAAGGTGGATT
ATCTAGTAGAAAGATTTCAGTTTCCAATTTCATGGAAGCCCATAGTGGGGTAGTTGCTTT
TGAGTGTGTTAGTGAATCCATATGTGGCTAAGGTTAGGATGGATTTGCAAGAGAATCTGG
TTAGTGATGCAGGGGATGACCATATGGTTGACATTGTAGTTGAACCGCATAGTAACAGAG
ATATAGGAATTGTTGATGAGTTCAATATAGGTGGAGATGTTGGATTTAGTGGTGATCTGG
ATCTTGAGCCACGAAATGGTATAGACTTTGATACCCATGAGGCAGCGTATATCTTTTATC
AGGAATATGCAAAATCTATGGGTTTTACTACGTCGATTAAAAACAGTAGACGTTCCAAGA
AAACTAAAGACTTCATTGATGCTAAGTTTGCTTGTTCCAGATATGGTGTGACTCCTGAGT
CTGAGAGTAGTGGTAGTAGTAGTCGAAGGTCAACTGTGAAAAAAACAGATTGCAAGGCTA
GTATGCATGTGAAGAGAAGACCAGATGGGAAATGGATCATTCATGAGTTTGTAAAGGATC
ACAATCACGAACTTTTACCTGCCCTTGCTTATCATTTCCGGATTCAGAGGAATGTCAAGT
TAGCTGAGAAGAATAATATCGACATTCTGCATGCGGTTAGTGAACGGACCAAAAAAATGT
ATGTTGAAATGTCGAGACAATCTGGCGGATATAAGAATATCGGGTCTCTTCTTCAGACCG
ATGTCAGCAGTCAGGTTGATAAGGGTAGGTATCTAGCTTTGGAAGAAGGAGATTCTCAAG
TACTGCTTGAGTACTTCAAGCGTATCAAGAAAGAAAACCCTAAATTCTTTTATGCTATAG
ACCTGAACGAGGACCAACGTTTAAGAAATCTGTTTTGGGCTGATGCCAAGAGCAGAGATG
ACTATTTGAGTTTCAATGATGTTGTATCCTTTGATACTACTTATGTCAAGTTTAACGATA
AGTTGCCACTAGCTTTATTTATTGGGGTGAACCATCACTCCCAACCTATGTTACTAGGCT
GTGCATTGGTTGCTGATGAGTCTATGGAGACTTTTGTGTGGCTGATAAAAACATGGCTAC
GAGCAATGGGTGGTCGAGCTCCTAAAGTTATACTCACTGACCAAGATAAATTCTTGATGT
CTGCTGTTTCAGAGCTCCTACCAAACACTCGTCATTGCTTTGCGTTATGGCATGTTTTAG
AAAAGATTCCTGAATATTTCTCACATGTGATGAAACGGCACGAGAATTTCTTACTGAAAT
TCAACAAATGCATTTTCAGATCTTGGACAGATGATGAGTTTGATATGAGGTGGTGGAAAA
TGGTCAGCCAGTTTGGACTTGAGAATGATGAATGGCTGCTATGGTTGCATGAACATCGCC
AAAAGTGGGTGCCCACATTTATGAGCGATGTGTTTCTGGCAGGCATGTCGACATCTCAAC
GTTCAGAAAGTGTGAACTCTTTCTTCGATAAGTACATCCATAAGAAAATCACGCTGAAAG
AGTTCTTGAGGCAATACGGTGTGATTCTGCAGAATAGGTACGAAGAGGAATCTGTTGCAG
ATTTCGATACTTGCCACAAGCAACCTGCATTGAAGTCCCCCTCGCCCTGGGAGAAGCAAA
TGGCAACAACTTACACCCACACAATATTTAAGAAATTTCAAGTCGAGGTCTTGGGGGTTG
TCGCTTGCCATCCTAGAAAGGAAAAAGAAGATGAAAATATGGCGACGTTTAGAGTTCAAG
ACTGTGAAAAAGACGATGACTTTCTTGTAACGTGGAGCAAAACTAAGTCAGAACTTTGCT
GCTTCTGTCGTATGTTTGAATACAAAGGGTTTCTTTGTCGGCATGCTTTGATGATTCTGC
AGATGTGTGGTTTCGCCAGCATCCCGCCTCAGTATATATTGAAAAGGTGGACAAAAGATG
CTAAGAGTGGAGTATTAGCTGGTGAAGGAGCAGACCAGATACAGACCCGAGTTCAGCGCT
ATAACGATTTGTGTAGTCGAGCCACTGAATTGAGTGAGGAAGGTTGTGTGTCAGAAGAAA
ACTACAACATCGCATTGCGCACACTAGTCGAGACCCTGAAAAATTGTGTTGATATGAATA
ATGCTAGAAACAACATCACTGAGTCTAATAGCCAGCTTAATAATGGTACTCACGAAGAAG
AAAACCAGGTAATGGCTGGGGTAAAAGCAACAAAAAAGAAGACTGTATATAGGAAAAGAA
AGGGACAACAAGAGGCTAGCCAAATGCTTGAATCTCAACAGAGCTTGCAACCAATGGAAA
CTATAAGTTCAGAGGCGATGGACATGAATGGTTACTATGGTCCTCAACAGAACGTTCAAG
GACTGTTAAATTTAATGGAGCCACCTCATGAAGGCTACTATGTAGATCAACGAACCATCC
AAGGCCTGGGACAACTGAATTCGATAGCACCGGCGCAGGATAGCTTCTTCACGAATCAGC
AAGCCATGTCTGGGATGGTGGGTCAAATCGATTTCAGACCTCCTCCCAATTTCACTTACA
CTTTACAGGAAGAGCATTTGAGTTCTGCCCAATTACCTGGTAGTTCATCAAGGCAGCTAT
AGTAGCAACACGTTTTGATTACTTTGGAGAGAAGTTTTGTCTCAGGAAACATTTGCAAGA
AGCTGTTCCAAACATGAGAAAAACACAAGATCTTTCATGGAGCTGAGTTGCAATGACAAG
ATGTAATCTTTTCTTAAATTGGTTTCTGTATATTATGGGATTGCCTTATGATGTATTAAT
GTGGGATGAAATATTGTGTTATCTGATTGAATGTCTTGAGATTTAATAGATGCACTTGTA
ACAACATCTTTATCTAAACACATAGAAATCTATCCTCTGTGTATTAGTCAAACAAGTAAT
TT
>AT2G46880.2 | purple acid phosphatase 14 | Chr2:19264694-19266456 REVERSE LENGTH=1538 | 201606
CATTTCTCATCTCCAGTTTCATAGTCACTAACCTAAAAGAATTAATGGAGGAAACTCGGA
GGAGGTTTGTCATATCCTCTGTTCTAAGTGTTTCTTTGATCTACTTATGTCTTTCGACAT
GTCACGTTTCCGCCTTCGACTTCGGTAGAAGGCAGCTCCGGTTTAATACTGATGGTCGGT
TCAAGATACTGCAAGTGTCAGATATGCACTACGGTTTTGGCAAAGAGACGCAATGCTCAG
ACGTTTCACCTGCAGAATTTCCTTACTGCTCCGATCTCAATACTACCTCCTTTTTACAGC
GAACTATCGCTTCCGAGAAGCCCGATCTCATCGTCTTCTCTGGAGACAATGTATATGGAT
TGTGCGAGACAAGTGACGTGGCAAAATCGATGGACATGGCATTTGCTCCTGCGATCGAAT
CGGGGATTCCATGGGTGGCTATTTTGGGGAATCACGACCAAGAATCCGACATGACTAGAG
AAACAATGATGAAATACATCATGAAACTCCCAAACTCGTTGTCTCAAGTAAACCCTCCCG
ATGCTTGGCTATACCAAATCGACGGTTTTGGTAATTACAATCTACAAATCGAGGGTCCTT
TTGGCTCCCCTCTCTTCTTCAAATCCATTCTCAATCTCTATCTACTAGACGGTGGATCTT
ACACGAAGCTTGATGGTTTTGGTTACAAATATGATTGGGTCAAAACCTCTCAACAGAATT
GGTATGAACACACTTCTAAATGGCTTGAGATGGAACACAAGAGGTGGCCATTTCCACAGA
ATAGTACGGCACCAGGATTGGTTTACCTCCACATTCCGATGCCGGAATTTGCATTGTTCA
ACAAATCGACGGAGATGACTGGAGTAAGACAAGAATCTACTTGTTCTCCACCTATCAACT
CTGGTTTCTTTACCAAACTTGTCGAAAGAGGTGAAGTCAAAGGTGTTTTCAGTGGTCACG
ACCACGTCAACGACTTCTGTGCCGAACTCCATGGGATCAACCTTTGTTACGCAGGCGGAG
CCGGGTAAATTGTACCACACGCTACTTTTCTCATAAAAGCCTTACTTGTAACACACGCTT
CTTTTAATTGTTTTAGGTATCATGGGTACGGACAGGTTGGTTGGGCAAGGAGAGTAAGAG
TAGTTGAGGCTCAGCTTGAGAAGACTATGTATGGACGTTGGGGAGCTGTTGATACAATCA
AAACTTGGAAACGGCTCGATGATAAGAATCATTCTTTGATTGATACTCAACTTCTCTGGA
CCAAGAACACAACTCTTGAGCCAAATTTTGGGTTTAGTTGCTCTACTATACCACAACACT
GATCATTAAGCAGAGTTGTTGTACAATGATATGATATTTTCATTTTCTTTATTTATGCTT
TACTATCTATTATTTTGTTTAGAATAAGAATTAAGGAAGACAATGTCAGCTTATAATTGT
CTGCTTTGTTTAGAATAAGAAGGAAGACAATGTCAGCTTATAATTGTCTGCTTTGTTACG
TTCGTTTTATTTTTCTCAATAGAGTATCATTTTATCTA
>AT2G21210.2 | SAUR-like auxin-responsive protein family | Chr2:9084628-9086029 REVERSE LENGTH=1402 | 201606
GTCTCATCATATCAACATCATGGAGATGATCTTTAGACAAATCCATGTGCTTGTTGATGC
ATATTCTGTATACCTACCAATGGGGTTATCTTCAAGTAGTGTTCTTTTCTATAAATACCC
ATCACTCTTTTTCTTTAGCTCTGCAAGTTCTCATACTTTTTTAAGTATAAAGCAAAAGAC
TTTCAGTTTCAATAATCTTTCTATAAAAAGATCAACATCCATGGCTATCAGAATTTCTCG
AGTGCTGCAATCATCAAAGCAACTTCTAAAATCGTTGTCACACTCATCAAACAATGTCGC
TATTCCTAAAGGACACCTTGCGGTTTACGTAGGAGAGATGATGCAGAAGAGGAGATTCGT
GGTTCCAGTGACATACTTAAGTCACCCTTGTTTTCAAAAGCTTCTAAGAAAAGCAGAAGA
AGAGTTTGGGTTTGATCACCCAATGGGTGGCCTCACTATTCCCTGCACTGAACAAATCTT
CATCGATCTCGCCTCTCGCCTTAGCACTTCATCGTGATTCACACTGACCAGTAGATCAAA
CTCTTTTTCTAGCCGTTTCTTCAAGAGATGATCTCTCCCTTGAAAGTGAAACAGAGCTGT
CTTTTAACTGATGTAAGATTGTTTTGTTTTTCCTCACGTTTCAGTGAGTTGTGATTAATA
TTAATCAAAATCCATGATTCCTTCTATTGATGATACTTGAGTCATCATTTGTTACTTCCT
TCTGAAACTTGGAAAGAACCATCGAACACCAAAGTACTGGAAGATATAACTGTTGATCTT
CTCTGTTTCAAGATGGAAGATAAAAATATCATTTTCGTTCATATTCCTGGATAAGAATCA
ACAAACACATCCGTAGAGCTCTCCAGAGAAATCTGAAATTCTGATAGTAGCATTGCAATA
GATGCAAAGTTTGACATCTTTGTATACCACTCTCCAATGCAAAGCGAAACCAGGAATCTG
TCTCTACAAGTTATCTCCTGTCTCTGTCTACATTGCAAAAGATTCAAGATATAGATATTC
AATGCAAGGTTTTACATCCACAAGTCGCCACACACACTCTGTGCAAAACACATACAGAGA
TCTTGACTTTTTGTCTCCAACTATACAGAACTCATGCCGTTTTAGTTTTCAGGCACCAGA
AAGCTTACTGTTTCTTCTATAGCTTTTAATAGGTACATAGCATGTCGTTTTCCCTAGGGT
CACACTCACATTCATGCTGTCTCATTCTTGGTGATGTTGACTGTGTGTCACTATTATTAA
TGCTGATTGTAACAACTCAGCAACTGCGAGTTAGCTCCACACTCCTAAGGTTGCAATAAG
GAGTGTCTATAACACTCACCTAACAGCACATGGCTTTGCCTCTCTTGACTTGATTGTTTG
TGAATTTGGCAGACCAAGACGG
>AT2G15185.1 | zinc knuckle (CCHC-type) protein-like protein | Chr2:6590876-6591544 REVERSE LENGTH=576 | 201606
ATGAGAGTGTCAATGACACTATTCAGATCAAAGGAGAACCACCGGATGCTCAACAATTTC
GCAAAACTCAATGGAGGGGATGATGTAAGAATGGGAGCTGACGTACCGGCTGATGCACTC
GTTGACAGACTGCTTGTTGGATTTTTTTATGGACCTTCTGACAGACTACCTGAAGTACTT
CATGTATCAAACCAGCTTGTGCGAACTAAGGAAAGCTATCCTTTCCTTCCCTTTTGTGCG
TCCCAGAGCCACATATGGAAGCCTGGAGATCCTCTACGCCACCTAGAACCATTCACACTT
AATCCTTGGTGCATCATTCCTTATGTGAACCCGCGGAGCCAAGACTTTCCTTTTCCGGAG
CTAAATGAGATCAAATCACAACAACTCTATTTTGATCATCTTTTGGGAATTAAGAAGCTT
CCTACAATGACTCTAGACGTCCCAAAATCACATCACTTCCAGCCCAAGTTGTCAAGACTC
AAGACACATCACAACTTTCCTTATTTGGCCGATTTCGTCATTAAAGTTCCAACAACCATA
TTTTCATTTATTGTTGCGATTTCTTTACTTCTTTAG
>AT3G16520.3 | UDP-glucosyl transferase 88A1 | Chr3:5618408-5620969 REVERSE LENGTH=2472 | 201606
ATTTTATGTCACTTTCCTCCAAAAAAAGTTAATGAAAATCATATCTAACATTCAAAGAGA
CGTGTGACAGTTAACCATATCATCATTATTAACTTTCCAATTCTTGCAACAAATCTCACA
AACCTTAGGAAGAGCCATGGGTGAAGAAGCTATAGTTCTGTATCCTGCACCACCAATAGG
TCACTTAGTGTCCATGGTTGAGTTAGGTAAAACCATCCTCTCCAAAAACCCATCTCTCTC
CATCCACATTATCTTAGTTCCACCGCCTTATCAGCCGGAATCAACCGCCACTTACATCTC
CTCCGTCTCCTCCTCCTTCCCTTCAATAACCTTCCACCATCTTCCCGCCGTCACACCGTA
CTCCTCCTCCTCCACCTCTCGCCACCACCACGAATCTCTCCTCCTAGAGATCCTCTGTTT
TAGCAACCCAAGTGTCCACCGAACTCTTTTCTCACTCTCTCGGAATTTCAATGTCCGAGC
AATGATCATCGATTTCTTCTGCACCGCCGTTTTAGACATCACCGCTGACTTCACGTTCCC
GGTTTACTTCTTCTACACCTCTGGAGCCGCATGTCTCGCCTTTTCCTTCTATCTCCCGAC
CATCGACGAAACAACCCCCGGAAAAAACCTCAAAGACATTCCTACAGTTCATATCCCCGG
CGTTCCTCCGATGAAGGGCTCCGATATGCCTAAGGCGGTGCTCGAACGAGACGATGAGGT
CTACGATGTTTTTATAATGTTCGGTAAACAGCTCTCGAAGTCGTCAGGGATTATTATCAA
TACGTTTGATGCTTTAGAAAACAGAGCCATCAAGGCCATAACAGAGGAGCTCTGTTTTCG
CAATATTTATCCAATTGGACCGCTCATTGTAAACGGAAGAATCGAAGATAGAAACGACAA
CAAGGCAGTTTCTTGTCTCAATTGGCTGGATTCGCAGCCGGAAAAGAGTGTTGTGTTTCT
CTGTTTTGGAAGCTTAGGTTTGTTCTCAAAAGAACAGGTGATAGAGATTGCTGTTGGTTT
AGAGAAAAGTGGGCAGAGATTCTTGTGGGTGGTCCGTAATCCACCCGAGTTAGAAAAGAC
AGAACTGGATTTGAAATCACTCTTACCAGAAGGATTCTTAAGCCGAACCGAAGACAAAGG
GATGGTCGTGAAATCATGGGCTCCGCAAGTTCCGGTTCTGAATCATAAAGCAGTCGGGGG
ATTCGTCACTCATTGCGGTTGGAATTCAATTCTTGAAGCTGTTTGTGCTGGTGTGCCGAT
GGTGGCTTGGCCGTTGTACGCTGAGCAGAGGTTTAATAGAGTGATGATTGTGGATGAGAT
CAAGATTGCGATTTCGATGAATGAATCAGAGACGGGTTTCGTGAGCTCTACAGAGGTGGA
GAAACGAGTCCAAGAGATAATTGGGGAGTGTCCGGTTAGGGAGCGAACCATGGCTATGAA
GAACGCAGCCGAATTAGCCTTGACAGAAACTGGTTCGTCTCATACCGCATTAACTACTTT
ACTCCAGTCGTGGAGCCCAAAGTGATCTTTGAAATTAAGTCTTGCATCAATTAATAACTT
TGTAGTCTCTCAGAATCATGTCTTTGGGGGTTATTCGTTTTACTAGTTCAAAGTTATGTC
TCTGAGACCGCAGATGGAAAGAACAATTTATATCGTTTGTCGTTGTCCTGTGTGCGTTTG
TTCATCATTGAACTCAGCAAACCGAACCATGCCGATACATCACACTGAAAATTTTTGCAA
TAAATTTTGGCTTTCGTGCATTACAAGAAAGGATGGATCAAGTTTGCATGCGTAGTAAGG
AAGAGTGAAGTTTTCGTACTCGTGAATACGACAAGGTTGATGTATAACAAATTAACAAGA
TCAGTTTGTTGAAGTCCCATTTGGTAGTTCCTTGAGAGGTTTTTAGATGTACCTTAGGAA
TCAAGGAATTCGTTGCTTTGCGACTTCTGACTTGTGTGATAAGTGAGATTAGTGACTCCG
TTTGACGTACATATTTTTTTTAACCGGATTTATATTCTAATTTAACAGAGTGATGATTTT
GAATGAAATCAAGATTGCAATTCCGATGGATGAATCAGACATGGGTTTCGTGAGCTCAAC
GGAGGTGGTGAATCGAGACCGCGAGGTACTGCTGGATGGTCCGGTTAGGAAGAAAACCAA
AGAACGCAGCCGAATCAGCCTTGGCAGAAACCGGTTCATCTCATGCCGTGTTGACTACGT
TACTCCTCAGTCATGGAGCCCAAAATGTTCTTAAAAATCAAGCCTTGTAGTATTAATTAA
TGGTAGGAATGTTTCTAAACTTATAAATTCCCATATCTCTAATGAATGATCTTTGAAATT
ATGTCATTGCATCAATTAATGGTAGAAAAATACTAGAAATTTAACTCTTGTATCAAATTA
AAGTTTCCGCGTCAGTGCAAAGAAATCTGATTGGAAGACAAAACTTGATTAAAGACGTGT
CAAAGATCTGTG
>AT5G66750.1 | chromatin remodeling 1 | Chr5:26648897-26653191 FORWARD LENGTH=2770 | 201606
AAAAAATAAGAAAATAGGCGTAAATATGAGAGTGTGTTTTTTCAATATACCCTCGGTTTT
GAATTTGCTCTCAAAAGCGACGGAGACGACTGTTTGGCTCGGTGATTTCTCCCGCCGTTT
GGGTTTTTCTTACCGGAATTTCCTTCTCCTTCGATGGTTAGTCTGCGCTCCAGAAAAGTT
ATTCCGGCTTCGGAAATGGTCAGCGACGGGAAAACGGAGAAAGATGCGTCTGGTGATTCA
CCCACTTCTGTTCTCAACGAAGAGGAAAACTGTGAGGAGAAAAGTGTTACTGTTGTAGAG
GAAGAGATACTTCTAGCCAAAAATGGAGATTCTTCTCTTATTTCTGAAGCCATGGCTCAG
GAGGAAGAGCAGCTGCTCAAACTTCGGGAAGATGAAGAGAAAGCTAACAATGCTGGATCT
GCTGTTGCTCCTAATCTGAATGAAACTCAGTTTACTAAACTTGATGAGCTCTTGACGCAA
ACTCAGCTCTACTCTGAGTTTCTCCTTGAGAAAATGGAGGATATCACAATTAATGGGATA
GAAAGTGAGAGCCAAAAAGCTGAGCCCGAGAAGACTGGTCGTGGACGCAAAAGAAAGGCT
GCTTCTCAGTACAACAATACTAAGGCTAAGAGAGCGGTTGCTGCTATGATTTCAAGATCT
AAAGAAGATGGTGAGACCATCAACTCAGATCTGACAGAGGAAGAAACAGTCATCAAACTG
CAGAATGAACTTTGTCCTCTTCTCACTGGTGGACAGTTAAAGTCTTATCAGCTTAAAGGT
GTCAAATGGCTAATATCATTGTGGCAGAATGGTTTGAATGGAATATTAGCTGATCAAATG
GGACTTGGAAAGACGATTCAAACGATCGGTTTCTTATCACATCTGAAAGGGAATGGGTTG
GATGGTCCATATCTAGTCATTGCTCCACTGTCTACACTTTCAAATTGGTTCAATGAGATT
GCTAGGTTCACGCCTTCCATCAATGCAATCATCTACCATGGGGATAAAAATCAAAGGGAT
GAGCTCAGGAGGAAGCACATGCCTAAAACTGTTGGTCCCAAGTTCCCTATAGTTATTACT
TCTTATGAGGTTGCCATGAATGATGCTAAAAGAATTCTGCGGCACTATCCATGGAAATAT
GTTGTGATTGATGAGGGCCACAGGTTGAAAAACCACAAGTGTAAATTGTTGAGGGAACTA
AAACACTTGAAGATGGATAACAAACTTCTGCTGACAGGAACACCTCTGCAAAATAATCTT
TCTGAGCTTTGGTCTTTGTTAAATTTTATTCTGCCTGACATCTTTACATCACATGATGAA
TTTGAATCATGGTTTGATTTTTCTGAAAAGAACAAAAACGAAGCAACCAAGGAAGAAGAA
GAGAAAAGAAGAGCTCAAGTTGTTTCCAAACTTCATGGTATACTACGACCATTCATCCTT
CGAAGAATGAAATGTGATGTTGAGCTCTCACTTCCACGGAAAAAGGAGATTATAATGTAT
GCTACAATGACTGATCATCAGAAAAAGTTCCAGGAACATCTGGTGAATAACACGTTGGAA
GCACATCTTGGAGAGAATGCCATCCGAGGTCAAGGCTGGAAGGGAAAGCTTAACAACCTG
GTCATTCAACTTCGAAAGAACTGCAACCATCCTGACCTTCTCCAGGGGCAAATAGATGGT
TCATATCTCTACCCTCCTGTTGAAGAGATTGTTGGACAGTGTGGTAAATTCCGCTTATTG
GAGAGATTACTTGTTCGGTTATTTGCCAATAATCACAAAGTCCTTATCTTCTCCCAATGG
ACGAAACTTTTGGACATTATGGATTACTACTTCAGTGAGAAGGGGTTTGAGGTTTGCAGA
ATCGATGGCAGTGTGAAGCTGGATGAAAGGAGAAGACAGATTAAAGATTTCAGTGATGAG
AAGAGCAGCTGTAGTATATTTCTCCTGAGTACCAGAGCTGGAGGACTCGGAATCAATCTT
ACTGCTGCTGATACATGCATCCTCTATGACAGCGACTGGAACCCTCAAATGGACTTGCAA
GCCATGGACAGATGCCACAGAATCGGGCAGACGAAACCTGTTCATGTTTATAGGCTTTCC
ACGGCTCAGTCGATAGAGACCCGGGTTCTGAAACGAGCGTACAGTAAGCTCAAGCTGGAA
CATGTGGTTATTGGCCAAGGGCAGTTTCATCAAGAACGTGCCAAGTCTTCAACACCTTTA
GAGGAAGAGGACATACTGGCGTTGCTTAAGGAAGATGAAACTGCTGAAGATAAGTTGATA
CAAACCGATATAAGCGATGCGGATCTTGACAGGTTACTTGACCGGAGTGACCTGACAATT
ACTGCACCGGGAGAGACACAAGCTGCTGAAGCTTTTCCAGTGAAGGGTCCAGGTTGGGAA
GTGGTCCTGCCTAGTTCGGGAGGAATGCTGTCTTCCCTGAACAGTTAGGACACATTAATA
AGCCAGGCCTTGAAACCACTTCTGTGTTTTTTTTTTTTTTTTCCGGAACATGATCGGTTA
CTTTTGGCTGGGAGGATTTAATTATTAGAGGGCTCGGAAGTTTTTGTAAGTTAAAGAACT
CACTTAAAACCCTGAAAACATGACAGTTAATGGTGATTAGCTCTCAATGTGATGAAAACA
ATTGGCCCTCTGATTTTGCTGTTGCGGTAATATTATGACTTGTGTACGTTTATAGTCTTT
GTAGTCTGCAATTTTGGCATTGAGCTATTTCTCACGAACTTATGGGATCTTATGTTTTGG
ATTTGGGATT
>AT3G22510.1 | Pre-rRNA-processing protein TSR2%2C conserved region | Chr3:7973394-7974395 FORWARD LENGTH=833 | 201606
AGAAAACAGAGTATACAACAGAAAACACAATCGTTTATTTTTGTTCTCTGTGTTCCCATA
CACAAAATCTTCCAGCTTCTGTTTCTCCGTTTTGTTCAACGGAGTTACAAAGCGGAAGAA
CCTTTGCCTTCGGCCTGAAAGACCAAAGATATGGGAACTGGTGGAATAACGTCCAACGCT
CACGTGGTCTCTCCCACGTGGCATCACAAGCACGTGCCTCCTATGGATGACGACTCTGTT
CTTCAAAGAGACATCGGAGAGCTTCTTTCACGGTGGGGCGGGCTTCAAATGGCCGTAAAG
AACCAGTGGGGAGGCCATGATTCTCTCAAGAAATCTCAAGAGCTAGCTCACAATCTTTTT
CATCTCATCTCTCAATCAAATGTGATTACGGTGGAAGAAATAGAGAATTTGCTACATGAA
AGCTTGCTTCTTTCTTTCAACACAGAGATTGAAGATGGCAGCATTGAAGAGGTAGCTGAA
CAATTGATGATACTCCATGAAGAACATTTACGTGGGACTCTTTAAGCAGTAGCTTGAACG
ATTTATATCATTTTTGGTGTATAATTAGATCAATGTAAGATACAAAGAATTGAAAATTGG
GTGGACAACAAAATATTATTCATCAGAAATCATAGAATATAGGAATACGTATCAAAATCT
ATGTTTATTTGATGTAATCATTTTGTAGTTGTGATGAACAGTTTTTCCTAATGTAATTTC
AAATTAACCAGTAAGACACTCCATCATGATTAATGTGGGGAATATGGACCGAGTGACCGA
TACCACGTAGAAAATATATATCTAAATTTTCCAATATAATGCAACAAAATTCA
>AT5G47250.1 | LRR and NB-ARC domains-containing disease resistance protein | Chr5:19185698-19188885 REVERSE LENGTH=3188 | 201606
CAGACACAGTACACCTTTTAGTCATCATTGTTGTTACAAAAAATTCTACAACATGCGGGT
GGGGTAGGGATATTAAAGGCATTCCACATAACTTTTTTCTCTAGTTCTTTTCCTCTCTCC
ATTATTTTTCTTCTTTCATCATCTCTCCATTTCTCTGGTCTCTTCCTTTTCTCTGGTCTC
TCTAGTTCGTCCTGCACAAAGTTCTGTTTCCCTATTTCTACTCCCCCGATTCAGACATCC
TGTTCTGTACAAAGATCTGTTTTAAATTTGCTACTCTCATCTTAGTTCTCTTTCTCAATC
TTGAGCACAATGAATTGCTGTTGGCAGGTAGTTGAGCCATGTTATAAGTCTGCTTTGTCT
TACTTGTGTGTAAAGGTGGGTAACATTTGCATGTTGAAGGAAAATCTTGTCTTGTTGAAG
AGTGCTTTTGATGAGCTTAAAGCAGAAAAAGAAGATGTTGTAAACAGAGTCAATGCTGGT
GAGCTTAAGGGTGGTCAACGGCTAGCTATAGTGGCTACGTGGCTTTCACAAGTCGAAATC
ATTGAGGAAAACACCAAACAGTTAATGGATGTTGCGTCCGCTCGGGATGCTTCTTCTCAG
AATGCTTCAGCTGTACGTCGACGTCTGTCAACATCTGGGTGCTGGTTCTCAACCTGCAAC
CTAGGCGAGAAGGTATTCAAGAAGTTGACTGAAGTTAAAAGTCTCTCCGGTAAAGATTTT
CAAGAAGTGACTGAGCAACCTCCTCCTCCTGTGGTAGAAGTGAGACTTTGCCAACAAACA
GTCGGTCTTGATACGACGCTTGAAAAGACTTGGGAAAGTCTTAGAAAAGATGAAAACAGA
ATGTTGGGAATCTTCGGTATGGGAGGCGTAGGCAAAACTACCCTCCTCACTCTAATTAAC
AACAAGTTCGTTGAAGTCAGTGATGATTATGATGTTGTTATTTGGGTTGAATCGTCTAAA
GATGCAGATGTCGGGAAGATTCAAGATGCCATCGGGGAAAGATTACACATCTGTGACAAT
AATTGGTCTACATACTCAAGAGGGAAGAAAGCTAGTGAAATAAGCAGGGTACTAAGAGAT
ATGAAGCCCCGGTTCGTGCTGTTATTAGATGACTTATGGGAGGATGTGAGTTTAACAGCA
ATAGGCATCCCAGTGCTCGGTAAAAAATACAAAGTCGTGTTTACTACTCGTTCTAAGGAT
GTCTGTTCAGTTATGAGGGCAAATGAGGACATAGAAGTTCAATGTTTGTCGGAGAATGAC
GCATGGGATTTGTTCGATATGAAGGTCCATTGCGACGGGTTAAATGAAATTTCTGATATT
GCAAAAAAGATTGTGGCTAAGTGTTGTGGCTTACCCCTTGCACTTGAAGTTATAAGAAAG
ACTATGGCATCTAAATCTACTGTGATTCAATGGCGTCGTGCACTCGATACTTTGGAGTCT
TATCGGAGTGAGATGAAAGGTACAGAGAAGGGAATATTTCAAGTTTTGAAGTTGAGCTAT
GATTATTTGAAAACAAAAAATGCCAAGTGTTTTCTGTATTGTGCTTTATTTCCCAAGGCA
TATTATATCAAACAAGATGAGCTGGTAGAGTATTGGATAGGTGAGGGTTTCATAGATGAA
AAAGACGGAAGAGAGAGAGCAAAAGATCGAGGCTATGAGATCATCGATAATCTTGTTGGG
GCAGGTTTGTTATTAGAGTCTAATAAGAAAGTGTATATGCATGATATGATCCGTGATATG
GCATTGTGGATAGTATCTGAATTTAGGGATGGAGAAAGATATGTTGTGAAAACAGATGCT
GGTTTAAGCCAACTGCCTGATGTCACCGATTGGACAACTGTGACAAAGATGTCTCTGTTC
AACAATGAGATTAAGAACATACCAGACGATCCTGAATTTCCTGACCAGACAAATCTTGTA
ACCTTGTTCCTTCAAAATAACAGGTTGGTAGATATTGTTGGTAAATTCTTTCTGGTCATG
TCGACTCTGGTGGTTTTGGATCTATCTTGGAACTTCCAAATCACCGAGTTGCCAAAAGGA
ATCTCGGCGTTGGTTTCTTTGCGGCTTCTCAACTTATCAGGGACGAGTATAAAGCATCTG
CCGGAAGGTTTAGGAGTCTTGAGTAAATTGATTCACTTGAATTTGGAGTCCACTTCCAAT
CTTCGAAGCGTCGGTCTGATTTCAGAATTACAAAAGTTGCAGGTTCTCAGATTTTATGGT
TCTGCTGCTGCATTAGATTGCTGCTTGCTCAAGATCTTGGAGCAGTTGAAGGGTTTACAA
CTTTTGACCGTTACTGTGAATAACGATTCTGTTTTGGAAGAGTTTCTAGGAAGCACAAGA
TTGGCAGGGATGACGCAGGGTATATATCTAGAAGGACTTAAAGTATCATTTGCAGCCATT
GGTACGTTGAGTAGTCTCCACAAACTTGAAATGGTAAACTGCGATATCACAGAGTCGGGA
ACAGAATGGGAAGGTAAGAGAAGAGACCAGTATTCTCCATCCACATCATCCAGTGAAATC
ACTCCAAGCAATCCATGGTTCAAGGATCTCTCAGCTGTGGTAATAAACTCATGCATACAT
CTAAAGGATTTGACATGGCTGATGTATGCTGCAAATCTCGAGTCTCTAAGCGTGGAATCC
TCGCCTAAGATGACAGAATTAATAAACAAAGAGAAAGCTCAAGGTGTTGGGGTTGATCCT
TTTCAAGAGCTACAAGTCCTTCGTCTACATTATTTGAAGGAACTAGGAAGCATCTATGGG
AGTCAAGTCTCTTTTCCAAAACTGAAGCTGAACAAAGTCGATATAGAAAACTGCCCGAAT
CTTCATCAACGTCCATTATAAGAAAATCGATGATGATCTCATATATAAGGCTTTGAATGG
GATAGTGGAGGAGGGCAAGAGCTATTTTTTCCTGTCACTTTGTCCCGTACGTTCTTATTT
CTTGTATGTTTCCACAACTTGTCATTTGTTTTGTCTTGTCAAATTCCTGAAAACGTTTCC
ATGTTCCACCACAATTGTATGTTATCTATTGTGCTCAGGGTTTGAGAGAGAAGCAGATAT
TTTGCACAGGATCTTGACATGTTTGGCTAGCTTGGTTTAGTTGAATTAGTCCATTGCAAT
AATGTCTTCTTCTATGAATTAAAATTACAACTTGGTTTACATTATATTATATGCGTTGAA
TATGTCAG
>AT2G03190.1 | SKP1-like 16 | Chr2:964214-964901 FORWARD LENGTH=688 | 201606
AAAACAACAAAACAAACAATGTCTTCGAACAAGATTGTGTTGACTAGCTCGGATGATGAA
TCGTTCGAGGTTGAGGAAGCGGTGGCTCGTAAATTGAAGGTCATAGCACACATGATCGAT
GACGACTGCGCCGATAAAGCAATCCCGCTTGAAAACGTCACCGGAAATATCCTCGCTTTG
GTTATCGAGTATTGCAAGAAACACGTACTTGATGATGTTGATGATAGTGATGATTCTACT
GAAGCAACAAGCGAAAATGTAAACGAGGAAGCCAAGAACGAGCTCAGGACTTGGGACGCA
GAGTTCATGAAAGAATTTGATATGGAAACAGTCATGAAACTCATTCTCGCTGTTAATTAT
CTCAACGTCCAAGATCTTCTTGGTCTCACTTGCCAGACCGTTGCAGATCACATGAAAGAT
ATGTCGCCAGAGGAAGTTCGAGAACTCTTTAACATTGAGAATGATTACACACCTGAAGAA
GAAGACGCGATTCGTAAGGAAAACGCTTGGGCTTTTGAGGATCTAAAGTAAAACCATAAA
GTTCCGTTTTCTAAGTGTTGATCTCGATGTTCTTTAATCTTTGTTGATTGCATTCGTTTC
TTTGAATTCATGGTTTGTGGTTTCCTTTTGTATTTCATCATGTTATAATGTTTAACAATA
TTTACTTATATATGCCAATGTTAATTAA
>AT2G35120.1 | Single hybrid motif superfamily protein | Chr2:14805639-14807406 REVERSE LENGTH=877 | 201606
TATAAGCAAAAAAAAAAGCAAATCCACCAAACCCTTTGTCGTAAGAATATAATAATAAGC
CGTTCGGTGAGTGCACTCTTTCTCTCTCACTGTTGTTGTTGTGTATCTGTGCGAGATCTC
TCCAACGAAAAAATGGCTTGTAGACTCTTTTGGGCTTCTAGGGTTGCTTCTCATCTAAGG
ATCTCCGTTGCTCAACGAGGGTTTTCTTCCGTGGTTTTGAAGGATTTGAAATATGCTGAT
TCACATGAATGGGTGAAGATTGACGGGAATAAAGCAACCTTTGGTATAACGGATCACGCG
CAGGACCATTTAGGAGATGTGGTCTATGTGGAGTTACCTGATGTAGGACATTCGGTGTCA
CAAGGGAAGAGTTTTGGAGCAGTTGAAAGTGTGAAAGCAACTAGCGATATCAATTCTCCA
GTCTCGGGTAAGGTGGTTGAAGTCAATGAGGAGCTGACCGAGTCCCCTGGATTGGTGAAC
TCTAGCCCGTATGAACAAGGATGGATCATAAAAGTTGAGCTGAGTGATGCAGGCGAGGCA
GAGAAGCTGATGGATTCAGACAAGTACTCTAAGTTCTGCGAAGAAGAAGACGCCAAGCAC
TGAGCTTTTTCTATTTTTTCCAGCATCCTTCTCCAAGCTTCCACCGCAACACAGATTGTT
GTTTTCTCAATCGAGGATCAAAACGAGATTTCTCCATCTTTGTCCCTTGGACTGAAAATT
CCCATCTCTCGTTCTCCTTTTTTCTTTTCATGTTTTTCTTTTAATGAAATGAAATTGTTT
GAATAATGGTAGAGAATAATGAGCTTTGGCGTTGAAATTGATTGGATCTTTCATGGAGTT
ATGCCTTTTTCTTCTTAACTGCAAAAAGTTTCGGACA
>AT4G30560.5 | cyclic nucleotide gated channel 9 | Chr4:14926974-14929520 REVERSE LENGTH=2189 | 201606
TTTACTTCAGGTTTGAAACTAAATGGATATCTTTAGTTTATTTTGTTCTTCACAGGTTGG
ATAGTATGGATTCTAGGTACTCGCAGACTTCTGATACTGGTCTAAACAGATGCACTCTCA
ATTTACAAGGACCAACACGTGGTGGTGGTGCTCAGGGAAACAATGTATCTTCTGGTTCCT
TTAAGAAAGGGTTTAGAAAAGGTTCTAAAGGTCTTTGGTCTATAGGAAGATCAATTGGTT
TAGGGGTTTCACGAGCAGTTTTTCCTGAAGATCTTAAAGTATCAGAGAAGAAGATTTTTG
ATCCACAGGACAAGTTTCTTTTGCTCTGTAACAAACTGTTTGTTACTTCTTGCATTCTCG
CTGTGTCTGTGGATCCGCTCTTCTTGTATCTTCCGTTTGTTAAGGATAATGAGAAATGTA
TCGGTATAGACCGGAAGTTGGCTATTATAGCAACAACGCTGCGGACAGTAATTGATGCGT
TTTATCTTTTTCACATGGCTCTTCGGTTTAGAACAGCTTTTGTCGCCCCTTCTTCTCGGG
TTTTTGGTCGAGGCGAACTTGTGATTGACCCTGCACAGATAGCAAAACGTTATTTGCAGC
AGTATTTCATCATTGACTTTCTCTCTGTGCTTCCACTTCCACAGATTGTAGTTTGGAGAT
TTCTTTACATCTCTAAAGGTGCAAGTGTGCTAGCAACAAAGCGGGCATTGCGATCTATCA
TTTTAGTTCAATATATTCCAAGATTCATTCGGTTGTATCCTTTGAGCTCAGAGTTAAAGA
GAACAGCTGGTGTTTTTGCTGAAACTGCTTGGGCTGGTGCAGCTTATTACTTGCTACTCT
ACATGCTCGCAAGCCATATTGTTGGGGCTATATGGTACTTATTGGCCTTGGAACGTTATA
ATGGATGCTGGACCAAGGTTTGCAGTAATAGCAGCTTGGACTGTCACAGAAACTTCCTGT
TTTGTGGTAATGAAAAAATGGATGGTTATGCAGCTTGGACTACCATCAAAGATTCTGTTC
TGCAATTAAATTGCCCAGTTAATACAACCGATAATCCTCCTTTTGATTTTGGGATCTACT
TAAGAGCCTTGTCCTCTGGCATTGTCTCATCTAAGAGCTTTGTCTCTAAGTACTTCTTCT
GTTTATGGTGGGGACTTCAGAATCTCAGCACTCTTGGTCAAGGGCTTGAAACCAGCACAT
ACCCTGGAGAAGTTATATTCTCCATAGCACTTGCCATTGCTGGACTTCTTCTCTTTGCTC
TTCTTATTGGAAACATGCAGACTTATCTTCAATCCCTTACAATCCGGCTTGAAGAAATGA
GAGTGAAAAGACGTGATTCAGAACAGTGGATGCATCATCGAATGCTTCCACCGGAACTGC
GAGAACGAGTCAGACGATATGACCAGTACAAATGGTTGGAGACACGCGGAGTTGATGAAG
AGAATTTGGTTCAGAACCTCCCAAAGGATCTGAGAAGAGATATCAAACGCCATCTCTGTC
TGGCTTTGGTTCGGAGGGTTCCATTGTTTGAGAATATGGATGAGAGGCTGCTCGATGCAA
TCTGTGAGCGGTTGAAGCCGTGTCTGTACACAGAGAGCTCTTATTTGGTTCGGGAAGGCG
ACCCGGTTAACGAGATGCTCTTCATTATCCGTGGTCGGCTTGAGAGTGTGACCACCGATG
GCGGAAGAAGCGGTTTCTTCAACCGCAGTTTGCTTAAAGAAGGAGATTTCTGTGGGGAAG
AGCTTTTGACATGGGCACTTGATCCCAAATCTGGTTCCAACCTACCATCCTCTACCAGAA
CCGCAAAGGCTCTAACTGAAGTAGAGGCTTTTGCTTTGATAGCAGATGAGCTCAAATTTG
TGGCTAGCCAGTTCAGAAGACTACACAGCAGGCAAGTTCAACACACATTCAGATTCTACT
CGCAACAATGGAGAACTTGGGCTGCTATCTTCATACAAGCCGCGTGGCGACGATACGTGA
AGAAGAAGAAACTTGAGCAACTCAGGAAAGAAGAAGAAGAAGGAGAAGGATCAGTTACTA
GCATCAGAGCGACGTTCCTGGCTTCAAAGTTTGCTGCAAATGCACTTCGTAAAGTTCACA
AGAACCGTATTGAAGCAAAGTCTACTATAGAACTTGTGAAATATCAGAAGCCTTCAGAAC
CTGATTTCTCTGCTGATGATACTAGTTGA
>AT1G48430.2 | Dihydroxyacetone kinase | Chr1:17902632-17906873 REVERSE LENGTH=2316 | 201606
TGCTGATTATCGGTTTATTTCGATTTAACGGTTAGCTTTCAAGAACAAATACAGAAACTA
GTCACTCTCTTCTTCTTCTCTGCCATTGTTGACTCTTGAAGTCTCAATTTTTTCTCTTCT
TTATTTCTCCGTATGAACTTCTCCGATTTTATGGTTTTTATATCCTTGAAAGCTAGCTAG
CACCATGGTTCCTCCGGCTAAAAAATTCATCAACAACCCCAACGATGTTGTAACCGAGTT
CATCGAAGGTCTCGTCGAAACTTATCCTGGACTTCAGTATTTGGATGGTCTTCCCGAGAT
CAAAGTTGTACTAAGAGCTGATGTCTCAGCTGCAAATTATGACAAGGTTGCCGTTATATC
AGGAGGAGGAAGTGGGCATGAACCAGCACAAGCTGGGTATGTTGGAGAAGGAATGCTCAC
AGCTGCTATTTGTGGAGATGTTTTTGCTTCGCCAACTGTTGATTCCATCCTAGCTAGGAT
TCGTGCTGTAACTGGTCCAAAAGGATGCCTCTTGGTTGTCACGAACTATACTGGTGACCG
CTTGAACTTTGGCCTGGCAGCTGAGCAAGCAAAAACTGAGGGTTTCGATATAGAGACTGT
AATTGTTGGAGATGATTGTGCTCTACCCCCGCCGCGTGGCGTAGCTGGGCGCAGAGGTTT
AGCGGGAACAGTTCTTGTCCATAAGGTTGCTGGAGCAGCAGCTGCTGCTGGACTTTCTCT
AGCAGAAGTTGCAGCAGAAGCAAAACATGCATCTGAAATGGTTGGAACCATGGGTGTTGC
ACTATCTGTCTGTGCGCTTCCAGGACAGGTTACATCAGATCGTTTGGGTCCAGAGAAAAT
GGAACTTGGGCTTGGAGTTCATGGGGAGCCTGGTGCTGCTGTAGTCGACATTCAACCTGT
GGAAGTTGTAGTGTCCCATGTTCTTCAACAGATACTGAGTCCAGAGACAAATTATGTTCC
AATTACACGTGGTAACAGTGTGGTTCTGATGATTAATGGCTTAGGTGGTACACCTCTAAT
GGAACTTATGATTGCTGCTGGAAAAGCAGTCCCAAAATTACAGTTGGAATATGGGCTTGC
CGTTGATAGGGTGTATACTGGATCATTTATGACGTCTCTTGATATGGCAGGGTTCTCGAT
ATCGATCATGAAGGCCGACCAGTCAATTTTAGAGCGTTTGGATGCTCCGACCAATGCTCC
TAGTTGGCCAGTTGGCACAGATGGAAGCCGCCCACCAGCAAAGATCCCCGTTCCACTTCC
CTTCCGATCAACCAAAAACGAAGAGTCTCGATACCGACCTCAGGAGCTTAGTCAACAGGG
GCGAATTCTTGAGGCAGCTATTGAAGCAGCAGCAACTGTAGTCATCAATCTGAAGGATAG
TTTGAACGAATGGGATGGAAAAGTAGGTGATGGGGATTGTGGATCAACAATGTGCAGAGG
TGCAACAGCTATTCTGGAGGACATGAAGAAGTATTATCCGCTCAACGATGCTGCGGAAAC
AGTGAGTGAGATTGGTTCATCGATTAGAAGAGTCATGGGGGGAACAAGTGGAATAATTTA
CAATCTCCTCTGTAAGGCAGCATATGCGGAGTTAAAAGCTAACAGTCAATCAGAAACCAC
TTCCAAACACTGGTCTGAAGCACTCAAGTCATCAATCTCTGCTGTCAGTAAATATGGTGG
AGCAACTGCCGGTTATAGAACGATGTTAGATGCGCTCATCCCCGCTTCAAAAGTCCTTGA
GGAGAAGCTGAGTGTTGGGGAGGACCCTATTGCTGCTTTTGTTCTGTCTGCTGAAGCTGC
GACCGCAGGAGCTGAATCTACCATTCATATGAAAGCACAGGTGAGCTTTAATGACTACTA
GTTAATAGCAATCACTGACATCACAATTATCTGTTGGTTGTTTGTTTTTTGTTTCTTTTT
GATGTGACGGATTATGATTGGAGGGTAGGCCGGGAGATCAAGCTATGTATCAGCTGAGAT
TTTTGCATCAATTCCTGATCCAGGAGCAATGGCTGCAGCGGCATGGTACAGCGCCGCTGC
AAGAGCCGTGAAAGAGCAGAGGCAGAGGTTTTGAATCTGATGGACTAGGCTCTGTAAGAG
GTTATAACGAGCTTTACTGATTTGATAACTGCCTCTGGGCTTTGTTGTCTATATGTATCT
AGTTCTAATGTTTCTGAGTTCTGACTCTGTTTATATACAAATGACAATGGGATTCTTGTG
AAATGCTTCCCCTGTTTATATGCAACTGAGTGTTTTCCTGCACATTTGTTAAAACAATTT
CATCAATATTGGGTGGATAAAACCCTTAGCCTAACA
>AT3G23330.2 | Tetratricopeptide repeat (TPR)-like superfamily protein | Chr3:8347164-8349514 FORWARD LENGTH=2239 | 201606
GTTTGCTAATGGTGAATCTCTGAGAAGGAGACAAAGATGAGTTCATCAAAAGCCCTAATC
AAAACCCTGATTAAGAATCCAACTCGAATCAAATCCAAATCTCAAGCGAAGCAGCTTCAC
GCACAATTCATCAGAACTCAATCACTCTCTCATACATCAGCTTCAATCGTAATCTCAATC
TACACAAACCTTAAACTTTTGCACGAAGCTTTGCTTCTTTTCAAAACCCTTAAGTCTCCT
CCTGTTCTAGCATGGAAGTCAGTAATCAGATGCTTCACCGACCAGTCTCTATTCTCCAAG
GCGTTAGCTTCGTTTGTGGAAATGCGAGCTTCTGGGAGATGCCCAGATCACAATGTGTTT
CCTTCTGTTTTGAAATCGTGTACGATGATGATGGATTTGAGATTTGTGTAGGTAATGTGT
TCGATGAAATGCCTCAAAGAACGTCCAATTCTGGAGACGAAGATGTAAAGGCTGAAACTT
GCATTATGCCTTTTGGAATAGACAGTGTGAGGAGGGTTTTTGAAGTGATGCCTAGAAAGG
ATGTTGTGTCGTATAATACTATCATTGCAGGGTATGCACAGAGTGGAATGTATGAAGATG
CTTTGAGAATGGTTAGGGAGATGGGAACTACTGACTTAAAGCCTGATTCTTTTACTTTGT
CTAGTGTGCTTCCGATATTTTCTGAGTATGTGGATGTTATTAAGGGGAAAGAGATTCATG
GGTATGTGATTAGGAAAGGGATTGATAGTGATGTATATATTGGGAGTAGTTTGGTTGATA
TGTATGCGAAAAGTGCTCGGATTGAAGACTCTGAAAGAGTGTTTTCTCGCTTGTATTGTC
GGGATGGTATCTCGTGGAACTCGCTTGTAGCTGGGTATGTACAGAATGGTAGATACAATG
AGGCTCTGAGATTGTTCAGGCAAATGGTGACCGCAAAGGTTAAGCCAGGGGCTGTGGCGT
TCTCAAGTGTGATTCCTGCTTGTGCTCACCTAGCCACCTTGCACCTTGGGAAACAACTTC
ACGGATATGTATTAAGGGGTGGCTTTGGCAGTAACATATTCATAGCTAGTGCACTTGTTG
ATATGTACTCGAAATGTGGGAATATTAAGGCTGCTAGGAAGATTTTTGACAGGATGAATG
TACTCGATGAAGTATCATGGACGGCTATTATAATGGGGCATGCGTTACATGGTCATGGGC
ATGAAGCAGTTTCGTTGTTTGAGGAGATGAAACGACAAGGAGTGAAACCGAATCAAGTGG
CATTTGTTGCTGTACTAACGGCTTGTAGTCATGTGGGGTTGGTAGATGAGGCATGGGGAT
ATTTCAACAGCATGACTAAGGTTTACGGTTTAAACCAGGAGTTAGAACATTATGCAGCTG
TAGCGGATCTTCTAGGCCGTGCAGGGAAGCTGGAAGAAGCATACAATTTCATTTCAAAGA
TGTGTGTTGAACCAACTGGTAGTGTCTGGTCTACCTTATTGTCTTCTTGCAGCGTTCACA
AGAATCTTGAGTTGGCTGAGAAGGTAGCGGAGAAGATATTCACTGTCGATTCTGAAAACA
TGGGAGCTTATGTTTTGATGTGCAATATGTATGCGTCTAATGGAAGATGGAAAGAAATGG
CGAAACTAAGATTGCGTATGAGGAAGAAAGGATTGCGGAAAAAGCCAGCTTGTAGTTGGA
TCGAAATGAAAAACAAGACTCATGGATTTGTTTCAGGAGATAGATCGCATCCGAGTATGG
ACAAGATCAACGAGTTTCTTAAAGCTGTAATGGAACAGATGGAGAAAGAAGGGTATGTTG
CAGACACAAGCGGCGTGCTTCACGATGTAGACGAAGAGCATAAGAGAGAGCTTTTGTTCG
GACACAGTGAGAGATTGGCTGTTGCCTTTGGTATCATCAACACAGAACCTGGCACGACAA
TTAGAGTCACTAAGAATATAAGGATATGCACGGATTGTCATGTCGCAATCAAGTTTATCT
CGAAGATCACGGAAAGAGAGATTATCGTTAGGGATAATAGCAGATTCCACCATTTCAACC
GTGGAAACTGTTCTTGTGGAGATTATTGGTAATAATGAAGTGTGAAACTTTTTTGACTTC
ATCTTTTGTTCAGAGACAGAAACGACGTCGCATAGGGAACATATGTTTCATTACACTTAT
TGTAGTGTTCAACCAATTTATATATTTTTCTATCTCTATAATTTTCTTATAATTAGGAAA
AATTAGAACAAATCATGTG
>AT3G61080.1 | Protein kinase superfamily protein | Chr3:22607099-22609169 FORWARD LENGTH=1320 | 201606
AAATTGAATAACGGCCACATGAAGAATAATACCAAAGCCGGGAGAAGAAGAAAATGGCGG
TGGCTTCTCTTAGTATTTGCTTCTCTGCTCGGCCACATCTTCTTCTTCGCAACTTCTCTC
CTCGACCCAAATTTGTTGCTATGGCTGCAATGAGTGAGGATCCAATTCGTGAATGGATTC
TTACAGAAGGAAAAGCAACTCAGATAACAAAGATTGGTTCTGTTGGTGGTGGATGCATTA
ATCTTGCAAGTCATTATCAAACTGATGCTGGTTCTTTCTTCGTTAAAACTAACAGGAGTA
TTGGACCTGCCATGTTTGAGGGAGAGGCTCTTGGTCTTGAGGCTATGTATGAAACCAGAA
CAATCCGTGTTCCAAATCCACACAAAGCTGGGGAATTGCCAACAGGTGGATCTTATATCA
TCATGGAGTTTATAGATTTTGGGGGATCAAGAGGCAATCAGGCTGAATTAGGAAGGAAGC
TAGCTGAGATGCATAAAGCCGGGAAAACTTCGAAAGGTTTTGGCTTTGAGGTTGACAACA
CTATTGGCAGTACCCCGCAGATCAATACTTGGTCTTCGGATTGGATTGAATTTTATGGTG
AGAAGAGATTGGGTTACCAGCTTAAGTTAGCTAGGGATCAGTATGGTGACTCTGCTATTT
ATCAGAAAGGTCATACACTGATACAGAACATGGCACCTCTCTTTGAGAATGTTGTCATAG
AACCGTGCTTGTTACATGGTGATCTCTGGAGCGGGAATATCGCATACGACAAGAACAACG
AACCTGTCATTCTTGATCCTGCCTGTTACTATGGGCATAACGAGGCGGATTTTGGAATGT
CGTGGTGCGCAGGATTTGGAGAATCTTTCTACAATGCCTATTTCAAGGTAATGCCAAAAC
AAGCGGGATATGAGAAGAGGAGGGATCTGTATTTGCTCTATCATTACTTGAACCATTATA
ACCTGTTTGGCTCGGGCTACCGATCATCTGCGATGTCAATCATCGATGATTATCTACGGA
TGCTCAAAGCTTAAGATGAGGAGGGAAAGCTGCTGCTTATATGCTTTCTTTATGTGTGTA
TTTGTGTGTTGGTGTTATGTAAGGTGGTTTATACGAAGAAAGATGTCTGTCATACATGTT
TAAATCGATGATCTGGTTGTACATAGGTGGTAATGTGATGGAGAGAAGAATTCACAATCG
ATTTTAAACATTACAAATAACAACTAGTAATAAAAGCAGCATAGTTAATGACAAGAGTTA
CTAAGGTCTGGTTCTTCTTGGGTTTTGGGGAGAGGGTCTCCTCCAGCAGAGAGGCTTTCC
>AT2G35920.1 | RNA helicase family protein | Chr2:15075591-15080812 FORWARD LENGTH=3377 | 201606
TCTCTTGTTTCTCCACGCTTCGCTTTCTCCTTCCATTTTCTTCCAAACTCTCTCCGCTTC
GTCCTCTCTTTCACACCGCCGCTATGCCTCCTCACGGTCCTAATTCTCAAGGTGGTCGTC
GAGGCGGAGGTCATTCCTCCGGTCGTCGTGGTGGACGCGGCGGCGGCGGTCGTGGCGGTG
GTGGTGGCGGCCGGGGGGAACAGCGATGGTGGGATCCTGTGTGGAGAGCTGAGCGTTTGC
GCCAGCAACAAGCTGAGATGGAAGTACTTGATGAGAATGAATGGTGGAACAAGATTGAGC
AATGGAAAACAGGAGGAGAACAAGAGATGCTAATTAAGCGTAATTTTAGCCGTGGAGATC
AGCAAACACTTTCTGATATGGCTTTGCAGATGGGTCTTTACTTTCATGCGTACAATAAAG
GGAAGGCTCTTGTTGTTAGCAAAGTTCCTTTACCAGATTATCGAGCGGATCTTGATGAAC
GGCATGGATCCACTCAGAAAGAGATTAAAATGTCCACAGAGACTGAGAGAAAACTTGGAA
GTCTTTTGAAAACAACACAAGAATCAGGGTCCTCTGGTGCCTCTGCTTCAGCTTTTAACG
ATCAACAGGATCGTACTTCAACTCTTGGCTTGAAAAGACCTGATTCTGCTTCCAAATTGC
CGGATTCTCTTGAGAAAGAAAAATTCAGTTTTGCACTCAAGGAAAGGCAGGAAAAGCTTA
AGGCAACTGAGAGTGTAAAAGCACTTAAAGCGTTCAGAGAAAAGCTACCTGCTTTTAAAA
TGAAAGAGGAGTTTCTTAACTCTGTTTCACAAAACCAGGTATTGGTAGTTTCAGGAGAGA
CCGGGTGTGGTAAAACAACACAGCTTCCTCAATTTATATTGGAAGAAGAAATATCATCCC
TAAGAGGTGCTGATTGCAACATAATTTGCACTCAACCTCGACGTATATCGGCCATATCTG
TTGCTTCTCGTATATCTGCTGAAAGAGGTGAATCCATTGGTGAATCTGTGGGTTATCAGA
TTCGTCTAGAATCAAAGCGTTCTGATCAAACACGATTGCTATTTTGCACTACTGGTGTTT
TACTCCGGCGGCTGATTGAGGATCCTAATCTAACTAACGTAAGCCATTTGCTCGTGGATG
AGATTCACGAAAGAGGCATGAATGAAGATTTTCTACTAATCATACTACGCGATCTCCTTC
CTCGACGCCCAGATTTGCGTCTTATTCTGATGAGTGCTACGATTAACGCTGACATGTTCT
CAACATACTTTGGGAACTCTCCCACTATGCACATCCCGGGTTTCACATTTCCTGTGGCAG
AGTTATTCCTAGAAGATGTATTGGAGAAAAGTCGTTATAATATTAAGTCGTCTGACTCGG
GGAATTATCAAGGTAGTTCGAGAGGTAGAAGAAGAGAATCAGAATCCAAGAAAGATGATC
TGACTACTCTTTTTGAGGATATTGACATCAATTCTCACTATAAAAGTTATAGCTCGGCCA
CAAGAAATTCTCTTGAAGCATGGTCTGGTGCACAGATTGATGTGGATCTGGTGGAGGCAA
CAATTGAACATATTTGTCGTCTTGAAGGTGGTGGGGCGATTCTTGTCTTCCTTACTGGCT
GGGATGAGATTTCAAAACTGCTTGAAAAAATTAACATGAACAACTTTCTTGGAGATTCGA
GCAAGTTCTTAGTTCTTCCTTTACATGGTTCAATGCCGACGGTTAATCAACGTGAAATTT
TTGACCGTCCACCTCCTAACAAACGGAAAATAGTTTTGGCTACAAACATTGCCGAGAGTA
GTATTACAATTGATGATGTTGTATATGTTGTGGATTGTGGTAAAGCAAAGGAAACTAGCT
ATGATGCTTTGAACAAGGTGGCATGTCTCTTGCCATCATGGATATCAAAGGCTTCAGCTC
ACCAGAGACGAGGTCGTGCTGGACGTGTTCAAGCTGGAGTTTGTTATAGGTTGTATCCAA
AAGTTATCTATGATGCTTTTCCACAGTATCAGTTACCAGAAATCATACGGACTCCATTAC
AAGAGCTATGCCTGCATATCAAAAGTTTGCAAGTTGGATCTATAGGCTCATTCTTGGCAA
AGGCACTGCAGCCACCAGATGCACTTGCTGTTGAGAATGCTATTGAACTTCTCAAAACAA
TTGGGGCTTTAAATGACGTGGAAGAGCTTACACCCCTTGGTCGGCATCTTTGCACTCTAC
CCGTGGACCCAAATATTGGAAAGATGCTTCTGATTGGAGCTATCTTCCAGTGCGTCAATC
CTGCTTTGACAATCGCTGCTGCTCTGGCGTATCGTAGCCCATTTGTCTTACCATTAAATA
GGAAAGAGGAAGCTGATGAAGCCAAACGATATTTTGCTGGTGATTCCTGCAGTGATCACA
TTGCTCTTCTTAAGGCATATGAGGGATATCGGGATGCAAAGCGTGGTGGAAACGAAAAAG
ATTTTTGTTGGCAAAACTTTCTTTCCCCTGTAACTCTAAGGATGATGGAGGATATGAGAA
ACCAGTTTCTTGATCTTCTATCAGATATAGGGTTTGTAGACAAATCAAAGCCAAATGCAT
ACAACCAATATAGCTACGATATGGAGATGATAAGTGCGGTTCTATGTGCGGGGCTGTACC
CAAATGTTGTCCAATGCAAAAGAAGAGGGAAGCGCACTGCGTTCTATACTAAAGAGCTGG
GTAAAGTTGATATCCACCCTGGATCTGTCAACGCAAGAGTGAATCTCTTCTCTTTGCCGT
ACTTGGTCTACAGCGAAAAGGTGAAGACGACAAGTGTTTATATCCGAGACTCGACAAATA
TATCAGACTATGCACTCCTTATGTTTGGTGGCAATCTTATCCCAAGCAAAACCGGGGAAG
GTATAGAGATGTTGGGAGGGTATCTCCATTTCTCAGCCTCGAAGAACATCTTAGAACTGA
TACAGAGATTGAGGGGAGAGGTGGACAAGCTACTGAATAAGAAGATAGAGGATCCGAGTT
TGGACATAACAGTGGAGGGGAAAGGAGTGGTCTCAGCTGTGGTGGAGTTGTTACGTAGCC
AAAAACATTAGGTATTAAGCAAAATTCCAGTGAGTCTTATCGTAGTGTAGAGGGATTAAG
AAACGTTAGTTATTGGAAAACGAGGTGAATAGACTTTAAACTCTGCTTAAGTTATAAAAG
GTAATACAAGTTGTAATTTTAGAGCTGTTCCCATTTGTTTCGGTTAGGCCCGAGTTTTGT
AGTGGTGATCATCTTATTTCCCATTGCATCTATCTTTCTTTCTTTCTTTGTGGTTATAAT
GTTTATGTTCAAATGAAAACAAACATTTGTTTCTGCTTTTAGCAATTTCGTCTCGTCTCA
ATGCCAATTGCTTACAG
>AT3G60960.1 | Tetratricopeptide repeat (TPR)-like superfamily protein | Chr3:22535676-22538684 FORWARD LENGTH=1592 | 201606
TCATTATCGCGATATTTAATGCACCTGCAAAACTGAACCCTAAGTGATCAGTCATGTCCC
TCCTCCGCCGCATTGTACGAAATTCGACCGTATCAAAGGCTGTTCCGGTTGCGAAGGCGT
TCATGCCTTACCCACTAGGAAGAGATCCTTCCTCACTCCCAAAGCTTGATCCGGTATCCA
TCAGCTATATCGATAGCCGCCCAATTTCTCTGCGCTACAGAGTCAGGGCAATGATCGAGA
TGTCTAATCTCGACGAAGCCTCGAAGCTCTCGCGGCTAGCTGTCTTGAACGGATTTCTAG
TCGACAGAGACACCGTCTTCATCTGCAATTCCGTAATCGGCGCCATGTGTAGCGCCAAAC
GGTACGACGATGCCATCTCTCTGTTCAATTACTTTTTCAACGAGTCTCAGACTCTTCCAA
ACACGCTCTCCTGCGATCTCATCATCAAAGCACACTGCGACCAAGGTCACGTCGACGATG
CTCTTGAGCTCTACCGTCACATTTTGCTCGACGGACGTGTAGCTCCAGGGATCGAGACAT
ACATGATACTCGCGAAAGCCTTGGTTGATGCTAAAAGATTCGATGAAGCTTGTGTTTTGG
CGAGATCCATGAGCTGTTGTAGTTTCATGGTCTACGACATTCTAATTCGCGGGTTCTTGG
ATATAGGGAATTTCGTAAAGGCTAGCCAAATCTTCGAGGAATTGAAAGGACTGGATAGTA
AACTTCCAGGGAGAGAATATCACAAGGCAAATGCAATCTTTAATGTTTCGTTTATGAACT
ATTGGTTCAAGCAAGGCAAAGATGAGGAAGCTATGGAGATTCTCGCAAATCTGGAAGATG
CTCAAGTGCTGAACCCCATTGTCGGAAACAGGGTTTTGCAAGTTCTGGTGAAGCACGGTA
AAAAAACAGAGGCCTGGGAATTGTTTGGAGAGATGATAGAAATTTGTGATTCCGAGACTG
TTGACATAATGTCCGAGTATTTTAGTGAGAAGACTGTACCATTCGAGCGGCTTAGGAAAA
CGTGTTATAGGAAGATGATCGTGAGTCTCTGCGAGCATGGAAAAGTGTCAGACGCAGAGA
AACTCTTCGCCGAGATGTTTACCGATGTTGACGGAGGGGACTTGTTGGTGGGGCCTGACC
TTTTAATATTCAGAGCAATGATCAATGGTTATGTTTCAGTAGGGAGAGTGGATGATGCTA
TCAAGACCTTGAACAAGATGCGGATTTCAAATCTCAGAAAGCTTGCTATTCATCAAGCCC
CATAAGTTGGATTTGGTGGCTATGTCTCAAAACTTAAGAATCAAAACTGCGATAATGGAG
TAAGAGATGAAGAGGCAATTGCGGAGGCAGAGATTCGGCGAAGTTCAGAGGAGGTCATTT
TGGCGCTTTCAATTGGATTAGAGATGCAGAGCACTGGAGAAGGAAATTCCAAGATTGTCG
TTTTCACTGGGTGCCAAGGCAGCATAACAAACCGGCTGATTTACTCGCTAAACACAATAT
GTTTCGAAATACAAAGTTCATGTTTTTCTCTCATATTTCAAATGTAATATACACAGTGTT
TTGGATTTTTTCAACTAATATCAATAAGAAGA
>AT5G62750.1 | hypothetical protein | Chr5:25203425-25204320 REVERSE LENGTH=896 | 201606
ACTACTTAGGGGCTCTATGGATGAGCTTAAACGATTGATCATTCCACAGAATTAAAATTC
TAAAGATAGTAAAATATGGAAGCAACATACGAAACTCCATAATTCTCGTTATACAAGTAA
TTTCTACGGATGTGATCATTTTATGTCCAAAATTAGCTGAAGATCCTTTGTAATAAAAGG
GTAATTCTGAGTTCTACAAGAAATATGTAAGAAAGTTTTCTAGATTTAAGCACTATCTAA
GAAAAACAAAATCAAACTCATAAAGAATAATGGGAGAAACAGAAGAGAAAGTGAAGAACC
ATGATAACAAAGAAGAGGAACACAACAAGGCTGAGAAAGCTGAGAAGAAGGAGAAGAAGA
AGGATAAAGATAAGAAGGATAAGAACGAGGACGATAAAAATGGTGGAGGAGAAGAAGGGG
AAGATCAAGAGAAGAAGAGCAAGAAGAAAGATAAGAAAGCGAAGAAAGAGAAGAACCCTG
AAGATAAGAAAGATCCAGAGAAGTTGAAGATGAAGCTTCAGAAGATTGAAGAAAAGATTC
AAGCTATGGTCTTAAAGAAAGATGAGATTGTGAAGCTTATTCATGATGCTGAACAAGCTA
AGCCTAGTACTGCTGCAGTAGATGCACCACCACCAACTAACTAATTCAAATACACAAATT
ATATACTACAATAAGTTAACTAATATATTTGTCAATAACAAATGCTGCTGAATGTTATTT
TCAGCGTATCTTGGTATAGGTCTTTGTTTTGTTTTGTTTGATACCAATCAGAGTTTGCTT
GTATACTATGTGTTTGTAAATTGTACAAAAAAAACTGTTTTAATATAATACGTTTCAGCT
TAATACATATTGGTAATGCTGATGTATACCACATTGAAAGGACTATAAAGTTCATG
>AT4G24290.2 | MAC/Perforin domain-containing protein | Chr4:12594045-12598062 FORWARD LENGTH=2522 | 201606
AAAAAACATAAATTAAATCCCAGCGAAGCATATGTAATAATGTAACAACAATAAAATGTA
ATAAAATAAAAAAGTAACAACAGGCTGTCAAAATGATAAACAAATAACAACGGAGGAAGA
GTAAAGTGGGGAAGAAGATCAATGGGCCCACACACAATTCCCAATTCTTTGACCAATAGT
TGACTTTTCTTCCTCGAGTCTTTTTAACTCGCTTCACCTGTTACCATCTACCTTCTTACA
TTATTATTACTTACTCTCTTAATCACTTTTGATTAACAAAACTAATTTACCATTGAGGGT
TTTCTTCTTCCTTCTTCTTCATCCTCTTTGCTGCTATGATTGAGCTCCATGGATCTGCAA
TCATAGTTCTTCGATTTAGGATTCGTTTAGATCGCGGTTTTTGAGCTCGGTTGGTGAAGA
CATATGCTTGAAAACAGAAGTCTTGTACTGAAGCATGGCTCTTCGGCTACCAGCTTCTAA
AGCAGCTGAAGTTGCGATTGGATCTATTGGCTGTGGTTATGATCTAGCTATTGATTTACG
GTTGAAGTATTGCAAAGGAGGTTCCAAAGATTCTAGATTACTTGACATTAAAGAAGGTGA
TGATAATTGTGAGATTGTTTTACCTGGTGGAATCTCCATTCCTAATGTTTCCAAGTCTAT
CAAATGCGATAAAGGGGAGCGTATGCGGTTTAGGTCCGATATTCTTCCTTTCCAACAGAT
GGCAGAGCAGTTCAACCAGGAACTATCTTTGGCTGGGAAAATCCCGTCAGGTCTCTTCAA
TGCCATGTTTGAATTCTCGAGCTGTTGGCAGAAAGACGCAGCCTACACCAAAAACCTTGC
TTTTGATGGGGTTTTCATCTCATTATACTCGGTGGCTTTGGACAAATCTCAAGTGTTACT
CCGTGAGCATGTTAAGCAGGCTGTTCCATCAACATGGGACCCTGCTGCATTGGCAAGGTT
TATAGATATTTATGGGACGCATATAATTGTTAGTGTTAAGATGGGAGGAAAAGATGTGAT
TTATGCAAAACAACAACACTCCTCAAAACTTCAGCCTGAGGATCTGCAGAAAAGGTTAAA
AGAGGTGGCAGATAAGAGGTTCGTGGAAGCTAGCGTAGTGCATAATACGGGTTCAGAAAG
AGTACAAGCAAGTAGTAAGGTGGAAACAAAGGAGCAACGCCTGAGATTTGCAGATACCAG
TTCTTTGGGCTCTTATGCAAATAAGGAGGACTATGTCTTCATGTGCAAGAGGCGAGGTGG
AAACGATAACAGAAATCTAATGCATAATGAATGGCTGCAAACAGTTCAGATGGAGCCTGA
TGTTATCTCCATGTCTTTTATTCCAATTACGTCTTTGCTTAATGGAGTTCCAGGAAGTGG
ATTCTTAAGCCATGCCATAAATCTGTATCTAAGATATAAGCCACCAATTGAAGAGCTGCA
TCAGTTTCTCGAGTTTCAGCTACCAAGGCAGTGGGCACCCGTTTTTAGTGAACTTCCTCT
TGGTCCGCAACGAAAGCAACAAAGTTGTGCGTCTCTGCAATTCAGTTTCTTTGGACCTAA
GCTATACGTGAATACCACTCCGGTTGATGTTGGTAAGAGGCCAATCACTGGCATGCGGCT
CTACCTAGAGGGTAGAAGAAGCAACCGTTTGGCAATTCATTTGCAACACCTTTCCTCTCT
TCCCAAGATATATCAGCTCGAAGACGATCTAAATAGAAGTATCCGGCAAGAGTCTCATGA
CCGTCGATACTATGAGAAAGTAAACTGGAAGAACTACTCTCACGTCTGCACAGAGCCTGT
CGAATCAGATGATGATCTTTCTGTAGTAACAGGTGCGCAGCTTCATGTAGAGAGCCACGG
ATTCAAGAACGTGCTCTTCTTGCGCCTTTGTTTCTCTAGAGTTGTGGGAGCAACACTGGT
AAAGAATTCTGAATGGGATGAAGCGGTAGGCTTTGCTCCAAAATCAGGACTCATCTCAAC
GCTAATAAGCCATCACTTCACTGCAGCACAAAAACCACCACCACGACCTGCAGACGTGAA
TATAAATTCGGCTATATATCCTGGTGGACCACCAGTACCCACGCAAGCTCCAAAACTTTT
GAAATTTGTGGATACAAGTGAGATGACAAGAGGGCCGCAAGAATCACCCGGGTATTGGGT
TGTATCGGGTGCAAGATTATTGGTGGAGAAAGGCAAAATCTCATTGAAGGTGAAGTATTC
TCTATTTACTCCAATATTGGGAGATGAAGTGATCGAGGAAGCCTATGAAGGTTAAGAGAA
AATGGTGGTGGTGTGGCTCAGAGACAATGAGAGAAAATAGGATGAGTGGTATGTTTATGT
CTGTACGTGTACATTCTTAAGGTTTTGTCGTTTGTAATGTTAATGGTGTGGATGTCTAAT
ATGCCACTGTAAAACTTATATACACGAGAAGTTGGGATCGTGGATATCAAATTTATGGGT
TTGAATAGTGACATTGACAAGTTTTGGTACAGCAAAAGAAAAATACAACAAGAAGAACTT
AG
>AT1G67670.1 | hypothetical protein | Chr1:25365370-25365740 FORWARD LENGTH=371 | 201606
AACAAAGGACAATGAACAAGAAGAGGAAAACTACAAATAGATAATTGAAGATGTTCCTCT
AAGTTAGTTGTTGTTTAGTTTTAAACATCTGCAAGAAGAGAAGATGGATTCAGGGCCGTC
GTGGGCTGATCAATGGGATTACAATAACCCTGACCCTCTACCGAGTTCGACGAAAGAGGA
TGAGAGCAAAAAGAAGAACAAGAAGAAGAAGGAAGAAGATGGAAGCAAAAGCAGTCTTGG
GAAGACATTACTTGGGTTCAAATGGATGAAGGAGCTCCGCAAGAAATCTGAAAAGTGATT
AGTAAAGAGATTTTTTATTACATTTGATTCTTGTTATTCTTTGTAATTAATCCATTCTTT
CTCAGTTTCTT
>AT1G05065.1 | CLAVATA3/ESR-RELATED 20 | Chr1:1454606-1455322 REVERSE LENGTH=717 | 201606
AAGTTTGTGCATCACACCTTGTTTCTTCTCATAATCATATATACCAAAAATCTCTCTAAG
AAAAAAAAAAAAAAATCTTCAAGAAAAGATTTTTGTATTCTTATGAAAAATAAAAATATG
AATCCGAGTCGTCCTCGTCTTCTCTGTCTCATTGTTTTTCTCTTCCTCGTTATTGTTCTA
TCTAAAGCTTCAAGAATCCACGTCGAAAGACGACGCTTCTCATCCAAACCTTCTGGTGAA
AACAGAGAGTTTCTCCCTTCACAACCTACTTTTCCGGTCGTCGACGCCGGTGAAATCCTA
CCGGATAAACGGAAGGTTAAGACGGGATCAAACCCTTTGCACAACAAACGATGAGGAAAG
AAGAAAATCAGATAATTAGTTTCCCTAAACACTCTCTCTCTCTCCTCTATTTGTTTTCTT
AACCACAGAGATATATCACATAGGTAAATCTTATTACACATATATATATTAATGTAGGAT
TTATCCAATCTTTTTTGTGGTTTTTTCCATTCTCTTTCTCAATACTTTGAGGTTTATAAC
ATGATAGAGCGTTATTAATCATTGTATATTGTACTTTGTACATAGATCTTTTTAGTTCTT
TTGAATTGATATGAACAAAATATGCGAGAAACAAATGATGTACAATAATTAATGGTTTTG
TTGGATCAAATTTGGCCAAAATCGAAACTAATTGGCAATTAATAGGTGTTTTTCTTC
>AT3G61590.4 | Galactose oxidase/kelch repeat superfamily protein | Chr3:22792112-22794341 FORWARD LENGTH=2092 | 201606
AATCTCTCTCGCTCTCGCTCTCGTTTTCTTTGATGAACCCTTTTACTTCATTCTTACTCT
TGATAAATCCAAATTCCCGAGAAACCCATTTCATTTCCTTCTTCTGTTTCTAGAAAGACC
TCTTCTTTTCGATAAACCGAGATCCACGAAACCCGCATTTCCTCTCGCTAATCTATTCTA
AATTTCGATACTTTTTTTTTTTTTTTATCGGTTTGAATCTCGAGAATTCCGAAGATTCAG
AGTCTCCATAGTCGAAGGTGTGTAGCGAATCGAGATGGGTTTCTGTTTGATTTCACTGTC
GCTTTCTCTGCTTTCATTTCTGAGTGGTTCATTGATCTCTTCCGTGTTCGTAATCTATGA
TTGATGATGTATGTTGTTATCAGATGTTTGATTGATGTCTGCCTATAGTCTAATTTCATT
ATTAAGAACGTTTTTTTTTTGTATACCTAACATCTAAATTTTGTTGTATTAATTGTCATC
AGTGGAATCTTGACGTTGAAAGGATGACACAAGCTTTCTCCTTTTTGTTTTTCTTTTGTC
TGAAAAATGTATTGCAATGTTAGACAAAGTCTTAATACTATCTCTCTTCTTCGTCTTCTG
CATTTTCGATTTACCATTATGCATGTATGCTAAAGCAAATCTGATTGACAAGAGGCTCTT
GAGAATGGAAGCAGAAACGTCTTGGACCAATTATCCGTACAGCTACATTACATATGTCCC
TGAAGCTGAATCATACCGTGAGCAGAGCGACGATGAAGCCAAAGTCGAAACCTTTTCAAT
GGATTCTCTTCTCCCTGACGATTTATTAGAACGAATCCTCTCGTTTCTACCCATTGCAAG
CATCTTCAGAGCTGGTACTGTCTGCAAAAGATGGAACGAGATTGTATCTTCTCGGAGGTT
CTTATGTAATTTCTCCAACAATTCGGTTTCCCAAAGGCCTTGGTACTTCATGTTCACTAC
CACGGATGATCCATCTGGTTATGCTTATGACCCCATTATCCGCAAATGGTACAGTTTCGA
TCTCCCTTGTATCGAAACATCCAATTGGTTTGTTGCTTCCTCTTGTGGATTGGTTTGCTT
CATGGACAATGATTGCAGAAACAAGATTTATGTCTCAAATCCAATTACCAAACAATGGAG
GACGCTTATTGAACCTCCTGGTCACAAATCGACAGATTACACGGCAATGTCTACCTCCGT
AAACCGAGCGAACCAAGCAGTAAACCGCGCAAACCGGAGTTACTCAGTCTCGATAGTGAA
ATCGAAGCAAGTTCCAGGGAATTTCTTCCAATGGGATCTCTCTATTCATCTCTACAGCTC
TGAAACAATGACTTGGACAACATTAGTAAACGATGTCTTATCCGGATGGAGAGGAGGGAA
CGAGAGTGTGATCTGCAACAATGTTCTTTACTTCATGATATACTCAACGGGAGGCTCAGA
TCATCGCCACGGCTTGATCGCTTCGAATCTATCCTCGATAGGATCACCGTCAAGCGGAAT
CTTGATGAGGAGTTTCATTCCAATGCCGTGTTCTTTAACCTGCGGGAGATTGATGAATCT
AAGAGAGAGGCTTGTGATTGTCGGAGGAATCGGGAAACATGATCGACCAGAGGTTATAAA
AGGGATAGGGATTTGGGTTTTGAAAGGGAAGGAATGGGTAGAGATGGCGAAAATGCCTCA
AAGATTCTTCCAAGGTTTTGGTGAATTCGACGAGGTTTTCGCGAGTAGTGGCACGGATGA
TTTGGTTTACATTCAAAGCTATGGATCTCCCGCGCTTCTCACGTTCGACATGAATCTCAA
GTATTGGAGATGGTCTCAGAAATGTCCTGTTACTAAAAAGTTCCCTCTTCAGCTCTTTAC
TGGGTTTTGCTTCGAACCAAGACTCGAGATTGCTCCTTAGTTGCAATGAAGAAGCAAATG
GGTCTGTGAAAGTCTTGGTCTTTTGGATTGTTTTTGCACAGAGAAATCGCCGGCGGCTTT
ATGAAGATGATGATACGGTAATGTTTTTAAATTTTAGTTACTGGAAATGTTTTTCAGGAA
TATTGTTATTTGCAATTTGGTACTCTGTTAATTATAAATTTATAAAATGAGG
>AT3G14120.3 | nuclear pore complex protein | Chr3:4677813-4685666 FORWARD LENGTH=3688 | 201606
CGTCGCTGTCTTTGTCTCAGCGGAGTCTTCTACTGGAGCGGAGGATTTTAAAAGGGTTTT
AGATTTTTGACGACTACAAAACCCTAATCGAGCTCAACTTGAGCATTGCCGCGCTCTTCT
GCTATTCTAAGATTTGATATTTCTGCATACCACTTGGGGTTAGCTTTCGTTGGTGAAGAA
ATGGATATGGATATGGACACTTCCCCTAGCTACTTCGACCCCGAGGCCCTCAGTGTTAGG
GATCAATTCCGTCGCTATCGAAAGAGACACTCTACATCGCCACATGAGGAAATGTTGAGT
TCAAATGTCAGCGAGAACAGATTACTGTATGACGGGCATAACATTCATAGTCCAACAAAT
ACTGCATTGCTCCTTGAAAACATTAAGGAAGAGGTTGACAACTTTCACACTGATCATTAC
GAAGGAACACCTACAAACCCGATATCTGCTTCCAGGAGGGAGAGTGTTGGAATTCTTAAT
GATGACGATGAGGCTTTGTTTCGTCGAGTAGAAAGTCAATCACTCAAGGCTTGCAAGATT
GAGAATGATGAGTTAGCGGAGAGTGGAGATACAACCTTTGCTTTGTTTGCTTCCCTGTTT
GATTCTGCGCTTCAAGGACTAATGTCCATTCCAAATCTAATGTTGAGGCTTGAAGAATCA
TGCAGGAATGTTTCACAATCAATTAGATATGGATCAGATATTAGACATCGTGCTGTGGAG
GATAAACTTATGAGACAGAAGGCTCAGCTTTTGCTTGGTGAGGCTGCCTCCTGGTCACTT
TTATGGAACCTATATGGAAAAGGTACTGATGAAGTTCCTGAGAATTTGATCCTGATCCCA
TCAACATCTCATTTGGAGGCTTGTCAGTTTGTTTTAAACGACCATACAGCTCAGCTATGC
CTTCGGATAGTCATGTGGCTTGAAGAACTTGCTTCAAAATCACTTGACTTGGAAAGGAAG
TGCAGTTCCTTTAATTTTCACAAACAGAAGTTGAGCAAAACGGTTGTTGCATTTTCTTTT
CTAGTGCAGGGATCTCATGTGGGTACTTATCTTCCTAATGCTGGAGTGTGGCATCACACA
CAAAGATATCTCAAGAAAAATGGCTCTAACGCTGACACTTTACACCATCTGGATTTTGAT
GCTCCAACACGTGAACATGCTCGTCTTCTTCCTGATGACTATAAACAAGATGAATCTGTT
CTTGAGGATGTATGGACTTTGATAAGGGCTGGGAGAATAGAAGAGGCATGTGATCTCTGC
AGGTCTGCTGGGCAGTCATGGAGAGCTGCGACTTTATGCCCTTTTTCTGGAATGGACATG
TTTCCTTCTATTGAGGCACTGGTAAAGAATGGGGAAAATAGGACTCTCCAGGCCATCGAG
CAGGAAAGTGGCTTTGGCAATCAACTGCGTCTTTGGAAATGGGCTTCCTACTGTGCATCA
GAGAAAATTGCAGAGCAGGACGGCGGCAAACATGAAGTTGCTGTTTTTGCAACTCAATGT
AGCAACCTGAACCGCATGTTACCAATTTGTACTGATTGGGAGTCAGCTTGCTGGGCGATG
GCAAAATCCTGGCTTGATGTTCAGGTTGATCTTGAACTCGCCCAATCAAAGCCTGGTTTG
ACAGAAAGGTTTAAAAGCTGCATTGATGAAAGCCCTGAAGCTACGCAAAATGGTTGTCAG
GCTTCATTTGGGCCAGAAGATTGGCCCCTCCATGTTCTAAACCAACAACCCCGCGACCTT
CCTGCTCTTCTTCAGAAACTTCATTCAGGGGAAATGGTGCACGAAGCTGTTGTCAGAGGA
TGCAAAGAGCAGCACCGCCAAATTCAGATGAACCTTATGTTGGGGGATATATCACATCTC
CTTGATATCATATGGTCATGGATAGCGCCCTTAGAAGATGATCAAAGCAACTTCAGGCCC
CATGGAGATCCTCATATGATAAAGTTCGGTGCACACATGGTACTTGTTCTTAGGCTTCTA
TTTACTGATGAAATCAACGACTCTTTCAAGGAGAAGCTCAATAATGTTGGTGATCTTATT
CTTCATATGTATGCGATGTTTCTATTTTCAAAACAACATGAAGAATTGGTAGGAATTTAT
GCTTCTCAGCTTGCTCGCCATCGATGCATTGAACTTTTTGTACACATGATGGAGTTAAGG
ATGCATAGCAGCGTACATGTGAAGTACAAAATCTTCCTGTCCGCTATGGAGTACTTGTCA
TTCTCTCCTGTGGATGATTTACATGGAAATTTTGAAGAAATAGTTGACAGGGTTTTGTCA
AGATCTCGGGAAATCAAACTTGCAAAATATGATCCCTCAATTGATGTTGCGGAGCAGCAT
CGTCAGCAGAGTCTTCAAAAAGCAATAGCCATTCAGTGGCTCTGTTTTACACCTCCATCT
ACTATAAAGGATGTGAAGGATGTTACTTCCAAATTACTTTTGCGATCTTTGATGCACAGC
AACATACTTTTCAGAGAGTTTGCATTGATTGCCATGTGGAGGGTGCCTGCAACTCCTGTG
GGTGCACACACACTTCTTAGTTATCTTGCTGAACCTCTGAAGCAACTCTCAGAAAATCCA
GATACCCTCGAGGATTATGTTTCCGAGAATTTGCAAGAGTTCCAAGACTGGAATGAGTAT
TATTCCTGTGATGCAAAATATCGCAACTGGCTCAAATTCCAGTTAGAGAATGCTGAAGTC
ACTGAACTGTCAGAAGAGGAAAATCAGAAAGCTGTTGTAGCAGCCAAAGAGACTCTGGAT
TCTTCTTTGTCATTGCTTCTCAGACAAGACAACCCCTGGATGACATTTCTCGAAGACCAT
GTATTCGAATCAGAAGAATATTTATTCCTTGAATTGCATGCAACTGCGATGCTCTGTTTG
CCTTCTGGTGAATGTCTGCGCCCAGATGCCACTGTTTGTGCTGCACTAATGAGTGCACTT
TACTCTTCTGTCAGTGAGGAAGTTGTTTTAGATCGCCAGTTAATGGTAAATGTATCGATT
TCGTCAAGGGACAGCTACTGCATCGAGGTTGTGCTCCGGTGTTTAGCAATTAAGGGCGAT
GGACTTGGGCCACATAATGCAAATGACGGTGGTATTCTAAGCGCAGTGGCTGCAGCTGGT
TTTAAAGGTGAGCTTACACGGTTCCAGGCAGGTGTTACAATGGATATATCCCGCCTAGAC
GCTTGGTATTCAAGCAAAGAAGGCTCGCTTGAAACACCTGCAACTTATATTGTCCGGGGT
CTCTGTAGAAGATGCTGTCTTCCAGAACTCGTTCTTCGATCAATGCAGGTTTCTGTTTCT
CTAATGGAGTCGGGAAATCCACCTGAAGATCATGATGAACTGATTGAGCTTGTTGCTTCT
GATGAAACTGGTTTTCTCTCTTTGTTCAGTCGGCAACAATTACAGGAGTTCATGTTATTT
GAGAGGGAGTATCGTATGTCCCAGTTGGAGCTTCAAGAGGAACTTTCATCACCTTGATAT
TGCCTCACCTTGTATCAGCGCCAGCTTCTTCCTCACTGAATGCCCAGAGAGACGGCTTAC
TTTGGTTCGTGTAAATTACGCTGTAATTTGTCTTCTTTTCAGACCAGGGATTCACTGATC
AGACTGATGTATACATTGTGATAAATTTTGTCGAATGCTGAGATATCAAGTTCCCTTTAC
TACTATTGGTCAGAAAGCCACTTCTCTC
>AT4G10465.1 | Heavy metal transport/detoxification superfamily protein | Chr4:6473547-6475434 FORWARD LENGTH=884 | 201606
ATTCTTTTCTAAATTCTTCGATCTTATAGTCGTAGATGTCTTCCTTGATAGTGAAAAGTC
TCGGGTCCATTGTCTCTATCATTGCAAGAATTTTCTTCTTTCGACGTAGCCGTCCTGTGT
CTAATCCAAGAACCACCGCACATATAAGCTACTTCAGGATGTCTAGGAAACGTCCACTCT
CTTTGCAGACGGTTGAGCTGAAGGTAAGAATGTGTTGTACTGGTTGCGTCAGGATCGTTA
GGAACGCGATCTCCAAACTCCGAGGAGTTGACTCAGTGGAGGTGGATAAAGAGTTAGGAA
GAGTGAGAGTGGTGGGTTATGTTGACAGAAACAAAGTACTCAAAGCCGTGAGGCGAGCGG
GGAAGAGAGCTGAGTTTTCGCCATACCCTGAACCTCCACTTTACTTCACATCTACTCAAA
ACTATTTCGTAGATCCTTCGAAAGAGTTTAAAGAGAGCTATAACTATTATAGACATGGCT
ACAATGGTACAGAACAACATGGTAATATCCCCGTAGGTTCTCGTGGAGACGACAGGGTTA
GTAATATGTTCAATGACGATAACGTTAATGCATGCCGTCTCATGTAAACTACATACGTAA
TGACTTAAAACTTGTGGAGAAGTAAACTGTAATTATTATCATATTGTACTAGTAATACTA
TAAAAGAATAAGAGAAGTCCAGTGTTCCCTACTTGTATTAGAAACGTCATTTTATAGTGG
TTAAATGTCATATTGCTTATATTTATCTTTAATTCACTTTTGCAAATGTCATTTCATGGT
TGTTGTTTTTCAGTTTTTAATATGTTTTTTTTTGTGCAACACTAATATGTTTTTGTTCTA
TATATCGTTTTCGATGTGTAATGAGTTTGATCTCCATTTAAGTT
>AT1G22150.4 | sulfate transporter 1%3B3 | Chr1:7818361-7821576 FORWARD LENGTH=2203 | 201606
ATGTCGGCTAGAGCTCATCCTGTGGACGATGACGGAGAGATTTCCCCGGTGGAAAGATCT
TCCCCGCGGCAAGCAAATACACCGTATGTCCACAAAGTCGAAGTTCCTCCTAAGCAAAAC
CTTTTCAATGAGTTCATGTACACTTTTAAAGAAACTTTCTTCCACGATGATCCTCTAAGG
CATTTCAAGGACCAGTCAAAATCCAAAAAGCTCATGCTCGGTATCCAGTCCGTCTTTCCG
GTTATCGAGTGGGGAAGAAAATATAATCTTAAGTTGTTTCGCGGCGATCTTATTGCCGGT
TTAACCATAGCCAGTCTCTGCATTCCTCAGGATATTGGATATGCAAAGCTCGCGAGTCTT
GACCCTAAGTATGGTCTATATTCAAGTTTTGTTCCTCCGTTGGTGTACGCATGTATGGGA
AGCTCAAAGGATATAGCGATTGGACCCGTTGCAGTGGTTTCACTCCTATTAGGTACTCTG
CTTCGTGCTGAGATCGACCCCAACACAAACCCTAATGAATATCTCCGCTTAGCCTTCACC
TCCACGTTCTTTGCCGGTGTCACTCAAGCAGCACTCGGATTCTTCAGATTGGGTTTCTTG
ATCGATTTCTTGTCCCACGCGGCGGTGGTAGGTTTCATGGGCGGAGCAGCCATCACCATT
GCGCTGCAACAGCTCAAAGGCTTCCTAGGAATCAATAAGTTCACAAAGAAAACCGATATC
ATCGCGGTTCTTTCTTCCGTAATCAGCTCAGCCCATCACGGATGGAATTGGCAGACAATA
CTCATTAGTGCATCGTTCTTGATCTTCCTTCTCATCTCCAAGTTTATCGGGAAGAGAAAC
AAGAAACTGTTTTGGATTCCAGCTATTGCTCCGTTAGTATCTGTCATCATTTCAACCTTC
TTCGTCTACATAACCCGAGCCGACAAGAAAGGAGTTCAGATAGTGAAACATCTTGACAAA
GGTCTGAACCCTTCTTCTTTGCGTCTAATATATTTCTCGGGCGATTACCTTCTCAAGGGC
TTCCGCATAGGCGTTGTCTCAGGCATGGTTGCCTTGACGGAAGCTGTAGCGATAGGAAGA
ACATTTGCAGCAATGAAAGACTACCAAATCGATGGTAACAAAGAGATGGTAGCATTAGGA
GCAATGAACGTAATCGGTTCAATGACCTCTTGCTATGTATCCACCGGTTCTTTCTCAAGA
TCCGCCGTCAACTTTATGGCCGGATGTCAAACGGCAGTCTCCAACATCATCATGTCCATT
GTCGTCCTCTTAACGCTTCTCTTCCTCACTCCTCTTTTCAAATACACACCCAACGCAATT
CTTGCAGCGATCATCATCAACGCTGTGATTCCTTTGGTTGACGTTAATGCTACCATTTTG
ATCTTCAAGATCGATAAGCTCGATTTTGTTGCTTGTATGGGGGCTTTTTTTGGTGTCATC
TTTGTATCCGTAGAGATTGGCCTTCTAATAGCCGTGGGGATATCTTTTGCCAAGATACTT
TTGCAAGTTACGAGACCTAGGACAGCGATTCTTGGAAAGATACCAGGGACTTCGGTTTAC
AGGAATATCAATCAGTATCCTGAAGCGACTAGGATTCCGGGAGTTTTGACAATTCGTGTT
GACTCCGCGATTTACTTCTCCAACTCCAATTATGTTAGGGAAAGGATTCAAAGATGGTTG
ACAGATGAAGAAGAGATGGTGGAAGCTGCAAGATTGCCTAGGATCCAGTTTCTTATCATC
GAAATGTCACCTGTTACGGACATCGATACTAGTGGTATTCACGCCTTAGAAGACTTGTAT
AAGTCTCTCCAAAAACGAGACATTCAGTTGGTTCTAGCGAATCCAGGACCGCCGGTCATA
AATAAGCTACATGTTTCTCACTTTGCGGACTTGATAGGACACGACAAAATCTTTCTGACG
GTGGCTGAGGCCGTGGATTCTTGCTCCCCTAAACTGTCCGACGAGGTCTGATCCGGAGAA
GAAGAATCTTGATGATGAAGCAAAATGATATAAAGTGTTGTATGTTGTATAGACTGAATT
GAGTAGTCAGTGACTTTGCTCTGTTTATCTTTTATCTATCCCCAATCGTGTGACGTAGAG
GTCAAGTGTAAAAGTTGACCTATATAGAGCTTTTTTTAGAGTCGTGATAAGCTTGGATTT
ACTGGATTAGTTTTCGTTATTGTTTTCAATAACTTTGAACTAT
>AT1G15750.1 | Transducin family protein / WD-40 repeat family protein | Chr1:5414817-5420860 REVERSE LENGTH=4059 | 201606
TTCATCGATCTCTCTCTCTTTATGGTGAGTAAGCTTCACGCTTCTTTCTTCTACCTTTGT
TGCCTCTGTTAATGGAATCTAGCTGTTTCGAGTTTTATTGTATATATTTTTTTATCCTTT
TGCCCAAACTTTTTTCTGGGTTTTGCTTTATTTTTTCATCCCCCTTTCTGATAATTAATT
TGCTTTTTTCATGTAGTAAAAAAAGATTCTTTTTTTAAGCTATTAAATTCACATCTTCCA
ATTCCAGGAAGACCTAAATTTCCTCTTTTTTTTGCCGTTATCTGCAGAGATGCGAAGTTT
CTGGATAATTATTCAGATATAGATCTGGTGATAGTTTGGTTAGTTGTTGTGCATCTGAGT
TAGAAAAAAGTCTTTTAAGGAAGTGAGAGAAAACATGTCTTCTCTTAGTAGAGAGCTCGT
TTTCTTGATCTTACAGTTTCTCGATGAAGAGAAGTTTAAAGAGACTGTTCACAAGCTTGA
ACAAGAATCTGGGTTTTTCTTCAATATGAAGTATTTTGAGGATGAGGTTCACAATGGAAA
TTGGGATGAGGTTGAGAAGTATCTCTCTGGTTTCACTAAAGTAGATGATAATAGATACTC
TATGAAGATATTCTTCGAGATAAGAAAGCAGAAGTATCTCGAGGCTTTGGATAAGCATGA
TCGTCCCAAGGCTGTGGATATACTAGTGAAGGATTTGAAAGTGTTTTCAACTTTTAATGA
GGAGCTTTTCAAGGAAATAACACAGCTCTTGACATTGGAGAACTTCCGGGAGAATGAACA
GTTATCCAAGTATGGGGACACCAAGTCTGCAAGAGCGATCATGTTGGTGGAACTCAAAAA
GCTGATTGAGGCGAATCCTTTATTCCGTGATAAATTGCAGTTCCCTACTCTTAGAAATTC
AAGGCTGAGGACTTTGATCAACCAGAGCTTAAATTGGCAACACCAGCTTTGTAAAAATCC
AAGGCCAAATCCAGATATCAAGACTCTTTTTGTGGATCACTCTTGTGGCCCTCCAAATGG
CGCACGAGCTCCATCTCCTGTGAACAATCCACTGCTTGGAGGGATACCAAAGGCTGGAGG
ATTTCCTCCTTTAGGCGCACACGGGCCATTTCAACCAACGGCGTCACCTGTTCCAACACC
TCTTGCTGGTTGGATGTCTAGTCCATCCTCTGTCCCACATCCAGCTGTCTCAGCAGGAGC
CATTGCACTTGGTGGTCCATCAATCCCAGCGGCGTTGAAGCACCCGAGAACTCCTCCAAC
TAATGCTTCTTTAGACTACCCGTCAGCAGATTCTGAACATGTCTCAAAAAGAACAAGACC
AATGGGAATCTCTGACGAGGTGAATCTAGGCGTGAACATGTTACCGATGTCATTTTCAGG
GCAGGCCCATGGTCATTCTCCGGCTTTCAAAGCACCTGACGACTTGCCCAAGACAGTTGC
GAGAACTTTGAGTCAGGGCTCATCTCCCATGAGCATGGATTTCCATCCAATTAAACAGAC
CCTGCTTCTAGTTGGTACAAATGTAGGTGATATCGGGCTGTGGGAAGTTGGTTCTCGCGA
AAGATTAGTACAGAAGACGTTCAAAGTCTGGGATTTGAGTAAATGTTCAATGCCCTTGCA
GGCTGCTCTGGTGAAAGAACCTGTCGTTTCTGTCAACCGTGTGATATGGAGCCCTGACGG
TTCCTTGTTTGGAGTTGCTTACTCGAGACATATTGTACAACTATACTCTTATCACGGAGG
TGAAGACATGAGGCAACACCTTGAGATTGATGCTCATGTTGGTGGTGTGAATGATATTTC
CTTCTCGACTCCAAACAAGCAACTATGTGTAATAACTTGTGGTGATGACAAAACCATCAA
GGTTTGGGACGCTGCAACAGGTGTCAAAAGGCATACTTTTGAAGGCCATGAAGCTCCTGT
TTATTCCGTTTGTCCTCATTACAAGGAAAACATTCAGTTCATATTTTCAACAGCTCTTGA
TGGGAAAATTAAGGCTTGGTTGTATGATAATATGGGTTCCCGAGTTGACTATGATGCACC
TGGTCGCTGGTGTACTACAATGGCTTATAGTGCCGATGGTACTAGGCTATTCTCTTGTGG
GACGAGTAAAGATGGAGAGTCTTTCATTGTTGAGTGGAATGAAAGCGAAGGAGCTGTTAA
AAGAACTTATCAAGGATTCCACAAGCGTTCTCTAGGTGTTGTGCAGTTTGATACAACTAA
AAACCGTTATCTAGCTGCGGGTGATGATTTCTCCATCAAGTTCTGGGATATGGACGCTGT
ACAGCTTTTAACTGCCATTGATGGCGATGGAGGCCTCCAGGCAAGCCCGCGTATCCGGTT
CAACAAGGAAGGCTCTCTCCTGGCCGTGTCTGGCAACGAGAATGTGATCAAGATTATGGC
AAACTCAGATGGTCTAAGGCTATTGCACACTTTTGAGAACATATCATCTGAATCCTCCAA
GCCTGCAATAAACAGCATAGCAGCGGCAGCGGCAGCTGCTGCAACAAGTGCTGGTCACGC
AGATCGATCAGCCAATGTAGTTTCCATCCAAGGAATGAATGGAGATTCGCGGAATATGGT
GGATGTGAAGCCAGTGATCACAGAAGAATCAAATGATAAGTCTAAGATATGGAAGCTTAC
TGAAGTCAGCGAGCCTTCTCAATGCAGGTCACTGAGACTCCCTGAGAATCTGAGAGTAGC
CAAGATATCAAGATTGATTTTCACGAATTCGGGAAATGCTATTTTGGCTCTGGCATCAAA
CGCAATTCATCTTCTATGGAAATGGCAGCGGAATGAGCGCAACGCAACTGGAAAGGCGAC
AGCTTCTTTACCGCCTCAGCAGTGGCAACCAGCTAGTGGGATCCTCATGACTAACGATGT
TGCTGAAACCAATCCCGAGGAAGCTGTACCTTGTTTTGCTTTATCCAAGAATGATTCATA
TGTAATGTCAGCCTCCGGAGGAAAGATATCCTTATTTAACATGATGACGTTTAAGACAAT
GGCGACTTTCATGCCCCCACCACCGGCTGCTACTTTTCTTGCTTTTCATCCTCAAGACAA
CAATATCATCGCTATTGGGATGGATGATAGCACGATTCAGATTTATAATGTCCGTGTTGA
TGAGGTGAAGAGTAAGCTTAAAGGTCATTCAAAGAGAATAACTGGTCTTGCCTTCTCCAA
CGTATTAAACGTGTTGGTTTCGTCTGGAGCAGATGCACAGCTTTGTGTTTGGAACACAGA
TGGATGGGAAAAGCAGAGAAGCAAGGTTTTGCCACTTCCACAGGGAAGACCAAACAGTGC
ACCTTCAGATACGCGTGTTCAGTTCCATCAAGATCAAGCTCACTTCCTCGTTGTGCACGA
GACGCAACTTGCTATATACGAAACTACCAAGCTCGAATGCATGAAACAGTGGGCTGTTCG
AGAATCATTAGCTCCAATCACTCATGCCACATTCTCATGCGATAGCCAATTGGTCTACGC
GAGTTTTATGGATGCAACAGTTTGTGTATTTAGCTCTGCAAATCTACGGCTGCGTTGCCG
GGTCAACCCTTCTGCGTATCTACCAGCTAGTCTCAGCAATTCAAACGTACATCCACTAGT
GATTGCTGCACATCCGCAAGAACCAAACATGTTTGCAGTTGGTCTCTCAGACGGGGGAGT
GCACATATTCGAACCGCTCGAGTCTGAAGGTAAATGGGGAGTCGCTCCACCGGCTGAGAA
CGGGTCGGCTAGCGGTGCACCAACTGCACCTTCCGTTGGAGCCTCTGCATCTGATCAGCC
TCAGAGATGATCTGATCCGAGAGCCACCTACCTCTCTGATTCCCTTTCTTCTATTTAAAA
GTCTTTTCTTTCTTATTTTTTTGGTAGAAAAATTTATGACCCAGAGATTCTTAACATTTA
GATGTAACATATTTTCACAGTAATTCAGTAGTGAAGTTTGGATAAAAACAGTGACTGATG
TTGTTTCTCTCTCTTTTCCTTTTCTGAGATTTTTACCTTCACATAGATTTTCTATTGTGC
AAGATATTCAATTATATATTACAGTCGATATTTCGAATT
>AT3G02770.1 | Ribonuclease E inhibitor RraA/Dimethylmenaquinone methyltransferase | Chr3:600849-602399 REVERSE LENGTH=945 | 201606
CAAAAAGCGTCGAGGAAAAGGATAACAAGGAAACAGAGTCGAAACCAGAGAAAAGGCAAC
GCAAAGATTCCTTTTTTCGAAGCTTAACGACAACCCACCTTCCATCTGATTTAAGTAAAG
TTAAAAGTCACTAATTTAATATTATTGAACGACCGAAACAAGTATGTTGATGACTTTGTT
CTCCTTTAAATTATCATCACTTCATTTCTCAGAGATTTACGCACACAGAGTTCTCTTCTT
CGTCCTAGTTTCTTCTATTCCAGGTGAGAAGAAAAAATGGCGTTTGTGACCACTGCGGAA
GTGTGTGACGCGAATCAAGAGATGATTCGAAGTGGCCAGCTCCGAGCTCTGCAACCCGTT
TTTCAGATTTATGGTCGTCGTCAAATATTTTCAGGTCCAGTAGTTACTGTTAAAGTCTTT
GAAGACAATGGCTTAATCCGTCACTTCCTCGAAGAGAAAGGCAATGGTAGAGTTCTTGTG
GTGGATGGTGGAGGGAGTTTACGCTGTGCGATACTAGGAGGAAACCCGGTCGTACAAGCG
CAGAACAACGGATGGGCAGGGATCATAGTGAATGGATGCATCAGAGACGTTGATGAGATC
AATGGTTGCGACATTGGAGTGAGAGCTTTAGCTTCTCATCCAATAAAGGCTAGTAAGAAA
GGACTTGGTGAACAAAGAGTCTCTTTGAACATTGCAGGCACTCGGATATGCGATGGCGAA
TGGCTTTATGCAGATACTGATGGTATCCTTGTTTCTCAGATTGAATTATCCGTTTAAAAG
GACACAAGTGATGTTGTTGATTTGTTAAAATCTGTAAGCTACTACTTTTGTGCTTTGTGT
TTCTGTAATGGCTATCAGAGTAAAAGTTGGCTTCTTTGAATATGATTATTGAACTATTGA
ATCCGTTTCGAGTTGATAAAAAAAAACATTTCGTAAAGTGAAAAT
>AT5G04140.2 | glutamate synthase 1 | Chr5:1130031-1138438 FORWARD LENGTH=5199 | 201606
ATGGCGATGCAATCTCTTTCCCCTGTTCCTAAGCTTCTCTCCACAACACCAAGCTCTGTT
CTTTCTTCTGACAAGAACTTCTTCTTCGTCGATTTCGTTGGATTATACTGTAAGTCCAAG
AGGACCAGACGCAGACTTCGTGGAGACTCTTCCTCTTCCTCACGCTCTTCTTCTTCTCTC
TCTCGTCTTTCCTCTGTTCGTGCCGTTATCGACCTTGAACGTGTTCATGGCGTCTCTGAA
AAGGATCTCTCCTCTCCTTCAGCTTTAAGACCTCAGGTTCGTTTCTTCACTGATATAAAT
TTCACAAACACCCAACGTGCAAAGTTTCATCCTTTATGGGGATCTTTTAAGCAGGTTGCT
AATTTGGAGGATATATTGTCTGAAAGAGGAGCTTGTGGAGTTGGGTTTATAGCAAACTTA
GATAACATACCTTCACATGGAGTTGTCAAAGATGCTCTTATTGCTCTTGGGTGTATGGAA
CATCGTGGAGGTTGTGGAGCAGACAATGATTCTGGTGATGGCTCTGGTCTTATGTCTTCC
ATTCCTTGGGATTTCTTTAACGTCTGGGCCAAGGAACAAAGTCTTGCTCCTTTTGATAAG
TTGCATACTGGTGTTGGCATGATCTTTCTTCCACAAGATGATACCTTTATGCAAGAAGCC
AAGCAAGTTATTGAAAACATATTTGAGAAAGAAGGATTACAAGTTCTTGGGTGGAGGGAA
GTTCCTGTTAATGTTCCTATAGTTGGTAAAAATGCTAGGGAGACAATGCCTAACATTCAA
CAAGTGTTTGTGAAAATCGCAAAGGAAGATAGTACTGATGATATTGAAAGGGAACTTTAC
ATCTGCCGGAAACTAATCGAAAGGGCCGTAGCTACTGAGAGTTGGGGAACAGAGCTTTAC
TTCTGTTCACTGTCCAATCAAACCATAGTGTACAAGGGCATGCTTCGATCTGAAGCTCTT
GGATTGTTTTATCTAGATCTTCAGAATGAGCTTTATGAGTCTCCTTTTGCTATTTATCAT
CGAAGGTACAGTACAAACACTAGTCCTAGGTGGCCTCTTGCTCAACCAATGAGGTTTCTT
GGACATAACGGGGAGATCAATACCATTCAGGGGAACTTAAATTGGATGCAGTCTCGAGAA
GCTTCATTGAAGGCTGCTGTTTGGAATGGCCGTGAAAATGAAATTCGTCCATTTGGTAAT
CCCAGGGGTTCAGACTCTGCTAATCTTGATAGTGCTGCAGAAATCATGATTAGAAGTGGA
AGAACACCAGAGGAAGCTCTAATGATTCTTGTCCCTGAGGCATACAAGAATCATCCAACC
TTATCTGTCAAATATCCTGAGGTTGTAGATTTCTATGACTACTACAAAGGACAAATGGAG
GCTTGGGATGGTCCTGCCTTACTTTTGTTCAGTGATGGAAAAACAGTTGGGGCTTGTCTT
GACCGTAATGGCCTTCGTCCTGCTCGATATTGGCGGACTAGTGACAATTTCGTCTATGTT
GCATCTGAGGTCGGAGTTGTACCAGTTGATGAGGCAAAAGTCACAATGAAAGGCCGTCTA
GGACCTGGAATGATGATTGCTGTTGACCTTGTGAATGGCCAGGTATATGAGAATACAGAG
GTCAAGAAGAGAATATCTTCATTTAATCCATATGGAAAATGGATTAAAGAAAACTCCCGG
TTCTTGAAGCCTGTGAATTTCAAATCCTCAACTGTCATGGAAAATGAAGAAATCCTAAGA
AGCCAACAAGCATTTGGTTATTCAAGTGAGGATGTGCAAATGGTTATTGAGTCTATGGCT
TCTCAAGGAAAGGAACCAACCTTCTGCATGGGCGACGATATTCCGCTGGCAGGATTGTCT
CAAAGACCGCATATGCTTTATGATTATTTCAAACAAAGATTTGCACAGGTTACAAACCCT
GCCATTGACCCCCTTAGGGAAGGTTTGGTTATGTCTCTTGAAGTAAATATTGGAAAACGT
GGAAATATATTGGAGCTTGGACCTGAGAATGCCTCGCAGGTTATTCTGTCTAACCCTGTG
TTAAATGAAGGAGCGTTAGAGGAGTTAATGAAGGATCAATACTTAAAACCAAAGGTTCTG
TCCACATATTTCGATATAAGAAAAGGCGTTGAAGGTTCCTTGCAAAAGGCTCTATATTAT
CTTTGTGAAGCAGCTGATGATGCTGTCCGAAGTGGCTCTCAGCTTCTCGTTCTTTCAGAC
CGATCCGATAGACTGGAACCAACCAGGCCTTCAATTCCAATAATGTTAGCTGTTGGCGCT
GTCCATCAACATCTTATTCAGAACGGCTTGCGTATGTCAGCTTCTATTGTTGCTGATACC
GCCCAATGCTTCAGCACACATCATTTTGCTTGTTTGGTTGGATATGGTGCAAGTGCTGTA
TGCCCATACTTGGCACTGGAGACATGTAGGCAATGGCGCTTAAGTAACAAAACTGTGGCC
TTCATGCGTAACGGGAAAATTCCTACTGTAACCATTGAGCAAGCTCAGAAGAACTACACT
AAGGCGGTTAATGCAGGGCTTCTTAAAATTCTTTCTAAGATGGGAATCTCATTGCTTTCA
AGTTATTGTGGTGCTCAGATATTTGAGATATATGGTTTGGGACAGGATGTTGTTGATCTT
GCATTCACTGGAAGTGTGTCAAAAATCAGTGGACTCACCTTTGATGAGTTGGCAAGAGAG
ACATTGTCTTTCTGGGTGAAGGCCTTTTCTGAGGATACAACTAAGCGATTAGAAAATTTT
GGGTTTATTCAATTCAGGCCTGGAGGTGAGTATCATTCAAACAACCCAGAGATGTCAAAG
TTGCTTCACAAGGCTGTCCGTGAAAAGAGTGAAACTGCATATGCAGTCTATCAACAGCAT
CTCTCTAACAGACCTGTTAATGTCCTCCGTGACCTGCTTGAGTTCAAGAGTGATCGTGCA
CCGATCCCAGTAGGGAAAGTAGAACCGGCCGTTGCTATTGTTCAGAGATTTTGTACTGGT
GGAATGTCACTTGGTGCTATTTCAAGAGAGACTCATGAAGCTATTGCTATTGCAATGAAT
AGGATTGGTGGGAAATCAAACTCTGGAGAAGGTGGAGAGGATCCTATCCGTTGGAAGCCA
CTTACAGATGTGGTTGATGGATATTCACCAACACTACCACATCTCAAAGGTCTTCAAAAC
GGCGATATTGCAACAAGTGCTATCAAGCAGGTTGCTTCAGGGCGTTTTGGAGTCACACCA
ACGTTCTTGGTCAATGCAGATCAATTGGAAATCAAAGTTGCACAAGGTGCCAAGCCTGGG
GAAGGTGGTCAGCTTCCTGGAAAGAAAGTTAGTGCGTATATCGCTAGGCTAAGAAGCTCT
AAACCTGGTGTTCCGCTTATATCTCCGCCTCCTCACCACGACATTTACTCTATTGAGGAT
CTTGCTCAGTTGATCTTTGATCTACATCAGATTAATCCAAATGCAAAAGTATCAGTCAAG
CTAGTTGCAGAAGCTGGAATCGGAACTGTTGCTTCAGGAGTTGCAAAGGGTAACGCTGAT
ATCATCCAGATATCAGGCCATGATGGTGGAACCGGGGCTAGTCCAATAAGCTCCATAAAA
CATGCTGGTGGACCATGGGAACTTGGACTAACAGAAACTCACCAAACACTTATCGCAAAT
GGACTAAGAGAAAGAGTCATTTTAAGAGTCGATGGAGGCTTAAAGAGTGGTGTTGATGTT
CTAATGGCTGCAGCTATGGGTGCTGATGAATACGGATTCGGTTCCTTGGCAATGATTGCT
ACTGGTTGTGTTATGGCTCGTATTTGCCACACTAATAATTGCCCAGTGGGTGTAGCAAGT
CAGAGAGAAGAATTACGTGCAAGATTCCCTGGTGTACCTGGTGATCTTGTCAACTACTTC
TTATACGTAGCAGAAGAGGTGAGAGGTATCTTAGCACAGTTGGGATACAACAGTTTAGAT
GACATCATTGGACGAACAGAGTTACTGAGACCACGAGACATTTCGCTAGTTAAAACTCAA
CATCTCGATCTGAGTTATCTTCTTTCGTCTGTTGGAACACCTTCATTGAGCAGTACTGAA
ATCAGAAAGCAGGAAGTTCATACAAATGGACCTGTTCTCGACGACGATATTCTTGCAGAT
CCATTGGTGATTGATGCAATAGAGAACGAAAAAGTGGTTGAGAAAACCGTCAAAATATGC
AACGTAGACCGTGCGGCTTGTGGTCGTGTTGCTGGTGTTATTGCAAAGAAGTATGGAGAC
ACTGGTTTTGCAGGACAAGTGAACCTAACTTTCTTAGGGAGCGCGGGACAGTCGTTTGGG
TGCTTTTTGATTCCCGGTATGAACATCCGGCTCATAGGAGAGTCAAATGACTACGTTGGA
AAGGGAATGGCTGGTGGTGAAATAGTAGTAACTCCTGTGGAAAAAATCGGGTTTGTGCCT
GAGGAAGCAACGATAGTCGGGAACACTTGCTTGTATGGTGCAACAGGTGGTCAGATATTC
GCTAGAGGCAAAGCTGGAGAGAGATTTGCAGTGAGAAACTCACTCGCTGAAGCAGTAGTT
GAAGGCACTGGAGACCATTGCTGTGAGTACATGACTGGTGGCTGTGTAGTCGTGCTTGGA
AAGGTGGGAAGAAACGTTGCTGCTGGTATGACAGGAGGGTTAGCTTACCTTCTTGATGAA
GACGACACTCTTCTTCCTAAGATTAACAGAGAGATAGTGAAGATCCAAAGAGTAACTGCG
CCTGCAGGGGAATTGCAGCTGAAGAGCTTAATTGAAGCACATGTGGAAAAAACCGGAAGC
AGCAAAGGCGCAACGATTCTGAATGAGTGGGAAAAGTATCTACCTCTCTTCTGGCAACTG
GTTCCACCGAGTGAGGAAGACACTCCTGAAGCTTCTGCTGCTTACGTAAGAACATCCACC
GGGGAAGTCACATTTCAATCGGCTTAGAGATCATTCAAGAGCAGGTTGTGGCAGTTGAAA
CACAAGGATTGATATACATCAATGGTGGAGGACTATGGAGAGCAGATTAATGGAAAATCA
TTATCATTCACATGTAGATCAAATGTGTGGGACAATATTCTTATTGTCTTGTGATCTTTA
CAACAATACCATGGTTGCTATAACTGTACAGTAAATTCAGTAAAATAACTGCTTTCAACT
GTCATAATCATATCTCATAAAAAATTGCAATTTCTCTTT
>AT1G80110.1 | phloem protein 2-B11 | Chr1:30135024-30136956 FORWARD LENGTH=1405 | 201606
AAATGATAGAATATAAAGCCGAAAAAATATTCTGTGTTTATTTTCAAAATCTTAGAATCA
TAAATGTGTCTCGAATGTAACCATTAACTGATTTTCTGGATTGTCCCAAAAAAAAAAAAA
CTGATTTTCTGGATAAAATTAGTAAAGAGAAGGGGACAGGTGGGTGTTGCTTACTCTAGT
AGTCAGTCATGAGGAAAGTAATCTGAAAAAAACGAGTAAGGAATAGACACGTGTGGCTTC
ATCCCTAAGTATCCGTTTTTACTTAACTAATCAATGCACGACTTCCACGTCTCTCTTTTT
TTTACTAGTATAAAACTCATTAAATGTGAGCGATACTTTGCTCGATCGAACAAGTCGTAT
CTATATAATCGAGAAAGAGGAAAAGATCTTTTAAACCCCAAAATAATCAATCAAGCAAAT
AAGCAATCAATCGGAGGAAGCAATGAATAATCTCCCAGAAGATTGCATCGCCAAGATCCT
TTCCTTGACAACTCCTCTCGACGTTTGCCGTTTATCGGCGGTCTCCAGTATCTTCAGATC
CGCCGCCGGCTCCGACGATGTCTGGAATCATTTCTTACCGGCTGATTTCCCCGCCGGCTT
TGCGGCACCTGCTGGTCTTCCCACCAGGAAGCAACTCTTCTTCTCCCTCGTCGATAACCC
TCTTCTTATCAACGGCACTCTTTTGAGCTTTTCGCTGGAGAGAAAGAGTGGCAACAAGTG
CTACATGATGGCAGCGAGGGCCTTGAATATTGTTTGGGGACATGAGCAAAGATACTGGCA
CTGGATCTCTCTCCCTAACACCAGGTTCGGAGAAGTGGCTGAGCTCATCATGGTCTGGTG
GCTTGAGATCACTGGCAAGATCAACATTACCCTTCTCTCTGATGACACCCTCTACGCCGC
TTACTTCGTCTTTAAGTGGAACCATAGTCCTTACGGTTTTCGCCAGCCTGTAGAAACCTC
CCTTGTCTTGGCTGACACCGAGAGCACTGACAATGTTGTTCAGCCTTCCATGATTAGTCT
CATGCAAGATTCAGGCGGCGAAGAAGGTCAGTCCCCTGTGCTGAGAAGAGACGGTTGGTA
CGAGGTTGAATTGGGACAGTTCTTTAAAAGGAGAGGAGATTTGGGTGAAATAGAGATGAG
CCTCAAGGAGACAAAGGGTCCTTATGAGAAGAAGGGCCTTATTGTTTATGGCATCGAGAT
TAGACCAGTGCCCTAATTGTATCCTACTCCTAAATACCTTTGCGGTTTCCAGTGTTCTCT
TGATTCTCAACCCTGTGTTGTTATCTTCTCTTTCCCTGCCTTCTTCTTCTTTTCCTTTTC
TATATTGATGCAGAAGAATAATGTTTTTTTGAAAAATGTTTTTATATGATCAGCTTTTTG
ATTATGACATTACTATATATGCTTG
>AT5G06265.2 | hyaluronan mediated motility receptor-like protein | Chr5:1905248-1908332 FORWARD LENGTH=1734 | 201606
AGCAGAGTGAAATATAAAAGTTGCGAGTTGAATCCACACAAAGAACAGAAAATAAGAAAG
ATAATAAAAGGAGGCAAACACGAAGAGCTCACAACAAGATTCAAGATTCAAGATTCATGC
TTTCAGATTTCAACTAGATGTTGAAAAGTCATGGAAAGTGCAGAAAATTACTGCCCAGAA
TTGTTGCTTCACCCTATTTGCTGATTCGGTTCGGTTTGCATTGGTTTTGAAATAAAAACT
GGTTTCGGTTCGGTTTCATTTGTTTTGTGGAAAAAAAAAAGTCACGCGATGGAGATTTTG
GAGAGAAGTGCGTTGATAAAAAAAGGCATGAATTGGAAAGGGGTTTACCCACAGAATCGC
TCTCACTCGCTCAAAGCGCTCTTTGTGCGAGTGGGTACGAAATAGAGCCTTCTGATTGGC
TTAGAAACTCAAAAAAATGTGAAATAGTATACATGTTGCTAGCTATGTTATTATTTACTT
TTCGTCTCCTTCTAGGCAAAAACTAGATTCATGCTTTCAGATTTCGACTGGTGAGTGCTA
AAATATGTATAAACCTTAATTTTTGCTAATCGTCTTTGTTCTTATCGAATCTATAGTTCT
GGTCTGAATTTTTTTGGTGATTTTTATTTGTCCTGCTCTGTTTTATGACTTTGTTGCTAA
GCTCGTTTGTCATGTTTAATTTGGAGCACTGAATTGTTCTTCTGGATTTGTTATTAATTT
GGAACCATGGAAGCAGAAATCTTCAGGAATCTTCTTGGCTTGACTCATAAATAAAAAATA
AGGTTTTGGAATGTGAAAGTTTAATCCTTTCCTACACTTCTTGTAAATAGAATGTTCAAA
GATTACTTTGTGATTTGGATCCTTTTCTACACTTGTTAGTTTGTGATTTTGAGTTGTGGT
ATTTGGTGTTTTGTTATGTAGCAGATCAAATAAAAGACCACTTTACCTGCAAAATGACGA
GATCGTGGGTGCTTTTGTTTGTTCTTATGTTCATTGTGTTGACTTCTCAGTTTGAGTGGA
ATGAACAAGTTGAGAATGAAAGTGAGACTAGTAGTCGTCCTCTGATTCTTTCAGATAAAG
AGCAACAACATATCCCTCAAGGCAAAGAATCTGTACAAGTAAAGAAAATTCTATTTCAAG
AAAAGAAAATTCAGAAGTTAAACGAGCTGGTCCGAGATCTAAGGAGGCAGTTGCTACAAT
GCAGAAATGAAAATCAGGTTGAGTTAACGGAGCTAGAAACCGAGCTTGATCAGCTGCTGG
TAACAGGTGTTTAGTCCATTTTTACAGGTTGATGCTTCTACTCACTAATCCTCCATAGGC
TTCAACTGTAAATCCAGATTCTTGATCAATCTAATACCGTAGCCCCTCTTTCTAAGCACT
ACACTTGATTCTGTACTTTGATGGAGAAATCAAAGAAGAGTGGTCCTTTTTGAAGTACAT
CAAGTATGTATAGCCAAGTCATGACATTTGGTTTATATTTATTTTCTTGTATTTTTATCA
TTATACTTAAGTGTGGCACTAATTGCTGGACTCAATAACTTGGACATTTATGGGAAGACC
AGAGTCTGCAAAAAATAGGACAGACAAAAAAAATAGAAGAAGCCAAAAACTCATGAAAAT
TTTACTTAATGAGTATTTTGTGCCAAATCCAAATTGTTCTAATTTCAGTATATGTAGAAA
AACTCATGAAAACTCAACTCAGTGTATGTAGATCCATTTGACATTGATCAATAA
>AT4G20380.4 | LSD1 zinc finger family protein | Chr4:11004608-11006788 FORWARD LENGTH=1073 | 201606
AAAATCGAAATCTATTGTCTATCTCCTCAATTTGGATTGGATTTTCTGCATATCATCGCT
CTAGCTTTCGCGGGTTTTGGATTCGATTCCTTACCCTTCTCCAATCGTTTTTGGCTTTGA
ATTGGATTTGGGTTTCGTTCCAAAATCAGCTCTTTTTGTTAATCAGATATGCAGGACCAG
CTGGTGTGTCATGGTTGTAGGAATTTATTGATGTATCCTAGAGGAGCATCTAATGTGCGT
TGTGCGTTATGTAACACTATCAACATGGTTCCTCCTCCTCCTCCACCTCACGACATGGCA
CACATTATATGTGGTGGTTGTAGAACAATGCTTATGTATACGCGTGGGGCTAGTAGCGTA
AGATGCTCTTGCTGTCAAACTACGAACCTTGTGCCAGCGCACTCCAATCAGGTTGCCCAT
GCTCCTTCCAGTCAGGTTGCGCAGATCAATTGTGGGCATTGTCGGACGACCCTCATGTAT
CCTTACGGTGCATCATCCGTCAAATGCGCTGTTTGTCAATTCGTAACTAACGTTAATATG
AGCAATGGAAGGGTACCTCTCCCAACTAACCGGCCAAATGGAACAGCTTGTCCCCCCTCT
ACATCAACTTCAACACCACCCTCTCAGACCCAAACCGTTGTTGTAGAAAACCCCATGTCC
GTTGATGAAAGCGGAAAGTTGGTGAGCAATGTTGTTGTTGGAGTGACAACTGACAAAAAG
TAATCAAGAATGAGTGAGATCTTAAAGATCAAATCCAAATTCTTCCTCTATTCCTGCGTT
TGGTTTGTGCATATTACATACGCGGAAAAACTGTATGTTATATATCTCTTGACTCCTTTT
TAACCCAAGAGAAAAAGCTTATCAGAATCTCTTGTTACTGCATTATTGGGGTTTATTCAA
AGTTGAAGACACAAGGTTTTTGCTCGAATAATTTGGCATTCTTTTGCTCCATGGAACTTG
ACCTTCTCTTCTGTTTGTTGACTTCTAAAACTCCATCGGCCCTTGTGGCATTGTTAATGT
ATGTATGAATATAATCTGATACACCAACCAATCATTAAGATTTGGGTTTGAAA
>AT1G19520.2 | pentatricopeptide (PPR) repeat-containing protein | Chr1:6759965-6761531 FORWARD LENGTH=1567 | 201606
AATTTCTGAGCTAAAGTTAGGGTTTTGCCGAGATTTATCGTCCTTCTGTTAAACTCTTCG
GAGAAAGATGAAATCTTTCCTCCTCTCTAGACAAGCGATCCACCGTATTTCACTATTATC
TTCAAAAACCCCAACTTTCTGCAGAAACTTCTCCGCCATTACATCCACCATTTCTCACTC
TGATCGTCATCTAAGAAGCTACGACGAACAAACCCCATTCCAAAATGTCGAAATCCCTAG
ACCCATTTCATCATTCAATCGATATTTCCACTTTACTCGCGAGTCCCGACTCAGTGAATC
CAGTGCCGCCATTGACGACTCAAATGACCAAGAGGAAGATGACGAAGATGGAACAACAAA
CGAGTTCCTCTCACGATTCGTTTGGATAATGCGTGGGAAAGTCTCAGAAGCTTACCCAGA
TTGTGACAAGAAGATGATTGATGGTATGCTTCTGCTTATTGTTGAGAAAGTCGTGGAAGA
AATCGAAAGAGGTGGATTCAATAAAGTTGGATCAGCTCCACCTTCACCGTCATCGGAGTT
TAGCGATGATCTATGGGCTACTATCTGGGAAGTTAGTAATACAGTGTTGAAAGATATGGA
GAAAGAGAGGAAGAAGGAGAAGATGAAGCAATACGTTCAATCTCCTGAAGTGATGGAGAT
GTGTAGGTTTGCTGGAGAGATTGGTATTCGTGGTGATTTGCTTAGAGAACTTAGATTTAA
ATGGGCAAGAGAGAAAATGGACGACGCTGAGTTTTATGAGAGTTTGGAACAGCAACGTGA
TTTGGATAATTCGATTAGGGAATCTGAAACTGTGGATGGAGAAGTAGAAGAAGAAGGGTT
TGTTCCTTCTGATGAAGTTGAATCTAGGAGTATCTCCCTTCCTAAACGAAAGGGGAAGTT
GAAGTACAAGATCTACGGGCTTGAGTTGTCGGATCCGAAATGGGTTGAAATGGCTGATAA
AATTCATGAAGCTGAGGAAGAGGCTGATTGGAGAGAGCCTAAACCTGTAACTGGAAAGTG
CAAATTGGTTATGGAGAAGCTTGAGTCTTTGCAGGAGGGAGATGATCCTTCAGGGTTGCT
TGCTGAATGGGCTGAGTTATTGGAGCCTAACCGTGTGGATTGGATTGCTTTAATTAATCA
GTTGCGAGAAGGAAACACTCATGCATACTTAAAGGTTAGACTTTAGTTTCAATCATTAAA
ATGACTTCCGCTAGATTGTTCTTCTGAAATTCATAATCAAATCAAACTTTGATGCATATT
TGTTTGTTGTATTGGCCTACTTCTATAGTGTTGGTTCTTGACTGATTTCCCCAATTGTTC
GATTTAAGCTTTTTTGCTAATTGGATTGCTATGGAGGTCATTTGATGGGGTGGAAGTTCT
GTGGTTTGATTTCGTTACTTCTTTTAATGGGATTCTTGTTGTTGTTTTATTTGTTACTCT
AGGTAGTTTGTTCAATCAAGATGGTGGTACTTGTATGCATATGTCTAACATGGGTTTGGA
AGAGATGATTTTTAATCAATTGGTACTGGTTTTGATGTTTCAACAGGTGGCAGAGGGTGT
CCTGGAT
>AT4G20960.1 | Cytidine/deoxycytidylate deaminase family protein | Chr4:11211244-11213696 FORWARD LENGTH=2280 | 201606
AAAGGGATCAAGCCACACGTAGTTCATATTAGAATAAGTGAGCTAGGCCGTCATTGGAGG
TAGGTCGGCAGGTAGTTGACGAGCCGGCAAATGTGCGACGAGCTGGATGAACCGTGGTAG
AGAGACTTGGACAAACCGAGTTGTTTGCTGGTGTAGACGAGCTGGGCGACGAGATAGGTG
GACTATGCAGTCAATGGACGAACTGCCGCTAGGCGAGGAGGTAGATGAGTTTTGCAGTCG
AGGGATGAGCTGATAGCTAGACGAGGAGTTGGTCGAGCTGAGGAAGAGCTTGAAGACGAG
CTGAGGAGCTTGATGACGAGCTGAGGAGCTTGAGGACGAGCCGAGGAGCTTGAAGAGCTT
AAAGGCGATCTGAAGAGCTTGACGAAGAGGAGCGAGCTAACGAGCTTCTTGAGAAGGGCG
AGACCCCAATTCTTGAGAAGGGCGAGACCCCAAATACAATCAACAATGTATGCTTTTTTC
CGTTTCTTGCGTTTTGGGTTTCTTTATTTCTTATCTCTATTGAGACAAGTCTGTTGGCCC
TTGAGACCCCAATTCATTGGTGTTTCTTAAACCGGATATGTATAACTGTCTAAAACAAAA
TTTAAAATAGCCTAGTAAACCGATGGTTATGACTGTTACGGTTTCCGGTTAGTCTTAACC
GACTCTTTCAATTACAAATCCAATCTTCTCGTCGTCGTCGTCGTCTCTATTTCTCTACCA
CCGTTGATGTTAGGGTTTCGGCTGTATTCTCACCGCTGCTGACGGAGACGGCCCGAATCC
GCAATTTAATCTTCGAGGTTCGATTTTAGTGAAGAACAAGATTCAATAGTGATATGCAGA
TCTCATGTCTCCCAATTTCGATTCCTTCGATCACTCCTCGAACCTCAATTCCACTCTTAC
CATCACTCTCCTCAAATCCTCGCCGCATTTTCAACCTCACTTCACTTCAGAGCCCAAATC
ACTGTTTCTTCAAAAGATTACATAAATCTCAGACTGGTTTCAGCAATCCAGTTTTGGCTG
CCATGAGAAGAGAAGAAGATGTTGAAGTCGATGATTCGTTTTATATGAGAAAGTGTGTGG
AGCTAGCAAAAAGAGCAATTGGGTGTACAAGTCCTAATCCTATGGTAGGTTGTGTCATTG
TCAAAGATGGTGACATTGTTGGCCAAGGGTTTCATCCCAAAGCTGGTCAGCCTCATGCTG
AGGTGTTTGCTCTTAGAGATGCTGGAGAGTTAGCTGAGAATGCTACTGCTTATGTTAGTT
TGGAACCATGTAATCATTACGGAAGAACACCGCCGTGTACAGAAGCATTGATTAAGGCTA
AGGTGAGAAGAGTTGTTATTGGGATGGTTGATCCGAATCCAATTGTTTTTTCTTCGGGTA
TTAGTCGGTTGAAAGATGCTGGAATCGATGTTACTGTGAGTGTTGAAGAAGAGTTATGCA
AGAAGATGAATGAGGGATTCATCCATCGAATGTTAACAGGGAAGCCTTTTCTCGCCCTCA
GGTATTCTATGTCTGTCAATGGTTGTTTGCTAGACAAGATTGGGCAAGGGGCTTCGGATA
GTGGTGGATACTACTCGAAGCTATTGCAGGAATATGATGCGATAATACTTTCTTCCTCGT
TATCGGATGAACTCTCGAGCATTTCTTCACAAGAAGCTATTAATGTTTCGATCCAACCTA
TTCAGATCATAGTAGCTAGCAATGCACAACAGTCTCATATCCTTGCTTCTTCCCACACTG
TGGAAGAATCGGGTCCAAAAGTTGTAGTTTTCACCGCAAAGGAATCGGTTGCAGAATCCG
GAATCAGTAGTAGCGGGGTCGAAACCGTAGTATTGGAAAAGATAAACTTGGATTCCATTT
TGGATTATTGTTACAACCGTGGACTATGCAGTGTCTTGTTAGATTTGAGGGGGAACGTCA
AAGACCTTGAAGTTCTTCTGAGAGATGGATTTGAGCAGAAACTATTGCAGAAAGTAATTA
TTGAGGTCTTGCCGGAATGGAGCACAAAAGATGAGAGACAGATCGCGTCGATGAAGTGGT
TAGAATCAAAGCATGTGAAAGATTTGCAGTCTAAGCAATTAGGTGGAAGCGTTTTGCTAG
AGGGCTATTTTTGATGTTTTCATGTATGAATGAATACAAGTCATGATATTTACCTTTTTT
AAAGCATAGTATTATTAAGGTTTTACAGATCCTATTATTAATAGATTGATAACAGATTTT
TGAGAAAATGTTGTATTTTCAAAAGAAAATATTTTCACATGTTGAGAATCTGATTCGACC
>AT2G42550.1 | Protein kinase superfamily protein | Chr2:17713196-17714230 FORWARD LENGTH=1035 | 201606
ATGCAACCAAAAACAGAGTTCGTGAAGTTCTTGAGAAAAGGTGCGTATGGATCAGTCGAT
CTCGTCAAGTACATCAAACGCGACGATAACGCTTTGCCTCTTTACGCCGCCGTGAAAACC
GCCGAATGTGAAGACTACAACTCTCTCGAAAGAGAAATTCAGATTCTATCCAAACTTGAA
GGATGTCGAAGGATCGTGCAATGCTATGGGAATTATACTTTAGAAGAGGACTTCGATGTC
GGTGGATTCCGAGTCTACAAGATGGTTATGGAGTACGCAGCTGCAGGGAGTTTATTCAGT
TTCATGGACAGTTACAAAGATAGAAAGTTACCGGAAACGATGATTAAAGACTTTACTCGT
ATGATTCTTCAAGGATTAGTCTCTGTTCATAGACTCGGTTATGTTCATTGCGATCTAAAA
CCCGATAATCTACTTGTCTTTCCATGTAGACAATCTTACGAATTGAAGATTTCAGATTTC
GGGTCTTCGAGAAAAGTCGGAGAATATTCTGATTGCTGGGATGTTGATTTGCCGTTTGTT
GGAACGCCTGTTTACATGTCGCCAGAATCAGTCCGTAGCGGCGTGGCTGAGAAAGCCCTA
GATTTGTGGTCGTTAGGGTGCATAGTATTGGAGATGTATACCGGTGTGATTCCATGGTCG
GAGGTTGAATTTGAGGATCTTGCGCCTGCTCTATCAAAAGGTAAAGCGCCGGAGATTCCA
AAGAGTTTACCGTGTGATGCAAGGAAGTTTCTAGAGACGTGTTTTTCAAGGAACCCTAAG
GAGAGAGGAAGTGCTTCGGATTTATTGTCTCATCAGTTCTTGCGTGGTGAAGTGGTCTCC
GGCTTCTCGCTTCCGCCGTTGAAGTTGAAGATTAAACTAGCACCGGAGAAACCGACGAAT
GTTTCGAAGAAGCCCTTGAAGCTAAAGATTATCCCACCAAAGCCCCCACAGTTTAAGAAA
GGTGGGATTAAACCCTTGAAGTTGAAGATTATGCCTTTGAAGCCTCCAGCTTCTAGTTTC
GTTTCTGTTCAATAG
>AT2G26100.1 | Galactosyltransferase family protein | Chr2:11115873-11118362 REVERSE LENGTH=1688 | 201606
ATTGCATCTCTTTCTTAGTTCTGTAATAACCAAAAATAATACAGGAATTATTACATAACG
AATAGATTTCGTGTAAGAAGAGAGAATCACAAAAAGAGGAAAATAATTAGATTCGCCACA
GTTTCACACACCACCCTCACTAAAAGCAAATAGACAGATCTAAAAAAAACCAGAGTGACC
AAAATTATCCCAAAACCCAAACTTACCCTTAGACCAACCTCAGATTTACGATAATGCCAC
TATTCTCCCACCGCTTCACCACCGCATCTTCTTCTTCCCCGGCGTCTCCTTCTTACTACA
ATAAACCCTCTTCGAAAACCCATAAACCAAACTCTTCTTCTTCTTCTTATACTTCGTCTC
GTATTCATGTAGCTATCATATTCTTCTCCCTTGTCTCTGTTTTCATCGGAGTCGCCGGAA
CTATCTTCGCACTCTCCTCCACCGGTCCTGCTTCTGTTTATCGATGCGGCGGATCTAAAG
ACACTTCTCGGGTTGTGTCTGCTTCAAGAAAGCTCGGAGGAGATGGTGGTAATAATGGTG
TTGTTGTTGAAAGACGAAAGCTTTTAGGGTTTGTTGGGATCCAGACTGGTTTTGATTCCG
GTGATCGTAGAACTGCTTTGAGAAGTACTTGGTTCCCTTCTGATCCTGATTCTCTTCTAA
GGTTGGAACAAGCGACTGGATTAGCTTTTAGATTCGTCATTGGAAAGTCAAAGGATGCCA
AAAAGATGGCTGAGCTTGAGAAGGAGATAAAAGAGTACAGAGATTTTGTGCTTCTTGATA
CCGAGGAAGAATATATACGACTTCCATATAAAACGTTGGCTTTCTTCAAAGCAGCTTTTA
AACTCTTTGAAGCTGATTATTATGTCAAAGCCGACGATGACATTTATTTGAGACCAGATC
GACTTGCGACGCTTCTTGCCAATGAAAGACTTCATTCACAGACATACATTGGCTGCATGA
AGAAAGGACCAGTTATAACTGACCCTAAACTAAAATGGTACGAGAAACAAGGCAATTTGA
TTGGAAATGAATACTTTTTACATGCTTATGGACCGATATACGTTCTTTCAGCCGAGATAG
TAGCTTCACTTGCAGCAGCTAGGAATGGCAGTCTGAGAATGTTTAATAATGAAGATGTAA
CTATCGGATCTTGGATGCTTGCAATGGATGTACATCACGAAGACAACCGCGCTTTATGCG
ATCCGCATTGTTCCCCAAAGTCCATAGCAGTTTGGGACATTCCCAAATGCTCAGGGCTTT
GTGACCCGGAGAGTCGGTTAAAAGAGCTTCATAAGACGGATATGTGCTCCAAGAGTCCGA
CATTACCTCCCGATGACATCGATCAGTAGTTTGTTTCAAGAGTTGCCCCCACTTGAAACT
TCTTGAGACAGTTCTACGGAATATATGATCTCACCACAAGCACTAGAGTTCCGACATCAT
TGGAGCTGTATAGGGAAAAGATGACTTCATGGTTCTTACATGATCTGATTTTAATAGTTG
TTGTTAGATTGTACCACATATATACACTGAAACTATATGTTATAGACAGATACATCAATA
TCCCTTTTTGTAAAATTAGATTTATGTGCCCAGTATAGGCACTGGGTGATGGATGATACA
TCTTGTTTCATTTGTAAAAGAAATCAAATTCAATCTATTTATTTGTTATATTAATTTTTT
TCATCAAA
>AT1G67620.1 | Lojap-related protein | Chr1:25340353-25342082 FORWARD LENGTH=1099 | 201606
GTTCATTGTACCTCTTTTGCTTGTGACAATCTTCCTCTTTTGCTTGTGTAATAGGCTAAG
GGTATTAAATTTAATGTTTATTTTTGTATAAGAGAATAATTAAAGCGTTTTTTAATCAAA
AAAATTAAACACCTAAAGCCGCATCACCAGCGTTGACCAACGTTCCGGTCAATCGAATTC
GGTATTAGGGTTTAAACCCAACCGTCCCCCATTTCTCCACCGCGCTTAGCTAATGTTGAC
GACTCTTCGATCTCGTTGTTCGTCTCTTCTTCTAAATCAATCATGGAAGCTAGCTCCCAA
TCGCATCTTCGCTTCCTCTCCCTCTTTTTCTTCATCCGCCGGGATCTCTAATGTCTCAGA
GATTCTCACACTTCCCGAAGTGGAGAAGATTCTCGCCGACGTGAAAGCTGATAACGTGAC
TGTGATTCCTACACATAATCATTGTTTCTGGGCTGATTTCACTGTCATCGCCACCGGTAG
ATCCGATTGGCACTTAAGAAACATCGCTCAAGCTTTAGTTTATAGGGCCAAGCAAAAGCA
GAAAGGAGCTAAACATGTAATGTTACCTTCTGTGCAAGGGTACAATAGCAAGTGGATTGT
CATAGACTACGGAAAGTTTGTAGTCCATGCACTTGATGAGAAAGCCAGAGGTTATTTCAA
TTTGGAAAGCCTTTGGTCTGCTGAATCCTCTGGTACTGATACTTCAGATCAGGATCTCCA
AAACGTTTTTGTAAAGGTCCGACCAAAGAACAATTCGAAAAGGAAACCGGCTAAAGTGAG
TTCTTGATCCTGTCCGATGGATACAATTTCTCATAAACTTCTCGAGTCTAGACGAGTTAA
GAATAGGAGGATTTTAAAGCCTATTAAGTATTTATCTCCTTAATATTTTTTTTTTTGGTA
AGTTTTATCTCCTTAATATTTGTAGTCATCTATCTATTTTTTCCTTAATATCTTTGCTTA
AAAAAAATAAAAAATTTAGTCATCTATCTATTTTTTTTTTCTTTTTTAAATATGGAAAAG
GATTAATCTGTCTCTCCTCCTCAAAAAAAGGAAACGAATTTATCCCTCTTAATATAAATA
ATCAAATTGGCAAACTTGG
>AT5G44110.2 | P-loop containing nucleoside triphosphate hydrolases superfamily protein | Chr5:17754064-17755742 REVERSE LENGTH=1075 | 201606
AAGCAGAGGAGTTATACTTTACTACTTACTAATCTCTCCCTCTCTCTATCTGACTCTTTG
ATCGGAAAAAATGGCGGAGAAAAATGCGAGCGCGGTGGACGGTGCAATTAGGGTTAGTGG
AATGCAGTTTTCTTACGATGTTCAAGATCCTATTTTCTTCGATTTTAATCTCGATCTTCC
CGCTGGATCTCGTTGCCTCTTGGTTGGTGCCAATGGATCTGGGAAAACTACGTTATTGAA
GATTCTTGCTGGAAAACATATGGTTGGAGGAAAGAATGTTGTACAAGTGCTTGATCGCTC
AGCATTTCATGATACAGAGCTTGTTTGTAGTGGTGATTTGTCTTACCTAGGAGGATCATG
GAGTAAAACTGCTGGTTCTGCTGGTGATATTCCACTCCAAGGAGACTTCTCAGCAGAACA
TATGATATTTGGAGTTGAAGGGATTGATCCTTTCAGAAGAGAGAAGTTGATTGATCTTCT
TGATATCAATCTTCAATGGCGTATGCATAAGGTTTCTGATGGGCAGAGACGTCGAGTGCA
AATATGTATGGGTCTATTACATCCGTTCAAGGTATTACTACTGGATGAAGTTACTGTTGA
CCTCGACGTTGTTGCTAGGATGGATTTGTTGGAGTTCTTTAAAGAAGAATGTGAACAGAG
GAGCTACAATTGTATATGCAACTCATATTTTCGACGGGCTCGAGACATGGGCTAGTCATT
TGGCTTACATTAATGGAGGAGAGCTGAAACTCTCGGCCAAGTTAGATGAGATCAAGGATC
TCAAAACCTCACCAAATCTGCTATCTGTTGTTGAAGCTTGGCTCCGGTCTGAAACCAAAG
TTGAGAAAAAGACGAAGAAGAAACCTGTTGTTACCTCTCCATTTATGTCGTCTAGACAAA
TGGCATATTACCGATGAATCTTAACTTGTTTATGAGATCAGTAAGAATAAGAGCACTGCT
TCTACAGATGCCTTTGTTTTCTATGGTACTTCATTGTTTAGAATCCGATAACTTTTATCA
CACATGAAAGAATTTCTGTAAAACCACGTTTTTAATTAAATTACTATTTTGCCAA
>AT2G25950.2 | PITH domain protein (DUF1000) | Chr2:11068561-11070661 FORWARD LENGTH=1005 | 201606
AAAAAACGCTGCGTTTCCAAAAACTAATACGTCGTCGTGTAGTTGGAATATCTTTTTGTC
GGCCTTGTGATAGTTTGATGCCCACCTTCTTCTTCCACTGCTCGCTTTTAAGTTTCTCGA
AATTTCTTGGCGAAAAATCCAGATTTTGTGTTTAGCCGACGAGAATTGGGAAAAATGTCG
TGTACGCATGATCACAACTGCGAAGATCATGAGTGTTCTTCCGATTGGTCTCTCTACAAA
CACATTGATCTCTCCAAGGTTTCAGCTCTGAATGAATCTGTTTCGGGAAGTGCAAAATCA
GTCTTCAAAGCGTGGGAACAGCGATTACACTCTTCTGGGGAGCATTTGGAGAGCAATGAG
GGAGACCCTGAATTGCTTGTTTTTGTACCATTTACATCAGACGTCAAGATCAAGAGCATA
TCAATTGTTGGTGGCCCTGAAGGAACAAGTCCTTCTAAGTTGAGAGTGTTTATCAATCGT
GAAGGGATTGACTTCTCCGATGCTGAGAGTATGCAAGCCGTTCAGGAATGGGAGTTAGCT
GAAAATTTGCAAGGAGTCTTAGAATACCAGACCAGGTATTCAAAGTTCCAGAGTGTTGGA
AACATCACCCTGCATTTCCCTGAGAGTTTTGGAGGTGACACAACCCAAATACGTTATATC
GGGTTCAAAGGTGAAGCAACCCAGTTGAAAAGAGATGTTGTTGCGACAATCGTATATGAG
ATTAGACCAAATCCTTCAGATCACAAGTAAACCTGAATCTCAACCAAATTACTCTTTCTT
TCGTATGTGAATATCCTTCAGTTACAAACTCTGTTTGTTTGGTAGGACAAAAGCCGAGAC
TGGTGGTGGTTTTTCACAAGTTGAATGAAGACATCATCTTCTCCTTAGCCTTCTCACATA
CTCCTCTTTTCTCCTTAGCCTATATTAACAAAAATATATGTATCCAATAAAGTGACAGAC
TTGTTTGTGGAAACGTTTCTATGCTTAAACCCACATGATATCTTT
>AT2G28240.1 | ATP-dependent helicase family protein | Chr2:12039208-12042175 FORWARD LENGTH=2288 | 201606
AACCTGGACTTCACGTAGACGAGGAAGAAGAACCTTGAATCCGACATTTGTTTCTTCATT
TTAAGCTAAACCTCTTCACTGGTGAAAGCAATTTGATGTTATGGTTCCAATGGAAACTCA
AGAAGTTACAGATTCTTTACCAAAAGCGCAGAGTAAATCGGGTAGTACTCAACTAGATGG
GCCTGGAATGGTGTCTTCAGCAAATATACCTGAGGTTTTGACTGAAGATATGGTTTGTGA
CACAGTGATGCCACCGGTTTCAGTTTCCGGAGCTGCTTCCTTAGAGTTACCTTTGAATGT
AGAGGAAGCGCCGTTGATTAGAGAAGAAAGTAATAGAACAAGTCATGATGCTGATGCCAT
TTTGGTTCAAGAGTTTTCGAGTCGTTTTCCAGACCATGCCTCTATATTAGATATTCAAGG
TTCTGCTAGATCAGATCAGAGAGCTCAAGGTACGGGTTGTCCACCATCTTCGTCAGTTCC
CGTCCAAAATATCACAACAGCAGCGGAGCATTGGACTTCTACATCGACTCCTTTAGTTAA
CCATTCAGAGGATGTCGTTGAAGGTGGTGTTCAGCCTCCTAACGTCTTACATAGCAGATT
AACAGTCAATGCATCAGCGGTTACGTCTCTTCCCAACAATCATATGGGACAGAGTCCTCG
GTTACATTTATCTTCGTTCAGTGACATATGTGACCACGAGCTGGAGAAGCTGAGCAGAGA
ACAAGGGACCTTACTGAAAAGCTTTGAAGAGACGACATTAGAGTTGAAGGCTGAACTCGA
GAGGAAGATGGCGGAAGCACGCAGTGAGTATGATAGGAAATCCCAAGAGGTAGATGCTGC
GTATAACGCTCAAGCGAAGAAGAATGAAGCGTTAAGGAGTTTGGTTGTTATGAACAGTCT
CTTGGCGAATGCTTACAAGTCTACTTGTCCAGTGAAGAGTGCAGCCACTGATACTGCTAC
CGTAAGAGCACCCAGGAGCTCTCAACATTCAACGCAGCAGCAGCAAGCAGTGCAAACTAA
CAGGCATATGAATTCAACTGCTCCTCCTCGACCCTCAGTCACAGCAGCTGAACCTATGAA
TTCGGCTGCTCCTCCTCGACCCTCAGTCACAGCAGCTGAACCTATGAATTCAACTGCTCC
TCCTCGACCCTCAGTCACAGCAGCGGAAGCTACACCTCCAAATCTTTCAGCTCCTCTCCC
GCACTGCAACACTCCTCAACCAAGTCCAATATCTCAGCAAGCAGCAGTAGAATCAAACAC
ACAGATGCAATCAACCGCCCTTCCTCGACCCTCTGTTACAGCAGAAGCTCGTCCTTTACA
TCAACCACACAGCAACACGTCTCAGCCAAGACCAATACCACAACAAGCATTAGCACAATC
CAACACAAATATCACTTCAACCGCCCTTCCTCGACCCTCAATCACAGCAGAAGCTCGTCT
GTTACATCAACCACACAGCAACACGCCTCAGCCAAGACCAATACCTCAGAAAGCTTTAGT
ACAAGCCAACACAGATATCAATTCAACCGCCCTTCCTCGACCCTTAGTCACAGCAGAAGC
CCCTCCTTTACATCAATCAAGCTGCAAGGCTCCTCAGCCAAAACCAATATCTCAGCAACC
AGCAGTACAATCCAAGACGGATATCATCAATTCAACCGCCCTTCCTCGACCCTCAGTCAC
AACAGAAGCCCGTCCTTTACATCAACCACGCAGCAAAACGCCTCAGCCAAAACCAGTATC
TCAACCACCAGCAAAACAATCAAACACAGAAATCAATTCAACTCCCCATCCTCGACCCTC
AGTCACATCAAAAGCTATATCTCTGCAATCACCGCCCTGCAACACACCTCAGCCAAGACC
ACCGCCTTTAATCTCCAACCATACTCCAACTTCTTATCAACCAGCTTCTGCTCCACCAGT
GCATGGTATAGCGCGAAGGACCATGGCACCTCATTTAAGATCATCTCGAGCTCCCAACTC
TGCTGCTGCACCATCAACATATCCAAGGTTGGCTCAAGAACAACAAAAGCAACAACAAAA
GAAGTCAAACAGTAGCTTGGTCTATCTCTCAGATGACGACTAGTGACAAATCTTTGGGAG
TATATAACATCAGTATATAGTTTTTGAAGTTTCTCTTAAGGGAATATATAAGTTCGAGAG
GCCCTTTAAAACATTTGAGAATGCCTTGTACGAAGGATCATTTCGAATACTAATTTTTTG
GAGAATATCAAGTAAGTTAACTAAAATATTTTTCACAAATTTGCAGTTTAATCAAAATTT
ATTTACAT
>AT1G05070.1 | transmembrane protein%2C putative (DUF1068) | Chr1:1457007-1458802 REVERSE LENGTH=991 | 201606
ACCGATCATGTCGAGCATTTGAAGGAGAGACATTGACGCAAAAGAGAATCTTAAATCTAC
ACGCTTACTATTTAACTGTCGACGAAATTAGAGAGCAAAAGAGTCACTCAAAAGTGTGTG
TGTGTCAAAATCTCTAGCACCGATTTTTCTAAATAACGTCGTCTCACAGTCACACACACA
CAGCTCTAAAATCCCTCTACGAGGTTTTTCTTCAAACTCGCCGAAAAATCTAATCTTTAC
GAAGACCCAGATCGGCGGATCTAGAGTTGAAATGGCGAGACACACGGCGGCGCTGAAGAT
CGGGCTAGCTTTACTGGGGCTGAGCATGGCTGGTTACATTCTTGGTCCGCCTCTCTACTG
GCATCTCACTGAGGCTTTGGCCGCCGTTTCCGCCTCCTCTTGTCCTTCTTGCCCCTGTGA
ATGCTCTACCTATTCCGCTGTCACCATTCCCAAAGAGCTCAGTAATGCTTCTTTTGCTGA
TTGTGCAAAGCACGATCCAGAGGTGAACGAAGACACTGAGAAGAACTATGCTGAACTTCT
TACCGAGGAACTGAAGCTGCGTGAAGCAGAATCTTTAGAGAAACACAAACGAGCAGACAT
GGGGCTATTGGAGGCCAAGAAGGTAACTTCTTCATACCAAAAGGAAGCAGATAAGTGCAA
CTCGGGTATGGAAACATGCGAAGAAGCTCGAGAAAAAGCAGAATTAGCACTCGCCGAGCA
GAAAAAGCTAACATCTAGGTGGGAAGAGAGAGCTCGCCAAAAAGGATGGAGAGAAGGTTC
CACCAAGCCAAATGTTAAATCCAAAAGCAATGTTCAGGTTGCTTAGGATACCCAAGGATC
AGCAAAAAGATCTTAGTTACAAACCACTCGTGTAATTGTTTGTGAATTGGATGCTAACAA
TATAGTGTCAACTATTATTATACTTTCCAACAAAACAATCACAAATTATATGCTTATAGA
AAACACTCACCCAAATTATATCCAAATTAAC
>AT1G15610.1 | transmembrane protein | Chr1:5370757-5371679 FORWARD LENGTH=768 | 201606
GATTGGACAAAATAGAAGAAAGCAAAAAAGTGATCAATGGAGGGCCCTTTGTTAACCAAG
AGTGAGCACAACGTCGAAGACGTTACAATCCATGGCGATTCTTCCTCAAATGATGAGCAC
ATCATCGACATTACAATCAATGGCGGTTCGTCATCAGCTGATCATGAGCAAACTCCACAT
GAGGCATTTCAATGGAGTTGTCCATTTACAAGTGGAAGTTTCTGGATTTTGGTCGAGTTA
GCTGTGACTTTGGTCCAGATTGTTGCAGCCATATTTTTTCTGATTCTAACAAAAGATGAA
CGAGATCCAGAACTAGATGTAGCTTTGTTTACATGGATCATCTTTTATACTTGTGCCTCT
ATTGCCACTTTGCCTTTTGTATGTTGCCGTTTATGGCAGTATATCCAAAACGCTAGCTCA
GAGACAAGCAACGAGGTGATGGAGTACCGTTTGGAAAATTTTCTTGAATCTTTCTTCGTG
TCCTTGATTGTGGTGTCTTTATGGCATATTCTAACCGAGTCATCATCACGTCAAGATACT
AGTCGACACTTCTGGTTATGGCTGGGTCTACTTGCTTTCAGTTGCATTCGATATGTGCTT
CCTAATTTCCAATTTACCGTACAGTTATTCATGTTGCCTGGGGTGTCCCTTGTTACTGCA
CTTGTGGCCGCCATAGTAACGATGATTAATTCGTTACTCTCACTCTTTTTGGTCATCATT
GGACTCTTTGCGTTAACCTTTTCGTGGATCATTGGAATGTGCGGATAA
>AT3G08650.2 | ZIP metal ion transporter family | Chr3:2624461-2627370 REVERSE LENGTH=2155 | 201606
GGGTTTCAAATTTTTTCATCATATCTCCTGAAAATCTTCTTCATTCGCCTCCAATTTTGC
TCATGTTCGTCCGATCCAACATTCTTCGTGCTCTGATTTTTACTGTGCTGGAGAAAACTT
GCTTGGAGATCAAAATGATGCATTCAAGCTGCAAAGGACTTGTGCTGCTTCTATTCTTAT
TTGTCGTTGTATTCATTGGAAACACCGATGCGAATGCTCAGTGGGAGGTTTCACATAAAG
TAAGAGCTTCTCCCCATGAAAACATGGGACGTAATGTTATTGACGGAAGTGGTGTAGAGA
AAACATTACATGACATTGGAATGGGTGAAAAGAGAGGCACTCACAACAAAGTTTCAGTCT
CAACAGTTGCGTTGTTCACCTTGGCTATGGCTGCTGCCACTGGGTTAGGTGCTGTGCCCT
TCTTCTTTGTTGAGCTTGATCCTCAATGGGCTGGAATTTGCAATGGCATGGCTGCTGGTG
TGATGTTGGCCGCTAGCTTTGATCTTGTTAAGGAAGGGCAGGAACATGGCTCTGGAAACT
GGGTTGTTACTGGGATCCTAGCCGGTGCTTTGTTCATTTGGCTCTGTAAGCAGATTCTTG
AACAATATGGTGAAGTTAGTATGCTGGATATTAAAGGCGCAGATGCAACTAAAGTTGTTC
TCGTCATAGGAATTATGACACTTCATTCTTTCGGGGAAGGATCAGGGGTTGGTGTATCAT
TCGCTGGCTCAAAAGGTTTTAGCCAAGGGCTTCTGGTCACTTTGGCCATAGCTGTTCATA
ACATTCCAGAAGGGTTGGCTGTTAGCATGGTGTTGGCATCAAGGGGTGTCTCTCCACAAA
ATGCCATGCTCTGGAGTATAATAACATCCTTACCTCAGCCTCTCGTCGCCGTGCCAGCTT
TTTTATGCGCTGATGCGTTCAGCAAGTTTTTGCCTTTTTGCACTGGATTTGCTGCCGGAT
GCATGATTTGGATGGTTATTGCTGAAGTGCTTCCTGATGCTTTTAAGGAAGCGTCTCCTT
CGCAAGTGGCATCTGCAGCCACCATATCAGTAGCATCCATGGAAGCTCTTAGCACTCTTT
TCGAGAGTTTCACACATGATTACAACTCAGAGGATGCTTCTGGCTTCTTCGTTTCACTCC
TCTTTGGTCTGGGTCCATTGCTTGGGGGAGTATTTCTGGTTGCATCGGCAGTCACCTTCC
GTCTCCAGCACGCCCTTCTCATGGGAGTTGCCTCAGGCATTGCTTTTGTCCTTGGTCTCT
GGCGCCCACTTCAACTGCTGCTATCCGCAAAAATGGGATTAATCCCTCTGGTTAGTCTAC
TTGCAATTGGAGCTGGACTGAGCCATTTCACTAGCTCAACCATCCTGAATGTAACTGGTC
GGAAAAAGTCCCGGGCTGGCAGTTTAATAAACCCAGTAACCAATTTTCCAACCAGTGTGA
TAACACTCCAATCATTATTAGCGTGTGGAGCGGTTGGGTTCCATGCATTAGCCGAGGGGC
TTGCTCTCGGGGTGGCTGCTCCAAATGCTTATGGCCTTGGCCGACATATGGTTCTCCCGG
TTTCCCTACACGGGCTCCCAAGAGGGACAGCGGTTGCAAGCTGTGTCTTTGGGGCTACAG
ACAGTTGGCACGCAGCTCTTGCAGCAGCAGCTTTGATAGGATTTGTGGGACCCATATCGG
CCATAGGATCCATATTAGCAGGGATAGATTACAGCGGACTGGACCACGTGATGGTGGTGG
CGTGCGGTGGATTACTACCCAGCTTCTGGCAGGTGATTAAGAGAGCAGTGAGGTTAGAGA
GAAGGAAAGGCAGTGTGGGGATGGTGCTGGGACTAGCGTGTGCGGTTGTGTGTCTGACTT
TCACGAGACTTGTGTGCTTGCACACACCCTACTGCAATTCTGCACCTGAGGCTGTTAGGT
GATGACTCCTTGTGAACACACACACACATTCTCTTATTCCATGTTGTAAGATATGTATAC
TTCAATACCCTGACTTAACTCGTGTCTATACAAACTTGTCGGATGATTGGTTGAATGGAA
AAGAGGATGTCTTGTACTCTTAATTTGGATATATGATTGGGTACAGATCAAGTAGATGGG
GCTTTTTCTAGCTCTAATCTACTGGGATCTAACAACAAAACAACACTTTTGACAA
>AT1G71710.1 | DNAse I-like superfamily protein | Chr1:26973567-26977000 REVERSE LENGTH=2450 | 201606
ACAACTATTAAAAAAAAAAAAGTTTTTTCTTACATAAAATGATGAAAAGAAAGACGAGGA
CTGACTCACGCGTTGTTTCGGAACTCTTCAAGTAAAATTTTGGATTTATGGTCTGGCAAA
ATTAAAAAATATCCAGATTTATAAAAAAGCTTCGTCACTTTCCTCTTTGTATAAAATAAA
ATAAATTCTCTCTTTCTGGTCTGAAGAAAATTACGATTATTTTCTTATGTCTCCAGTTGA
ACCCGCCGGTATAATGAAGAAATCTCATCGTCAGAAATCTCAGAGATTATGGGCAAAGCT
AGTGATGAGAAAGTGGTTGAACATAAGTGGTAGAGATCCTGAGTATGGTGCTGATACTGA
TAACGAATCCGAAAACGAAGATGCTCGTGAAGACAACGATGACTCTAGCTCCGATGAAGA
AGGTGGTAGTGGCTCGAGAGGAAGAGAATCAAAAGTTTATGAGAACGCGGAGGACGCAAT
CGCAGCCGCTTCAGCCGTTGTAGACGCAGCAGCAGCAGCGGCGGAGTTTATTAGCAATGA
TGCTCCAATGAAGTTAAGAAGAAGGAATTCAGAAACATTAAGAGCACAGTACATTAACAA
CAAAGAAATAAGAGTTTGTGTTGGTACGTGGAACGTTGGAGGAATCTCACCACCATCTGA
TCTTGACATTGACGACTGGATTGAAATTAACCAACCAGCTGATATCTACGTTCTTGGGTT
ACAAGAGATTGTTCCTTTAAATGCTGGAAACATTCTTGGAGCTGAAGATGATCGTCCTGT
TGCTAAATGGGAAGAAGTGATTAGAGAAGCATTGAACAGAGTTAGACCAAAACTCTCCGG
GGTTAAGAGTTATAGTGATCCACCATCTCCGGGTAGGTTTAAACCTTTTGAGGAAACACA
TGATATTATAGAGGAAGAAGTAGCTTTTGAGAGTGATAGTGATGCTGGTGTTGAGATTCA
TCCGATTGACGAGGAGGAAGAAGAGGAAACCGATAGACTTTGGGCGTTAAAACATGACGG
TGGAGTTATCGGCGAAGTTAAGACTCTTGTTGACCCGAATACCGGTTTGCCGGTTGTTGA
GATCAAGAGACAGTTTTCGATTCCTAAGAAGCTAGACAGACAACTTTGTTTACGTGCTGA
TAGCTTTAAGGGGATAAGCGACGATGATTCTACTCAAACCGGTATGAAAACGATAAACCG
GATGTTAAGCGGGAAAGAACGGATCGGTTTGAGTTGGCCTGAGCCACCATTGAACATGTT
AGGACCTTGTGTTCTCGATAGACAGCCGTCGATAAAGACAGTGAAGTCTTTAAAAACAGC
CAAGTCTTTCAAGGCTTATAGTTCGTTTAAGTCTGTAGCCGGAAACAACAACGGGATTCC
CCCTGAGGTTTTAGCTCTAGCGGAAATGGACCTGAAGTTGCTAATGGAGAGGAAACGAAG
ACCGGCTTATGTGAGGCTAGTGAGTAAACAAATGGTTGGGATTCTTTTGACCATTTGGGT
TAAACGAAGCTTGCGGAAACATATTCAAAACGTACGAGTCTCTACTGTTGGTGTTGGCGT
TATGGGATATATTGGTAACAAGGGAGCTGTGTCTGTGAGCATGTCGATAAACCAGACGTT
CTTTTGTTTCATAAACACGCATTTAACGGCAGGAGAAAGAGAGGTTGATCAGATAAAGAG
GAATGCTGATGTACACGAGATACATAAAAGAACAGTCTTTCACTCTGTCTCAGCTCTTGG
ACTTCCCAAGCTTATCTATGATCACGAAAGAATAATCTGGCTAGGTGATCTCAACTATCG
GCTTAGTTCATCGTATGAGAAAACCAGAGACCTCATTTCCAAGAGAGAATGGTCTAAATT
ACTTGAATATGACCAGCTGGTAAAGGAATACAGAAAAGGTAGAGCATTTGATGGATGGTC
AGAAGGAACTCTACATTTTCCACCAACTTATAAGTACCAAGCGAATTCCGATGAGTACAC
CGCAAACGATGGAAAGGCGCCGAAAAGAACACCAGCTTGGTGTGACAGAGTACTATCCTA
CGGGAAAGGAATGAGGTTGGTTCATTACAGGAGAACCGAACAGAAATTCTCAGATCATCG
TCCGGTTACAGCGATATACATGGCTGAAGTCGAAGTGTTTTCTGCGAGGAAACTTCAGCG
AGCGTTGACATTTACGGATGCAGAGATTGAAGACGAGGGACTTGTAGCCGTTCTCGTTTA
AAAGAAGAGATTTGGTGCTTGTTTGTTTGTTTGATCTTGCATATGAAGTATTGGCGAAAG
AGACATTCTCTTTCTACGGATAGGTTTTTGAATCTCATGTCGTTATACTGATGCATCACA
CTGAGAAAACGTTCATATTCTTATAGTTTTTATCTTCTTGTTTTGTGTGTTGGTTTACTC
TTGTAAATTTAGTTGATATATATAATGAAATCAAGAACATTTTACATCCA
>AT5G61940.3 | Ubiquitin carboxyl-terminal hydrolase-related protein | Chr5:24867971-24872778 FORWARD LENGTH=3662 | 201606
CTATCAAGCCTTGTCACGTGTCTTTCACGTGATGATACGGTGCCTTGCTGTCATTAGTCA
GTTACTTTCGTTTGAGTTTCCCCGCGTCGACTCTGCTTCTTCTCGCGATTCAGATTTCTC
TCCGAAGAAGAAAAACCCTAGAGAAAAAGAAAGCAAAAGAATCTTGAGAATCGTTTCGTT
TACTATGGATTCTTCTTTCATGGAAGATGATGAGGGAGCACAACTCCTTGAAGATGCTCA
AAAACTCTTTGATAATGGAGATCACATCAAGGCTTTGGAGATAATTGAAGATTTGATTTT
AGTCCATGGGGAAGATATAACCGCATGGCGTCTTCATATCAGAGAAGGTAAAATGTTTGA
TGACCTAGCGAAGAAAACAGAGGATCCTGACGTGAAATTTGCTTACTTTTTGGCTTCTGC
TGAATGCTTCTCGGAAGATGGTACGTTATCACCAATTTGTGCTAGTTCACTCTTCCTGTT
GGGCCAAATGCTTGGGTCAGTATTGTATTACAAGAAGTCTTTGAAGAAAGCGAAACAAGG
TTTATCTGTTAACTCTCTCCCAAGCAAGTCAGATTCTGTTGCTCAACTGAGTTTGCAAGC
GCAAAGAGAATTGGACAAAAAAAATAAAGCACTGTTGAGTTTAATCAATGACGCAGAGTC
CGAGATCGCATCTTCCAAGACTCTAGTTGGTTCTACTGTAAAAAACACTAAACCAAAAGT
TGTGGAGTCAAAGAAAAGTCAAGACCCGCGTGAGGATGCGTTTAAAGGATTGAGGTCGTA
CTGGGTGGGATTGGATGTCAAGATCAAAAGGGATTTTATGAAAGTAAGCATTGCAAAGCT
TACAAGTTTTGTTGAGGGAGTAGGACATTACAAAGAGGAACGAGAAGTTTTAGAGAAGGT
TCTCACTTCGGCAAAGGAAGACAGAGAATGGAAATTCTGGATATGCCGAACTTTGTGTTC
GAGGAAGTTCTCTAGTGCTGAAGAATGTAAGAATCATCTTGAACAACAACATGCTGCAGA
TTTCAAACCTTCTTCAGAAAAGGATATAGTCAAGAGGATAGGAAAAGACTGGGTTCGTAA
GATAATAGTTGGAAGTTGGGAACCAGTGGATGCAGTCGCTGCCACTGAAATGATCAAGAA
CCAGCTCGCAGATGTGAAAGCGTTTGCATCTAAAGCTAAGAATGGATGGTCCAAAGAATG
GCCTTTAGCTGTGGATGAAGAGCGCAGTAAGTTACTCAAGGAAATCAAATTGCTCCTTGT
CTCTTTTTGCGACCTTAAAATTCTCTCTTGTAGCATTCGAGACTGGATGATGTGTTTTCC
AGCTAAGCATCTTGGAAAACTTGAAGTTTCTGAACAGAGTCTTGTCGATTCTCGCTTAGT
AGAAACACCTCATAGTATCTGTTTTCTAGAAAGTCAGGAACTCACTCAAATCCTTGAGTT
TCTAAACCACATCAAATGTAAAAGGAATGATGGTACAGATCTTGTTTGCAGAGCAGTGGA
CAGTGTCTTGGGTCGTACTCGAGTTAAAGAAAAGATCGACTTTGACCCTCAGTTTTCATT
TCTGCTTCTAGATAAAAGACTGCTGAAAATCAATGATGATCAATTCGATGATGATGAAGG
GACGATCAATGTTTTTGATCCCAGTGTTCACTACGCCAAGACACCAGTTCATGGAGATGA
TATCATATCCTGGTTAACTGACTACAATTCAGTAGATAAGACCTTTCCCAGACCTATCAG
GGAACACAATCTTGATATCTGGTTGGCTGTTCTGAAAGCTGTTAAGTTCACCTGTAGGAC
TCTGGGAAACAAATATGCAAAGAAATTACAGGTCGTGGACTATGATGCAGCTCTTACTGA
TGTCGAGAACATGTGTGTGAGAGAAAATGAAAGGAGAAGGAATCTGCCGGAAGATCAATG
GAGCAGATATGCATCTCTTCTATGCGATGTGTGTGAAGAGAGAGTCCCCGAAAATTCCCT
AACTACAAAATTATTCGTGTGTGCAGTACGGGATGTTTTCGAAGGAGCATTGCATCCAAC
ACTTGATTTCCTCGATTTAGAAGATTGCTTGAATTTTATACGTGAGCACAAAAGTCTCAG
TGACGATAAAGTGTTGCAGGCCATAGACCTTCTGAAATCAGTGGTCACCCAAAAGGTTCT
TTTAATGGATACAAAGATCTTGCTGATTGATAATTCAAGGATGAGTTTGCTAAACAACCT
CACAAGGCTTTCTGCTTTTGACAACCGCACTTATATCCTTCAACTGCTTAAACCTTTCTT
GCTGAACGAAATTGTGAATATGGAATCCAAAGCCAAGTCAGATGCAGCAGAAGCAGATCT
TTTAAACGAGTTGGAGAAGGAGAAGCTACAATCGAAGGAGAAGCCACAATCAAAGGAGAA
GCCACAATCAAAGAAGAGGAGAGATAGAAGCAAAAAGAAACCTTCAACGAGCATATCTAG
TTCCCTTGATAAGACTGTTGAACATAAACCTTCTGTCAACCTTAAACCGGAGAGTACATC
TTCATCACTAAGAACGATCGAAGAAGGTTCTATGGAACCAGAAGATGCTCTTGCAAGTGA
GACGGGTCAATTGAAAATTTCATCCAAAACTGAAATTCAAGTGGAAGCTACTAAAGATGA
CCCTGATATGCGAAACATGCCTGGAGAAGATTCACTGTCGGAACATTTGGAGTCAGTAGC
TGGAGAAGCTACAACCAGATACAATTCAGCATTTGACATGACGCTGAAGGCCCTCTTGAA
CATTAAGGTTCTCAAAGAAGATTTGCTGAACCAACCATTTCAAGACCACCAGGAAGAACA
AGTTCCTATTGCACTACAAAATTTATTTACTGCTGTTGTTTCAGAAGCGATACAAGATGA
GGGTGTCTACAGTTGCCTCTTGAGGGACTTACTTACTTCCCAAGAAGAAGTTATTTCCAT
GTCAAGTGATGCTGCTAATGTAGTAGTAGCCATCCTTGATTTTTGGCGTTGCTGGAAAAA
TCCAGAAAGGGAGAGCTTGGTAACTCGCCTCTTTACCTCGGCGGAAAATAAAAGAATGAG
TTGTATAAAATGCAGAAGGATTACAAATTATCCACAGCAAAGTTGTTATGGCATTGTTAC
GGCAGCAGATACAATCAGAGAACTGAAGTGTGCTTTGGGGAATAGAAATTTTGTAGATAT
CCTAAAGGTGATCCGCTTGAGATATAAAATGGTATGTGACGCAGAAGGTTGCGGAAAGAC
GAACTCTGTTCAGCACATTTCAAGTAGATGCCCGCCTATCTTCACAATCGTATTGGAATG
GGAGAATAGTGCAACTGAAAACGAAATATCTGAAACAACAAAGGCTTTTGACTGGGAGAT
AGATATCAGCAGGCTGTACGAAGAAGGCTTAGCACCAAACACTAAGTACAGGCTTGTGTC
AATGGTTGGTTACAGTGAAGGAGATGAAGAACACATATGCTTAGCTTATGAAGAAAACCG
GTGGGTCAATCTCAGACGTGAGTGTATAGCAGGAGAGGATGTTGGTGACTGGAAGAATGT
GGTCAGATTCTGTGGAGAGAGGAAGGTTCGGCCAGAGATTCTGCTTTACGAAGCTGCCTG
ATCGATGGCCTAACAAGTGACAATGTGGAGAAGTCTAGCATTGATGTTTCCATCTACCAG
AA
>AT5G66005.3 | Expressed protein | Chr5:26397668-26399274 REVERSE LENGTH=926 | 201606
GTGGAGGAAGAAGAAGCCAAATTTTAGGCACAATCAGAGGGATCTGAATAGCAGTCCAGA
AGAAATTGACTGTAATCGTAAGCAAATGGATGGTACTTGGATTTGGATGGTGTGACCCTT
ATTGGCTACTATTACCAACAACGGCCAGAAAATGGCAGGCACCGGGAAATGCCTTCTTGT
CACCGGCCCTCCTGGTGTCGGAAAAACCACATTGATCATGAGAGTGTTGGATATGATGAG
GGTTTCCAACCCTAACTTAAAAATCCAGGGTTTCTACACTCAAGAGATGAGGGAACGAGG
ACAAAGGGTTGGTTTTCAAGTGGTCACTTTGGATGGCCGCACAAGTTTGCTTGCTTCTTC
TATTGTTTCTAGTCAAGAATCGATGACATGGCCTAGTGTTGGCAAGTACAAAGTGGACAT
TGCATCCTTCGAGTCTATAGCCTTGCCTGAGCTACAGGTCAAAGACGATACCAATCTTTT
CATCATTGATGAAGTTGGCAAGATGGAGATGTTTAGTCCATCCTTTTTTCCGGCTGTCCT
CAATGTTTTGGACTCCAACGTTCCTCTTCTTGCTTCCATTCCTAGCCCAAAATTTGGTCG
ACATCTTCCTGAAGTGGCAAGGTTGAAGAACCAACCGGGAGTGAATGTAATCTCCCTGAG
TGCGACTAACAGAGATCCCATGAAAGAACATATCTTTGATGTTTTCTCTGGTTGGCTGCC
CAAGCAATAGGGTTTCCCAGCCTGTCAAAAGACATCTCTTTCCCTATCAACCTCTAAAAT
GTAATCCACTGTTTCATTTCAAAACATGTTTAGGCTAAAAGCACAAAGATTTTTGGAAAA
AAAAACTTACATAAATTATGCATGTTTTGTTGTCTTTCTACATTAAAACATCTTCATTAT
CTAAATAAAAAGGAATTCAACTAATT
>AT3G10800.1 | Basic-leucine zipper (bZIP) transcription factor family protein | Chr3:3379168-3381621 FORWARD LENGTH=2377 | 201606
CACGTGTTCGGAGTTTGATGTACACGCGCTGACTGCGCGTGGATGTAATATAATCTTAAT
TCTTAAGTATATTCGTCGACGTTGCCTTGTTCCAAAGTTATAAACCGTGTGGAACCATCG
AGAAGCGAAGCCAGAATAAATTTTCGAATCCTCCGACGATGACGGAATCAACATCCGTGG
TTGCTCCTCCGCCGGAGATACCTAATCTGAACCCTAGCATGTTTTCTGAGTCCGATTTGT
TTTCTATTCCGCCGCTAGATCCTCTTTTCCTATCTGATTCTGATCCGATTTCAATGGATG
CGCCAATCTCCGATCTCGACTTCTTACTCGACGATGAGAACGGAGATTTCGCTGATTTTG
ATTTCTCGTTTGATAATTCTGATGATTTCTTCGATTTCGATTTATCGGAGCCCGCGGTGG
TGATCCCTGAGGAGATCGGTAACAATCGTTCGAATTTGGACTCATCGGAAAACAGAAGCG
GCGATGGAGGTTTAGAAGGAAGATCTGAGTCTGTTCATTCACAGGTTTCATCTCAAGGCT
CCAAGACTTTTGTGTCCGACACCGTTGACGCATCATCCTCCCCTGAATCAAGCAATCACC
AGAAATCTTCTGTTAGCAAGAGGAAGAAGGAAAATGGAGACTCCAGTGGCGAATTAAGGA
GCTGCAAGTACCAAAAGTCCGATGATAAATCAGTCGCTACGAACAACGAAGGTGATGATG
ACGACGACAAGAGGAAGTTGATAAGGCAGATTAGGAACCGTGAAAGTGCTCAGCTTTCGA
GGTTGAGGAAGAAGCAACAAACTGAGGAGCTTGAAAGAAAAGTGAAGAGTATGAATGCTA
CCATTGCTGAATTGAATGGTAAGATTGCTTATGTTATGGCTGAGAATGTCGCTTTAAGGC
AACAAATGGCTGTTGCTTCTGGTGCTCCTCCTATGAATCCTTATATGGCTGCCCCGCCTT
TACCGTATCAATGGATGCCGTATCCGCCGTATCCTGTTAGGGGATATGGATCACAGACAC
CTTTGGTTCCCATTCCTAAGTTAAATCCTAAGCCTGTCTCGAGTTGTAGACCGAAGAAGG
CAGAGAGTAAGAAGAATGAGGGTAAAAGTAAGCTCAAGAAGGTTGCTAGTATTAGTTTTA
TTGGAATTCTCTTCTTTGTCTTCTTGTTTGGTACATTGGTTCCTTTTATGAATGTAAATT
TTGGAGGAGAACGTGGAAGCTTTGGCGGTTTGTCTAAATATGATGGCCACCGGTATTACG
ATGAACATAAGGGGAGGGTTTTAATGGTCGGCGATGGTTCTGATGTTAGAAGAAATAGTG
GAATTTCTGAAGGAAATATCCATTCTAGTAGGATTAGTCATGGTGAGAGAGATAGTTGTG
GAGGAGTAGATTATAATGCTCATCCGAAAGTAGAAGGACGACCAAGTTCGTTGAGCAATG
CCAGTGATCCTCTCTTTGCTTCTCTCTATGTCCCAAGAAACGATGGGCTTGTGAAGATCG
ATGGGAACTTGATAATTCACTCTGTTTTGGCGAGCGAGAAAGCAAGGGGTTTAGGAAAGA
AGAATATCACTGAAACAGTAAAAACTAAAGAACCGGATTTGACCATTCCTGGTGCACTGT
CTTCTGCATTAGCTGTTCCGGGGGTAAGAGGAAATGCAGCAATGCTTCCGCATTCAACAG
CTCTCTCTTCTGAAGGGAAAAGACTTCACCAATGGTTTCATGAAGGTGGCTCAGGGCCAC
TAATGGATTACAGCATGTGCACCGAGGTTTTCCAGTTTGATATTGCTCCTGGTGCTATAG
TCCCGTCATCAGTCTCCAGCATTTCTGCGGAGCATCTCCAAAATGTCACTACCCACGGCA
AGAGAATGAAGAACAGGAGAATCCTTGAGGGACTTCCTGTTTCACTTGTGGCGTCAGAGC
TCAATATCACCGGAACCCAGCCAAACAAAGACGCTCAAAATAAGACCTTTAATGGAAACA
CTAACAAACCCACATCATCATCCTCCATGGTTGTCTCAGTGTTACTTGATCCAAGAGAGG
TCGTTGACTCTGAAACCGACAGAGTGGTTCCCCCAAACCCAAAATCACTTTCCCGGATCT
TTGTGGTGGTGCTTCTTGACAGTGTCAAGTACGTTACCTACTCATGCGTTCTTCCTCGAT
CGGGTCTCCATCTCGTAGCCACCTGATTTGAGCTACTCAGATCTTGACCTTAAGTAGGCG
AACATTGACTTGTTTATACATACAGACCTTGTTGACTTTTTTTCCCTGTGTTGTATAACT
CTTATGTTCTAAGGTTTTGGATTTTAATTTTGAGATAAGCATAAAGTGGAATCCTTGTTT
TAAAGGCATTTCCAATAGCTTTAGGCTGTATAATACA
>AT5G57410.1 | Afadin/alpha-actinin-binding protein | Chr5:23264749-23267905 REVERSE LENGTH=1739 | 201606
CTTAAAGCTCATTATCACAAAAACAAATCCTTTTGATTATTATTACTGAAATAAAAAGCA
AAGTGAAAAAGGTTTTAAAAACTTTTATTTTCGCTCTTCTCCAGAAACATTCCGTTTCAG
ATATTTTTGATTTTTGAATTTGTTTTCGCTCTCTCTCTCTCTCTGCTTAGATTAGATCTG
TTCCTGTGAATTGATTCTCTGTTTCATCGTTTGCTCACGCCGCCGTTTTCGCCGGAGGTG
GAAGCTCTCATCGCCGTTTCGAAAATGCCGGCGAATGATGCTGAATACGATCTCAAAGTT
TTATCTCAATCTGCGTCAGCAGGGGATTACACATTTGCGAATGAGGATAACTTGGAGCAT
TGTACGAAGTATTTGAATCAGACGATGGTTACATTTGGATTTCCCGCCTCGCTCGATCTC
TTTTCGAATGATCCTGTTTCTATATCAAGGACCTGCAATTGTATGTACTCGTTGCTGCAG
CAGCGACAACGTGATATAGAGTTTAGAGAATCTGCTAATGAGCTGAGACAGAGACAGCAA
TCGGATATAGCTAGACTTGAAGCTAAAGTTGAGAGGCTTGAAGCGCTACTCCAACAGAAG
GACAGAGAAATTGCAACAATTACCAGAACCGAAGCCAAAAACACTGCAGCTTTGAAGTCT
CAGATTGAAAAGTTACAGCAGGAGAGGGATGAATTCCAAAGGATGGTGATTGGTAACCAG
CAAGTGAAGGCTCAACAGATACACGAAATGAAGAAAAAGGAGAAGGATTACATTAAGTTG
CAGGAACGGCTGAATCAAGTGTTAATGGAGAAAAAGAAAGAATCAAGATCTGGAATGGAG
ATTATGAATTTGCTACAGAAAGAAGGGAGGCAACGTGGTACCTGGAATGGCAAGAAGACT
GATACCGACTTCTATAAAAAGATAGTGGATGCGTACGAAGCGAAAAATCAAGAATTGATG
GCTGAGAACACTAGTCTAAGAGCATTACTTCGATCCATGCAGACAGATATGCGTGATTTC
TTAAATGCTCCAAATGGGTCAGCTACATTGGCTGGAAGTGAGAAACGTGAGGCTGATCCT
TCACAATCTCCACTGGGTGGGAAGACGGACGTGTTTGATCTACCTTACCGGATGGCTAGA
GGTCAAATAGAAGAAAGTTTGCGTACTAAGATGGCTTCCATAAAGGAAAGCATGGTCCAG
TTACAAGATGCACCTAAAAGAGCATCTGTTACATCTGAAGCAACAGAGAGAGAGCTTGAA
CTCGAAGCTCAGCTTGTCGAGGCAAGAAGCATAATCCAAGAACAGGAGTCCATAATGTCG
AAACATCTCCCAAAATCAGAGCAGCGAAGGGAATCTGTAGCTTCGTTGGCAGCTGAGGGA
GTATGAAAATGTCTAGGAGCTCAAAATCAGTGGATCCAAGTTGCTAAAAGAGACTTGTCG
CAAAATGTAGTCGTAGTACTGTATTCACTACCACCAAAACTCTCCTTGGATATCTAAGTG
ATGTATATTCAACTTTTAGTTGTGACAAATCAGAGATCTTTTATCCTTTTGGGATATCAT
AATCTTATTATATGGTTGTCTAACGCCAAAAATTCAAGGTTCGTAGTCTCAATTACATTA
TCATGTCTAGTATAAGTATGAAATTAGTAATCATACAGTAAGTCATAGAGATCACCATGT
TCATTGTTCCAAGTTCCAACCAAACTAATCAAATCACTTTGAAAACCATTTCATGATTT
>AT5G10745.3 | transmembrane protein | Chr5:3396356-3398164 FORWARD LENGTH=778 | 201606
GGGCCTATTGTTTTCAGCTTGACTGGAGTAGGGATAAGTCTACTCCTAGTGCCAAACAGC
AGCTAAAAACTTGCAATCGGAGAAAGAGTGTGAGCTGCTGTACACATTGATACTCCCATA
GTTACTGCTTCTCGTCGCCGGAGGAAACCCAACGGATCCGTTTTGAGATCAAGAAGAAGT
TCATTTTATCGTCTTTCATGGCGAAGGAGCAGCACTTACGACCTTGGTTTCTGGATCTAG
TACCGGCTTTGGTTGTTTTGCTCGCCGCAGCTCATGTCATCGCCTTGGGTTACTGGATTT
ACAGATTGGCCACTGATCGTCGAGCTCAGAGTCAGAGAGGCAAATTCCACTGAAGAAACA
TTCGAATAGATTATTCATAGGTGCTTTTCATATGGCAAGTAACTACCCTTCACTGGTGTT
TCACACATTGTCTGATGGGCCCAAGAGAACCGACCAGAAGATGTAACCAAGAGTAGAAAA
TTGTCTTCGGAAACCATTTTATTTAGCTGGAAATGGTTGTCAGCTTTTAAAACAAAGTTC
ACAATGTGGATTTGTATAGGTTGTAAGTTTTGCTTGATTAGAAAACGGGGATAAACAAAA
GGATAATCCCTTTTCATGGCAGGTTTAGAAGCTCTAAATATGACTTAAATCACACAATCA
AGCATTTTCCTTTGCTTATTAGTTTTTCTCATTTCATGTTTCCTTAACCAGTTCATTGAT
TTTGCCTGTCCATTCTTGACTTGTGGAATGTAGTTTTTTTGTTTTGTTTTACTTTTGC
>AT5G51700.2 | cysteine and histidine-rich domain-containing protein RAR1 | Chr5:21001144-21003286 REVERSE LENGTH=1764 | 201606
ACTCATCAGTTTTCATTACCGGTCAAAACTCAAAAGTCAAAATTTTCTAAAAGACGAAAA
AGCCCTTTAATTTGATTTCCCAATACTTTTTACTCCTACCTTCTCAATTCGTCCGATTTC
TTCACAAATTCACGAGAGAGATAATGGAAGTAGGATCTGCAACGAAGAAGCTTCAGTGCC
AACGTATTGGCTGCAACGCCATGTTCACCGATGACGACAATCCTCAAGGTTCTTGTCAAT
TTCATGCTTCCGTACGTCTTCTTCTCTCCCCATCTTTAATCGATTCTTCTCTTTCTTTTC
TAAGTCTTCGATAGTTTCTGATAAACCCATAGAGTAGCTTTTGAATTTGATTTTATGATG
TGAGGTTACGAATTTCGATTTTTGATCATGAGAAGATGATTACGCAAGTGTTTAATTAGG
TTTTGGATTAGCTGATTGATTACATGTAGATTTCATTTAGTTGTAAGTAAGTAAGCTTTG
AACACAGCTTTGATTGTCTAATTGTCAAATTTTAACTAAGTTGTTTGCTTGCAACCTATG
AATTCTGTGAGACTGTGAGCTTATTAGAACACTTGATGGAAGAAAGCAAAAGTATATTGC
GTAAAATTGAATAATCCAAGTATTAGATCTTTTGCCACCGTTTATGGCTATGTGAGGGAG
AGTGTACGTACATGCAGCGACTTTTGAATTGTTTGCTTCCAACTTTTGCCACCGGTTATG
GCTATGTGAGGGAGAGAGCTCGTTAAGACTGTCCCTGGAAGTGTAATTAGAACAATTGTG
TATAGAAAGAAGGCTTTATCTCAATATTCATCTTAACATTTGGCCTTGTATACTAGTGTT
TCTTTCATATTCATCTATTGCTTTGAGCTTTTTATTGTAATTCATCTTCTTTTATTATCT
TTTCTTTTTCCGGTGTGGCTGGGGCTGGTCTTTGCACTGACTACTGGTTTTTGTTCAAGC
AGGGACCATTTTTTCACGACGGAATGAAAGAGTGGAGCTGCTGCAAGCAAAGAAGTCATG
ATTTCAGTTTGTTCTTGGAAATTCCAGGATGTAAAACAGGTAAACACACAACTGAGAAAC
CAGTTCTGGCCAAATCGGTTCCAAAACATCCTGTTGCGGCTCCTACTTCATCTCCAGATG
CCAATGCAGCAACAAAAGACTCTTGCTCCAGATGCCGGCAAGGCTTCTTCTGCTCAGACC
ATGGATCCCAACCCAAAGAACAGATCAAGCAGACCCTGAACACACCGGGACAAGCAGAAG
AAGAAAAAATTGAACCCTTAGCGCCTCCAGTACAAAAGGCTGTGATAGACATTAATCAAC
CGCAAGTCTGCAAAAACAAAGGATGTGGCCAAACATTCAAAGAGAGAGACAATCATGAGA
CTGCATGTAGCCATCATCCAGGTCCTGCGGTCTTCCACGACAGACTGAGAGGGTGGAAAT
GTTGCGATGTTCACGTGAAGGAGTTCGACGAGTTCATGGAAATACCTCCTTGCACTAAAG
GATGGCATAGCAGCAGCCCTGATCCGGCGGTCTGATATATTTTTTTTCCTGAGATTTTCG
ATTCAAAGATTAATCATCTTTTCTAATTGTGTTTTCATGTTCTTCTTATCATATGGAATT
CTATTTTAGATTTGTTATAGAACCTTTCAGTTGACAGATATATGTAATGGTTAAATGCTC
ATCTTCTGTGTTTTGGATCATGATTATGGCTTTGATTGTTGTTTTCAAAACTTTGAAGAT
CTTTAAATAATTTCACCAATATTA
>AT1G24265.2 | bZIP transcription factor%2C putative (DUF1664) | Chr1:8600391-8603849 FORWARD LENGTH=1488 | 201606
TTTCGGTTCGGGTTTTAGAAGCAACTCTGTTTTGTTGCCTCAACAAGCGAACAATATAGT
CGCACGTCGTATCTCTCTCGCTGCCTCACTTCATCGTCCCAAAAAACGCCTCTGTTTCAC
CGGTACGTTCCTGCAGCTCTCTCTTACCAATACTCTCTTAGATATTCTCACGCGGATTCG
TTTGCCATCTTAGTTCTTCGCCGTATAAGCTCGTCTCTAGCCATGGCTCTTCCGCTCGGG
AAGCTCACCATCCTCATCGGTGCAGGTCTTATTGGATCAGCATTTTCTAAAGAAGGGGGC
TTACCAGATGTCTCCAATTTGGTTTCTGGTGCTTTTAAGATGGTATTCAGGCAACTGAAA
CAAGACGAACCTAGCAAATCAGCTAGCAAACCCCACGATGATGTACTTGTGGCCCAGGTT
AACAGTCTTAGGCATGAGATACAGTTGCTGGGGTCAAACAGACCTATCACCATTGTTTCA
CCTTCAGGATCAGGTGGTAGAAACTATGGTTTGATCATTATCGTTGGGGTGATAGGCTAC
GGATATGTGTGGTGGAAGGGCTGGAAACTTCCAGATTTTATGTTTGCAACAAGGCGTAGC
TTATCAGATGCATGTAATAATGTTGGCAACCAGATCGATGGTTTTTACTCATCACTCAAG
GGTACAAAACGAGAGTTAAGTTCAGAAATTGATATGATGGGTCGTCGTTTGGATGCAAAT
ACAGAAGTAATTCAAGAAACAATACAAGAGGTGGCTAAGCTACAGGATGGTACATCATTT
ATAAAGGATGACGTTAAGGCTGTTTTCGATGCTTTTGAAAATCTGGCAAGCAAAGTGTGT
CGTATAGAGGGAAATCAGGATATCACACTTAGAGGAGTTGGGGCTCTGCATGCTCAGTGT
CAGGAGAACCAAAGAATTCAAGAGTCCAATAAGGCTTTGCCATCAACTTCATCACTGCCA
GCCCTTGAGGCAGCTCCTATGGCACCCTCTTCAAAGACTCTGTCTTTACCTCCTGCTTCT
CCCGATGAATCCCAGTCCCCGTCAACCCCTAATGTAGCTCAAAAGTCACGGGGCCTACTT
CAGCACACTCAATCTATGTCTGGTTTGAAGGACATAAATGAAAGCTCTAGTAGCCACAAC
ACGTCTTCAAATGGAATATATTTTGGGGGAAACGGTGCATCAGGATCGAGTTCGGGCGTG
CTTGGTAGGTTCTCAATAGCAAGAATAATGAGGACTCGTACTGTGGTCAACACAGTGTCT
ACTAACTGAAGAGAGAGTTTGTTTTATCTAATTATTAGGATTAACAAAGAAGGGGGCATG
TTGTATCTAGTAGAGTATTTGAATAGATTTTGCTTCTTATTTTTTTTTTTGACAATGCTA
TAAATGGTGCATAATTTTTTTAAGAATGCAGCTTATATTTGAATGGGTTTATAGGTCACA
ATTAGCAGTTTGTTACTGTTTTTTTCGAATACAAGAGGTCGACGATAG
>AT2G21620.2 | Adenine nucleotide alpha hydrolases-like superfamily protein | Chr2:9248573-9250256 FORWARD LENGTH=1028 | 201606
AAATCAAATCAAAAATCAAATTCTCTACACGCAACTTTCTTTCAAATACAAAACCAATCA
TCTCGATTCATCCAACCCGCGAAGACCCAGAAACCAAAATCGAAGACCCAACAAAACCCA
CAAGTCGAAATCTCGAAATCCGTTGAGAGTTTGTTCCTTTTTTTGTTTGCTCGGAGATGG
AGGCTTTGCCGGAGGATGAAGAGTACAGTTTCAGGGAAGTAGTGTTGCCGTCTTTGATTC
CGGTAGTGCCGGAGCCGGAACTTGAGAGAGAGAGCGGAGAGAGGAGAAGAGGAAGAGATG
TTATCGTAGCCGTTGATCATGGTCCCAATAGCAAACACGCTTTTGATTGGGCTCTTGTTC
ATTTCTGTCGTCTCGCCGATACTCTCCATCTTGTCCACGCCGTCTCAAGTTCGTTCTCTC
TTCAATGTGTTAAGAACGATGTTGTGTATGAGACGAGCCAAGCCCTCATGGAGAAACTTG
CTGTTGAGGCGTATCAAGTTGCCATGGTAAAGAGTGTGGCTCGTGTTGTTGAAGGCGATG
CTGGTAAAGTAATCTGCAAGGAAGCAGAGAAAGTGAAGCCTGCTGCTGTGATTGTAGGCA
CACGAGGCAGGAGCTTAGTAAGAAGCGTGCTACAGGGGAGCGTAAGCGAGTATTGTTTCC
ACAATTGCAAATCTGCTCCTGTCATAATCGTTCCTGGAAAAGAAGCTGGAGACGAGTCGA
TCGTGGACTGGACACGCTCAGAAGATCCTAAACCCTGAAGAAAAAGTTCAAGTGTTGTTT
CCACGAAGACTGTTTTGTTTTTCATCTTTCTGTCGCTACTGTTGCAGTCTTTGTTTCTGT
ATGTCCCTAAAAATCTTAGATTGCTTCTTCTTCGTCTCTCTGTGTGTGTATGTGTTTTGA
TTTGGGTTTTTGTAGTTTCAAAATTTCTGTATAAAACCTTTGCTCAGGAATGAATGTATT
GTATGCAATGGTGTGATGTGTTTCAGACTTTTCAGTAAACAAGCCTATAGCAGACACTAT
TTCTTTTA
>AT2G29670.2 | Tetratricopeptide repeat (TPR)-like superfamily protein | Chr2:12681958-12685145 REVERSE LENGTH=2362 | 201606
AACAAACCCTTCCTTGACATCTGTATATAAAAGCTCATCTCCTCACTCTCTCTCTCTCCG
CGTTCTACTAAAATAAAAGTGAAGCGCCTTCCTCAGGATTTTCCCGAGTGAGTTTCGCTT
TCCTCCGAGAAAATTTCAGACTTAAATTTTCCGGTGAGTTTTTCTTCCTCTCTTTACCTA
TTTTTTTTCTTACTAATTCGTTGAACCCATCGATTCTCGTGACATTACCTTTCCACTATC
CGATTTGCCATCTTCAATGATTCAATCTCAAGATAATTAGTGGATTCAATTTCTCTTATG
ATTTACAGGAATCTAATAAGGAGAAGCCATTGTTGAAGAAACTAGTCTCTCTGTTTCGAA
TCTTCAAATTCAGATTCAATATCTATCAGGAAAATTTCGCATGGGGGTGAAAGTAGCTTC
TTCGTCTACTTTCCTTCAATGGACTACTCAGCCTATTATTCATCAGTCTTCTTCACCATC
TCAAACCCTAGCTTCGGGAACCATAACATCTCCTTCAAAACGACGTAGCACAGTACACGA
CGGCCGGTTTCTATCATGTCGTTTCGTGACACAGAGACTAAACCGTTCGGCTCTTTTCGG
AACTCCGTCGACGAAGCTTCATCGACCCAAGTCATGTGAGCTATGGAAATCATCATCATC
ATCATCTAGACCGATCAAAACTCAGTCGTTTCGAAGAGTTTATAGCGCAAACTTAGATCC
ATTCTCCGACGAAGAGTTCTCGAAAAAAATCCAAGAGCTAACTCTCAGATTCAATATCCC
ACACCATGACGACGACGAGAATTCAATCGAGCCGCCATGGAACGAGATGGTTCATTTGTC
GAGTATTGAAATGAAAGCAAACAGTGTTGATCTTCCTCTTTCACTTCGTATTATAAAGAA
GAAACGTCAATGGGAAGAAGGAGTTAAACAAGCTGGTGAATCTGCGTGTTGCTCGATGAA
TAAAGCTTTTTCTTCAATGGTGTTTATGATACGGGAGCTTCAGAGCTTTACTTTACATAT
GAGAGAGATTCTGTTCTACGAAGACTTGCAAGAGATTTTGCTAAGAGTTAGAGAAGAGAT
GCAACAATCTTTCGTTTGGTTGTTTCAACAAGTTTTCTCTGCTACTCCTACGTTGATGGT
TTATGTTATGATTCTCTTAGCCAATTTCACTGTTTATTCTATCGGTAACAACAGCTCCGC
TTTAGCCGCTGTTGCTCCTCTTCCTCCGACGATTACGGAGTTAACAACTGTTAGTGAAAC
AGAGGAAACAAACGTGAAGTTTGATTCCTCGGTGGTGAAAACGTTCTTTGTATCATCTCC
TAGTGGGAGTATAGCTTCAGTTGGTGGTAACAACAATGGCGGCGGTGGAAACGTCAAGCC
GGTGTTAAGCGGAACTGACGGTGATGGATCCGATGGATCAGAACAGTTCAGAACAATCAT
ACCCGAAGGAGTTTCTCAATTGTCATCATCGAATTTCGGGTCAGAGCCGTCAGTATCGGG
ACAAGATGAACATAGATTGTGGAATTCGATGGTGGAGGAAGCAGAACGAATGCAGTATTC
AAATATTGACGATTCGTTGGATCAGGAGACGAGGAAGCGGTTCGTGTCTCATGTAGAGGC
TCGAGTAGAAGCAGAGGAAGACACTGGTTACTTCAAAACAGAGCTAATGTATCAAACAGA
ACTGTCTCAAGAGCCTAATAATCCTCTACTACTCGCTAACTATGCTCAGTTCCTTTACCT
CGTCTCTAATGACCATGACAGAGCGGAAGAGTATTTCAAGAGAGCGGTAGGAGTGGAACC
GAAAGATGCAGAGGCGTTTAGCAAATATGCGACGTTCTTATGGAGAGCACGGGACGATCT
TTGGGCGGCTGAGGAGACTTTCTTAGAAGCAATTGATGCCGATCCGACCAACTCTTACTA
CGCCGCTAATTACGCCAATTTCTTGTGGAATACCGGCGGTGATGACACGTGTTTCCCTCT
TGATGACGAGTCTCATGAAGACACCATTTAGATAAGAATGTGCACCATCAAAGTCTCTCT
ATATAAAATATTGTATACAATAAGTACAACTAATGAATATACACATATGTGCATACCATT
AATGTATTATGTATATGCATGTTTGTCACCAAGGCTCGGTGGGTAAAAGAGTTATATAAT
ACTTATGGTTGCGATCAGTCTAGAGAAAAGGAAGAAAATATCTTGGTTTGGTGGTAGTTG
AGGCACGTGATTATAGCGCATGAGATCGAACCTGATCTCACCGCCTTCATGAGTTATGAC
TCATAACTTATGAATCTTCGGTTGGGCCTATGTCGTGGAACCAAGTGTGTTTACTGTACA
CTTTTCTTTTTTATTGGTTTGC
>AT3G52510.1 | F-box associated ubiquitination effector family protein | Chr3:19469551-19470378 REVERSE LENGTH=752 | 201606
ATGAAAAGTGAACAATGTTGTCTCTGTGTCAGACTTGGGAGAAGAGTACGAATCTGTAAC
CTCACCACCAAGCAACTGCTTCGCAAAGTTTGGGAGGTGAGCAAGGAAGATGGGCAGATG
AGATCCGAGCATCAAGTGTTGGTACTTGGTCCTGGAGCTTATTGGAGAAGTACTTATAGC
AACGCTCCTCCTCCTCCTCATCGTCCTTTCTCACAAGGTATCTCCATCAACGGTATGTTG
TACTATGGAGCAGCTTGGGTTGATGCAAATAAATGTGTGCTCGTGAGTTTTGACTTGACT
TTTGAAGAATTCAATTTGATTGAGTTACCTGTAGAGGCTGGTATCATTTGGCACTCATAT
CGTGCTAACCTCGTTAACTACAGAGACAAATTAGATATTTTCGAATACTCTAAACTTGCG
GTTGATGCGAGTGTAGACCTAAGGGTTATGGAGGATGTGAAGAAGAAGAAGAAGTGGTCA
AAAAAAACTTTGGTCTTGCCACTTGACCAAATGAATGTTGTCCATGGCGATGACTTGGTG
CTGCCCGGCACGAGTCGCTGCGTTCAGCTCAGACTGGGAAAGAAACATCTCTTCTTGTAT
TTCATTTTTAAGTTCTGTATTGTGCTTTCAGAGTTGTCTTTGAACTGTTAGAAGCGCTCT
TCTTGAAATGAAAAGTGATTAGAAATCCTCCCCTAAGTTTGAAGAATTCTTAGCAGTTAA
GATGGAAAAGTTTAGTATGAGTTCTAATAATG
>AT4G24972.1 | tapetum determinant 1 | Chr4:12837353-12840230 FORWARD LENGTH=1342 | 201606
AGACGAGAGTCCTCAAATCCATTTTCTCTCTCTATCTCTCTTTATCCCTTCGTCTTCTTC
CTCGGCGACACCACTTGCAGGCGCTAACTCGACGAAGAAGGAAAAGATTTTCCGGTGTTA
GTCACATCGACGCAGAAGGAACAGAGAAGAAGACGAGAGTCAGCTTCATTATCAACTTTA
GTTCTTCGACGTCTACGCACATGAACCGACGGCGACTTTTGGTATCGGCGACACTGCTCT
CGTATTTGCTCTACGGCATGGCTCTCGTCTCCGTTGAAGCCTCCGGTGGTGAAAAGCTTA
GAGATAATCTGGATTTGACTAAAACGACGACGTCGTCACCGAGCATATCACATCGGAAAA
TGCTGCTTCTCTCTCCTGGTACTGGAAAAACAGAAAGGAGTGTAGAGCCGGAGAGAATTG
GAGAAAAGTGCAAGAGTACGGACATAGTGGTGAACCAAGCAGTAACGGAACCAATGCCTA
ACGGAATACCAGGCTACATGGTAGAGATAACGAACCAGTGTATGTCTGGATGCATAATTT
CGAGGATCCACATCAACTGCGGTTGGTTCAGCTCAGCTAAGTTGATAAACCCAAGAGTCT
TCAAGCGTATTCACTACGACGACTGTCTCGTCAACAACGGCAAGCCTTTGCCTTTTGGCT
CCACTCTCTCTTTTCACTACGCCAACACTTTCCCTTACCATCTCTCTGTCGCCTTCGTGA
CATGTGCTTAGGTCGTGGCTTTTTCTTTTAGTTTTTTTTGTTTAGGATGAGATAGTAGAA
AGAAACAGAGGGAAATTAAGAGGGTCTTACTAGATACGGAAATATGAGATTAGTCGTATT
CATACCATACCATCCACTTTTGTTTTTTGGTTCTCTTGGGATGTGAAACAGTGATAGATA
AATGAATATATATCCAAACTCTTTTTTCCCTCTCTGTTAAGCTTTTCTCAATACCTATTG
TTGTAGCTGGAAATGGTCAAAACCCCCAGTCTCAGACCGTAGAACTGGCATATTGGGTCA
TGGAGCCCTTAAGACCACTAAGAGAAATAACCTCGGAAGCAATCTTTGAATTTGAACATG
GCTAAGACTTTATCTATAGGAAAAAAAAGAAGAAGATGAAATCCTGTTGATTGAAGAACG
AGAATTTCATTCGGACCAGTTGCTTTAAGAATTTCTTACGCTTGGTATCCACATTTCGTT
TAGTACGATCCGATTGGTTTACTCATTTTTTAGATTAACCAATTATGGTTTGTTGTATGA
GTTTGTACTTCCGTTTTCTCGTGTATCCCTTGGCTTGAATAATATACTGGATGATATCAT
ACAAATTTCAAAATAAAAACAA
>AT4G15953.1 | maternally expressed family protein | Chr4:9042897-9043363 FORWARD LENGTH=350 | 201606
ATGTCGCTGTTACGTTTTGCTATACTTTGCATAATTTTCGTTTCCCTCTTTGGTGTGCAT
GAATGCTTCCGTGGAGAAAAGATAAATGTACCCGCTCATCCATGTTACCATACTTTATGT
GGAAGCATGATACGCAACTGTTATTGCTGCCTTGGAAAAAAGTTTGATTACTGCTCCCCA
AACCAACAAAACTGTTTGTTTAGATGCGAGGAGGTTAACCGGATTCCAGATTTCCCGAAG
ACAAACGGAGTAAGCAAAGGATTAGGGCCCCCAATCTATTTATTTTTCTTAGGACAATTT
ATTTATTTTGTTTTAGGTTTATAGTTTATTTACGGGTGTTTAATTATAAA
>AT1G76380.2 | DNA-binding bromodomain-containing protein | Chr1:28651069-28654660 REVERSE LENGTH=2214 | 201606
TGCACGTACGAACTCACTCACACATGTGTAAGCAAAAAATGAATAAACACGAAACGACTG
TTTATTAGAAAGAAGAGAAAGGCGGAGAACAATAGAGAGAGAGAGAGACAAGAGAAGAGA
GAGAATGGGTGAGGTAGCTGATAATAATACATTGATGAAGAGGAAGAAGAAAGGTAGGCC
ATCACTTCTTGACCTCCAAAAGCGAGCTCTCAAACAGCAACAATTGCTTCAGAGAAGAAA
TCCCAATGAAGAAAACGAAGAAGAGCTTAGATCCAGTTCCAGAAACCCTAATTTCAGCAA
CCGATCAAATCGCCGGAGGAATTCAAATTCTGAAGACGACGACGATGAGAGGAGAGACAA
AAAGCATCGGCTTTTACACGGATTGAATTCACACGAGGGTCGTGATTCTTCTAATTCCAA
ATCTGGCGGCGGCGATTTGGACTCCGATGCACGCAACCGCCGGAAAATTGACGGATCTGA
CAATACGGGAGAAAAGGCTTCGAAAGCGACAGACATTCTTCTTCAAAGAGGGTCACTTGT
GGAGTCTACACCTTTGCCAGACAAAAAGTTGTTGTTCTTCATTCTTGATAGAGTTCAAAA
GAAGGATACTTATGGAGTGTACTCTGATCCAGCTGATCCAGAGGAGCTTCCTGATTATTA
TGAGATTATCAAGAATCCGATGGATTTCACCACATTGCGGAAGAAATTAGAATCCGGGGC
ATACACCACCTTAGAACAATTTGAGCAAGACGTATTTTTAATATGTACGAATGCGATGGA
GTACAATTCAGCAGATACAGTATACTACCGACAGGCAAGAGCTATGCTTGAGTTGGCGAA
AAAGGACTTTGGAAATTTGAGACAAGAAAGTGATGGAGAAGAACCAGTGTCACTGTCACA
ACAGCCGAAAGTAGTCAAAAGAGGCCGTCCTCCAGGCTCAGGCCTTAAGAAACAGCTTGA
GCAATCTTTGATTGATCGCACGACTTCTGATATTTCTGCTGATGCAGCAGCATTCACTTA
TGCTGGAGATAGCTCTAGATTATCCGGTTCTTACAATCTAAGAAAAAATCCTCCTTCATA
TGGATTCCGTCATGCAGAAACTTCGGTTAGAATCAACCATAATAGCGAGAACCAAAGTGG
CTTGTTGATAGATTGGGAGAAGGAGTTTCCACCTTCTGTTGTGAAGGCTGTCAATAAATA
CGGGATGAAAAATGTCGACGAGAACAGGCGAGATACCTACAACCAGAACTCTGCTTCCTT
GCAAGATTCTTCGATTTTTACACTGCTTGATGATAATTTAAAACAATTAACTCCAGTTGG
ACTGAAAGCTGAATATGGGTATGCTAGGAGTCTAGCACGGTATGCAGCAAATATTGGTCC
TGTTGCTTGGACATTTGCCAATGTAAGGATTGAAAAACTGTTACCAACTGGAACCGAATT
TGGTCCCGGGTGGGTTGGAGAGAACCCTGAGAATCCTCCTCAACAGCAAAACTTAATGTC
GGGAAAGCAAAAGTGTTCGAATGACTATGCATCTGATGATCATCATCAGTCAAGTAGAAT
CATGTCTCCATCAACCTCTGTCTCAAGCTCCATCATAGGAAACATACATTCTTCCCATGA
AAGCAAAGAGTCTGTTCAGGTATTGAATCAAGAAACCGAGATAAATGGTCTAGTCCGTGG
TTCCAGCGGATTTAACCATAAACCAAACCAGATGCTGGAAACAGCTGGCTCGCAGCAAGG
CAACATAAAACAGGAATTTCAGCGGTTGCCACCAGATCTCAATGCTAGGCTTTCCTCACC
AAACTCACCAGGCTCTAACCACCAGGCAGGTTCATCGCAGCATCCGGATTTGGCGTTACA
ACTCTAAGTAATTCCTACTAATATTGAAAGCCTTACCGATATATGAGGGAGAAGAAGAGG
CAAAGGCATGTGATTCTTGCTACAAGGTTGAATATATAGGGAAAGTCTTATGTACAGATT
GTTGCAATTTTCTGATTTTTTTAGGGTAAAAAGAAAAAGAAAACTGATCGATAAGAGTAC
TCTCACAAGATGTATGACTGTAAAAAAATTTGTACAATTTCCTAGTCCATCAAACTAGAG
TGTAATGAATGTACTCGGGATTGTATATCATGTACGTTTTTGTTTGGTCTTGTGAATCTG
TGCATAATATATAATACTAATATTTATAAATATCGAAACTTAACAGGATAAGTA
>AT3G47160.2 | RING/U-box superfamily protein | Chr3:17359991-17362118 REVERSE LENGTH=1260 | 201606
ATCTCCATATGCAAAGTTACTAAAATACCATTGTCTCATACCCGAATTTACGAAAATACC
ATTCTTCTCTCTCATCTCTGATCATCGAATTTGGGTGAAGAAATATCTTTTCTATCTAAT
TGCTAAAAGGAAAAGCATCAAACTTTGTTTTCTTTGCTTCTTCTATCTTCTTCTTCTTTC
TTCTTCTCGCTTTAATACTCTTTGATTCCTCTGTTCGTTTGATGAGAATTAGATTTTAAA
TGGCAAAAGTTTCGTTTAAGGATTCTCTGAAAGCTCTTGAAGCTGATATTCAACACGCTA
ACACTGTCTTGTCCAACGAATTGGGTGATGAAGTCATTTTTAGAGCTTTAGATTATCCTC
GGGAGAAGGATGGAGCGCGTGTTCAAATGAGGCTATCGTACACTCCAGCTGCTCAGTTTT
TACTTTTTCTTGTACAATGGACTGATTGCCATCTTGCTGGTACACTCGGTCTGCTCAGAG
TTCTGATTTACATGACCTATGCGGATGGGAAAACCACAATGTCGGTTTATGAGAGAAAAA
CAAGTATTAAAGATTTCTATGCTGTGATATTTCCGTCGTTGTTACAACTAGAAAGAGGTA
TCACAGACCTGGATGATCGTAAACAGAAAGAAGTCTGCAAAATACGGTACAGAAATAAAG
ATGAGACTGAAAAGGTCAAGCTCTCGGAGATTGACATCGAGAGAGAAGAAGAATGCGGGA
TTTGTATGGAGATGAACAACATGGTGGTTCTCCCTAATTGTACGCATTCTTTATGCATCA
AGTGTTACCGCGATTGGCACGGGAGGTCAGAATCATGCCCTTTTTGCCGAGACAGTCTTA
AGAGAGTAAACTCAGGGGACTTATGGATGTTAATGGAGAAATCCGATACGGTTAATATGT
ATACAATTGAGCGGGAGAATAAGAAGAGGTTGTTTGTGTATATAGAGAAGCTACCTCTAG
TGGTTCCAGATCAAGTGTTTGCTTCTTCTCCTTATGATTGCCATGTCAAGTAAATAAGAC
GGAGAAGAGCTTTGGCAAAAGCCGAAACCGGGTCTGGTAAACTTTTATCTGAATGTATAT
GTATATAATGTTTTAGAGTAGTAGTAAGTAATATAGTGTAACTATTTCTTGGGGAAGTCC
ATTTCTACTTGCTTTTCTTTTTATCTGCATTTGGCTTTTGGTTCCCAAAAACTCTTATTT
CTGTTGTACATTCATGTCTGAATTTAATAACCTCTTCTTCAAGAAATGGCTTTCACTCAC
>AT1G57870.4 | shaggy-like kinase 42 | Chr1:21431118-21436032 REVERSE LENGTH=2244 | 201606
CTGATTCAAAAGAGTAAGAAATCTACAAAAGAAAACCACAGAGAAAATCTCTACTGATCA
GTTTCTCTCCATTGGTGATCGCTCGTCAGAAAAATTGAGCTCGATTTTGTATAAATTGAA
GAAAAAGAAGAAGATCATCAAATGCGTGATTTTTACTTTTCCGTTCAAGGTAAATCGATC
ATCTTCGGCTTCAAGCCTGAAGATAGCGCTTCGAATTGGTTGAATTGTGTAATTTTGGAG
GAAGTTAAGGTTCTTGCAGTAACAACTGCTTTACTGATTTTTCTGGTTTTTTTTGTAATT
GTAGAAACTGAGTTTAAGGACAAGCTTTGTCCCTTTTAGTGGAATTTAGATCTGGTTTTG
TCGTAATTTCTTCTGGGTTTCAATTCTAGTCTTCTGTAGTAGTATCAGTGTTGTGTTATC
ACCCACTATTTCAAAGTTTCAATGAAATTTTAATACCAAGTTGTTGACTTTTCTGTGTTT
CTATCTGATCATAATTAACTTCGGAAGAAATTATTGTGACCTCAGAAAATTAGTGATTGA
TCAAGGGAACATAAGCAGCTAGAGACCACACCACTCAGTTATTTCTATCTCATAGTGCTT
GTGGATGTTCAAGCTATAAGAATGTGCTCGGTGGTTCTATGAATATATAGATTGGTGTTT
TGATGGGATGGGACACCAAATTGCTAAGGTTTATGGTGTTATCAATTACTAGTACGTGTT
ATCTTCCGAACAACCACCACCATGGAATCTCATCTGGGAAATGGAGTAGGCAGTTCGAGA
TCTGCCAAAAATACAAAGAACACTTCTAGTTCAGTTGATTGGTTGAGCAGAGATATGCTT
GAGATGAAGATAAGGGACAAGACAGAGGCTGATGAGGAGAGAGACAGTGAACCAGATATC
ATTGATGGAGTTGGTGCAGAACCTGGCCATGTGATCACAACTACACTCCCTGGACGAAAT
GGTCAATCAAGACAGACAGTCAGTTACATAGCAGAACACGTAGTCGGGACTGGTTCATTC
GGAATGGTTTTCCAAGCTAAATGCAGAGAAACTGGGGAGGTTGTTGCCATCAAAAAAGTT
CTACAAGACAAGCGTTACAAGAACAGAGAATTACAAATTATGCAGATGCTAGACCATCCG
AATGTTGTTTGTTTAAAGCATAGCTTCTATTCAAGAACAGAAAATGAAGAGGTTTATCTA
AATCTTGTCCTTGAGTTTGTTCCCGAGACTGTCAATCGTACTGCCAGAAGCTACAGTAGA
ATGAACCAGCTGATGCCATTGATATATGTCAAACTCTACACTTACCAGATTTGCAGGGGG
CTTGCTTACCTTCATAATTGCTGTGGTCTTTGTCACCGTGATATAAAGCCCCAAAACCTG
CTAGTGAATCCACACACACATCAGCTGAAAATTTGTGATTTTGGGAGTGCAAAAGTGTTG
GTGAAAGGAGAACCCAATATTTCTTACATTTGTTCAAGATACTATCGTGCCCCAGAGCTC
ATTTTTGGAGCCACCGAGTACACAACTGCAATAGACATATGGTCCACAGGTTGTGTGATG
GCTGAACTGCTGCTTGGACAGCCTCTGTTTCCTGGCGAAAGTGGAGTCGATCAACTTGTT
GAAATCATAAAGGTTTTGGGTACACCAACAAGGGAGGAGATCAAATGCATGAATCCAAAC
TACACAGAATTTAAATTTCCTCAGATAAAACCTCATCCTTGGCACAAGGTATTCCAGAAA
CGTCTGCCACCTGAAGCAGTAGATCTTCTTTGTAGGTTCTTCCAGTATTCTCCTAATTTG
AGATGTACAGCGGTGGAAGCTTGTATCCACCCTTTCTTTGATGAGCTAAGAGACCCAAAT
GCTCGTCTGCCAAACGGCCGGCCACTTCCTCCGCTATTCAATTTTAAACCACAAGAACTC
TCTGGTATCCCTCCTGAAACTGTGGACCGACTTGTCCCAGAACATGCCCGTAAGCAGAAC
CACTTCATGGCATTACACTCGTAAGTCTCTTCCGTGTTTTCTGTACGACCTATCGGGTGT
TCTCTTCTTTTCTCTAAGCTCTCTAGATCCCAGTCTTTGGGAAAAACCAGTAGAGCTCTC
TCTCTGTAAACAGAAATCACTGGAAAAAGAAGCAATGACTTTTGTATTAAGGTGCTTGCG
CATCCCTTGTCGTGAAGTGAGGATGCGTAAAATACAACACTACTTTGTTAGATATATGAT
ATAGAGGAACATACTTACATTTGC
>AT1G54960.2 | NPK1-related protein kinase 2 | Chr1:20499800-20503852 FORWARD LENGTH=2344 | 201606
AAATTTTGAAAATGGAATCTTCTCCCCCTTTTTCCCCAACGCTCTCATCGTCATAGAAAT
CTGAAATTCGCCAAAGCCATCGTAGAAAAGTGGAGAAGAAGAATCTCTTCGCAACCATTT
CAAATGCAAGATCTCTTCGGTTCAGTTCGCCGCTCACTTGTCTTCCGTTCTACCACCGAC
GATGAGAATCAAGAGAATCATCCTCCTCCGTTTCCTTCTCTCCTCGCCGATAAAATCACT
TCCTGTATCCGCAAATCAATGGTTTTCGCCAAATCCCAGTCACCTCCGAATAACTCCACC
GTACAAATCAAACCTCCGATTCGGTGGCGGAAAGGTCAGTTAATTGGCCGTGGCGCTTTT
GGTACTGTGTATATGGGAATGAATCTCGATTCCGGTGAGCTTCTCGCCGTTAAACAGGTT
CTGATTACATCTAATTGTGCATCCAAGGAAAAAACTCAGGCTCATATTCAGGAGCTTGAA
GAGGAAGTGAAGCTACTCAAGAATCTCTCTCATCCAAATATAGTTAGATATTTGGGTACG
GTGAGGGAAGATGAAACTTTGAATATCTTGCTTGAATTTGTTCCTGGTGGATCTATATCT
TCACTCTTGGAGAAATTTGGAGCCTTTCCTGAATCTGTTGTTCGGACATACACGAACCAA
CTGCTTTTGGGATTGGAGTACCTTCATAATCATGCCATTATGCACCGTGACATTAAGGGT
GCTAATATCCTTGTGGATAATCAAGGATGCATTAAACTTGCTGATTTTGGTGCGTCCAAA
CAGGTAGCGGAGTTGGCTACTATTTCGGGTGCCAAATCTATGAAAGGAACTCCCTATTGG
ATGGCTCCAGAAGTTATTCTTCAAACCGGGCATAGCTTTTCTGCTGATATTTGGAGTGTA
GGATGCACAGTGATTGAAATGGTGACTGGAAAAGCTCCTTGGAGCCAGCAATATAAAGAG
ATTGCTGCTATTTTCCACATTGGAACGACGAAATCGCATCCTCCAATCCCTGACAATATC
TCCTCTGACGCAAATGATTTTTTGCTCAAGTGTCTGCAGCAGGAACCAAATCTGCGGCCA
ACCGCTTCTGAGCTGCTAAAGCATCCATTTGTTACGGGCAAACAGAAGGAATCTGCGTCT
AAAGATCTTACTTCATTTATGGACAATTCATGCAGTCCTTTACCATCAGAGTTGACTAAC
ATTACGAGCTATCAAACATCTACGAGTGACGATGTAGGAGACATCTGTAACTTGGGTAGT
CTGACTTGTACACTTGCTTTCCCTGAGAAATCAATCCAAAATAACAGTTTGTGTCTGAAA
AGTAATAACGGGTATGATGACGATGATGATAATGATATGTGTTTGATTGACGATGAGAAT
TTCTTGACATATAATGGAGAGACTGGCCCTAGTCTTGACAATAATACTGATGCCAAGAAG
AGCTGTGATACCATGAGTGAGATCTCTGATATTTTGAAGTGCAAATTTGACGAAAATTCT
GGAAACGGAGAAACAGAGACGAAAGTTAGTATGGAAGTTGACCATCCATCATACTCGGAG
GATGAAAATGAGCTGACTGAGTCGAAAATCAAAGCTTTCTTAGATGACAAGGCTGCAGAG
TTAAAGAAGTTACAGACGCCTCTGTACGAAGAATTCTACAACGGTATGATCACATGCTCC
CCCATCTGCATGGAGAGTAACATCAATAACAATAAACGAGAGGAGGCACCTCGTGGTTTC
TTGAAACTGCCTCCAAAAAGTCGGTCTCCGAGTCAGGGCCATATTGGTCGATCACCTTCT
AGAGCAACAGATGCAGCCTGTTGTTCCAAGAGTCCAGAAAGTGGTAATAGCTCTGGTGCC
CCGAAGAATAGCAATGCAAGTGCTGGTGCTGAACAAGAATCAAACAGTCAAAGTGTCGCG
CTGTCGGAGATAGAGAGGAAGTGGAAGGAAGAGCTTGATCAAGAACTTGAAAGAAAGCGA
AGAGAGATTACACGGCAAGCAGGGATGGGATCATCCCCGAGAGATAGAAGCTTGAGCCGA
CATAGAGAGAAGTCAAGATTTGCATCTCCAGGCAAATGATCTGTACAAAAGAAAAGCAGC
CAATTTTGCACTTTTGTCTGTAAGGCTTGTATTGCTTTTGATCTTTCGATTTGCTCATCT
AGTATATATGATATAGACATAAAATTGTGCCAACTTAAAGTTTGAATATATATAGATAGC
TAAACTATTTGCTTAAGTAGGGTGTGATGTGAGAATGTTGGTGCATATTGAGTGTTAAGC
CAACCACAGAACAAATATTTTCGAGAAATTATCGAAAGCTTTGTTTACTTTCGAAAGCTT
CGTC
>AT5G06410.1 | DNAJ heat shock N-terminal domain-containing protein | Chr5:1959367-1961158 REVERSE LENGTH=1137 | 201606
GAGCCAAAACCTCTCCTGATCCCGTAATGAAGAAAACGAAGACGATGGTGGCTTCCATCT
CCACCCTTATTAGACGGACCTATCCTTCAACTAACCAGTGTAATTCACTCGCGACGATTC
AATCACAAACCCAATTGCCTCGCGAATCTCTGCAACATCATTCTTCAGCTGAGGGACGAC
TCCGATTCTCCGGGAGAGTTTTCTGCTCGGAATCTGGCGCCGGATGCTGGAACTGTGGCG
AGAAAGCTGCCTTTTTGTTCTGTAACTCATGCCGTAGCATTCAACCTGTTGATGACTCCG
TCGACTATTTTCAGATTTTTGGCCTGGAGAAGAAGTATGAGATAGATCCTGGAAGCCTTG
AAGGCAAGTACAAAGATTGGCAAAAGAAGCTACATCCTGATTTAGTTCATAACAAATCTA
AGAAAGAACGAGACTACGCAGCCGAGCAGTCTGCAAAGGTGACTGAAGCGTGCCGGACAT
TAACAAAGCGGCTGTCGAGAGCAATGTATATCATGAAGCTGAATGGTGTAAATGTCAATG
AAGAAGAAACAATAACAGACCCAACATTGTTAATGGAGATTATGGAACTCAGAGAGGCCA
TATCAGAAGCAGATGATTCAACATCGTTAAACCAGATCCGATCCCAGGTACAAGAGAAAC
TAAAGCAATGGTCTGACTCTTTCGTCGAAGCGTTTGAAAGCCAGAAGTTTGATGATGCTG
TAAAATGTATACAGAGAATGACTTATTACGAGCGAGCCTGCGAAGAAATTTTGAAGAAGC
TATGAGGCAATTAGTCCTCCCTTAAAAACGAACACGTTTTTTTTTATGTTTGCCTTATAG
CTTTACGGGTCACATTTGAAAGGAACAGATCATGGCTCATAACTGAAAGTATCTTAGCTA
CATGTTTTAGTTTAGTTATATAGAACAGAGGACTCTGTATTTGTAATAAGAGGATTTACA
GATTTCGTATCTGTTCATGGGCTCGATTTATGGGTTTCACTTATGGGCTGTTTATGGGCT
GTTTATGGGCTCGATTCCTAGAATATTCCCATGTATTCTCAAAAATCCCCAAAGAGAAGT
CAGGCATAGCTCCTAGTGTAGGTGAATGACTGAATTCCCACTAAATCTTTCTACTCG
>AT3G03680.1 | C2 calcium/lipid-binding plant phosphoribosyltransferase family protein | Chr3:907384-910928 FORWARD LENGTH=3545 | 201606
CACGTGGCAACTTATCCGACGTGGCATTACTGACGTGTCGTGACTCTACCTCCAACCCCT
TTTTAAACCTTCACTCTCGAGCGTCGAACACAAACAGTGCTTTCTCTCTCTCTCTAGAAA
ATAAAAATTCAAACTTTATTTCTCTCTCTCTATCTTTCAAAAGAAACTGAACAGTCTCAT
TCATCTTCTTCAATCGTAAGAAAAATCTGATCAGCTTCAATTATCTCCGAGAAGGAAACA
ATGGCAGACAATGTTCTGAGGAAGCTGATTGTTGAGATCTGTAGCGCAAGAAATCTGATG
CCTAAGGATGGTCAAGGCACCGCGAGCGCTTACGCAATCGTGGATTTCGACGGCCAACGG
CGACGGACGAAGACGAAATTCCGAGATCTGAATCCACAGTGGGACGAGAAGCTCGAGTTC
TTTGTGCACGACGTGGCGACTATGGGGGAAGAGATTCTTGAGATCAATCTTTGCAACGAT
AAGAAGACGGGAAAACGGAGCACGTTTCTCGGGAAAGTTAAGATCGCCGGAAGTGCGTTT
GCGTCGGCTGGATCTGAAACTCTTGTTTATTATCCGCTTGAGAAGAGGAGCGTTTTCTCT
CAGATCAAAGGTGAGATTGGATTAAAGGCTTATTACGTCGATGAGAATCCCCCGGCGGCG
CCTGCTGCGACGGAGCCGAAACCTGAGGCTGCAGCTGCGACGGAAGAGAAGCCGCCGGAG
ATTGCAAAAGCAGAGGATGGGAAGAAAGAAACAGAGGCGGCGAAAACAGAGGAGAAGAAG
GAAGGAGATAAAAAAGAAGAGGAGAAACCGAAGGAAGAAGCTAAACCGGACGAGAAAAAA
CCCGATGCACCACCGGATACGAAGGCAAAGAAGCCTGATACCGCCGTAGCTCCTCCTCCT
CCTCCGGCTGAGGTTAAGAATCCGCCTATACCGCAGAAGGCAGAGACTGTGAAGCAGAAT
GAATTAGGAATTAAACCGGAGAACGTAAACCGGCAAGATCTAATCGGGTCTGATCTCGAG
CTTCCTTCACTAACCAGAGATCAGAATCGTGGTGGTGGTTACGATCTCGTCGATCGAATG
CCGTTTCTATACATTCGTGTAGCTAAAGCGAAGCGAGCGAAGAACGATGGAAGCAATCCG
GTTTACGCGAAGCTCGTGATCGGAACAAATGGCGTGAAAACCAGAAGCCAAACCGGTAAA
GATTGGGATCAAGTGTTTGCTTTTGAGAAAGAGAGCTTAAACTCGACCTCGCTTGAAGTT
TCCGTTTGGAGTGAAGAGAAGATTGAGAAGGAAGATAAAACAACGACGACTACTGAGAGT
TGTTTAGGAACGGTGTCGTTTGATCTTCAAGAGGTTCCTAAGAGAGTGCCTCCGGATAGT
CCTTTGGCTCCTCAATGGTACACATTGGAATCTGAGAAATCACCGGGGAATGACGTCATG
CTCGCTGTTTGGCTCGGGACTCAAGCTGATGAAGCGTTTCAAGAAGCTTGGCAATCTGAT
TCCGGTGGGTTGATTCCGGAGACGAGATCCAAAGTTTACTTATCTCCGAAGCTTTGGTAT
TTGCGTCTAACGGTCATACAAACCCAAGATTTGCAGCTAGGTTTGGGATCCGAAGCTAAG
TCAAAGATCCCCACCACTGAGCTTTATGTGAAAGCTCAGCTTGGACCTCAAGTTTTCAAA
ACGGCTAGGACTTCGATTGGGCCGTCGGCTTCTTCGTCCGGATCCGGTAACCCGACTTGG
AACGAGGATCTAGTTTTCGTAGCTTCCGAGCCGTTTGAGCCGTTCTTGATAGTGACTGTG
GAAGATATAACCAACGGGCAATCAATTGGTCAGACTAAGATACATATGGGAAGTGTTGAG
AGGAGAAATGATGACCGGACTGAACCGAAATCGAGGTGGTTTAATCTCGCCGGCGATGAG
AAGAAACCGTACTCCGGGAGAATCCACGTGAAAGTTTGTCTTGAAGGTGGGTATCACGTG
CTAGACGAAGCAGCTCACGTGACGAGTGATGTCAGACCCTCTGCTAAACAGTTAGCCAAG
CCACCTATTGGTTTATTGGAAGTGGGTATCCGTGGAGCTACTAATTTACTTCCTGTGAAA
ACCAGAGACGGTACACGTGGCACCACCGATGCTTATGTGGTTGCTAAATATGGACCGAAA
TGGATTCGGACTCGTACGATCCTAGACAGGTTTAATCCGCGGTGGAACGAGCAGTACACA
TGGGATGTTTATGATCCGTGCACGGTCCTTACTATTGGAGTTTTCGACAATGGAAGATAC
AAACGGGACGAATCCGGAAAGCAAGGGAGAGATGTTAGGGTCGGGAAAATCCGTGTACGT
CTCTCGACACTCGACATGAACCGCATATACCTTAATTCCTACACCTTAACCGTGATCTTA
CCAAGCGGAGCCAAGAAAATGGGAGAAGTTGAAATCGCGGTTCGATTCTCTTGTCCATCT
TGGCTAAGCATTATTCAAGCCTATGTCACACCAATGCTACCTAGGATGCACTATGTCCGT
CCGCTTGGTCCAGCTCAACAAGACATTTTGCGTCACACGGCTATGCGTATCGTGACAGCC
CGGCTTGCGCGGTCTGAGCCTCCATTAGGTCAAGAGGTGGTTCAGTACATGCTAGACACA
GACAATCATGTGTGGAGCATGAGGAGAAGCAAAGCTAATTGGTTCCGTGTCATCACGTTC
TTGTCACGGGCCGCAACTATAGCCCGTTGGATTCACGGGATTCGAACTTGGGTTCACCCA
CCAACAACCGTTCTCGTTCACTTGCTTCTCGTGGCCATCGTCTTGTGTCCACATTTAGTC
CTCCCAACCGTATTCATGTACGCGTTCTTGATCTTAGCCTTACGATTCCGTTACCGTGGC
AGAGTCAAAGTCAACAGCGTTGACCCACGACTATCTTGCGTTGACTCCGTTGCTCCCGAC
GAGCTTGATGAAGAGTTTGATGGTTTCCCAACAACGAGACAACCGGAGGTCGTACGTATA
AGGTATGACCGGTTAAGGGCATTGGCCGGTCGGGCACAGACTTTATTAGGTGACGTGGCG
GCTCAAGGGGAGCGTGTTGAGGCGTTGTTCAACTGGAGAGACCCACGCGCCACGTGTATA
TTCGTAGTGTTCTGTCTTTTCGCGTCGTTTTTGTTCTACATCGTTCCGTTTAAAGTTTTC
CTTTTGGGATCTGGTTTTTACTACATTCGACATCCGAGGTTTAGAGACGATATGCCTTCC
GTTCCGGTCAACTTTTTCCGGCGACTTCCTTCAATGTCGGACCAGATTCTGTGATTCGAT
GAAGGGTTATAATAATGGTTTTTTTCGTTCTTTTATCTATTTCTGGGTCATGTAATCTTC
TGATACTAAATTATTTTATTTTTCAACATATGTTAGTTACTTTTAAATTGAAGGAAAGCT
TCTTAAATTGAAGAGGTGGGTCCGTGAGTGGACCTTAAGATGTAAACTCACCAATAGGTG
GAGGAAATTAGACCGTTATTGCTTTGTGGGGACAAATATTTAATTACAAAACGTAAATAA
GTTCG
>AT2G46620.1 | P-loop containing nucleoside triphosphate hydrolases superfamily protein | Chr2:19138769-19140849 REVERSE LENGTH=2081 | 201606
GAGTGACCTCGTCCCCGTCACGCCTTTTTTCTTAAAGAATAATTTAAGAAAAAAATAATA
ATATCTCGTCGTCCTTTTAGGCTTTCTCCGATTGTTCTTAATATTCCTCCAAACTTTCTC
TCAATCTCCGTCAAAATAATCACTCTCTCTTTGTTTTTTCTCACAATTCTCCGAACATGC
GTTTGCTTTCTTTATTCTCTAATAAACCTAGTAAACTCTTCTTCTTCGTTACTACTATAT
AATATAGCGGAGAGTTTTGGAACCAGAGAGAGGTTTTACGTTTTTCTTATTTTATTTCTC
TCCATGGGGATTCTTTGGGATTCGTTTCTCTTGTTACTTGTGTCAACGTTTGCTCTGTTC
TTAGTTAGGATCCTGTTATTCAAAACTGGATTGATTTACATGGTCAAGTTATGGCGTAGG
AAGATCATCGACTGGTTTCATGTTTACCAATTCTACAAAGTCCCAGAATTCAACGACAAC
GTTCAAGAGAATCATCTCTACCAAAAAGTCTACATGTATCTAAATTCCTTAAGCTCGATC
GAGAATTCTGATTTCACGAACCTCTTCACCGGGAAAAAGTCCAACGAAATCATCCTCCGG
TTAGATCGGAACCAAGTCGTTGGCGACGAGTTTCTCGGCGCTAGAGTTTGTTGGATTAAC
GGAGAAGACGAAGATGGAGCGAGGAATTTCGTTTTGAAGATTCGTAAAGCTGACAAACGG
AGAATTCTCGGTTCTTATCTCCAGCATATACATACAGTATCTGATGAGCTTGAACAGAGG
AACACAGAGCTTAAGCTTTTCATCAACGTCGGAATCGATGATCATCTGAATAAGAAGAAG
AAGAAGAACGGACGGTGGAGATCGATTCCGTTTGATCATCCTTGTACCTTCGACAACATC
GCCATGGAAACGGATCTGAAGAACAAAGTCAAATCTGATCTCGAATCTTTCCTCAAAGGT
AAACAGTATTATAATCGTCTGGGCCGTGTTTGGAAACGGAGTTATCTCTTATACGGACCT
TCCGGTACCGGAAAATCAAGCTTCGTCGCAGCAATGGCGAATTTCTTAGATTACGATGTT
TACGATATAGATCTCTCCAAAGTAGTTGATGATTCAGATCTTAAGATGCTTCTGTTACAA
ACCAGAGGCAAATCAGTGATCGTGATCGAAGATCTAGATCGACACCTCTCGACGAAATCA
ACGGCTGTGAATTTATCTGGGATTTTGAATTTCACTGATAGTATTCTCAGCTCTTGCACC
GCCGATGAACGGATCATGGTGTTTACGATGACTGGGAAAGAACAAATTGACCCGGCTATG
CTTCGACCGGGTCGGGTCGACGTACACATTCATTTTCCCTTATGTGATTTCACGGCGTTT
AAAACGCTCGCTAATAACTACTTAGGTGTTAAAGAGCACAAGCTTTTCTCTCAAGTTGAA
GGAATATTTCAAAACGGTGCGTCTTTGAGTCCCGCCGAGATCGGAGAGTTGATGATCGCG
AATCGTAACTCGCCGACTCGTGCATTGAAGCATGTCATCAATGCTTTGCAGACTGATGGT
GATCGGAGAGGAACTGGACGACGTTTGCTTTTAGAAAATGGTTCGAGAAAGTCGACGTCG
GAGGATGTTTCTGATGATATGAGTGGTTCGCTTTGCGGCGGTGGCGGAGGAAGTTCGCCG
GCGGTGAAGGAGTTTAGGAAGTTGTATGGGTTGTTGAGAATTAAAAGTAGTAGAAAATCT
GGATCGTTCGATGTGGCTCGAGAGATGAGGGACGGCTAGTGATTAAAAAGTTTTTAAAAG
TCAGCAGCCACGTGGGTTGGTTTTATTGGTTGAGAGAGAGTCTGGACAAAAAGCGTAGAC
TAGAGAAAGTTGTTACTCTGTTTTTATTGTTTTTGGGTTTTAGTTGATGTACAGAAGTTT
ATAAGATTTTGCTTTTGAGTCCCCAAAGTATGAGATTCTGAGTTTTGAGCACTTTGTAAT
TGAACATTTTGGGCCGGTTGTAAAACAAAAGCCCATAGCGTTAAGCGGATTAATAATTTT
AACGGAATGACAAATATGCCCTTCATGGTAACAGCGTCAAT
>AT5G16260.1 | RNA binding (RRM/RBD/RNP motifs) family protein | Chr5:5311141-5315834 FORWARD LENGTH=2120 | 201606
GTAATAACTATAGTGGGGCCTAATGGGCCGTGTATTTGATTCATGTTTATCCGAGACAAG
GATACGATTACTCTATATCCAAACAAGGTCAGGGTCCTCTACCGTCTTCCTCCTGCTTCC
GCCATTCTTCGGACTTTTCGTCGTCGTCTCTCGAACGCGTCACTCTTATAGTCGGTTTTG
TCGTTGTCAGTAATTTGCGATTTTTGAAGGTTAACGAGAAAAATGTCAGACTCTGATAAT
CTACAGCTTCCACCATCATCGACAGGGGCAACAGTTGCAGCTACTGATGTTGGTTGGTAC
ATTCTTGGTGAAAATCAGCAGAACCTGGGCCCTTATACTTTCTCTGAGCTATGTAACCAT
TTCAGGAATGGTTACCTACTAGAAACTACTCTAGTCTGGGCTGACGGAAGAAGCGAATGG
CAGCCACTTTCTGCCATCCCCGATTTAATGTCAAGGATATCCGGAGCTGAGATTGCCTAT
CCAGCTGTAGGTTCATCTGGGTTGATAAATGGATCTAATGCTGGAACCAGGCAAGAGAAG
CAAGATTATACTGCCTCTGCTAGTACTGAGGATGAATTTGAGAAATGGCAGAGAGAGATT
AAAGACGCAGAAGCAGAGGCTGAAAGGTTGAAAAATGGTTCTGTCTCTGGTACTGAGCTT
GTTGAAGATGATCATGAAAGGGCATCTTCACCACCTGAGGGCGAAGATGAGTTCACAGAT
GATGATGGAACAAAATATAAATGGGACAGAGCTCGTAGAGTATGGGTTCCTCAGGACGAT
CCACCACTGGGTAGCGTTGACCCGTATGGACTCGAAGAGATGACCTTTGCTAAGGAAGAC
GAAGTATTTCCAACAATTAACATTCTTGATACTTCTGTTGATAAGAAGGATGCCTCTAAG
GATGACGTGGCTGGTAAGAAAGAAGAAGATGGCTCTGATGAAACCGCTGAAATAAACAGT
AACGGCAAGAGAAAGCTACCAGAGCCAGAAACTGAAAAGAAGGAACCAAACAAGCCTCCA
GATTCGTGGTTTGAGTTAAAAGTAAACCCACATATTTATGTTAATGGGTTGCCCGATGAT
GTCACCATCGAGGAAGTAGCTGAAGTTTTTTCTAAGTGCGGTATAATTAAGGAGGATGAC
ACTGGCAAGCCTCGCATAAAGCTATACAGTGACAAGGCGACAGGAAAATTAAAAGGCGAT
GCTCTTATCTCCTATATGAAGGAGCCCTCAGTGGATCTGGCAATTAAAATCTTAGACGGG
GCTCCGTTACGTCCTGCTGATAAGCTCCTCATGTCAGTTTCTCGAGCTAAGTTCGAGCAG
AAAGGGGAGAGATTTATAACTAAGCAAACCGACAACAAGAAGAAAAAGAAGCTTAAAAAG
GTCGAGCAAAAGTTGCTTGGATGGGGTGGTACAGATGATTCTAAGGTCTCAATACCTGCA
ACGGTTGTTCTGCGCTACATGTTCAGTCCAGCTGAGTTGATGGCTGATGAGGATCTGGTT
GCTGAGTTAGAGGAAGACGTGAAAGAGGAGAGTTTGAAGCATGGACCGTTCGACTCAGTG
AAGGTATGTGAGCATCATCCACAGGGTGTTGTTCTTGTAAGATTCAAGGATCGGAGAGAT
GCACAGAAATGTATAGAAGCAATGAACGGTCGATGGTATGCAAAGAGACAGATACATGCG
AGCCTCGATGATGGATCAGTGAACCATGCTACAGTTAGGGATTTTGATTTGGAAGCGGAA
CGGTTAGATCAGTTTGCAGCTGAACTGGAAGCTGCTGAGTAAAAAACAAAAGCACAATGA
TCTAAAGCTGGGAAGATTTGGATTATTATTCTGGGAAACTCAGGTTTCTGATGTAAATCA
CTAGGCACAGACACATCTGAATCAGACCAACGCAAACCCAGAGGACCGGTTTTATCTAGT
ACTAGTAGTATTACCTGTAGTGAAATTAACGAATAAGACTGCACTTGCAAGTGTATTTTG
ATATTCGTTGACTAAAAACCTTTACTACTATGTAATACGATTTTCTTCTAGAAATTTGAA
AAATCGGAATTTAAAAGTTATGCTTCACTATATTTTTTCCTTATTTGTTAAATCATGATA
CTTAGCAGTTTTTGTGTGAC
>AT3G20060.1 | ubiquitin-conjugating enzyme19 | Chr3:7002697-7004508 REVERSE LENGTH=1001 | 201606
CGACGACGTTTCTTGTGTCGTACACGTTTTATAACCCAGACCCACGTCTCTCTCTCTCAA
AGAAGAGAAGAAGAACTCTCTCTCTATCTCTATCTCTATCTCTCTTCTCCTTCTTCTTCA
GTTTCGATCATTCTTGAATCTGATTCTTCTCGAGAAAAAAGCGTTTCAATTTCAGAAATT
TCGACTACGATTGTTGCTTTGTTCAATTAGAAGAGGCGAAAAAGGATGGCGACGGTTAAT
GGGTACACAGGGAATACTCCGGCGGCGACTACACCGGCAGCCACCGGATCAAAGCAATCT
GCTCCTCCGACTAAGACCGTCGATAGCCACTCCGTTCTAAAAAGGCTGCAATCTGAACTA
ATGGGATTGATGATGGGAGCTGATCCGGGGATATCTGCGTTTCCAGAGGAAGACAACATA
TTTTGCTGGAAAGGAACAATTACAGGAAGCAAAGATACTGTGTTCGAAGGAACTGAGTAC
AGACTCTCACTCACTTTCTCTAACGATTATCCTTTTAAGTCTCCCAAAGTTAAGTTTGAG
ACATGCTGCTTCCACCCCAATGTGGATCTCTATGGCAATATTTGCTTGGACATTCTTCAG
GATAAATGGTCATCTGCTTATGATGTGAGGACGATATTACTCTCAATTCAAAGCCTTCTC
GGAGAACCGAACATCAGCTCACCATTGAACAATCAAGCGGCTCAGCTTTGGAGCAATCAA
GAAGAGTACAGGAAGATGGTTGAGAAGCTCTACAAGCCTTTAAACGCATGATTCTCAAAA
ATCACTGTAACTGATTTTAAAATCTCAACTGTATTGGATCATATCTCTTTTACTTTTATA
ATCTCAATTTGAGCCAATATTAGCAATCAAACTCTACCTTTATTACAGTTCCACAATCAC
CACCTATATCTCTTCCGTAACTGAGATTTGAGAAGTTCATAATAGTAACTCTGAAATGTT
GTAGTAAGTATCTGAAAGTATAATACAAAAAAAAGTTTCTG
>AT4G23130.3 | cysteine-rich RLK (RECEPTOR-like protein kinase) 5 | Chr4:12117524-12120220 REVERSE LENGTH=2317 | 201606
GTTTCACATTCATTCATTAGTACTCATAAACCAATCATTAAAAGTAAGAAAAAAAAAACA
GAGAAGAAAGGTGAAGAAATTGGATAATGTCTGCTTATACCTCATTAAACTTTCTCTTCC
TTCTAACCTTCTTCATTGGAAGCTTGAGAGTTTCTGCACAATTACAAGACCCTACTTACG
TTGGCCATGTTTGTACTAACAGGATATCAAGAAACTCCATTTACTTCTCAAATCTCCAAA
CACTTTTGACCTCTCTTTCTTCTAACAATGCTTACTTCTCTTTGGGATCTCATAGTCTCA
CAAAGGGTCAAAACTCCGACATGGTGTTCGGACTTTATCTCTGCAAAGGAGATCTCTCGC
CAGAATCTTGCCGTGAGTGCGTCATCTTTGCTGCTAAAGACACTCGGAGTCGATGTCCAG
GTGGGAAAGAGTTCTTGATTCAGTATGATGAGTGCATGCTTGGATACTCAGACAGGAATA
TATTCATGGATACTGTAACCACAACTACAATAATCACTTGGAACACTCAGAAAGTTACGG
CGGACCAATCTGACCGGTTTAATGATGCAGTGCTTTCTCTGATGAAAAAGTCTGCAGAGG
AAGCGGCTAATAGTACAAGCAAGAAATTCGCGGTTAAGAAGTCGGATTTCAGTTCGTCTC
AGTCGCTTTATGCATCGGTTCAGTGCATTCCTGATCTGACTAGTGAAGATTGTGTAATGT
GTCTTCAACAATCCATCAAAGAATTATATTTCAACAAAGTTGGAGGAAGATTTCTTGTCC
CAAGTTGTAACTCAAGGTACGAGGTTTACCCCTTTTACAAGGAAACTATAGAGGGAACTG
TTCTTCCTCCGCCGGTTTCGGCTCCTCCACTGCCACTGGTTTCAACTCCTTCCTTTCCGC
CTGGAAAAGGCAAAAATTCTACAGTGATAATCATAGCAATTGTTGTGCCAGTCGCTATCT
CAGTTCTTATTTGTGTAGCTGTTTTTAGCTTCCATGCATCAAAGAGAGCAAAGAAGACTT
ATGATACACCAGGTGCAAATGATGAAGAGGATGACATCACAACTGCAGGGTCACTGCAGT
TTGATTTCAAGGTTATTGAAGCTGCAACAGATAAGTTTTCGATGTGTAACAAACTCGGTC
AAGGTGGATTTGGACAAGTTTACAAGGGCACACTTCCTAATGGAGTACAAGTTGCCGTGA
AGAGACTATCGAAAACATCAGGACAAGGTGAGAAAGAGTTCAAGAACGAAGTTGTTGTTG
TGGCAAAGCTTCAGCACAGAAATCTGGTCAAGCTTCTTGGATTTTGTTTGGAGAGAGAAG
AGAAAATACTTGTCTACGAGTTTGTGTCTAATAAAAGCCTTGATTACTTCTTGTTTGATT
CTAGAATGCAGAGCCAGCTGGATTGGACTACACGGTACAAGATCATAGGAGGAATTGCTA
GAGGAATTCTGTATCTCCATCAAGATTCACGACTCACAATCATACATCGAGACCTAAAAG
CGGGTAACATCCTTTTGGATGCTGATATGAACCCGAAAGTTGCAGATTTTGGAATGGCGA
GGATTTTTGAAATAGACCAAACAGAAGCCCATACGAGAAGAGTAGTTGGAACCTATGGTT
ACATGTCTCCCGAGTATGCGATGTATGGCCAATTTTCAATGAAATCTGATGTCTATAGCT
TCGGTGTCTTAGTTCTTGAGATTATAAGCGGGAGGAAAAATAGCAGCCTCTATCAGATGG
ATGCTAGTTTTGGAAACTTGGTTACATATGTGAGTATAATAAACACTTACACTTTTTTGC
TCTACTAAACATTCATAACATATAAGTCTTAAATTGTTCAATAGACTTGGAGGCTATGGA
GTGACGGGTCACCACTAGACCTCGTGGATTCTTCCTTTCGAGATAGTTATCAAAGAAACG
AAATAATTAGATGCATCCATATTGCCTTATTATGTGTCCAAGAAGATACTGAAAATCGTC
CAACCATGTCAGCGATCGTCCAAATGCTTACTACTAGCTCGATCGCCCTCGCTGTACCTC
AACCACCTGGATTTTTCTTCCGGAGTAATCATGAACAAGCAGGTCCATCGATGGATAAGT
CTTCTCTTTGTTCCATTGATGCTGCATCGATTACTATTTTAGCTCCTCGTTAAAGACAAA
CTTGTTTCATAAACTAGAACTAACTGCAAATTTCAACATTTGGATTTTGGTGTTCATTTT
CTAATACTCTAGGAGATTGTTACTAGAATTGAGGTCACGGTGTTTTGAATTGTTTGCACA
TAAATGTACAAATAATTTACAAGTTGGTCCCATCAAT
>AT2G40150.1 | TRICHOME BIREFRINGENCE-LIKE 28 | Chr2:16775424-16777243 FORWARD LENGTH=1464 | 201606
CTTTCCTTCGTGCGTGTTATCTCTCTGAGCCACATGCCGACACTTACATAACTGTTGACC
AAGTCTCTCTTCCTTCTTTATCAAATCATGCAACCTTCAAGAACAAGAGTTTCATTTTTT
GAAACAGGAGAGACCATGAAGCAAAGAAAGAAGAGTTATCTCTCAATCTTCGTGATCTTC
TTCTCTCTTTTCTTCTTCGGGATCTTCATGTACAATGACAACCTCAAATCCTCCATTGCT
GACTTCACATCTTCGAACCCATTCTCTAGTTCATTTGTGGAGTTGCCGCCGGATGAGTGT
GATCTGTTCACCGGTCAATGGGTTTTCGACAACAAGACATATCCATTGTATAAAGAAGAA
GAGTGTGAGTTCTTGACGGAGCAAGTGACTTGTTTAAGAAACGGAAGGAAAGATTCTTTG
TTTCAGAATTGGAGATGGCAACCTAGAGACTGTTCTTTACCAAAATTCAATGCAAGAGTG
TTGTTAGAGAAGCTGAGGAACAAGAGATTGATGTTTGTCGGTGACTCGTTAAACCGGAAC
CAATGGGAATCAATGGTTTGTTTGGTTCAATCAGTGATTCCTCCCGGTAGAAAAAGCTTA
AACCAGACCGGTTCACTCACTGTTTTCAAAATCCAGGACTATAACGCGACGGTGGAGTTT
TATTGGGCGCCATTTTTGGTGGAATCAAATTCAGACGATCCGGAAAAGCACAGTATAATC
GACCGTATAATAATGCCAGAGTCCATCGAGAAGCATGGAGTCAACTGGATAGGCGTTGAC
TTTCTTGTCTTCAATAGTTACATCTGGTGGATGAATACTGTCTCCATCAAAGTCCTACGT
GGATCGTTCGATGATGGGGACACAGAGTATGATGAGATCAAACGGCCAATAGCGTACGAG
AGGGTGTTGAGGACATTGGGAGATTGGGTGGACCATAACATTGATCCTCTAAGTACAACT
GTTTTCTTCATGAGCATGTCTCCTCTTCACATCAAGAGCTCAGATTGGGCTAATCCTGAG
GGTATAAGGTGTGCTTTAGAGACAACACCGATCTTGAACATGTCTTTCAACGTGGCTTAC
GGGCAGTTTTCCGCGGTGGGGACGGATTACAGGCTGTTTCCGGTGGCGGAAAACGTTACA
CAGTCTCTAAAAGTTCCTATTCATTTCCTCAACATTACTGCATTGTCTGAGTATCGTAAA
GATGCACATACTTCGGTTTACACGATCAAGCAAGGCAAGTTGCTGACGCGGGAGCAGCAA
AACGATCCAGCCAATTTTGCTGATTGCATACACTGGTGCTTACCAGGCCTTCCTGATACA
TGGAATGAGTTTCTCTATACACATATTATTTCTCGAAGATGAGATTCTTTCATCCTCTTT
TTTGGTTTAAAAAAATTCTTGTGATGTATATAGGACAGAGATTCAAGGGATTTGAAGTTA
GCCAAGTAAGGCTAAAAATTTGTT
>AT4G25520.2 | SEUSS-like 1 | Chr4:13032157-13036471 REVERSE LENGTH=3001 | 201606
ATTTGTGATTGTTTTTTTCTTCCATTTTTCCAAAATTCTCTTATCAATTTCAGGTTAGTA
TTTTTGTTACTGTCCCTAGCTTTTGACTATTGTACTACTGTATACCCTTTTTTTTTGGCT
TGAGAAATTAGATTTTGTTATGTTTGCGTAAAATATTTGTGAACTCAAAAATAAAATCTC
TTTTTTTTTCATTGCCGATATTTTTTCTTCCATGAATGCTGCTGTAAAGTATTAATTTCC
CTCTCTACTGAGTTTCTTCCAAATTTCTGATTTTTGGGATTTGTGCAACTCCCAAGTCGA
TTTCAGTTTCTGGGTTTTGATTTGAGTTCGCCGATTGGATTTGAAGTTTTAGTCTTTGTT
GATTCTGAAAGGAAGGGTTTAAAGTTTCAAGCTTTTCATTCCGCTGAATCAGTCCTTGTA
TTTGGACGGCTTGATCTGTTATCTGCTCTCGTGGGTGGGGCATGAACAGAACGGTGGTCT
CGGGAGCTGTTGAATCGAGTTTCTCATTGACTGATGCTGTTGGCACGGAAGCTCTAAATA
TGCAGAGGAGCAGTGGCATCAATAATAATATGCGTATCCCAACATCACCGATGTCTTTCT
CCTCGAATAGCGTTAACATACCGGGTTCATTGGTTCTTGATGGCTCTGCTGCTTCAATGC
AACACTTACCTCAGCAGCAGCAGCAGCAACTACTACAACAGCAAACAGGACAAGGTTCTG
TTCCAATGAGGGAGAACAATTATTCCCATGTGGATAAGAAACCCAGATTAGAAGTGAAGC
AAGAAGATATGTTGCAGCAGCAGATTTTACAGCAGTTGATCCAGCGTCAGGACCCCACGG
GGAGGAATCCGCAGATGCAAGCTTTGCTTCAGCAGCAGAGACTGAGGCAACATCAGCAGA
TGCTTCAATCCATGTCACCCTCTCAGAGACTCCAACTTCAGCAACAGCAGCAGCTGAGAC
AGCAGTTACAGCAACAAGGAACCCAACAGATTCCTCCTAATGTACGTCCTTATGAAGTTG
GCGTCTGTGCTCGGAAATTGATGATGTACTTGTATCATCTGCAGCAACGGCCTGCTGAAA
ATTGCATTACCTATTGGAGGAAATTTGTGGCAGAATACTTTTCACCTCGTGCAAAGCAGA
GATTGTGCTTGTCACAGTACGAAAGTGCTGGGCACCATGCGCTTGGCATGTTCCCACAGG
CAGCTCCGGATATGTGGCAGTGTGATCTTTGCGGCACCAAGTCTGGAAAGGGATTTGAGG
CAACGTTTGATGTGCTTGCCAGACTAATTGAAATCAAATTTGCAAGTGGTATTATTGATG
AGCTGTTATATCTGGATCACCCTCGAGAAAACAGATTTCCCAATGGACTGATGATGTTAG
AATATAGAAAAGCAGTTCAGGAAACTGTACACGAGCAGTTTCGTGTTGTCCGTGAGGGCC
ATCTTCGCATCATATTTTCTCAAGATTTGAAGATACTTTCTTGGGAGTTTTGCGCTCGGC
GTCATGAAGAGCTTCTTCTTCGCAGACTTATTGCTCCACAGGTGAACCAATTGCTTCAGG
TTGCACAGAAATGCCAGAGCACGATCTCAGAGAGTGGGTCAGAGGGGGTTTCTCAGCAGG
ATTTACAGTCAAATAGTAACATGGTCTTGGGAGCAGGACGGCAACTGGCAAAGTTCATGG
AACTACAGTCGCTGAATGATCTTGGCTATCCAAAAAGATATATCAGGACTCTGCAGATAT
CTGAAGTTGTCAAGAGCATGAAGGATCTGATGAATTTCACTGGCGAGCAAAAAATCGGTC
CTATTGAGGGGTTGAAACGGCTTTTGGAACAGACGGTGACAGTGAAGCTACAGAAACAGA
AAATGCAAGAGATGGAGCAGTTTGGGAATAATGGAGCTATAAATGGGCCAGTTCAAGCTC
AAATGGTGTTAACTTCAGGAACGATGAATGGCTCAACGGGCAATAACACCAATAATCACC
ATCAAATTGTTGGTCGTGGAGCTATGAGTGGGCCAGCTGAAGGTCAAATGGTGATATCTT
CAGGAACGGTGAGCGGCGCAACTGCCAACAACAACTCCAATAATCACAATCAAATTGTTG
GTCGTGGAGCTATGAATGGCTCTGCTCAAGCCGCAGCAGCTCTGACCAACTACCAAAGCA
TGCTTATGAGGCAAAATGCTATGAATAACCCAAACTCAAATACGGGTAAACAAGAGGGGT
TCTCGAGTCAGAACCCAACCCCAAACTCAAACCAGAGTCCATCTTCTTCATCCCAGCAGA
GGCATAACTTAGTTACAGGTGGATTTCCCAACTCTCCTCAAATGCAACAGCAGCAGCGCA
CCATGAATGGCCCTACCAACATACTTCCGCAGAATCATCCTCATCAGTTACAATCACCAC
ATTCACATGGTAACACTCCGGAGCAGCAGATGCTTCATCAGCTGTTGCAGGAGATGTCTG
AAAATGGAGGGAGTGTGCAACAGCAACAAGCCTTTTCGGGTCAAAGTGGTAGCAACAGTA
ACGCAGAGAGAAACACAACTGCCTCTACTTCCAACATCTCAGGAGGAGGCCGAGCTCCAA
GTCGAAACAACAGTTTTAAAGCAGCCTCGAACAACAACCTTCATTTTTCAGAAGATATAT
CGATCACAGACCATGATTTCTCAGAAGATGGCTTCTTCAACAACAATGATATCTATGGTG
GCTTGTAATATTCCCACAGAACGCAGGCATTGTTACTTTGACTTAACACAGTGAAAGAGA
ATTTAGGGCTTATTTTTCTCATTTAGGTTGGTCTTTGTATAGAAACCAAAGAGATATGAG
GCCGGCCAATGAAGGAATTTGTGATTTGTTGTAACTTATCTATAGGAACTTTTAAGCATC
TTCATTTCCCCTTTTAGAGATAGTAAGATTAAATCTTAGATAACTTCTGCAGACACTTTC
AAGTAATCTTATTTAGTTTTATGCTTTTACTTTGATAACAGTTTGTTTATATAAAGGCTT
C
>AT4G11900.10 | S-locus lectin protein kinase family protein | Chr4:7151353-7153571 REVERSE LENGTH=1953 | 201606
TCTTTCTGTCTTTTATTTTCAAAACAAACATGCAGATTTGCAAGAAGAATGTGTTTTTAT
TATACTACGGAGTGTTGGTGTTCTTGTCTTTTCAAGTTTCTTCTTCAACTGACACTATTT
CTACCAATCAACCTCTTTCAGGATTTGAGACCATTGTTTCCAGCGGTGATATATTCGAAC
TCGGTCTCTTCACCCCAACTCCAGATACTTATGATCATAGAAACTACTACATAGGAATGT
GGTACAGGCACGTCTCTCCACAGACTATTGTTTGGGTCGCAAACCGAGAATCTCCTCTTG
GAGGGGATGCTTCTACTTACTTATTAAAGATCTTAGATGGAAACTTAATTCTCCATGATA
ATATCAGCGCCACCCGTAAATCTCATACGGAGGGGACATCTCGGAGATCCCCTCAAAAGA
TCTCAGAAGGAAACTTACTTTTCCATGAAACAGTTTGGTCGACCGGTGTTAACTCTAGTA
TGAGCAAGGATGTTCAAGCTGTTCTGTTTGATAGTGGTAATCTAGTATTGAGAGATGGGC
CTAATTCTTCTGCAGCTGTGTTGTGGCAGAGTTTTGATCATCCCTCGGATACTTGGCTTC
CTGGCGGTAAAATCAGATTAGGAAGCCAACTTTTCACTTCTTGGGAGAGCTTGATAGATC
CATCACCGGGTCGATACTCTCTCGAGTTTGACCCTAAACTACACTCACTCGTCACGGTTT
GGAATAGATCAAAGTCATATTGGTCCAGTGGGCCATTGTATGATTGGCTTCAAAGTTTCA
AGGGATTTCCAGAATTGCAAGGTACTAAGTTGAGTTTCACATTGAATATGGATGAGTCTT
ACATCACCTTTTCAGTAGATCCCCAGAGCAGATATCGTTTGGTCATGGGTGTTTCGGGGC
AGTTCATGCTGCAAGTTTGGCACGTTGACTTACAGTCGTGGCGTGTGATATTGTCTCAAC
CTGATAATAGATGTGACGTTTATAACAGTTGTGGATCATTTGGGATTTGCAATGAAAACC
GAGAGCCTCCCCCATGTAGATGTGTTCCTGGTTTCAAACGAGAATTTTCCCAAGGATCTG
ATGACTCGAATGATTACTCTGGTGGTTGTAAAAGGGAAACATACCTTCATTGTTATAAGC
GAAATGACGAGTTTCTTCCTATTGAAAACATGAAATTAGCCACTGATCCAACAACAGCAT
CGGTCTTGACATCCGGGACTTTTAGGACGTGTGCCTCACGTTGCGTAGCTGATTGTTCTT
GCCAAGCGTACGCAAATGATGGAAACAAGTGTTTGGTGTGGACAAAAGATGCTTTCAATC
TGCAACAACTCGATGCAAATAAGGGACACACATTCTTTCTTAGACTTGCATCTTCAAACA
TCTCAACTGCAAACAACCGAAAAACAGAACATTCTAAAGGCAAAAGCATTGTGTTACCAC
TTGTACTAGCATCACTTGTAGCAACTGCTGCATGTTTCGTTGGTTTGTATTGTTGCATTT
CTTCAAGAATAAGAAGAAAAAAGAAACAAAGAGACGAAAAACATAGCAGAGAGCTATTAG
AAGGTGGCCTAATTGATGATGCTGGAGAAAATATGTGTTACCTAAATCTACATGACATAA
TGGTTGCAACAAATTCTTTCTCTAGGAAAAAAAAGTTAGGAGAAGGTGGTTTTGGTCCAG
TCTACAAGGGAAAGCTACCAAATGGGATGGAAGTGGCAATCAAAAGGCTTTCAAAAAAAT
CAAGTCAAGGTCTGACAGAGTTCAAGAATGAAGTTGTTCTGATCATAAAGCTTCAACACA
AGAACTTGGTGAGGCTTTTAGGGTATTGTGTTGAAGGCGATGAGAAGCTCCTAATTTATG
AGTACATGTCGAATAAGAGCCTTGATGGTTTACTCTTTGGTGAGTGGTGAATATAACTAT
CCAAAACTACTACATTTGAATTTGAAATATAAA
>AT1G04440.1 | casein kinase like 13 | Chr1:1202160-1206009 FORWARD LENGTH=2407 | 201606
AAATTAGCATGTGGGAAGAGACTTCACAGTTTATACAAATAAGTACGCAACTATTAGTAG
TTGTTGACCTTTTTGTCTAATTCAACAAGATAAGCCTCTCTTCTACTTTTGTGAAATTTT
CCGTAATCAAATCCGTAATCAGATTTCCCCATCAATCGATAATTTTCTCTCGCCGCGTTT
TCTATTTTTCTCGCTCTTCCCTTTTAATTTTCATCCCATTTTCTTGAAGGAGATTTCTAA
TTATTCTGTGATCTAAAGTCTGAAGCTTTGTTTGGTTGCATCTCGATGATGATGATGATG
ATGGTTGATTGTAAATGGGTAGTTTCGGTTTGGTTGTAGCAGAAGCTAAGTTTGTCAAGT
TAATAAGAGTATTTTAGTTTTTTTTTTGTTAAATCGATTTGTGGGTTCATCATCCTACGA
TCGAAAGTTTCCATCTTTGATAATTTGAGATTCTGGGGATTTTTACTAGAATTTCTAGTT
TTTTTTTTGGTTTGTTGATTTCGTAGCTAGAAGAAATCGATCTAGGTGTGTATATATATA
TCTATTCAATCGAATTTTAGTGAATCGATTGGCGATCTTGGTGAGAGTAATTTCAGAGAG
ATCAAGGTTACTAGAGCACCAATAAAAACACTTATTTGGATTGGGAGATAGAAAAATGGA
TCGTGTGGTTGGTGGTAAGTTCAAGCTCGGACGAAAGCTTGGAAGTGGCTCATTTGGTGA
AATTTTCCTAGGAGTGAATGTACAAACTGGAGAAGAAGTGGCTGTTAAGCTTGAACCTCT
CCGAGCTAGGCATCCTCAGCTTCATTACGAGTCAAAGCTTTATATGCTTCTCCAAGGAGG
AACTGGTATTCCTCACCTCAAATGGTTTGGTGTTGAGGGTGAATTCAACTGTATGGTGAT
CGACCTTCTCGGTCCTAGTATGGAAGAATTTTTCAACTATTGCAGTCGATCCTTCTCTCT
TAAGACAGTTCTAATGCTCGCAGATCAAATGATAAATAGAGTGGAGTATATGCATGTTAA
AGGCTTCCTTCATCGTGATATTAAGCCAGATAACTTTTTGATGGGTCTTGGACGCAAAGC
AAACCAGGTGTACATCATTGACTATGGGCTTGCCAAGAAGTATAGAGATCTTCAAACACA
CAAGCATATTCCATACAGGGAAAACAAGAACCTTACTGGAACAGCTCGATATGCAAGTGT
TAACACCCATCTTGGAATTGAGCAAAGTAGAAGGGATGATCTGGAATCTCTAGGCTATCT
GCTTATGTATTTTCTTCGAGGAAGCCTTCCTTGGCAAGGCCTTCGTGCAGGTACCAAAAA
GCAGAAGTATGACAAGATCAGTGAAAAGAAAAGACTAACACCAGTGGAGGTCCTCTGTAA
AAACTTTCCACCTGAGTTCACATCGTATTTTCTCTATGTGCGTTCACTACGGTTTGAAGA
CAAACCAGATTATTCATACCTAAAGAGGCTTTTCAGAGACCTATTTATCCGAGAAGGTTA
TCAGTTTGACTATGTATTTGATTGGACAATATTGAGGTATCCACAGTTCGGCTCCAGTTC
CAGCTCGAATTCCAAACCAAGACCAACTTTAAGACCAGCTATGAATATTCCAGTACCATC
TGCCGACAAAGCGGAAAAGCCTCCAATTGGACAGGACAGCCGTGAGAGGTTCTCAGGTGT
TTTCGAGGCATACACCAGAAGAAATGGCTCAGGAACCGGCGTTCAAGCTGATCAGTCTAG
TAGACCAAGAACCTCAGAGAATGTTCTTGCATCCAAGGACACGCAAAACCAGGAGAGACC
AAACTCTTTATCTAGGAACCTGAGTTCGTCAAGAAAAGCAATTGCTGGGTCAAGTGTTCG
AGCCACTTCCTCAGCTGATTTCACAGAGAATCGATTAAGCAGACTCATCCCAAACAATGA
TCGGTCTTCTACAACTCTGAGGACCCAGTTCGCTCCTTCGTCCTCCTCAGTAGCCACAAA
AGCTGCACCAACGAGAGCCGCTCGTGACATTACCCTCCAGAGCCTTGAGCTCCTCAGTAT
TGGGAACAGCAAGAGGAAGTGACTGTCTGCATTTTGCCGCCCGCCAGGTTCACAGTTGGA
TCATCTTTTATCCATCTTTGTTTCAGAAATTATTGGTAAGTAAGAAACAAACATGATTTG
TTAAAAGATATAAATATATATTATACATGGCTTTTCTTCGTAAGATCAGTGTTGTTCAAT
TTATATTATTCTCTCTAGCGCCAATAATTTTATGGCAATCATAATCAATAATGTGTCTGA
ACTCTAAAAGAGTTTGAAACAAGCCAATCTTGCAATTACAATGAATTTAATTTCTCTTAA
CAGATAAAAAATATATAAATATACTTTAATTTTGCTGACTTTTTAAATTATTTCTTATTA
TGTATCC
>AT4G31350.4 | Core-2/I-branching beta-1%2C6-N-acetylglucosaminyltransferase family protein | Chr4:15212497-15215872 FORWARD LENGTH=1988 | 201606
TGGAGCTACAGTGACCGTTTCTAGTGCTCACAGAGAGAGAGAGAGAGAGAGAGAGAGAGA
GGCGCTGTGGATTTGTGGGAGAGTAGGGACATCAGAGGATTCTTCGATCTTCAGATTCTT
ACTCGACGAATCCTTAATCGCTCACCTGCAGTTGTTCTTATCCTCCGCTTATTCCGTCGA
GTGCCGTGGCGGCCAATTTCGGCAACTCTGCGCCACTGATGATTTTGATGGTTAGATCTT
TTAATGTTCGTCCTCCTCCTTACTCTCCGAATCCATTTTCTGTGTTCTTTCCTTTCTGTT
TCGTATAAAATCATGTTTCATTGAGCTCGATTATGATTATATCTTGTCTACGGTCATTTT
GACGACGACGACAGTGATGATCTTTGCCACGCGCATCGAAAATTGAATTTTGTTTTCCCC
ATTTTAGGAATTGAGTCATTTGGATGTGGTTCAAATGATATTTGGTGGTTCTGTTTTTGA
ATCTCGTATTCTCTTGGAATATCTGTATACAAGGTCTCACTGGTTAATGTTTCTTCTCTT
ACTTCTGTTCAGTGATTCTAAAGAGTGAGATGTTAAAGCAGACTATAAGATGGATTTGAT
ACTTCATCCAGTAGTAGCTTAAGAAATATTGCGGTTATGTCAGAGTCTCGTCAAAGGCCT
CCTTTTAAGGGCCCGAGATGGATTATCACTTTGGTTGTTCTGGTTACGGTTGTTGTCATT
ACCGCATTCATATATCCTCCGCGGAATTCTGTGGCTTGCTATATGTTTTCTGGTCCTGGA
TGTCCTTTATACCAGCAGTTTTTGTTTGTACCTACTCGGGAATTGACTGACTCTGAAGCT
GCTGCTCAAGTTGTCATGAATGAAATCATGAACCTACCTCAATCTAAGACAGCAAATCCC
AAGTTAGCTTTCATGTTCTTAACTCCAGGGACGCTGCCTTTTGAGCCTCTCTGGGAAATG
TTTTTCCGTGGTCATGAGAACAAATTTTCAGTTTATGTGCATGCCTCAAAGAAAAGTCCT
GTACATACAAGCAGCTATTTTGTTGGTCGAGATATTCACAGTCACAAGGTTGCTTGGGGT
CAGATATCAATGGTTGATGCAGAAAGAAGGCTATTAGCTCATGCTCTCGTTGATCCTGAT
AATCAACACTTTATATTGCTGTCAGATAGTTGTGTACCGCTATTCGACTTTAACTATATC
TATAACCACTTGATCTTCGCGAATCTCAGCTTCATTGATTGTTTTGAGGATCCTGGACCA
CATGGATCTGGTAGGTATTCACAACATATGCTGCCTGAGGTTGAAAAGAAGGATTTTCGG
AAGGGCTCACAGTGGTTTTCAATGAAGAGGAGACATGCTATAGTCGTCATGGCGGACAGC
CTTTACTACACAAAATTCAAGCTTTACTGTAGGCCAAATATGGAAGGACGCAACTGCTAT
GCGGACGAGCATTATTTTCCAACTCTTTTCAATATGATTGATCCAGATGGAATAGCAAAC
TGGTCGGTCACACATGTAGATTGGTCCGAGGGCAAATGGCATCCGAAGCTGTACAATGCA
AGAGACATCACTCCTTACCTCATCAGGAAAATCAAGTCCATCCAACTTGCTTACCATGTC
ACAAGCGATTTAAAGAAAGTGACGACAGTAAAGCCGTGTCTATGGAAAGGAGAGCAACGT
CCATGTTACCTATTTGCTCGGAAGTTTAATCCTGAAACTCTAGACCGATTGATGTATCTC
TTCCCTAACTACACCTCGCTGGTTTGAAAGGCTTATCGGATTCTCGATTGTCCGGTTTGT
TCTTTGTTAAGCTCTTACCAAAGCATACACCTTGTGTGATAATTATTAGGACCATTCATA
TTGCTGTGATTCAAAGTTGGGTTTGAGCCTGGCACAGACAAGAACAAGAACTGCTCTGGT
GTTTTTTTGGTTTATGGTTAACAAAACATTAGCGTGCTAGCATGCGAGGTCCATGACAAT
TGTTTTAG
>AT2G42130.5 | Plastid-lipid associated protein PAP / fibrillin family protein | Chr2:17566223-17568144 FORWARD LENGTH=1482 | 201606
TTCTTCTTCTTCTTCTTCAATGGCGTTGATACATGGTTCGGTTCCTGGTACGTCTGCGGT
TCGATTGGTTTTTTCAACCTCAGCGTCACCGTCGAGATTTTGTCTCAATGTTCCGGTGGT
GAAGCAGGGTTGGAAGAATTCGTGCCGGAGAAGGGTTTTAAGAGCAATGGTGCAGGAAAC
AGTTCAAGGATCTCCTTTGGTTTACGCCAGAGAAATGGAGCGCCTTTCTGCTAAGGAATC
GCTACTTCTCGCTGTATAACTTCTCTCACTTTTATAAACTCTTTGAATTACTTGGTTGTT
ATGTGAATATATGATTTGTTTAGATCTTCAATTTTACTCTGATTTTGAAATTGTGTCTCT
TTTACTATCTCTGTCGTAAGCTGAGGATAAATGGGAAGACTTTAGGTGAATTGTGTATTT
GTTAGATGTAATCGAGATTTTGCAGATAACAAAAGAGAATTTTTTTCTCAAAGTCCAGAA
ATTGAATGATCATGTTTCAGCTCAATTGAGTTTTTCTTAGTATAGGAACAGAGCTCTGTG
TGTTTGGAACTGTCAAACTATTTTTGTCCTGAAGCCATCTATGTACAGTTGAAGGATGCT
GGAGGCTTTGAGGCTTTAGTTACAGGGAAAACAACTAATATGCAAAGGATCGATGTTAAT
GAGAGGATTACGAGTCTAGAGCGGCTTAATCCAACTCCGAGACCAACCACGTCTCCTTGT
TTCGAAGGCAGGTGGAATTTTGAGTGGTTTGGATCTGGAAGTCCTGGTTTACTCGCTGCT
CGAGTTATATTCGAGAGGTTTCCTTCAACATTGGCGAATTTATCAAGAATGGAGATACTG
ATCAAGGATGCTAACGCAAAGGCGACTGCAAATATCAAACTTTTGAACTCGATAGAAAGC
AAAATCATTCTGTCATCAAAATTGACTGTTGAGGGACCACTGAGATTGAAAGAAGAATAT
GTTGAAGGTATGCTTGAAACTCCAACAGTCATTGAAGAAGCAGTTCCTGAACAGCTAAAA
AGCGCTTTGGGACAAGCTGCCACAACGTTGCAGCAGCTTCCTGCTCTTATCAAGGATACT
CTAGCCAGTGGTCTGAGAATTCCCCTTAGTGGATCCTTTGAAAGATTTTTCATGATATCT
TATCTAGATGAAGAGATTCTTATAGTAAGAGATACCGAAGGAGTGCCTGAAGTTCTAACG
AGGATAGAAACACCATCATCGACCGTTGTAGAAACTATCGAATATGATAGTTAGATGTGA
CTAGCCATTGTTCTTGTTCTTGTTCCTATGTTCTCTGTGTGTTATATTACAAGAACCAAC
CACCAAGTTGGTGTCTGTAAATGTATGACGTTAATAACTTGAGGGTCATCTCCATACATC
AAAACCCCTTCCTTCTTTTGTGTTCGCTCGGCAAATCTTCTCAAGTTATCCAAGTACTTG
CAGATTCTCTGTTTTGATCATCTTAATAAACTCTTTCTATGT
>AT1G20930.1 | cyclin-dependent kinase B2%3B2 | Chr1:7292389-7294746 REVERSE LENGTH=1393 | 201606
TTCCTCTCTCTTTCCCCAAATTGAAAACAAAATCTGAGATTCGCGAAGGAAGAAGAAGAG
TTGTCTTGAGAGATTGATAGAGATGGACAACAATGGAGTTAAACCCGCTGTTTCCGCCAT
GGAAGCCTTTGAAAAGCTTGAGAAAGTAGGTGAAGGGACTTATGGGAAAGTTTACAGAGC
AAGAGAGAAAGCTACTGGGATGATCGTTGCTTTGAAGAAGACGCGTCTCCATGAGGATGA
AGAAGGTGTTCCTCCCACTACTCTTCGCGAGATCTCTATCTTGCGTATGCTCGCTCGTGA
TCCTCACATCGTTAGGTTGATGGATGTTAAGCAAGGAATAAACAAAGAAGGAAAAACTGT
ACTTTACCTTGTTTTCGAGTATGTTGATACTGATCTCAAGAAATTCATCAGAAGCTTTCG
TCAAGCTGGACAGAACATTCCACAAAATACTGTCAAGTGCTTGATGTACCAGTTATGCAA
AGGCATGGCTTTTTGCCATGGTCATGGAGTGTTGCACAGGGATCTTAAGCCTCACAATCT
CTTGATGGACCGGAAGACAATGACGCTCAAAATAGCAGATCTTGGATTAGCCAGAGCCTT
CACTCTCCCAATGAAAAAGTATACACATGAGATTCTAACTCTATGGTATAGAGCTCCGGA
AGTTCTTCTTGGAGCAACCCATTACTCTACTGGAGTGGATATGTGGTCTGTTGGCTGTAT
TTTTGCTGAACTAGTGACCAAGCAAGCAATCTTTGCGGGAGACTCTGAGCTCCAACAGCT
CCTCCGTATATTCAGGTTGTTGGGAACACCAAACGAAGAAGTTTGGCCTGGAGTAAGCAA
ACTCAAGGACTGGCATGAATACCCGCAATGGAAACCGTTGAGTCTCTCCACAGCTGTGCC
AAACCTCGACGAGGCTGGACTTGATCTCTTATCTAAAATGCTGGAGTACGAGCCAGCAAA
ACGAATCTCAGCAAAGAAAGCTATGGAGCATCCTTACTTCGATGATTTGCCTGACAAGTC
CTCTCTCTGAGGCTCTCTTTATAAACTCTCAATAGGATATTTTGTTCTATCTCTGTCTTT
GCTTGTCTCAAGCATTTATCTGCTATCTTAGGATGATTGAAGTTTCAATATTCCCTTTTG
ATTGGGTCTCTATTCCCAATTGTATAACCTTCCAACATTTTTATCAATGAAAGAATATAT
CAGTTTCTCTAATATTTCAAAGTAGCAAGATTTGCAACTGTTTCCCATTTGTGTAAGTGT
GTGTGTGTGGATGTTCAGGCTACGAGCCACATGAAGAATGTTGGCCAGACAGTGAGAGAA
ACTGAAGCCAAGGCATAACTCCAGAATAGAATCACAGAGCATTCACTTTCTCCTGATCCG
AATAGTTGAGTGA
>AT4G34340.1 | TBP-associated factor 8 | Chr4:16426639-16428010 REVERSE LENGTH=1372 | 201606
ATTTCTCTCTGTCTCTCTTTCTCTCTTCATATTTCCCGGTGCTTCGTCGACGTTAGGTCT
TTTCCGTTGACGGAGGCAAATTTCTTCGATTCTCTTTAAACCGGCGGTCCATGTGGTCTT
ACCGACGAGAAAACCCTAATTTCAGGGATTAGATAGCTTTTTGAAACAAATTAGAGCAAT
GAACACAGAGAGAGCTCAAGAAGGTGATAGGAACGATGCCGCATCTTCCTCTGGCTGCTC
CGAGTCCTACGAGTTTAGCCACGCAGCCGCTAAAGCTGCAGTAGCTCAGGTCTGCGAGAG
CGTTGGGTACGAGAATTTCAAGGATCCAGCTCTCGAATCTCTATCTGGATTCGCACTCCA
GTACATTCTTCAGCTAGGTAAAACCGCTACTTCCTTCGCTAATCTAACTGGTAGGAGTCA
GTGTAACGTGTTCGATATCATTCTCGCTTTGGATGATTTGACTGATAACAATGGCGAACA
AGGAATTTCGTCTGAGAGTTGTTCATTAGGTCGTTCGATTAAACTTAGGGAGATTATCGA
TTTCGTTAATTCGAGTGAAGAAGTCCCTTTCTCGCAGCCATTGCCAAGTTTTCCTGTAGC
TATAAGTGATAGGAGTAGGAAGATGATCCCAAGCTTTGTTGAAATTGGTGAAACTCCACC
TGGGAAACATATTCCTTTGTGGCTACCAGCTTTTCCTGATCCTCATACTTATAAGGAAAC
CCCTATGTGGATCGAAAGAGTATCAGATCCAAGGGGAGATAAGATTGAACAAGCGAGGCA
GAGACGAAAGGCTGAGAGAGCTTTGTTGAGTTTGCAGAGGAAACTTGTTTGTAAAATCTC
CTCAAGGAATCCTGTGTGGGGAGATATGGATGGTGTGAAAGAAGAAATGAGAGATGATGA
GAGTGAACTGCGTTCTGTATCGTCCGGGGAGAAAGTCGAATCATTGAATAGAGATGGCTT
ATCAGTGATAGAGGCATTTGCTCCTGCTATGGAGGCTGCAAGAGATGGGTTTTCTAGTGA
AGCTCACACTGAATGGAAGAAGAATAAACCTGTTGCTCTTTCTAAGCTCAGAACCGAGAA
GAAATTTCTCGGACAACCTTTGGATCTAAGTCTACAGATGAAGGGTGAAGATAGACCCAT
ATCCTTTGTGCGTGAGGAGGATAGAGATGACAAAAGAAGAAGAGCGGAGTTCATTTTGAG
ACAGTGTATGGAGAACCCAGTAGACCTCAATCAGTTGTAAAATAAGTGATTCATTACAGT
CTGTGTAGCGTACTATTAATCTTGTGATTTGTAACCTTTCTTTATACAGGCCTATGTTAT
GATTATGATTTTGTGACTGAAAGAATGAGAATTTCTAACCTATCTTTTAGGC
>AT4G02850.1 | phenazine biosynthesis PhzC/PhzF family protein | Chr4:1266463-1268612 REVERSE LENGTH=1036 | 201606
ATTGTTTCCAGATAAGTAGATTTCAATAGGAAGAAGAGGAGCTATGGCCATGCTCGTGAA
GAAACCTGTGAAGTACTTCATGGTTGATGCATTCACTGAGTCAGCCTTCAAGGGGAACCA
AGCTGCAGTGTGTTTTCTTGAAGAGGATCATGAGAGAGACGACGTGTGGCTTCAGTCTAT
GGCCTCTGAGTTTGACCTTCCATTGACGTGTTTTCTTATTCCCATCCCCGGCTCCGAACC
ACCACGTTTCCTTCTGAGGTGGTTCACGGCTGTAGCCGAGATGGATATATGTGGTCATGC
AACACTAGCATCAGCTCATAGTATCTTCTCAAACAGTTTGGTTGGTTCATCTGACACTGT
CGAATTTTCCACCAACTCGGGGATTCTAACCGCTAAAAGGCTGTCTGATTGTGACTCTAA
AAGATCTTTCTTGATCGAAATGAATTTCCCTGTGATTACAACTTGTGAGTACAGCTCCAA
GGATGTCTCCATCTTCTCTAAAGCCTTGAATGGAGCTACCATTGTCGATGTTCGAGAAAC
TAAAACTGATAGACTCATCTTTAAACCCTTGATAGGAGCTTTCAAAACAACTTCAACAGA
CCAAATCATCGTTGTGCTTTCATCTTGGGAATCTGTCATTGAATTTCAGCCAAGAGTGGA
TGATATCGTGAAATGCCCTGGCAAAGTGATGATTGTTACCGCTGCTGCTCCTCAAGGATC
TCCTTTTGACTTCTGCAGTCGACTCTTTGCTCCTAAACTAGGGCTCAATGAGGACTCTGT
ATGTGGAAGTGCACATTGTTCATTAGCACATTACTGGAGCCTCAAGATGAACAAGTGTGA
TTTCGTCGCTTTTGCGGCTTCGCAAAGAAGTGGAACACTCAAGGTTCATTATGATAAGGA
GAAGCAGAGAGTCTTGCTTACCGGGAAAGCTGTGACTGTCATGAAAGGCTCTATCTTAGT
TTAATCTTTCGACTCTTTGCCAAAGTCTTGAAAAATAAGGTCAAGATTTTGATTTCTCGA
ACTCCCCACGTTTTAT
>AT5G51670.1 | hypothetical protein (DUF668) | Chr5:20993424-20995374 FORWARD LENGTH=1839 | 201606
CCACGAGCCATTCACACATCTCAACTTTTTATTCTCCTAGAAGAAACTATAGATTATATC
TCTCATTATCTCACTATCTTCTCCATATACTTGTTCAATTCAATCATTCCTTTGCTTTGC
TCCTAAACCACAACAAATGGCTCTCGAAACTTTTCTAATAAAACTCAAAAACGCTATTTC
CTCCAAACCAACTTCTCGTCGACCACACCGATCATCTCCTCCGATATCAACCACCACTTC
CTCCGTCGGAGTATTATCGTTCGAAGTAGCACGTGTCATGACCAAACTCCTACATCTCAC
TCACTCTCTCACCGATTCCAATCTCCTCACTCCTCGAGACCACTCTCTTTCCTTAGAAGG
TCTAACCAAAATCGTCAACGGCGACGAAACATTCCACCTCAGCCTCGTTTGTGCTGAGCT
CGCAGATAGTCTCGCCCACGCAGCTAACTCTGTTTCAAGACTGAGCAACCGCTGCACCAC
GGCCAGCCTCCGTTCTTTCCACCGCTTATTCCATGAATTTGCCGACATGGGTCGTGACCC
TCATGGATGGGTCATGAACTGTAAAGACACAGAAGCTAAAAACAAGAAAATCGAAAGATA
CGTGAGCGTGACGACAGCTTTGTATAGAGAGATGGAAGAAATGGCGATATTAGAGAACTC
TCTACGAAAACAAAGTTTACAGATTGGGATCGAATTCGAAGAAGAAGAAGACTACGAGAA
CAAGAAAGATGTTATGAAAGTGATAGATCTACAGAACAAGATTGAGAGACAGAAACAACA
TGTCAAGTATCTAAAAGACAGATCTCTCTGGAACAAAAGCTTCGACACTGTCGTGTTGAT
TCTCGCCAGATCGGTATTCACAGCACTCGCTAGACTCAAATCCGTCTTCTCCTCCGCCGC
AGCCACTGGGTACATGGTTCCGACCGTCGTGTCTTCTCTCCCTCGTTCTCTCTCTTCTTC
TTCTTCCTCTATGAATCTTGTTCACCCTAGCCCAAACGACGAAGAGAGAGACAAGACGAC
GACGTCTTCTGCGTTTCTTGAAGAAAGCTCAAGACTATTGAAACCACCGGAGACAACTCT
CGGCGGAGCTGGCGTGGCGCTTCACTACGCGAATCTGATAGTAGTAATGGAGAAGATGAT
AAAGCAACCTCAGCTTGTAGGTCTTGACGCGAGAGACGATCTGTATTCAATGTTACCGGC
AAGTGTGAGATCGTCACTTAGGTCAAGGCTAAAAGGAGTTGGTTTCACGGCGACGGACGG
TGGTTTAGCGACGGAGTGGAAGGCGGCTTTAGGTCGGATCTTACGGTGGTTGTTACCATT
GGCGCAGAATATGATTAGGTGGCAGAGTGAGAGAAGCTTTGAGCAGCAACACATGGCGAC
GGCAACGAATAGTCAGAACAGAGTGATGTTAGTTCAAACACTAGTGTTTGCAGATAAAGT
TAAGACAGAAGCAGCCATAACAGAGCTTCTTGTTGGGTTGAATTACATCTGGAGATTCGA
AAGAGAGATGACTGCGAAAGCTCTGTTTAATCTACAGTGTCCTCCTACTAATTACAGCTA
ATTTTGTGTAGAGTTTTTTGTCTTCTTCTTTTTTTTTTTGTTTGATGGGTTAATGTTGAT
TTCTTGTTTTTTTTTGGTTTAGTTTGATAATACGAATTATGAAAGTGATTTGGGTGGGGT
ATGATGTGATGTGTAACAATGTAGATATTGGAATGAATTTGAGTGATTGTTTTCTTTCTA
TTTAGAATGTAATTGACGAAGAATGAATACATGCTAGTGATTTGTATTAAGTTTAGACTC
AAAAAGTCAAAAGTATGTGTATGCGTAATCAAATCTTTG
>AT4G14710.3 | RmlC-like cupins superfamily protein | Chr4:8424667-8426558 REVERSE LENGTH=1031 | 201606
GGCATTTCCCTCGCCGCACGCCGGCGGATGGAGGGTAGTTTAGTCTTTTAACCTTTTTCT
CTGTTTTTGTCCCAAAAGATAAAACGAAAATGACTTCTTTTGAAAAGGAGAGAAGGCATA
TATCGCGTGGATTTGAAGACGAAGAGGAATCATAAAAAGCCTAACGAAGAAGACGAAGAA
GAAGAGGAACAAACAACCATGGGTGAAGTGGTTAAGGATGGAAGAGAAGAAGTGATCCAG
GCATGGTATATGGATGATAGCGAAGAGGATCAGAGACTTCCTCACCACAAGGATCCTAAG
GAGTTTCTATCTTTGGACAAACTTGCAGAGCTGGGAGTACTTAGCTGGAGACTTGATGCT
GATAACTATGAAACCGATGAGGATTTGAAAAAGATCCGCGAATCTCGTGGTTACTCTTAC
ATGGACTTTTGTGAGGTATGCCCGGAAAAGCTTCCAAACTATGAAGTGAAAGTGAAGAGC
TTTTTCGAAGAACATTTGCACACTGATGAAGAGATCCGTTACTGCGTTGCAGGAAGCGGT
TACTTTGATGTGAGGGATCGCAATGAAGCTTGGATTAGAGTATGGGTAAAGAAGGGAGGT
ATGATAGTCTTACCTGCTGGAATATATCATCGCTTCACCGTAGACTCAGACAACTATATC
AAGCAGGCAATGCGGCTTTTCGTGGGTGAACCGGTCTGGACACCATACAATCGCCCACAC
GACCACCTCCCTGCAAGGAAAGAGTACATCGATAATTTCGTGAAGGTGAATGAAGGTGGT
GTCATAGACGCGTCAGCCTAGAGGATTCTCAGTCTTATGCATCAGATTTCTATAAACTAA
GCATACAATAAAGAGAGCTTTCTGTCTCATGTTGGATATTATGTCATCTACAGATCCACT
TGTGAAGAAACTTTGATTCGTGTGGCTTTGGCATTATGGTTGTGTTGTAACTGTATTTAT
AGTTTATACTCCAGAAATCAAACTGTGTTACATTATCAATCTCTCCAAAGTTTTCCTTAA
ACTAGCAAAAA
>AT2G32620.1 | cellulose synthase-like B | Chr2:13840687-13844425 FORWARD LENGTH=2432 | 201606
ATAACGTACATTAAGCCCTTTAGAAACATATTCAAAAATCGCAAGAAAGCTCCTCCCATG
GCAGATTCAAGCTGTTCTCTCCCTCCTCTTTATGAAAACATTTCATACAAAAGTTATATT
CTAAGAGCTGTGGATCTCACGATTCTTGGCCTTCTCTTTTCTCTTCTCTTGCACCGAATC
CTATATATGAGCCAAAACGGCATCATTTGGCTCGTGGCTTTCCTTTGTGAATCTTGTTTC
TCATTCGTGTGGCTCCTTAGTACCTGCACAAAATGGAGTCCTGCTGAAACTAAACCCTAT
CCAGATAGACTTGATGAAAGGGTTTATGATCTTCCCTCAGTAGATATGTTCGTGCCCACC
GCAGATCCAGTTCGAGAACCGCCAATTATGGTTGTGAATACCGTACTTTCGCTGTTAGCA
GTGAATTATCCAGCGAATAAACTTGCTTGTTATGTATCGGATGATGGATGCTCACCTCTC
ACTTACTTTTCTCTCAAGGAAGCTTCTAAGTTCGCCAAGATTTGGGTTCCCTTCTGCAAA
AAATATAACCTTAAAGTTAGAGCTCCTTTTCGGTATTTCTTAAACCCTTTTGCCGCAACA
GAGGGTTCTGAATTCAGTAGAGATTGGGAAATGACTAAGAGGGAGTACGAGAAGTTATGC
CGGAAAGTGGAAGATGCCACCGGAGATTCTCATTTGTTGGGCACAGACAATGAATTGGAA
GCTTTTTCAAACACAAAACCAAATGATCATTCAACTATAATCAAGGTGGTATGGGAGAAC
AAAGGAGGTGTAGGAGACGAGAAAGAGGTCCCTCATATCGTATACATTTCAAGAGAAAAA
AGACCAAACTACCTTCATCATTACAAAGCTGGAGCCATGAACTTTCTGGCAAGAGTGTCA
GGGTTGATGACAAATGCACCATACATGTTGAACGTGGACTGCGACATGTATGCAAACGAA
GCAGATGTGGTGCGACAAGCAATGTGTATATTTCTGCAAAAATCACAAAATCAAAACCAT
TGTGCTTTTGTTCAATTCCCTCAAGAGTTCTATGATTCTAACACCATCAAACTCACCGTC
ATAAAATCATATATGGGACGAGGAATTGCAGGAATCCAAGGACCAATAAATGTTGGTTCA
GGTTGCTTCCACAGTAGAAGAGTTATGTACGGTTTATCGCCGGACGAATTAGAAGACAAT
GGAAGTCTTTCTTCGGTTGCTACAAGGGAGCTTTTGGCTGAGGATAGTTTGTCAAGTGGA
TTTGGGAATTCAAAAGAGATGGTGACATCGGTTGTTGAGGCATTACAAAGAAAACCAAAT
CCCCAAAATATACTTACAAACTCCATAGAAGCGGCTCAAGAAGTGGGACATTGTGACTAC
GAGTCCCAAACCAGCTGGGGCAAAACCATTGGTTGGTTATACGATTCAATGTCAGAAGAT
ATGAACACTAGTATCGGAATCCACTCGAGAGGTTGGACTAGCTCATACATTGCTCCGGAT
CCACCTGCGTTTCTTGGATCTATGCCGCCGGGAGGACTGGAGGCAATGATCCAGCAACGG
CGATGGGCAACAGGATCGATCGAAGTTCTTTTCAACAAACAAAGTCCGTTGCTAGGATTG
TTTTGCAGAAAATTAAGATTTCGACAGCGAGTAGCTTATCTTTGCGTTTCCATTTGTGTA
AGGTCAATCCCTGAGCTCATTTATTGTCTCTTGCCTGCATATTGCCTACTCCACAACTCT
GCCTTATTTCCCAAGGGACTTTGTCTTGGCATAACAATGTTACTTGCGGGGATGCACTGT
CTCTACACTCTATGGGAATTTATGTGTCTTGGTCATTCCATACAATCGTGGTATGTCTCA
CAGTCATTTTGGAGAATAGTAGCCACTAGTAGTTGGTTATTTAGCATCTTTGATATTATA
CTCAAGCTTCTTGGACTCTCGAAAAACGTGTTCTTAGTATCTAAAAAGACTATGCCCGTC
GAAACCATGTCAGGATCTGGGATTGGACCATCTCAAAGAGAAGATGATGGTCCGAACTCA
GGTAAAACTGAATTTGACGGCTCACTTTATTTCTTGCCCGGCACATTTATTGTCTTGGTG
AATCTAGCCGCCCTTGTTGGGGTTTTCGTGGGTCTACAACGGTCAAGTTATAGTCATGGA
GGAGGTGGTTCGGGTTTGGGAGAAGCTTGTGCATGTATTTTGGTGGTTATGTTGTTCTTT
CCATTCCTAAAGGGTTTGTTTGCGAAAGGAAAATATGGAATCCCATTGTCTACTCTCTCA
AAAGCTGGCTTTTTAGCAGTTTCATTTGTTGTTTTCTCTGTAGGAAACTAGTATAGTGAT
ATTGTTTTGTTATATATGTAAAGAAGTTAACTTCATTATTAAACACATCAATTTGAATAC
AATCAAACATTCTCGTAAGTCATCAATCATCA
>AT4G18823.1 | Defensin-like (DEFL) family protein | Chr4:10334911-10335282 REVERSE LENGTH=225 | 201606
ATGGTCCATCCAAGATTTGTTTTCTTCGCTTTCCTCGCTCTCTCCGTTTTACTTGCAGTG
ATGAATGAAGATTCAATTTTGTCTTCCAACAAAGGAGATTCATTGTGTTGCAACGATCAC
CCCGAATTTGGAATATGTACTAATAAAAGTTGTAACAAGTGGTGTCTTCAAGGCTGTACG
AGAGGTGGCTTCTGTAAAAGAAAAATTTGTCATTGCTACTGTTAA
>AT4G26070.3 | MAP kinase/ ERK kinase 1 | Chr4:13217475-13219936 FORWARD LENGTH=1519 | 201606
CAAGAGTATAAAACTATATATATGATCAGCCTATTCTTAATGTGAACATTGAGAAGTGGG
GAGGTTAAAATGCAATGATTTTGATCCAAAGTTATTGTTGACAAAGACAATTAAAGAAGG
AAAATTCAAAGGAGAGATGAGTCAAGGACAAGTCAACGACCATTTCGTCTTCGTCTTCTT
CTTTATACTCATTAGCTACACGACGTCGACGACATGAACAGAGGAAGCTTATGCCCTAAT
CCCATCTGTCTCCCTCCTCTTGAGCAATCCATCTCCAAATTCTTAACACAGAGTGGAACG
TTTAAAGATGGAGATCTTCGAGTGAACAAAGATGGAATCCAGACCGTGTCTCTGTCCGAA
CCAGGAGCTCCACCTCCTATTGAGCCATTGGACAACCAATTGAGTTTGGCAGATTTAGAA
GTGATCAAAGTCATTGGCAAAGGAAGTAGTGGTAATGTCCAGTTGGTCAAACACAAACTC
ACTCAACAGTTTTTCGCTCTTAAGGTCATTCAATTGAACACAGAAGAATCAACATGTCGG
GCGATTTCTCAGGAGCTGAGAATAAACTTGAGCTCGCAATGTCCATATCTTGTCTCATGT
TATCAATCTTTCTACCACAACGGTCTTGTTTCAATCATATTGGAATTCATGGATGGTGGA
TCCCTTGCAGACTTGTTAAAGAAAGTCGGAAAAGTTCCTGAAAACATGCTATCTGCCATC
TGCAAGCGAGTTCTTCGAGGTCTTTGTTATATTCATCATGAGAGGCGAATCATTCATCGG
GACTTAAAGCCTTCAAACTTGCTAATCAATCATAGAGGTGAAGTCAAGATCACAGACTTT
GGTGTCAGCAAGATCTTGACAAGCACAAGTAGTCTTGCTAATTCTTTCGTGGGCACATAC
CCTTATATGTCTCCAGAGAGAATCAGCGGGAGTTTGTACAGTAACAAGAGCGATATTTGG
AGCTTGGGACTGGTTTTGCTCGAATGTGCAACGGGTAAATTCCCGTATACTCCTCCAGAA
CACAAGAAAGGATGGAGTAGCGTGTACGAGCTTGTGGACGCCATTGTTGAAAACCCGCCT
CCTTGTGCACCTTCCAATCTCTTTTCTCCAGAGTTTTGCTCCTTCATCTCGCAATGTGTA
CAAAAAGATCCAAGGGACAGAAAATCAGCAAAGGAGCTTCTGGAACACAAGTTCGTAAAG
ATGTTTGAAGATTCGGATACAAATCTCTCGGCTTACTTCACCGACGCAGGATCTTTGATT
CCCCCACTTGCTAACTAGAACCGAGTTTGAACAATCTTTTAACCTCCAAGTTATTATTTC
ATATCCACTAGAAGAGATTTTATGAAAGATAAATTTACGAGATGTTATGACTTAAGAGAC
TTGTCTACAAAATTTGATTTAATGTGTGTACTTTTCACATCACTATTATAAACACAACTA
TCATCAGTTATGTTTCTCTGCTAGTGGTGGATATACTTATATAGTAGTTCATATCATTAT
ACACATTTTGTTTTGTACA
>AT5G27540.1 | MIRO-related GTP-ase 1 | Chr5:9722416-9727454 FORWARD LENGTH=2461 | 201606
ACTAGACTAAACACAGACAAGGTAAAAAAAAAAAACAGCTTACCAAATTTTTCTCCTCCT
TCACGGCAAATCGTCACCGCCACATTATCTCCCAAACTAAGAATCTAGGGTTTTCTAAGG
GTTTTTAATCTTCGTCCTTCTCTCCTTCTCCAGTTTTAGGTTTCAGTTTCAGATGGCGAG
ATACGCTGCTGGTGCGGTTGATTGTCCTGGTTCTCCCAAATCTGTGCGAATCGTTGTGGT
TGGTGATAAGGGCACTGGAAAATCAAGCTTGATTGTTGCTGCAGCCACTGATTCTTTCCC
TCCCAATGTCCCTCCTGTTTTGCCTGATTACAAGTTGCCTATTGAATTCTTCCCTGATGG
TATACCCGTCACCATTGTCGACACTTCCTCGAGGCCAGAAGATAGGGACATTGTTGCTGA
GGAATTGAAGCGCGCAGATGCAGTAGTTTTGACATATGCCTGTGATCGACCTGAGACTCT
CGAACGTTTGAGTGAATACTGGCTTCCAGAGCTTCGGCGATTAGAGGTAAAAATTCCTAT
TATCGTAGCAGGATGTAAGCTTGACTTCAGAGACGACAATAACCAGGTCAGCCTCGAACA
AGTGATGTCACCTATAATGCAGCAGTTTCGGGAGATAGAGACTTGTATCGAGTGTTCTGC
CCTGAAGCAACTCCAGGCACAAGAAGTTTTCTATTATGCACAAAAGACTGTCCTTCACCC
AACAGGACCTCTGTTTGATCAAGATTCCCAGGCACTGAAACCCCGGTGTGTAAGGGCATT
GAAGCGTATCTTTATACTCTGTGATCATGACAGAGATGGTGCTCTTAGCGAGGCTGAGTT
AAATGATTTTCAGGTCAAGTGTTTCCATGCACCATTGCAGCCTTCTGAAATTGAAGGTGT
TAAGAGGGTTGTGCAAGAAAAGTTGCCAGAAGGTGTGAATGAAAGAGGACTGACAGTCAC
TGGCTTCCTATTTTTACATGCACTTTTTATTGAGAAAGGGAGGCTTGAGACTACGTGGAC
TGTACTCAGGAAGTTTGGGTATAATAATGATATAAGACTTGCTGAAGAATTGCTTCCATC
TGCAATATTCAAGCGAGCTCCTGATCAGAGCTTTGAGTTGACAAATGCAGCAATCGATTT
CCTGAAAGGAATGTATATGTTGTTTGATGACGACCAGGATAACAATCTGAGACCTCAAGA
GATCGAGGATCTTTTTTCAACTGCACCTGAAAGTCCATGGAAGGAAGCTCCTTATGAAGA
TGCTGCGGAAAAAACTGCCCTTGGAGGACTATCATTTGACGCTTTCCTGTCAATGTGGTC
ACTGATGACACTATTAGAACCGGCTCGGAGTGTGGAGAATTTGATTTACATTGGATTCCC
GGGTGATCCATCGACTGCCATTCGTGTTACTAGGAGAAGACGTTTAGATCGCAAAAAGCA
GCAATGTGAACGAAAAGTTTTCCAGTGCTTTGTTTTTGGACCTAATAATGCTGGAAAATC
TGCATTGCTGAATTGCTTTCTTGGAAGGTCATATACTGATAACCAGGAATCAACTACTGA
TGAGCGTTATGCAGTAAATATGGTCGATGAATCGGGTGCTAAGAAAACTCTTATCATGAG
GGAAATTCCAGAAGATGGAGTTCAAGGGCTATTTTCATCCAAGGAATCCTTAGCTGCATG
TGACATAGCTGTCTTCGTGTATGACAGTTCTGATGAGTCGTCATGGAAGAGAGCGACCCA
GTTGCTTGTAGAAGTTGCAAATTATGGTGAGGCCACTGGGTATGAGGTCCCTTGCCTCAT
GGTTTCAGCAAAAGACGATCTTGATTCATCTCCTATTTCCATACAAGAATCCACCAGGAT
GACACAAGATATGGGAATAGAGCCTCCGGTATCAATCAGCTCCAAATTGGGGGATTTCAA
CAATTTATTCCGCAAAATCTTAACTGCAGCACAACATCCTCATTTGAGCATTCCAGAGAC
CGAAGCAGGCAAAAGCCGCAAACATTACAACAGGCTAATCAACCGCTCTCTTATGGCCGT
TTCCATTGGTGCTGCTGCTGTGGTCGTTGGGCTGGCTGCATACCGTGTGTATGCCACAAG
AAAGAGCTCGTCTGCCTGAGAAGATTGAGAATGAACAATCCAATCTCTTAAGGTATGAAC
ACGGAAAGAGGATAGCAAATCTCGTGTACTGAGTTTGTTTATCGTTCTCAAGGTTTTACA
ACTTGATCCAGAGTACTGTTGAGTACTGTTCTTAGAAGTTTAATGGAAATGGGCTTTGTT
TGAAGTAATTGTGGAAGAAGATCTGTAGCAAACACAAACATTTAGGGACAAGATAAAAAG
AGAACATAGTCAATAGACATTGTGTTGAATTTCAATAACAATAGAACTTTGTCTCCTCGA
TGTTGTTAATCTTGCTCACGTTTGCTCTGTTCTCGGAATTAACCAGCAACACTTTAACAT
C
>AT5G10946.1 | hypothetical protein | Chr5:3455430-3457557 REVERSE LENGTH=1261 | 201606
GTAGAGAAGAAGATAAGAGAAGAGAATAGACAAGGATGATGCGTGTGTGTTTGTGTCTCT
AATGACGCACTGAGTGAAATAAAAATAAAGGACAGAAGCAGATAAGACGGCAAAGAGACG
GAACTGAACAAAAAGACACATCCAACGGCTCATAACGTCTCTCAAGTCAAATCCTGGCCT
TTGATTGCGACACGTTTCTCTCTCCGACAAACCATAACCAAGCGTTTTGACATCCGTACT
TTCTTCTCTCCATCATCTCTGTTTCACCTTTTTTCTTCTTCTTCTTCTTCTTTCATTTAA
TCTAAAATGTAAAATGTTGTTGGATTCATTCTTCATTCTAGGGTTTTCTCTATTTAATCA
CTTCTCACTTTCGCTATATAGAGAGAGAAGTAAAGCAGCCGACACATGTATGCTTTGCAT
GAAAGAGAGAGTGAACTCTAGCACACATGAATTGGCCCCAACTCCTAGCTTCAAAAGATG
AGTCAAAGTTATGCAGATTGCACTTGAATCCATGGAATAAGATAATGGCGAAAAGTTTGG
AGTTGATGTGCTCAAAATTTTGGGCATTGTAGCTCCTATGTAAGTTATGTGGATATGTAT
GATTCTAAGGTCTTTTATAGATGTGTGCAATCAGAGAGGGATAATCACTTAGAGTCTAGA
GTTAGAGATAATTGGAAGCGATTGAAACTTATGTTATGTGGTTTGACACATGACTAAGTA
TAGGTTATCTCCGATTGTTGTGGTGAAGAAAATGATTAGTCTGTAGCATAGAAAGTTATT
CTACCACTAAATTCTAGTTGGGTCTTGATTCTTGACTAATATGTTAGATGAATAATTGAA
TAATGGAATTTTGAAATAGTCAAATGATCGAATAAGGGATGTCTGAGTTTTGTAAAATAG
ACATTAAACGTTCAAGAACTGGTTGTAGTTAGTTTATAATGCTTCGTTTTATCTAGTTAT
AATATTAGTTCATTCATTGCGGTAATCAATTTTAGAAAATGTGAAGATTTGAGTATTTTT
TTCACTTTGGTATCTATGTACTATGTTGTTGGAATAAGATTATACAAATTGAGAATTCTC
CCTCCCTCTATGCGTATGTGTGTCCTGTAATCTGTATGCATGTATAGTTGTTGACGTTTT
TTATTGATATGATGACTCACGTATTTGTTAAAAGGATATGGATGTATATTTTGTATTCTT
GTATAATTGTTCAAAGGACTGAAACTAGAACACTATGTACCTTTTGGAATGTCATGTTAT
G
>AT1G22450.1 | cytochrome C oxidase 6B | Chr1:7925121-7927345 FORWARD LENGTH=1329 | 201606
AATTTTAGTTCCCCAATCAATCAAAAGGGCAAAACTCCACAGATAAAAAAACGATTTCGT
TGGCGAAAATTTTGATTTCCAAATCCCTTTTATCTGATCAGTGGAGAGCTTATTGGGCCT
AAAGCGGACTTAGTAAAACAGGCCCAAATTATGTTAGAACAAAACAAAACACTGTCGTTT
TGTCGGTAAGGACATAGCCAGATAGAGAGATCCTGGAGAAAGCTTAAACCTAACAATTTC
TCTCAGAGTGTTATCATCAAAAGATTCTTGGTCTCCGATCCAGTCACCTGAAGATTCTCC
GAGCTTCTTTTGACCACACACTTTCAATGGCGGATGCTGTGAACGCTCAAACTCCATCGC
TCTCCGAGCAATATCATTTGGAGAAAGAAGTGAAGCAAGACACAAGTGCAAAGCCTGTTG
AAGTGAAAGAGGTGGCACCAGAAGTTACTACACAAGCTGAAGAGGTTAAGACGGAGCAAG
CTAAGGAAGAATCTCCTGTTGAGGAAGCGGTTTCTGTAGTTGAAGAGAAGTCTGAATCTG
CTCCTGAATCAACGGAAGTGGCTTCTGAGGCTCCTGCTGCAGCGGAAGACAATGCTGAAG
AGACTCCTGCTGCTGCTGAAGAAAATAATGACGAAAACGCTAGTGAAGAAGTTGCTGAAG
AAACCCCTGATGAGATCAAGCTTGAGACAGCTCCTGCTGATTTCCGTTTCCCTACAACAA
ACCAAACAAGGCATTGTTTCACTCGCTACGTTGAATATCACAGATGTGTAGCTGCTAAGG
GTGATGATGCTCCAGAATGCGATAAGTTTGCAAAGTTTTATCGATCTCTTTGCCCCAGCG
AATGGGTTGATAGGTGGAACGAGCAAAGAGAAAATGGAACATTCCCTGGTCCTCTACCCT
GAAGAAAAATCATATTGCCATCATTCCTCTTTTGCTGTTACCTTCATGAGATTACACTGC
AGAGTTTAATAAGATTTTACAAAACCAGCACTTCTGGTTCCCATCATCATAAAATGTGAG
AATTTAACAAAACTTTATGAATCTCAAATTTTTCTCTTATATAAGTTTTTGAGGATCATC
TGATTTTTCTGAATTGTTGTTCTTCCTGATTATGCTTTACTATGGCAAGCTTCAAATTCT
TAGTACCAGGAGACATTTTTGTCTTCTGTTTCTCTAAGGTTCATATATAATATTTTTTCA
TAATACTAATATTATTCCAATCAAAAGAAAACATTGGAAGATATAAAAGTTCTTTATAAT
TTAGAGAACACGCGGTACATGAACAAAGTACTGTACTTGCTTTCTATATAAGAAACTTAT
TTTTTCAAA
>AT1G23820.2 | spermidine synthase | Chr1:8420265-8422985 FORWARD LENGTH=1415 | 201606
ATAAAAAAATGAAATGATATTTTCAGTTGTACGCTCTTCTCTTCCTTATATCTTCCGCTT
CACTTCACACCAAAATCACCACCTCTCACAAACCCTAGTTCCTCCTCTCTCTCATTTCTC
GGAGATATTCACCAGAGCAATAACCATGGACGCTAAAGAAACCTCTGCCACCGATTTGAA
AAGACCGAGAGAAGAGGATGATAACGGCGGCGCCGCTACCATGGAGACGGAGAACGGAGA
TCAGAAAAAGGAACCTGCTTGTTTCTCCACTGTTATTCCTGGGTGGTTCTCTGAAATGAG
TCCTATGTGGCCAGGAGAGGCACACTCATTGAAGGTTGAGAAAGTTTTGTTTCAAGGGAA
ATCAGATTATCAGGATGTTATTGTTTTCCAGTCTGCAACATATGGAAAAGTTTTGGTTTT
GGATGGAGTAATCCAACTTACGGAGAGAGATGAATGTGCTTATCAGGAAATGATCACTCA
TCTTCCTTTGTGTTCTATCCCTAACCCTAAGAAGGTTTTGGTCATTGGAGGAGGAGATGG
AGGTGTCCTGCGGGAAGTTGCACGCCATGCTTCTATTGAGCAGATTGACATGTGTGAAAT
TGATAAAATGGTGGTCGACGTGTCTAAGCAATTTTTCCCTGATGTAGCAATTGGATATGA
GGATCCTCGCGTGAACCTTGTCATTGGCGATGGTGTTGCTTTCTTGAAGAATGCTGCTGA
AGGATCATACGATGCAGTTATTGTTGACTCTTCAGATCCAATCGGTCCTGCAAAGGAGCT
GTTTGAGAAACCCTTCTTCCAATCTGTGGCTAGAGCTCTTCGTCCTGGTGGAGTTGTGTG
CACTCAAGCTGAAAGCTTGTGGCTTCACATGGACATCATCGAAGACATTGTTTCCAACTG
CCGTGAGATCTTCAAGGGTTCTGTGAACTATGCTTGGACCAGCGTTCCAACATACCCCAG
GCATTGGGGTCATTGGATTTATGCTTTGTTCAACTGAAGGACCTGATGTTGACTTCAAAC
ACCCACTGAACCCAATTGACGAGAGCTCCAGCAAATCAAATGGACCTTTGAAGTTTTACA
ATGCCGAGATTCATTCAGCTGCATTCTGCTTGCCTTCTTTCGCCAAGAAGGTCATTGAGT
CAAAAGCCAATTGAAAAGGGAAAGAAAACTAATCTGGAGGATCGTTGAATTTATCAAAAA
ATAAAAGCTTTTTACAGTTTTTAGAATGTTCTGTTGTTTCACTCATGTTTCTGTAACACA
ATGCAAGAGCGACTATGTCTTCTTTTAGCATTACACATTCGCATAGTAGCAAATCCTATT
TACAACATGTTCTTATGCTTTTGCGTTGAAGCTGAGAAGTCTAATAACCTTTCTGCTTTT
ATACCATTTATTATAAAGATTCACACTTTGAATTG
>AT5G26080.1 | proline-rich family protein | Chr5:9107944-9108617 FORWARD LENGTH=674 | 201606
ATATATATATGTAAACATAATTAAGTCTAAATCTCTGAACATTAACCTGAATAATGGTGT
CTCTAGGAGTTTTCTACACCCTAGTTTTTCTCTTGGCAATCTTATTCACAGTTTCTGAAG
CTAACAGCAACAGAAAACTCCTCCAAACTACCACTAATTACCAACCGATATATTCTCCTC
CTCCACCGCCTTATCGATCTCCAGTTACTATTCCTCCTCCTCCCCCGGTTTATTCTCGTC
CGGTTGCTTTTCCTCCTCCACCTCCAATATATTCTCCTCCTCCTCCTCCGATCTATCCAC
CTCCAATATATTCTCCTCCTCCTCCTCCAATCTATCCACCTCCAATATATTCTCCTCCTC
CTACTCCAATTTCTCCACCTCCAAAAGTTCATCATCCTGCGCCTCAAGCTCAAAAAGCCT
TCTACTATAGGCAATCTCCTCCACCCCCCTCCGGACAACCTTGGTGGTGGTTGCTGTAGG
CGGTAATATATTTCTAATGTCATAAAACATGCTTAGTGCATTACTATTGTCTTTGGTTTT
GATGTTTCTCAGTTTTCTTTGATGTATTTCTATTTTGTAATTGTAATGTGAGTGAATTTT
TAATCTTCTCGGTTTGTTCAATTCTTTTTCGTGTTTTTTTTTTTTTTGTACTTTTGATAC
TATAAATGTCTTCA
>AT3G56640.1 | exocyst complex component sec15A | Chr3:20981316-20984581 FORWARD LENGTH=2766 | 201606
GAGAAAACCAAAAGCAACTATCTCTATCTCCTTCATCGGGCGACTTCGTCTTCTTCTTCG
TTCGCTGTCAGATTTTTTTTTACCAAATTAACAATTTTTGAGTCTCCGTTGCCTCTCTCA
GTTGAAGCGTCTTCCTTCTCTCTATCGAATGATGGAGGCCAAACCAAAAAGGAGGATTGT
TACAGAGAATGGAGATACAGGTGAAGATTTAGTTCTTGCAACATTGATTGGAAACGGTGA
TGATGTAGGTCCTCTCGTTAGGCATGCTTTCGAAATGGGGAGGCCTGAGCCTCTCGTTCA
TCAGCTCAAAAATGTGGCGAGGAAGAAGGAAGCTGAAATTGAGGATCTATGCAAGACTCA
CTATGAAGAATTTATTGTTGCAGTTGATGAGCTTCGTGGTGTGTTAGTTGACGCTGAAGA
GCTTAAGAGTGATCTTGCAAGTGACAATTTCCGTTTGCAAGAGGTTGGTAGTGCCTTATT
GGTTAAACTGGAAGAGCTTCTCGAGTCTTATGCAGTCAAGAAGAATGTAACCGAAGCTAT
TAAAATGTCGAAGATCTGCGTTCAAGCACTGGAGTTGTGTGTTAAATGTAATAGTTACAT
ATCTGAAGGACAGTTTTACCATGCCCTGAAAACCATGGATTTGATTGAGAAGAGTTACCT
GAAGCTTATCCCACTTAAGGTTCTAAAGTTGGTTATAGAGAGAAGAATTCCAGTGATCAA
GACTCACATTGAGAAAAAAGTGTGTAGCCAATTTAATGAATGGCTTGTTCACATTAGGAG
TTCCTCTAAAAATATTGGACAGACTGCTATTGGCCTCACCGCTTCAGCTCGCCAGAGGGA
AGAAGAAATGCTGGAACGTCAGAGGAGAGCAGAGGAACAGAATACAGGTGGTTTGGGAGA
ATTGGCATACACTTTAGATGTTGAAGACTCGGAACAAGACTCTGTATTGAAGTTTGATCT
GACACCTCTGTATCGAGCTTATCACATCCACACTATTCTTGGAGTCCCAGAACGGTTCCG
TGACTATTACTATGAGAATAGGCTACTACAGCTCCAATCAGATCTGCAGATCACTTATAC
ACAGCCATTTGTGGAATCATACCAAACATTTCTAGCCCAGGTTGCAGGATATTTCATTGT
GGAGGATCGGGTGATTAGGACAGCTGGAGATTTCTTGTTGGCTGATCAAGTTGAGACAAT
GTGGGAAACAGCCATTTCCAAAATTGTAGCCATATTGGAGAACCAATTTGCCAGAATGGA
TTCGCCTACTCATCTGCTTTTGGTGAAAGATTATGTAACTCTCCTTGGCACAACCCTTAG
ACAGTACGGTTATGAAGTGGGTCCAGTTCTTGATGCCCTTGACAAGAGCCGAGATAAATA
CCACGAGCTTCTTCTTGAAGAGTGTCGAAAGCAAATTGTGACTGCTATTACAGAGGACAC
TTATCAGCAGATGGTAATCAAGAAGGAAGCTGACTATGAAAACAATGTCTTGTCGTTTAA
TCTTCAGACCTCAGACATTATGCCGGCTTTCACTTACATTGCGCCCTTCTCTTCTATGGT
GCCAGATGTTTGCCGCATCATCAGGTCATACATAAAAGGATCTGTTGATTACTTGTCCTA
TGGAGTGAACACTAATTTTTTCAGTGTTCTGAGGAAGTACCTCGACAAAATCTTGATTGA
TGTATTGAACGAAGTTATCCTCGAGACGATTAGCAACAATTCAATTGGTGTATCTCAAGC
TATGCAGATTGCAGCAAACATATCTTTCCTCGAAAAGGCCAGTGATTATTTTCTCCGACA
TGCAGCTCAACTTTGTGGCATCCCAAGCCGATCAGTTGAGAGGCCTCAAGCTAGTTTAGC
TGCAAAGGTTGTCCTCAAAACATCAAGAGACGCAGCCTATCTTGCTTTGTTGAATGTGGT
TAACACCAAGTTGGACGAGTTCATGAAGCTCACAGAAAATGTTAACTGGACTACAGAGGA
AATGCCACAAGGGCCGCACGAGTACATAAACGAGGTTGTTATATACCTCGAGACTGTTAT
GTCAACGGCACAACAGATCCTCCCAATGGATGCCTTATACAAAGTTGGAGTTGGGGCTAT
CGAACATATCTCAAACTCCATCGTCTCTACATTCCTCAGCGATAGCATCAAGAGATTCAA
TGCTAATGCAGTCTCGGCCATTAACCACGATCTGAGAGTGATAGAAAACTTTGCTGATGA
GAGATATCACTCAAGCGGGTTAAATGAGATCTACAAAGAAGGAAGCTTTAGAAGCTATCT
GGTTGAAGCTAGGCAGTTGATAAACCTGTTGTCGAGTAGCCAACCCGAGAACTTCATGAA
CCCGGTGATTAGAGAGAGGAACTACAACACTTTGGATTACAAGAAAGTGGCTACGATCTG
CGAGAAGTTTAAGGATTCTGCAGACGGGATATTCGGAAGCCTGGCTAATAGAAACACAAA
GCTGACAGCCAAGAAGAAATCGATGGACATGCTCAAGAAGAGACTCAAGGAATTTAACTG
ATTCTCAATAAACACTAGTAGGTCCTGACCTTCCCACTCACATCATCATCATCGTCATCA
TTATCCTTTAGCTTTACTATTCCCTTAATTTGCTTCTTCTGGTTAACCTCTAATCTTGTT
TATGTCTTTCTTCTTCTTTTCTCTGTTTTTGTTCTATGATCCAATTCATTAATCAATTTC
AGTTTTGTCCTAATCGACAAAATTCATCTTTATGGCTCACAGGCTCAGGATTAATCTTTA
GTGTAG
>AT1G11310.2 | Seven transmembrane MLO family protein | Chr1:3800770-3804185 REVERSE LENGTH=2255 | 201606
GAGAGGAACAACAAGAAAAGTCAAAACGTTGAAGCTTTCTCGAATAACGCCTTCTTTAGT
TTACAGTCTCTCGTTGCGGGTCTTATCTTCTTCTTCTTCTTCCCTCTTTCGTCTGCTCTA
TATTATGACCAGATTCAAAATTGCGTAGCGTACTAATTCAATATAGAGAGAAGTTAGATC
AAAAGAAGAACACGAAACTCTGACTGTGTCTCTCTTTCTCTTCGTGTGTTTCTATATTTA
TATATAAAAAGACAAGATCTCTGGTCTGGAATTAGAAGAATCTTATTTGGGGTTTTTTCT
TAGGATTAAGCTCTAATGGCAGATCAAGTAAAAGAGCGGACTTTAGAGGAGACCTCTACG
TGGGCAGTTGCTGTTGTTTGCTTTGTCTTACTCTTTATTTCGATTGTCCTCGAACATTCT
ATTCACAAAATTGGAACCTGGTTTAAAAAGAAGCACAAGCAGGCTCTTTTTGAAGCTCTT
GAAAAGGTCAAAGCAGAGCTTATGCTGTTGGGATTCATATCACTACTACTCACAATTGGA
CAAACACCAATCTCAAATATCTGCATCTCCCAGAAAGTTGCGTCAACAATGCACCCTTGC
AGTGCTGCTGAAGAAGCTAAAAAATACGGCAAGAAAGACGCCGGAAAGAAAGATGATGGA
GATGGAGATAAACCCGGTCGAAGACTTCTTCTTGAGTTAGCTGAATCTTATATCCATAGA
AGAAGTTTAGCCACCAAAGGCTATGACAAATGTGCAGAGAAGGGGAAAGTGGCTTTTGTA
TCTGCTTATGGAATCCACCAGCTGCATATATTCATCTTCGTGCTCGCGGTTGTTCATGTT
GTTTACTGCATTGTTACTTATGCTTTCGGAAAGATCAAGATGAGGACGTGGAAGTCGTGG
GAGGAAGAGACAAAGACAATAGAGTATCAGTATTCCAACGATCCTGAGAGGTTCAGGTTT
GCGAGGGACACATCTTTTGGGAGAAGACATCTCAATTTCTGGAGCAAGACGAGAGTCACA
CTATGGATTGTTTGTTTTTTTAGACAGTTCTTTGGATCTGTCACCAAAGTTGATTACTTA
GCACTAAGACATGGTTTCATCATGGCGCATTTTGCTCCCGGTAACGAATCAAGATTCGAT
TTCCGCAAGTATATTCAGAGATCATTAGAGAAAGACTTCAAAACCGTTGTTGAAATCAGT
CCGGTTATCTGGTTTGTCGCTGTGCTATTCCTCTTGACCAATTCATATGGATTACGTTCT
TACCTCTGGTTACCATTCATTCCACTAGTCGTAATTCTAATAGTTGGAACAAAGCTTGAA
GTCATAATAACAAAATTGGGTCTAAGAATCCAAGAGAAAGGTGATGTGGTGAGAGGCGCC
CCAGTGGTTCAGCCTGGTGATGACCTCTTCTGGTTTGGCAAGCCACGCTTCATTCTTTTC
CTTATTCACTTGGTCCTTTTTACGAATGCATTTCAACTTGCATTCTTTGCCTGGAGTACG
TATGAATTCAATCTCAATAATTGTTTCCATGAAAGCACTGCAGATGTGGTCATTAGACTT
GTAGTTGGGTAAGCTAACATTATCTTGACTATTGATTCTTCTGAGAATTTGTCCTTTAAC
TGAAAAAGTATAATCCCCCTTTTTATAAATCTTGCAGAGCTGTTGTGCAGATACTTTGCA
GCTATGTGACTCTTCCACTCTATGCACTTGTTACTCAGATGGGTAGTAAAATGAAGCCAA
CAGTATTCAACGATAGAGTAGCCACGGCATTAAAGAAGTGGCATCACACTGCAAAGAACG
AGACGAAACACGGAAGACACTCGGGATCCAACACACCTTTCTCTAGCCGTCCAACCACAC
CAACACATGGCTCATCTCCAATCCATCTCCTTCACAATTTCAATAACCGGAGCGTTGAAA
ATTACCCAAGTTCTCCTTCTCCTAGATACTCTGGTCATGGTCATCATGAACACCAATTTT
GGGATCCTGAGTCTCAACACCAAGAAGCTGAAACTTCCACACATCATTCTCTTGCGCATG
AAAGCTCAGAACCTGTTCTTGCATCTGTGGAACTTCCTCCTATAAGGACTAGCAAAAGCT
TAAGAGATTTTTCTTTTAAGAAATGATGATTCTTGTTTGCTATATTTGATTTCGTACAGT
GGGAAATTTGTCATATGAAAATAATTTCTTGTACATTACTAGTTGGATAAGAAATAACCA
TATCTATATGGATACATGATATGTTATTCTCTGGC
>AT4G14365.1 | hypothetical protein | Chr4:8271270-8273903 REVERSE LENGTH=1739 | 201606
ACTTCATTGTTCTTGAAAAAGTCTTCAAAGCAATAGTTTTTTTTTTGTCTTTTTGAAGCA
ATTATACAATCAATTCCTGGCTATTGCCGCGTTTTTTCATAATCTATTCCTTTACTTTTC
CCTATTTCTTAACTTAAGGCAAGAACTTTTCTATAAAATAGATCTTGACTTTCTTCTTCT
CCTATCTAAGTTCAATTCATTTGATATTCCTTCTAAAAATGGGGCAACAACAATCACAGT
CCAAGGATGAGATGCTGTTTCAAGAAGTGAGTAACAACAACGTCGAAGGTATCAAATCAC
TTCACCATGAAGGAGCAGGACTCGAGGGGGTGGATAAATTAGGGAGAACACCATTAATCT
TAGCTTGTACGAACGACGATCTATATGATGTAGCAAAAACTCTGCTTGAGTTGGGCTCCA
ATGTCAATGCTTATCGTTCTGGTTGCAATGGTGGGACTCCTCTGCACCATGCTGCAAAAA
GAGGTCTCGTACACACGGTTAAGTTACTTCTGTCTCACGGTGCAAATCCATTGGTTCTTG
ATGATGATGTTAAGACAGCTCTCGAGGTTGCTAGAGATGAAGGTTACAGTAATGTCGTAC
GCGCAATCGAGAGTCATATCTGCTTGTTCTCTGGTTGTATGCGTGAGTATTCTGGCTCCA
GCTTGCTTAATTTATTTGCTCCTCAGCTTCTTTCAAGAAAAGTATGGGTAGTTGTCGTAC
CAACTGGTTCAAGAAACCCTACAAAGCCTTTAAAGTTGGAGTTGGTTCTGTATGATAGTA
TTCAGGATGCACAACCAAGAATGGTGATACCTTTGTGGAAAGCAAACTTAGAGGAACCAA
AATCATTTCGGTGTGATGATTCAGTGATGATTATTGATGACTCCAGAAGTCCAAAGTCCA
TGAGGCAGAGAAGAGAAAGCGGATTCATTTCTCAGGCGAGGCGTTGGGCTCAAGTCGATA
GACAAATACGTCTTAAGCTAGCAGCTGAGATCAAAGGCGACATGAAACAGATGAATTGGT
TTTCTGAGGCATGTAAAGGAGTTCCACAGCCAATGAATCCTCCAAGGTTTATGAAAACAT
CTCAAGCAACAACAACAACAACCAATGTTCCTGCACTAAGTGATGATGCTTTGACTCGTG
TCGCCATGTCACTTCCTTCTCCAAAAACTGCGAATAAAGAAGATGGACTGTGTGTGATTT
GTGTGGATGCACCATCTGAAGCAGTGTGTGTGCCGTGTGGACATGTCGCCGGATGCATTT
CTTGCTTGAAAGAGATTGAAAACAAGAAAATGGGATGTCCTGTTTGTCGCGCCAACATTG
ATCAGGTCATTAAGCTATATCATGTTTGAAGCATATCTCCTCTATGGCTGGAAGATATTG
AAACTATCTCCTATTTTTTACTTTGTCTTTAAAAGATAACTACAAATTTTTTTATTGTGT
GTATGTTATGTGGTGAAGTCAAAGAAGTCGAAATATAGAATCACGACAAGTTTAGTTTGT
CTTTTTATCTTTGTTACATGATCAATGTTAATTTTTCCTTCAATCTTACAAACTCTATAT
GTAACAACCTGTTCCGTGGAATTCAGTTGGCGTTACAGCGCATCGATCCTATAAGCCCTT
CTGACCCATTATACATTTTGTTAGTATGTTTGGAGTTTTTCGAATCTAAGACCTCACCCT
TTAACAATTTTTCCAGAGGACTAGCATTCCACTGAACGTGTTGTTACACTATGATTTTT
>AT1G65130.5 | Ubiquitin carboxyl-terminal hydrolase-related protein | Chr1:24196452-24201231 REVERSE LENGTH=3460 | 201606
GAAGAATGCTCACAAGGTGTTCGACACAATTCCCCAATGAGTCTTGGTTGTTATTTTTCT
TAAAAACTCTTGTCACATGGCTCTCACGTGATAAAGTGTGCGTCACTGATACATGACCGT
CGATTTTCCCGCGTCTACCATTCAGTTTTCTCTCGCACAAGTAAAACAAGAAAGCGCAAG
AAGCTTGAGAATCGTCACTCTTCCCAAACATGAAGCCTCCTTCTCTGGAAGATTGTCGAT
TGGACGAAAGTTACTTTGCTGGAGGAGATCACATAAAGGCCATGGTGATTATTGAAGATT
CGATTTTTAAACAAGGGAAGGGCAATGACCTCCTGGGTTTACTTCATTTCCAGCAAGGTT
CCATCTTTAGGGCACAAGCGAGAAGAACAGAGAACAGTGACGTCAAGTTCACGTTTTTGT
TAGGTTCTGTAGAATGTTTTGCGGAAAGTGAAGGGTTCTCATCGTTTACTGCTCTTTCAC
TGTTTGAAATGGGTCAACATCTTGGATCGTCTATGTATTACAAGAAATCTGTTGAGAAAG
CAAAAGAGTACTTATCTGTTTTGGCTGAGTTAGATGAATATGGTCCGAAAGAGGTGAAGA
GTCAAAAGGATGTCGAAAGAATAATCGAAGATGCAGAGTCAAGAATCGCTGGAGGTAAGA
GTCTAGTTGCTTCTCCTATTGTAAGAAGCGAACCAAAAGCTAAGGAGTCGAAGAAAAATC
CAGACTCGAAATTGAGGTCGTTTTGGAGAGGTTTGGATGATGAGTTCAAAAGGAACTTCC
TGAAAATGGAGATTACAAAGCTTATAAGTTTCGTCGAGGCAATGTATGGGAAAGAGGGAC
GAGATGCTTTGGATCAAGTTCTCACTTTTGCCAGGGAAAACAGAAAATGGAGATTCTGGA
TGTGTCGAACTTGTTCAAAGAAGTTCTCTAGTCCTGAGGAGTGTAAGAATCATCTTGGAC
AAGAACATGCTGCAGAATTTAAACCGTCTTCGACAAAGGATATGCCCCAGACGGTAACTA
AAGTCTGGGGTCATAAGATATCCGTTGGAGGTTGGGATCCAGTGGACGCTGCAGCTGCCG
TTGAGATGATTAAGAATCGGCTCCAAGATGTGAAAGCGTTTGCATATGAGAATGGATGGT
CCAAAGACTGGCCTTTAGCTATAGATGAAGAGCGCAGTAAGTTACTCAAGGAAATCAAGT
TGCTCCTTGTGTCATTTTGGGAGCTTAAAATTCTTTCTTGTAGTATTCGAGACTGGATGA
TGCAGTTTCCGGTTAAGCATCTTGCACAATTTGAAGTTTCTGAGCATACTCTTACTACCG
AGTGTCGCCTAGTGGAAACACCTCAGAGTATATGTTTTCTGGAATTTCGTGAACTCAATC
AAATCCTGCACTTTCTAAGAGCCATCAAAGGTGAAAGGGATGATGGCAAAAATTTGGTTT
GCAAAGCAGTGGACAGTTTCTGGGATGGTACTCGAGTTAAAGAAAAGATTGACTTTGACT
CTCAGTTTTCATTTCTGCTTCTGGATAAGAGACTGCTGAAATGCAAGCTGACTCGATTCG
ATAATGAAGGGACAGTCAATGTTTTTGATCCTAATGATTACTATGCCAATGCACAGGTTC
ATGGAGATGATATCTTATCTTGGTTGGCGGACTACTCTTTAGGAGATGAGATTTTTCGAT
TTCCCAAACCTATTAGGACACACAATATTGATATTTGGGTGGCTGTTCTGAGAGCTGTTC
AGTTCACGTGTAGGACTTTGAGAACCAAATATGAAAAGAAATTGCGGATGATATGTTATG
ATGCAGCTCTTATTGACGCCAATAACTTATGTATACGTGAAGATGAAAGGAGAAGGAATA
TTCCGGAAGATCAGTGGACCTTATATGCATCTCTTCTATGCGATAAATGTGAAGAGAATA
TAAGGAGACACGCTGGAGATTCTCTAACTACAAAACTATCTTTGTGTGCAGTACAAGATG
TTCTCGGAGGAGCATCGCAGCCGACATTTGATTTCACCGATCTAGTAGATTGCAGAAATC
TTATAAATGGGCATAAACATATCAGTGATGATATAGTATTGAAGTCCATTAATCTTCTCA
AATCTGTGGTCACCTACAAGGTTCCGCTAGTCGATTCAAAGATTTTGTTGGTTGAGAATT
CGAGGATTAGTTTGCTAAAGGACCTTGTCAGCCTTTCTGTTTTTGACTACCGCTCTTATA
TCCTTCAACCGGTGAAACTTTACTTAGAGGAAGAGTTAGAAGATGCAGCACCACCAGAAC
TTTTATCAGAGAAAAAACAAGAGAAGGCGAAGAAGTCAGGGTCAAAGAAGAGAAACCATA
AAAGCACGAAGAGAACTTCAGCGAGCATGTCTAGTCATCTTGACCAGGATGTCGAACAGG
CAAAAGAAGATTCTATGGAACTAGAGGACGACACTAAAGGTGAAAAGAGTCTATTTGAAA
TTTCATCCAACACTAATAATCAAGAGGAAGCTACTAAAGATATGCAAAGCATGCCTCGAG
AAGATTTGGAGACAGTAAATGGCAAAGCTGCAACTAGATACAATTCAGCTCTTGACATGA
TGTTGAAGTCCCTCTGTAACATTAAGGTTCTTAAAGAGGATTTAGTGAACAATCGGAAAC
CATTTTCTGAAAACCAAGTTCCTTGTGCACTACGAGATTTCTTTTCTGCTTTTGTCTCGG
AGAAGATAAAAGAAGAGGAACTCTATGGTCACCTACTGAGCAACTTACTTGATTCCCTAG
AAGAACTTCATTCCCTGTCAAGTAATGCTGCTGAGGTACTTGTTGCAATCCTCGAGTTTT
GTCATTGCTGGAAAAGTCCAGAAAGTGAAAGCTTGGTAACTCGCCTTTTTACATTGGAGG
AATATGAAAGAATGAGTTGTAGAAAATGCAGAAGGAAGCCAAATTATCCAGAGCAAAGTT
CTTATGGAATTGTTATGGCTGCAGATTCAATCAGAGACCTAGAGTGTGCTTTGGGGAATA
TAATGTTTGAGGACACCCTTAAAGTAATCCGCATGAACAATGAAATGATATGTGATGTTG
GAACAGGAGGCTGTGGAGAGAGAAACCTTGTTCACCACACTATAAGTAGATGCCCGCCTA
TCTTCACAATTGTGTTGGAATGGGAGAAGAATGAAACTGAAATAGAAATATATGAAACAA
CAAATGCTTTGCACTGGGAGATAGATATCAGCAGGTTATACGAAGGCTTAGAACCAAACA
CTAACTACCGGCTTGTGTCAATGATTGGTTGTGTTGAAGAAGGAGAATACATTTGCATGG
CTTATGAAAAGAACCGGTGGGTGAGCCGCAGACATGAAGCTTCAGCAGAGGAGGTTGTTG
GCAACTGGAAGAGTGTGGTCAAAATTTGTGGAGAAAGGAAGATTCGTTCAGAGGTTCTTT
TTTATGAAGCTGTTCAATGATAGAAATGTATTAGTATGGA
>AT5G06270.2 | hypothetical protein | Chr5:1912013-1913728 FORWARD LENGTH=1482 | 201606
GCCAGGAGGTGGTTCACTTTATATATTTGCATTGTATTTGGGTTCTCTGTACCAATTCTG
GTGTGTTGCCATTTAATTTTGTTTGTGTTTCTTTAATTTCAATTTAATTTCTTTGACTGT
ACATTTTTTACTTTCGAAATTATGATTTTTCTTCTTCTTCTTCCAATTTCAACTTTTATT
ATAAACATCTAATTCAAGTTGGTTGCCCATTTAATTTCTTGGTTCCATATATTAACTCCT
ATGAAGAAAATAAAAATAAATAATGGTTGTTCTGTTGAGTATTTAATTTGATTTCTGTGT
ATTAGCCATTAAACACCTCTCTTGTTCTTTTCCTCCTCCTATTTAATAAGCAATGAATTG
GATTCCTGCAAATATCTACAGATTTTCTTGTGTATTTATTAAAATACATTTAAGAAATTT
AAATTACTGGTTTGAAGTTGAAAAAAGTAATTAGAATTCGATACTCTTGAGGCAAAAATT
AAATCAATTAACGCAATCTGATAGCCTAAGCTCAAGCAATCCAACCACCAGTGGTAATAA
GAGAGAAGACTCTTCTTTTTTTTTGGTAGAAGAAGACTCTTCTTTGTGATACAAGTAACC
AGTCTTTGAGATCACAGAAAACCTCCTTCTCAAACCGTAGGTTTCAAGATGAGTCGAAGA
AGTCCAAAGCTGGAACTGAAGTTGAATCTCTCGCCGCCTACGTCAAGCCAGAGGAGGATG
GTTCGATCTCCAAGCCGCTCAGCGACGACTTCACCGACCTCACCTCCAAGCTCATGCGTC
TCGTCGGAGATGAACCAGGACGAGCCATCTGTGAGATACTCGACAAGTCCAGAGACTACC
TCGATGGTTCTTGTCGGATGTCCTCGTTGTCTCATGTACGTTATGCTCTCAGAAGACGAC
CCTAAATGCCCTAAATGCAAAAGCACCGTTCTTCTTGATTTCCTCCATGAAAACGCCACA
AACGCCAACGCAAACGCAGCCGCTGCTTCCTCTGGTCGCAAGACTCGAAGGAACTGATGA
AGGACCAGTAAAATCAAAATCCTGTTCCTTCTTTATGTTATTTATTTTTCTTTCGTTTTT
TTGCGAATGTAGCTGTTGTTTTTATGAGAGTAGTGCTAATCACGCTCCACTCTAAAACCC
GGAGAAGAAGGTAGGAGAAGGAAATTAGGGTTTCCCTATTCAAGAAAATTTTCAAAAAGA
GTGGAGCGCGAATAGCACTAACTTTTCTTTTTCTTTTCTCTCAACATTTTTCTACCATTT
GAGTTCTCTAATGGAAGAAGAATTTTTAAATATATGTGAAAACATGTGTCATTGTCTTCG
TATTCCTCTACTCTATCTAATTTCTCATACTCTGTTTCGGATGCTCTGTTTCTAGGGCAT
CTCTGTTTTTTGGATGTGTTTGTAAAAAGAAAATAGAGGTTTTGTGTGTACGACTATAAC
AAAAGTAGACATTCTTAGCGTAGCAGAGAGATTGCTTACACA
>AT1G03310.2 | debranching enzyme 1 | Chr1:813413-816812 FORWARD LENGTH=3076 | 201606
AAACATTTCAGTTTCACCCAAAAAAAATCAAATCATAAACTCATGGACACATACACTCAC
TCGATCATCAGATGGGTAGTGTTAGATATCTCTGTTTCAATCATTGTGAAATTCTCTGTT
TCCAAGTTTGGTTTTTTGCTTCAATGGCGGTGATGATGCTTATGCGACAGTAAGCTCGAC
TTTTTTGACGACGGATATTCATAACCTGGATTAAAGTTTTTGGTGCTTTGTTTAAACAAT
GGCTGCGTGGTCACCATCAGTTGGGATAGGATCTTGTTGTCTCAATAATGGCATCACTAG
AACATGGAAGTTTCCTTCTGCAAGGCTTTTTACTGGTAGGAAGAACAAGATTAAACTTGG
ATCCGAGACACTAATGTTTACACGAAAACGTTTCATGGGTGATTTGGTTACAAGCGCGTT
GCAAAGTTATCAGTTTAGTAAGATATGTGCTTCAAAGACTTCCATCGAGCTGAGAGAGGC
ATTGTCTAGTAGAAGAGCTGAGGCTGATGACCTGAAGAAGGTAACATCATATTCATTCAG
GACAAAAGCAGGTGCTCTGGTTAAAGTCAAAGTTGAAAAGAAGAGAGAAAAGTACAGCAT
TTTGGTTTATGTCTCATCTTTGGAACTTAGTGGTGATGACAAGAGTAGGCTGGTGATGGT
TTGGGGTGTCTACAGGTCTGATTCTTCGTGTTTTTTGCCTCTGGATTTCGAAAACTCTTC
CCAAGACTCACAAACCCACACAACAGAAACTACATTTGTGAAAAGCTCCTTGTCTGAGTT
AATGCTAGGGCTAGAATTTGATGGGAAAGAATCTCCTTTCTACTTATCATTTCACCTGAA
GTTAGTGTCAGGTAGAGATCCGGACGGTCAAGAAATGCTGACTCACAGGGACACTGACTT
CTGTATCCCGGTTGGTTTTACTGCTGGTCATCCATTGCCGCTAGGCCTTTCTTCCGGGCC
AGATGATGATTCTTGGAATTTTTCGTTCTTTTCAAGAAGCTCAACGAACGTGGTTTTATG
CTTGTATGATGATAGCACAACAGATAAACCTGCTTTAGAACTTGATCTTGATCCTTATGT
CAACCGAACAGGTGATGTTTGGCATGCTTCAGTTGACAATACATGGGATTTTGTGAGATA
TGGCTACCGTTGCAAGGAGACAGCTCACTCTAAAGAAGATGTCGATGTTGAAGGTGAGCC
AATTGTCTTGGATCCATATGCCACAGTCGTTGGTAAATCTGTCTCTCAGAAATATCTTGG
AAGTTTATCTAAGAGTCCTTCTTTTGATTGGGGAGAAGATGTGTCTCCGAACATACCTCT
GGAGAAACTTCTTGTTTACCGGTTGAATGTGAAGGGTTTTACACAACACAGATCCAGCAA
GTTGCCTAGTAACGTAGCAGGGACATTTTCTGGTGTAGCTGAGAAAGTTAGCCATTTGAA
AACCCTTGGAACCAACGCTGTTCTTTTGGAGCCAATATTCTCATTCTCCGAGCAAAAAGG
TCCTTATTTTCCATTTCATTTCTTTTCACCAATGGACATATATGGACCTTCCAATAGCCT
TGAATCCGCAGTTAACTCAATGAAAGTGATGGTGAAGAAATTGCACAGTGAGGGAATAGA
GGTACTTTTGGAAGTAGTTTTTACACATACTGCTGATTCTGGAGCTCTTCGTGGAATTGA
TGACAGTTCCTATTACTACAAGGGAAGAGCCAATGATCTAGATTCTAAAAGTTACTTGAA
CTGTAACTATCCTGTTGTTCAGCAGTTGGTATTGGAGAGCTTGCGTTATTGGGTAACCGA
GTTTCATGTAGATGGATTTTGTTTTATAAATGCTTCATCTCTCTTGAGAGGCGTTCACGG
TGAACAGCTCTCTCGTCCTCCTTTGGTTGAAGCAATAGCTTTTGATCCACTTCTTGCGGA
GACCAAACTAATAGCTGATTGCTGGGATCCACTTGAAATGATGCCAAAAGAAGTACGGTT
CCCACATTGGAAGCGATGGGCAGAACTCAACACAAGATATTGTCGAAATGTAAGAAATTT
TTTAAGGGGAAGAGGCGTTCTTAGTGATCTGGCTACAAGAATTTGTGGAAGTGGTGACGT
ATTTACCGATGGAAGAGGTCCGGCCTTCTCCTTCAACTACATTTCAAGAAACTCAGGACT
CTCGCTTGTTGACATAGTCAGTTTCAGTGGCCCTGAGCTAGCTTCAGAGCTAAGTTGGAA
TTGTGGGGAAGAAGGAGCAACGAATAAATCAGCTGTTCTTCAAAGAAGGCTAAAACAAAT
CCGCAATTTCTTGTTTATACAGTACATATCACTTGGAGTTCCAGTGCTTAATATGGGAGA
TGAATGTGGAATCTCGACAAGGGGCTCGCCTTTGTTGGAATCACGGAAACCTTTTGATTG
GAACTTGCTAGCTTCGGCTTTCGGTACACAGATCACGCAATTTATCTCCTTCATGACTTC
AGTAAGAGCAAGAAGAAGTGATGTGTTTCAAAGGAGAGACTTTTTGAAACCTGAAAATAT
TGTTTGGTATGCAAATGACCAAACAACTCCAAAGTGGGAAGATCCTGCTTCTAAGTTTTT
GGCATTGGAGATCAAATCAGAGTCAGAGGAAGAGGAAACTGCGTCATTGGCTGAGCCAAA
TGAGCCAAAGAGCAATGATCTGTTCATCGGATTCAATGCGAGTGATCATCCTGAGAGTGT
AGTCTTACCTTCACTTCCCGATGGAAGCAAATGGAGAAGATTGGTCGACACAGCTCTTCC
TTTCCCGGGGTTTTTCTCTGTCGAAGGAGAAACCGTTGTAGCAGAAGAACCGTTGCAGCA
ACTGGTTGTGTATGAGATGAAGCCGTACAGTTGTACCCTTTTTGAAACCATCAATACTAC
CGCTTAGAACTCAAGTTATGATCTTTGTATATGTTACTGTTTTGTTACATTTCCAGTAAG
AATATATTCAGTTAAATCAATGATTTCCACAATATCTTATATATATATAACATCACTTAA
GCCTTTTGCTTGTATCCAAAGCTTGATACTGTATCTCCTCAAATCAGTGATTATTATTCG
TTCTGATACGCGTATG
>AT1G60000.1 | RNA-binding (RRM/RBD/RNP motifs) family protein | Chr1:22093353-22094802 REVERSE LENGTH=1364 | 201606
GTCAAAACATACATAGAAATCTCAATACCAATCTCAATTTATTCTGAAATATTCTTCTGA
AACCAGAAACCAAAGAAATCCAGACCAAACCGAAATAACTAAACCGGAATAAACCCCCTA
TCCAGTCATAGAAACACTTGATTCTAAAGATTGCGATAGCCGCCGATAGGCCAATCACTC
TTTTGGCCTTATCCGAAATCTTTTTGTGGGCAGAAACGTTTGTGTCTTAGGCCAATCTCT
GTGTCTCTCTGTCCAGAGAGAAATGGCAGCATCATCAGTACTACTCTCGTGCTTCAAATC
CCATCATCAACCAAACCTTCTCCATGGCTGCAACTACTCATCTAACCAAACACTCCTCAG
ATTCAACTTTTCAACCCCAAAACCTCTCCTGATCTCCTCACGGAGCTGCTCACGACGATT
CAGAGTCTTGTCAGAGACCATCACCGTCAAATTGGAAGAGGAGGAGAAGGATGATGGTGC
AAGTGCTGTTCTTGATCCTCCTGCCGCCGTTAACACTAAGCTCTACTTCGGTAACTTGCC
TTACAATGTTGACAGTGCAACTCTGGCTCAAATCATTCAAGATTTCGCTAACCCTGAGCT
CGTTGAGGTTCTTTACAACAGAGATACCGGACAGAGTCGTGGATTCGCCTTCGTTACCAT
GAGCAATGTCGAAGATTGCAACATCATCATCGATAACCTCGATGGAACTGAGTATCTTGG
TCGTGCTTTGAAAGTGAACTTTGCAGACAAACCAAAGCCTAACAAAGAACCTCTGTATCC
AGAAACAGAGCACAAGCTCTTTGTTGGTAACTTATCATGGACTGTTACTTCCGAGTCATT
AGCTGGAGCGTTTCGAGAATGTGGAGATGTGGTTGGGGCTAGAGTTGTGTTTGATGGAGA
TACAGGAAGATCACGGGGTTATGGCTTTGTATGTTACTCTTCCAAAGCAGAAATGGAAAC
CGCTCTTGAATCGCTTGACGGATTTGAGCTGGAGGGTCGGGCGATTCGAGTAAACCTTGC
TCAAGGGAAGAAATTTTGATATCATACAACAACATTGTGTAATCATTTAGAGTTTTATAC
ATTAGAGTTATGTTTATATTGATTGAACTAATTAACTCAAAAGATCAATAAAACTTTTTA
TGCTAGAAGGTGTTGGTCCAAATTGTTCACTTGTGTGTCTTTGCCAGAAAATACAACATT
AGAATCAATCAAAAGCATTAGTTTTGTTCCTTCTCTCGATAACAATTAACAATTAACAAG
AAACCTAGTGACTTCTCTTTATACACATGTAAGAAAAATCACACAGAGACTCTTCGTTCA
TTAGTGGTGTGCTTCACTGAACCAAAACACTATAGAACTCTAAC
>AT3G59900.1 | auxin-regulated gene involved in organ size | Chr3:22129505-22130472 FORWARD LENGTH=968 | 201606
GGAAGACTAGGCCACACGAAATTCAAATCTTTCAAATTCAGCAACTTGCTTCTCCTCACA
TTTGTCAGCCCCTTTATATAATAAACGTTCCTCTTTTTCGTCTTTTCAACATATCAGAAA
ATCCCTAAATTCACTGAACCCTCTTCTCTCTCTTTCTCCCCCCATATCTTCTGATTCTCC
TCCAACTCCTTTATTAATAAATTCTCCTCTTTCATTGCTACTTGTCTTCCTCATTTCCCT
ACTAGTACTTGTTTCACACAGTTTCTTGATCCAACCAAAACCAATACACAAAGCTTCTCA
AACTCCTTCACCTCAAAGCTTCTTCCTTTACATCTGAATCGTTGAGTTAACTCGGATTTG
TTCTGCATCCTCTGTTTCTGAATCGTGGGCCATCCTTATTTTGTCTCGAATTCTTCACCA
ATTGCTTCGATCAAGCTGCATTGGTTAACCAGTTGCCCTAAAGATCAGATCTTTGAGCAA
AATTTTGTCACTGATCTTCTAAATCCAAACCAGACACAGCAAAACAACCTCTGTAGATGA
TTCGAGAAATCTCAAACTTACAAAAAGATATTATAAACATTCAAGACAGTTATTCGAACA
ACCGAGTCATGGACGTCGGAAGAAACAACCGGAAAAACATGAGCTTTCGAAGTTCGCCGG
AGAAAAGCAAGCAAGAGTTACGGCGGAGTTTCTCGGCGCAGAAAAGGATGATGATCCCGG
CGAATTATTTCAGTTTAGAGTCTCTGTTCCTATTGGTTGGTCTAACGGCATCTCTGTTAA
TACTTCCGTTAGTTTTGCCGCCGTTACCTCCGCCTCCGTTTATGCTGCTATTGGTTCCCA
TTGGGATTATGGTTTTACTCGTCGTTCTTGCCTTCATGCCTTCTTCTCATTCTAATGCTA
ATACAGATGTAACTTGCAATTTCATGTAAATCTGAAATTTATTATATGATGATCTTAATT
AATCTTAG
>AT3G15930.1 | Pentatricopeptide repeat (PPR) superfamily protein | Chr3:5387444-5389690 FORWARD LENGTH=2064 | 201606
ATGATTCTGCGAAACCCACTAAAATCTCCTTTTAACTCTGAACTATCGATCTTCAAGGCA
CTGCTCATGTCAACGATCACAGAATCTATATCCAATGATTACTCTCGTTTCATCTCTATC
CTTGGAGTTTGCAAAACGACGGACCAATTCAAGCAATTACATTCACAAAGCATTACGAGA
GGTGTAGCACCAAACCCAACATTCCAAAAGAAGCTCTTTGTCTTCTGGTGTAGTCGTTTA
GGTGGCCATGTGAGTTATGCATACAAGCTGTTTGTGAAAATACCTGAACCAGACGTGGTT
GTGTGGAACAATATGATCAAAGGTTGGTCAAAGGTGGATTGTGATGGTGAAGGAGTTAGA
TTGTATTTGAATATGTTGAAGGAAGGTGTGACTCCGGATAGCCACACGTTTCCTTTCTTG
TTGAACGGTCTTAAGCGTGATGGAGGAGCTTTGGCTTGTGGTAAGAAGCTGCATTGCCAT
GTTGTGAAATTTGGATTAGGTTCTAATCTTTATGTGCAGAATGCTCTTGTGAAAATGTAC
TCTTTATGTGGACTAATGGATATGGCTCGTGGGGTTTTCGACAGGAGATGCAAAGAGGAT
GTGTTCTCGTGGAACTTGATGATCTCTGGGTACAACAGGATGAAAGAGTATGAAGAAAGC
ATTGAGCTTTTAGTGGAGATGGAGAGGAACTTGGTTTCTCCAACTTCTGTTACCTTACTT
CTTGTTCTCTCGGCTTGTTCTAAGGTGAAAGATAAGGATCTCTGTAAAAGGGTTCATGAG
TATGTTAGTGAGTGTAAGACTGAACCCAGTTTGAGATTGGAAAATGCTCTGGTCAATGCA
TATGCTGCGTGCGGGGAAATGGATATAGCGGTGAGGATTTTCAGGAGTATGAAAGCTAGG
GATGTGATTTCTTGGACATCTATCGTGAAAGGGTATGTTGAGAGAGGGAATCTGAAGTTG
GCAAGGACATATTTTGATCAGATGCCAGTGAGAGACAGAATTTCGTGGACTATTATGATT
GACGGTTACCTACGAGCTGGTTGCTTCAATGAATCTCTGGAAATATTCCGAGAGATGCAA
AGTGCAGGTATGATACCCGATGAATTCACCATGGTTAGTGTTCTCACAGCTTGTGCTCAT
CTGGGTTCCTTGGAGATAGGTGAATGGATTAAGACATACATAGACAAAAACAAGATCAAG
AACGATGTTGTTGTGGGGAATGCTTTGATCGATATGTATTTCAAATGTGGGTGTTCTGAG
AAAGCACAGAAGGTTTTCCATGACATGGATCAGAGAGACAAATTCACATGGACAGCCATG
GTTGTTGGTCTTGCCAACAATGGACAAGGTCAAGAGGCCATTAAAGTTTTCTTTCAAATG
CAAGACATGTCAATACAACCAGATGACATTACTTACCTTGGCGTCCTCTCTGCTTGTAAC
CATAGTGGTATGGTAGACCAAGCAAGGAAATTTTTTGCCAAGATGAGAAGCGACCATAGA
ATTGAGCCAAGTTTAGTACATTACGGATGTATGGTTGACATGCTTGGTCGAGCTGGGCTA
GTTAAGGAAGCATATGAGATACTAAGGAAAATGCCAATGAATCCAAACTCGATTGTGTGG
GGAGCTCTACTTGGGGCTTCTAGACTTCATAATGATGAACCAATGGCTGAATTGGCGGCT
AAGAAAATCCTTGAGTTAGAACCTGATAATGGGGCTGTTTATGCTTTGTTATGCAATATA
TATGCAGGTTGCAAAAGATGGAAGGATTTGCGAGAAGTGAGAAGAAAGATCGTGGACGTT
GCAATTAAGAAGACACCAGGCTTTAGTTTAATTGAGGTAAACGGTTTTGCTCATGAATTT
GTTGCTGGAGACAAATCACATCTTCAATCTGAAGAGATTTACATGAAACTAGAAGAATTA
GCCCAAGAGTCGACATTTGCAGCATACTTGCCTGATACTTCCGAATTATTGTTCGAGGCT
GGGGATGCCTACAGTGTGGCTAACAGATTTGTCCGATTGTCGGGACACCCAGGAACAAAG
AACTGGAAGAGCACAGTCAGGTAA
>AT5G47380.1 | electron transporter%2C putative (Protein of unknown function%2C DUF547) | Chr5:19221472-19224591 REVERSE LENGTH=1977 | 201606
TTCTTTCTTCTCCTTTGCTGCATTTGAATTCACTCCTTTATCAATTTCTTCTTTTACTGA
GATTCTTTTGGAGACTTTGATTACTTTCATCATCTGAGTTTAAGGTTTTGGCTGAGATAT
ATGGGTGGTTTTGATTTGAATAAAGACGGTAACAAGCAGAGAAGAAACGGAGATTCTTGG
CATTGCCTGGATTCTCATAAACATGGCCGCTCTAAAAGTGCGTCGTCAGAGCGGGATCTT
CACACTTCTGGTAATGGAGCTTCACAATCTGCAAACAACTTCACTAGAATGCAAGCATCC
TCTGTTCAAACAACAGCAAACAAGAGACCAAAACCACTGCATAATTGTCAGATGTTAACT
AAAAACAATGTGTCTTCTAACGACAGAGCATCCTTGGAACGCGATGTTGAGCAGCTTCAC
CTTCGTCTTCAACAGGAGAAATCTATGAGAATGGTGTTAGAGAGAGCAATGGGCCGTGCT
TCGAGCAGTTTGTCTCCAGGGCACAGACATTTTGCTGGTCAGGCAAATGAACTTATCACG
GAGATTGAGTTGCTTGAAGCAGAGGTCACGAATCGCGAGCATCATGTGCTTTCTCTATAT
CGAAGTATATTTGAACAGACAGTAAGCAGAGCACCTTCCGAACAAAGCTCAAGCATTTCT
TCTCCAGCTCATCATATAAAGCAGCCACCAAGAAAACAAGACCCAAATGTTATTTCAAAT
GCATTTTGTTCCTCCAATAATTTCCCTCTAAAGCCGTGGCATGCTATGGTTACTCTTAAA
GATTCGAGTAGAAAAACTTCCAAAAAGGACCAATCTTCTCAGTTCCAGTTCAGAAACTGT
ATTCCTTCAACAACAAGTTGCTCAAGTCAAGCAAAATCCCACTTCTTAAAGGATTCAGTA
ACAGTGAAGTCTCCATCTCAGAGAACTCTTAAGGATCATTTGTACCAATGCCCAAACAAG
TTGTCTGAAGATATGGTCAAGTGTATGTCTTCAGTGTACTTCTGGCTCTGCTGCAGTGCC
ATGTCAGCAGATCCTGAAAAGAGAATCCTATCAAGATCATCTACTAGCAATGTGATCATC
CCCAAGAACATTATGAATGAAGACAGAGCTTGGTCCTGCAGATCCATGGTGGAAGTATCT
TGGATCTCATCAGACAAGAAAAGATTTTCTCAAGTAACGTATGCTATCAACAACTATAGG
CTCCTTGTTGAACAACTAGAGAGAGTTACTATAAATCAAATGGAAGGCAATGCAAAGTTA
GCCTTTTGGATCAACATATACAATGCTCTCCTCATGCATGCATACTTAGCATATGGTGTA
CCTGCTCATTCCCTCAGAAGGTTAGCTTTGTTTCACAAGTCTGCGTATAATATCGGTGGG
CACATCATCAATGCAAACACCATTGAATACTCTATCTTCTGCTTCCAGACTCCACGGAAT
GGACGTTGGCTTGAGACCATTATTTCCACCGCCTTGAGGAAGAAACCAGCTGAAGATAAA
GTAAAGTCAATGTTTAGCCTTGACAAACCAGAGCCACTTGTCTGTTTTGCTCTTTGCATT
GGTGCTCTATCAGATCCAGTGCTAAAAGCCTACACTGCATCAAACGTTAAAGAGGAATTA
GATGCTTCAAAAAGAGAGTTTCTTGGAGCAAACGTGGTTGTAAAGATGCAGAAGAAAGTG
TTATTACCTAAGATTATAGAGAGGTTTACAAAGGAAGCTTCTCTGAGCTTTGATGACCTG
ATGAGATGGTTAATAGATAACGCAGACGAAAAGCTTGGAGAATCAATACAAAAATGCGTA
CAAGGCAAACCAAACAACAAGAAAGCATCGCAGGTCGTCGAATGGTTGCCATACAGTTCA
AAATTCCGTTATGTTTTCTCCAAGGACTTGATGGAGAAAAAGCCCTGTGAGACAATGAAA
AAGGCTATCCTTGTGTACAAGAGAAACTATCTTCTTTCCCAGACCGCTCTGGCTTGA
>AT1G12920.1 | eukaryotic release factor 1-2 | Chr1:4396348-4398193 REVERSE LENGTH=1656 | 201606
ATTGGGTTGGGAGTTAGAATTTGGGGAAAACCCTAGGCCAGTCAATTCTGGGAGGAGAGA
GGCCGCCGGAGGAGAGAGAAAAAGAGTTGGGGGATTGCTTTTTGATTTCTCCTTCTCCAT
CTTCGACCTCGAGAGAAGCTAAAAATGGCAGAAGAAGCGGATACGAACATCGAGATCTGG
AAGATTAAGAAACTAATCAAGGGACTTGAATCAGCTAGAGGTAATGGAACGAGTATGATC
TCTCTTATTATGCCTCCTCGTGATCAAGTATCTCGTGTCACAAAGATGCTTGGTGATGAA
TATGGAACTGCTTCAAACATTAAGAGTCGAGTCAATCGTCAATCTGTTTTGTCTGCCATT
ACTTCTGCTCAACAAAGGTTGAAGCTTTACAACAAGGTTCCTACTAATGGTCTTGTTCTC
TATACCGGCACCATTGTTAATGATGACGGTAAAGAGAAGAAGGTGACGTTTGATTTCGAG
CCCTTTAGGCCGATTAATGCTTCCTTGTACCTTTGTGACAACAAGTTCCATACTGAGGCA
TTGAACGAGCTTCTTGAGTCTGATGACAAGTTTGGTTTCATTGTTATGGATGGTAATGGG
ACACTGTTTGGAACTTTGAGTGGGAATACTAGAGAGGTTCTTCATAAGTTTACTGTTGAT
CTCCCGAAGAAGCACGGAAGAGGAGGACAGTCTGCACTTCGTTTTGCCCGTCTTAGGATG
GAGAAGAGACACAATTATGTTAGGAAAACCGCTGAGCTTGCTACACAGTTTTACATCAAT
CCAGCTACGAGTCAGCCTAATGTCTCTGGTCTGATCCTTGCTGGTTCAGCTGATTTCAAA
ACTGAGCTCAGTCAATCAGAGTTGTTTGATCCTCGTCTTCAAGCTAAGATATTGAATGTT
GTTGATGTTTCTTACGGAGGTGAAAACGGTTTCAACCAAGCGATTGAGCTGTCTGCTGAG
ATTCTATCCAATGTGAAGTTCATACAGGAGAAGAAACTGATTGGGAAGTACTTTGAGGAG
ATAAGTCAAGATACCGGGAAATACGTTTTCGGTGTGGAGGATACTCTAAAGGCTCTAGAA
ATGGGTGCTATCGAAACCCTTATCGTGTGGGAGAATCTGGACATAAACAGGTATGAGCTA
AAGAACAGTACGACAGGAGAAATGGTGGTGAAACACTTTGGGAAAGATCAAGAGTCTGAT
ACAAGCAACTTCCATGATTCAGAGACTAACGCGGAGCTAGAAGTACAGGAGAAGATGCCT
CTACTCGAATGGTTTGCAAATGAGTACAAACGTTTCGGCTGCACTCTTGAGTTTGTGACT
AACAAATCCCAAGAAGGGTCACAGTTTTGCAGAGGTTTTGGTGGGATTGGTGGTATGTTA
CGTTACCAGCTTGACATGAGGACATTTGATGAGTTATCAGATACTGAAGTTTACGAAGAT
TCTGATTAAAGTGGGAAAACTTTTGGTGATGGTTTCAGATCGATACAGTGAGGGAAAATG
TGGCATAAAGATGGTCTTTTATCAACAAAGAAGAGAGATTTAAGTTTCTTGTTTTCTATA
GAACATTAAAAAGCTTGACTCTTTCTTTCTGTTAGACAATTTGTGTTGTAATTTTTGAGG
ATTTTAAACATCTTTTTGTTGTTCTTCTGGTTTTAT
>AT3G28280.1 | F-box/associated interaction domain protein | Chr3:10540646-10541670 REVERSE LENGTH=936 | 201606
ATGAATTCCTTACCTGAGGATCTATTGGCGATGATACTCGTCAAATTACCAATAAAGATT
TTCACAACTTTCAAAATTGTTTGCACGCAATGGGAATCGATGGTGGATTCTCCATATTTC
CGTGACCTGTTTCTATCTATTCATCAAAACTCGCATTATTCATCATGGTCGATCCTGTCT
CGCTGTGATGAAGAAGTCATAGCTCACTATGGATGCAACACTTGGGGACTCCAACGATCT
CTCCACTTCTACATCTCGTCTTTCCTTACCAAGAAGTTTGAAACACAAAGAAACAACTAC
AAAGTATGGTCTTACAGTACTGATGTTGGAATGATTTTGATCAGTGAAAACTGTATCTGC
GTGAAGAACCGATCCTTGTACGTAGCTAATCCAGTTTCACAGGAATGCGTAGAGATCCCT
TCTCATGGTTATCTCAAGAAAGTCTCATGTCCCTTGGGAATTGCCACACGAACTGAGAAT
GGCGTTCTTTTGGATTACAAAGTTGTTTTGTTTAATGGAAGCGATACGTTTAGAAGGTTG
CTGATATATTCATCCCAGACTGGCATGTGGAGTATCAACACTGTCGATTTGACTGTGTCA
GGTTTTCATAACCAGTCTCCCATTAGCTTGCACGGGAGTATTCACTGGATCGCCAGCACT
AGTCACAGTGAAGATGTTGCTGTATCCTTCGATTTATACGCCACTGGTACGAGCTCTGTT
CAATGCCGTGTGACTACTTTCCCTGATTTCGGAAAACATCCCAAATTCACTAGATCGTTC
TCCACTTGTCAAGGATCTCTCATGTATATGAATATAATCTCTATAACCAAAGTTGATGGA
AGTCTAGAGATAATATCTGCAAGACTTTATTGGTTTCTCAAAGAGAAAAATGGAAGAAAA
GTGTTACCACAATGTCAGCCGACTCCATTATCATAG
>AT1G54230.1 | Winged helix-turn-helix transcription repressor DNA-binding protein | Chr1:20250518-20252365 FORWARD LENGTH=1094 | 201606
GTAGAAAAGCGGGAAACAGAGAATTAGTTACGTCTTCTTCTCCGACGAGACGACTGCGAT
TGAGTTTTTTTGAAGATCTCAAATTCAAAGAGACGAGCCTTCTTAAGTGGCCAAGGATTC
TGAAGATAGTTCATCAGCTGCGAACGATTCCTCTGGCGAAGAGCCTTCTTCTTCAGCGGC
CATGGATTCTGCAGATGCGAACGTTACCTTTGAGTACACGTTAAGTTTAGATGATATGGT
TTTTGAAGCTTTATCAACAATAGATGATGAACATGATGGAACTGGTCGTGATGTCGATGG
GATTTTCAAATTTAACAATGACCGGTACGTGATACCGGATAATTCTAGGGAGCGATTGAG
AGGCGAGGTTGAAAAACTAGTTGCTGAAAGAAAAATAGAGAAGGTAGGAAACCGCTACAT
GATGATGATGCCCCAACGTGTTCCTGCTACTAGAGAAGATTCCACAACGCCACAACGTGA
TCCTCAGGCAGAAGCAGTAGCAAAACTAGTCGCAGAGACAGAACACTTAGAGTTCCAAGC
AAAAGAGGCTCAAGAACTTGCAGATAGATACAGTTTGATGCTAAATTCCGAATGCATAAT
CTTGGAGTTAGCCGTAGAAATCCTTAACCGATGTGCTAATGGTCAAATGATTTTCCTCTG
TACTTCTCTCGTACCAAGAGCACCAGAAGAAAATCCTCAGATGGACGCAGTAGCAAAATT
AATCGCCGAGGCAGAACACTTGGAGTTCCAAGCAAAAGAGGCACAAGAACTTGCAGATAA
ACACGCCCAGTTGCTAGAATTAGAAAGCGAGATAATCTTGCAGTTAGCCGTAGAAATCTT
TAACCGATGTGCTAATGGTCAAAAGATTTTCCTGCGGTAAAAGCGTTGATCTTCTGGTCC
GGTTCAATGTGGATGTATTCGATTACCGGTTCTTTCATAGCTTTTTTGGCTTTTGAGTTT
TAAAAAAAAAAGTGTTTAAATTTCATTTGTAACTGATCGATTTTGTCACTTCTGTGTAGA
TTAGAGGTTAAACGATTTTGATTGTAAAGGCAACAATGTAATCTTTTTCTTTTTGTTGAT
AAAAAGTTTGTGCA
>AT1G60830.2 | RNA-binding (RRM/RBD/RNP motifs) family protein | Chr1:22395003-22396133 REVERSE LENGTH=520 | 201606
CCTCCTCTTAATCGTTGACTCCTCTCTTCACGTCTCCAACGTGTCTTCGTCTTTGCTTCT
GCTCTGTTCTTCTTTTGCTTTGCTTCTCATCTTCATCACACTGATTCATCTTTTCTTGTT
GCAGAGGCTATGTTACAACCAGGAGGCACTCCCACCAAGATTGTCTGTTTGACTCAAGTG
GTTACAGCTGATGACCTTAGAGACGATGCAGAATATGCAGACATAATGGAGGACATGAGC
CAAGAAGGTGGTAAATTCGGTAACTTGGTGAATGTTGTGATTCCGAGGCCTAATCCAGAT
CATGACCCAACACCAGGAGTTGGGAAGGTTTTCTTAGAGTATGCGGATGTGGATGGCTCA
TCAAAGGCCAGATCGGGGATGAATGGAAGAAAATTTGGAGGAAACCAAGTAGTGGCTGTG
TATTACCCCGAAGACAAGTATGCCCAAGGCGACTACGAAGACTGAGCTATCTATCGTCTT
CTTCTTAAGCTTTTTTTTGTTTGGTTCTCTTAAATGTTTC
>AT4G15420.2 | Ubiquitin fusion degradation UFD1 family protein | Chr4:8823402-8826152 FORWARD LENGTH=2309 | 201606
ACAATGTAACAAGCACAAATAAGTATACTTTTACTTATAAGAAGACATCGGATGTACGTA
GACAAACAAGTATCAAAGTATGTTCATAAAGGAAAACAAAGTTCGCATTCAACAAGGTGG
GTTAATACCTTCACGCATGCACAAGTGATGGAAAGCAATACAAATACTCAGATCAACAAA
ATGACAACTTTTTCAGCAAGCAATACAAATATACAATATAAAAAATCTGGGGTTTCTTGG
TTGGGCTTGAATTTGAGAAAGGCCCAGATCCTTCCAGATACTCTTTATTTGACTAATAAA
TATCACAAAAACAATTTTCTCTTAAAGCTTTTCTTGAAGAACAAGAGAAATCAGAAGCTC
TTTCCTTTGTTTTTTTTTTCTTTTTCTTCCACCAATCTACAGATTTCGAATCATCAGAAA
ATGGATTTCGAGCTTAGATCAGCGAAAGAGAAGCTTGAAAGAGAGCAGAGAGAGAGGAAG
CAAAGAGCGAAACTGAAACTCGAACGCGAGAAGAAATCAAAGGAAGCTGCGATTAAGCAA
CGCGAAGCCATTGAAGCTGCTCAAAGAGCTAGAAGACTTGACGCCATCGAAGCCCAGATT
AAGGCTGATCAACATATGCAAGAGAGTTTAGTATCTGGAGATGGAATAGTGTTTGAACGA
GTCTTCCAAGCTGTTTCTTTTCAAGGAAATGGAGATAAGATTAAACTACCACCATCATGT
TTTACTGAGTTGTCTGATCAAGGAGCTTTCGATAAAGGTCCTTTGTATTTTGAGCTCTCT
GTTGTTGACCATGCGGATAATAAAAAGACAACACATTCTGGTGTTCTTGAGTTTACTGCT
GAAGATGGCACTATTGGACTTCCTCCACATGTGTGGAGCAATTTGTTTTCAACGCATGAT
CCAATGGATGTTCCTTTGGTGGAAATTCGGTATATCCGATTGCCTAAAGGCAGTTACGCG
AAGCTTCAACCTGATAACCTTGGTTTCTCGGATTTGCCTAACCATAAAGCAATACTTGAA
ACTATTCTTCGTCAACATGCTACACTTTCTTTAGACGATGTTCTCTTGGTTAATTATGGG
CAGGTCTCTTACAAGCTTCAGGTTCTTGAGTTAAGACCTGCCACTAGCATTTCGGTTCTG
GAGACTGACATTGAGGTTGATATTGTTAGTCCAGATATAGTTTCAGATCAACCGAATCAG
CATGTGCTAAAGCCGCTTCAATATGGGAAATCTGAATCTGGAACAGTTGAGGAAGGTCGG
TATGATTACTATAAGTTTGTGATTGACGAGGCTACTGTAGAAAAAGTAATGGCAGGAAGC
GTCAAAGTTATTGTAAAGGTAGATGTGGAGAAAGTTGGAGCGGATACGGATCTCTATGTG
TCAAAGCACCCGGTTCTATTTCCATCTCTTAATCAACACGAGTGGTCTTCACACGACGTG
GGTTCAAAGACCTTGATCTTGGTATCAAAGGAGAGGGCTTTGAGCTCAGGGACTTACAGT
ATAGGTGTTTACGGCTTCAAAGGAACAGTCAAGTACCAGGTCTCAGTACTGGTCCAAGAA
AGCATTGATGGAGCTAAGGTTGGGGAACGGGCTGTATCATCTTCGTCAGATGTTGATACA
GTAGAATGTAGGAACTGTAAGCATTCAATTCCAAGCAGGAGTATCGCGTTGCACGAGGTG
TACTGTAGCAGACACAACGTGGTTTGTAACCATCACGGGTGTGGAATCGTTCTCAGAGTC
GAAGAGGCGAAAAACCATTTGCACTGTGAAAAATGCGGGAAAGCATTGCAGCCAACAGAG
ATGGAGAAACATTTAAAAGTTTTCCATGAACCACTCACTTGTGGCTGCGGAATAGTACTT
GAGAAAGAACAGATGGTTCAACATCAAGGGAAAGATTGTCCTCTTCGCCTAATCGCGTGT
AGATTCTGTGGAGATATGGTGGAAGCGGGTAACTCTGCAGCTGATACTAGAGACAGGATG
AGAGGAATGTCTGAACATGAGAGTACTTGTGGTTCAAGAACTGCACCATGCGACTCATGT
GGTCGATCTGTGATGCTCAAAGACATGGACATTCACCAGATTGCTGTTCATGGCAAGAGT
AGCTGATTTCTGTATCCGGTTTCCACCAATTGTTATTGAAAACTGATTGTAATATTGAAA
GTGTCAAATGTTTGAACAGAGAAGCATCGAACCATTTGTATTATTTATGACACCATTTGA
TTCTTCAAGTCACAATCCGAAATATTTTCACGTATGGATTTAGTAGAGCCCAGAGACTTA
AATTGTCCAACTTTTGACTTACCAAAAAT
>ATCG00040.1 | maturase K | ChrC:2056-3636 REVERSE LENGTH=1581 | 201606
ATGTGTCATTTCAGAACTCAAGAAAATAAAGACTTTACCTTCAGTTCAAATCGAATTTCA
ATCCAAATGGATAAATTTCAAGGATATTTAGAGTTCGATGGGGCTCGGCAACAGAGTTTT
CTATATCCACTTTTTTTTCGGGAGTATATTTATGTACTTGCTTATGATCATGGTTTAAAT
AGATTAAATAGAAATCGCTATATTTTCTTGGAAAATGCGGATTATGACAAAAAATATAGT
TCACTAATTACGAAACGCTTAATTTTGCGAATGTATGAACAGAATCGTTTGATTATTCCC
ACTAAGGATGTGAACCAAAATTCCTTTTTGGGGCATACCAGTCTTTTCTATTATCAAATG
ATATCTGTTTTATTTGCAGTGATTGTCGAAATTCCATTTTCCCTAAGATTAGGATCCTCT
TTTCAAGGAAAACAATTAAAAAAATCTTATAATTTACAATCAATTCATTCAATATTTCCC
TTTTTAGAAGACAAATTAGGACATTTTAATTATGTGTTAGATGTACTAATACCTTACCCC
ATCCATCTAGAAATCTTGGTTCAAACCCTACGTTACCGGGTAAAAGATGCCTCTTCTTTG
CATTTTTTTCGGTTCTGTTTATACGAGTATTGTAATTGGAAGAATTTTTATATTAAAAAA
AAATCAATTTTGAATCCAAGATTTTTCTTGTTCTTATATAATTCTCATGTATGTGAATAC
GAATCCATCTTTTTTTTTCTACGCAAGCGGTCTTCGCATTTACGATCGACATCTTATGAA
GTCCTTTTTGAGCGAATTGTATTCTATGGAAAAATACACCATTTTTTCAAAGTTTTTGTT
AATAATTTTCCGGCAATCCTAGGGTTGCTCAAGGATCCTTTCATACATTATGTTAGATAT
CACGGAAGATGCATTCTGGCAACAAAGGATACGCCGCTTCTGATGAATAAATGGAAATAT
TATTTTGTTAATTTATGGCAATGTTATTTTTCGGTATGGTTTCAATCGCAAAAGGTCAAT
ATAAATCAATTATCTAAAGATAATTTAGAGTTTCTGGGTTATCTGTCAAGTTTGCGATTA
AACCCTTTAGTGGTACGTAGTCAAATGCTAGAAAACTCATTTCTAATAGATAATGTTAGA
ATCAAATTGGATAGCAAAATTCCAATTTCTTCTATTATTGGATCGTTGGCTAAAGATAAA
TTTTGTAATGTATTAGGGCATCCCATTAGTAAAGCAACCTGGACGGATTCATCAGATTCT
GATATTCTCAACCGATTTGTGCGGATATGCAGAAATATTTCTCATTATTACAGCGGATCT
TCAAAAAAAAAGAATTTGTATCGAATAAAATATATACTTCGTCTTTGTTGTGTTAAAACT
TTGGCTCGTAAACACAAAAGTACTGTACGCACTTTTTTAAAAAGGTTGGGCTCTGGTTTA
TTGGAAGAATTCCTTACGGGGGAAGACCAAGTTCTTTCTTTAATCTTCCCAAGAAGTTAT
TATGCTTCTAAAAGATTATATCGAGTGCGAATTTGGTATTTGGATATTCTTTATCTTAAT
GATTTGGTCAATCATGAATAA
>AT4G38630.1 | regulatory particle non-ATPase 10 | Chr4:18056988-18059598 REVERSE LENGTH=1669 | 201606
GGAGAAAGTAAAAAAGTAAAGGGGATATTTAAAGAAGAACAATGTTATTATTATCGGTCT
AAACTAAAATCTAAATCTTGCCTTCCTGACTTTCTCTCTACGACAGAATTTTTGAAGCTT
CTCTCTGCTTATCGACACGATGGTTCTCGAGGCGACTATGATATGTATCGACAACTCCGA
GTGGATGCGAAACGGAGATTACTCTCCGTCTAGGTTACAGGCGCAAACGGAAGCTGTTAA
TCTTCTTTGCGGAGCCAAAACCCAGTCGAATCCGGAGAATACGGTGGGGATTTTGACAAT
GGCTGGCAAAGGAGTTAGAGTATTGACTACTCCTACCTCTGATCTTGGCAAAATTCTGGC
CTGTATGCACGGCCTTGATGTGGGAGGAGAGATCAACTTAACCGCAGCTATCCAGATCGC
CCAGCTAGCTCTTAAGCATCGCCAAAACAAGAATCAACGCCAAAGGATTATTGTTTTTGC
TGGAAGTCCAATCAAGTACGAGAAGAAGGCCCTAGAGATAGTTGGAAAAAGGCTGAAGAA
GAATAGTGTCTCTCTTGATATTGTCAATTTCGGGGAGGATGATGATGAGGAAAAGCCTCA
GAAACTCGAGGCGCTCCTTACAGCTGTGAATAACAATGACGGTAGCCACATTGTTCATGT
TCCTTCTGGAGCCAATGCTCTCTCAGATGTGCTTCTCAGCACACCTGTATTCACGGGTGA
TGAGGGTGCAAGTGGCTATGTTTCTGCGGCAGCTGCTGCAGCGGCCGCAGGTGGGGACTT
CGACTTTGGTGTGGACCCAAATATCGATCCAGAACTTGCTCTTGCCCTTCGGGTCTCCAT
GGAGGAGGAGAGAGCAAGACAAGAAGCTGCTGCCAAGAAGGCGGCCGATGAGGCAGGTCA
GAAAGACAAAGATGGGGACACAGCTTCCGCCTCACAGGAGACAGTTGCTAGGACAACTGA
CAAGAACGCTGAACCAATGGATGAGGACAGTGCGTTGCTAGATCAGGCAATTGCTATGTC
TGTTGGTGATGTGAATATGTCAGAAGCGGCTGATGAGGACCAGGATCTGGCTTTAGCTCT
GCAAATGTCAATGAGTGGGGAAGAGTCAAGTGAAGCTACAGGTGCTGGAAACAACCTCTT
GGGAAATCAAGCCTTCATATCGTCTGTTCTCTCATCGCTTCCTGGGGTGGATCCAAATGA
TCCGGCAGTTAAAGAACTACTAGCGTCTCTGCCAGACGAGTCAAAGCGTACCGAGGAGGA
AGAGAGTAGTAGCAAAAAAGGCGAGGATGAGAAGAAGTGAAGAAGGATCTGAGAGTCTCA
ATAAAAATTCCTCTTGTTTCTTTGGTTTGATAGAGATTGGAACTGAATTTAACTAATCTC
TCTGCCTTGTGAAATTTGTTTTTTTCTCTCTCTCTCGCCTTTTTATAATGTTGTTATTGT
ACGAGTCAAGGACTAGCTTCCTTCTTAATTTTTATTGGACTTTATGTCAATGGGCTCTTA
GAAAGTAAGCCTATTTGTTACAGGTCTCTCGATCAATTCAGTAGAATAGCGAGTCCTAAA
TTCGTAATGAACCTTGCACAAGTGTCAAATCTGAAATATTCTTACGACAGTGCAAAAAGT
CTACATTGGTAATTAAATTTTGCTCACATTTCTGCGAAGTTATGTTTTT
>AT5G55893.3 | hypothetical protein | Chr5:22624738-22626499 REVERSE LENGTH=1093 | 201606
GCGTCTGGAGTCCACGCGTGTGGAAGACGCGACAACAGATTTGTCATGCGTTTCTCTAAA
GTTTCTGGTACCATTTCCCGACCAGCTCAAGGATGATCTCGAGAAGATTCGTGATCAAAG
CACATATATTTGGTAGAGATTCGTGAAAGCTATTAGACGTTTCTTTAGAAAATTTACGCA
AAATCTCCCAAAGAAAGATCGCACAGTGATGGGAAAATACAATTGGAGTTCGATCCGGAT
TATTCCAATCTGAGACTCTGGCCCGAAGCCGACATGATCTGAGGAGTGGATGATGAAGGA
GGTGCTGAGGAATAGTCTTCTGGACAAGGGAGGTCGGCATTTTCATATGGGTGGGAGTTC
GAGGCCTCTGAGTCCAACTTCTCAGAAGGAGAAGAAGAGGCAGCCGACCGCGGTTCAATT
AGCTGAGGCCGCTCCGGAGAGATGTTCGATGAATATTTGGCATTGCCCTGCTTTGAAGTT
TTCGATGTTAAGTTCGACTCGATTTATGTCGACATTGAACGACGTCAGAAATTCTTTCGG
GTCTCCTTTATCGTTGACGTGGTCGAGTTTGGGAACCGTGCTTGTAGCACGGTGGATCTT
CGAGCACATCTCCAAGACTGCACACCTCAACTCGGCTATCTCTGCGTCCCTTGTATCGCC
TAAGACGTTAGCGAGGGATGCGAACTTATCGTCGCTCATTGCATCTTGCCTGCTTAAAAT
GGTCGTGGATGCTCTAAAATGCGTTGGCGAACGGTACACGGCCGGGTTACCTTGCACGCT
GCTGTGTGGTTCAAGGTTGGTCGGACGACGTCTGCTCGGCGATGTTTGTTCGTTGTTCTC
CTGCATTGGCGGGGAAGTCTTGATGATTATCCCAAACGCGGTACCTTTGGGAGTTGGAGG
TAGCAAAGGCGGCGCAACTACGATACTAATTAGTGTATCCTTCTTCGGGCTCGTCTGGCT
AGTTGGAAGAAATCCTCAAGCTATCTCTCTACCTGGCACGCCAACTGTTGAGGGCGAACT
TCAACTAGCGGATTTGGTCTCGTTGTACAAGACCGCCCAGATCATCAACGGTGTTGCGAA
AATGAAAATATAA
>AT2G40116.1 | Phosphoinositide-specific phospholipase C family protein | Chr2:16751561-16754599 FORWARD LENGTH=2351 | 201606
GATTTTGATTTTAGAAAAAGAAAAAAAAAACGAAAAGGTAGGAATAAAAATTCAAAAAAG
AATCAGAAAAGACAAACGATCCCGCTTCAAAGCCTCCTCATCTGTTTTTAGGAAACTCTC
CTCTTTCTCCTCCAAAATCTTCTCAATCCCCAAATCTCTCAGTTCTTCGACCAAAAACAT
TTTTCTGGATTCGAAGAATCAAACCCTAAAAGTTATTAACAATGGGGAAGGAGAAGAAAA
CAGAGTCGTATAATAACGATAGCGGTAGTTACAATTACAGAATGTTCAAATTTTATAACC
GTAAATTCAAGATCAACGAAGTCACACCCACCGACGACGTCCGTGACGCTTTTTGTCAAT
TCGCCGTCGGTGGCGGTGGTGGAGGAACCGATGGAGATTCAAGTGATGGTGACGGATCAA
CCGGTGTAATGGGTGCAGAGCAGCTTTGTTCTTTCCTCGATGATCACGGTGAGTCAACAA
CCGTCGCGGAGGCTCAACGGTTGATCGATGAGGTTATACGACGGAGACACCACGTCACGC
GCTTCACGCGCCACGGACTTGACCTCGACGATTTCTTCAATTTCTTATTTTACGACGATC
TCAATCCTCCCATTACCCCTCACGTGCATCAAGATATGACAGCTCCATTGTCACATTACT
TTATATACACAGGACACAATTCGTATCTTACGGGGAATCAACTAAGCAGCGATTGTAGCG
AAGTCCCTGTGATCAAAGCCTTGCAACGAGGCGTTCGAGTCATCGAGCTCGATCTTTGGC
CTAACTCTACTGGGACAGATATCAATGTCCTTCACGGAAGAACGCTTACAACGCCTGTAC
CGCTGATGAAATGCTTGAAATCGATAAGAGATTACGCGTTTTCTAGTTCGCCTTATCCGG
TTATCATCACTTTAGAGGATCATCTTACACCTGATCTTCAAGCCAAAGTTGCTGAGATGG
CTACACAGATATTTGGGCAGATGTTGTATTACCCTGAATCAGATAGCTTACTGGAATTTC
CTTCTCCTGCTTCACTGCTTCATCGGATAATCATCTCCACCAAACCGCCTAAAGAATATC
TCGAATCGAGGAACCCGATTGTTAAACAAAAGGATAATAATGTATCTCCATCTTCAGAGG
ATGAAACACCTAGAACAGAGGAGATTCAGACCCTAGAAAGTATGTTGTTTGACCAAGATT
TTGAAAGCAAGAGTGATAGTGATCAAGAGGATGAAGAGGCTAGTGAAGATCAGAAACCTG
CATACAAACGGTTGATCACGATTCATGCTGGGAAACCAAAGGGAACGGTGAAAGAAGAGA
TGAAAGTTGTGGTTGATAAAGTGAGACGTTTGAGTTTAAGCGAGCAGGAACTTGACAGGA
CTTGTTCATCTAATAGTCAGGATGTTGTAAGGTTTACGCAGCGGAATTTGCTTCGGATAT
ACCCTAAAGGGACAAGATTTAACTCCTCAAACTACAAACCTCTTATCGGTTGGACTCACG
GAGCGCAAATGATTGCTTTCAACATGCAGGGATATGGGAAATCTCTGTGGTTGATGCACG
GTATGTTTAGAGCCAATGGAGGTTGTGGATATGTCAAAAAACCTAACTTCTTGATGAAGA
AAGGGTTTCACGATGAAGTCTTTGACCCTAGGAAGAAACTCCCTGTTAAAGAAACGTTAA
AGGTGAAAGTGTATATGGGAGATGGATGGCGTATGGACTTCAGTCATACTCACTTTGATG
CATATTCTCCTCCTGATTTCTACACTAAGATGTTCATAGTGGGTGTACCAGCGGATAACG
CGAAAAAGAAGACAAAAATAATCGAAGACAATTGGTATCCAATTTGGGATGAGGAATTCA
GCTTCCCATTAACCGTTCCAGAGCTTGCATTGCTTAGGATCGAAGTAAGAGAGTATGATA
TGTCGGAGAAGGATGATTTTGGTGGACAAACATGCTTGCCTGTTGCAGAGTTAAGACCAG
GGATTCGATCTGTGCCTTTGTATGACAAAAAGGGTGAGAAAATGAAATCAGTACGGCTTC
TTATGCGTTTCATCTTCGAATGATTTGGCTTAACAGAAATGTGTGTCTCTGAGAAAGAAT
TTGCACCATTTCAAAAAGCTTTTGAGGTATTGTATAATGTAGCTTGAAAGATCAAAATGA
TCTTTGCTCTGATATCTCCAGAAAGTGAATTTACCTAACCATATTGAAGAAAATGTAATT
TATAGAGTCTATATTTTTTTTCAATATGTAAAATCTATTGTAAGATGATTATCCATGCTT
GCAATTTGCAAAGCTGTTACATATATTAAATTAATTCATAATTGAGATATACATGGAAAA
ACTAAACTATT
>AT5G65200.1 | plant U-box 38 | Chr5:26048065-26050046 REVERSE LENGTH=1982 | 201606
AAAAGCCAAAAAAAAAAAGTCAGTAGGCCACAAAGTCCTTCAGTTCAGGAGGAAGAAGAC
GACTCTCCTCTCTTCTCATCTTTCTTCTTCTTCTCAGAAAATCACGAAAGATGAATTCAA
ATCCCTAATTCCTCTCCATAAAACCCAAAACCCTTTTCAGAAATCAAACTCACCACCAAT
TCCTGACCGTTGATTTGTCGCAGATGGGTAAAAACGGACGGCTCAGATGGAATCCTTTCA
GCCACAGATCGTCTTCTTCAACCTCTTCATCTTCACGACAACAGCAACAAGAACAACAAC
CTCCGGTCGAATTTCTCTGTCCGATTTCAAAATCAGTAATGTCTGACCCTGTTGTTGTCT
CTTCCGGTCAAACCTTCGAACGTGTCTGTGTTCAAGTCTGTCGCGACCTCAACTTTATCC
CCAAACTCAACGACGACGAAGAATCTCTACCCGATTTCTCCAACATCATCCCTAACCTAA
ACATGAAATCAACAATCGATACTTGGTGCGACACCGTCGGCGTCTCACGTCCTCAGCCAC
CTGATTACTCCACCGTCGAGAGAATTTTACGGCAACAGATGCCTCCACCGGACGTCGAGA
TTCGTGTCTCCGAGCAAGAGCTTCTCAGAGCTGTAGCTCACCGAGCTCCGATGATAATTC
ACCACGCTGATTCTGAACTCATGGGAAGGAGAGATTTCAACAACTCCACGACCTCTTCTG
ATGAATCTGTAATCGTTGCTCACAGTCCATTCACTCCTCTTCCTTTAACAACTAGACCCG
CTTGCTTCTCTCCATCTCCATCATCTTCTTCCTCCGAAATCGAAACCCTAACGCACCACA
CTTTCTTCTCTAATTCTACTTCCACCGCCACAGAAGAGGACGAAGTGATTTACAACAAGC
TTAAGAGCAGTGAGATTTTTGATCAAGAGCAAGGTTTGATTATGATGAGGAAGATGACTC
GTACTAATGATGAAGCTAGGGTTTCGCTTTGTTCTCCTCGGATTCTTTCTTTGTTGAAGA
ATATGATTGTTTCGAGATACAGTTTAGTGCAGACGAACGCGTTAGCGTCGCTTGTGAATC
TGTCTTTGGATAAGAAGAACAAATTGACGATTGTTCGGTTAGGATTTGTTCCGATTTTGA
TCGATGTTCTGAAGTCGGGGTCTAGAGAAGCTCAAGAACACGCAGCTGGAACAATCTTTA
GTCTTTCTCTTGAAGATGATAATAAAATGCCTATTGGAGTTTTAGGAGCGCTTCAGCCAT
TGCTTCACGCGTTACGTGCAGCTGAGAGTGATCGGACGCGGCATGATTCGGCTCTCGCGC
TTTACCATTTGACGTTGAATCAGACGAATCGATCAAAGCTCGTTAGGCTTGGAGCGGTAC
CAGCGCTTTTCTCGATGGTTAGGTCCGGTGAATCGGCGAGCAGGGCATTGTTGGTGATCT
GTAATTTAGCGTGTTGTAGTGAAGGAAGATCGGCGATGCTTGATGCGAATGCGGTTGCGA
TTCTTGTAGGGAAGTTAAGGGAGGAGTGGACGGAGGAGCCGACAGAGGCCCGGTCATCGT
CATCGGCTCGTGAGAATTGCGTAGCGGCGTTGTTCGCATTGAGCCACGAGAGTCTTCGAT
TCAAAGGACTAGCGAAGGAGGCGAGAGCAGTGGAAGTGTTGAAGGAAGTGGAAGAGAGAG
GAACAGAGAGAGCTAGAGAGAAAGCAAAGAAGATTCTTCAGCTGATGAGAGAAAGAGTGC
CGGAGGATGATGAAGAAGATGGCGAAGGATCAATTGATTGGGACCGAGTTATCGACTCCA
ACGGCTCAATTAGGTCTAGATTCCGAGTTGGTGGTAGAAACAGAGTGGTCACTCAAAACT
CCTCTGGCTTCTAAAGTTCCATTCCATTTGTTGTTGTATAGTAGACATTCAAAATGTTTT
GTGATTGAAATTTTTTGTAAACTTGACTTGAAATATGTGAGAAAAAAAGCATGACTGATG
TA
>AT4G30310.2 | FGGY family of carbohydrate kinase | Chr4:14831861-14835343 FORWARD LENGTH=2043 | 201606
GTGAGCCACTAAAGTCATCGTCACCTCCGTAGCTTCCGCCGTTGCCGTTCAGATGACCAC
CGCTGAGTTAAATCCATTTCCGTCTCGCTCCGTTTTTCTCGGTGTCGACGTTGGCACTGG
AAGCGCCCGTGCCGGTTTGTTCGATGATAATGGGAAGCTTCTAGGATCTGCTACTAGTCC
AATACAGATTTGGAAGGATGGAGACTGTATTGAGCAATCTTCAACAGATATTTGGCATGC
AGTTTGTGCTGCTGTGAAATCTGCTTGCTCTCTTGCAAATGTTTCGGATGTGGAAGTGAA
AGGAATAGGCTTTGCTGCCACGTGCTCTCTCGTGGCGGTTGATGCTGAGGGATCTCCTGT
TACAGTGTCGTGGAGTGGTGATTCAAGAAGAAACATTATTGTATGGATGGACCATAGAGC
TGTAAAGCAGGCAGAGAGAATCAACTCATTTAATTCTCCAGTCTTGCAGTACTGTGGTGG
CGGTGTTTCTCCAGAAATGGAGCCACCAAAACTTTTATGGGTGAAAGAAAATCTTAAGGA
GTCTTGGTCAATGGTGTATAAGTGGATGGACTTGAGTGATTGGCTATCCTACAGAGCTAC
TGGAGATGATACACGTAGTTTGTGCACCACAGTATGTAAATGGACTTATCTTGGCCATGC
ACACATGCACCAGATGACTGAGAAGGCTTCTCGTGATATGGAAGCTTGTGGATGGGATGA
TGAGTTCTGGGAAGAAATTGGTTTAGGCGATTTGGTAGATGGGCACCATGCTAAGATTGG
ACGAAGTGTAGCTTTTCCTGGACATCCACTGGGTAATGGTCTAACTGCAACCGCTGCTAA
GGAACTGGGTCTGTTAGCTGGAACTCCTGTTGGGACTTCACTCATTGATGCTCATGCCGG
TGGTGTTGGGGTCATGGAAAGTAAATTAGAATCAGACTCCTTGACGAAAGAGTCAGATGT
GGATACCTTGTGCTCTCGAATGGTCTTGGTATGTGGCACATCAACTTGTCATATGGCTGT
TTCCCGTGAAAAGCTGTTTATTCCTGGCGTGTGGGGGCCTTTTTGGTCAGCTATGGTTCC
GGAGTATTGGCTTACAGAAGGAGGACAAAGTGCTACTGGAGCTTTACTTGATCACATCAT
CGAAAATCATGTTGCTTCTCCCCGTCTTGCAAATCGTGCTGCTTCCCAGAAAGTTTCTGT
GTTTGAACTCCTAAACAACATTTTGAAAACGATGGCTGAAGATACAAGTTCTCCATTTAT
ATCTGCCCTTACCTCAGACATGCATATCCTTCCCGACTTTCACGGAAACAGATCTCCCGT
TGCAGACCCAAATTCGAAAGGAGTGATATTCGGAATGTCTCTTGACACGTCCGAGAAGCA
GTTGGCTCTTCTATACCTCGCCACAATTCAGGGAATCGCATATGGTACACGTCATATCGT
AGAGCATTGCAATACTCATGGTCACAAAATTGATACACTGCTTGCTTGTGGCGGCCTTTC
AAAGAACCCATTGTTCATCCAAGAACATGCTGATATAGTCGGTTGTCCGATTATTCTTCC
TCGAGAAAGCGAGTCTGTTCTCTTAGGAGCAGCAATTCTTGGAGCAGTTGCTGGCAAGAA
CTACCCTAGTCTCCATGATGCCATGAAAGCTCTTAACGCAGCTGGACAAGTGGTTCATCC
CTCATCAGACCCTAAGATCAAGAAGTATCACGATGCAAAGTACCGTATTTTCCGCAACCT
CTACGAACAGCAATTGTCTCACCGTTCCATCATCGCTGAAGCTCTTGCATAATGTTTCTG
ATCAACAAAAACTGTATAGTTCTCTGCAACATTTACCTTCCTTTTTCTATACATTCACAG
TAATAATAATAATCTGTTTTGATTGCTCTTCTTGACTAATATGTATATAGAATAATACAA
TAATGTCATGAAACTTGGGAAATTGGAAGTAAAACAAAGACCAGTGTGAGCTACCGAAAC
CAAAACCGTAACAATTCGCTACATGTTATATTTGGACTCATTTAGACATTCTCTTATAAA
AAT
>AT2G45830.5 | downstream target of AGL15 2 | Chr2:18865930-18868542 FORWARD LENGTH=2176 | 201606
AAACATTTGTGTATCACATATCAATGTCCATATGTGATTTGAGCATAGGAATACCAAATA
TGGATGACCAAATGTCTCCTACTAATTAATAAAATATTATCTATTTAATATTTAAAAACA
TTTTAACTCTTCGAAAAACTAAAAAGTAAACAAGATTCACACAAAAATATGAACGTCATT
AACACAAAAGATGTGAACTCTGGTTAGTGTTGAAGATAACGTGAAACAAGATTCAAATCC
TCGTGGAAGAGCACCAATCGATCACCAGAATCAAACCTTTGAGCTTCCTCCTAGCTTCGA
TTCATGCTTCAACGGAAAAGCATGAAGAGGAACAACAACAATCTTCTAACGAACAAGAAT
AAGTATGTCTATCTTAAAACGGCGTCGCATCCAGCAAAAAGCATCGCTAAAGCTACTCTG
TTCCTCGTCACCTCTCTCTTCATATCTGCTGGTCTCTTAGACTTATTGGGTTGTTTCGAT
TTCGTGAGTTCGAATCTGAAGTAACTTCTTTTTTAGAAACTTTTTATTCAATCAAGTGAA
TCTTGAACTTGAAGAGTTAATAAATTCATATCTCTCTGTACTTCAGACAACTTTTACAGG
TCTGAAGCAGGTAACAACTAGTATCAGAAAATCACCAATCACAAGCCAAAGATTCCCTAA
CCAATGCGGCGTCGTTCAGAACCAAACTCAATTATTTCCCCAAAATGGCTCCTCGAGAAA
CAACGACAAACCCAGAAGCAGCCATTCAAGAATATCCACGTGTCCTTCTTACTTCCGTTG
GATCCACGAAGATCTACGGCCATGGAAAGAGACAGGTGTAACGAGAGGGATGCTTGAGAA
AGCCAGGAGGACGGCGCATTTCAGAGTAGTAATCCTCGACGGGAGAGTGTACGTTAAGAA
ATATAGAAAGTCAATCCAAACAAGAGACGTTTTTACTCTGTGGGGCATCGTACAGTTACT
ACGGTGGTACCCAGGTAGGTTACCGGATCTTGAGCTCATGTTTGACCCAGATGATAGACC
AACCGTCCGATCTAAAGACTTTCAAGGTCAACAACACCCGGCCCCGCCTCCTTTGTTCCG
TTATTGCTCTGATGACGCCAGCTTGGATATTGTCTTCCCTGATTGGTCCTTCTGGGGCTG
GGCTGAGGTTAATATAAAGCCTTGGGATAAATCGCTAGTGGCGATAGAAGAAGGGAATAA
GATGACTCAATGGAAAGACCGCGTGGCGTATGCTTATTGGAGAGGAAACCCTAATGTGGC
TCCAACTAGAAGAGATCTTCTCAGATGTAATGTCTCAGCTCAAGAAGATTGGAACACACG
TCTCTACATTCAGGATTGGGATAGAGAGTCAAGAGAAGGATTCAAGAACTCTAACCTAGA
GAACCAATGCACCCACAGGTACAAGATTTATATAGAAGGATGGGCATGGTCAGTGAGTGA
GAAATATATAATGGCATGTGATTCAATGACATTGTACGTGAGACCTATGTTCTATGATTT
TTACGTACGAGGAATGATGCCATTACAACATTACTGGCCAATCAGAGACACCTCTAAGTG
TACTTCCCTCAAATTCGCCGTACATTGGGGGAATACTCATTTGGACCAGGCGAGTAAGAT
AGGAGAAGAAGGGAGTAGGTTTATTAGAGAGGAAGTGAAAATGGAATATGTGTATGACTA
CATGTTCCATTTGATGAACGAGTATGCAAAACTTTTGAAGTTTAAACCAGAGATTCCGTG
GGGAGCCACGGAGATTACGCCGGATATTATGGGCTGCTCGGCGACGGGACGGTGGAGAGA
TTTCATGGAGGAGTCTATGGTTATGTTTCCTAGTGAAGAGTCTCCTTGTGAGATGCCTTC
TCCTTTTAACCCTCATGATTTAAAAGAGATTCTTGAGAGAAAAACTAATTTGACTCGTCA
AGTTGAGTGGTGGGAAGATCAATATTTTCATGATTTAGCCAATATCAAGAAGCCTTGACC
AAAAAGGCTCTTGTGTTTGTTTAGATGATTGAGTTGTATTCATATATTGAAATTAGTGAA
AAGTAAACGAGTAATTTTTTTTCCGACTAGTATGTGTCTCTATCTCCACTAGCGATCTTT
TTTCCGACTAGTATGTTAATTGAGTTGTATATTCTAATGTTTTAGTAAATGTTATAAGTT
TAGTTCTATTTTTTTT
>AT4G23410.1 | tetraspanin5 | Chr4:12223953-12225508 FORWARD LENGTH=1289 | 201606
AACTACTATAAAGTAGCTGAATGATATGTGATTAAGATATATATCGAGAGAGACAAGCCA
GCAAGAATTTTCAGCACACATACACACACAAAAGATTCAAAGAATCATCTAGTAACAAAT
AAAAAAGGAGAGAGAAGGAAAATGAACAGAATGAGCAATACAGTGATAGGATTCTTGAAT
ATCCTAACACTAATTTCCTCCATAGTTCTATTAGGATCAGCTCTATGGATGGGTAGGAGC
AAAACGACATGCGAGCATTTTCTTCAGAAGCCACTTTTGATCTTAGGCCTAGCTATCTTG
ATCTTGTCAGTAGCTGGTCTAGTCGGTGCATGTTGTGACGTGGCTTGGGTCTTGTGGGTG
TACCTCTTCTTCATGGTCTTCATCATAGTCGCACTCATGGGTTTGACCTTGTTTGGATTC
ATAGTGACTAGCCATAGTGGTGGTGTGGTTGTCGATGGTAGGGTTTATAAAGAGTTTAAG
CTTGAAGCATATCACCCTTGGCTTAAGACAAGGGTGGTAGATACTAATTATTGGGTTACT
ATAAAGACTTGTCTCTTGGGCTCAGTCACTTGTTCCAAGCTCGCTCTTTGGACTCCTCTT
GATTATCTCCAAAAAGACTTATCTCCTCTTCAGTCTGGATGCTGCAAACCACCGACGTCG
TGCGTTTACAACACGGACACGGTGATACAACAAGACCCTGATTGTTACCGGTGGAACAAC
GCAGCGACGGTGCTCTGCTATGATTGTGACACGTGTAGAGCTGGCGTTTTAGAGACTGTA
CGTCGCGATTGGCACAAACTCTCTCTAGTGAACGTCATTGTTGTTATTTTCCTCATAGCT
GTTTACTGTGTTGGCTGTTGCGCGTTTAAAAACGCCAAACGCCCTCAACATTACGGCTTC
CCTTATGGACGTTACGGCATGTCCAAATCCAGACCTGGATGGGAACAGTCCTGGTCAAGG
TGGTGGCATGGGAGAGATCGGTATTAGTGAAAAATATTTATGTTAATGTTTTCGAATATC
ACGGTTCAACTTTTTGGTTTCCAATATATAATTATTGATTTTGAACAGAACATAAATTTT
TTATAATGAAATTTCTAATTCGAGAAAAAAAAATTTAGTCACTTCCGATCCACAAAATCT
GAGTTAAGAAATTGAAAAAAAAGAGCTAAATGTTTTATGTTTATGGAACATTATTTTAAA
TGTTATTTTAGGTAGTCAAATGGGTTATCTTTGGGCCAGACATTAGTCATTGAGGAGGCC
CACAAAGGTATAGAACTAGAGTAACGAAG
>AT2G41460.2 | apurinic endonuclease-redox protein | Chr2:17285731-17288096 FORWARD LENGTH=1267 | 201606
ATGAACAACGTTCTTCAGTTTGGTCTCCAGAGCTCCGCCATATATGTCGCCAAGTTTCTG
GTGGTGCCTCTTAGGAGTTTGAGAGTTGGTTCATCTTTCGTTGGAGTTGGAGTGGGAACA
AGAAGTTTCAACAAGAGGCTAATGTCAAATGCTACAGCTTTCTCTATCAACAACAGCAAG
CGAAAGGAACTCAAGATACCAGGAGCAGCTATTGATCAGAATTGTCATCAGATGGGAAGT
GATACTGATAGAGATGAAATGGGAACTCTTCAAGATGATCGAAAGGAAATTGAGGCGATG
ACTGTTCAAGAACTTAGATCCACGTTGAGGAAACTTGGGGTACCTGTGAAAGGACGCAAA
CAAGAACTTATCTCAACTTTACGACTTCATATGGACAGCAATTTACCTGATCAAAAGGAA
ACTTCTTCGTCCACCCGTTCGGATAGTGTCACCATCAAAAGAAAGATCAGCAACAGGGAA
GAGCCTACTGAAGATGAATGCACTAACTCTGAAGCTTATGACATTGAACACGGAGAAAAA
AGAGTAAAACAGTCTACTGAGAAAAACTTGAAAGCTAAAGTTTCTGCGAAAGCTATCGCG
AAAGAACAGAAGTCATTGATGAGAACAGGTAAGCAGCAAATTCAGTCAAAAGAAGAAACA
TCATCGACCATCTCTAGTGAATTACTGAAAACTGAAGAAATTATCTCATCCCCGAGTCAA
AGTGAACCGTGGACTGTACTTGCTCATAAGAAGCCTCAGAAGGACTGGAAAGCTTACAAC
CCAAAGACAATGAGACCTCCCCCTCTACCAGAGGGTACCAAATGTGTGAAAGTTATGACT
TGGAATGTTAATGGACTGAGAGGATTGTTGAAGTTTGAGAGCTTCTCTGCTCTGCAGCTT
GCCCAAAGAGAAAATTTTGACATCTTGTGCTTGCAGGAGACTAAACTCCAGGTGAAAGAT
GTTGAGGAAATTAAGAAAACTCTTATTGATGGCTATGATCATAGTTTCTGGTCCTGCAGC
GTCTCAAAACTTGGCTACTCTGGAACTGCAATAATCTCACGGATAAAACCACTCTCAGTT
AGATATGGTACTGGTCTATCTGGTCATGACACGGAAGGGCGTATTGTAACTGCTGAATTC
GACTCCTTCTACTTGATAAATACTTATGTCCCTAATTCCGGAGATGGATTAAAAAGACTG
GTACTCAAATAATAGTATTGTATTTTATTGTCACGGTTGACATATATACTCTACTAATCT
TTGTATT
>AT3G02630.1 | Plant stearoyl-acyl-carrier-protein desaturase family protein | Chr3:562030-564870 FORWARD LENGTH=1671 | 201606
CCCAAAGTTTCTTCTTCACCTTGTCTCTTTTCACAGTCTCACACAGCATAGAAATAATCG
AAAGATTTCTTTTTAAAATCTGGGATTTGTTTTTTTTGTTCATTGATCATTTTCGATTGT
TAGAGAAGAATCAAATGGCGATGGCTATGGATCGGATCGTCTTCTCCCCTTCATCTTACG
TCTATCGTCCTTGTCAAGCTAGGGGATCCAGATCTTCCAGAGTTTCCATGGCTTCTACGA
TTCGCTCTGCGACTACAGAGGTTACGAATGGAAGGAAACTGTATATCCCTCCCAGAGAGG
TGCATGTCCAAGTCAAACATTCAATGCCGCCACAAAAGTTAGAGATCTTTAAGTCTTTAG
AAGGATGGGCTGATGAAACCCTGTTGACTTATTTAAAACCTGTTGAGAAATCGTGGCAGC
CTACCGATTTTCTTCCCGAACCTGAGTCGGAAGGATTCTATGACCAAGTCAAGGAGCTAA
GGGAAAGGTGCAAGGAACTTCCTGATGACTATTTTGTGGTGCTTGTTGGGGATATGATCA
CTGAAGAAGCACTTCCTACTTACCAGACCATGTTGAACACATTGGATGGTGTTAGGGATG
AGACAGGAGCTAGTCCTACTCCTTGGGCTATATGGACCAGGGCTTGGACTGCTGAGGAGA
ATAGACATGGGGATCTCCTTAACAAGTATCTTTATCTGTCTGGTCGGGTAGACATGAGGC
AGATTGAAAAGACTATTCAGTACCTGATTGGTTCTGGAATGGATCCAAAAACTGAAAACA
ACCCTTACTTGGGTTTCATCTACACATCATTTCAAGAAAGAGCGACCTTCATCTCCCATG
GAAACACTGCCAGACTGGCGAAAGATCGTGGAGATTTGAAACTTGCGCAGATATGCGGGA
CCATTGCTGCTGATGAGAGGCGTCATGAGACTGCTTACACCAAGATTGTAGAGAAGCTCT
TTGAAATTGACCCTGATGGCACGATCTTGGGCCTGGCTGATATGATGAAGAAAAAGATAT
CAATGCCTGCACATTTAATGTATGATGGCCAAGATGATAACCTGTTTGAGCACTTCTCAA
CCGTTGCCCAGAGGCTCGGTGTCTACACTGCCAAGGACTATGCTGATATTCTGGAGTTTC
TTGTTGAACGGTGGAATGTGGAGACTTTGACAGACCTTTCTAGTGAAGGACACAGGGCCC
AGGACTTTGTCTGCGGACTACCTGCAAGAATCCGTAAAATTGAAGAGAGAGCTCAAGGAA
GAGCCAAAGAAGCTGCCAAAAACATACCATTCAGCTGGATATTTGGTCGAAATATCAGGG
CTTAAGAAGTTTACTACACAATTCTCTTTCCAATTATCCCAAGTAAGTCATAAAGGTCTT
CACCAACCATTTCACCAATGAAGGACCAGTTTTTAAGACCACGAAAGTTCATTTGAATGT
GTTTTGTTTTATACGGAACATTGTAGATAAAGTTATGTGGTTAGGTTATGTTTCTTGTTT
GAATCAGTCAAGACCAAAGAAAATGTGTTTGAGTGTTCTTAGATATTGTATGGTTTACCA
AGAACAAGACTTAAGATTTTCCTTTACCTTTTTGATTCTCTTTTTGTTGTATCAGTCTAA
AGAATGTTCTCTCTTAAATAAAGAGTGGTTTGGCAATAATGTTCTAGAGAA
>AT1G56170.2 | nuclear factor Y%2C subunit C2 | Chr1:21024663-21025892 FORWARD LENGTH=1137 | 201606
GTAACGTAAAAACTCCCGCTTTTTCGACACGTGTCAACTAGGCGGAAGATACGCACCACC
AGAAACGCTTGATAAAAAGCTAACCCGCCCCAAACCCATTTATCTTAGGGTTTCGCGAGA
TCTCACTCTCACTGGTATGTCTGTGTTTCTTCTTCCATTTTCTGTTTCTATTGGAAACTT
CTCTCTCCAATTTCGTTTTCTTCACTTCTTTGATCCTTTAGCTTTGACAAAACCGTAGTA
AAGGATCAAAAGTTATCATCTTTGGTCCATGTTGTGAATCGTGCTCTGCTTGGGTCGTGA
CTCCCAAATCCGGATTTGAAACCAGCATATCTGAGCTTAATTCGAGCATAGATAGCTTAG
CAATGGAGCAGTCAGAAGAGGGTCAACAGCAACAGCAACAGGGAGTGATGGATTATGTAC
CTCCTCATGCTTATCAGAGTGGGCCAGTAAATGCAGCTTCCCATATGGCATTCCAACAAG
CTCACCACTTCCACCACCACCATCAGCAGCAACAACAGCAGCAGCTTCAGATGTTCTGGG
CTAACCAAATGCAAGAGATCGAGCATACCACTGATTTCAAGAACCACACCCTTCCCCTAG
CCCGCATCAAGAAGATCATGAAAGCTGATGAAGATGTGAGGATGATCTCTGCGGAGGCTC
CTGTGATTTTTGCCAAGGCCTGTGAGATGTTCATTTTGGAGCTCACTCTACGTGCTTGGA
TCCACACCGAGGAGAACAAGAGGAGGACCTTGCAGAAGAACGACATCGCCGCTGCCATTT
CCAGGACCGACGTGTTTGATTTCCTTGTGGACATAATCCCGAGGGACGAGCTGAAAGAAG
AAGGTTTAGGCGTGACCAAAGGGACCATACCATCGGTGGTGGGTTCCCCGCCATACTATT
ACTTGCAACAACAGGGGATGATGCAACACTGGCCCCAGGAGCAACACCCTGATGAGTCTT
AAAACTTTTCCCCTTTCGTTTGTTTGGTTGTATCGTAGTAAGGTAGCTCTGCTCTGCTGG
GAACCATTTCTATTGTGTTCTGTAATGACATGTTAGTATATCCCCAGTCTATATCTATGG
CAATGCAGTTTCTGTTCTCATGTGCATTAAATAATAACAAGAATGATAGAAAGAAAA
>AT1G51720.4 | Amino acid dehydrogenase family protein | Chr1:19181031-19184921 FORWARD LENGTH=1767 | 201606
GGGTCTTCTTCATTTTAGCTTTACGAAATTATCTGCTAAAATCAGCAAGTATCTCTCACT
ATATTGAAGTTTCCAACCTCTGGGTATGCCAAAGTTAGCTTATTGATTTTGTGAAAGATG
TTAGATTTGATCAAATGTTTCAAGTGCTGCGGCTTGTTAGGTTGTCATTTCGAGCATCGT
ACCAAGTGTAAGATACAGTTGCTGGTAGTCAGCAAAAGTGAAGCTAAGGGGGAGTTAAAA
CTGTGATGCTGAATGTTTGGACCAACAGGTGGGTTGGGGATGAATCCCTCAATGGATGAT
ATGAACTTAATCCAGCAAGCACAAAGGCATCAGCTTGTTGTAAGTAATCTTGGGGAAGAG
ATTGATTTGGAAATTGGACCTGGAGAGGATGATGCTGCTTTTGCTAACAATTCATTGATT
GGCGGGCCTCCACGGGAGCCCTCCACTGGGGAACATGATGAAACAAAGCATATGGTTTTG
GTATCTGACCTTCCCAGTGAGGATCAGGATATTTCAAAGGGTACACCGGCGAAGAGAAAG
AAAAAAGTTGTCAAACGGTGGAGAGAGGAATGGGCTGACACGTACAAGTGGGCTTATGTT
GATATGAAGGATGGTACAGCTAGGATATTCTGCTCTATTTGCAGAGAATATGGTAGAAAA
CATCGAAGAAATCCTTACGGAAATGAAGGAAGTAGAAACATGCAGATGAGTGCTTTAGAG
GAACACAACAATAGTTTGCTACACAAAGAGGCTCTGCGTCTCCAAACGGCTTCCAAAGAT
AAGATTGTTGTTGACAAGCCCATTTATGTGAAGACTGTCATGTCAAAGAGTGCTGGTTCA
ATTGTTGAGGGTGCCCTGAAACGAGATCCTAATGAAATTGAGTTTGTTCAATCTGTACAA
GAATCTGTGCATGCTCTAGAGCGGGTGATTGCAAAAAATTCTCATTATGTCAATATCATG
GAGCGGCTACTAGAACCTGAACGTATGATAGTCTTTCGAGTTCCATGGATTGATGACCGT
GGTGAAACACATGTAAACCGTGGCTTTAGAGTTCAGTTCAACCAAGCTCTGGGTCCATGT
AGGGGAGGTATCCGATTTCACCCATCCATGAACTTAAGCATTGCCAAATTTCTTGGCTTT
CAGCAGACGTTGAAGAATGCTCTGTCACCATATAAACTGGGAGGGGCTTCTGGTGGAAGC
GACTTTGATCCTAAAGGAAAAAGTGACAATGAGATTATGAGATTTTGCCAAAGTTTCATG
AATGAGATGTACAGATATATGGGTCCTGACAAAGATCTTCCGTCAGAGGAGGTTGGTGTT
GGTACTCGGGAAATGGGATATCTTTTTGGACAATATAGACGACTTGCTGGTCAGTTTCAG
GGAAGTTTTACAGGACCGCGGATATATTGGGCTGCTTCTAGCCTCAGAACTGAAGCTAGT
GGCTATGGCGTGGTGTACTTTGCACGACTTATACTTGCAGATATGAATAAGGAAATAAAG
GGACTAAGATGTGTCGTGAGTGGTTGCGGGAAGATTGCGATGCATGTTGTAGAGAAGCTA
ATTGCTTGTGGAGCCCATCCGGTTACTGTTTCAGTTGAGCTGAGAATCAATTTAAGGCCC
AGTCTGCCAGATGAAAGGTCAGAAGTGGCTTGTACGTATAATTTTCTTTTTCTAGGCCAA
GGGCTTAGACTTAGAGGTCTCAAATTAATTCTCTAGTTATTGCCAATTGATCTTGATTAG
TTAGGCCAATGTAAGAAGTCAATTCAG
>AT3G45443.1 | hypothetical protein | Chr3:16667638-16669608 REVERSE LENGTH=1384 | 201606
CCTTTATGGGCATTACCATCTGATCTCCGTCGCAAGATCTGTCGGCCGAGATGATTTCGC
AGTTTTCTTTCTCAGAGGCGGCTCATGGCGACACTGTGCTTTCTCCCATCGGCTTGATTT
CATTGTGATTTTCTAAATTGAGGATATGATTTTCTGAGCCATGGGAAGGGAGAGAAGAAA
GCTTAGCTTGAGCTTGAATTATGATTCATCTGAGAAATGCAGGCAAATGTTGATGCACAT
CTCCTGTTGTTCAAGTAAACTTTTTCTGATTCGCCACTACAGTATCTTGTCCGTTCAATT
TCTGTCTGATTGATGGCCTTTTTTCGTTCAAAATCATTGTTTGGTGTTGATGAGAACACG
GGAGCTGCAAATCATAGGTATCAAATGCCAAAGACGAGTACTTGGCGTGAACATGGTGGA
CTTGACTTTGTATTCAGCTTGCTGGAGAAAATTTCATCGACCATTGGTGTGAAAGACAGT
TTCTTTCAGAATAATCAGACTCTCTGTTTCTTCAGAAATGGCTCGAGAATTGCATCTGAT
CTGGATGATTTTCTGTGTTCATCTGATTGGCTTCTCAAGTCAACAGGAAACGGGGTTTAT
CTATAAACGTTTTGGTGAAACAGGCCATGGAGTTGCCAAAGGATTGTTGAAGTTGACCGA
TGGATCCAGAGTGAAAATGGGTCATACCTTCTTCAAGAACCCTTGCATTCGTTTTACCGA
CAATCATAATGTATTTGGCTCTTGGAGCAGTTATTGTCTATCTGGAAAGGAAATGGTATA
ACAAGGATGGACTTGTCAGAAAAAGAGGTTTCAGAGAAGTAAACAGAGGAACTCCGATAG
AGACGAGAAGAGAAAGAAGAAGAAAGGAGAGGAAGAATCGAAAATGAATCAACTCTCAAG
AACAATGGGATAACTATTTGTGGGATTCTTTCTCAATCTCTCTGCAATCCTTTTGAGTTC
AACCGATATGTCGATATGTATAAAACTCAGATATGAAGCTGTAACATAAGAATATTTATT
CCACTTTATACAGCTCTTTTGCACTACTTGTCTCTGTGACTTTCTGTGTTTCCCTTCTTT
CAAGTTTGCGCAATTGAGAAACCCTAGAAGCTTCAGTGTAGTATGTCCACCACTGTCGCT
AAATCTCTAGGCATAGATGACGCTGCATCTGTTTCCCCCATGCCTCAATTGCAGTGTGTT
GAGCAATTCCTAGCTAGAAATTGTAATGAGTTGATAGGGCTATATTGATCGATCTGTTCC
CAAAAGGCAGATAATGTGATGTATGTCTCTTGTTGTTCAAGGTCAACTCTTTGGGATTTG
CCACTGCAGCATATTGTCCGTTCGATTTCTGCCTGATAATCATGTCTTATTGATGGCTTT
TCCT
>AT4G28690.1 | hypothetical protein | Chr4:14158898-14161049 FORWARD LENGTH=1715 | 201606
ATTCCTATCATCCTCGATACAAAACCCTAATTCAATCTTTCTATTATCTAGTAAATCAAA
AACTTTCCGAAAAATCTGAAGCGAAGGGAAACGAAATCCCGATAAACCCTCCTTTGATTG
ATGTGTTCTATCTTTATGAGACATGCATTCTGAATTTCGACTGGATTTTATGAGCGAAAT
TTTGTCTGAGTTCCGATGAGTTCGATGAATCATATCGTTGTAGATGTTAGTTCGGACGAA
GATGATGATAAACCAGTAGATTACTCTTATTTGTTAGACCGAATTCTGGGAGTTTCCGAT
GAGAAGAAACCCATCAAAGGTACTGTTTTGTTGAATCCAACGGTGGAGAATGAAGACGAC
GATGACGATTGTGTGATTTTGGATTTTGATCCTACGGCGAAGGAGACTGTGATTGAAACT
TGTGAAACTGATGGAGTTCTTGTAGTAGGACAAAAGGGTGAGGTAGCTTGTAGGGATTTT
CCGCATCCGCGACATGCTTGTGCTAAGTACCCGTTCAAATCCACATTACACCAGACGTTT
TGTGAGATGTGTCACTGTTATGTTTGTGACACCCGTGCTCCGTGTACTTACTGGTTCAGT
GGCGGGATCTCTAACACTGATCACTGTCATGCCAATGATAAAGAGAAGACATGGAATGAT
CAACGGGAATGCATCAGAACTGGAAATATGTTACCTCGACCTGTTTCGAAACCTGCTTCG
GCCAAATTACAATTTAAACGTGCTCCACGGCGTCCATCTGTATATGTACCTGTACCGTTG
CTCCAAAACTCGTCTGGAACCAACTTAGGAATCCGGGCTTGCTCCAAATCTACTAAGGTT
GCAATTCACCCAAAAACATACACTAGACCCGGTCATAGAACCGAGCAATCAAGAACCGTC
CAACAAAATCCTGGGTCACAACCTCACGCTATGCAGTCATTACCAAATCACAAAAGTGGC
TCTAATAATGGTAATCCAAGTCCTCAAGTTGTCCCTTCCAATCCATATGTATTGACTCGA
CGGCCAAGTAATGGCGTTTATCCTCCGGAAAACAGTGTACAGAATATTTCTCAAGGCTTA
CAACCTACCTATTATGCTCCTCTCATGGCTTCACAAGGCTCACAACCTACCCGCTTTGCT
CCTCCCGTGGCTTCACAAGGCTCACAGCCTACCTGCTGTGCTCCTCCCGTTGCTTCACAA
GGCTCGCAGCCTACCCGATATGCTCCTCCCGTGGCTTCACAAGGCAATGCACAGCGGATT
GTTACTGGTTCTATCTCAACTGTGCCGGTATCTCAGAGCAAAGAGGCAAAACAGTTTAGC
CGGAATATGTATTCTGCTAATGTTCAGACGAATGCAGTCCCAACTATGACTCCTAATCCT
CCGGCGGTCCAGCAGCAACAACAACAACAATCAGGAAGAAGTAACGATAGAGTATTGTCC
GAGTTTGAAGACTGGCTCTTGGACGACTCAACCTTGCCTTGTCCCTCGTCTGTTCAAGAC
AATACATTGAAAATCGATTTCGAAACCTTCTTGAATGATTGAAACATTACGTTAGGATAG
TGTAGATATCCTAACATAATTGTAGACTTTTAGCTGTACAGTATTAATAGTGTAGAGTTT
TTGGTTTAGGAGATTTAAGTCTACGATAACATTTGTGATACCCATCTAAAATTCATTCTT
TTAAAAATATTCTTCAATGGATGATTTTTTTTGTT
>AT4G35520.3 | MUTL protein homolog 3 | Chr4:16865304-16871527 FORWARD LENGTH=3646 | 201606
GAACTTTCCCGTTAAGAGCGAGCGTGAGATTATGTTGCGAAAGGCGATGCCTTTTTCTCA
ATTTCATGTCTAATGGCGATAATCAGCTTTGCAGTCTCCAGTAATTGATACCCGCGGGAT
TTTCTTCTTACAAATTTGGGTCTAGGGTTTTTGTTTCTCGGTGTCTCAGTCCGATAATCC
TGAGATGAAGACGATCAAGCCCTTGCCGGAAGGAGTTCGTCACTCCATGCGTTCTGGAAT
TATCATGTTCGACATGGCGAGGGTCGTGGAAGAACTCGTCTTCAACAGTCTCGATGCTGG
GGCGACCAAGGTGTCTATCTTCGTGGGTGTTGTTTCATGCTCTGTGAAAGTTGTGGATGA
TGGATCAGGCGTTTCAAGAGATGATTTGGTTTTGTTGGGAGAAAGATATGCTACTTCAAA
GTTTCACGACTTCACCAACGTGGAGACAGCTAGTGAAACTTTTGGATTTCGTGGAGAGGC
CTTAGCTTCAATATCAGATATCTCGTTACTGGAGGTTAGGACAAAAGCTATTGGGAGGCC
TAATGGTTATCGAAAGGTTATGAAGGGATCCAAGTGTCTACATCTTGGAATTGATGATGA
TAGAAAAGACTCTGGCACGACGGTAACTGTCCGAGATCTATTTTACAGTCAGCCAGTGAG
ACGAAAATATATGCAATCCAGCCCCAAGAAAGTTTTGGAATCTATCAAAAAGTGTGTGTT
CCGGATTGCCCTTGTGCACTCCAATGTTTCCTTCAGTGTTCTTGATATCGAAAGTGATGA
AGAGCTTTTCCAAACCAATCCTTCTTCTTCAGCATTCTCACTACTGATGAGAGATGCAGG
GACCGAAGCTGTAAATTCGCTTTGTAAAGTAAACGTTACAGATGGCATGCTGAATGTCTC
TGGGTATGTATCTGGTCCTGGAGATAGTTTAAAGGCCTTGCAGTATATATATATCAATTC
AAGATTCATTAGCAAAGGTCCTATTCATAAGCTGCTGAACAACTTGGCTACTAGTTTTGA
GTGTGCGGATGACTGGAAGCCTACGGATGGGCAACAAACAGGAAGACGCAATAGACTTCA
ATCCAACCCTGGTTACATTCTGTGCATAGCATGTCCACGCCGTCTTTATGAATTCTCGTT
TGAACCATCAAAGACGCACGTTGAGTTCAAGAAGTGGGGACCTGTACTTGCCTTTATAGA
AAGAATCACTCTAGCCAACTGGAAGAAAGATAGAATTCTTGATTGGCCAGAAGCTATGGA
ACCTGCAAAAAAGAAGCTGAAGAGAAGTAATGATCATGCACCTTGTAGTTCTCTCTTGTT
TCCGTCTGCTGACTTTAAACAAGATGGTGATTATTTTTCTCCACGAAAGGATGTATGGTC
TCCAGAATGTGAAGTCGAACTGAAAATTCAGAATCCCAAAGAGCAAGGTACTGTAGCTGG
ATTTGAAAGCCGGACTGATTCTCTTCTACAGTCACGTGACATAGAAATGCAAACGAATGA
AGACTTCCCACAAGTTACTGACCTCCTTGAAACAAGCTTGGTTGCTGACTCTAAGTGCCG
TAAACAGTTTCTAACAAGATGTCAGATTACCACACCTGTCAATATCAACCATGATTTTAT
GAAAGATTCAGACGTGTTAAATTTTCAGTTTCAAGGATTGAAAGATGAGTTGGATGTCAG
CAATTGCATTGGAAAGCATCTCTTGCGTGGTTGCTCTTCAAGAGTAAGCCTAACCTTTCA
TGAGCCTAAACTATCTCATGTTGAAGGGTATGAATCCGTCGTGCCTATGATACCTAATGA
AAAACAAAGTAGTCCGCGGGTCCTAGAGACCAGAGAAGGTGGTTCGTACTGTGATGTTTA
TTCTGATAAGACTCCTGATTGTTCCCTAGGGAGTTCATGGCAGGATACTGATTGGTTTAC
TCCACAGTGTTCCTCAGATAGGGGATGTGTTGGAATTGGAGAAGATTTTAACATTACCCC
CATAGATACTGCGGAATTTGATTCTTATGATGAAAAAGTTGGTAGTAAAAAGTATCTTTC
TTCTGTCAATGTGGGGAGCTCTGTTACTGGTAGTTTCTGTTTAAGTTCTGAGTGGTCTCC
AATGTACTCCACACCTTCTGCGACCAAGTGGGAGTCTGAGTACCAGAAAGGTTGTCGAAT
TCTTGAACAGAGTTTGAGACTGGGAAGGATGCCTGACCCTGAATTTTGTTTCAGTGCAGC
TAACAACATCAAATTTGACCACGAGGTCATACCTGAAATGGATTGCTGTGAAACCGGTAC
AGACTCTTTCACAGCTATTCAGAACTGCACTCAGTTAGCTGATAAAATTTGCAAGTCTTC
GTGGGGGCATGCAGATGATGTGCGTATTGACCAATATAGTATCAGGAAGGAAAAGTTCAG
TTATATGGATGGCACACAGAACAATGCTGGTAAACAAAGGTCAAAAAGAAGTCGATCTGC
TCCTCCATTTTATCGAGAGAAGAAGAGATTTATCAGCTTAAGTTGTAAATCAGACACAAA
ACCAAAGAACTCTGATCCATCAGAACCTGATGATCTGGAGTGTTTGACACAACCTTGTAA
TGCATCTCAAATGCATCTTAAGTGCAGCATCCTTGATGATGTGTCGTATGACCACATACA
AGAAACAGAAAAAAGATTGAGTTCTGCCTCAGACTTGAAAGCATCTGCTGGTTGCAGGAC
TGTGCACTCAGAGACCCAAGATGAGGATGTGCACGAAGACTTCAGCTCAGAGGAATTTCT
GGATCCAATTAAATCCACAACAAAATGGCGCCATAACTGTGCGGTCTCTCAGGTTCCCAA
GGAATCACACGAGCTTCATGGTCAAGATGGTGTATTTGATATATCTTCGGGACTTCTGCA
CTTACGATCCGATGAATCCTTGGTTCCTGAATCTATCAACAGACACTCCCTTGAAGATGC
CAAGGTTCTACAACAGGTTGATAAAAAATATATCCCAATCGTTGCTTGTGGAACAGTTGC
CATCGTTGATCAGCATGCTGCCGATGAAAGAATTCGTTTGGAAGAGCTGCGTACAAAGGT
CCTGGCAGGGAAAGCGAGGACAGTCACCTACTTGAGTGCAGACCAAGAGTTGGTACTGCC
GGAGATGGGTTATCAGTTACTCCAGAGTTATTCAGAGCAGATAAGAGACTGGGGTTGGAT
CTGCAACATTACTGTAGAAGGGTCAACGTCCTTTAAGAAAAACATGAGCATCATCCAGCG
GAAACCAACACCAATCACACTTAATGCGGTTCCATGCATTCTGGGTGTAAATCTATCAGA
TGTTGATCTATTAGAGTTTCTTCAGCAGCTTGCTGATACTGACGGATCATCAACTATTCC
TCCATCTGTTCTTCGAGTCCTAAATTCCAAAGCCTGTAGAGGTGCAATTATGTTTGGAGA
TAGTCTGTTACCGTCAGAATGCTCTTTAATCATTGATGGACTGAAGCAGACCTCACTTTG
TTTCCAGTGTGCTCATGGGCGACCTACAACAGTTCCTCTTGTCGATTTGAAGGCATTGCA
CAAACAGATAGCAAAGCTCAGTGGAAGACAAGTGTGGCATGGCTTACAACGCAGAGAAAT
TACACTTGATCGTGCAAAATCACGCTTAGACAACGCTAAAAGTTAA
>AT1G10750.1 | carboxyl-terminal peptidase%2C putative (DUF239) | Chr1:3574807-3578783 REVERSE LENGTH=2056 | 201606
TCTTAAGCCATGGACCAACAAAGAAAGAGAGAAAAGCATTGTAGTTAGATTTTGCTTAGT
CACTTTATGTCAGTGGTCTTTTATGATTTTGTCATTTTTATTTCATTTTTGGTTCCTCTG
TATTCTTGGAGGTTAAAAAAAAAGGAAAGGCATGAATGATTTCATCACTATCCAAGCCAA
GTACTTATAAAACACATATAAACATTTAGACTATTACTTTAAGACACCATAATTCCATAA
ACCCCTTTTGAAACTTTCTCTCGTCTCTCTCTCTCTCTTTCTTGTTAGCATAAGGCCCCA
AGAAGACATAAGAGTGTTTTCATGATTCTTTATTTGGGTTTTGTTATGAAAAAATTTAGC
TTCTATAGCTTTGGAAATGGTGAGAGCTTGAGAGGATTATAAAAATCAAGGGTTTTTGTC
TTCTTTTGCTCACTTGCTCATTCTTTAATATCGAGAAAACGTTTTGGGCTTTGATGGGAG
GTGTGTTCGTGTTGAGGAAACCCAGAAACGGCAATAAATGCCGTCGTTTCGATCGATGCA
TTACAATGAGACAAACGGAAACAGAGTTGTTCTCAGAAGAAACAAGAATGAGAACAAGAG
AAACAAGACGAAGAAGAAGAAGCTTCTTCTTAGATATGATCCTTCTGTTTCGTACTTGTT
CCTCCAACATTCTTTTCCTCTCTCTTCTTCTCTTGTCTTCTTCTTTTTCCTCTGTCTTGT
CCGAGAATCTCTCACCTAGAAACCAAACTCTCAGGCCACTCGATGAGCTTAATAAGCTCA
AAGCCATTAATCAACATCTCAGGAAGATCAATAAACCTTCAATTAAGACAATTCATAGCC
CCGATGGAGACATCATAGACTGTGTTTTATTACATCACCAACCAGCATTTGATCATCCCA
GCTTAAGAGGACAGAAGCCACTGGATCCTCCAGAGAGGCCAAGAGGGCATAACAGGAGAG
GATTGAGACCGAAGAGCTTCCAGTTATGGGGAATGGAGGGGGAGACATGTCCTGAGGGAA
CAGTCCCTATCAGAAGAACAAAAGAAGAAGACATTCTCAGAGCAAACTCTGTTTCTAGCT
TTGGCAAGAAACTCAGACATTACAGAAGAGACACTAGCAGTAATGGGCATGAACACGCGG
TGGGATACGTGAGCGGAGAGAAATACTATGGTGCTAAAGCAAGCATCAATGTTTGGGCTC
CACAAGTTCAGAACCAATACGAATTTAGTTTATCTCAGATTTGGATTATCTCTGGTTCCT
TTGGCAATGATCTCAACACCATTGAAGCTGGTTGGCAGGTGAGTCCAGAGCTCTATGGAG
ATAATTACCCAAGATTCTTTACTTACTGGACTAACGATGCATATCAAGCAACAGGTTGCT
ACAATCTCTTGTGTTCCGGTTTTGTCCAAACCAATAGTGAGATTGCGATTGGAGCTGCCA
TCTCTCCCTCGTCTTCATACAAGGGTGGACAATTCGATATTACTCTGCTTATTTGGAAGG
ATCCGAAGCATGGGAATTGGTGGCTGGAATTCGGGTCGGGTATTCTAGTCGGGTATTGGC
CATCGTTCTTGTTCACACACCTGAAGGAGCACGCAAGCATGGTCCAATACGGTGGCGAAA
TCGTAAATTCGAGTCCTTTTGGAGCCCATACTTCAACACAGATGGGAAGTGGGCATTTTG
CAGAGGAAGGGTTTACAAAATCTTCTTATTTCAGAAACATCCAAGTAGTTGATTGGGATA
ACAATTTGGTCCCTTCTCCTAATCTTCGAGTACTTGCGGATCATCCGAATTGTTACGATA
TTCAAGGTGGGTCTAATAGGGCTTGGGGGAGTTATTTTTATTACGGAGGACCAGGGAAAA
ATCCTAAATGCCCTTAAAGAAAAAATTAATTAGGGTTTAGGGATTCATATTTTCTCGTGA
AAAAATTCTTTAGGTTATATCTGCAGGTTTATAAGGGCTACTTTCATCATTTATTAGTTT
TTTTTTACAACAATCTTTGTTCATTTATGTGTAAATGTGAAAAGTAAATTGGAGAAAATG
TAAAAATACTATCGAC
>AT5G67130.1 | PLC-like phosphodiesterases superfamily protein | Chr5:26791299-26793882 FORWARD LENGTH=1814 | 201606
TTAAACTGTATTATGCTCAAAATTGAACTCCTTTTGAAAGGTGGTTTATCTTCTTTACTA
ATCGTTTCTTCATTTTCTCTCTAGGAGCTAGGTGGGAAAAAGATTCAACCTTGTCTTAGA
AAAAGAAAACCAAAGCTAATCTTTTTCTTTTGTACCTCTCTTTCAAGGATTAACAAAACA
AATCGATGAAGCCCGGGTTTTAGTACCTAAACATCTCTTTGTCTCGTCTTTGAAAACCCC
CCCAAGTAGATCCAACATCATTCATATCTCTCTCTCTATCTCTGCATAAGCTACGGAGCG
ATGTCGGCGTGCATCAATGGCTTATGCAGAGCCGTGACTGTCTCTCTTCTTCTTCTTCTT
CTTTCTTTCTCTTTTTCCTCAGCTTGCTCCAATGGAAATTGCCAGCTGCTGGATTCATGC
TCCTCGGCTACTGATTGTGTCTCTGGTTTATACTGTGGAGACTGTCCTGCCGTTGGAAGA
AGTAAACCCGTCTGCACAAGAGGCCAAGCCACAAGTCCAACTTCCATTATCAATGGATTG
CCTTTTAACAAGTATACATGGTTGATGACTCATAATGCCTTTAGCAATGCAAATGCACCA
CTTTTGCCAGGTGTTGAGAGGATTACATTTTACAATCAAGAAGATACTATTACTAATCAG
CTACAAAATGGAGTTAGAGGGCTAATGCTGGATATGTATGACTTCAACAATGATATCTGG
CTTTGCCATTCGCTTCGAGGGCAATGTTTCAACTTCACCGCTTTTCAACCTGCAATTAAC
ATACTGAGGGAAGTTGAGGCATTTCTGAGTCAAAACCCAACAGAGATTGTTACCATCATA
ATAGAGGATTATGTGCACAGACCTAAAGGCTTATCAACACTGTTTGCCAACGCTGGTTTG
GACAAATACTGGTTCCCTGTTTCGAAAATGCCTAGAAAGGGAGAAGATTGGCCTACTGTG
ACTGACATGGTGCAAGAGAATCATAGGCTCCTGGTTTTCACTTCTGTTGCTGCCAAAGAA
GATGAAGAAGGCGTTGCGTATCAGTGGAGATACATGGTTGAAAATGAATCTGGGGATCCC
GGAGTGAAGCGAGGTTCTTGTCCTAACAGAAAAGAGTCTCAACCTTTAAATTCAAAAAGT
TCTTCGCTATTCTTGATGAATTACTTCCCGACATATCCGGTTGAGAAAGACGCTTGCAAG
GAGCACTCAGCTCCACTTGCTGAGATGGTTGGGACTTGTCTCAAGTCAGGAGGGAATAGA
ATGCCAAACTTTCTTGCTGTTAACTTCTACATGAGAAGTGATGGAGGCGGCGTTTTCGAA
ATTCTGGATAGAATGAATGGACCGGTACTTTGCGGTTGTGAAACTCTTTCTGCTTGCCAG
CCAGGAGCAGCTTATGGTTCATGCAAAAATGTTACTGTACAGACAAGAACTCCAAGCATG
GATTCAACGGCTGGAAGCAACTCAGGTGGAAGCTACTCAGGTTCAGTTCAGTTCTCAAGA
TCTTTAGCTTCTGTGGCCCAACTAAACAACATTGTTGTCTTCTGCTTCTCATTGCTTCCG
TTGCTGATATTTCTACTATGACACAACCAATCAAACCACGTGGAGAGATTCTTAGGTTAG
AGAATCTTGATCACTTCTTTAGAACGAATGAGAGAGCCTAAGTTGACATGAATTGCCTTA
GAAAGAGTTTCTGATTTGATTCTTGTATTGTAGACTGCAGAGCTATAGGCAGAAATCTTG
TGTATGTGTGTCTTCAGCTTCTGTTGATTGTTATGCAACTTATATATATATATATATAGA
CACAATTCTACTCC
>AT4G03000.5 | RING/U-box superfamily protein | Chr4:1324063-1327520 FORWARD LENGTH=2976 | 201606
CACCAACCCTCTTTTGTGTTACCCAAAGAAAGAAAATAAAAGCTCACGATCAATTTTGTT
GGGCTCCTTCTTCGTCTTGTAGCCACGCACTTGTTCTCTTTATCACAGTGCCCTCTCGCT
CTCTGCAACAACACTCTTAATATATATATATATATATTCATCAATCCCTATCTCTCATCG
AATTCTCTTCCGATCGTCTTTTTTTCTTCCCGCGGTTTCTTGCGTTTCCGGGAATTATTG
CTTAATGGTTGAGAAGCAAGAAGAAATGAATGAGTTTGGTGCTGTCAATGGTGGGAAAGT
GGGGACGTCTTCTTCAGTGTCACCACCGCAAGATAAAGGAAGGAAGAACAAGAGAAAGTT
AGCTGATCCTTCTCCACAAAATGCTGCTTCTTTGACTGAGTTCCCTCGATATGAGTTACA
TTCGTTCAAATCTCAAAGCCCTTTGTGTGAAAATGACTCCAACGGGCAGCTGAAAGCCGA
AGAGTCTGATTCTGTGGGATGGGATGATCCGTTTGCTTGTCACCTTGAAGGACTATTATC
GTCAAATTTGCTCACGCTCTTTCGTAGTGCAATGAATCAGATTATGGATTGTGGGTATAG
TGAGGATGTTGTTCTCAAAGCTATTTCAAGCAGTAGGTTCTACTGTGGTGGAACTGATCT
CGTGTCTAATATTGTTAACGATACCTTGAGTTTTTTGAAGAGTGGCAAAAAAGTTGCTGG
TTCCAGAGACTATGTGTTTGAGGATTTGCAACAGCTTGTTGCGTATAGTTTGGTAGAGAA
GATAAGTCTTGTTAGGGAGGTTAGACCATCGCTTTCAACGGACGAAGCTATGTGGAGGCT
GTTGATTTGTGACTTGAATGTTTTGAAAGCTTTTGAAGTGGACGCAGATGGATTGGAGGG
CTCTTCGGTTTCCAATGCTAGTAAATCATCGGAATCTCCAGTTGCTGAGTGTAATCCTCC
AAAATCCAGTGACGCAGATAACCCAAAGGCTCCAGTATCCAATACTCAAAGCAAGCAGAG
TGAGCCAGTCAAATTTGGGAACTTCGCAAATGTAAACAACTCCAAAAATCCTCATGCTAG
TGGAGCAACACCTGGAAAAGAGGTATTTTCTGTTTCCACTGCTTCTGGTGAAGGCACTAA
AAGTGCATCCCTGACTTCTGTTTCTGATGAAAAATTAGTATCTTGTCGAAAAGGCCGCAC
CAAAAAAGAAATGGCCATGCTACGGCAGAAATCATGCGTGGAGAAGATTAGAACTTATAG
CAAAGGCGGTGGCTATAAGACGGCAAAGTTTGGTGGTTTCCTTGTGGAGAAAAGAGGCAA
ATCAGCTTCTGATTTACTTTCCGCACAGGCAAGAAATTCTTCATCAAAGATTACAACAGA
GGTTATGAAAATTCCTTTAGCTGAGAGTAGCAGCACTCTCTCAAACAGTACTAAGTCAGA
TTCGCCTGCATTAGATGTTAAGGAGCATGTTACTGCATTACCTGCTAATAATGCTCCAGC
ACCAGTAGCTTCAGAAAAGAAGTCCGGTTCTGAGCCTGAAGAAAAGCCTTCTGTGTCTAC
GAAACCAGCACCAGATTACTATGCTGCAATCCCATACGATGCAACTCTGGGAATATATAT
TCCCCGGAATAAAAGAGATGAATTGATTTTAAAGCTAGTTCCCCGAATGAAAGATCTGCA
GAAAGAATTGCAGGATTGGACTGACTGGGCTAATCAGAAAGTAAAACAGGCTACTGTTAG
ACTTCTTAAGGACCAACCAGAGCTTAAGGCACTAAGAAAAGAGAAAGAAGAGGCAGAAGA
GTTCAGAAAAGAGAAGCAGTTATTGGAAGAAAACACTATTAAAAGGAGATCTGAAATGGA
GTTGGCCTTGAATAACGCAACCAACCAGCTTGAGAGAACTAACAACACAATTCGCAGGCT
CGAGCTGGAACAATCTCTGTTAAAGAGAGAGAGGGAAGCTGCTAATATAAGAGCTTCCGA
GTCCGCTGAGAGCTGTAGAGAAGCAAAGGAGAGAGTGCAAAGATTGTTGAAGAATTCTCA
ATCGTGGGAAGGGCAAAAAAATTTACTGCAGGAAGAGCTCAAGAGTCAAAGAGACAAGGT
GGCAGGGCTGCAGCAAGAAGTTGCCAAGGCAAAAACCCGCCAAAACCAAATTGAGGTTAG
CTCTTTTGTAGGCAAAATGCCTTTGCACGTTTTAGGTCTTCTCGTCTTCGGAGCTGTAAT
TTATTGTATGACAACTGATCATATCATTTCCTCTACAATTCTTTTTTCAGGCTACTTGGA
AACAAGAAAAGTCAGCGACGGGGAAACTCACTGCTCAAGCAGCTGCATTAAAGAAAGAGA
GAGGGAAACTGGAAGAACTCGGAAAAGCAGAAGAAGAGCGGATCAAAACAAAAGCAGAGA
ACGATGTGAAATACTACATTGAGAACATCAAAAGACTTGACACTGAGATCTCAAAGCTGA
AACTCAAGTCAGACAGCTTGAAGATAGCTGCTTTGAAAAAAGGCATAGACGGAAACAATG
ACGGTAACAAGAGTGGAATGAATCATACCACCAACACAAAGGCAAACTCGATGGCATCAG
CAAAAGTATGGGAGAATAATCAGGGGGCAGAGTCGAAAATCAAAAGAGAGAGGGAATGTG
TGATGTGTTTGTCTGAAGAGATGAGTGTGATATTCTTGCCTTGTGCCCATCAGGTTCTTT
GCTCTAAATGTAACCAGCTTCATGAGAAGGAAGCCATGGAAGATTGCCCGTCTTGTCGAG
CCAAAATCCAGAGGAGGATTCAGGCTCGTTTTGCTCGCGGGTAAAAGCGCTTGGGTTTTG
AATCAATATGGCAATGAAGGTTTTGCTTTGGTTTTATCTCTTTGGACTGCTCTATTTACA
TCTAAATTATACACAGCTTGTAAAGAGTGACTTCACAATTTGCTCATTTCTATATATCCC
TCAATAATAAATGGAAGAAGACTTTCCTAAACAACC
>AT3G51380.1 | IQ-domain 20 | Chr3:19074036-19074815 REVERSE LENGTH=701 | 201606
GTAGATTTCACATGTGATTATAAGATATATCATAACATGGTAATTTTGAGCATTGAAATG
CAACAATCACCCTTTATAATAACCTTTTCAAAATCTCAATAAGCTTCTTTTTATTGAGTT
AGGCATAACATAACTATAATTCAATAACTAAATGTAAAAAAGACCAAAGACTCGTGTGTC
TTGAAAACTACTAATAAACAAAACGAAACCAAGTGTAAAGAGAGGAGCATGCGAGCACGT
TCGTTAGTTAGAAATGAGGAGAGCACATCATGTTCCATATATCCCTTAAAGCCACCGTCT
TCACTTTTTATTCACATTTTACGTTTCCTTAGACGTCCTCTTTTAAAACCAAAACCAAAA
CCAAAAGAAGACAAGATCCACCCATAAACATGGCCAACTCCAAACGTTTGTTTGGTGTTG
TAAGAAGGAAACTTCTCCGACGATCTCAAAGCAGAATCACAATCATTCGCTCTTCAGCTC
CAGAAACAACTCGAGAAGAGATTGCCGCCGTTAAAATCCAAGCCTTTTTCAGAGGGCACC
TGGCAAGAAGAGCGTTTAAAGCATTGAAGAGTCTGGTGAAGTTACAGGCGGTGGCTAGAG
GAGTGCTTGTGAGGAGACAAGCACGAATTGCTTTACATTGTATGCATGCTCTTGCTCGCT
TGCAGGTTAGGGTTCGTGCTCGTCAGCTTCTCTCTCATTAA
>AT5G52750.2 | Heavy metal transport/detoxification superfamily protein | Chr5:21383979-21384952 FORWARD LENGTH=880 | 201606
AATAATACTTGCAAATTCCTTGGCAATTTCTATTTAAACCGATTTCAGTAGACTTGCTAT
TGTCATCATTTCATATCTTAGATCATCTCTCTTCTCTCTCTTTCTCTTAAGAATATTGGA
AATTTCTGAAGCTTTTCTATAGTTGATCTCGAGCCATGCCTCCAATGGTACGCCTTCTTT
TTCCTATGATATCTCTTAAAATAATTATGCGTTGAATAATCGTTTGTATATAAATACTAT
TTGACTATATATAGTTATGTTAATCAGGTTGAAAATATGTAATTAACCATACTGATCTCT
GTTTTGAAATAACAGAAAGCTGTGTTGCAATTGAGCATTCACGAGGAAAGAATCAGGAAG
AAAGCGTTTGTCACCGTTTCTCGATGTCCAGGTGTTACTTCGATAACAATGGATGACAAA
ACCGGGAAAATGACAGTAGTTGGTGAAGTTGATGTACCGGTTATCGTGATGAAGCTAAGG
AAGCTATGTAACACAGAGCTTGTTTCGGTTGAAGTTGTTAAACCACCTGAGAAAAAGCCT
GAACCAGAGAAACCGGCTCCACCTAAACCAGCTCCAGCTCCAGCTAAACCGGCTGAAATT
GTTGCCTGGCCGGTTCAGATGAACAACCCTTACCAATACAATCCTGCCTATGCAAATTCT
TACTATCAACCATATGGGAACTCTAGATTTGTAACGGACGAATCAAATTGTGTGATTATG
TGATAACTTATTTCAAATAATGTGTTAAGTTAGTTTTGATGGAAGAGTGTAATTTTTTAG
CTACTGTAATATACATTTCTCATATGAGCTTATTCAGAAAAATTTATGTTACTGTATGAT
AAATTTGATCTTTATACGTTTTGTTAACTTTAACTTTTAA
>AT3G20120.1 | cytochrome P450%2C family 705%2C subfamily A%2C polypeptide 21 | Chr3:7024215-7025982 FORWARD LENGTH=1691 | 201606
CTTCTCACTCCTTTTCTACTATCTCATCTTCAGGAAACCTAAGAACTCACGGCTTGTCGC
TTATGGCTGTGATCTGCCTCCGAGCCCTCCATCTCTTCCGATTATAGGCCATGTTCACCT
TCTCCTCTCTTCCCTAGCTCATAAATCTTTACAGAAACTCTCATCCAAGTATGGACCTCT
TCTCTATCTCCGCGTCTTCAACTTCCCTGTAGTCCTCGTCTCCTCGGCGTCTGTGGCCTA
CGAGATCTTTAAGGCTCATGACTTGAACATCTCATCTCGTGACAACCCTTCAATCGATGA
TTCCCTCTTGATTGGATCTTCTGTCTTTGGTAGTGCTCCTTATGGAGATTACTTTAAGTT
CATGAAGAAGCTCCTGGTTACTAAGCTGCTTGGACCACAGGCACTTGAGCGGTCAAGAGG
CATCCGTGCAGATGAGCTTGAGCGGTTTCACTCAAGCCTGCTTGATAAGGCGGTAAAGAA
GGAGATCGTTGAGATTGGGAAGGAAGCAACGAAGCTTAGTAATAACAGCCTCTGGAGGAT
GAGCATTGGGAGAAGTTTTTCAGAGAAGAATGGTGAGGCTGAGAGAGTCAGGGGACTGGT
TACTGAGTTAGATGGCTTGACAAAGAAGGTCTTGTTTGCAACTTTGCTGCACAGGCCCCT
TGAGAAGCTTGGAATCTCTCTGTTCAAAAAGGAGATCATGTGTGTTTCTGACAGCTTCGA
TGAGGTCCTTGAGAGGGTTCTTGTGGAACATGAACAGAAACTGGACGATCATCAAGATAG
GGACATGATGGACGTGTTGTTGGCAGCTTATGGAGATGAAAACGCAGAGCATAAAATCAG
CAGGAACCACATCAAAGCATTTTTCGTGGAGCTTTTCTTTGCGGGTACTGATACCTCGGC
GCAATCAATACAGTGGACAATGGCAGAGATCATTAACAACCCCAACATTCTTAAAAGATT
GAGAGAAGAAATCGATTCTGTGGTAGGGAAAACAAGGTTGATTCAAGAAACTGATCTACC
AAAGCTCCCCTATTTGCAAGCTGTGGTTAAGGAAGGACTTAGATTGCACCCGCCATTGCC
TCTCTTTGTAAGGACGTTCCAAGAAGGGTGTAAGATTGGAGGTTTCTATGTACCAGAAAA
GACAACACTTATTGGTAATGCTTATGTTATGATGAGAGATCCGAGTGTCTGGGAAGACCC
TGAGGAGTTTAAACCTGAGAGGTTTCTATCTTCTTCAAGATCAACGCAAGAAGAGGAAAG
AAGAGAGCAAGCACTTAAGTACATTCCTTTCGGTAGTGGACGGAGAGGCTGTCCTGGATC
AAGTCTGGGTTATATCTTTGTTGGCACCGCAGTTGGAATGATGGTGCAATGCTTTGACTG
GAGTATCAAAGGAGACAAGGTCCAAATGGATGAGGCTGGAGGACTAAACTTGAGTATGGC
TCATTCCCTGAAGTGCACTCCTGTTCCTCGAAACCGGCCTTTACTTGCTGATCAGTAGAT
GCCAAGTTTGTAATTTTCAGATGTCACTGAACTCGCAAACATAGAAAAGTGCTGAATTCA
GATGTTTACTACTGGTATGTTTTAATTCCGTTTACTGTATGAATATAAATAAAATAGAAA
ATTGTCCCACTATTTCTGGCCTGTTTCTCTTTACAGTTCCCTGAGTCCTTTTACCGTAGG
ATTGGTATCAA
>AT2G47115.1 | protein rolling protein | Chr2:19345350-19346921 REVERSE LENGTH=986 | 201606
ACCACTTTATTTTTTTAGAACTAATCAAATGATAAAAAAATTTGTAGTTAGTAAATCATG
GCATTGATCGTTTATTGGTATGACTTCATCTGCTTTGCGATAGTTGCGGCTGCAATCGTC
ACGTCCTTGTGGTTTCTATCCCGCAGAGACAGAGGCTGCGTAGTAATTGATGATACGTCC
CACGATAGCTTGTTACCACTTTATAGATCGAACAACCGTGGTTCGGCTCGGTTATGGGCC
AGTTGCTGGACAAGATTACATCCCGGCTGGCTACTCTTTACTCGTTCCACCTCTTTTCTC
TCCATGGCTGCTTTATTGGCTTGGGATGTCATCAAGTGGGACGCAAGCATCTTCGTCTAT
TACACAGAATGGACCTTCATGCTTGTGATCATCTACTTTGCGATGGGTATTGTAGCTTCA
GTATATGGTTGTTTGATACATTTAAAGGAGCTAACACTTGAAACTGATGAAGATGTGGTA
GTAGAAAAGGTCGGAGATGAGTTCCGGCGAAGATTAGAGGTTTGTGGTTGTTTCATGCAG
ACAATTTTTCAGACAAGTGCAGGGGCTGTAGTGCTGACGGACATTGTGTTTTGGTTAGTT
ATAGTTCCTTTCCTATCGACTACTCGCTTTGGGTTAAACACGTTGACGATCTGCATGCAC
ACGGCAAATGCAGGCTTCCTCCTGCTTGAAACACTCCTCAATAGCCTTCCATTCCCTTGG
TTTCGAATGGGATATTTCGTGCTATGGAGTTGTCTCTATGTTATATTCCAATGGATCATC
CACGCATGTGGCTTCACTTGGTGGCCATATCCGTTCCTCGAGCTAGACAAGCCATGGGCT
CCGATATGGTACCTATGCATGGCAATTGTTCATATCCCTTGCTATGGAGCTTATGCCGCA
ATAGTAAAAGCCAAGAACTCCTGTTTCCCATATCTATTCCCAAATGCTCTTGTAACTTAG
ATTAGATTGTGTGAACTATAAATCAA
>AT5G09370.3 | Bifunctional inhibitor/lipid-transfer protein/seed storage 2S albumin superfamily protein | Chr5:2909363-2910545 REVERSE LENGTH=628 | 201606
ATCACAACTCTCATTTTCTTCTCTCTCGATTCTTGATATATCAGTAACCAAAAACACAGA
GAATTAAAACATGGCTTACTTCTCCACAGCGACATCTCTTCTCCTCCTCGTCCTCTCTGT
TTCCTCTCCTTATGTTCATGGAGCCTCCGACTGCGACACCCTTGTGATTACCCTGTTCCC
ATGTTTACCTTTTATATCGATCGGGGGTACGGCCGATACACCCACAGCTTCATGCTGCTC
CAGTCTCAAAAATATTCTCGATACGAAACCGATATGTCTATGCGAAGGGTTGAAGAAGGC
ACCTTTAGGAATCAAACTCAACGTTACTAAATCTGCTACTCTTCCCGTTGCTTGTAAACT
TAATGCTCCTCCGGTGTCAGCTTGTGATTCATTGCCTCCTGCTAGTCCTCCTACTGCTAA
TGGGCAAGTATGGGGATCAGGATGGGCTCCAGCTCCAAGCCCTTCTAAAGGAAATTCATT
GATCCCAATCTCTGGCTTTTCCTTTGTAATCGTTACCGCATTGGCCATGTTCCGTATCTA
AAACCCGACAGCCTTCTAGTCGATGTTTCAATAATTTCCATTAAGACTTATCATGCGTCT
TTCCATTAATTAAGACTTGGTTTTAATT
>AT2G46470.1 | inner membrane protein OXA1-like protein | Chr2:19072277-19075124 FORWARD LENGTH=1655 | 201606
CGCGTTTTGTCTTTCGTTTTCGTTTGTCAGATGAAACGGTGCGTTTTTTGTTGCGATGGT
CGTCGTCAGGTAGAGAGAGACGCGAAGTCCTGATCGCTCTCTCAGGTCTTAGCCCTAAGA
CTACGAGTCGACTCAGCCGAACTGTGAATGCAGTTTTGATTTCAATCCCTTAGGATCTTA
GTTATGGCTACTTGCTTGCGTGGAATCACGAAGAGAGTTAATCTTCTACAGAGACGAGTT
TATCCATCGTGTGGTCATCTAATTCGTGATGATAGAGATGAAACTAAATCTGGTTCTTCG
GATACAATGATTCGTGAAGTCTTAGCACGTAATGGGACTAATAAGCTTAGCTCTATGTTT
GCGGATAGGCATTATCAGTCGTTTGCTACTGGTCCGTTGGGTCTTGGATTGTCTTCGTGT
CGGCATATGAGTTCTACACCACCAGAATGGTCTGATAAAGTTGATGGTATCGACTTTGTG
GCTACGGAGGTTGTTCCCGATGAAATCATTGAAGCTGTGACCACCACAAGCCAAGCTGTT
GTTCCTGCTATAAACGAGGTTGCTATTGCTGCTGCCGATTCTGCTTTTCCTGTTGCTGCT
TTGCAGCATTTGATTGATGCTGTGCATTCCTTTACTGGCCTGAACTGGTGGGCTTCAATA
GCCTTGACAACTGTTCTTATCCGTGGAGTTACAATACCTATTCTTTTGAATCAACTAAAG
GCTACTTACAAACTCAATGTTCTGAGGCCACAACTGGAGGAGTTAAGACAAGAGATGAGC
ACTAAGGCTCAGGATCCTGAAGCCATGGCAGAAGGTCAAAGACGGATGCAATTATTGTTT
AAAGAACATGGAGTAACTCCATTTACCCCCCTCAAAGGACTTATTATTCAAGGTCCCATC
TTCATCAGCTTTTTCTTTGCGATCAGGAATATGGCCGAGAAAGTCCCATCATTTAAAACC
GGGGGAACTCTTTGGTTTACTGATCTGACCACCACAGATACCACTTATATCTTGCCACTC
CTCACTGCAGTGACTTTCTTGATTATGGTAGAGTCAAACATGCAGGAAGGTCTTGAAGGC
AATCCAGTAGCTGGAACTATGAAGAAATTCTCAAGAATCATTGCCTTCCTTTCTATTCCA
GTTTTGATTGGCATTGAAAAGGCATTGTTTTGTTACTGGCTTACTTCCAACCTATTTACT
CTTGTGTATGGATTAACATTAAGACGTCCTGATGTGAGGAAGCTCTTGAATCTCCCAGAT
GTTGTCAACTCTTCTACTAGGCAGCCATCACCGTCTTCGCCTTTGCCATTTTCCTTTGCC
GAGCCAAAAGACCAAAGTGTTGTTGCTCAAGAAAAACCTCCTATGTCCTCCGAGTCATCT
TCAAGTGTTCCAGATAGAAGAATCTCACGGAGTTCAGTTCTGAATCAGAGAATCAGAACT
CTGGAGAGACAACTCAAGGACCGAAAGATCAAGAAGTGAGAGATTCTTTTATGTCAGTGT
TTTTTTGCTAAAACTAGCCGATACTGAAAAAGAACCAAGTATCCTCGGGAAATTAAGATT
TTGAGTTAATAGGAAAAATTTCAGTTGAACCTTTGCATTGAAATGAATTAGCTTAATTTT
AACTTGAAGATGAATGATAAAAGTAAATTTTCCCA
>AT4G24350.2 | Phosphorylase superfamily protein | Chr4:12609373-12611126 FORWARD LENGTH=1146 | 201606
GTTTATAAAATAGTATTTTTTTGGAAATTTGTAGAGCGTGTATTATCGTCCACAAAATTT
ATTTTAGTGGTATTGTAGGATATTTGTCAAAAAAAAAAAAAGTGCGCAGCCAGCAGCCCC
TCATGTTTAATGCATACACAAAGGTTATATCAGCTAGTCTAGAGACGAGAAGCACGTGGA
AAGAAGAAACTATCAAGTTGGACTTGGATGATATATATATATATGCAGCTGTGGATTTGA
ATCGTAAACCAACCAACCAATCAGATGGACCACACTCTTTCTCTTCTTCCATTTCTCTTC
ATCATAATCATTTCTTCCTTCCATGTTTTGCCTGTTTCACCCACACCTTCACACAAACTA
AAATCCGCCACTACCATCAGAAAACTCAACCGCGGAGGACCTTACATCGGTCTCGTGACG
GTCATTGCGACCGAAGAAAATGCTTTTCTCCGCAGTGTCGATTTCAGACCTGACCCTACT
CATCCCTTCTTGGATCTCTCTGGGAGACGTTTTCGAATAGGGAAGATTCATGGAAAGAAG
GTTGTGTATGTTAGATGTGGGAGAGGAATGGTGAATGGAGCAGCAGCAACACAACAGATG
ATAGATGTGTTCAATGTGAAAGGGATAGTGCATTTTGGGATTGCTGGAAATATGAACAAC
TCAATGTCCATAGGAGATGTGAGCATCCCTAAGCAAATTACGAATGCTGGCTTGTGGGAT
TGGCTGAATCCAGACAAAGTAAAGGGAGTTGAGGATATAGCGTACTTAGATGTCGGAAAC
TATAATGTTCCAAAAGGAGATGGCGACAATGAGTTAGGGAGTATTGGATATAATTACGAG
CAACTATATTCAGTCACTGGTCACATCAATGCACCTCAGAATGTGTTTTGGATCAACACA
ACTCAAGAGTGGCTTCATCTTGCAGCTGATCTAGAGAAGATGGAGCTATCGCAGTGTGTA
AATGCAAGTTTGTGTCTTCCAAAGAAACCAAAATTGGTAGTTGGATTGAAAGCAGCCACT
GCTTACATATTTGTGGATAATGCAGCCTATAGAAATTTCTTATACGATACTTTTGGAGTC
TCCTCCTCTGATATGGAGAGTTCTGCAGTAGCCATGGTAATTTTGAATCCATTAATTTTT
ACATAA
>AT4G00990.1 | Transcription factor jumonji (jmjC) domain-containing protein | Chr4:426873-431862 FORWARD LENGTH=2916 | 201606
CTGGACTGTGGCCACGTCACTCTCCTTTAACTACTTTGATAGTCCCAAAGCTGCGACGGC
GATAAATCGATGAATTAACGACGTTCGAAGAAACTCCAGAGGTCTCTTCATTTTCCTTTT
GTATACTGGTAAAAATTGGTGGTCTCTTCTTTGTCTCCGAGTATGGAGAAAATGAGAGGG
AAGCGAATCAGACCAAGAGATTCCGGCGAGTTAGTCGAAGATGGGAGATCTGAAAGCGAG
CGTAAGACGAGGAAGAAAGAGAATGATGTTGTGAGCAAAGGAAGAATCGGAAGAGGAAGA
GGAAGAGGAGAGGTTTCGAAGCGATCTATTGAAATAGACATTTCTAATCCCGAGAAGGAT
ATTAAGCCTGACGGAAGCAGAAAGTGTTTGGGTTCGACGTGTCATCATTGTAAGATCTTG
ACGAGTGAGAGTGATCTTATCTTCTGTTCAAAGTGTAACAAGAAGTGTTATTGCTTTGAC
TGCATCAAGAGATCGTATTCAGAAAGAACACATGAGGAAGTTAGAGCTGCTTGTCCATTC
TGTATGATGACTTGCATTTGCAGAGCTTGTTTGCGGTTGCCTTTGGTTATCAAGCCTCCA
AGTGAAAAAGATACAGATGTCAAGCTTAAGCAGCTGCAGTATCTGTTAGTCAAAGTTCTC
CCAGTTCTTAAGGATATTTATACGGAGCAGAACCGTGAACTAGAGATTGAATCAACAATT
AGAGGACACCCTGTGACAGAAGCTAATATCAAGAGGTGCAAACTTGACCCAAGCGAACGC
ATATACTGTGATCTCTGCCGCACATCCATTGCCAATTTTCACAGAAGCTGTCCGAACAAA
AATTGTTCAGTCGATATATGTCTTTCTTGCTGCAAGGAACTAAGTGAGGGCTTCCATCAA
GAGAGAGATGGGAAGAAAAATGCAGAAGGGAAAGGATATGAATGTCGAATCCCAGCAGGT
CAAGGAAAAGACTCGGACGCATATGTTCCACTGCATTTCTCGACTTGGAAGCTTAACTCA
GACAGTAGCATTCCATGCCCTCCAAAAGAGTGTGGTGGTTGTGGTACTTCAACACTGGAG
TTGAGACGCTTATGGAAAAGAGATTGGGTTGAAAAATTAATAACGAATGCCGAGAAATGT
ACTCTGAATTTTAGGCCAACAGATGTGGATATTGTTCATGAATGTTCCTCATGCTCTACC
AATTCTGATTCCATTAGAAGGCAGGCAGCTTTTAGGAAGAATGCTCATGATAATTTCTTA
TACTCCCCAAATGCTGTTGATCTGGCTGAAGACGATATTGCTCATTTTCAGTTTCATTGG
ATGAAGGCAGAACCTGTGATAGTCAGAAATGTTCTCGAGAAGACATCTGGACTAAGTTGG
GAACCAATGGTTATGTGGAGGGCTTGTAGGGAAATGGATCCAAAGCGTAAAGGTACAGAA
GAAGAGACAACAAAAGTGAAAGCTTTGGATTGCTTGGACTGGTGTGAGGTTGAAATAAAT
CTGCATCAGTTTTTTGAGGGCTACTTAGAAGGCCGCATGCATAAAAACGGTTGGCCAGAA
ATGTTGAAATTGAAGGACTGGCCTCCCTCAGATTTATTTGAAAAGCGCCTTCCAAGGCAT
AATGCTGAGTTTATTGCCGCATTGCCTTTCTTTGATTACACTGACCCAAAGTCTGGTATC
CTAAATCTCGCAACAAGATTTCCGGAAGGATCCTTGAAGCCAGATCTTGGACCCAAGACA
TACATTGCGTACGGTTTCCATGAAGAGCTTAATAGAGGAGATTCGGTGACAAAACTTCAT
TGTGACATTTCTGACGCGGTCAATGTGTTGACACACACAGCTAAAGTGGAAATCCCTCCC
GTCAAATACCAAAACATAAAAGTACATCAGAAAAAATATGCAGAAGCCATGTTGCAGAAA
CAACAATACAGTGGTCAAGTGAAAGAAGCCAGCGAACTTGAAAACAAGTCAATGAAAGAA
GTGGATGAAAGTAAAAAGGATTTAAAAGACAAGGCAGCTAACGAAGAACAATCAAATAAC
AGTTCAAGACCGTCGGGCTCAGGAGAAGCTGAGAAAGTAATTATTTCAAAAGAGGATAAT
CCCACACAACCTGCTGTGAGTACAAGTGTGGAATCCATACAAGAACAGAAGCTGGATGCT
CCAAAAGAAACTGATGGCAATACCAATGAGAGGTCAAAGGCTGTGCATGGTGGTGCTGTC
TGGGATATCTTTCGAAGAGAGGATGTTCCAAAACTTATTCAGTTTTTGAAAAGGCACGAG
CATGAGTTTCGTCACTTCAATAACGAACCCCTGGAATCCGTTATTCACCCAATTCATGAC
CAGACTATGTTCTTGAGTGATAGCCAGAAGAAACAGCTGAAAGAAGAATTTGATATAGAA
CCATGGACCTTTGAGCAACACCTCGGCGAAGCAGTCTTCATACCTGCAGGTTGTCCTCAC
CAAGTGAGGAATAGACAGTCTTGCATAAAGGTGGCACTAGACTTTGTGGCTCCTGAAAGC
GTCGAAGAATGCCTTAGGCTAACACAGGAGTTCCGGAGATTGCCTAAAGACCACAGTTCT
AGCGAGGATAAATTGGAGCTTAAGAAAATTGCACTGTATGCTGCGAGTTCAGCCATAAGA
GAGGTAAAAGGGCTAATGCAAAGCTCCCGACGCAGTGATACCTAACAAATGACAAGGAAA
AGTTCCCAAGTTTATTTTATCCCTAAACTATTCCTACGCAGTTGACTTGTTGTAACTTCC
TCTACTTTAAAATAGTAGAGTTGGATAGAGTGTAATGTATAATTACCATGATTACCGAGT
AGTAGAATTATGTAAAAGAATCTGTTAACTTCAAGTTTTAATCAACATGTTGCTTAACAA
TGACTCTGGTTCCGAAAATTTCAAGCTTTTGACAAC
>AT1G17350.5 | NADH:ubiquinone oxidoreductase intermediate-associated protein 30 | Chr1:5941847-5944463 FORWARD LENGTH=1419 | 201606
GTGAGTTCCTATCATCTTTGCTTCGTTTAGTGGAAACTCTAAAACTTTAGAATAGTTTTA
GTTAGTCTTTAGCATTTGGCTTGTTCTAATTATCAGATCTTCTTGTTCTGAGATTTTTCT
TTCCTGTGCATTTCGGAGCAGAATATGAATTCATATGGCAACCTTTTTATTAGCGTCTGT
GATATATGTCGGGTTTTTCTGAAGGATTTGGGGACAATTTGTTTTTTCACCAGCTGCATT
TGTGATTACCTTGATCGATTTTTGGCTGACAAGGTGTTTGTTGAAAAGCTTCAAAGGGTA
ATAATAGTCTTTAGTCACTAGCGTATGGTTTCTGTTTAGGATGCGTCAACTTCTGATATA
GCTAACCTTGCAAAGACATTACTTTTTATACGTTTTCTGGAGTCTGGTTCTGATCATTGA
GGTTTTGTGTGTGTGTCATTTAGTGTTTACCATTGAAAAATTGGAGCTTTAATTCCTAAC
AGTCATTTTTATATATCTTAGACAAGCTTTCTTTGTTTTCATCTGGGAAAGCAGCTACAG
AGACATGTCAAGGTTTCGATCGTTGTTGCAAGCCTCAGTAAATGCGACAAAGAAGGCTCT
TACATGGAACGTTGAAGAATGGGTGCCACCTGCAGAGAAGCATATATTTAAGTTCCACTC
TAAAGAAGACTTAAAGAAATGGCATCTCTATTCCGACTCTGAATATGGAGGATTATCTTC
GGCTTCCTTGGAGATCCCAGATAAAGGAGATGGATCAGATTGCACTGGAGTTTTTTCGGG
GAACCTATCTGTAGACCTTAGCGAAGGATCAAAATGGAACATCAGTCGAAGTGGTTTCTG
TGGAATGCGCTCAAAAAAGTTTGATGGCTTCATTGATCTCGATGGGTATGATGCAATAGC
CCTGAGGATCAGAGGAGATGGAAGATGTTATATCTCTACTATCTACACCGAAAACTGGGT
GAACTCACCGGGACAGTCAGAAGATAACTCGTGGCAAGCTTTTGTTTTTGCTCCAAAGGA
CAGTTGGTATACTGCTAAGATTCCTCTAGCTCGATACTTGCCAACATGGAGAGGAAATGT
TATAGATGTGGAAATGGAGATGAATCCAGGTCGTGTTCTAGGTATGTCACTGTCCGTAAA
CGCAGAAGGTGGTGCAGTTGGAGCTAAATCAGGAGCAGGTGATTTCCGAGTAGAAATTGA
CTGGATCAAAGCCTTGAGATTGCCGTAAATGTTGAACAATATAGCAATGTATGATTGTTT
TTGTTGTTCTTGGTTTTAGCTTGTAAAAAACAAGGCCTGAGGAGTTGATGATACTTGATG
GCTAAAAAATCGTTGCATTGTCTTTTCACTTTGAGGCACGTTTTTACCATGTCATAAAAT
AAAAAATCAAAAGGTATTATTAATCTTTTGTTTTTAGCC
>AT1G27500.1 | Tetratricopeptide repeat (TPR)-like superfamily protein | Chr1:9551451-9554422 REVERSE LENGTH=2547 | 201606
GTTTTCTAAAGCTTCTGCAAATCAATAGGGAGAGGAAAAAATCTACATGTTTCTCATATT
GTTAAAACTAAAAATCAGTTCCAAAATTAGCTGGAATTGGTAAAGTAAAATAGCAATAAA
TGCAGTTTTGTGTTCCCGTGAGACAGCGCAATGGCGGCATTAGAAGAATAACTTTTTCAT
TTCTCTCTCTTCCCGCTCCTCCTTCCTCCTTCTCCTCTCTCTTTGACATTCCACCGAGAA
AAAAAAAGAAAGAAGTTGAAATTTCAACTCTCTCTCTCTCACCCTCCGACCCATTTCTGG
TCTTGTCATTTCTACAATTAGACTTCTCTTAGATTTCCCTTGTTCTTGTCTCTTTCCGCG
GATTTCGATTCCGACACAATCCCAAACAAGATAGCTGTTTATTCGAAATAAAGAAAATGG
AAGGAGGGTCTGTTAATGAATCGCATTCTAATGCGGACCAAATGTTTGACACAACTATAG
AAGAGTTATGTAAGAATCTCTGCGAATTGCAGAGTTCTAATCAATCTCCTTCAAGGCAGA
GTTTTGGATCATATGGTGATGAGTCAAAGATTGATTCTGATCTACAACATCTTGCTTTGG
GAGAGATGCGAGATATTGATATCTTGGAAGATGAAGGAGATGAGGACGAAGTGGCAAAGC
CAGAAGAGTTTGATGTCAAGTCAAATTCTTCAAACTTGGATTTGGAAGTCATGCCCAGGG
ATATGGAGAAACAAACTGGTAAGAAGAATGTGACTAAATCGAACGTTGGAGTCGGTGGAA
TGAGGAAGAAGAAAGTCGGAGGTACCAAGTTACAAAATGGAAATGAAGAACCATCATCTG
AAAATGTAGAGCTGGCACGTTTTTTACTGAACCAAGCGAGAAACTTGGTTAGTTCTGGTG
ACAGTACACACAAAGCTCTCGAGTTAACTCATCGAGCAGCTAAGTTGTTTGAGGCTTCTG
CAGAGAATGGGAAACCATGTTTGGAATGGATCATGTGTTTGCATGTTACAGCAGCAGTCC
ATTGTAAGTTAAAAGAGTACAATGAGGCAATTCCGGTTCTACAGCGCTCTGTTGAGATTC
CTGTTGTTGAAGAAGGTGAAGAGCATGCTCTAGCTAAATTTGCTGGTCTGATGCAGTTAG
GTGACACTTACGCTATGGTGGGGCAGCTAGAGAGCTCGATATCGTGTTATACCGAGGGAT
TGAATATCCAGAAGAAGGTTTTGGGAGAAAATGACCCAAGAGTTGGTGAAACATGCAGAT
ACCTAGCAGAAGCTCTTGTACAAGCATTACGGTTTGATGAGGCTCAACAGGTCTGCGAAA
CGGCTCTTTCTATACATAGAGAAAGCGGTTTACCAGGTTCAATCGCAGAGGCCGCGGATA
GAAGACTCATGGGGCTTATATGTGAGACTAAGGGAGATCATGAGAATGCCCTTGAGCATT
TGGTATTAGCCAGTATGGCCATGGCAGCAAATGGACAAGAGTCTGAGGTTGCTTTTGTTG
ATACTAGCATTGGTGACTCGTACTTGTCTTTGTCTCGGTTCGATGAAGCGATTTGTGCAT
ACCAGAAATCTCTCACAGCACTGAAGACAGCAAAGGGAGAGAACCATCCAGCTGTTGGTT
CAGTTTATATCCGTTTAGCTGATCTCTATAATCGGACAGGAAAAGTGCGTGAAGCAAAGT
CTTATTGTGAAAATGCTCTTCGGATATACGAGTCTCATAACCTAGAGATTTCTCCTGAAG
AGATTGCAAGTGGTCTTACAGATATCTCCGTGATATGCGAGTCTATGAACGAGGTGGAAC
AAGCTATTACCTTGCTACAAAAGGCGCTGAAGATATACGCGGATTCTCCTGGCCAGAAAA
TCATGATTGCAGGGATTGAAGCTCAAATGGGAGTGTTGTACTATATGATGGGGAAATACA
TGGAGTCGTACAACACATTTAAGAGCGCTATCTCAAAACTACGGGCGACTGGAAAGAAAC
AATCAACGTTTTTCGGGATTGCACTTAACCAAATGGGTTTAGCATGCATTCAGCTCGATG
CAATAGAAGAGGCTGTTGAGTTGTTTGAAGAAGCCAAGTGTATTTTAGAACAAGAGTGTG
GTCCTTATCACCCGGAAACACTTGGATTGTACAGTAACCTTGCAGGAGCTTATGATGCAA
TTGGCAGGTTGGATGATGCGATTAAGCTGCTAGGACATGTGGTTGGGGTTCGGGAGGAAA
AGCTCGGGACAGCGAATCCTGTAACGGAAGACGAGAAGAGGAGGCTGGCCCAACTCTTGA
AAGAAGCTGGTAACGTTACAGGAAGGAAAGCTAAATCCCTCAAGACTCTAATTGATTCCG
ATCTCACTTCTTCTTCAGCTCTTCGTTAACAATATGTTACATTTTCTTATTATTTTATAG
AAATGTGAATACGATATTTTTGTTTTTTGTGATTATGTTTGTGGAAGTGTTTTCCTTTCA
TTGTCTTAATCCGGTGTACTTGAATTAACAGGCTCTCACAGATTTGTTTTAATTTATTGA
ATGAGAAGATCATTACCACTTTTAGAC
>AT1G79840.6 | HD-ZIP IV family of homeobox-leucine zipper protein with lipid-binding START domain-containing protein | Chr1:30037640-30041013 FORWARD LENGTH=2232 | 201606
CTAGCTCTCACATAAACATATATTATATATATGTCTTGATTTTAATGGAGATAGGAATAT
ATACAGGCTGGGATATTCCGGAATGCATCCTCCGGCAGCACCAACCCTGAGGAGGATTTC
CTGGGCAGAAGAGTAGTTGACGATGAGGATCGCACTGTGGAGATGAGCAGCGAGAACTCA
GGACCCACGAGATCCAGATCAGAGGAGGATTTGGAGGGTGAGGATCACGACGATGAGGAG
GAGGAAGAGGAGGACGGCGCAGCTGGAAACAAGGGCACTAATAAGAGAAAGAGGAAGAAG
TATCATCGTCACACCACCGATCAGATCAGACACATGGAAGCGCTATTCAAAGAGACACCA
CATCCGGACGAGAAGCAAAGACAGCAGCTGAGCAAGCAACTAGGGCTGGCCCCTCGCCAG
GTCAAGTTCTGGTTCCAAAACCGCCGCACACAGATCAAGGCTATTCAAGAACGGCACGAG
AACTCCCTGCTCAAGGCGGAACTAGAGAAGCTGCGAGAGGAAAACAAAGCCATGAGGGAG
TCTTTTTCCAAGGCTAATTCCTCCTGCCCCAACTGCGGAGGAGGCCCCGATGATCTCCAC
CTCGAAAACTCCAAACTGAAAGCCGAGCTCGATAAGCTTCGTGCAGCTCTTGGACGCACT
CCCTATCCCCTGCAGGCTTCATGCTCCGACGATCAAGAACACCGTCTCGGCTCTCTCGAT
TTCTACACGGGCGTCTTTGCCCTCGAGAAGTCCCGTATTGCCGAGATTTCTAACCGAGCC
ACCCTTGAACTCCAGAAGATGGCCACCTCAGGCGAACCTATGTGGCTCCGCAGCGTTGAG
ACTGGCCGTGAGATTCTCAACTACGATGAGTACCTCAAGGAGTTTCCCCAAGCGCAAGCC
TCTTCGTTTCCTGGAAGGAAAACCATCGAAGCATCTAGAGATGCGGGGATTGTGTTTATG
GACGCACATAAACTTGCCCAGAGTTTCATGGACGTGGGACAATGGAAAGAGACATTTGCA
TGCTTGATCTCAAAGGCTGCAACGGTCGATGTTATCCGGCAAGGCGAAGGGCCTTCACGG
ATCGACGGGGCTATTCAGCTGATGTTCGGAGAGATGCAGCTGCTCACTCCGGTCGTCCCC
ACAAGAGAAGTGTACTTCGTGAGAAGCTGCCGGCAGCTGAGCCCTGAGAAATGGGCAATA
GTGGACGTCTCGGTCTCCGTGGAGGACAGCAACACGGAGAAGGAGGCTTCTCTTCTGAAA
TGTCGAAAACTCCCCTCCGGTTGCATCATCGAGGACACCTCCAACGGTCACTCCAAGGTC
ACCTGGGTGGAGCACCTCGACGTGTCTGCATCCACAGTTCAGCCTCTCTTCCGCTCCTTA
GTCAACACCGGTTTGGCCTTTGGGGCTCGACACTGGGTCGCCACCCTTCAGCTCCATTGC
GAACGCCTTGTCTTCTTCATGGCTACCAACGTCCCCACCAAAGACTCTCTCGGAGTTACA
ACTCTTGCCGGGAGAAAGAGTGTGCTGAAGATGGCTCAGAGAATGACACAAAGCTTCTAC
CGCGCCATTGCTGCATCAAGCTACCATCAATGGACCAAAATCACCACCAAAACTGGACAA
GACATGCGGGTTTCTTCCAGGAAGAACCTTCATGATCCTGGCGAGCCCACGGGAGTCATT
GTCTGCGCTTCTTCTTCGCTGTGGTTACCTGTTTCTCCAGCTCTTCTCTTCGATTTCTTT
AGAGATGAAGCTCGTCGGCATGAGTGGGATGCTTTGTCAAACGGAGCTCATGTTCAGTCT
ATTGCAAACTTATCCAAGGGACAAGACAGAGGCAACTCAGTGGCAATCCAGACAGTGAAA
TCGAGAGAAAAGAGCATATGGGTGCTGCAAGACAGCAGCACTAACTCGTATGAGTCGGTG
GTGGTATACGCTCCCGTAGATATAAACACGACACAGCTGGTGCTCGCGGGACATGATCCA
AGCAACATCCAAATCCTCCCCTCTGGATTCTCAATCATACCTGATGGAGTAGAGTCACGG
CCACTGGTAATAACGTCTACACAAGACGACAGAAACAGCCAAGGAGGGTCGCTCCTGACA
CTCGCCCTCCAAACCCTCATCAACCCTTCTCCTGCAGCAAAGCTGAATATGGAGTCTGTG
GAATCCGTGACAAACCTCGTCTCAGTCACACTACACAACATTAAGAGAAGTCTACAAATC
GAAGATTGCTGA
>AT1G53280.1 | Class I glutamine amidotransferase-like superfamily protein | Chr1:19864770-19867389 REVERSE LENGTH=1537 | 201606
ACTGCTTCTCTTTCATCAAAAGTTCTTTAAGGAAAAAAAAAAACGTCAATGGCGTCGTCG
TCGTTGTGTCATCGCTATTTTAACAAAATCACTGTCACTCCCTTTTTTAACACTAAAAAA
CTCCATCACTATTCTCCGAGACGAATCTCTCTTCGTGTAAATCGACGATCCTTCTCTATC
TCTGCAACTATGTCTTCATCTACTAAGAAGGTTTTGATTCCTGTTGCTCATGGTACGGAG
CCGTTTGAAGCGGTGGTTATGATCGATGTGCTACGGCGAGGCGGAGCGGATGTTACGGTG
GCTTCCGTTGAGAATCAGGTCGGCGTTGATGCTTGCCATGGAATCAAAATGGTCGCTGAT
ACTCTTCTCTCTGATATCACCGACTCGGTTTTCGACCTTATTATGCTCCCTGGAGGACTT
CCTGGTGGTGAGACTCTTAAGAATTGTAAACCTTTAGAGAAGATGGTGAAGAAGCAAGAC
ACTGATGGACGACTTAACGCTGCTATCTGTTGTGCGCCGGCGTTGGCGTTTGGTACTTGG
GGACTACTAGAGGGTAAAAAAGCTACATGTTACCCGGTTTTTATGGAGAAACTAGCGGCT
TGTGCGACAGCTGTTGAGTCAAGAGTGGAAATTGATGGGAAGATAGTGACCAGTAGAGGG
CCTGGAACTACCATGGAATTCTCTGTCACGCTTGTGGAGCAACTTCTTGGGAAAGAGAAA
GCTGTTGAAGTCTCTGGCCCCTTGGTGATGCGTCCCAACCCTGGTGATGAGTATACTATT
ACTGAGCTTAACCAAGTCAGCTGGTCATTCGAGGGTACCCCACAGATTCTTGTACCCATT
GCAGATGGCTCGGAGGAAATGGAAGCTGTTGCTATCATTGATGTCCTGAAGCGGGCAAAA
GCAAATGTTGTCGTAGCTGCGCTTGGTAACAGTTTGGAAGTGGTAGCATCTCGGAAAGTC
AAGCTGGTGGCAGATGTGCTTCTCGACGAGGCTGAAAAGAATTCGTACGATCTGATTGTG
TTGCCTGGTGGTCTCGGCGGTGCTGAAGCATTTGCAAGTTCGGAGAAGCTAGTGAATATG
TTAAAGAAGCAGGCGGAATCAAACAAACCATATGGAGCAATTTGTGCCTCTCCTGCTCTG
GTGTTTGAGCCACATGGTTTACTCAAGGGTAAGAAGGCAACAGCGTTTCCAGCAATGTGC
AGCAAACTGACGGACCAGAGTCACATCGAGCATCGAGTCTTGGTGGACGGCAATCTCATA
ACGAGCAGGGGTCCAGGAACCTCATTGGAGTTTGCACTTGCAATTGTAGAGAAGTTTTAC
GGGCGCGAGAAAGGACTTCAGCTCTCAAAGGCAACACTTGTGTAAACTCATGAGTATCTT
AGGTAAGAGTGACTTTAATAAGAAAAAGGCTTTAGTATCAAACGATCAATGAGTGTACCG
TTGTTGTGGTGAGCTTTGTACTAAGTGTGATGCTTAAAACTGTCTTATAAATAAACGAGT
TTACTCTGTTTTTATCAGAAAGTTTTTTTGTTACTTT
>AT4G33410.1 | SIGNAL PEPTIDE PEPTIDASE-LIKE 1 | Chr4:16080760-16083398 FORWARD LENGTH=1751 | 201606
GTGATTTGGTGATGCTGTAACTTCGTCTTAAATATGTTGTCGTTTTGACTCGCATTACAA
TATGTTATCGTTTAATTTACGATACACTGTAATTAATTAATAGTTTCAATATTATAGAAA
CGTTTGGTCCTTTAGTCGGAGAGACTGATATGCGACAGAGGATCCAACGTCGCGACTGAA
ACCTAGATCCCAATTCTCCGTTTCCACCACTGTCTCTCCTCCGTCGTTAGGGTTTCTCAG
GTTCACATCTGTTGGAAACTTATTGCAACTCCTAAAGGCATTTCACATATTTGCTTTTAT
GCGTACGAGGCTTGGGGGATATTTATATAATCCGAAATAACTCTTTTCTTATCATGGAGA
CTCTGTGGACTCTTTTGTATTTGCTAGAACCTGCTCCAGCTACTCTCATTGTCACAGCTG
TCACCGTGACATTTGCATCCGCTTTCCGTGCACTTAACTACGGGAAAGAGATGGAGAGAA
ACCGTGACTTCTCTGAAGCATCCATAACACTAGATAGCTCTCAGGCCTTGATGATCCCAG
TTATGAGCTCTTGCAGTTTGCTTCTCATGTTCTATTTGTTCTCTTCTGTTTCTCAGCTCC
TGACCGCGTTTACAGCCATCGCCTCTGTTTCTTCTCTCTTCTATTGGTTATCACCATATG
CGGTATATATGAAGACGCAGCTTGGTCTATCTGATCCCTTTCTTTCACGCTGCTGCTCCA
AATCGTTTACAAGAATCCAAGGATTGCTACTTGTGGCTTGTGCTATGACAGTTGTGGCAT
GGCTCATCTCTGGCCATTGGGTGTTGAACAATTTGCTCGGAATCTCCATTTGTATTGCGT
TTGTTAGCCATGTTCGTCTTCCTAATATCAAAATCTGTGCAATGCTCCTCGTGTGTCTCT
TTGTATATGACATATTCTGGGTTTTCTTCTCTGAGAGATTCTTTGGTGCTAACGTTATGG
TGGCCGTGGCAACCCAGCAAGCATCAAACCCAGTTCACACAGTGGCTAACAGTTTGAATC
TTCCTGGACTGCAATTGATCACAAAGAAACTGGAACTACCTGTTAAAATTGTGTTTCCTC
GGAACCTATTGGGCGGTGTGGTGCCCGGTGTGAGTGCCTCAGATTTCATGATGCTTGGTC
TTGGTGACATGGCTATCCCTGCAATGCTTTTGGCTTTGGTCCTCTGCTTTGACCATCGAA
AAACTAGAGATGTGGTGAATATTTTTGATCTAAAATCTTCCAAGGGACACAAATACATTT
GGTATGCACTTCCCGGATATGCCATTGGCTTGGTGGCGGCTCTAGCTGCAGGTGTCTTGA
CCCACTCACCTCAGCCAGCTCTACTTTATCTGGTACCATCTACGTTAGGACCGGTGATCT
TCATGTCATGGCGGAGAAAGGATCTTGCGGAGCTGTGGGAAGGACCTGCATTATCTAATC
CCATTGAGAAATCTCATGAAATAGAGATCTGAGTTTATTATATCAATCAAGATGATTCAG
AAATCTAAAACATATTACATAAAACAAAGACGCTTAGTAGGAAAACATCAGATCAAGAAT
TCTTGTATTCTTAAGTTCCCAAAAAAAGAAAAAAAAAAAAAAAATTGGTCAGAAAGAGAG
ATGATGTCTTATATCCCTCATTTTTTTTGCGTTACTCAAAGGGAGGAAAAATAAACAATT
AACAAGTTCTTTAATTTTTTCTTATGAATAGAGATACCAATACTAAAAAACGTTGGCTTT
TGTAATGAAGA
>AT2G19920.4 | RNA-dependent RNA polymerase family protein | Chr2:8602222-8606906 REVERSE LENGTH=2800 | 201606
GTTTTTCTCGTTGGGAAAAATGATGACCACCACTATGGATTATAACAGCAGCGATCAAGG
TTTTTCGTGGTCAGAAATTGCTCTTCTGGGTAGTGTTGAAACAATGTTGGAGAAAGTCTA
CGGGAAACACAATCATCATCCTCCGATAAAAGTGGAGACAAGACGGAGACTTTCTTCGAT
TTCTGAGGAATTGGCTTTGGAAACACTCAGGAAAGTTCTCAATATGCCGAATGTGAAGAC
CCTCGATGGGATAATCATATATTTTCTTAACGATGCGGTCACCGTTGATGGCTCTCCTCG
CCTGTGGTCTGGCGAGTCTCCAGTACAGTTTCCTAGAACTCCCGGGAAAAAAAGTTGCAG
GGCTTCTCAAGAGGTGTCTCTTGATCGTGAAGATCCGTCTCCTAAGTTCTTGAGAGGAGA
TGAAAATGGAGAATCTAAGCACATTTCTCTTCTATTAGCTTTGGGTGAACTTGAATTCAA
GAAGGCGTTTTTGTTGCTTACCTATCTTGGAGGGAAATCTCTGGGTGAGGTTATATCTGG
TGATGAGATCAGACAATGGAAGGATTTGCCAATGGTTGCATATGAAAGAGCAGTGTGGTT
CAAGTTGGGCCAAAACGAGGAAAGAATGCAGCTTGAATCGGATAGCGGGAAGACTCATTA
CTATCAATGTCATGTTGCTCCCGATGGTAGCTACAGATTAAAGGGTTATTTTCTGGAGAA
CACTGGAACACACCTGCACAAGGTTTTGGGTGATGATAATGTTTTAACCGTTAGATTCGA
TCAATTACCAAAGGAGTCAACATACTGTGACAACCCTTACTCTAAATACAAAGAGATTGC
TAAGAATGGTATCATGGTTGGTTTACGTCGTTATCAATTTTTTGTCTTCAAAGATGGAGG
GAAAGCAGAGAAAAAGAAGAGAAATTCTACAAAGCAAGTGAAATGCTACTTCATACGCAC
GGGTTCTACAGCATCCAGTGATATGGAGAATCCTTATATCCTTTCCGGGATGTCAATTCA
TGAAGCTCGTATGCATTTTATGCATGTGCATACATTGCCTTCTCCCGCCAACTATATGGC
AAGGTTTTCTTTAATTCTGTCAAAGACAAAAAAGCTTGAAGTTGACATGACTGAGATTAC
CGTCATGCAAATCGATGATATACACTGCCATGATCAAAGTAATAATGATGTTCTTGATAA
GAATGGGAAACCTCGTATACACTCAGATGGAACTGGATACATCTCTGAGGACCTTGCTCG
GATGTGTCCATTAAATATTTTTAAAGGGAAATCTATGAGAAGTAACAATATTCAGGGAAC
CTGTGTCCAAGAGCCGCCTCTGCTGATCCAAATTCGGATGTTTAATGATGGCTCTGCTGT
TAAGGGAATTTTCCTATTAAACAAGAACCTTCCTCCACAGACCGTCCAGGTTCGACCTTC
TATGATCAAGGTGTATAAAGATAAAAATTTGTCAAATTTTAGCACGTTTAACTCCCTGGA
GGTAGTCACTACAAGTAATCCACCAAAAAGAGCGAAGCTATCGAAGAATTTAGTCGCGCT
GCTGAGCTATGGAGGAGTGCCAAATGATTTCTTTTTGGATATATTGCTCAACACGTTGGA
AAAGAAGAAAACCATATTCTTCAAAGTACGTGCAGCGGGTAAAGCTGCACTTCATTATGG
GAATATGGACGATAAGAACGCTTTACAAATGATCATGGCTGGTATCCCCCTTGATGAGCC
ATATTTGAAGCATTATCTGTCTAAACTCTTAAAGTTAGAGAAAGATGATCTCAAAGCAGG
AAAACTTCCTATTGACGAATCATACTATCTCATGGGGACAGTGGATCCCACCGGAGAGCT
AAAGGAAGATGAAGTCTCGGGTCTGGCCAAATCTCAGGATGTGCTAGTTTACAGGAATCC
TGGACTACATTTTGGAGACATACATATTCTAAAGGCTACATATGTTAAATCCTTGGAACA
GTATGTTGGAAATTCCAAGTATGGTGTGTTCTTCCCTCAAAAAGGTCCAAGATCTTTGGG
AGACGAAATTGCAGGTGGTGACTTTGATGGCGATATGTATTTCATATCCAGAAATCCCAA
GCTACTTGAGCACTACAAGCCAAGTGAACCGTGGGTGAGTTCTTCTCCACGTAGTAAAAT
TTACACTGGTAGACAACCAAGTGAACTTTCACCCGAACAGTTGGAAGAAGAGCTTTTCAA
AATCTTCTTAAAGACAGGATTTAGTCCCAGCTCAGTTATAGGACAGGCTGCAGATAGCTG
GCTAGCAATAATGGACCGGTTCCTCACCTTAGGAGATGAGAATGTTAAGGAAAAAGCTGA
AATGAAGAAGAAAATGCTAAAGTTGACTGATATATACTATGATGCTATTGATGCACCAAA
AACGGGGACTGAGGTCAATCTCCCGTTAGACGTAAAGGTCGATCTTTTTCCACATTATAT
GGAGAGGAATAAAACATTCAAGTCCACTTCTATTCTTGGATTAATCTTTGACACTGTGGA
TTTTCATAATGCAGAGGACACCACACCATCTGGAATCAGTAAACTTCAGTGTTTTGAAGA
TGAGCCGGTCTCTGAGTTTGACATGGAGAAATGTAAACTCTGGCACAAGGATTACAGAAA
GGAGATGTGTCAAGCGATGAACTCAGATGATGATGATTCCTGTAATGAAGTTATCCAGAA
ATACAAGCAGGAGTTCTACAGTGCTGCAGGGTTTAAAGAAAGCAAGAAAATTCTAGAAGA
ACTCTACCCAAAGGCCCTTGCACTTTACAACGTCACTTAG
>AT3G18915.1 | transmembrane protein | Chr3:6524051-6524567 FORWARD LENGTH=389 | 201606
ATGCTCTCTCCTTCCACTTCAATATTTCTTTTTATCATCACCACCGTCCAAATTTCATCT
TACATCTCTGCCCTACACGTGTCTCTTCTTCTCCATCTCTCCGGCGATAACAGTGCCTCT
GGATCTCCGCATCTTAACCGGCTCGATGAGTGCGGTGCTGTTCTGAAGAACATCGGACTC
GTCATCGATTTCGTTCGCCGCGATGAGCTTCCCGTCGCTGGAATCCGTTCTGATATCGGA
TCTCCGGTATCTCCATGGAGACACCGTCGCTGGCTCCATCGTTACTCTCTCTGATTCAGA
TTCTCTCTCGCATTCGAACGAGTACGATCTCTTCAGCTCCCGGAACCGAGAAATCGCCGG
TGATGATTGCTCTTCCACCGACGCTCTGA
>AT5G03480.1 | RNA-binding (RRM/RBD/RNP motifs) family protein | Chr5:869059-870855 REVERSE LENGTH=1115 | 201606
ATGGAAGAATCCGCCATTAAACGTCTGAAGTCGCTGGAATTGAACGATAGTGATAAACAG
TCCACTAGCACGGCTATTTGCGTTGAAGGATATGACACTTCGCTTAAGGAGTATCCTCTC
AGGCTGGCGTTGACAAAACATTTCGCTTCATGCGGAGAGATCACACAAATTTATGTTCCA
AGAGACTTTAAAAAGAAAATCCTCAAGAGTGTCTCCTTCATGTGGATCAAGGGAGAAGGT
GCCGAAGACAAGGCATTGCAACTTAGTGGAACTGACGTGGGAGGATGGACTGTTATCGTT
AAGCCTAAACCCAAACATGAACCTCCCAGCCCTATCACGACGATCTCCGTTGAGGGATAT
GACACTTCGCTTCAAAAGTATCTTCTCGAGCTCATCTTGGAAAAACATTTCGATTCATGC
GGAGAGATTAGACATGTTTATGTTCCCACAGACTATGAAAGGGGTGTCCTCAAGAGTGTT
GCCTTCTTGAGGATCGAGGGAGAAGGTGCCGAAGACAAGGCATTGCAACTTAGTGGAACT
GACGTTGTAGGATGGACTGTTATCGTTAAGCCATCCGAAATATTCTATGATAATTCTTCG
CGTGCTCCTGCAACTACTCCTGAGGCATCCAAAATACACAGGTTCCGTGTTACGGGATAT
GACGCTTCGCTTCCTGAGATTGATATCCAGATGGCTCTGTGTAAACATTTCTCTTCATGT
GGAGAGATCTGGCAAGTTACAGTTCTCTCTAGTACAGCTTTCGTTTCTCTTAGAGGAGAA
AGATGTGTAGACAAGGCGCTGGAACTAAGTGGATGTAACATGGGAGAAAGGACTCTTGTA
GTTAATGAACCTGTTGTGCCGCAACCCGAACTCTTAAAAAGAAAAAGGGTACGCCACTGC
ACTACCACTGGCTATATGCCCCCAGGTACATGGGATAAGGCTGATGCCGATGTCTATGAC
GAGTGACGAACATAGCAGTCCAAGGGAGTCATGGGATGGTAATGATAATAATCCATGATG
TTACTTGCATCATGTTTATATGCTATTTTTTTTTCCTTTTAGTTCAATTGTAAACCATAC
TTATTTTGTCTAATCATTGTGAAAGCTGGATTGAG
>AT5G24350.2 | neuroblastoma-amplified sequence protein | Chr5:8301105-8310895 FORWARD LENGTH=7577 | 201606
ACTTTCTCTGCTCGTCGGCGAAGTTCACATTCACCGGTCGTATAGTGTCTTCGTCTCCTT
CCTCGTGAAATTTGTTCATCACAGTCTCTACAGTCACCACCATAGGAGGTCGTACCGCCG
GATCTTCGCCACACCATTAATTTCTGCGTTCTCTCTTCTCAATTCGCCGCCGATCTCTCT
GAGCGTAATTACCAAATCGTGCTTAGAAACTGCTGTGAGGATCGATCTCGATTGATCATG
GAAAGTCCTGGAAGAAAAGTTTTGTATGAGATACGTCATCATGCTTCATTGCCTTATGTT
CCTAGATATCCTCCTCTTCCTCAGGCAGATGGAACTAATTCGAAAGGAGGACTTCGGTCA
CTTGTTTCCATCAAAGGTGTTAGTCAACTCAAGGAAAAGTGGAGTGAATACTGGAATCCG
AAAAAAACTAATAAGCCGGTGTCGTTATTTATTTCACCAAGAGGAGAACTTGTGGCTGTC
ACTTCTGGAAATCACGTTACTATCTTGCGAAAGGATGATGATTACAGGAAACCTTGTGGC
AATTTTACATCCAGCATATCAGGTTCATTTACTTCTGGAGTATGGTCCGAAAAACATGAT
GTTCTTGGTCTTGTGGATGATAGTGAGACCCTCTTTTTCATCAGAGCTAATGGCGAAGAA
ATAAGTCAGGTCACAAAAAGAAACTTGAAGGTTTCTGCACCAGTATTAGGATTAATGGAG
GACGACTCTGATTTGCAACCATCATGCTTGTGTTCGTTCAGTATACTTACGTCAGATGGA
CGTATTCATCATGTCGAGATCAGTAGGGAGCCAAGTGCTTCTGCCTTTTCCAAGCATGCT
TCAAATAGTGTCTCAAAGCAATTCCCCAACCACGTTTTCTGCTTTGATTACCATCCAGAT
CTTTCTTTTCTTCTCATTGTTGGTAGTGTTGCAGGCATATCATCGTCAGGGAGTTCTGGT
TCATCGTGTATCTCGCTTTGGCGTAAGTGTCAGAATTTAGGTCTGGAATTGTTGTCCACC
ACAAAGTTTGATGGCGTGTATTGTGAGAACAAAGATGATCAGTTGGCATATCCAAAGACT
TTAATCTCCCCTCAAGGGTCACATGTTGCAAGTCTTGATAGCAATGGGTGCGTGCATATT
TTCCAGTTAGATAAAGCAAGATTGACACTTTCGTGCTGTCCTTCTGAAGACAGTTCTGAT
TCACTGAAGCCAGATAAGTCGCTACAAAGTTGGAAAGAAAGTTTAAGAAATGTCGTAGAT
TTTACTTGGTGGTCTGATCACGCCCTTGCAATTTTGAAAAGGAGCGGTAACATTAGTATA
TTTGACATCAGTAGGTGTGTTATAGTTCAAGAGGATGCTACCATTTATTCTATGCCTGTC
GTGGAAAGAGTTCAGAAATATGAAGGACACATTTTTCTTTTAGAAAGTTCAACACAGGAA
GCAAAATCAGCTCTGGCCAATGTTGACAGGGACGCAAGTGAATTTCATCATACTAGTGAG
CATAGTATGTTATGGAGGCTAATATCATTTACTGAGAAAACAATTCCTGAAATGTATAAA
ATCTTAGTTGAGAAATGCCAATATCAAGAAGCGTTAGATTTCTCTGATAGTCATGGCTTG
GACAGAGATGAAGTTTTCAAGTCAAGATGGTTGAAGTCAGAAAAAGGAGTCAGTGATGTG
AGCACGATTCTATCAAAGATAAAAGATAAAGCTTTTGTGCTCTCCGAATGCTTAGATAGA
ATTGGGCCAACAGAAGATTCCATGAAGGCCTTACTTGCGCATGGACTTTATCTAACCAAT
CACTATGTATTTGCTAAATCTGAAGATCAAGAATCCCAACAACTTTGGGAATTTCGTTTG
GCTAGGCTTCGTCTATTACAGTTTAGTGAAAGGCTTGACACCTATTTGGGGATAAGCATG
GGCAGATACCCACTCAGGCAAGTTTCATCTGATATCACCAAGCTCTTTGCATATGGGTTC
TGCATTTCAGAATTTTCGGATTACAGAAAATTTCGGAGTAATCCTATCAATCAGGCTGCT
ATTTCACTTGCTGAGAGCGGGAGAATAGGAGCCTTAAACCTGCTATTTAAGCGGCATCCT
TATTCACTTGTTTCGTTTATGCTGCAAATTTTGGCAGCTATTCCTGAAACAGTCCCTGTT
GAAACGTATGCACATCTTCTTCCGGGAAAATCTCCTCCAACCAGTATGGCAGTGAGAGAA
GAAGATTGGGTTGAATGTGAGAAGATGGTTAAGTTTATTAATAACTTGCCGGAGAATGGC
AAGAATGATTCTCTGATTCAAACTGAGCCAATTGTTAGAAGGTGTTTGGGGTATAATTGG
CCATCATCAGAAGAACTTGCTGCATGGTACAAAAGTAGAGCTAGAGATATTGATTCGACC
ACTGGGCTGTTAGACAACTGCATTTGCTTGATTGATATTGCATGTCGAAAAGGCATATCT
GAGTTGGAACAGTTCCATGAGGATCTATCATACTTGCACCAGATAATTTATTCTGACGAA
ATTGGAGGCGAAATCTGCTTCAGCTTAAGCCTTGCTGGGTGGGAGCATTTATCTGATTAT
GAGAAATTTAAAATAATGCTTGAAGGGGTTAAAGCTGATACTGTGGTTAGAAGATTGCAT
GAGAAGGCAATTCCATTTATGCAGAAAAGGTTTTTGGGGACAAACAACCAGAATGTGGAG
TCCTTTCTAGTTAAATGGCTGAAGGAGATGGCAGCAAAAAGTGATATGGATTTATGCTCA
AAAGTTATTGATGAAGGGTGCATTGATTTATATACTGTTTGTTTTTTTAAGGATGATGTT
GAAGCTGTTGATTGTGCTCTGCAATGTTTGTATCTGTGCAAAGTTACGGATAAGTGGAAT
GTCATGGCAACAATGCTATCAAAGCTACCAAAGATAAATGATAAAGCTGGTGAAGACATT
CAGAGAAGACTCAAACGGGCAGAAGGTCATATTGAAGCAGGGAGGCTTTTGGAGTTTTAT
CAGGTCCCCAAACCAATTAACTATTTTCTTGAGGTTCATTTGGATGAAAAAGGTGTAAAG
CAGATTCTTCGACTCATGCTTTCGAAATTTGTTCGTCGTCAACCTGGACGATCTGATAAT
GACTGGGCATGCATGTGGCGTGATCTGCGACAGTTGCAAGAGAAAGCCTTTTATTTCCTT
GATCTTGAGTTTGTGCTAACAGAATTCTGTAGAGGACTTCTAAAGGCTGGGAAGTTTTCT
CTGGCTAGAAATTATCTCAAGGGTACAGGTTCAGTTGCTCTGCCATCAGAGAAGGCAGAG
AGTCTGGTTATTAATGCGGCAAAGGAATACTTCTTCTCTGCTCCGAGCCTTGCTTCTGAA
GAAATATGGAAAGCAAGGGAGTGCCTGAATATATTTTCTAGTAGCCGGACTGTTAAAGCC
GAGGACGATATCATTGATGCAGTTACCGTTAGGCTTCCAAAGCTTGGGGTTAGTCTCTTA
CCAGTGCAGTTCAAACAAGTAAAAGACCCAATGGAGATTATTAAGATGGCAATCACGGGC
GATCCTGAGGCTTATCTACATGGTGAAGAGCTTATTGAGGTTGCTAAACTTCTTGGGTTG
AATTCTTCAGAAGATATATCATCTGTGAAAGAAGCTATTGCTAGAGAAGCTGCAATTGCA
GGGGATATGCAGCTGGCTTTTGATCTATGCCTTGTTCTAACCAAAGAGGGGCATGGTCCC
ATTTGGGATTTAGGTGCTGCAATAGCAAGAAGTCCTGCACTTGAACACATGGATATAAGT
TCTAGAAAGCAGTTGCTTGGTTTTGCTTTGGGTCACTGTGATGATGAATCGATTAGTGAG
TTATTGCACGCATGGAAAGATTTTGACCTGCAAGGCCAGTGCGAGACTCTGGGAATGTTA
TCTGAGTCGAATTCTCCTGAGTTTCAAAAGATGGACGGTGTTTCTTGTCTTACTGATTTC
CCTCAAATGCTTGATGGACTAAGCAGTGATCAACAACTAGATTTGGATAGAGCCAAAGAT
TCAATTTCTTGTGTTGCTAAGGATATGCCGGTTGATGATAGCGTGGACTTGGAATCTCTG
CTAAAGGAAAATGGGAAGCTTTTCTCATTTGCTGCTTCACATCTTCCTTGGTTGCTTAAG
CTGGGAAGAAATAGGAAACTGGATAAAAGTCTAGTGCTTGATTCAATTCCTGGAAAGCAG
TTTGTCAGCATAAAAGCAACTGCTCTAATTACCATTCTTTCCTGGCTGGCAAAGAATGGT
TTTGCGCCAAAAGATGAGCTGATAGCCATGATTACAGACTCCATCATCGAACATCCGGTA
ACAAAAGAGGAAGACGTCATAGGATGCTCCTTTCTGTTGAATCTGGTAGATGCATCTAAT
GCAGTAGAAGTTATAGAGAAGCAGTTGAGAATAAGGGGGAACTACCAAGAAATTCGAAGT
ATCATGAGTCTAGGGATGATATACAGTTTGCTACATGACTCTGGGGTAGAGTGCACAGCT
CCCATCCAGAGGAGAGAACTGCTACAGAAGAACTTTGAGAGAAAGCAAACAGAAAGTCTC
GCTGATGATATGAGCAAGATCGACAAACTTCAATCAACTTTTTGGAAGGAATGGAAGCAT
AAATTAGAGGAAAAAATGCATGATGCTGACCGTTCTAGGATGCTGGAGAGAATCATTCCT
GGGGTTGAGACTGAAAGGTTTTTGTCTCATGATATTGAATACATTAAGGTTGCTGTTTTC
TCTCTCATTGAATCTGTGAAATCAGAGAAGAAGCTGATTTTGAAGGATGTACTAAAATTA
GCTGATACATATGGCTTGAAGCAATCAGAGGTGATATTAAGGTATTTAAGCTCTATCCTT
TGCTCTGAGATTTGGACAAATGAGGACATCACGGCTGAAATTTTACAAGTCAAGGAAGAA
ATACTCACCTTTGCTTCAGACACCATAGAAACCATAAGCACAATCGTGTACCCAGCAGCT
AGTGGTCTTAACAAACAACGCCTTGCTTACATATATAGCCTCCTTTCTGAATGCTATTGT
CATTTGGCAGAAAGCAAGGAAGCATCATTGTTGGTTCAACCGAATTCTTCCTTTGCTGGG
TTATCAAATTGGTATAACGTCCTTAAGCAAGAGTGCAGTAGAGTGTCATTTATCAAAGAT
TTGGATTTCAAAAATATTTCAGAATTGGGAGGTTTGAATTTTGACAGCTTCAACAATGAA
GTCCATGCGCACATCAATGAGATGAACTTGGAAGCTTTGGCCAAAATGGTAGAAACTCTA
AGTGGCTTATCCATGGAAAATTCGTCCAAGGGTCTCATTTCCTGTCAAGATGTCTACAAA
CAATATATTATGAATTTGTTAGATACATTGGAGAGTAGAAGAGATCTTGATTTTGGAAGT
GCAGAGAGTTTCCAGGGCTTCCTCGGTCAACTTGAGAAGACATATGACCACTGTAGAGTA
TATGTCAGAATCTTGGAACCTTTGCAGGCTGTGGAAATCCTGAAACGGCATTTCACGTTA
GTTCTACCGCCAAATGGTTCCTATATGCACATCCCTGATAGTTCTACATGGCAAGAATGT
CTTATCTTACTGATTAACTTTTGGATAAGATTAGCTGATGAGATGCAAGAGGTAAAATCA
TCTAATCCAAGTTTGGTGGAGAATCTTACCTTGAGCCCTGAATGCATTAGCAGCTGTTTT
ACTCTACTCATAAAACTTGTAATGTATGACAGTCTGTCCCCAAGTCAGGCTTGGGCTGCA
ATACTTGTCTACCTTAGATCTGGCTTGGTTGGTGATTGTGCCACTGAAATCTTCAATTTC
TGCAGAGCCATGGTCTTCTCTGGTTGTGGATTCGGGCCCATTTCTGATGTCTTCTCAGAT
ATGTCCTCTCGGTATCCAACAGCTTTGCAGGATCTTCCACACCTGTATTTGAGTGTCCTT
GAACCTATTTTACAAGATTTGGTATCTGGGGCTCCTGAAACACAAAATCTTTACCGGCTG
CTCTCTTCTCTTAGTAACTTGGAAGGCAACCTGGAAGAACTGAAACGTGTCAGGCTTGTA
GTCTGGAAACAACTCGTAATATTTTCTGAGAACCTGGAGTTGCCAAGTCAAGTTCGCGTC
TACTCCTTAGAGCTTATGCAGTTCATCTCGGGTAAGAATATCAAGGGCTCATCGTCTGAG
CTACAATCAAACGTTATGCCATGGGACGGTTCGGCTGAGTTACTATCATCTATGCAGAAG
ACTGAAGCCGCGCTTAACCAAGCGTTGCCTGACCAGGCTGATGGCTCTAGCAGGCTCACA
AACACTCTGGTTGCACTTAAATCATCTCAGGTCGCTGTAGCAGCCATCTCTCCAGGCCTA
GAGATCTCCCCGGAGGATTTATCTACTGTTGAGACATCTGTTTCTTGCTTCTCTAAACTC
TCTGCTGCTGTTACTACAGCTTCACAAGCTGAAGCTCTTTTGGCTATTTTGGAAGGATGG
GAAGAGCTGTTTGAAGCTAAGAACGCCGAACTATTGCCATCTAATGAGGCAACCGACCAA
GGAAACGACTGGGGTGATGATGATTGGAATGATGGATGGGAAACACTGCAGGAATCAGAA
CCCGTGGAGAAAGTAAAAAAAGAATGCGTAGTCTCAGCTCATCCTTTACATTCTTGCTGG
CTGGATATTTTCAGAAAGTACATTGCATTGTCCATGCCCGAAAATGTACTACAACTAATA
GATGGTTCTCTTCAGAAGCCTGAAGAGGTGATAATTGAAGAAACTGAAGCAGAAAGCCTG
ACCGGGATCTTAGCCAGGACCGACCCATTTCTCGCACTAAAGATTTCTCTTTTGTTACCC
TACAAACAGATCAGATCTCAGTGTCTCAGTGTTGTTGAAGAACAATTGAAGCAAGAAGGC
ATTCCGGAGTTATCGAGTCAGAGCCATCATGAAGTTCTTCTCCTGGTTATATATTCTGGG
ACTCTCTCAACGATCATCTCCAATGCTTGCTACGGCTCAGTCTTCTCCTTCCTCTGTTAT
CTGATTGGAAAGCTATCTCGAGAATTCCAAGAAGAGCGGATAACACAAGCTGACAACAGA
GAATCGAATGCAAGTTCCGAGAGTCGGTTTATATCATGTTTTGGGCAACTCATGTTCCCC
TGTTTTGTCTCAGGGCTTGTTAAGGCAGATCAGCAGATATTAGCGGGGTTTTTGGTGACC
AAGTTCATGCACAGTAACCCATCTCTTAGTCTGATTAATGTTGCAGAGGCAAGTCTGCGG
AGATACTTGGATAAGCAGCTCGAATCTTTGGAGCATTTGGAGGATTCGTTTGCCGAGAGC
TCAGACTTTGAAACACTGAAGAATACAGTCTCAAGCCTAAGAGGCACTTCAAAGGAAGTT
ATACGATCTGCGTTAGCTTCTCTCTCTAATTGTACAAACAGCAGATGATTTGACAATGGA
GGCTTTTTCTGTGGCGAAACGGTCACAAAAAGGGAGTAGTACATAGGAGAGGGTAAATCT
GTTTATGCGTTTTTACGTGGTTAATATAGTTTTTTTTAACGTTATTTTCGACAAGAAAAC
TGTTTTTGAGGTACCCC
>AT1G04850.2 | ubiquitin-associated (UBA)/TS-N domain-containing protein | Chr1:1365107-1368461 REVERSE LENGTH=1665 | 201606
TTAGAAGTTACAAGCAGATCTCCTTGGCTTTTCTTTCTCAGGAATCGAGTTTTATTCATG
CAATTTCGATGTTTCATTCTTTAAACTGTTTGACTCTGCGATCTCGATTTGATGCGACTT
TTGAAACCTTTTTCTGGCTCTGTGGTTTCGAGTTGATAGGTTTTGACTTGAGTTTTGAAT
GAAAGCGAGTCTATTTCATGTGTTCGCCGCTGATTGGTGTTAATTAGAGCGTGAAGTTAA
AAGCTTTACTCCGCATAGCCCTAATCTTGGTTTTTCAGATCTCAATCCTTTTGGGCTTGC
TGGCTGCTTCATTCGTTTTTGTTTGTTTTTCTGGTTGAATTGAGTTCATTTCTTTGATTG
CTTGTGTACTTTGGTTTCTGCAATTTGGAAAGCGATTTGCACACGAAAAGAACAGGGCAT
ACTGAGTTTGTAGATAAGACATTGGAGACAATCAAACCCATCAGCTTGGAAGCTCCTAAG
GTTGCCATGGAGATTGATGATAATGCTAGTGGTAGTGGAGAGGCTGCAGAAGAGATGGTT
GTTCCAGACGTTGACAATAACATTCTCGAGGAACTTGAAGCGATGGGCTTCCCTAAAGCT
CGTGCTACCCGAGCACTCCATTACTCTGGTAATGCCAGTCTTGAGGCTGCAGTTAATTGG
GTGGTGGAGCATGAGAATGATCCTGACGTAGATGAAATGCCAAAGGTGCCTTCCAACTCC
AATGTTGGGCCTGCCAAACCTGCTCTTACGCCAGAAGAAGTGAAGCTAAAAGCACAAGAA
TTAAGGGAACGTGCACGGAAGAAGAAAGAAGAGGAAGAAAAACGGATGGAACGTGAAAGA
GAGAAGGAGCGAATTAGGATTGGCAAGGAACTCTTAGAAGCAAAGCGGATGGAAGAAGTA
AACGAAAGAAAACGTCTTATGTTTTTGCGTAAAGCTGAGAAAGAAGAAGAAAAACGGGCT
AGGGAAAAGATCCGTCAAAAGCTTGAAGAAGACAAGGCTGAAAGAAGGCGAAAACTCGGA
TTGCCTCCGGAAGATCCTGCAACTGCAGCTGCAAAACCCTCAGTGCCAGTTGTGGAGGAG
AAGAAGGTTACATTGCCAATTAGACCGGCCACAAAGACTGAACAAATGAGAGAATGCTTG
AGGTCCCTTAAGCAAGCCCACAAGGAGGATGATGCTAAAGTGAAGAGAGCGTTCCAGACT
CTGCTGACTTACATGGGAAATGTCGCTAAGAATCCAGATGAGGAAAAATTCCGGAAAATT
AGACTCACCAACCAAACATTTCAGGAAAGGGTTGGTTCGCTAAGAGGGGGCATAGAGTTC
ATGGAGCTATGTGGATTTGAGAAAATTGAAGGAGGAGAGTTCTTGTTCTTACCTAGAGAC
AAGATCGATTCAGCCATCATAAACTCAGCTGGAACAGAACTCAACTCCGCCATCAACAAC
CCTTTCTTTGGAGTTCTTTAAATCCATGCCTCTTCTTATGAAACTAAAAAAAAATTCGGA
TATCTCTATGAATAATACTGGCTAGTGACATTCTTTTTGTTTTGCTTAAATAAGTGGAAA
ATTTGGAGAGCAGAACTAAAAGCTTCCATTACTGTTTAATCCGTCTTGTTGTTTGCATTG
TAACTTTTAAGGTAAAAAAAATGACATTTCCATACTGCTTTCGTC
>AT5G55850.2 | RPM1-interacting protein 4 (RIN4) family protein | Chr5:22603376-22605232 FORWARD LENGTH=915 | 201606
AATAAAGAGAGAAGCAAAAAAGAATTTTTATAGAAAGAAAGGAAAAATCAGAAAAGGAGA
GAAAAATTAAAAAAGTCTCTCTTTTCTCTTTTTCTTCTTCGTCTCCCATATTCTCCGATC
AAAAATATATTTCTCTCTCACTTTCCTTGGTTTTCTCGGCGGCTTCTTCTTCTCCTATTT
CTCCCTCAAATCGTTTTCTCCAGTTTTCTTGGGATAAATCTTCCTCCTTTCTGCAGACGC
CATGTCGTTTCGTTTTGGTGAGTTAGATGATTATATGTTTCCTTTTGATTGGAGGGACAA
AGGTCGTCCCTTGCCAAAATTTGGTGAATGGGATGTGAATGATCCAGCATCAGCAGAAGG
TTTTACAGTGATATTCAACAAAGCTAGGGATGAGAAAAAGACCGGTGGCAAACCGGGATC
ACCCGGTAAATCCAGTGAGGGTCATGTTAAATCTGGAGGAGGAGATCCTAGTAAACCTCA
GCCTGTAAAAAAAATGGCTCTGCTGCATGCAAGCTCCAGCTGTGGACTCTTGACAGACAC
AAAGATGGATTTGCTTGCTGCTAAAAAAAAAGTCACAGTGCTTACACATCTAAAAGCAAT
GGTTCTTTTTATGTTTTATTGTCGTCTTTCTTGAAATTACCCACACACACAAAAAAAAAA
GGTTCCTAAGATGATTTGGAGCTCACCCACCTTTAGTATCACGATTATGATTCCTTCTTC
TTTGAAGTTGTTTCTTCTTCTTAAAATGCTGTAAAATCGTGTCTCCATTTTATTGGAAAA
AAAAAAGGAAGAAAAACGAAAAAAAACACAGTTACTGTGTCTATATGTAATGATTCTCTT
GGGGTCTTTTTGTTTTTTGATTTTATGGTGTCTTTTTCCTTGATTTTTTAAATTATATTA
TCTTGGGCTCCTTTT
>AT5G65930.3 | kinesin-like calmodulin-binding protein (ZWICHEL) | Chr5:26369857-26376447 REVERSE LENGTH=4109 | 201606
TCTGGGGCAAATTTGTTCATCAGATCTACTACAATCTCTCTTTTTCTTCGGGTATGGAGG
GCCAACGAGGCAGTAATTCTTCGTTGAGCTCTGGCAATGGCACCGAAGTCGCCACCGACG
TTTCTTCTTGCTTCTATGTTCCCAATCCCTCTGGAACCGATTTCGATGCCGAGTCGTCTT
CTCTTCCTCCTCTTCTCTCGCTCTGTCACAGCTCCCCAGCTCCTCAAGTGGCATTGTCAA
TTCCTGCGGAGCTTGCCGCCGCCATTCCCCTCATCGATCGCTTCCAGGTTGAAGCTTTTC
TGCGGCTAATGCAGAAACAAATCCAGTCTGCTGGGAAGCGTGGCTTCTTCTATTCCAAAA
AGTCCTCTGGCTCCAATGTCCGCGAGCGCTTCACATTTGAGGATATGCTTTGCTTTCAAA
AGGATCCAATCCCCACATCTCTCCTCAAGATTAACAGCGATCTCGTCAGCCGTGCTACCA
AGTTGTTTCATCTCATCTTAAAATATATGGGTGTTGATTCATCTGATCGATCTACGCCTC
CCAGTTTAGATGAACGCATTGACCTCGTTGGAAAGCTCTTCAAAAAAACTTTGAAGCGTG
TTGAACTCAGGGACGAACTTTTTGCCCAAATCTCCAAACAGACTAGACATAATCCTGACA
GGCAATACTTGATCAAAGCTTGGGAATTGATGTACTTATGTGCCTCCTCTATGCCTCCTA
GCAAAGATATCGGTGGATATCTATCTGAGTATATTCATAATGTCGCACACGATGCAACTA
TTGAACCGGATGCTCAGGTTCTTGCTGTTAACACTTTGAAAGCTTTAAAGCGCTCTATCA
AAGCTGGTCCTAGGCACACCACACCTGGTCGTGAAGAAATTGAAGCCCTTTTGACCGGTA
GAAAGCTCACAACCATTGTCTTCTTTCTCGATGAAACTTTTGAAGAAATTTCATATGACA
TGGCTACCACAGTGTCTGATGCTGTTGAGGAGCTAGCTGGAACAATTAAACTATCAGCTT
TCTCTAGCTTTAGTTTGTTTGAATGTCGTAAAGTTGTTTCAAGTTCTAAATCATCTGATC
CCGGAAATGAGGAATATATAGGATTGGATGATAACAAGTATATTGGAGATCTCCTCGCAG
AATTTAAAGCTATTAAAGATCGAAATAAAGGAGAGATACTACACTGCAAACTGGTATTTA
AAAAAAAATTATTCCGAGAGTCTGATGAAGCTGTAACAGATCTGATGTTTGTGCAACTTT
CGTATGTTCAACTGCAACATGACTATTTGCTAGGAAACTATCCTGTTGGGAGGGACGATG
CTGCACAGCTTTGTGCCTTGCAAATTCTTGTTGGGATTGGGTTTGTCAATAGTCCAGAGT
CATGCATTGATTGGACATCACTTCTTGAGCGGTTTTTGCCAAGACAAATAGCAATAACCC
GAGCAAAGCGTGAATGGGAATTGGATATCCTTGCTCGCTACCGTTCAATGGAGAACGTGA
CCAAAGATGATGCAAGACAACAATTTCTACGGATACTGAAGGCACTGCCATACGGGAATT
CAGTTTTTTTTAGCGTACGCAAGATAGATGATCCGATCGGTCTTTTACCTGGGCGAATCA
TTTTGGGTATCAACAAACGTGGGGTTCACTTTTTTCGACCGGTTCCTAAAGAATATCTGC
ACTCTGCTGAACTACGTGACATCATGCAATTTGGCAGCAGTAACACTGCTGTCTTTTTCA
AAATGAGAGTCGCTGGTGTTCTTCACATATTTCAGTTCGAGACAAAACAGGGAGAAGAAA
TTTGTGTTGCTTTGCAAACACATATAAATGATGTCATGTTGCGTCGTTACTCCAAAGCTC
GATCTGCTGCCAATAGCTTGGTTAATGGAGATATATCTTGTAGTTCTAAGCCGCAAAATT
TTGAAGTGTATGAAAAACGTTTGCAAGATTTGTCTAAGGCTTATGAAGAGTCCCAAAAGA
AGATTGAGAAGTTGATGGATGAACAACAAGAGAAAAATCAGCAAGAAGTTACTCTGCGTG
AAGAGTTAGAAGCTATACACAATGGTTTGGAGCTTGAAAGGAGAAAATTGTTGGAGGTTA
CTTTAGACCGAGATAAACTTAGGTCATTGTGTGACGAGAAGGGAACAACTATTCAATCCT
TGATGTCTGAACTGCGAGGAATGGAAGCAAGGTTGGCAAAGTCGGGCAACACAAAATCAA
GTAAAGAGACAAAATCAGAATTAGCCGAAATGAATAATCAGATATTATACAAGATCCAAA
AGGAGTTAGAAGTTCGAAATAAGGAATTGCATGTCGCAGTTGATAATTCAAAGAGGTTGT
TGAGTGAAAACAAGATATTGGAGCAAAATCTCAATATTGAAAAGAAGAAAAAAGAGGAGG
TTGAAATTCATCAAAAGAGATATGAACAAGAAAAAAAGGTGTTAAAGCTTCGAGTTTCTG
AACTTGAAAATAAGCTTGAAGTACTTGCTCAAGACTTGGATAGTGCTGAGTCTACGATTG
AAAGTAAGAATTCTGACATGCTGCTGTTGCAAAATAACTTGAAAGAACTTGAGGAGTTAA
GAGAAATGAAAGAGGACATTGACAGAAAAAATGAGCAAACAGCTGCCATTTTGAAAATGC
AAGGAGCCCAACTTGCTGAGCTAGAAATACTTTATAAGGAAGAACAAGTTTTAAGGAAAA
GATACTATAATACCATAGAAGATATGAAAGGGAAGATTAGAGTTTATTGTCGAATAAGAC
CTCTAAATGAAAAAGAGAGTTCAGAGAGGGAAAAACAAATGCTGACAACTGTGGATGAGT
TTACTGTTGAACATCCATGGAAAGACGACAAAAGAAAGCAACACATATATGATCGCGTAT
TTGACATGCGTGCTAGTCAAGATGATATCTTTGAAGACACAAAGTATTTGGTACAGTCGG
CTGTAGATGGGTATAACGTTTGCATCTTTGCATATGGTCAAACTGGTTCTGGAAAAACTT
TCACTATATATGGGCATGAGAGCAATCCTGGACTCACACCTCGAGCTACAAAGGAACTGT
TCAACATATTAAAGCGAGATAGCAAGAGATTTTCATTTTCTCTAAAGGCATATATGGTGG
AACTTTATCAAGACACACTTGTAGACCTTTTGTTACCAAAAAGTGCAAGACGCTTGAAAC
TAGAGATTAAAAAAGATTCAAAGGGAATGGTCTTTGTAGAGAATGTGACAACTATTCCTA
TATCAACTTTGGAGGAACTGCGAATGATTCTTGAACGGGGATCGGAACGACGACATGTTT
CTGGAACAAATATGAATGAAGAAAGCTCAAGATCTCACCTCATATTATCAGTTGTTATTG
AAAGTATTGATCTTCAAACCCAGTCTGCTGCGAGGGGCAAGCTGAGTTTTGTGGATCTTG
CTGGTTCTGAGAGAGTTAAAAAGTCGGGCTCAGCTGGTTGTCAACTCAAAGAAGCTCAAA
GTATCAACAAATCACTTTCTGCATTAGGTGATGTTATTGGTGCTTTATCTTCTGGCAACC
AGCATATTCCTTATAGGAATCACAAGCTAACGATGTTGATGAGCGATTCATTGGGCGGCA
ATGCCAAGACGTTAATGTTTGTTAATGTGTCTCCAGCCGAATCAAATTTGGACGAGACGT
ACAATTCTCTTCTATATGCATCGAGAGTGAGAACGATCGTGAATGATCCCAGCAAACATA
TATCATCCAAAGAGATGGTGCGATTGAAGAAGTTGGTAGCATACTGGAAAGAGCAAGCCG
GTAAAAAAGGTGAGGAAGAAGACTTGGTGGATATTGAGGAAGATCGTACACGAAAAGATG
AGGCAGATAGTTGAAGAAAGCTGACATGAAATTCGTCTAGGTGAAATTGAGACTATAGTA
TCACTGGTTTTCACCATTCTTTTTGTAGGAAGTTCCTGCTTTATAGTAGAGTTTCTATCG
AAGAGTAGTCCTATATGTCTCAAACTTTCTCTCTTTTGATGAGATCTTCATTACAAGAAA
TGAAAAAAAAAAAAAAAAATTCAAGGAAAAAAAAAAAAAATCTCTTTTTGTTTGACCTTT
TTTTTTTTGAATAAAACTTTTTTTCATTC
>AT2G21160.2 | Translocon-associated protein (TRAP)%2C alpha subunit | Chr2:9068318-9070413 FORWARD LENGTH=780 | 201606
TCAGAAATAAATTAATTTAGTGTGAAAGAGCAAAAGCATAAATAGCATCGAGAGAGACAC
TGTTCTCATTCATTCGCAAATTCGTTGACCATATTTGATAGAATCAAGCGATGATGAATC
TTAGGGTTTTGTTCCTCGCTCTCCTTCTCCTTGCATCTCCTCTGCTTCAAGTTGCTAGAT
GTCAATCGGATGCCGAGGATCATTCAAGTCTTGTTGACGATGTTGTGGGAGAAAACACTG
ATGATGCGGTTGAGGAAGATGACCATGATTTGGATATGAACTTGTCCTCATTTCCAGGAG
TTGAGACTGTTTGTGTTTTCCCCAAAAACAGTGCCAAATTGGTTCCAGCTGGAGAAGAGA
CTGAGCTCCTTGTTGGTCTTAAAAATGAAGGGAAAACTAGAGTAGGTGTGATGGGAATTA
GGGCCAGCGTTCATCTTCCTTATGATCATAAGTTGTTGGTTCAGAATCTAACCATGTTGA
GACTTAACAATGCATCCATCCCAACGTCTCTTCAAGCAACATTCCCATACATCTTTGCAG
TCAGCCAGTACTTGCAGCCTGGAGCATTTGATCTGGTGGGTTATATCATATACGATGTGG
AAGGAAAGCCATACCAGAGTGTCTTCTACAATGGAACCATAGAGGTAGTTGAATCTGGAG
GAAATTTAGGGTTTTAAACGACACTTTTTTTGTTCCAGCATTGTACTCTTTAGACAATCT
TTACTTCTTGTCATAAATATTCTCCTCATGAAACAAGTTAACTTATAAATGGTTTAGATC
>AT1G05710.6 | basic helix-loop-helix (bHLH) DNA-binding superfamily protein | Chr1:1714818-1717290 FORWARD LENGTH=1270 | 201606
AAATTTGAAAATAATTAAATGAGAAGTAAATGACATTACTTCACCCAAAAAGAGTCTAGA
CGAAAAAGACAGACATAAAAATAAGTCCCCTTCTATTTGTTTGGAGCATAAACAAAAACA
GACACAGTTTCTTCTCTCTCTCTCTCTGTCTCTTTCCTTTTCTCACGCCGAGATTTCTGC
GACTGCTCTAATCTTACGACCTTATAAGAAACGACGCTTATTTTCACTCTGCTTGAGCTC
TTCATCGTGTCACACAGCACGATCTTGGACGTCGTTTTAAGCGCAAAACAAAGGAAAAAG
ACTGACGTTTATACATACTAAATACTGGTTTGGAGTTTTGCCTTTTGGACTCAGAAAACT
CAAAAGAGAGAGAGAGACATTTCTGTATCTTATCGGGTTTTGTGTTGTCAGAAAGAAGCT
CAAGGACAAAAAAAAAAGCAATTATTTTTAGGGTTCAAACGAAGCAAAATTTGGAACTTT
CAGAAGTTGTGGGTGGTGGCTTCTTGAACAATAAAGCTTTTTCTTAGACTCTTCTTCCAA
TTTGTGACTCTACCTATCTCTCTCTCCAGACGCTGGAATGATGATGGAGAATAAGCGGAA
TGTCTGCTCTCTCGGAGAAAGCAGTATCAAACGCCACAAGTCTGATCTCTCTTTCAGTTC
CAAGGAGAGGAAGGACAAGGTTGGAGAACGTATTTCAGCTCTTCAACAAATAGTTTCCCC
TTATGGAAAGACCGACACTGCATCAGTTCTTCTAGACGCGATGCATTACATAGAGTTTCT
TCACGAACAAGTGAAGGTGCTAAGTGCTCCGTATCTGCAAACGGTACCTGATGCTACGCA
GGAGGAGCTGGAGCAGTACAGCCTGAGAAACAGAGGATTATGTCTTGTTCCAATGGAGAA
TACAGTTGGAGTTGCTCAAAGCAACGGCGCTGATATATGGGCGCCCGTGAAGACTCCTCT
ATCACCAGCTTTCAGTGTCACATCTCAATCACCCTTTAGATGACCAATTCGACTAATCAC
CTACTACGATCTTTGTGTTAAGCCTAAAAAAGAATGACCAATTGTTATTTTTCTGATGAT
GCCTCTGTAACATATATAGACAGAGAGCACATGATGTTGGTTTAGAACAGCTCATGGTTG
GCAATGATTGTTATTATTATTCGACTGCTTAATGCATCCCCTTACTTTGGACTTGTGTAA
TATGCCCAAACAGGAACCAAATGATTTTAATGCAAAGTAATCTTTATCCCAAAAAATGCC
TCAGATATCT
>AT1G29790.1 | S-adenosyl-L-methionine-dependent methyltransferases superfamily protein | Chr1:10429718-10432123 FORWARD LENGTH=1946 | 201606
TTTTCACCAGGATTATTACTCCTCCATGCAAAAACTTGGGAAAAAAAAAACTAATAATGA
CATTGGATTCGATGTTTCTCTTTTCCCATTGTAATAATAGTAATTTTATAAACTCAGATC
TCTGTTTTGACTAGCGAGTCTCCTACATGAAAAAGCTTATCTTACACTTATTTCGCTAAG
TGTCACTACCTCCAAGATTCTAAAACCGTAACCCACAAATCTCGTCTTTAAAGACACCAT
TAAAGCTCAAGAATCTCTGTGTGAGAGACTTCAAGAACTTGGATCCGAGCCATATCCAAG
AAGAAAAATGGCGGGATTCACCATGAGCTTGAACTTGCTTCTACTAGTAGCAATGGTAGC
TACAAACATCCTCTCACTCTACCACCTCTCCTCCACCACAAATTTCTTCCAATCCACCGT
CAAATCCTCACAATCCTCTGTTCCCACAGTTCCCGATCACCTCCTCCGTCAGCTCCACAC
TATCCGCGCCGCTATTAACCACCTCACAACTCACCAACCAGACAAATCAACTTCAACCTC
GACCTCACGCGCCGCCGTCTCCTCCTCCTCCTCCTCCACCGCGCCTAAAGAGCTTTTAAT
CTACTCTAAGCTCTCACCTATAGCTTCAGCTTGTCATAACTACCCTGACCTTCTTCATGA
GTATATGAACTACACTCCTTTCTCTCTTTGTCCTTCTGACACCGATCTCGTCGAGAAACT
CATCCTCCGTGGCTGCCACCCACTTCCTCGCCGTCGTTGCTTCTCACGAACGCCGCGAAA
TCCTTCAGATTCGAAACCTGAATCTAATGTTCTCTGGTCTTACTACTCTTGCAAGAGCTT
TGATTGTTTGATTACTAAGTTCTCTGATCTAGGGTTTGATCTCTCCTTAGAGAAATCCAA
ATCTCAGTTCTCTGCTTACAAATCCGAGCTTGATCTTCCGATCTCGCAGCTTCTCCAGAT
CGCTAAATCTGCTAATTCTGTTCTCCGTCTTGGTATCGATGTCGGTGGTGGTACTGGATC
TTTCGCTGCTGCGATGAAGGCTCGTAATGTTACGGTTTTGACCACGACGATGAATTTTAA
TGCGCCGTATAGTGAAGCGGTGGCGATGAGAGGACTTGTGCCGCTTCATGTGCCGTTACA
GCAACGGCTTCCGGTGTTTGATGGTGTTGTGGATTTGGTTAGGTGTGGAAGAGCGGTGAA
TCGGTGGATTCCGGTGACGGTTATGGAATTTTTCTTCTTTGATTTGGATAGGATTCTTCG
TGGTGGTGGTTATCTTTGGTTGGATCGGTTCTTTAGTAAAAAAGTTGATCTTGAAAATGT
TTATGCACCGATGATCGGGAAATTGGGGTATAAGAAGGTGAAATGGGCGGTGGCTAACAA
AGCTGATTCGAAACATGGTGAAGTTTTCTTGACGGCTTTGCTTCAAAAACCTGTTGCAAG
ATGATAAAATCTTTCTGAGGGCTATTTCCTCGACTTTGTTAGCAAACAGCTTACTTTTGT
TGAAGATTTGGAAAGCAAGATTTTTCAACGATTTCAGATATTGCTTTTTTCCAGATGTAA
GCACACAAGCAATGATGTTATTTATGCGAAAGAAGAACTAGGGGAATTGTAAGCCAAGGT
TTGATCTATTGTTGGTAGAGGGAGATTGGTTAAACGGTGGTATACATAAATTATGGAGTC
TTCTACTTTGATTCTGTCATAGATAATATGCATTTATATTATTCCTAAGATGGTAAGTTT
TGTGGAAGGCTGATTGTAGAATGGTTAAGAAGTTTCATGATAAAGTTCAAGCTTCTGAAA
GTTATTCGTTTTATGACGTTTGAAATGTTTATAACGTAAATACTTCTTCTTCGCTATAAT
TTATATGTTCCCAAACCTTAGCCAAGCCCACAAGACCTGGCATGAGGCTAAACGCAAATC
TGAACCTGAACCTGAATCTGAGCCTG
>AT4G20910.2 | double-stranded RNA binding protein-related / DsRBD protein-like protein | Chr4:11185936-11191123 REVERSE LENGTH=3256 | 201606
CTCCCACTCTCTTTTTCTCTGTTGCTCTCTCCTGAGTTCTTCTTACATGAAAGTCCGCTG
AACTCTTTAGTGTGTTAAAGAAGCTACATTGTGTTTGTGATGGCCGGTGGTGGGAAGCAT
ACTCCTACTCCAAAGGCGATTATACATCAGAAGTTTGGTGCTAAAGCAAGCTATACAGTT
GAGGAAGTTCATGACTCTTCTCAGAGTGGTTGTCTAGGATTAGCAATTCCTCAAAAAGGT
CCATGTCTCTATCGTTGCCACTTGCAGCTACCTGAATTTTCTGTTGTGTCAAATGTCTTC
AAGAAGAAGAAGGATTCTGAACAATCTGCTGCTGAATTGGCTCTTGACAAGCTAGGCATT
CGCCCTCAGAATGATGATCTTACTGTGGATGAAGCTAGGGATGAAATTGTTGGACGCATT
AAGTATATATTTTCTGATGAGTTTCTTTCAGCTGAGCATCCTCTGGGAGCTCACCTTAGA
GCGGCATTGCGAAGAGATGGTGAACGTTGTGGATCAGTTCCCGTTTCTGTCATTGCTACA
GTTGATGCAAAGATTAACAGTCGTTGTAAAATTATCAATCCTTCTGTGGAGTCAGATCCT
TTCTTGGCCATTTCCTATGTTATGAAGGCTGCTGCAAAGTTGGCAGACTACATTGTTGCA
TCTCCGCATGGACTCCGAAGGAAAAATGCATACCCTTCAGAAATCGTGGAAGCACTAGCT
ACTCATGTATCTGATTCCCTACATAGCAGAGAAGTCGCGGCTGTATATATACCATGTATC
GATGAGGAAGTTGTTGAGTTAGATACTCTTTACATTTCATCAAACCGGCATTACTTGGAT
AGTATTGCTGAAAGGCTCGGATTGAAAGATGGCAACCAAGTGATGATATCCAGGATGTTT
GGCAAAGCTTCCTGTGGCTCTGAGTGTAGATTGTACTCTGAGATTCCAAAGAAGTACTTG
GATAATTCATCAGATGCCTCTGGTACTTCAAATGAAGACTCATCTCATATTGTAAAATCT
CGGAATGCACGAGCAAGTTACATTTGTGGTCAAGATATTCACGGGGATGCAATCTTGGCA
TCTGTTGGTTACCGATGGAAGTCCGATGATCTTGACTATGATGATGTAACCGTAAATTCA
TTTTACAGAATATGTTGCGGTATGTCACCCAATGGAATCTACAAAATTTCCCGACAAGCT
GTAATTGCTGCACAGTTGCCTTTTGCATTCACTACAAAATCTAATTGGAGAGGTCCACTC
CCCAGGGAGATTCTCGGCCTGTTCTGCCACCAGCACCGACTAGCAGAACCCATCCTTTCT
TCATCTACTGCACCTGTGAAATCGTTGTCCGACATATTCAGATCTCACAAGAAGTTGAAG
GTCTCAGGAGTTGATGATGCCAATGAGAATTTGAGTAGGCAAAAAGAAGATACACCAGGA
CTAGGGCATGGGTTTAGATGTGAAGTGAAGATTTTTACAAAGTCTCAGGATTTAGTTTTA
GAATGTTCACCGAGAAAATTCTATGAGAAGGAAAATGATGCCATTCAAAATGCTTCATTA
AAGGCCCTCTTATGGTTTAGTAAGTTTTTTGCTGACCTGGATGTGGATGGAGAGCAATCA
TGTGATACAGATGACGACCAGGATACTAAATCTTCAAGTCCTAATGTTTTTGCGGCCCCA
CCGATTTTACAAAAGGAACACAGTTCTGAATCAAAAAACACAAATGTGCTGTCGGCAGAG
AAGCGTGTTCAATCTATAACAAATGGTTCCGTGGTTAGCATATGCTATTCTTTGTCTTTG
GCAGTGGATCCTGAATATTCGAGTGATGGTGAATCTCCAAGAGAAGACAATGAAAGCAAT
GAAGAGATGGAGTCTGAATATTCGGCTAATTGTGAATCCTCAGTAGAGCTCATTGAAAGC
AATGAAGAGATAGAGTTTGAGGTAGGGACTGGATCCATGAATCCACATATTGAATCAGAA
GTTACTCAGATGACTGTGGGTGAATATGCTTCATTTAGGATGACACCCCCTGATGCTGCT
GAAGCTTTGATTTTGGCTGTTGGTTCTGATACTGTGAGAATCCGCTCGCTCCTATCAGAA
CGTCCATGTTTAAATTACAATATACTTTTGTTGGGAGTGAAAGGGCCATCAGAAGAACGA
ATGGAGGCGGCTTTTTTCAAACCTCCACTTTCAAAACAACGTGTTGAATATGCACTGAAA
CATATAAGAGAATCATCCGCTTCTACTTTGGTTGACTTTGGATGCGGATCTGGAAGTTTA
TTAGACTCTCTACTTGACTATCCAACTTCACTTCAAACCATCATCGGTGTTGACATTTCG
CCAAAGGGTCTTGCCCGTGCTGCTAAGATGCTACATGTAAAACTAAACAAGGAAGCTTGC
AACGTCAAATCTGCTACACTTTATGATGGTTCCATCCTTGAGTTTGACTCCAGGCTGCAT
GACGTTGACATCGGCACTTGCTTAGAGGTTATTGAACACATGGAAGAAGATCAAGCCTGT
GAATTTGGGGAAAAAGTTCTGAGCTTGTTCCACCCCAAGCTCCTGATTGTCTCAACACCA
AACTACGAGTTCAACACAATTCTCCAGCGGTCTACACCAGAAACCCAAGAAGAAAACAAC
TCGGAGCCACAGCTTCCAAAGTTCAGGAACCATGACCACAAATTCGAGTGGACAAGAGAA
CAGTTCAATCAATGGGCATCAAAGCTCGGCAAACGCCATAACTACAGCGTCGAGTTTAGC
GGTGTTGGTGGGTCTGGTGAAGTAGAACCCGGATTTGCTTCTCAGATAGCTATTTTTAGA
CGGGAAGCTTCATCTGTTGAGAATGTTGCAGAAAGCTCAATGCAGCCTTATAAAGTCATC
TGGGAGTGGAAGAAAGAAGATGTAGAAAAGAAAAAGACTGATCTTTGACTAGAGTAGTAT
CTACCAGAGAATATATATATTGCAAGCAATGTGATGACGTGTTCATCTATAAAACTCAAA
GCTCGTTTAGTTCTTTTGCCATGAGCTTTTGCAGATTAACCATAAAATCGAACCTTTATG
TTTACAAGATCCTTTTGTCTCCAAGTCTACTGGTCCGTTGAAGTTTAAAGATTAGATCAG
TAGATTACCCTTTTTGCCCCTACGTTAAAGTTTGTTTATTTAAATACAAGTCCTTGTGAT
TTTTATCACTTTCTCACTTCTTCAACGACACTGATTCGTTTTCAAAGCATTTGCGTTCTT
GATCTTTTTCACGAGG
>AT3G48290.2 | cytochrome P450%2C family 71%2C subfamily A%2C polypeptide 24 | Chr3:17882465-17884515 FORWARD LENGTH=2051 | 201606
ATGTTTAGAAAACATGTGAAACTGTCTATTCTTGCAAAAATCAATCCCTTTAATAATTGA
TATCCTTCATCAGCTCAGCCTCACCCACACAGAAATCTAAAACGATTTTCTTAAAAAATC
CAGTGATGAAAATGATGATGATGATCATACTTCTCTTATGCTCAATAATACTCATAACCA
TTCTCTTCTTCAAAAAACAGTCGAGAGGGAAGAAGAGCAACGCACCTCCATCACCACCGA
GACTTCCTCTGATAAGAAACCTTCATCAGCTCGGGCGCCACCCTCACCGATCATTATGCT
CCCTCAGCCACCGTTACGGTCCTCTGATGCTCCTCCACTTTGGCAGTGTCCCTGTTCTTG
TAGTCTCCTCCGCAGATGCGGCTAAAGACGTTTTGAAGACGCATGACCGCGTTTTTGCTA
GCCGTCCACGGTCAAAAATCTTTGATAAGATTTTTTACAACGGGCGAGATGTGGCCTTAG
CTCCTTATGGAGAGTATTGGAGGCAAATGAAAAGTGTGTGCGTCCTCCATCTCTTTAGTA
ACAAAATGGTACGATCCTTTCGAGACGTTAGACAAGAAGAGATCAGCCTGATGATTGAGA
AGATCCGAATATCGAGTTCTTTGCGGATAAATTTAAGCGAGATCCTGGTGAATCTTACAA
ACAATGTAATATGTAGAGTTGCTTTGGGACGGAAATACGGCGGTAAGACCGATTTTAAAG
ACTTAATGAAAAGGCTAACGAGGCTACTAGGCGAGTTTAGTGTCGGGAGTTATGTATCGT
GGCTCGCATGGATTGACTGGATCCGCGGTTTGGATGGTCAACTTATAAAGATAAGCAATG
ATCTTGATGAATTCTTGGAGAGGGTTGTCCAAGATCATGTAGATGGGGATGGACACAAGA
ATGATTTTGTGGATTTCTTGCTCACAATTGAGAGAGAGAAGAGCGTTGGGTTTGAAATCG
ACCGGTTAAGCATAAAAGCAATTATCTTGGTAAAGGGAAGATACGAAAACAAATTTAAAT
TCACTGATGAGTTAGTATATAACCATAGTTCTTGTTTTGGTTTTCAGGATGTTTTTGTGG
GTGATATGGACACAACATACACTCTTTTGGAATGGGCAATGACAGAGCTACTATGCCACC
ATGAGTGTCTAGACAGACTCCAAGAAGAAGTTCGTATGGTTTGTAAAGACAAATCGGGTG
TATCAGAAGACGACCTTCAAGACATGAAATACTTAAAAGCTGTGATTAAAGAGACACTAA
GGCTACATCCTCCACTTCCATTGATGGTTCCTCACGAATCAACACATGATGTCAAATTAA
GAGACTATCACATACCTGCCGGTACACATGTAATGATCAATGCTTGGGCAATCGGGAGAG
AGGCTGCGACATGGGGACCAGACGCGGAAGAGTTTAGACCAGAGAGACATTTGAATTCGT
ATGTTGATTACCGAGGTCAGGATACGGAGCTGGTCCCGTTTGGAGCAGGGAGAAGGATTT
GCCCAGCAATATCATTTGCTGTGGTATTGGATGAGGTGGTTTTGGCTAACTTAGTGCATC
AGTTTGATTGGACACTACCGGAGGAATCTACAGAATATCAGACTGATGTCGCTGAATCAA
CCGGTATGGCGGTTCATCGCATGTTCCCACTCTTCGCCATGACTACTTGATTTAGACATT
ACAGCATATAGATATGCTTTGTTAGAAGCGTACAATACGCATGTCAGTGGTAAAGAGATC
TTAAGATTTGAGTTCTTAAGTAAACTATAGACTAATAGTTTGACTCAAAAAAAAGTAACC
ACACTAATTAAGTAAGCCAAGCGGCATAATCAGTTCCCTCGCAATTATCAACGGAATATA
ACAGATCGATGTTTCCTTCTCAATTAGGCTCTTAGTATAAGTTCCACTGTAGACATAAAT
GAGTAAATATAAGATATAGATAGAGACCATGTATGCATGCAAAACTTAAAAAAAACAAAC
AGAAATCAATTATATATTTTAATTAGGGTGGGATCAGATTAAAACTTCTGGAACTTTAGG
ATATCCTTTCG
>AT3G16540.1 | DegP protease 11 | Chr3:5626290-5628857 REVERSE LENGTH=1683 | 201606
ATGTTTTTCCGGCCGTGTGTTCATACGGTGGGCCGGTACTCGAGAGCTCGGGTTCCTGGT
TTACTCTCTTCTCTTTTCTTTTACCGAAGTTGCAATAATGTACTGACCAATTCACTGCCA
ACGGTAACAACGGCCGGCCGAGTTTCCAGATACGGATATATATGCAGGAGGAGCAGCACA
TCAGCAGCGGAGAGGGGTGTGTTTCTTCCATTTGCGTTAACTTGCCGAAGAAATATCCAC
TCAATACATGAAGATGAGAAGAAGCTAGAACGGTGGAAGAAAATAGAAGAAAGTCATCCT
CTTGATGAATTGGTGCTGGATTCGGTTGTAAAGGTATTCTCTAACTCTACCGAGTATAGC
AAATCCAAACCTTGGAAGACTCTTGACCAAAAATCATCCAGGGGCACTGGATTTGCAATC
GCCGGAAGGAAAATTCTTACGAACGCTCATGTGGTGATGGCTATGAATGATCACACATTC
GTGGACGTCAAAAGACATGGCTCTCAAATCAAATACAAAGCAAAAGTTCAAAAGATTTCA
CATGAATGTGATTTGGCCATCTTGGAGATCGATAGTGACGAGTTTTGGAAGGGTATGAAT
CCCTTGGAGCTTGGAGACATACCACCTCTCCAAGAAGTTGTGTCCGTTGTTGGTGGTGAA
AATATCTGCATTACAAAAGGTCTAGTACTTAGAGTTGAAACTAGAATATACGATTACAGT
GACAGTGATCTGCTATCAATACAGATTGATGCAACTATCAACGATGAAAATAGTGGTGGC
CCGGTGATTATGGGAAACAAAGTCGTTGGTGTGGTATATGAAATAGGTTTTGTGATCCCA
ACTCCAATAATTAAGCATTTCATAACTAGTGTTCAAGAGAGCAGACAATATTCTTGTTTC
GGCTCATTGGATCTTTCATATCAATCTCTCGAAAATGTTCAAATCCGTAATCATTTCAAG
ATGAGCCATGAAATGACAGGAATTCTTATTAACAAAATAAACTCGTCGTCGGGGGCTTAC
AAAATTTTGAGAAAAGACGACATTATTCTTGCAATTGATGGTGTTCCAATAGGAAATGAT
GAGAAAGTTCCTTTCCAAAACAAAAGACGGATAGATTTCAGCTACTTGGTTTCTATGAAG
AAACCAGGTGAAAAAGCCTTAGTTAAAGTTTTACGAAACGGAAAAGAGTATGAGTACAAT
ATCAGTCTAAAACCGGTGAAACCAAACTTTACAGTGCAACAATTTTATAATGTTCCAAGT
TACTACATATTTGGGGGTTTTGTTTTTGTGCCTCTCACTAAAACATATCTTGATAGTGAA
CATCACCAAGTCAAAATTTCCGAGAGATTAGCAGATGACATCAACGAAGGATACCAAAGT
TTATATGGTGCTCAGGTGGAGAAAGTGAACGGAGTGGAAGTAAAGAATCTTAAGCATCTA
TGCGAGCTAATAGAGGAATGTAGCACCGAAGATTTGAGGCTGGAGTTTAAAAATCATAAG
GTTTTGGTCCTCAACTATGAATCTGCTAAAAAGGCAACGTTACAAATCTTGGAACGTCAC
AAAATAAAGTCGGTCATATCAAAGGACATTTGTCTTCCTATGTTGCTTGATGATCCGTTC
AAAGACAATAAGATCAACCTTCTTCCTTGGAGTGTTCTTCCTTTGATGTTTGATTTTTCC
TAA
>AT1G35330.1 | RING/U-box superfamily protein | Chr1:12964986-12966113 FORWARD LENGTH=1044 | 201606
TGGAGTTCAAGAGATGATCCACAATTATAACATAGCCAAAAAGAAAAGCTTCTTCACATG
ATGACAATCGGGAAGAGTCCGATCTTGCTACATCATCATGTTATCTTCCTATTGTTGCTT
GTTCTCCAAGTCAGTGGCCAGCATCAGCCTAGAACCACTGCTCCACCGTATATTGCCCAA
AGACCAAATCAAGTACCCGCAGTAATCATTGCGATGCTTATGTTCACGCTCTTATTCAGC
ATGTTGGCTTGTTGTGTTTGTTATAAATACACAAACACATCTCCTCATGGAACCAGCTCT
GATACCGAAGAGGGAGGTCATGGAGAAGTAGCGTTTACAAGGAGAACAAGCCGTGGACTT
GGAAAGGATGTGATAAATTCGTTTCCTTCCTTTCTTTACTCACAAGTTAAAGGGCTAAAG
ATAGGCAAAGGCGGTGTGGAATGTGCGATCTGCCTGAATGAGTTTGAGGACGAGGAAACG
CTGCGTTTAATGCCTCCTTGTAGCCATGCATTTCATGCTAGTTGCATTGATGTCTGGCTG
TCTTCTCGGTCCACATGTCCAGTTTGCCGTGCAAGTCTCCCTCCCAAACCAGGCAGCGAT
CAAAACTCTTTGTATCCATTTATACGCCCACATGATAATCAAGATATGGATCTTGAAAAT
GTAACCGCGCGAAGAAGTGTATTGGAGTCTCCAGATGTACGTTTGCTAGATAGATTGTCA
TGGAGCAATAACACCGGGGCAAATACACCGCCTCGATCGAGGTCTACAGGGTTATCAAAC
TGGAGAATAACGGAGCTTTTGTTCCCAAGATCCCATTCGACTGGACATTCTCTAGTACCA
CGTGTAGAAAACCTTGACAGATTCACATTGCAGTTACCGGAAGAAGTACGAAGGCAACTG
AGCCACATGAAGACGTTACCACAAGCTAGGAGTTCAAGAGAAGGCTATAGGAGTGGTAGC
GTTGGAAGCGAGAGAAGAGGAAAAGGCAAGGAAAAAGAGTTTGGTGAAGGGTCATTTGAT
CGCCTTAAGGCAGAGATGGTCTAA
>AT1G15290.2 | Tetratricopeptide repeat (TPR)-like superfamily protein | Chr1:5256921-5265103 REVERSE LENGTH=5361 | 201606
AATAAGAGATAGAGATAGAAAAAAGAGATTTGGCGTTAGCGACAAGGAGAGGCCAGGATT
GGTTATAAATCTCAAAACCAAAGTGTTAACCCCATCCAAAACCCTTATCCTTTTTTTCTT
TTTGTTATATATCTTCTCTTCACCTTTCTTTCTCAAGGCTCAAGATTCTTGATTGCTCTG
CTGCTCCAAGGGGGATCAATGGCACCGAGGTCAAGCAAAGGGAAATCAAACAACAAAGGG
AAAGGAGGAGATAAGAAGAAGAGAGACGATAAACTGTTGGCTCCGAGTCTGGTTGAAATC
ACAGTCACCACTCCGTACGAAACTCAAGTGATACTCAAGGGAGTTTCTACTGACAAAATC
ATTGACGTGAGAAGGCTTTTAGCATCTCACGTTGAGACTTGCCATTTCACCAACTATTCT
CTCTCCCATAAGGTGAAGGGGCATAAATTGAATGACAACATCCAAGTACTTTCCCTCAAG
CCTTGTTTTCTCCGCATGATTCCAGAGGAGTATCTAGAGGAAAGTCAGGCGTTGACTCAG
GTACGGAGAGTCATCGACATTGTAGCATGCACCACCAGGTTCTTCTCCAAATCTCCCAAC
AAATCCATCGTTGCCGGCAATGCCAATCCGACACCGGCGCCGGACGGCCTCGACATGGTC
GCTATCCACACCACACCCAAACTTTCTCAGTTCTACGAGTTCTTCTCCATTCACCACCTA
TCTCCTCCGATTCTTCATTTGAAGAAAGTTGATGGTGAAGAAGCTGGAGAGAAGCGTGAT
GGTGACTATTTTGGACTTAAGGTTAAGATTTGCAATGGCAAGGTTATACATGTGATTGCT
TCTGTAAAAGGGTTCTTCGCCGTTGGAAAACAGCTCTCACATTGTCATTCCATTGTTGAT
TTGCTCCAGAATGTCAGCAATGCTTTTGCCAAGGCATATGAATCTTTAATGAAAGCTTTC
ACTGATCGGAATAAGTTTGGCAACCTCCCGTTTGGATTACGCTCAAACACATGGCTTGTA
CCTTCTCCTGTTTCTGAGTCTGCTTCTCCTTTACCAACAGAGGATGAACATTGGGGCGGG
AATGGTGGAGGTCAGGGGAGAAATGGTGAATATGATCATCGACCTTGGGCGGCTGAGTTT
TCTGTATTAGCTACGCTTCCTTGCAAGACTGAGGAGGAGAGAGTTATTCGAGATAAGAAA
GCTTTTTTGCTTCATAGCCAGTTTATTGATACCTCAGTGCAAAGAGCTGTTAGAGCCATT
TGCAACGTGATGGATACTAATCAACAAACAAGTGGGACTACTGACTTACCTGCTGGCTCG
ATCCTTCTTGAGGATCATGTTGGAGATTTGTCTATTGTTGTAAAACGTGATATAGCCAGC
CTTGACTCAAAGCCTGAAGCTACATTTCAAAATGATGCATTTGTTCTATCATCCGAGGAA
CTTGCTGAAAGGAATTTGCTAAAAGGGATTACAGCTGATGAGAGTGTGATTGTTCATGAT
ACTCCGGCTTTAGGCAAAGTTATTGTAAGACAGTGTGGATATACTGCGGTGGTAAATGTC
AAGGGTCAAACTCAGAAGGCAATGTCTGATTTCCGTGATATTTTAATCGATGACCTGCCG
GATGGAGGAGCTAATGCTCTTAACCTTAACAGCTTACGGGTAGAGTTTCACAGGCCCCAT
AGTGTTGGAACATCTGTAGAGAACCAGCCCACACAGCTTGATTGGGATGATTTAGAATCT
TATAGATGTATTATACAGGAGTTAGTAAAAATTAACTTAACAAAGTTAGAAGAAACAAGG
GTATCTTCTGTAAGACCCATCAGATGGGAACTCGGTTCTACCTGGGTTCAGCATCTACAG
AAGAAAGAAACAGACGTCTGTGGAAAGCCTGCAACTAATGATGAAACTGAACTTTCAGTT
AAAGGCTTGGGAAAACAATTTAAAGATCTAAAGAGCAAAAGTAAGAAATCAGAAAATATA
AGTGCCGTGAATGAAAAAGATACCAGACTGCACGAGTTAAATGAGGAGGATGATCTAGGG
CAGAAAAGCATTGATGGACTCTTTACTGAACTGAAGGAACTGCTTTCTGAAGAAGCTTTC
TCTCGCCTAAAAGAAACTGGAACTGGTCTCCATTTAAAGTCAAAAGAAGAGCTTACCAAT
ATGGCATATGGTTACTATGATGAAATTGCTTTGCCAAGGCTGGTAGCAGATTTCGGGTCA
CTGGAGCTTTCTCCAGTTGATGGTCGCACTTTGACTGATTTCATGCATATAAGAGGACTC
CAAATGCGTTCTCTAGGACATGTGGCTAAACTTGCTGAGAAACTTCCTCATATACAGTCC
CTCTGTATTCATGAGATGATTACAAGAGCTTTCAAGCATCTTCTTAGGGCGGTTATTGCA
TCTGTTAATAATATGGCAGAGCTACCTGTGGCGGTAGCTGCTTCATTAAATTTTATGCTT
GGCCGCCGTGAATTGGAAGGGTGCGATAGAATCCCCGGTGAAGAGTACTGTCTCAGATTA
CAGTGGCTACAGAAATTTCTCTCCAGAAAATTTGGTTGGATACAGAAAGATGAGTTCCAT
CATTTAAAAAAGTTTTCTATCCTCCGAGGACTCTGCCAGAAGGTTGGTTTAGAACTAGTT
TCAAGAGATTTTGACTTCGATTCTCCAAATCCTTTCATGAGCTCTGACATTATTGGATTG
GTACCTGTGTGCAAGCATGTGCTGTGTATTTCATCTGACGGAAGGACACTCTTGGAGTCA
TCAAAACTTGCTCTTGACAAAGGAAAACTAGATGATGCTGTGAGCTATGGAACAAAGGCA
TTAGTCAAGATGATTGCTGTCTGTGGGCCTTATCATAGAAATACTGCATGTGCGTACAGT
CTTCTCGCAGTTGTACTATACCACACTGGCGATTTTAACCAGGCAACAATATATCAGCAG
AAGGCTCTAGATATAAATGAGAGAGAACTTGGTCTCGACCATCCCGACACTATGAAAAGC
TATGGGGATCTTTCTGTATTTTACTATCGTCTTCAACATTTTGAATTGGCACTAAAATAT
GTGAACCGGGCGTTGTTTCTTCTTCACTTCACTTGTGGGCTATCTCACCCAAATACTGCT
GCCACATATATCAATGTGGCTATGATGGAAAAAGAAGTAGGGAATGATCATCTAGCTCTA
AGGTACCTGCATGAAGCTCTAAAGAGCAATAAAAGATTGCTAGGAGCTGACCATATTCAG
ACTGCGGCAAGCTATCATGCAATAGCAGTGGCTCTCTCTTTCATGGAAGCACATTCATTG
AGTGTGCAACATGAACAAACTACACTTCAGATACTTACTGCAAAACTTGGAGCAGATGAC
CTTCGTACACAGGATGCTGCTGCATGGCTCGAATATTTTGAATCAAGAGCCATAGAGCAG
CAGGAAGCAGGCCGAAATGGAATCCCAAAGCCTGATGCTTCCATCGCGAGCAAAGGCCAC
CTTAGTGTATCAGATCTCCTGGACTATATAAGTTCTGATCCAGACACTAAGGGAAATGTT
GCTCACAGGAAACATCGGCGTGCCAGGATATTACAGGTCAATGATAAGGTTGCATCAGCT
GATGATGACGCCCATAGAGTTGCTTCACAGATTGACATTGTTACATGGAACAATGTGGCA
GAAGCGGATGTCACTAAGAGTAGGAGCGAAGTAAATGATCCTGATACAGTTGTTGATAAG
ACCAATATTGAGACAGGTGATATTGTAGTACACAGGCTAAATGTAGACAGGCAAACTGTG
GAAGAGTCAACTTTAGACGAGGGCTGGCAAGAGGCATACTCAAAGGGGAGATCCGGAAAT
GGTGCTGGAAGGAAATCCAGACAAAGGCAGCCTGATCTTATGAAAAAGAGAATGTTGCTT
AATAAACATCACAACAGGAATCAGGATGTTCAGCAACAGAATATATATTCTCCCTTGCAG
AAAACAAGCAAAGGACCCTCCCTCTCTAAGTCATCACCCCGTAGGGCTCTAAAGAATGCA
GAGATAGATGTCAGTACAAATACAACTAAACCACAGTTAAAGGCTTCTGGTGCTGCTGCT
GTGACCAGTACTACTTTGGCCTCAAAGTCTCTCTCATACAAAGAGGTTGCTTTGGCACCA
CCAGGACTTCAAGTGCGTCATCTGGAGAAGAAAGCAAGTCCGACACTGTAATGTTGGATT
TGCCAATCGAAGGCACAGAGCTTCACTGTGAGAAACAAGAATCACAAGAAAGTGCTGAGT
CAGTGGAAAACTTAACGTCAGAGTCTGAAGGGGATCTGGGGTCCTATCGTGGGAAAAAAA
CTTCTGATATAAGCCGGACAAAGCTATCAGCCTCCGCAGAGCCTTACAACCCTGGAGGTT
TCTTGGTTATTGATCTGCAAAGCTCAGCAGCAACAATAGGCAGCTACCCAATTATGGTTG
CAGACCCTATTTCCTGGGCTGTAGTTTCATGTGGGATTCACTCACCACCATATTATAGTG
CTATTCACTCAAATGGAGTTGGGACGCCAAGAAGCATGAATCCAGATGCACCAGAGTTTG
TTCCGAGAAGATCCTTGCAGAATAGCTCTCAACATGCAGGTGAAGATGCAAGTGTATCCG
TCGACTCCAGCAGTTGCCTAAAGGCTGAGAAAGATGCAGTTGATTTGAAGAAGCGAGAGC
TTGCCAGCTTCATAGTAAAGTCATCACAGAAAGAGGTTCCGGCTGCTCTTAGCAAAACGA
GCCCCGAAGCTGAGTCAGGAGGTACCTCCGAAAAGGATAGTGCAGTAACCGAGATAGTTT
ATAGTAGAGAAGAGGAGAATGGAGCGAATGCAAATGAGACAAATGGAGGTGAAGGGTTTG
TGATTGTGGCAAAGAAAAGGAGAAGGAAGAACAAGGTGCGACTTACAAATGTTGCGGCTG
GGCTGTACCATCAACCGTCGTCAGTTTGTGCATGATCTGATAAGTGGGTTTCATCAGGTT
AACAAAATAAAGCTTCTTGTGAAGCAGAGAATATTCTCATCTCATTTGGTTTATTGGCTT
TTTTTTATTGGGATAGGTAGTTGGTTGCTTCTATTCTTATGTTGCACTCTAGGTGCAGCT
TGACCCCGTTGTGTTGTAAATTTTTCGTCGCTAGTTGTCTTGTTTCTGAGATTTTGGAAG
TTTTTTCTGGTCTATTATAGTCCAGAAATCTACAGCAATTTTAGGTGGACAATCTGAATC
TGATACCAGTTTTTTCAAAACCAATTGGGAAGGCCACTGCGCCTATTGATTGTGTGGTCG
GTTCAAAATTATAACTTGCCCAAAGCGAAGACAGCTTACTGGCGCTTAATCCTACATTCC
TACTGCACCTCAGCTATCTAG
>AT3G04050.1 | Pyruvate kinase family protein | Chr3:1049653-1051608 FORWARD LENGTH=1761 | 201606
AATGTAAACAAGGGAATTTATTTTTTATATATACCTAGATACGTGACCCTAATCATCAGA
ATCATAAACCTAACGAGCTCTCGATCTTCTCTTCTCAAAAGTCTTTAAATCTTTTCTCTT
CGTTTTTAAAGTTTTTTTCACAATGGAGAAGTTACTTGCTGGACAAACAAACAATGGATC
CCTCAAGTCAAAGACGAAGATCGTCTGTACTCTCGGACCGGCTTCGAGATCGGTTGAGAT
GGTTGAGAAGCTTCTCAAAGCCGGTATGAACGTAGCCCGGTTCAACTTCTCCCATGGTTC
TCACTCATACCATCAAGAAACTCTTGACAATCTCAGAACCGCCATGGAGAACACTTGTAT
TCCCTGTGCCGTCATGCTCGACACCAAGGGTCCTGAGATCCGAACCGGGTTTCTCAAAGA
AGGCAAACCGGTTGAGCTAATTCAAGGTCAAGAGATTACAATCTCAACTGATTACACCAT
GGAAGGAGATTCAAACACAATCTCAATGAGTTACAAGAAACTTGCTGAAGATCTCAAGTC
CGGTGACGTGATTCTCTGTTCCGACGGTACAATCTCTCTTACCGTCTTGTCTTGTGACAA
GAATCTCGGTCTTGTTCGTGCCCGTTGCGAGAACTCTGCAGTTCTTGGAGAAAGAAAGAA
CGTGAACCTCCCTGGAATCGTAGTTGATCTTCCAACACTCACAGAGAAGGATCAAGAGGA
TATTCTCCAATGGGGAGTTCCGAATAAGATCGATATCATCGCTCTTTCCTTTGTTCGTAA
AGGATCTGATCTGGTCGAGGTCAGGAAGTTGCTTGGAGAGAACGCAAAGAGTATCATGCT
CATGTCAAAGGTGGAGAATCAAGAAGGAGTGATGAATTTTGACAAGATTCTGGAATATTC
TGATGCATTCATGGTGGCTAGAGGTGATTTAGGAATGGAGATTCCGATTGAAAAGATGTT
TCTTGCTCAGAAGATGATGATTCAGAAGGCTAATGCTCTTGGGAAGCCAATCGTCACAGC
CACACAGATGCTTGAGTCAATGACCAAATCTCCTCGTCCAACTAGAGCAGAAGCCACCGA
TGTAGCTAACGCTGTCCTTGACGGCACTGATTGCGTCATGCTCAGTGGAGAAACCGCCGC
CGGAGCTCACCCTGAAACCGCCGTGCTAACAATGTCAAGAATCTGTAAGGAAGCAGAGGA
TTTCATCGATTACGACACAATGCACAAGAAGATTCAAGATATCGTTTCGTTGCCTTTATC
TCCTATTGAGAGCTTGGCCGCTTCAGCCGTTTCGACGGCGAGGAGTCTTTGTGCGGCTGC
GATTGTCGTTCTAACCAAGGGAGGTTACACGGTGGAGCTTGTGGCCAAGTACAGGCCTAG
TGTTCCGATTCTGTCCGTAATTGTGCCGGAGATTACTCGTACGGATGATTTCGAGTGGTC
GTGCTCTGAATCTGCGGCTCATGTGGCAAGACGTGGTTTGATCTACCGTGGAATTGTTCC
TGTGATGGCGACGGGAGCATCCGCTAGGTCTTCGAACAAGGACTCGACGGAGGAGACGAT
TCAATTCGCCATTGAATTCGCGAAGAAGAAGGGAATATGTAAGACAGGAGACTCGATTGT
GGCGTTGCACAAGATCGATGGCTCCTCTGTTGTCAAGATTTTGAACGTGGAGTAGAATAT
TCTTGTTTTGATACGTGGTCAATTTTGAAGTTTCATGTTTTTGAGGGATCAATTTTGGAT
TTCTGAGAAAGTTAATTTTTG
>AT5G19310.1 | homeotic protein regulator | Chr5:6498743-6503692 FORWARD LENGTH=3618 | 201606
AGCGACTAAATAATCGTTCGTGATATCGATTTCTCTCCCGTCTCGTTTATCTTTCGGGGC
TAAAAACTCGAAAGCAACAGCGATAGAGAGATTTGGAGAAAACAAAAATAATAAAAACGG
AACGGCAACAGAAAATTAAATAATCTAATTAGAAACTCCCGCCATGGTGAAGCAGCTACA
AGAGCAGGAGGAGAACGATCCCGTCGAGAAGACAAAGTCTCTGATCTCTGCTCTTAACTA
CCTTTCTCGCGACCTTCTCTTGCCTTCTCACCTTTACGCTTCCGTTTCTTCTATTTACCA
TGCCTCCGTCTCCGATCTCTCTCCTTCTCCGCCTCTTCGTGGAAATAGTTATACTCCCAA
TAGAGGTGATTTGATGAGCGAGTTCGAAGATGCACTTTTGCAACAGCGACTAAACTATGA
ATCAGGCTCTCGACTAGCCGAGTTAAAGGAAACTCGGTATAAGAATCGTATCCACAACCG
ATTATCTCAACTTGAAGGATTACCTTCCAATAGAGGTGAAGATTTGCAGGAAAAATGCTT
ACTTGAGCTTTATGGTCTTAAGTTACAAGAACTACAATGCAGGGTTCGGGGTGAGGTGAG
TGCGGAATACTGGCTGCGTTTGAATTGTGCAGATCCGGAGAGACAACTATATGATTGGGG
CATGATGCGGTTGCCTCGCCGAATGTATGGGGTTGGAGATTCTTTTGTTATGGAAGCTGA
TGATCAGTTCAGGAACAAGCGTGATGCCGAGAGGTTATTACGGTTAGAAGAAGAGGAGAA
GAATCTGATTGAAACGACACAGAGGAAATTCTTTGCAGAAGTACTCAATGCTGTTCGTGA
ATTCCAGTTGCAAATTCAGGCGTCTCATAGACGGTGTAAGCAAAGAAATGATGGTGTCCA
GGCCTGGCATGGAAAGCAAAGGCAACGTGCCACCCGAGCTGAAAAACTAAGGATCATGGC
CCTTAAATCTGATGATCAAGAGGAATACATGAAACTAGCAAAGGAAAGTAAGAACGAAAA
ACTAACCCTTTTTCTAGAGGAGACAAACAAAATCTTTGTTAGTTTGGGGGCTGCAGTCCA
GCGTCAGAAAGATGCCAAACTTTCAGAAAACACCAAATTACTGAAAGGCTCAGAATCTGA
CTTATCTGATGTTGATGCTCCTGAGGATGTGCTTCCTGCCCAAGATATTGAGATCATTGA
CTCTGACAATAATGATGATTCTAATGACTTACTAGAAGGCGAGAGGCAGTTTAACTTGGC
TATCCATTCCATACAAGAGAAGGTGACAAAGCAGCCATCCCTTCTACAAGGTGGGGAACT
AAGATCCTATCAATTAGAAGGACTTCAATGGATGGTCTCTCTATACAACAATGACTATAA
TGGCATTTTAGCTGATGAAATGGGTTTAGGAAAGACTATCCAAACGATTGCACTGATTGC
GTATCTTCTTGAGAGTAAAGATCTTCATGGGCCTCATCTAATATTGGCTCCAAAAGCTGT
GCTACCAAATTGGGAAAATGAGTTTGCATTATGGGCACCCAGCATTTCCGCTTTTCTTTA
CGATGGATCAAAGGAGAAAAGAACTGAAATAAGAGCAAGAATAGCAGGAGGAAAATTTAA
TGTGTTGATAACCCACTACGATCTTATCATGAGAGATAAAGCATTTTTGAAGAAAATTGA
CTGGAACTACATGATTGTTGATGAAGGACATCGTCTGAAGAACCATGAATGTGCTCTCGC
AAAGACTCTAGGAACTGGCTACCGGATTAAGCGCAGACTTCTATTAACTGGAACTCCCAT
ACAGAACAGTCTGCAAGAACTATGGTCGCTGCTTAATTTTCTTCTTCCTCACATCTTTAA
CTCAATTCATAATTTCGAAGAATGGTTTAATACTCCATTCGCAGAATGTGGTAGTGCCAG
TCTTACAGATGAAGAGGAGCTGTTGATTATTAACCGTCTGCATCATGTCATAAGGCCGTT
TCTACTGAGAAGGAAAAAAAGTGAGGTTGAGAAATTCCTTCCTGGAAAGACACAAGTCAT
ACTGAAGTGTGATATGTCGGCTTGGCAAAAATTGTATTACAAACAAGTTACAGACGTAGG
CAGGGTCGGTCTTCATTCTGGCAATGGGAAATCAAAGAGTCTGCAGAATCTGACAATGCA
ATTAAGAAAGTGTTGTAACCATCCGTACCTATTCGTTGGAGCAGATTATAACATGTGTAA
GAAGCCTGAGATTGTGAGAGCTTCAGGAAAATTCGAGTTACTTGATCGCCTCCTTCCAAA
ACTGAAGAAAGCTGGACATAGAATTCTGCTCTTTTCTCAAATGACTCGTCTCATTGACCT
TCTCGAAATTTACTTGTCACTCAATGACTACATGTACCTCAGACTTGACGGTAGCACAAA
GACAGACCAAAGAGGGATTTTACTGAAGCAATTCAACGAACCGGACTCTCCCTACTTTAT
GTTTCTTCTGAGCACACGTGCTGGTGGTCTTGGTTTGAACTTACAAACTGCAGACACTAT
AATTATATTTGACAGTGATTGGAATCCACAAATGGACCAGCAAGCAGAGGATCGTGCTCA
TCGGATAGGGCAGAAAAAGGAAGTGAGAGTTTTTGTTTTGGTTAGCATTGGATCCATTGA
AGAAGTAATATTGGAGCGTGCAAAGCAAAAGATGGGCATCGATGCGAAAGTCATACAAGC
AGGGCTCTTCAACACAACTTCTACTGCTCAAGACAGGAGAGAGATGCTGGAAGAGATCAT
GAGCAAAGGAACAAGCTCACTGGGAGAAGATGTGCCAAGTGAGAGAGAGATTAACCGGCT
CGCAGCTCGAACTGAGGAAGAGTTTTGGATGTTTGAACAAATGGACGAGGAAAGACGTAA
AAAGGAGAACTACAAGACACGTCTCATGGAAGAGAAGGAAGTTCCCGAGTGGGCTTACAC
TTCAGAGACTCAAGAAGACAAGACTAACGCGAAAAACCATTTTGGTAGCCTCACGGGTAA
ACGGAAACGAAAAGAAGCAGTGTATAGCGACTCTTTAAGCGATTTGCAGTGGATGAAAGC
GATGGAGAGTGAAGACGAAGATGCTTCCAAAGTCTCTCAGAAACGAAAGAGAACGGACAC
AAAGACAAGAATGAGTAATGGGTCAAAGGCAGAGGCTGTGTTGAGTGAAAGCGATGAGGA
AAAAGAAGAAGAAGAAGAAGAAAGGAAGGAGGAGAGTGGGAAAGAGAGTGAAGAAGAAAA
TGAGAAGCCATTACATAGTTGGAAAACTAATAAGAAGAAACGGTCAAGATACCCTGTTAT
GACTTCTTCACCTAATTCTAGAGGTAAAGGTAGCTCAAAAGGAAGTAAACGAAACTGAGA
ATAAGGTTTCTACAAGTATTAGGCATTTGAGTTGGTCTACAAGTATTAAGCATCGAGCCA
TTTTCTCATAAATTTGTCTGTTTTTTTTATAATTCAAACCTTGTGAAAAATATATCTTTT
TAGAATTCAGAGCTTAAAAAGATGAGAGGGGGAAATTGGAAAAAAAATATAGATATCGAC
CGTTGAATTTAATAGGGTGGTTATTAGTTCCTATTTTACAAGGAATTTTGATGATTTTAA
TAAAATTATAGAAAGTAA
>AT3G53370.1 | S1FA-like DNA-binding protein | Chr3:19787852-19788907 REVERSE LENGTH=708 | 201606
TGAAAGTGGCGATGTAGTGGATAAAACACGTGTGTATATTATCTCTGTGTGAGTTTGTTT
GCGTCTTATTAATCTCTGTGTCGAAAACAGATCCTCGTTTCCTTTCCTCCTCTCTTCCTA
CCATTAGTACGTTACTGGAGCTGATCTCACGTATATTTTGGATCGTAATCATGGACGGCG
AAGATTTTGCCGGAAAGGCGGCTGCTGAAGCCAAGGGATTGAACCCGGGATTAATCGTGC
TGCTTGTTGTTGGAGGTCCGCTTCTTGTGTTCCTAATCGCCAACTACGTGCTTTACGTTT
ATGCTCAGAAGAACCTACCTCCAAGGAAGAAGAAGCCCGTTTCCAAAAAGAAGCTCAAGC
GGGAGAAGCTAAAGCAAGGAGTCCCTGTCCCTGGAGAATAAAAGCCAGCTTAAGCTTCCT
TCACTTGTGCCTCCTTCAAAGCGGTTTTTGTTCGGTTACCAAATTTCACCCTTGCGGGTT
TTTTCTTCCTTTACTTCTGTCATGAGGATTATCTTGAGTCCTGTATGATTTCACATGGAG
AGTGTAGACTATTGTTTTGGTCTGACTTGTTTTTCCTTCATACACACATTTGGTTGCTAC
TGTAGAGTCTCTCACATCATCTTTGCTACAAATTCTCATCTTCAATATCATTTAACTTAT
TTACTATTTAGATGTTACTTGGTTCCATTGTTACGGCGCTACCAATCC
>AT2G25840.2 | Nucleotidylyl transferase superfamily protein | Chr2:11021848-11025370 FORWARD LENGTH=1527 | 201606
AAAAACCAATCCTTCCTTTGCTTATAAACCCCAATCTTCTTCTTCGAGAGAGAGAGTGAA
AGAGAAGAAAACGACAATGGGACACGCCACGAGTCTCTCTCACTTCCTCATCCTCTCTTC
CTCCAGGTTCTCTCGTCTCGGGTCTCTCACTAGATTACTCTCCAAACCCACCTCTCTCTC
CGGCTCTTTTTCTTCCATTTCGGTCACCGGACAAGGGTTCCGATGCTGTTGCTCCGTCGC
CACAGATGACACTTCTCCTTCTGTAAAGAAACGTGTGGTCTCTGGTGTCCAGCCTACAGG
TTCAGTTCACTTAGGCAACTATCTCGGGGCTATCAAAAACTGGGTCGCTCTTCAGGATAC
ATATGAAACACTCTTTATCATCGTAGACCATCACGCGATAACACTTCCATATGATACACG
TCAACTAGGAAAGGCAACAACGGATACCGCAGCACTTTATCTAGCATGTGGTATAGACGT
CTCTAAGGCTTCAGTATTTGTGCAATCTCACGTTCCCGCTCATGTCGAGTTAATGTGGCT
TTTATGTTCATCCACACCTATTGGGTGGTTACAGAAAATGATTCAGTTCAAAGAGAAATC
ACGCAAGGAGGGGGTTGAGAATGCTAGTGTCGGTTTGTTTACTTATCCTGATCTGATGAC
TGCTGATATCCTCTTGTATCAGTCTGATTTTGTCCCTGTTGGTGAGGACCAGAAGCAGCA
CATAGAACTTGCCCGTGAAATTGCACAGCGTGTGAATCATTTATATGGTGGAAAGAAGTG
GAAGAAGCTTGGAGGGTATGAAATTTTCCGCGGTGGTTCGCTCTTTAAGATACCAGAACC
ACTCATACCACAAGCTGGAGCTCGTGTTATGTCTCTTACTGATGGTCTTTCCAAGATGTC
CAAGTCTGCCCCTTCTGATCAGTCCCGGATTAATCTCCTTGACTCAAAAGATTTGATTGT
GGACAAGATAAAACGGTGCAAGACAGACTCATTTGCTGGGCTTGAATTTGACAATGCTGA
GAGACCTGAATGCAACAATCTCCTCTCAATATATCAGATTGTTTCAGGCAAGAAAAAAGA
GGAAGTGATGGAGGAATGCAAAGATATGAGCTGGGGTACATTTAAGCCTCTCCTTGCAGA
TGCTTTGATCGAACATCTGAGTCCAATCCAGGCCCGTTATCAGGAGATAATAGCGGAACC
AGAGTATTTGGACAAAATATTGTCAGAAGGTGCGGATAGAGCCGAGGAGTTGGGAGCTGT
CACAATGCGCAATATGTATCAAGCTATGGGATACTATCAGAGGAGGAGATACTGAGATAG
TAGTGCCTATTGATATTTGTTGCCGGCATTTTTGAAGTTACAAGAAAAGAGTAGAGAGTT
GCACTTTGCGAAATATTTATTAATTCTTGAGTTATTATTGATTATAATCTTTTGCAATAA
CCGCGATCTCTCAAAGTTTATCACTATGTAACTGAGATAGTGCCAATTTGTTACAGAATA
AACACAAGTAAGAATTCGTTCATCACT
>AT5G38720.2 | ribosomal RNA-processing 7 protein | Chr5:15508196-15510424 REVERSE LENGTH=1273 | 201606
CCTAATTTTCTCGCGTTTATATTCTTACTTAATTGATTTATGAGGTTTCATTACAGAACC
GAAAAGACCTAACTATGGTTGTTGTGTATACTAAGATTGTGTTCTTAGAGGTAACTTATT
TGATTTCGAAAGTTGAGAGCTTTAATTGGAATGGCCTTGAACTTAATTACAAAGAAGAAA
CTGTTGGGAAAAAAATTCAGAGGAAGAAGAATGAGAAAGTGAGCAATGTCGAATTAAGCG
AGGATCCTCAGGCTGCACAGCTTCAAGCTAAATCAAGTGAGAAACCCAATAGAAAGAAGA
TTCAGAAGGGTAAGGAAATAAAAAGCTCTCCAGCTGATGGTAAGCTGAGTGGGAAGATGA
AGAAGAGAAAAGAGAAAGTAGGCAATGTTGATATAAGCGAACCGATTCTGGAAGCTATTT
CAACTGAGAAAGTAAAAGAAAAGAAGGGCAAAATGAACAAGACTAAGAAGAAAAGGAAGG
CCGAGGAAATAACTAGATCTTCAGTCGAAGATCTGAAAAGAGAAAGCAAGTTTAAGAAAT
CAAATAAGAAGAAAAAGATGGACATGACCTCTAAGAAAGAGAACAAAATTGAAGAGGAGG
AAGATGTTTATCAAATTTCTTCAGGCGATGAGGATTGCACAAGGGGAATGAAAAAGTGGG
TTAGTGATTACTATGAGGGTAGACCTGGTTTAGACGAGCTCCAAAAGAGAATCGATGACT
TCATGACTGCTCATGAAGAACGCCTTGAACAGGAGAAACAAGACAAAGAAGCTAAAGCTG
CAGAAGGTGGATGGACTGTGGTCGTGCATCACAAAGGAAGGAAAAAGACAACAGAATCTG
AAACCGGAACAGCCGTTGGATCTTTTTCTCAGGCTGCTTTGGAGGATAAGATCGCTAAAA
AGAAACAGAGTGAGCCTGTCGCTCATGGTTTCTACCGTTTCCAAAGGCGAGATGCACAAC
GCAATGAACTCTTGGCGCTTCAGAGTAAGTTCGAGGAAGACAAGAAGAGGATACAACAAC
TTCGAGCTGCTCGTAGGTTTAAGCCTTTCTAAGGAAGAACACATTCTGCTTGAAAAAACA
TGAGCTTTGTGGGTTCAGACTCTGATTAAGCTCATGAGCAATATCATGAATGTGTTTTAT
GATCAAATTTTGTAATTGACCATTTCAGGCTGATAAACAAAAAGAAATATAATTTTTTTT
CCCTTGGAACATTAGATTGAATCAAAATCCATTCAAATATATTGAATGATATAGTATATA
AGATAACAAAGGA
>AT4G12382.2 | F-box family protein | Chr4:7334113-7334956 FORWARD LENGTH=748 | 201606
GTTTTTTCTTTTCTTATGTAGCTATGAGAACCAGAACCAGAACGATGCAATAGATACTAA
AAAGCCTTTAGAAATTTTTAACCATTTTTCTCCATTTCACCTGTTGTTGGGTTCTAGATT
AAATCAAACTAGAATTTCAAGATATGTGTAAGAAGATCATGAACCCGAGTTTTGCTGACC
TACCATCAAGCCTCATAGAGGTTATAATGTCACATCTTGCCTTAAAAAATAACATACGAG
CATCAGCCGCTTGTAAGTCATGGTATGAAGTTGGTGTCTCTGTTCGTGTAGTCGAAAAGC
ATCCTTGGCTTATTTGTTTTCCTAAACGTGGCAACTTGTTCGAGTTCCGCGACCCTTTAC
ACTGGAAGTTGTACACTTTGGGTCTCCCAGAGTTAGCTGAATCAACTGTTTGTTACTCAA
GATTTGGTTGGTTACTTATGCGTAAAGCTACATCAAAAGACGTGTTCTTTTTCAATCCGT
TTTCTAGGGATATCATAAGTTTGCCAAAGTGTGAGCTTGCTTTTGAGCATATTACATTCT
ATTGTCCTCACATCAGATGATTGTGTGTTACTAGCGATAAAGTTTGTTCTGGCTGATAAT
CTCGTCACTGTCAGTACTTGCAATCCTGGAGCAACTGACTGGGTCACTGATGACTTCCCT
ACTTTTATAAGACCGTTTTAAATCCAAACCAACCTTGTATATCGCAGAGATAAATTCTAT
TGCTTTAATGCTGAAGGAATTTTTGTAT
>AT1G21920.2 | Histone H3 K4-specific methyltransferase SET7/9 family protein | Chr1:7704204-7706198 REVERSE LENGTH=1913 | 201606
ATCTAATTTTATCTCTTTCTCTCTTTAAATTAAACCCAAACCCGGTCTAATTTCTCTTCT
CCTATTTCTCTCTTCTCTCTCTCTTTAAGTGAGCTTCGCCGTTAAACTTTCTCCGGTACC
GGGAAATTAACGAAGAAAGCGAAAAGTCACTGTTACACTAATATCACAAATCTCTCTCTG
TCTCTCTCTCTCTCTTTGTCGAAGTCGTGCGTGATGCTAGTTACGGTGGTGAAGCAGCGG
TTAGTGTACTCTCGCCGGAGAAATTGGTTATGACCGGAATCTCACCTCCGTGATCGAAGA
AACTGTTTTCGTTTTTTTATCGTTACGAAGAAATGGAAAAACAGGCGAAGCTAACGAGGA
CACAGTCGTCGTTACTCCGGTCATCGTCGAATCTCCGTTCGTCATATCAAAGCTTATCTT
CAATCGTCGAAGGCGAGCAAGATCTAGAAGCCGGAGAGAAAGAAGAGAAACAGAGAAGAA
AACCACCTAAACCATTCGGTTCACCAAATCCTAAAACCGGTTTAACCAGAATCAATCCCG
GTTTAGCTTTCACAATGGTATCTCTCTCTTTCCTAAGTCTCTCATCGTTCTTCTTCTTCG
TCGTCTTCTCACAAACCGATGAGATTCTCACATCGGAGAATCTTTTACTAGCTTTAATCT
TCGTCGCTGTAGCTCTCTTCTTCGCTTCCAAGAACATCTCTCTACTAAACCAAACCGTAA
TCGCAATCAAAAACTTAGGGTTCCAAAACAGAGACTCGAAATCAAAACCGGTACAATGGT
ACATCGGAGACGATTCAAAACCGGAGAAGAAGGTAATCAAGAGATTCGTTAAAGAAGGAG
TTCAATTCTACAGTAATGGAGATTTCTACGAAGGTGAATTTAACAAAGGGAAGTGTAACG
GAAGTGGTGTGTATTACTATTTCGTGAGAGGACGTTATGAAGGAGATTGGCTAGATGGGA
GATATGATGGTCATGGGATTGAGAGTTGGGCTAGAGGAAGTAGATATAAAGGTCAATATA
GGCAAGGTCTTAGACATGGTTTTGGTGTTTATAGATTCTACACTGGTGATTGTTATGCTG
GTGAGTGGTTTAATGGTCAAAGCCATGGTTTTGGTGTTCAATCTTGTTCTGATGGTAGCT
CTTACCTTGGTGAGTCTAGATTTGGTGTTAAGCATGGTCTTGGTTCTTACCATTTCAGAA
ATGGAGATAAGTATGCAGGAGAGTACTTTGGAGACAAGATTCATGGGTTTGGTGTGTATC
GATTTGCTAATGGACACTGTTATGAAGGAGCATGGCATGAAGGTCGTAAGCAAGGGTTTG
GTGCTTACTCGTTTAGAAATGGTGATGCTAAATCTGGTGAATGGGATTCAGGGGTTCTTG
TGACTTCACTTCCTCTTACGAGTGAGCCAGTTTCAAGAGCTGTTCAGGTAATATTTGTTT
AAACTCGAGTTGTTGGAATTGGAATTGCCAAAAAGTGGAAAACTTCAACTTGAAAATATT
GCAGGCGGCTCGAGAAACAGCGAATAAGGCAGTGAATCGGAGACGAGTAGATGAGCAGGT
GAGCCGAGCTGTGGCTGCAGCTAATAAGGCTGCTACGGCTGCAAGAGTGGCTGCTGTGAG
AGCCGTTCAGAATCAAATGGATGGTAAATTTTGTCAAAGTTGAAAAAAGGAAAATGTAAA
AAATCTTTTTTTTTACCGGTTTCTCTGTAACCCTGAATCGAAAGTTTGTTTCAGAGGTTT
GTAACAGAGAGTTAATTTTCGATCTTTTTACTAATGTAACAAAACTGTAAATAGTTGAAG
AAGAAGCTTTGTTTTTGTTGTAAAATCAACGGCTTGAAATGGAGCTTATTTTGGTTTTGA
TCGAATCTTTGGGAACAAGTGATTTTGATTGATATTATGATTCTTGATCTGGA
>AT5G03680.1 | Duplicated homeodomain-like superfamily protein | Chr5:957611-961047 FORWARD LENGTH=2310 | 201606
CACACATTCAAGAAGAATATAAAGTGTTATTAAGTCATGGGACCATATCGTTTCTGTAGC
TTACATTCGACCTTTTTCGTGGACTACACGATCTGTCTCTCTCTCACTCTCTCTTTCTAT
CTCTAAAAATAAAAGCTTCAGTCTTTTTTCTCTCTTTTTTTGGAATTAAAAGGTTTAACC
TTTACCTTTTTTTCCCTTCACTATCGATAATTGATCTTCTCTTTCGGCTGAATATAAATC
TGAAAAAATGGATCAAGATCAGCATCCTCAGTACGGTATACCGGAGCTCCGGCAGCTCAT
GAAAGGCGGAGGAAGGACGACTACTACAACACCGTCTACTTCTTCTCATTTTCCCTCTGA
TTTCTTCGGTTTTAACCTTGCTCCGGTGCAGCCACCGCCACACCGTCTTCATCAGTTCAC
TACTGATCAAGATATGGGTTTCTTGCCACGTGGCATACATGGATTGGGTGGAGGTTCTTC
AACGGCTGGAAATAACAGTAACTTAAACGCGAGTACTAGTGGTGGAGGAGTTGGGTTTAG
TGGGTTTCTTGACGGTGGTGGTTTCGGCAGCGGAGTAGGAGGAGACGGTGGAGGAACTGG
AAGGTGGCCGAGACAAGAAACCCTAACTCTGTTGGAAATTAGATCTCGTCTTGATCATAA
ATTCAAAGAAGCTAATCAAAAAGGACCTCTTTGGGATGAAGTTTCTAGGATTATGTCCGA
GGAACATGGATACCAAAGGAGTGGGAAGAAATGCAGAGAGAAGTTTGAGAATCTGTACAA
ATACTATAGGAAGACTAAAGAAGGCAAAGCCGGAAGACAAGACGGAAAACATTACAGATT
TTTCCGGCAGCTCGAAGCGCTATACGGGGATTCTAATAACTTGGTTTCTTGTCCCAATCA
TAACACGCAGTTCATGAGCAGTGCTCTTCATGGTTTCCATACTCAAAACCCTATGAACGT
TACTACAACAACGTCCAACATCCATAACGTTGATAGTGTTCATGGTTTTCATCAAAGCCT
TAGTCTTTCTAACAACTACAACTCCTCCGAGCTTGAGCTGATGACTTCCTCTTCGGAAGG
GAATGATTCTAGTAGTAGAAGGAAAAAGAGGAGTTGGAAAGCGAAGATAAAGGAGTTCAT
TGATACGAACATGAAAAGGTTGATAGAGAGGCAAGATGTTTGGCTTGAGAAGTTGACAAA
GGTTATTGAAGACAAAGAGGAACAACGGATGATGAAAGAAGAGGAATGGAGGAAGATTGA
AGCTGCAAGGATTGATAAAGAGCATTTGTTTTGGGCTAAAGAGAGGGCGAGGATGGAAGC
TAGGGATGTTGCGGTGATTGAGGCATTGCAATACTTGACAGGAAAGCCATTGATAAAGCC
GCTGTGTTCATCCCCGGAAGAGAGGACAAATGGTAATAATGAGATCCGAAACAATAGTGA
GACACAGAATGAGAATGGAAGCGATCAAACGATGACTAACAATGTTTGTGTTAAAGGAAG
TAGTAGCTGCTGGGGTGAGCAAGAGATTTTAAAGCTTATGGAGATAAGAACGAGCATGGA
CTCGACCTTTCAAGAGATATTAGGAGGGTGCTCGGATGAGTTTCTATGGGAGGAAATCGC
AGCGAAGTTGATTCAGTTAGGGTTTGATCAGAGAAGTGCCTTATTATGCAAGGAAAAGTG
GGAATGGATAAGCAATGGAATGAGGAAAGAAAAGAAGCAAATCAACAAGAAAAGAAAGGA
TAATTCGTCCAGCTGCGGCGTGTACTACCCGAGAAACGAAGAAAATCCAATCTACAATAA
TCGAGAAAGTGGATATAATGATAATGATCCGCATCAAATCAACGAACAAGGCAATGTAGG
TTCTTCAACATCAAACGCAAACGCAAACGCAAACGTAACCACTGGAAATCCGAGCGGTGC
AATGGCTGCTAGTACAAACTGCTTCCCGTTCTTCATGGGAGATGGAGATCAGAATTTGTG
GGAGAGTTATGGTTTGAGGCTCAGTAAAGAAGAGAATCAGTAAGTAATTTCTCTTAATGA
[truncated: 8,212,257 more chars]
