# Supplementary material for: Prediction of plant lncRNA by ensemble machine learning classifiers
Source: BMC Genomics. 2018 May 2;19:316. doi: 10.1186/s12864-018-4665-2 (PMC5930664; doi:10.1186/s12864-018-4665-2)
Supplement: Supplementary file 1 — Non-coding RNA search terms. Terms used to search for organism specific non-coding sequences on RNA central. (ZIP 16500 kb) [file 12864_2018_4665_MOESM1_ESM.zip › fasta_files/h_sapiens_random1500.fa]

>ENST00000466960.5 cdna chromosome:GRCh38:7:76433956:76442071:1 gene:ENSG00000188372.14 gene_biotype:protein_coding transcript_biotype:retained_intron gene_symbol:ZP3 description:zona pellucida glycoprotein 3 [Source:HGNC Symbol;Acc:HGNC:13189]
CCCAAAGTGCTGGGATTATGGGCGTGAGCCACGGTGCCCGGCCCACCTGTCTGGCTTTAA
TACCGTTCTGTTTTCTTCCAAGCTGTCTTGTCGACGGTCTCACTGATGCCTCTTCTGCAT
TCAAAGTTCCTCGACCCGGGCCAGATACACTCCAGTTCACAGTGGATGTCTTCCACTTTG
CTAATGACTCCAGAAACATGATATACATCACCTGCCACCTGAAGGTCACCCTAGCTGAGC
AGGACCCAGATGAACTCAACAAGGCCTGTTCCTTCAGCAAGCCTTCCAACAGCTGGTTCC
CAGTGGAAGGCTCGGCTGACATCTGTCAATGCTGTAACAAAGGTGACTGTGGCACTCCAA
GCCATTCCAGGAGGCAGCCTCATGTCATGAGCCAGTGGTCCAGGTCTGCTTCCCGTAACC
GCAGGCATGTGACAGAAGAAGCAGATGTCACCGTGGGGCCACTGATCTTCCTGGACAGGA
GGGGTGACCATGAAGTAGAGCAGTGGGCTTTGCCTTCTGACACCTCAGTGGTGCTGCTGG
GCGTAGGCCTGGCTGTGGTGGTGTCCCTGACTCTGACTGCTGTTATCCTGGTTCTCACCA
GGAGGTGTCGCACTGCCTCCCACCCTGTGTCTGCTTCCGAATAAAAGAAGAAAGCAATA
>ENST00000224140.5 cdna chromosome:GRCh38:9:132261356:132354985:-1 gene:ENSG00000107290.13 gene_biotype:protein_coding transcript_biotype:protein_coding gene_symbol:SETX description:senataxin [Source:HGNC Symbol;Acc:HGNC:445]
CTTCCGCTGGTGGCCTAGAGCGGGGCCCGGTATGGAGGTGGGCTAGAGGCCGACGCCAGC
CAGAGAGCGAAATGTTCTTTTGGGGCCAGAGTCTGGGCATATATGAATGCAAATCCGTGT
TTGTTCACAACTAAGCCCAGCTGAGACGATCACTTTTCTGTAGGCCATTTGTCCAGGTAC
AGAATGAGCACATGTTGTTGGTGTACGCCAGGTGGTGCTTCCACCATTGACTTCCTAAAG
CGCTATGCTTCCAACACTCCGTCCGGTGAATTTCAAACAGCCGACGAAGACCTCTGCTAC
TGCTTGGAGTGTGTGGCTGAGTACCACAAAGCAAGAGATGAATTGCCATTCTTGCATGAG
GTTTTATGGGAATTAGAAACCTTACGTCTCATAAATCACTTTGAAAAATCCATGAAGGCA
GAAATTGGAGATGATGATGAGTTATATATAGTAGACAATAATGGAGAGATGCCACTGTTT
GACATCACTGGGCAAGACTTTGAAAATAAGCTTCGAGTTCCTCTTCTTGAAATACTGAAA
TATCCTTACTTGCTTCTACATGAACGTGTTAACGAGTTATGTGTTGAAGCACTTTGTCGG
ATGGAACAAGCCAATTGCTCCTTTCAGGTGTTTGATAAACATCCAGGGATCTATTTGTTT
TTAGTCCATCCCAATGAAATGGTTCGGCGTTGGGCTATCTTGACTGCAAGAAACTTGGGG
AAAGTGGACAGAGATGATTATTATGACTTACAAGAAGTTTTACTTTGCCTTTTTAAAGTC
ATTGAGTTGGGGCTTTTAGAGAGTCCAGACATTTATACTTCTTCTGTCCTAGAGAAGGGT
AAACTGATTCTTCTGCCCTCACACATGTATGATACTACCAACTACAAAAGCTATTGGTTA
GGTATTTGCATGTTGCTGACCATTCTTGAGGAACAAGCCATGGATTCCCTGTTGTTGGGC
TCAGACAAACAAAATGATTTTATGCAATCGATACTTCACACTATGGAGAGGGAAGCAGAT
GATGATAGTGTGGATCCTTTCTGGCCAGCGTTACACTGTTTTATGGTGATTCTGGATCGC
CTTGGATCTAAGGTCTGGGGTCAACTTATGGATCCTATTGTGGCATTTCAAACCATTATC
AACAACGCAAGCTACAATAGAGAGATCCGACATATACGGAACAGCTCTGTAAGGACCAAG
TTAGAACCGGAGTCCTATTTGGATGATATGGTGACTTGCAGCCAGATCGTATACAATTAT
AATCCTGAAAAGACCAAAAAGGATTCTGGATGGAGAACAGCCATTTGCCCAGATTATTGT
CCTAACATGTATGAAGAAATGGAAACATTAGCCAGTGTACTTCAGTCAGATATTGGTCAA
GACATGCGTGTTCATAACAGCACATTTCTATGGTTCATCCCTTTTGTCCAGTCCCTCATG
GATCTTAAGGATTTGGGTGTGGCTTACATAGCACAGGTTGTTAATCATCTGTACTCTGAA
GTCAAAGAAGTCCTCAACCAAACAGATGCTGTGTGTGACAAAGTCACTGAATTTTTTCTT
CTAATTTTGGTATCAGTGATTGAACTGCATAGAAATAAAAAATGTTTGCATTTGCTGTGG
GTAAGTTCCCAGCAATGGGTGGAAGCCGTCGTCAAATGTGCCAAGCTTCCTACCACTGCG
TTTACACGGAGTTCTGAGAAATCATCTGGAAATTGCTCCAAAGGAACAGCAATGATATCT
TCACTGTCATTGCATTCCATGCCATCTAACTCTGTACAACTTGCTTATGTGCAGCTGATT
AGAAGTCTCCTTAAAGAAGGTTATCAGCTTGGGCAGCAGTCTCTTTGCAAGCGATTCTGG
GATAAGCTCAACTTATTCCTTAGAGGAAATTTATCTCTAGGTTGGCAGTTGACTAGTCAG
GAAACCCATGAGCTACAAAGTTGCTTAAAGCAAATTATTAGAAACATAAAATTCAAAGCA
CCTCCATGTAACACTTTTGTGGATCTGACTTCTGCATGTAAAATCTCTCCTGCATCTTAT
AATAAAGAAGAAAGTGAACAAATGGGGAAGACGTCTAGAAAAGATATGCATTGTTTGGAA
GCTTCCAGCCCAACATTTTCTAAAGAACCAATGAAAGTGCAAGACAGTGTATTGATCAAA
GCAGATAACACTATAGAAGGTGACAATAATGAGCAAAATTATATAAAGGATGTGAAACTA
GAGGACCATCTCTTAGCTGGGTCATGCTTAAAGCAGAGTAGTAAAAACATTTTTACTGAA
AGAGCTGAAGATCAAATTAAAATAAGTACAAGGAAGCAGAAGTCTGTAAAAGAGATCTCT
TCATATACACCAAAGGACTGTACTTCAAGAAATGGTCCAGAAAGGGGATGTGACAGAGGA
ATAATAGTATCAACACGTTTGTTGACTGATTCTAGCACTGATGCTTTGGAAAAAGTGTCC
ACATCGAATGAAGATTTCTCTTTAAAGGATGATGCTCTTGCTAAAACCTCAAAACGAAAA
ACTAAGGTACAGAAAGATGAAATCTGTGCAAAGTTATCACATGTAATAAAGAAGCAACAC
AGGAAGAGTACTTTGGTCGATAATACTATCAATTTAGATGAAAATTTGACTGTATCTAAC
ATTGAGAGTTTCTATTCAAGGAAAGATACAGGAGTTCAGAAAGGAGATGGTTTCATACAC
AATCTTTCTTTAGACCCTAGTGGTGTTCTGGATGATAAGAATGGAGAACAAAAATCTCAA
AACAATGTATTGCCAAAAGAGAAACAATTAAAGAATGAAGAATTAGTTATTTTCTCTTTC
CATGAAAACAATTGTAAAATACAGGAATTTCATGTTGATGGTAAAGAATTGATCCCTTTT
ACAGAAATGACCAATGCTTCAGAGAAGAAATCATCTCCCTTTAAAGATCTTATGACTGTA
CCTGAATCAAGAGATGAGGAGATGAGTAATAGTACCAGTGTGATTTATTCTAACTTGACA
AGAGAACAGGCCCCTGACATCAGTCCTAAATCTGACACCTTAACGGATTCTCAGATAGAC
AGAGACCTTCACAAATTATCTTTACTAGCTCAAGCCAGTGTTATTACGTTCCCATCCGAT
TCACCTCAGAACTCATCGCAGCTGCAAAGGAAAGTAAAAGAAGATAAAAGATGTTTCACA
GCTAACCAAAATAATGTTGGAGATACCTCCCGTGGACAGGTTATTATTATTTCAGATTCT
GATGATGATGATGATGAAAGAATCCTGAGTCTTGAGAAACTCACTAAACAGGACAAAATA
TGCCTTGAGAGGGAACATCCAGAGCAGCACGTTTCAACAGTTAATAGTAAGGAGGAAAAG
AATCCAGTAAAGGAAGAAAAGACAGAGACTCTTTTTCAGTTTGAGGAATCTGATTCTCAG
TGTTTTGAGTTTGAAAGTTCATCTGAAGTGTTTTCAGTTTGGCAAGATCATCCAGACGAT
AATAATTCAGTTCAAGATGGTGAGAAAAAATGTTTGGCTCCTATAGCCAATACTACAAAT
GGTCAGGGTTGTACAGATTATGTATCTGAAGTTGTTAAAAAAGGAGCAGAGGGCATTGAA
GAACACACAAGACCACGGAGTATTTCTGTTGAAGAATTTTGTGAAATTGAAGTAAAAAAG
CCTAAGAGAAAACGATCTGAAAAACCAATGGCTGAAGATCCTGTGAGGCCTTCATCTTCT
GTCAGAAATGAGGGCCAGTCTGATACTAATAAGAGAGATCTTGTGGGAAATGATTTTAAA
AGTATTGATAGAAGGACTTCAACTCCCAATTCACGTATTCAGAGAGCCACTACGGTTTCA
CAAAAGAAGTCTTCAAAGCTTTGTACTTGTACAGAACCCATCAGGAAAGTTCCAGTTTCT
AAGACCCCTAAGAAAACTCATTCAGATGCCAAAAAAGGACAGAATAGAAGTTCAAATTAC
CTAAGTTGTAGAACAACTCCTGCTATAGTGCCGCCAAAGAAATTTCGTCAGTGTCCTGAG
CCAACTTCAACAGCTGAGAAACTTGGCCTGAAAAAGGGTCCTCGTAAGGCATATGAGTTG
TCCCAGCGGTCTTTGGATTATGTAGCTCAATTACGTGATCATGGCAAAACTGTTGGAGTA
GTTGATACCCGAAAAAAGACTAAATTAATTTCTCCTCAGAACCTGTCTGTCAGAAATAAT
AAGAAACTTCTGACTAGTCAAGAACTTCAGATGCAAAGGCAGATCAGACCCAAATCACAA
AAAAATAGACGAAGACTTTCTGATTGTGAAAGTACAGATGTTAAAAGAGCAGGGTCACAT
ACAGCACAGAATTCTGACATATTTGTACCAGAATCTGATAGGTCAGATTATAATTGTACA
GGAGGAACTGAGGTACTTGCCAACAGTAACAGAAAACAGTTAATAAAATGCATGCCTTCT
GAACCAGAAACCATAAAAGCAAAACATGGGTCTCCAGCAACTGATGATGCTTGCCCTTTG
AACCAGTGTGATTCTGTAGTGTTAAATGGAACAGTACCAACAAATGAAGTAATTGTCTCC
ACTTCAGAAGACCCTCTGGGTGGAGGTGATCCAACAGCACGTCATATAGAGATGGCAGCT
TTGAAAGAAGGAGAGCCTGACTCCAGCAGTGATGCAGAGGAAGATAACTTATTTTTAACC
CAAAATGATCCTGAAGATATGGATTTATGTTCACAAATGGAGAATGACAATTATAAACTC
ATTGAACTAATTCATGGAAAAGATACAGTTGAGGTTGAAGAAGATTCTGTAAGTCGGCCT
CAGTTGGAATCTTTGAGTGGCACAAAGTGTAAGTACAAAGATTGTCTTGAAACCACAAAA
AACCAGGGTGAATACTGCCCAAAACACTCTGAAGTGAAAGCAGCAGATGAAGATGTATTT
CGTAAACCTGGCTTGCCTCCTCCTGCATCTAAACCTTTGAGACCTACCACTAAGATTTTT
AGCTCAAAGAGTACTTCACGAATTGCTGGTCTTTCTAAATCTTTGGAAACTTCTTCAGCA
CTTTCACCGTCTCTAAAAAATAAGTCAAAGGGGATACAGTCGATTTTGAAAGTACCACAG
CCAGTTCCCCTCATAGCTCAGAAGCCAGTTGGTGAAATGAAGAATTCGTGCAATGTTCTT
CATCCTCAGTCTCCGAATAATTCCAACAGGCAAGGTTGCAAAGTTCCATTTGGTGAAAGC
AAATATTTTCCATCTTCCTCTCCAGTAAACATTCTTTTGTCATCACAGTCTGTCTCTGAC
ACCTTCGTTAAAGAGGTCTTAAAATGGAAATATGAAATGTTTTTGAACTTTGGTCAGTGT
GGGCCCCCTGCAAGTCTTTGTCAGTCCATCTCAAGACCTGTGCCTGTCAGATTTCACAAT
TATGGAGATTATTTTAATGTTTTTTTCCCTTTGATGGTATTGAATACTTTTGAAACAGTG
GCACAAGAATGGCTCAACTCTCCAAATAGAGAGAATTTCTATCAGTTGCAAGTACGAAAA
TTTCCTGCCGATTATATAAAATACTGGGAGTTTGCAGTTTATCTGGAAGAATGTGAACTG
GCTAAACAGCTTTATCCAAAGGAAAACGATTTGGTGTTTTTAGCTCCTGAGAGAATAAAT
GAAGAGAAGAAAGATACAGAGAGAAATGACATACAAGATCTCCACGAATATCATTCTGGT
TATGTTCATAAATTTCGCCGCACGTCAGTCATGCGTAATGGGAAAACTGAGTGTTACCTT
TCCATCCAGACTCAAGAGAACTTTCCGGCCAATTTAAACGAACTTGTGAATTGTATTGTA
ATCAGTTCTCTGGTAACTACACAAAGGAAGTTGAAAGCCATGTCTCTGTTGGGTAGTCGG
AACCAACTGGCTAGAGCTGTTCTGAATCCAAACCCTATGGACTTCTGTACAAAAGATTTA
CTGACTACAACATCTGAGAGAATTATTGCGTACTTAAGAGATTTCAATGAAGATCAAAAG
AAAGCAATAGAAACTGCATATGCTATGGTGAAACACTCACCATCAGTTGCCAAAATCTGC
TTGATTCATGGACCACCTGGAACAGGAAAATCAAAAACTATTGTTGGCCTCCTCTATCGT
CTACTGACAGAGAACCAGAGGAAGGGGCATTCAGACGAAAACTCCAATGCCAAAATCAAA
CAAAACCGTGTCCTCGTGTGTGCACCTTCCAATGCAGCTGTTGATGAACTCATGAAAAAA
ATTATCCTTGAATTCAAAGAAAAATGTAAAGACAAGAAGAATCCTTTAGGAAACTGTGGA
GATATAAATTTAGTACGACTGGGTCCAGAAAAGTCTATTAATAGTGAGGTTCTAAAGTTC
AGTTTGGACAGCCAAGTAAACCACAGAATGAAAAAAGAGTTACCTTCTCATGTTCAGGCG
ATGCATAAAAGAAAGGAATTTCTAGATTATCAGCTGGATGAGCTTTCCCGGCAGCGAGCT
CTATGCCGAGGTGGACGGGAAATACAGAGGCAAGAATTAGATGAAAACATTTCCAAAGTT
TCTAAGGAAAGGCAGGAACTTGCTTCTAAAATTAAAGAGGTTCAAGGACGCCCACAGAAA
ACACAGAGTATCATCATCTTAGAGTCCCATATCATCTGCTGCACGTTGAGCACAAGTGGT
GGTTTACTACTTGAGTCTGCTTTCCGTGGGCAAGGGGGTGTCCCCTTCAGCTGTGTCATT
GTTGATGAGGCTGGACAGTCTTGTGAAATTGAGACTCTTACTCCACTCATCCATCGCTGC
AATAAGCTCATCCTAGTAGGAGATCCTAAGCAGCTCCCTCCGACAGTCATCTCTATGAAA
GCACAGGAGTATGGCTACGACCAGTCAATGATGGCTCGCTTCTGCAGACTGCTGGAAGAG
AATGTAGAACACAACATGATCAGCAGGCTGCCCATTCTACAGCTCACTGTTCAGTACAGG
ATGCATCCAGACATATGCCTCTTCCCTTCTAATTATGTTTATAACAGAAACTTAAAAACA
AATAGACAGACAGAAGCCATTCGATGTTCATCAGATTGGCCATTTCAGCCATACCTTGTG
TTTGATGTTGGAGATGGTTCAGAAAGACGGGATAATGACTCATATATAAATGTTCAAGAA
ATAAAACTGGTGATGGAAATAATTAAGCTTATTAAAGACAAAAGAAAGGATGTTAGTTTT
CGAAACATTGGCATAATAACTCATTACAAGGCCCAGAAGACGATGATTCAGAAGGATTTG
GACAAAGAGTTCGATAGAAAAGGACCAGCAGAAGTAGACACTGTGGATGCATTCCAGGGT
CGGCAGAAGGATTGTGTTATTGTTACGTGTGTCAGAGCAAATAGCATCCAAGGTTCAATT
GGATTCCTGGCAAGTTTGCAGAGATTGAATGTCACCATCACACGAGCCAAGTACAGCCTC
TTCATCCTCGGACATTTGAGGACCCTGATGGAAAACCAGCATTGGAATCAGCTGATTCAG
GATGCTCAGAAGCGTGGTGCCATTATTAAGACCTGTGACAAAAACTATAGACATGATGCA
GTGAAGATTCTGAAACTCAAGCCTGTGCTGCAGAGAAGTCTCACTCACCCTCCTACCATA
GCCCCAGAGGGGTCCAGACCCCAGGGTGGTTTGCCCAGCAGCAAGCTAGACAGTGGATTT
GCCAAGACATCTGTTGCTGCTTCTCTATACCACACACCCTCTGACTCCAAGGAAATTACT
CTTACTGTTACTTCAAAGGACCCTGAAAGACCTCCTGTTCATGACCAACTTCAGGACCCA
CGACTGCTGAAGAGGATGGGCATTGAGGTCAAAGGAGGAATATTCCTTTGGGATCCACAA
CCCTCGAGCCCCCAGCATCCTGGAGCAACACCTCCTACGGGCGAGCCGGGCTTCCCTGTC
GTTCACCAGGACCTGAGCCATATACAGCAGCCCGCTGCTGTAGTGGCTGCTCTGAGCAGC
CACAAACCTCCCGTGCGGGGCGAACCTCCAGCTGCCAGTCCCGAGGCTTCCACGTGTCAG
AGCAAATGTGATGACCCGGAAGAGGAGCTCTGTCACAGGAGAGAGGCCAGGGCTTTCAGT
GAAGGGGAGCAGGAGAAGTGTGGTTCCGAGACCCATCACACCAGGAGGAACTCTAGGTGG
GACAAGAGGACACTGGAGCAGGAGGACAGCAGTTCCAAGAAAAGAAAGCTTTTATAGGAA
AGCCCAGTGACATGGGCCAGCAGCCACAGCATATTGTAAACTGAAGATGACCAGCTCGTG
GGACCATCTAGATAAGCTTGTTTTTTGTAAGGAGTTTGTGTGCTGTTGGAAAACATGGAA
AATGCATCCTTAACACCTGAGCCTCTGGTCATCTTCAGTATTTTCTGTCATTTGCAAAAG
CTTTCAGAGGGCATTGTGTATCCGTAATAATGTCCTTGAAGTCAGAGACTGGAAATGTTG
ATCTCTTAGTCTTCTATAGACAAGGAGGTCAGACTGGAGTGAATGTTGTAAAAGTTGAAA
TGTATATTTGTATAGCAAATAACAAAATCCTTTTAAAATTTAATCTAGTAGACCGCTTTT
CTTTCCCCCTGTTTAAAATGTTAATCAGTTTTCAACAGAACAAACTTTATATTACCAAAA
AAAAAAAGATGGGAGGAGGGCGGGTCCTTTCAACCATTGTTAGAGCAAGACAGATAATTA
TTTAACAGCCTAGCTTGGAATAAGCTGAGTTAGTGCTGGTGGGTCAGGTGTCTCTGGCTC
TATTAAAAAAAGCAAAAACCCCCCCAAAAACCTGGAGTCTCCTAGGGGACACTTTGGGCA
GCACGGTTATGTTAGGTAAAGTCTTGCTGACATGGTGCATTTTTAGATAGAGTGCATTGG
CCCAGGGTATTATATTTCTGTGATGAGTTCATTTACCTGTTTCAGTATGCACATAGTTCC
CTAGCTAAAATTCCTAATCTTCTTGAGAGAGAAGAATATGGAGTGAAAGAATAATTCTTG
AGCTATCATTCAAATGCTCCCAGCATATTGTGAGCCTTGTGTGACTGGTGAGGTACAGAC
ATTTGGTTGCCAAATGCTAGATTAGCGCTGGGTCAGCTGTGGAAGAATCGCCTCAGCTTA
CAGATTGTCAGACAGATCTAACTAGTTTTCCAGAAAGCCTGGGAAGCTGTGTGTTCAACA
TTTCCCAAGGGATTCTGATCACCAGGCAGCTTGGGAACCACTGGGGCAGGCCAAATAGAA
TATTTTGGGCGGGAAAGAAGCACCCGATTTAAAATGAAGCGTAACCAGAGGAGTTCAGAA
CTGGGAAGAGAGTGGTAGACTTCCTGTGATCTTCAGAAATCATCTACCTGGTAAAAATAC
ATGCTGTTTAGAATATCTGATAGGTGTTTCCAGCTACTATTAGAGGTGATAGTGCTTTTG
TGGGGGAAAAAATTGGTCATGGTGAATGGAGATCGAGGAAGCTCGGGACAAGGGAGGGGT
GGGCTGCCTGATTTTGTCCAGTTTTCCAAATATCCACGCAGTGAACTGGAGTATCCTAAA
CATGAGAATGTACAGTTGACAGTTGTAAAAACTAGGGATCTGTAGTGAATGCTGTGCAGC
CCCATATCTCATTTGGGGGTAGGAAAATAGCTGAAGATTCATGTGCATTATTTGACATTT
CCTTTGTCATCTGCTTTTTAAGCAAAAAAGGGTTTTGTGTTAGAAATTCTACTTGAGCAG
ATTATAAAGAGCTTTAAAAAACAACTTTCGGTTGCCAAAAGTTTGAGCATTTGATTTCAT
TACCTGTGTCTCCCTCACTGGTGTCCAGACGGTCAACTGAATACTCCTGAAACCCAGGGA
GCAGGTGACTTCCTGGAGTGCTTTGTCCCCAGAGTCAGCCACTGCTTCCTCTGTGGGGGT
GGAGAGTTTGTCTTTGGCCATGCAGTGTGCGACAGTTCAGGACGGGTAGGGATGGGTCCC
ATTCTGTCTGGGTCAAGGGCTCTATCAGCTTCTTCCATGTGCCTTTGGGAAGAAATCTCG
TTACTTTAAGTTTGCTTTCCTGTTATCTTGATGAAGTGCCCATTTTAGCAGACACTTGTA
GTGCTGACCACTTAGGGAATGTACAAACTCCTAAGCTTCTAAAGGGAGGCATGGCAAAAA
CGTTGGGGTCAGGATGTCTCTCACGCTGCTCATGTTAATACTATTAACACATGATTTGAG
AAATAAGTTTTCTCTAAAATGCATATTTTGCCGCCACACACTGAACAATATTATTTCCAG
TGAAGTTTGATGCCTGTTCTTACGTTGTGTTCACCTGTTGGTTCACCACTCAGCAGATCT
GATTCTGCAAGAATTAATGGTAGAACTAGATCATCCTTTCTAACAGACGAGCCTGTGTCC
TGTGACGGCCTTTCACAGCGGAATGCAGTTGTACCTCACATTACTTTTGAAACTTCACTC
GTTCCAGTTGGTACAAGTATTTGCCAAAGCCATTTCCTATGTTCACCGTGGCCCCTCCTG
ATGTGGCTGTCAGCGCAGCGTTGTTGAACAGGGCTATTCTTTTTACAAGGTGTGAAGTGT
GGCTCTTCGCTTCGTCTTTGCCATGGCATTAAAAGAAAGTTCCCTGTCTTCTTTCAATAT
TAGTTATTTCAAATGAATATGTGCTACTTAAAAGCTTGTTTTGTTTCTTTGTATATAATT
TGCCTTGGATTTATTGTGCACAGTTTGTTGAGTTGTATGTTTTTGTGAATTATCAGGAGT
AAATTTGACAAGTACATGTGAATAACCTCCTGTAAATGAATTTTATAACAAAAATGTACT
GAACTATTTTTTAAAGTTGTGCAGATTAGCAATTTTTTGCTATAGCTTTGACTTTTCTAT
GCTGTGAATTAATAGCTGCGATTTGGCAAACAGCCCTGTTGTCTTTGTTAAACCCTAAAT
TTTAAGAGGAAATGGCAGAATTAAAAGCAGAAACAAGAAGATGGACATGGATTAGAGGTT
ATGTATTATGAAGTAAACTACAAGGTACTAACATCATTTCGTCTGCCATTTGGTTTGCTT
TATGCTGAAATTACTTGGTGGGGATTTGTGCAATTCAGATATAAAAAGTTTCATTATCCA
>ENST00000601973.1 cdna chromosome:GRCh38:19:47064192:47085355:-1 gene:ENSG00000130749.9 gene_biotype:protein_coding transcript_biotype:protein_coding gene_symbol:ZC3H4 description:zinc finger CCCH-type containing 4 [Source:HGNC Symbol;Acc:HGNC:17808]
GAACCAGTACCGCCGCTCCAAGGACAGCCGAGGCCGAGGGCTAAGTCGAGGCCGTGGCAG
GGGCTCCCGAGGTCGAGGGAAAGGAATGGGTCGGGGCCGAGGCCGAGGTGGCAGCCGAGG
AGGGATGAACAAGGGCGGAATGAACGATGACGAAGACTTCTATGACGAGGACATGGGCGA
CGGTGGTGGTGGAAGCTACCGGAGTCGTGACCATGACAAGCCCCACCAGCAGTCGGACAA
GAAAGGCAAAGTCATTTGCAAGTACTTCGTGGAAGGGCGCTGCACCTGGGGAGACCACTG
TAATTTTAGCCATGACATCGAACTCCCAAAGAAGCGAGAACTGTGCAAGTTTTACATCAC
TGGATTTTGCGCCAGAGCTGAGAACTGCCCTTATATGCACGGTGATTTCCCGTGTAAGCT
GTACCACACCACTGGGAACTGCATCAATGGTGACGACTGCATGTTTTCCCACGACCCTCT
GACCGAAGAGACGAGGGAGCTCTTGGATAAGATGTTGGCCGATGATGCAGAAGCAGGTGC
CGAGGATGAGAAGGAGGTGGAGGAACTGAAGAAGCAGGGCATCAACCCCCTGCCCAAACC
GCCCCCTGGTGTGGGCCTCCTGCCCACCCCTCCTCGGCCCCCTGGCCCGCAGGCTCCAAC
CTCTCCCAACGGCAGGCCCATGCAGGGTGGCCCCCCGCCCCCGCCCCCTCCCCCTCCCCC
ACCGCCCGGGCCCCCTCAGATGCCCATGCCGGTGCATGAGCCACTGTCCCCGCAGCAGCT
GCAGCAGCAGGACATGTACAACAAGAAGATCCCCTCCTTGTTTGAGATCGTGGTGCGGCC
CACGGGACAGCTGGCTGAGAAGCTGGGTGTGAGGTTCCCTGGACCCGGTGGACCCCCAGG
GCCAATGGGCCCTGGGCCCAACATGGGACCCCCAGGGCCAATGGGCGGTCCAATGCATCC
TGACATGCACCCCGACATGCACCCGGACATGCACCCTGACATGCACGCAGACATGCACGC
AGACATGCCGATGGGCCCTGGCATGAATCCTGGCCCACCCATGGGCCCTGGCGGCCCTCC
AATGATGCCCTACGGCCCTGGAGACTCCCCACATTCTGGAATGATGCCCCCTATCCCGCC
AGCCCAGAACTTCTATGAAAACTTCTACCAGCAGCAGGAGGGCATGGAGATGGAGCCCGG
ACTCCTGGGGGATGCAGGTGACACCGGAAACTGGTACTCAAGTGATGAGGATGAGGGTGG
AAGCAGTGTCACCTCCATCCTGAAGACCTTGAGGCAGCAGACGTCCAGCCGACCCCCGGC
TTCAGTTGGGGAGCTGAGCAGCAGTGGGCTGGGGGACCCCCGCCTCCAGAAGGGACACCC
CACAGGAAGCCGGCTGGCTGACCCTCGCCTCAGCCGGGACCCCAGACTCACCCGCCATGT
GGAGGCTTCTGGCGGGTCTGGCCCAGGTGATTCGGGACCCTCCGATCCTCGGCTGGCTCG
CGCCCTGCCCACCTCCAAGCCCGAAGGCAGCCTTCATTCCAGCCCTGTGGGCCCCAGCAG
TTCCAAGGGGTCTGGGCCGCCCCCAACGGAGGAGGAGGAAGGGGAGCGGGCCCTGCGGGA
GAAGGCCGTGAACATTCCCCTGGACCCACTCCCCGGGCACCCTCTGCGGGACCCACGGTC
ACAGCTGCAGCAGTTCAGCCACATCAAGAAGGACGTGACCCTGAGCAAGCCCAGCTTCGC
CCGCACCGTGCTCTGGAATCCCGAGGACCTGATCCCCCTACCCATCCCCAAGCAGGACGC
AGTGCCCCCCGTGCCCGCGGCCCTGCAATCCATGCCCACCCTGGACCCCCGGCTGCACCG
CGCTGCCACGGCAGGGCCCCCCAACGCCCGGCAGCGCCCGGGCGCCTCCACGGATTCCAG
CACACAGGGCGCCAACCTCCCCGACTTTGAACTTCTGTCTCGCATCCTCAAGACAGTCAA
TGCCACCGGCTCCTCGGCCGCCCCCGGTTCCAGCGACAAACCCAGTGACCCCCGGGTGCG
GAAGGCCCCCACCGACCCTCGGCTGCAGAAACCCACAGACTCTACGGCCTCCTCCCGGGC
TGCCAAGCCCGGCCCTGCTGAGGCGCCCTCTCCCACCGCCAGCCCGAGTGGGGATGCCTC
CCCACCAGCCACCGCTCCCTACGACCCCCGCGTGCTGGCGGCCGGTGGACTGGGCCAGGG
CGGAGGGGGCGGGCAGAGCAGTGTGCTGAGCGGTATCAGCCTCTACGACCCGAGGACTCC
CAACGCGGGGGGCAAAGCCACAGAGCCGGCTGCTGACACGGGTGCCCAGCCCAAGGGTGC
TGAGGGCAATGGCAAGAGCTCGGCCTCCAAGGCTAAGGAGCCCCCGTTCGTCCGCAAGTC
TGCCCTGGAACAGCCAGAGACAGGGAAGGCCGGTGCTGATGGGGGCACCCCCACGGACAG
ATACAACAGCTACAACCGGCCCCGGCCCAAGGCTGCTGCAGCCCCCGCTGCCACCACCGC
CACCCCACCCCCCGAGGGTGCCCCACCCCAGCCCGGGGTGCACAACCTGCCCGTGCCCAC
CCTCTTCGGGACGGTGAAGCAGACACCCAAGACGGGCTCAGGAAGCCCATTTGCTGGGAA
CAGTCCGGCCCGCGAGGGTGAGCAGGATGCGGCATCCCTGAAGGATGTTTTTAAAGGCTT
CGACCCCACGGCCTCCCCCTTTTGCCAGTAGTGTCCAGCCAGAGCTGCGGCTCCAGCCAC
CCTTCCTAGGGTGGCATTCAGGGCAGCACCCAGGGTAGGGAACTTGGGGGCAAGGGGAGG
CAGGCTGGGTGTTCCTTTTTTCTTTTCTTTTTCTTTTGCTTTCCGTCTCTTTTATTTTTT
TTTAAAGTAGTACTTTCTTTGAGATTTGTAAATTGTATATAACCATCTTAAGTTCTGGTC
AGTGTGGCGGGCTCAGGGGCTCCTGCTGAGCAAACCGACTCATGCCCGCAAACCTGTGAA
CTTTCGCCAGTGCCTGGCCTCAGACTCTGTGGGCTCTGCGTGGCCGGGCCTTGCTGGAGG
CCCAGTGGGTTTTCTGGGCAAAGCATGGCCCCTTTTCCCCAGGACAAAGGGAACAGTTGG
TGTCTGGGAAGGTATTGAACGCTCCTCACCCTGTGCCCGAAGAGACCCGGAACCAAGACC
ATGGCAGGGCCTGCGTGGAAGCAGGTCCAGGCGTTTCTAGAACCCTAGGGTGCACCATCA
CTGTCTTTTCAGTGCAGGCTGTAACAACCCACTCAGGAGACAGTGAGAGTGAAAAGGTAT
TAAGGAAAAAGCCCCCAGCGGCACTATGGGGGCTCCCTGGCGCATGCCTGCTCCTGTCCC
TGGATTACCACACGTGCCCTCCCTGCCACCCTCCGTCTAGAGCAAGCGGATGCCCCCCAG
CCTGCAGCAGAAGCCTCCACAGTGAGAACTGGACCCAAAGGTAGTGGGGGCCGGTGTGGG
GCAGAGTCCTGAAGAGCCACCTCTAGGAGGCAGCCCCTAGGAGCACGCACGTTCTGTCAG
TATTACCCCACCTGTCCTATCAGGTGGGCCACACCCTGCTTGCCCACACCAGGGTCTGTC
CTGGTCCTCAAGCCACGCACCCGCTATGCCTGCACTGCAGCCCAGCCCCGGACAGCTCCA
GGATCCGTGCAGTGGCTGCGCCGCCAGGCCCCAACAATGGGGACCCTGGGGTGGCTCCTG
GCCAAGTGTTCTCTGTTTTCCTCGCACCTCCTTACACTGTGTGACCTGCAGGGCATGAGG
TATTGATGTGTTCGGGTTTCCTTTCCCAAGCCAGCAGATGCAGGTGTTCCAAGGTGTGTT
GCTCTGTGGGATTTGTGGACACTTAAGAAACGGACTGAGTGGGAACCCTGCAGCCAGGGG
ATGGGGAGCCTCTGCTCCCCCCATGCTCCCACCCTGGCTGAGGGCCAGCCTCATCTGCAG
AGCCCTGGAGGAGGCCCACCTATGGACACAGCCCGAGAGATGGGCGCAAGGGGTGCTGGG
GGAGGCCTGCTATCCTGCCTCTGGGCCACTTGAGGGGCCTCAGGAAGTGTGTGCTTGTGG
CTGCATCTGCCCGTCTCCCTGGCCCACCATGTGGCTGCAGGCCAAGCTCTTCATTGCTGA
CCATGAAGAGACCTAGTTACCTGCCAAGGGATTCCCCTTCCCTCCTCCTCAGGGTGGGGT
GAACAAGGCTCCTATCCCACCCCACCCCAAAAAGAGAAAAATGAAAAACTCATAGTTTGG
AGCCAGGAGGCAGGGTGTCCTACAGGGCTGCACAGCCCTGAGGGGTCAGTGCTGGGATCT
GGTTGGTTGGTTTGTCTTTTTGTCTTTTTTTTTTTTTTTTTTTTTACACAATCATTAATG
AGATTTGTCTTCAGCCACCAGTGTTGGCCTTGAAGCAGAGGGCACAGCCCTTGGTGTTTG
TAAAATAAGTATGAATACACAGTGTGGCAGTGTTGTGGTTTTTGTTGTTGTTTTTCCTCT
CCTTTTGAGAATTTTCTTTTGTAAAAGAAAAATATTTTTTAAACCGAAATCTGTGGATGA
AATAGAAGCTGGAGCCCTCCTCTTGGAATATTCAGCCTAAGAACCTCATAGGACTATGAA
TTCACCCGAAATTCTCATTTGCCATCAGGCCGAGCTTTTAAAGAAAAATTGTTCTCTAAC
CAGGATTGTAACAAAAGTGTAAATACTGTTTCAGAGTTGAGAGTTGGTGGTGCAAATATG
TATATAATGAACTGTATTTTTACAATGATCGCCGCATGACTATTTCACACCCTTTTTATA
CTCCATATCTGTCTTCCAGAAACGTCACCTGCCTTTCTCCTGTGGTCTCTTAATCCAGTA
ATTGTATTACTGCCATTAAAGGATGCAGTTATTTT
>ENST00000452408.1 cdna chromosome:GRCh38:6:28969130:28970460:-1 gene:ENSG00000228666.1 gene_biotype:processed_pseudogene transcript_biotype:processed_pseudogene gene_symbol:KRT18P1 description:keratin 18 pseudogene 1 [Source:HGNC Symbol;Acc:HGNC:6434]
GCAAAGCCTGAGTCCTGTCCTCTCGCTCTCCTCCCCGGACAGCAAGAGCTTCACCACTCG
CTCCACCTTCTCCACCAACTACCGGTCCCTGGGCTCTGTCCAGGCGCCCAGCTACGGTTC
CCAGCCAGTCTGCAGCGCGGCCAGCGTCTATGCAGGCGCCGGGGGCTCTGGTTCCCGGAT
CTCCGCGTCCCCCTCCACCAGCTTCTGGGGCGGCATGGGGTCTGGAGGCCTGGCGGCAGG
GATGGCTGGGGTTCTGGCAGGAATGGGAGGCATCCAGAACGAGAAGGAGACCATGCAAAG
CCTGAAGGACCGCCTGGCCTCCTACCTGGACAGAGTGAGAAGCATGGAGACCAAGAACCG
GAAGCTGGAGAGCAAAATCCGGGAGCACCTGGAGAAGAAGGGACGCCAGGTCGGAGACTG
GACAAATTACTTCAAGACCATGGAGGACCTGGGGGCTCAGATCAAATACTGTGGACAATG
CCCGCATCGTTCTGCAGATTGACAATGCCCGACTTGCTGCTGTTGACTTCAGAGTCGAGT
GTGAGACAGAGCTGGCCATGCGCTAGTCTGTGGAGAGCGACATCCATGGGTTCCGCAAGG
TCATTGATGATACCAATGTCACTCGGCTGCAGCTGGAGACAGAGATCGAGGCTCTCAAGG
AGGAGCTGCTCTTCCTGAAGAAGAACCAAGAAGAGGAAGTAAAAGGCCTACAAGCCCAGA
TTGCCATCTCTGGGTTGACCGTGGAGGTAGATGTCCCCAAATCTCAGGACCTCGCCAAGA
TCATGGCAGACATCTGGGCCCAATAAGACGAGCTGTCTTGGAAGAACCGAGAGGAGCTAG
ACAAGCACTGGCCTCAGCAGATTGAGAGTGCACCACAGTGGTCACCATGCAGTCCATCGG
TGTTGGAGCTGCTGAGATGACGCTCACGGAGCAGAGATATACAGTCCAGTCCTTGGAGAT
CGACCTGGACTCCATGAGAAATCTGAAGGCCAGCTTGGAGAACAGCTTGAGGGAGGTGGA
GGCCCGCTATGTCCTGCAGATGGAGCAGCTCAGCGGAATCCTGCTGCACCTGGAGTCAGA
GCTGACACAGACCGGGGCAGACGGATAGCGCCAGGCCCAGGAGTGCGAGGCCCTGCTGAA
CATCAAGGTAAAGCTGGAGGCTGAGATCGCCACCTACCGCCGCCTGCTGGAAGATGGCGA
GGACTTCAGCCTTCGTGATGCCCTGGACAGCAGCAACTCCATGCAAACCATCCGAAAGAC
CACCACCCGCCCGATAGTGAGTGGATGGCAAAGTGGTGTCTGAGACCAAGGACACCAAAG
TTCTGAGACAT
>ENST00000465900.5 cdna chromosome:GRCh38:7:127718658:127929227:1 gene:ENSG00000197157.10 gene_biotype:protein_coding transcript_biotype:processed_transcript gene_symbol:SND1 description:staphylococcal nuclease and tudor domain containing 1 [Source:HGNC Symbol;Acc:HGNC:30646]
ATTGCTGCCGTTGCTGCTAACATATTACAAGGGGTGCCTAATTCCAGTAACTTGTTACAG
GACATCCTTAGATCTTCATGTTCTGTAATCAGCAGGTAAAGGTGATGCAGGTTCTGAATG
CTGATGCCATTGTTGTGAAGCTGAACTCAGGCGATTACAAGACGATTCACCTGTCCAGCA
TCCGACCACCGAGGCTGGAGGGGGAGAACACCCAGGATAAGAACAAGAAACTGCGTCCCC
TGTATGACATTCCTTACATGTTTGAGGCCCGGGAATTTCTTCGAAAAAAGCTTATTGGGA
AGAAGGTCAATGTGACGGTGGACTACATTAGACCAGCCAGCCCAGCCACAGAGACAGTGC
CTGCCTTTTCAGAGCGTACCTGTGCCACTGTCACCATTGGAGGAATAAACATTGCTGAGG
CTCTTGTCAGCAAAGGTCTAGCCACAGTGATCAGATACCGGCAGGATGATGACCAGAGAT
CATCACACTACGATGAACTGCTTGCTGCAGAGGCCAGAGCTATTAAGAATGGCAAAGGAT
TGCATAGCAAGAAGGAAGTGCCTATCCACCGTGTTGCAGATATATCTGGGGATACCCAAA
AAGCAAAGCAGTTCCTGCCTTTTCTTCAGC
>ENST00000597833.2 cdna chromosome:GRCh38:19:40891219:40900022:1 gene:ENSG00000130612.14 gene_biotype:transcribed_unprocessed_pseudogene transcript_biotype:transcribed_unprocessed_pseudogene gene_symbol:CYP2G1P description:cytochrome P450 family 2 subfamily G member 1, pseudogene [Source:HGNC Symbol;Acc:HGNC:2633]
ATGGAGCTGGGAGGGGCTGTCACCATCTTTCTGGCACTCCGCTTGTCTTGCCTGCTCATC
CTCATTGCCTGGAAACGAATGGATAAGGCAGGAAAGCTGCCCCCAGGTCCTACACCAATT
CTTTTCCTGGGGCACCTGCTGCAAGTTCGAACTGATGCTACGTTTCAGTCTTTCATGAAG
CTCAGGGAGAAATACAGCCCTGTGTTCACTGTGTACATGGGTCCCGGCCAGTGGTGGTTT
TATGTGGACACGAAGCAGTGAAGGAAGCCTTGATAGACCAAGCGGATGAGTTCAGTGGCC
GTGGAGAACTGGCTTCAATAAAGCAAAACTTCCAAGGTCATGGTGTAGCTCTGGCCAATG
GAGAACGATGGAGGATTCTCCGACGCTTCTCCCTGACCATCCTTCGGGACTTCGGGATGG
GAAAGCAGAGCATTAAGGAGCGAATTCAGGAGGAGGCCAGCTACCTACTGGAGGAGTTCC
AGAAGACCAAGCTAAGATTCACGAAGAGATTAACCAGGTGATTGGACCACACCGGCTCCC
AAGGGTGGATGACCGGGTCAAGATGCCCTACACAGATGTCGTTATCCATGAAATACAGAG
ACTGGTAGACATCGTGCCCATGGGTGTCCCCCACAACATCATCCAGGACACTCAGTTTCG
AGGTTACCTTCTGCCCAAGGGCACAGACGTATTTCCCCTGCTTGGCTCTGTCCTCAAAGA
CCCCAAATACTTCCGCTACCCAGATGCCTTCTATCCCCAGCACTTTCTGGATGAGCAGGG
CCGCTTCAAGAAGAATGAAGCCTTTGTGCCTTTTTCCTCTGGAAAGCGCATCTGCTTGGG
CGAGGCCATGGCCCGCATGGAACTCTTTCT
>ENST00000482875.5 cdna chromosome:GRCh38:2:42702307:42709213:1 gene:ENSG00000057935.13 gene_biotype:protein_coding transcript_biotype:retained_intron gene_symbol:MTA3 description:metastasis associated 1 family member 3 [Source:HGNC Symbol;Acc:HGNC:23784]
TTATAGAGTAGAGATCTCAGTGCACACAGTGGTTAAATGATTTCTTCTGGTAGCAGTGGT
GGGAGTGTCACCTGATAGTTGTAATAACAATACCAAAAGGAAATCTTAAGTAGGGTCTTT
GCTGTCAGGCCAGACCAACTTTACAAACCAGGCTTTAACAGGTGAATGGAATTGTGGAAA
GTGGAAGACCTTGAGTCAACTCTGACTTCAGCTGTCTTGATAGTTGTGAGGTCTCATTGC
ATCAGTAGATATGGGAAGACAGCATATAATCTGCATTTAGCCATTCAGCATTCATTTCCG
ATAAATTATTTACTGATTTATTTTGCTTATTTTCTGTTTAGCAAATAAACACAAAAAGTA
TCGAGAATGAAAGCTCCTTGAGGTCAGAGACTTATTTATTAGGCACTGAACAAATACATG
TTAAATGAATTATGAATTTATTGAGAACGTACTATGTGTACCTGTGCAGTGTTCTGGGGC
ACGGTTTATAAGCAGCGGGGGAGTTAGCCTACCGTACATGGGGAAAAGTTAGCCTTGTTT
GCCTGGGAAATACCAAGATAATCTGGGCTGCACGTTTCTAAGGAATTAATGGCTCTGTTG
ACTTGGTCTTTGGGAAATTTGCATATACACTTCTGGTAGATGTCTCTTCCCCTCCCTGCT
CCCCAAAAGAAAGGGTCTCCCTCTGTTGCCCAGGCTGGAGTGGAGTACAGTGGCATGATC
ATGGCTCACTGCAGCCTCTAACTCCTGGGCTCAAGTGATCCTCCCACCCTAGCCTTCTGA
GTAGCTGGGACTACAGGCGCAGGCACCTATGCCTGGGTAATTTTTATTTTTGTTTTTGTA
GAGACAGAGTCTCACTGTGTTGCCCAGGCTGGTCTCCGAACTCCTGGCTTCAAGTCATCC
TCCTGCCTCTCTTTTCTCCTCTTAAAAAATACTGTCTTAAAAAGGAAAACCTCCAAATAC
CTTTACTGGTTTTTAAAATTTCAAATGCTATGTAATATTTCTGATAAAATTTCAGATGTA
ATCGGAGTGGTCATCATGAGTGGCCAGAAGCTCCTGAAGTCCTAAGTGACCTAGAGATGG
GCCCTGTTGACCCCGCAGCATCTGCTAAGCGTGTGGCTTTTGTGCAGCTCCCTGGAGAGC
TGGAGTGCAGTAGCCACAGCCCCCACACCAGCAGCAGGAACTGAAGAGTGGCTTTCTCGA
AACACAACCATGTTGCCTTTCACTTAATTTGTTTGATCCAAATAATTATTTTCTCGGGAG
AATTTATAAACGATAACTTGTCTCTTTCAAAAGTGTCAGAGGGGCCGGGCACGGTGGCTG
ACGCCTGTAATTCCAGCACTTTGGGAGGCCGAGGCAGGCGGATCACGAGGTCAGGAGATC
AAGACCATCTTGGCTAACACGGTGAAACCCCGTCTCTACTAAAAATGCAAAAAGTTAGCC
GGGCGTGGCGGCGGGCGCCTGTAATCCCAGCTACTAGGGAGGCTGAGACAGGAGAATTGC
TTGAACCCGGGACACGGATGTTGCAGTGAGCCGAGATCGCGCCACTGCACTCCAGCCTGG
GCAACAGAGCGAGACTCCGTCTCCAAAAAAAAAAAAAAGTGTCAGAGGATGTTCTAAGGA
AATTGTATTCGGACCAGAAAAGAGATGGGACAGTATTTACTTCGTGAATGTCAGGCATAA
GCAATTCCTTTTTTCATAGACTCGTTTTATAAAGATGAGTAGTGTGAGTTCATTTAACAC
CTTGGTTTTACCAGTTTATTTCTTCTTCACACATTTTAAAATGTTTGTTTATGTTTATTA
AATAGTGACGGTAAATCAGTAATGATATAGAGCTTTTTGCCTTATTGTACAAATCATTTT
ATCACCTTATTTTAATTTCATTGAAAGCAGCAAACCAAATCCCAACCAAATATCCACTAG
TAATGGGAAGCCTGGTGCTGTGAATGGAGCTGTGGGGACCACGTTCCAGCCTCAGAATCC
TCTCTTAGGGAGAGCCTGTGAGAGCTGCTATGCTACACAGTCTCACCAGTGGTATTCTTG
GGGCCCACCTAATATGCAGTGTAGATTATGTGCAATTTGTTGGCTTTATTGGAAAAAATA
TGGAGGCTTGAAAATGCCCACCCAGTCAGAAGAAGAGAAGTTATCTCCTAGCCCAACTAC
AGAGGACCCTCGTGTTAGAAGTCACGTGTCCCGCCAGGCCATGCAGGGAATGCCAGTCCG
AAACACTGGGAGTCCAAAGTCTGCAGTGAAGACCCGCCAAGCTTTCTTCCTTCATACTAC
ATATTTCACAAAATTTGCTCGTCAGGTCTGCAAAAATACCCTCCGGCTGCGGCAGGCAGC
AAGACGGCCGTTTGTTGCTATTAATTATGCTGCCATTAGGGCAGAATGTAAGATGCTTTT
AAATTCTTAACCTTATATGTTGTGCTTCTGACCATTTTCTCTTTTCCTCTCTTTCCTTTT
TTTTTTGTTTGTTTGTTTGCAATAAACATAAGTTCTTGTGTACA
>ENST00000390367.3 cdna chromosome:GRCh38:7:142407672:142408136:1 gene:ENSG00000211720.3 gene_biotype:TR_V_gene transcript_biotype:TR_V_gene gene_symbol:TRBV11-1 description:T cell receptor beta variable 11-1 [Source:HGNC Symbol;Acc:HGNC:12180]
CCTGCCCTGACCCTGCCATGAGCACCAGGCTTCTCTGCTGGATGGCCCTCTGTCTCCTGG
GGGCAGAACTCTCAGAAGCTGAAGTTGCCCAGTCCCCCAGATATAAGATTACAGAGAAAA
GCCAGGCTGTGGCTTTTTGGTGTGATCCTATTTCTGGCCATGCTACCCTTTACTGGTACC
GGCAGATCCTGGGACAGGGCCCGGAGCTTCTGGTTCAATTTCAGGATGAGAGTGTAGTAG
ATGATTCACAGTTGCCTAAGGATCGATTTTCTGCAGAGAGGCTCAAAGGAGTAGACTCCA
CTCTCAAGATCCAGCCTGCAGAGCTTGGGGACTCGGCCATGTATCTCTGTGCCAGCAGCT
TAGC
>ENST00000538829.5 cdna chromosome:GRCh38:12:6678432:6688896:-1 gene:ENSG00000126746.17 gene_biotype:protein_coding transcript_biotype:protein_coding gene_symbol:ZNF384 description:zinc finger protein 384 [Source:HGNC Symbol;Acc:HGNC:11955]
AGAGTTCAGCTCCCTGGAGGGGAAGGAGGGACGTCCCAAGGAAGGGTCTTTGAGAAAGGG
AAAGTTCAGGAGCCCTGGAAAGGAGAAGGAATAAGACGGCAGGAGGAAGAGAGAGAGAGG
GTAGAATGGAAGAATCTCACTTCAATTCTAACCCGTACTTCTGGCCTTCTATCCCCACAG
TCTCAGGTCAGATCGAGAACACAATGTTCATCAACAAGATGAAGGATCAGCTGTTGCCAG
AGAAGGGCTGTGGTCTGGCCCCACCTCACTACCCCACCTTGCTGACAGTGCCTGCCTCAG
TGTCCCTGCCCTCAGGCATCAGTATGGACACAGAGTCCAAGTCAGACCAGCTGACCCCAC
ACAGCCAAGCGTCCGTTACCCAGAATATCACGGTGGTCCCTGTGCCGTCTACAGGACTGA
TGACTGCTGGAGTCTCCTGTTCTCAGAGGTGGAGAAGAGAAGGGAGTCAATCAAGGGGTC
CGGGTTTGGTAATCACGTCCCCCTCA
>ENST00000541027.5 cdna chromosome:GRCh38:11:73978696:73982843:-1 gene:ENSG00000175567.8 gene_biotype:protein_coding transcript_biotype:processed_transcript gene_symbol:UCP2 description:uncoupling protein 2 [Source:HGNC Symbol;Acc:HGNC:12518]
ACTGCGAAGCCCAGCTGCGCGCGCCTTGGGATTGACTGTCCACGCTCGCCCGGCTCGTCC
GACGCGCCCTCCGCCAGCCGACAGACACAGCCGCACGCACTGCCGTGTTCTCCCTGCGGC
TCGGACACATAGTATGACCATTAGGTGTTTCGTCTCCCACCCATTTTCTATGGAAAACCA
AGGGGATCGGGCCATGATAGCCACTGGCAGCTTTGAAGAACGGGACACCTTTAGAGAAGC
TTGATCTTGGAGGCCTCACCGTGAGACCTTACAAAGCCGGCTCTGACCTGGACCCCTCAT
CCCTGCCTGTCTTGTGGTGTAAGTGCGGATCCCCCTAAGTTGGAGGAAAGGAAACTGGCC
CAAACAAAAAGGAGAGCAGTTTTCTCTGCATCACATGCTCTCCAGATGAACCACAGAAGC
AGGAATGTGGGCATCATCAGTGAAATCTCTGCATACAGCAGACAAAGGGCTGGTCCAGTG
GCTGTTTATGAGGCAGCGCTAGGAGAGCTCTGATCCAGACTCTCCCTGCAGTGAAA
>ENST00000371118.1 cdna chromosome:GRCh38:1:62785233:62819179:1 gene:ENSG00000125703.14 gene_biotype:protein_coding transcript_biotype:protein_coding gene_symbol:ATG4C description:autophagy related 4C cysteine peptidase [Source:HGNC Symbol;Acc:HGNC:16040]
CCCAGAGGGAGTGGAAAGGCTTTGAAAGTCAGTATAAAAGATTAAACTCTACAGAAGAAT
GCAATCAAGTGATGGCTTTTCCTTTAGAATTTGAATATGGAGGCTACAGGAACAGATGAA
GTTGACAAGCTAAAAACCAAATTTATATCTGCTTGGAACAACATGAAATATAGTTGGGTG
TTGAAAACAAAGACGTATTTTAGTAGAAATTCTCCTGTATTATTGCTTGGAAAATGTTAC
CATTTTAAATATGAAGATGAAGATAAAACGTTACCTGCAGAGTCGGGATGTACAATAGAG
GATCACGTAATTGCAGGAAATGTAGAAGAATTTCGTAAAGATTTCATTTCTAGAATATGG
CTGACCTACAGGGAAGAATTCCCTCAAATAGAAGGCTCAGCTTTGACAACAGACTGTGGG
TGGGGCTGCACATTGAGAACTGGCCAGATGCTCTTGGCTCAAGGACTCATACTACACTTT
CTTGGTAGAGCTTGGACCTGGCCTGATGCTTTGAATATTGAAAATTCAGACTCTGAATCA
TGGACTTCCCACACTGTCAAAAAATTTACTGCATCATTTGAAGCATCACTTTCAGGGGAA
AGAGAATTCAAAACCCCAACAATTTCTCTGAAGGAAACAATTGGGAAATATTCTGATGAT
CATGA
>ENST00000396737.6 cdna chromosome:GRCh38:19:45497251:45502510:1 gene:ENSG00000213889.10 gene_biotype:protein_coding transcript_biotype:protein_coding gene_symbol:PPM1N description:protein phosphatase, Mg2+/Mn2+ dependent 1N (putative) [Source:HGNC Symbol;Acc:HGNC:26845]
GGGAAGAGGGAAGGAGGCCTGGAGTCTGGCGAGGGACTTGGGAGAGGATGGTGAACGAGC
CACGGCAGAGAGGATGAGAGCGTGGATCCCTGGGGCAGCCTGGACAACATGACCTGCATC
CTGGTCTGCTTCCCTGGGGCCCCTAGGCCTTCTGAGGAGGCGATCAGGAGGGAGCTAGCA
CTGGACGCAGCCCTGGGCTGCAGAATCGCTGAACTGTGTGCCTCTGCTCAGAAGCCCCCC
AGCCTGAACACAGTTTTCAGGACTCTGGCCTCAGAGGACATCCCAGATTTACCTCCTGGG
GGAGGGCTGGACTGCAAGGCCACTGTCATTGCTGAAGTTTATTCTCAGATCTGCCAGGTC
TCAGAAGAGTGCGGAGAGAAGGGGCAGGATGGGGCTGGGAAGTCCAACCCCACGCATTTG
GGCTCAGCCTTGGACATGGAGGCCTGACAGCTGTTGTCCTTTGGGGATCCTTTGCTTCTC
TGGGGCCTCAACAGAACTAAAGAAGAAAACCGACCCTTTCCCCAACTACATGTACCAGCG
GAAGGAAGGAAGGCCAATGTAGGAACCCAAAATGCTTATTTCTTCTTCTCTTACTTCCCT
CTCACAGAAAAGTCTTACGAATGGGGAAATTCCACCAACATCCAGACCAAAAAGAAAAAA
GCCCAAATCGAAAAAAAAAAAAAAAAAAAAAAAAAACAAAAAAACCCAACCAAATGTTTT
TGAAATATTCAGAGCCGAACAGATTCTGAGAGATAACCCAGTCCAATAACCTCTTTCCTT
CTTATTACTCATCTGTTTTTGAGGGGAAGTAGAGTTTTGATTATTAAACTTTATTTACAT
AAGTGATTCCAAATACATTTTCTTGTAAAAAA
>ENST00000474728.1 cdna chromosome:GRCh38:1:162581431:162588105:1 gene:ENSG00000117143.13 gene_biotype:protein_coding transcript_biotype:retained_intron gene_symbol:UAP1 description:UDP-N-acetylglucosamine pyrophosphorylase 1 [Source:HGNC Symbol;Acc:HGNC:12457]
TTCAGAAAGGAGCAGACTGTGGAGCAAAGGTGGTAGAGAAAACGAACCCTACAGAACCAG
TTGGAGTGGTTTGCCGAGTGGATGGAGTTTACCAGGTGGTAGAATATAGTGAGATTTCCC
TGGCAACAGCTCAAAAACGAAGCTCAGACGGACGACTGCTGTTCAATGCGGGGAACATTG
CCAACCATTTCTTCACTGTACCATTTCTGAGAGATGTTGTCAAGTATGGGCAAGATGGGG
GCCTTTTAAAATTATATTTATTGTTAATCAGAAACTAAGACACTTGAGAGGGATGCAGAC
ACCCCAAGTCCATATCCCACAGAATTCATCTTTCCTGAGGATCACTTATCAAATGGACAT
TTATCTCATGTTGTGATTGTTTTTAGTAAGATGTATTGTAAGGTGGGAATCATCGGAGCC
CATTCCCCAGCGCATTAATGGGAGGCCAAAGCATTTCTCCCTTCTCACCCTCCCACCCCC
AACTATGTGCTAGGTTCTGTTGAAGCAAAGCATAAGAAATGAAACTTTCTTTACCACAGC
TGTGAGCTTTTTAAAAATACAGATGTTCACCTTACACCAACTGAATTAGAATTTCAGGAG
GTGGGTTCGGGGCATCTATATTTTTAGAAAGCTGCCCACAAAGTTCTAATTCAGCTGATT
>ENST00000625202.1 cdna chromosome:GRCh38:10:93076333:93077082:1 gene:ENSG00000095596.11 gene_biotype:protein_coding transcript_biotype:retained_intron gene_symbol:CYP26A1 description:cytochrome P450 family 26 subfamily A member 1 [Source:HGNC Symbol;Acc:HGNC:2603]
CTTCTAACTGGTGAGCAGCATTCTCCTGGGATTGTAAATAGATAGTGGATTTGGGCAGGC
AAATGGCCATTAGCTGCTGTTTCCCCCTCCCAGTCTCTCCCATCATGGGGCCCTTTGGGT
TTAGTCTCCACTTAAGCCCTGTTTACGTCTGCTGGGCTGATTTTATTGGAGCACAAAATA
ACTGTTCACCTCTGTATGACTGTTTTGATAGGGTTTACTTTGCAAGAGCAATCAAGACAA
CAAGTTGGACATGGAAATTTTGGAACAACTTAAATACATCGGGTGTGTTATTAAGGAGAC
CCTTCGACTGAATCCCCCAGTTCCAGGAGGGTTTCGGGTTGCTCTGAAGACTTTTGAATT
AAATGGATACCAGATTCCCAAGGGCTGGAATGTTATCTACAGTATCTGTGATACTCATGA
TGTGGCAGAGATCTTCACCAACAAGGAAGAATTTAATCCTGACCGATTCATGCTGCCTCA
CCCA
>ENST00000534053.1 cdna chromosome:GRCh38:11:43837949:43854781:1 gene:ENSG00000149084.12 gene_biotype:protein_coding transcript_biotype:retained_intron gene_symbol:HSD17B12 description:hydroxysteroid 17-beta dehydrogenase 12 [Source:HGNC Symbol;Acc:HGNC:18646]
ATGTTAAAATAAAGGTGTATGCAGGGAATATAAAAGATCTGTAAGTAAAAATTCTCAGCA
CTGTGGCTAGAGAAGACCTCAGAGGGTAGAGATCAACTCGAGGAGACTGGAGATCTGATC
TGGTTATGCCCTGGGTTACTAAGACTGGGAAATGAGCTAATCGTGAAGAAGAGCTATTTT
TAGTTGATTGAATTATGTCTCATTTACTGACCAAGCATAGCACATACTGATGAAAGGCAG
GGAGAGATATGTGGTAGAAAAACAGCTACATTATTCTGTTTCGAATAATTATATATCTCA
ATCTGTAATTCACAAACAACTGCATACTGTGGCTTCACTCCTTTTACACGGTACATTTTC
CTTTTTAGATCCAAAGGGGCTATTCTGAACATTTCATCTGGCAGTGGCATGCTCCCTGTC
CCACTCTTGACCATCTATTCTGCAACCAAGACTTTTGTAGATTTCTTCTCTCAGTGCCTC
CATGAGGAGTATAGGAGCAAGGGCGTCTTTGTGCAGAGTGTCCTGCCATACTTCGTAGCT
ACAAAACTGGCTAAAATCCGGAAGCCAACTTTGGATAAGCCCT
>ENST00000522166.1 cdna chromosome:GRCh38:8:56211789:56217465:1 gene:ENSG00000170791.17 gene_biotype:protein_coding transcript_biotype:retained_intron gene_symbol:CHCHD7 description:coiled-coil-helix-coiled-coil-helix domain containing 7 [Source:HGNC Symbol;Acc:HGNC:28314]
GTGTTTGGAGCTGGAGACGGCCTGGGTGCTGGCGAAGCGGAGGCCGGAGGTGAGTGGTTC
CCCCGCCCTACCTCCGAAGCGGCCGCAGAAAAGCGGGGAGAGAGGGGTGCCCTTGGGCCG
TAGCGGGGCCCGAATGCACTTCTGCGGCGCGGAGGCGCTCCCGCCAGGCTTCGCCGCAGC
GCGGACCTCTTCCCGTTGCTCTTCCTCCCGCCACACGGGTCTGTTCGCTCCGGGGGCGAG
GAAGATGACCTCTGCCTAGTCCGGGCAACCCCAGCTCTTCTTCCACTCTCCTGTGTAGCC
TCTGAAGCGCAGTTACCGGCCCCACCCCCAGTTCCCTGCGTTTTCCTCGCCCCTTGTCTC
TCTCGGCATGGTCTCGGCACAGCAAGGTGTGTTCACCTGTGCGCGCCGTCCAGGATCAGA
TGCTGACGGGCTACACCGCGGAAGGCGGCGAGGCCTCGGGTTCGCCCTTCGTTTCTCCTT
GCCCTGCGCGCCCACCTCCGGCAGGCCACCCTTGACTTCTTGCCCCCTTCCACTTTGCAC
CTGGCAGTGGGTTAACGGCACGGCGTGTGCAGCTTCCGGGTTTAGCAGAGCCGCGGACCC
TGCCTGGGCTCCGACCACGGGGCGTGTGGGCATGAACGTGTTCAGAAACGTTTCCTTCCC
CCTGCCCTTTCAAAGCTACTTAGAGAGGGGGGACGTGAACCACTGGATGGGAAATCAGGA
ACTGCTTTATTAAGCAGTTTGCCCTTTGGAGTGGATTTTAGAGTTATCCCCTGAATGTGC
TATGGTTTTGTGGCCCCTCCTTCATATCTTTGCTTGGTTTTTCTTTCTGGTTATGCTCTG
CAAGTAGTAGAGCCTTGTAACATTTATTTAGTACATTCAAAAAGTAATAGACAAGGCCCC
TTTAGCGGAGCACTCGATGTTGTAATTCAGCCCCGCTCCTCACTGTAAATTGACATTTCC
TCTTCAATTCCAGTTAATACACGAGGAACTCATGCAAAGGAGGGGACTTTCGGAAATCCA
AACTTAGAGTGCCTTGTATTTAGAATCCGGAAGGAAAAGGAAATGAAATGTGAAGAAACT
CATGCACCAAACTCGAACTGGGTATATGTGATGTTACCTAGGTATTATTTTTGAAGAATT
TCTGACTGACAATAAAATATAGAGTAGGATACTTTCATGTAAGGCACGAAACTTAAATTT
AATGCAAGGTTGTCTGATCCTTGTTGAGATTATTAAATCTAAGGTGTATGAAGAGTTCTG
TGTTCTCACATCATAGGATAGGTGTAAAAAAGAAAGCTGTGAATTTATTTACTATCATCA
TCTCTCTTAGGAAGAAGGGAAGTGTGGAAAAAAATTGTCTTCAGGAGAGGAAGAAGCTTG
TAGATATAATTGAACAGCATCTTGATTTCTTTTTTGCCAAGATGTTACTGTTGGCTGGTT
ATTTTCTTGTATTGTTCAATGAAAATCATAAAATTATTATTCAGTGATTACTTAATGGAC
ACCAGAATAACCAAACCCTTTTCCATTCTTTTTTTTGCAAAGGCTGGTCTCCTTTGGCCT
GGACGTCCTGATCTTTCCCATAGTAGAACTGGGCTGGGTGTCTCTTTTTTTTTTTTTTGA
GACGGCGTCTTCCACTGCTGTCGCTTGGGCTGGAGTGCAGTGGCGCGATCTCGGCTCACT
GCAACCTCTGCTTCCCAAGTTCAGGCGATTCTCTTGCCTCAGCCTCCTGAGTAGTTGGGA
TTACAGGCGCGTGCCACCACGCTCAGCTAATTTTTGTATTTTTAGTAGACAGGGGGTTTC
ACCATGTTGGCCAGGCTGGTCTTGAACTCCTGACCTCGTGATCCGCCCGACTCGGCCTCC
TAAACTTTTGCAAAGCTGTATCTCTAGGAATTGAATTGGAAGATTACTGAAGCACAGTAG
CATTCCCTGACTTCCTGCAACGCAGGGAAATAGTTAAAAAGAAGATGCCACTGGAAGTAA
AATTTCAACTCTTTTGTTTTTGAAACAGTATAGCTTTTCATAATGTCAACTAAGCAATAA
CTTGGCTTTTTGGTGTGTTGGCTACCCTACTATTGGCCATAAAATAGGCACTCTGGTACT
TCAGTTGATGAATGTTTTTGCTAAAGTTGGACTGTACCGAATTTCATTCTTATTTTGTAC
GCTAATTGGTGTAAAATAAGGAAGTAATTGTTGGAATGCATACTGTATTCTTAGGTTTTA
TTAGTACATTTGGTTGCTTAAACTTAAGAATAAGAGTAAACAACAACTGAATTATAATTG
AACTATCTTTCTTTTTCGTTTTTTTGAGACAGGGTCTCTCTCTGTCACCCAGGCTGGAGT
GCACTGGTGCAATCACAGCTCTCTGCAGCCTTGACTTCCTGGGCTATCCCACCTTACTTA
GCCTTCCAAGTAGCTGGGACCACAGGCACACGGCACGACACCAGGCTAATTTTTGTATTT
TTGGTAGAAATGGGGTTTCTCTGTGTCGCCTAGGTTGATCTCGAACTGCTGAGCTTAAGC
AGCCCTCTCGCTCCAGCCTCCCAAAGTGCTGGGATTACAGGCGTGAGACACCGCACCCAG
CCAGTAGATGCATTTCAATCCAATATATGGCCTTTGTGTTGAGGCATGGCAATACAAAGG
AAAAACACGTTCAAGTTTTTATTCACAAAGTACAGAGAATACATGAAGTTCCTCACTAAG
TGATCATTATGCCAAAATCAAAATTTCAGGTACTTTTAGTGCTATTGAGATGTATTGATT
TATTTTCTGTCAACTACTGTATAATTATTTTTTTTCTGTCTACCCTCAGTAAGAAGACTG
TTAGAATGCCCTCGGTAACACAGAGGCTGAGAGATCCTGACATAAATCCTTGTTTGTCGA
TCCTGTTCTACCTTTTAAATGATGCCTCTCTTATATCTGTAAGGAATCTGATGCTTCCAC
CAGATGTCTGGATGAAAATAACTATGACAGGGAAAGGTGTTCCACTTACTTCTTGAGGTA
CAAAAACTGCCGGAGATTCTGGAATTCTATCGTGATGCAGAGAAGAAAGAACGGAGTGAA
GCCATTTATGCCTACGGCAGCAGAAAGAGATGAAATCTTGAGAGCAGTGGGAAATATGCC
CTATTGAATGTTTGCATTAAAAGTGTTTATATAACTT
>ENST00000480840.1 cdna chromosome:GRCh38:7:133356387:133375028:1 gene:ENSG00000131558.14 gene_biotype:protein_coding transcript_biotype:retained_intron gene_symbol:EXOC4 description:exocyst complex component 4 [Source:HGNC Symbol;Acc:HGNC:30389]
ACAGCACCCTGTTTATGGGTATCCTCATTAAGGGCTTGGCGAAACTGAAGAAGATCCCAG
AAACAGTTAAGGCAATCATAGAGCGCTTGGAGCAGGAGTTGAAGCAAATTGTGAAGAGGT
CTACAACCCAGGTGGCAGACAGTGGCTATCAGCGGGGGGAGAACGTTACTGTGGAGAACC
AACCAAGGTTGCTTCTAGAACTGCTGGAGTTACTGTTTGACAAGTTTAATGCTGTAGCCG
CTGCACACTCTGTGGTCCTGGGATACCTGCAGGACACTGTAGTGACTCCACTGACTCAGC
AGGAAGATATCAAACTGTATGATATGGCAGATGTATGGGTGAAGATCCAAGATGTTCTAC
AGGTAAGAGCCTTTTACAAAGGGTGTCA
>ENST00000519477.5 cdna chromosome:GRCh38:14:102229439:102238098:-1 gene:ENSG00000080823.21 gene_biotype:protein_coding transcript_biotype:processed_transcript gene_symbol:MOK description:MOK protein kinase [Source:HGNC Symbol;Acc:HGNC:9833]
AATGTTAGGAAAGTGTGGCTGCAGGTGATCTAGGACGTCAGTGCAAGAATGAGTAGGAAG
GGAAGAAGATACAGGGAGAGGGTAGAAGACAAAATAATATAGAGATCATGCCAATGCCCC
TTCTGCCCTTCCAGTCTGCAGCCCCTCTTTCCTGGAGTAAATGAACTGGACCAAATCTCA
AAAATCCACGATGTCATCGGCACACCCGCTCAGAAGATCCTCACCAAGTTCAAACAGGAT
CAGGAATACCTCTACTAACAACCAATTTGTCCCCACAATGCCTCTCCCTCCTGCACGCAA
TGGTGGCCTATGATCCCGATGAGAGAATCGCCGCCCACCAGGCCCTGCAGCACCCCTACT
TCCAAGAACAGAGGAAAACAGAGAAGCGGGCTCTGGGCAGCCACAGAAAAGCTGGCTTTC
CGGAGCACCCTGTGGCACCGGAACCACTCAGTAACAGCTGCCAGATTTCCAAGGAGGGCA
GAAAGCAGAAACAGTCCCTAAAGCAAGAGGAGGACCGTCCCAAGAGACGAGGACCGGCCT
ATGTCATGGAACTGCCCAAACTAAAGCTTTCGGGAGTGGTCAGACTGTCGTCTTACTCCA
GCCCCACGCTGCAGTCCGTGCTTGGATCTGGAACAAATGGAAGAGTGCCGGTGCTGAGAC
CCTTGAAGTGCATCCCTGCGAGCAAGAAGGTAGCGCGGAACCAGCTT
>ENST00000473099.1 cdna chromosome:GRCh38:1:12497226:12506907:1 gene:ENSG00000048707.13 gene_biotype:protein_coding transcript_biotype:retained_intron gene_symbol:VPS13D description:vacuolar protein sorting 13 homolog D [Source:HGNC Symbol;Acc:HGNC:23595]
GTTTCAGAGAGAAAACGGAAACTGAGGGTTAAGGAAGGTAACCAACTTATCCATGATCAC
ATGGCCAGAAAATGGTAGAGGCAGGATTCAAAGTCAAATGAGGGTCTTTAACCGCTATTT
CATGGTGTATTCACAGGCAGTACTGTAGGTTAATTCTGTTCACTAAATGTAAAGTATGTC
TCGTATTACAGAGTGCTTTTGTCTTAGTGAGAAAGGAAAATCATTTTAACCTGCACACTT
AACCTCTTGGCTTTATGTCCATTTACCCATCTAGGACTCAAGCACAGAGGGTTCGGAAAC
CGCGTTGCTGCACGGGGCCCCAGGGGCTGCTTCCCCGATATTCTGAGAGCCAGGCGGAAG
GACAGGAGCAGCTCTTCAAACTCACAGACAACATACAGGACGAATTCTTCATCGCTGTGG
AGAACATTGACAGCTACTGCGTGCTCATCTCCTCCAAAGCT
>ENST00000502954.1 cdna chromosome:GRCh38:4:112231825:112254894:1 gene:ENSG00000138660.11 gene_biotype:protein_coding transcript_biotype:retained_intron gene_symbol:AP1AR description:adaptor related protein complex 1 associated regulatory protein [Source:HGNC Symbol;Acc:HGNC:28808]
GCGGACGGCGAGGGAGTCCAGAGCCTTGAGCCCGGTGCTCCTCCCTCGCGCAGCGGTGGC
TCTGCGGCCGCTGGAGTAAACACTGCCTTTGTTCCCTAGCGCCTCGTCTTTCGTCGCCCC
GTGCCCTCACGCCGCCGGGCTCTGGCCGGCCCGCCCTCGGTCCTTGAACCCCATTTCGGC
TCGTGCCGTGCGGATGCAGCTGCCGGGCCTGGGTTTGGGCATTGAGCGGGAGGAGGAGGA
GGAGCGGCGGCGCCTGGGCGGCATGCGATGGGGAACTGCTGCTGGACGCAGTGCTTCGGA
CTGCTTCGCAAGGAAGCGGGGCGGCTGCAGCGAGTAGGCGGCGGCGGAGGATCCAAGTAT
TTTAGAACATGCTCAAGAGGTGAGCACTTAACAATAGAGTTTGAGAATCTAGTAGAAAGT
GATGAAGTAAGTATTTCCATAATAGTACAAAACTTGTATTTGTTTTTCTCATTAATCGTC
TCATTAGTTCTAACAATTACGTTTACAATTTTTATTATTTTTGTTTTAGAATTTTTATTT
TCTGGTT
>ENST00000368468.3 cdna chromosome:GRCh38:6:119177209:119349761:-1 gene:ENSG00000111885.6 gene_biotype:protein_coding transcript_biotype:protein_coding gene_symbol:MAN1A1 description:mannosidase alpha class 1A member 1 [Source:HGNC Symbol;Acc:HGNC:6821]
AGTGCTCGCGGGGCCGCGGCGGAGTGTACCGTGCTGCTCTACTCGCTGCCATTCGCCCGC
AGGTCGGCGCGCTCGCCCACCTGAGCCGCGCCGGGGCTGCGGGACCGTGGGACAGCGCGC
TCAGCCCAGCCTAGGAAAGAGGCAGCAGTCTCAGCGCGGAGATGGGGAGCGGGCGAAGTT
GACGAGTCTCCCGCCCACGCTGCGCCCCTCCTGCCCAGAGGGGCTGCAGCCAGCGGTCTG
TCGCGCGTGCCTGTGTGCCCGAGGAGCCGCCCCGGGGAGAAGACCCGGCGCGGAGTTGTT
CCCCCAGGGAGGATCCGCAGCCCAGCCGAGGGGGTCGGGCGGCCTGGCTACGCAGGACCC
AGCCCCGCAGCCGCGGACTCCCAGCGGCGGCGAAGTTTGGCTGCTGAGCGGCGCGGCGCC
GGACCACTGGACAGCGGGAGCGATGCCCGTGGGGGGCCTGTTGCCGCTCTTCAGCAGCCC
CGCGGGCGGCGTCCTGGGCGGGGGGCTCGGCGGCGGCGGTGGCAGGAAGGGGTCGGGCCC
CGCCGCCCTCCGCCTGACGGAGAAGTTCGTGCTGCTGCTGGTATTCAGCGCCTTCATCAC
GCTCTGCTTCGGGGCGATCTTCTTCCTGCCAGACTCCTCCAAGCTGCTCAGCGGGGTCCT
GTTCCACTCCAGCCCCGCCTTGCAGCCGGCCGCCGACCACAAGCCCGGGCCCGGGGCGCG
CGCCGAGGACGCGGCCGAGGGGCGAGCCCGGCGCCGCGAGGAGGGGGCACCCGGGGACCC
GGAGGCCGCCCTGGAGGACAACTTGGCCAGGATCCGCGAAAACCACGAGCGGGCTCTCAG
GGAAGCCAAGGAGACCCTGCAGAAGCTGCCCGAGGAGATCCAAAGAGACATCCTACTGGA
GAAGAAGAAGGTGGCCCAGGACCAGCTGCGTGACAAGGCGCCGTTCAGAGGCCTGCCCCC
GGTGGACTTCGTGCCCCCAATCGGGGTGGAGAGCCGGGAGCCCGCCGACGCCGCCATCCG
CGAGAAAAGGGCAAAGATCAAAGAGATGATGAAACATGCTTGGAATAATTATAAAGGTTA
TGCCTGGGGATTAAATGAACTCAAACCTATATCAAAAGGAGGCCATTCAAGCAGTTTGTT
TGGTAACATCAAAGGAGCAACTATAGTAGATGCCCTGGATACACTTTTTATTATGGAAAT
GAAACATGAATTTGAAGAAGCAAAATCATGGGTTGAAGAAAATTTAGATTTTAATGTGAA
TGCTGAAATTTCTGTCTTTGAAGTAAATATACGCTTTGTTGGTGGACTACTCTCAGCCTA
CTATCTGTCTGGAGAAGAGATTTTTCGAAAGAAAGCAGTGGAACTTGGGGTAAAATTGCT
ACCTGCATTTCATACTCCCTCTGGAATACCTTGGGCATTGCTGAATATGAAAAGTGGTAT
TGGAAGGAACTGGCCCTGGGCCTCTGGAGGCAGCAGTATTCTGGCAGAATTTGGAACCCT
GCATTTGGAGTTTATGCACTTGAGCCACTTATCAGGAAACCCCATCTTTGCTGAAAAGGT
AATGAATATTCGAACAGTACTGAACAAACTGGAAAAACCACAAGGCCTTTATCCTAACTA
TCTGAATCCCAGTAGTGGACAGTGGGGTCAACATCATGTATCAGTTGGAGGACTTGGAGA
CAGCTTCTATGAGTATTTGCTGAAGGCCTGGTTAATGTCTGACAAGACAGATCTGGAAGC
TAAGAAGATGTATTTTGATGCTGTTCAGGCTATCGAGACTCATTTGATCCGCAAGTCTAG
CAGCGGACTAACTTATATCGCAGAGTGGAAAGGGGGCCTCCTGGAGCACAAGATGGGCCA
CCTGACCTGCTTCGCGGGGGGCATGTTCGCACTCGGGGCTGATGCAGCTCCCGAAGGCAT
GGCCCAACACTACCTTGAACTCGGGGCTGAAATTGCCCGTACTTGTCATGAATCATATAA
TCGAACATTTATGAAACTGGGACCAGAAGCTTTCAGATTTGATGGTGGTGTTGAAGCCAT
CGCTACAAGACAAAATGAAAAATACTACATCTTACGGCCAGAAGTTATGGAGACTTACAT
GTATATGTGGAGACTGACTCATGATCCAAAGTACAGGAAATGGGCCTGGGAAGCCGTAGA
GGCCTTGGAAAACCATTGCAGAGTGAATGGAGGCTATTCAGGCCTAAGGGATGTTTACCT
TCTTCATGAGAGTTATGATGATGTGCAGCAGAGTTTCTTCCTGGCAGAGACATTGAAATA
TTTGTACCTAATATTTTCTGACGACGATCTTCTTCCACTGGAGCATTGGATCTTCAATAG
CGAGGCACATCTTCTCCCTATCCTCCCTAAAGATAAAAAGGAAGTTGAAATCAGAGAGGA
ATAAAAAGACATTTTATATTTTATTCTGCTCCATTCCCTTCACTGTATACCTTAATAATT
CCTTTTCTGGTAATCAGGCACATGATGAACTTTGATTAGTAGGTCTGTGATTAAGTTCTT
AAATTGTTTTGCAGTCTTTTATGTTTATTATCATAGGTATAGGTGGACCTAAATTCCTTA
TCATATCCTTTATTAATTCAGCCAGTGTATCCACCAGTTTTTTGTTTATGTTTTTAAGTA
ACCTATTATCTCTGGATTTCATGAAGGTGTAATATCGTTTTTGTTAAACTGAATAGAATT
GTATAGCGATGACCTCTTAATTATAATTTGATTTGACTGCAAAACTTTTTCCTCCTCTAA
GAGGAGATGATGTCTGCTTTAAGCTGTAATGTTTTGCCATGTTGCAAAAAGCCATAATAA
TAAGTATAAAAAAGCTTTTTCCTTTACAATTTCATGTTAATCTGGTTTGTCTGTCCACCA
GAGACAGATCTTCTGTGACAGCCTCCTTATGCAGGTCTATCATTATTTGATAGAATGTCT
TCTAAAATACTTCACTCACATTGTAATTCAAATTAGAAAGTCATTCCAAAAGGATCATGT
CATGTTGACCTCATTTCATCGGAACTGCAGTATATTTTTGTTGGTTAATTATATTAGTGT
TTTCTATTTTGTAAATGTGTCCTTTAATTTTACTTTAAATGCCCTGTGTCATTTCTGGAT
TATATACTAGTTAATTTCTTCCATTCCCCACTACACAGAGAGGTGAGCTTTCAAATTTTG
CAGAGCTCTGCTATCACTGAATTACATTTATCTGAAGAAAATAGTACAACTTAATGGATT
AGCTTTTGGGTTTAACTGAATATATGAAGAAATTGGGTCTGTCTAAAGAGAGGGTATTTC
ATATGGCTTTTAGTTCACTTGTTTGTATTTCATCTTGATTTTTTTCTTTGGAAAATAAAG
CATTCTATTTGGTTCAGATTTCTCAGATTTGAAAAAGGCTCTATCTCAGATGTAGTAAAT
TATTTCCTTTCAGTTTGTGAAAGCAGGATTTGACTCTGAAAGAAGCTTTGCCAATTTTAC
TTATTCGTGATCAATCAAGGAAAATCTAATAAATTTTAGGCCAAATAAGAATATAGCATA
TTTAGTATGGTTATAGTCAACACAGAGATCACAACTTAGAAGAAATATAAAGAAATGGCC
ACTCCCCATCCCCCACAGTCCTGGAGTAAATCAAAATCAATATATGATTCTTTTAAACAT
TAAGTTTGAAATAGGAATGGTTTTCTCAAGAATAGATTTGGTGTGATACCTTGTGTTTGC
TTACATTGGCCCACTATATATACATATATATTTATGTAGATATACTTCCATGAAAGGGCT
AATACGATGCATATACTGAAGGGCAAGGACTTTGACCATGTCAATTTTCAGCCGAGAATG
GTCAGAAAGATCAGTACAACCCCATGGATTAGGCTGAAACATATGAAATTGCTGCATTTG
TAGTTTAAAAACTGTCAGCAGTTTCATATGGTTCCACCTAATATTATTGAAGACAATTAT
TTTCTTAGCTATCAATAGGCTTAATAGTTTTAGTTATTTTAGCTTTTGAAAGTGTTTTAA
AAGATTTCCTTTATCGGACAGGACCATCTTTATGACCTGCTTTCTGTTTTTCAATATCAT
ACATTGGTGTATGTCAAAGAATAAATTAGTAAAATTAGTAAATGAAAAAGACTCTTCCGT
ACATCATTATTTCCATGCTAATGTGTGTCTGTGATCCAGAATAACTTCTCCCACTCATAT
CTTCAGTTCACCTAATGAAATGAATGGATAGCAAGAGCCCTTTGTTCCCAGGACTTTAAG
GCAAAATATTAAAAATTATTGCCAAAATTAAGAATATAATGTTTGTATAAATGTCCTTGA
ATTTGCCATTTAAATTAACTCATTTTCTTTTCACTTTGATTTGAAAGCTGATAAGTATTT
CTGCAGCAGATAGAATATTAAAATCAGGTTGTGTGTACACACTGCACTATGAGGTACCTT
GGTGTCCTGGTGTGAATAGACAAGAAGCTGTACTATATGTTGCTCTCTCAGTGGCAACAA
TGAAGTTTTTGCAATTCTAGAACTTGGATTTTTTTTTAACAAAAGTCCCAAAACACCAAA
AATGTAAACAAGATAAGAGATTAATATTGTAGTGATGTAATTTAATTAAAGTTATATTTT
GGGTTAATTTTAACAACTGAAGTCTTATTGTTGAAACTTATTTTCAACAAAACTGTGCAG
TTAAATTTGTATACGTATTCACATACTGAAAGATGAACCGTTAAAATAGCACTTAATTTT
GTGTTTCTTCAATATGTCTTGATATACTTTGTGCAATTAATATTACACATGTAAGTTGTA
TGGCAGTTTACAGAACTCAATGACTTGTCATGAGGTTTTCATATGAGCTACACATTGTGT
ACATTGATTGTTTTTTATTTTTACATAAATCCATTCTGTCATTTTCAACTTTATATATAA
ATCTCCAATGTTATGGGAAACAATAGATTGACACATAATTTTTAAAAATTATATTTGTAA
AATTTCTCTATTGTGAATAAAGTCTTTTAATATA
>ENST00000332958.2 cdna chromosome:GRCh38:6:116877260:116932163:1 gene:ENSG00000185002.9 gene_biotype:protein_coding transcript_biotype:protein_coding gene_symbol:RFX6 description:regulatory factor X6 [Source:HGNC Symbol;Acc:HGNC:21478]
TCCGGCGGCCAGGAGGATGGCCAAGGTCCCGGAGCTGGAAGACACCTTCCTGCAGGCGCA
GCCTGCGCCCCAACTGTCCCCGGGGATCCAGGAAGACTGCTGTGTGCAGCTCCTGGGCAA
GGGCTTGCTAGTCTATCCGGAAGAAACAGTGTACCTGGCGGCCGAAGGGCAGCCCGGGGG
CGAGCAGGGCGGCGGGGAGAAAGGCGAAGACCCGGAGCTGCCGGGGGCAGTGAAATCAGA
AATGCACTTAAACAATGGTAACTTTTCCTCTGAAGAAGAGGACGCCGACAACCACGACAG
CAAAACCAAAGCAGCGGATCAATACCTGTCTCAGAAGAAAACCATCACGCAGATTGTGAA
GGATAAAAAGAAGCAGACACAGCTCACGCTGCAGTGGCTTGAAGAGAATTACATTGTATG
TGAAGGAGTTTGCTTACCACGGTGCATTCTTTATGCACACTACTTAGATTTCTGTAGGAA
AGAGAAATTAGAGCCAGCCTGTGCGGCCACCTTTGGAAAGACAATTCGCCAGAAGTTTCC
CCTCCTAACAACAAGGCGGCTTGGAACAAGAGGCCATTCAAAGTATCATTACTATGGGAT
TGGCATCAAAGAGAGCAGTGCATATTACCACTCCGTTTATTCTGGAAAGGGCTTGACAAG
GTTTTCTGGAAGCAAGCTAAAGAATGAGGGTGGCTTCACTCGTAAATATTCGCTTAGCTC
AAAAACTGGAACACTTCTTCCAGAATTCCCCAGCGCTCAACACCTTGTATACCAAGGATG
CATTTCTAAGGACAAGGTTGATACGCTCATAATGATGTACAAAACTCACTGCCAGTGTAT
CCTGGACAATGCAATTAATGGAAACTTTGAAGAGATCCAGCATTTTTTATTACACTTTTG
GCAAGGAATGCCTGACCATCTCCTTCCCCTGCTCGAAAATCCTGTTATCATTGATATTTT
CTGTGTTTGTGACTCAATTCTTTATAAGGTTCTTACAGATGTACTCATTCCTGCAACAAT
GCAAGAAATGCCTGAAAGCTTATTAGCAGACATAAGAAATTTTGCTAAAAATTGGGAACA
GTGGGTTGTTTCATCCTTGGAAAACTTGCCAGAAGCTCTAACTGACAAGAAAATACCTAT
TGTGCGAAGATTTGTATCTTCTCTGAAACGACAAACATCTTTCTTACATCTTGCCCAGAT
TGCCAGACCAGCTCTCTTTGACCAGCATGTCGTTAATTCTATGGTGTCTGATATTGAAAG
GGTTGATTTGAACAGCATTGGCTCTCAAGCCCTTCTTACCATTTCAGGCAGCACAGACAC
TGAATCTGGTATCTACACTGAACATGACTCTATCACTGTGTTCCAAGAACTGAAGGATCT
CCTTAAGAAGAATGCCACTGTGGAGGCTTTTATTGAATGGTTGGATACTGTGGTAGAACA
GAGAGTTATTAAGACCAGCAAACAAAATGGAAGGTCATTAAAGAAGAGAGCTCAAGACTT
TCTGTTAAAGTGGAGTTTTTTTGGTGCTCGAGTAATGCATAATCTCACCTTGAACAATGC
ATCCAGTTTTGGTTCTTTTCATTTGATTCGAATGCTTCTCGATGAATACATTCTCCTGGC
CATGGAGACCCAGTTTAATAATGACAAAGAGCAGGAGTTACAGAATTTATTGGACAAGTA
TATGAAGAATTCAGATGCGAGTAAAGCTGCTTTCACTGCTTCTCCGAGTTCATGCTTTCT
GGCCAACCGTAATAAAGGGAGCATGGTTTCCAGCGACGCTGTGAAGAATGAAAGCCACGT
GGAGACAACCTATCTCCCTCTGCCATCCAGTCAACCTGGAGGCCTAGGCCCTGCTCTGCA
CCAGTTCCCTGCTGGGAACACAGACAACATGCCGCTCACAGGTCAAATGGAGCTTTCACA
GATTGCTGGTCATCTGATGACACCACCCATTTCTCCAGCCATGGCAAGCCGAGGAAGTGT
CATTAACCAAGGACCAATGGCAGGGAGGCCCCCAAGTGTGGGCCCAGTACTGTCAGCTCC
ATCACACTGCTCCACATACCCAGAGCCCATTTATCCCACTCTCCCTCAAGCCAATCATGA
CTTTTATAGCACCAGCTCTAACTACCAGACTGTGTTTAGGGCACAGCCCCACTCCACATC
AGGACTCTATCCTCATCACACCGAGCATGGTCGATGCATGGCTTGGACTGAACAGCAGCT
TTCAAGAGACTTCTTCAGTGGCAGCTGTGCGGGGTCTCCATATAACTCCCGGCCACCGTC
TAGCTATGGCCCATCCCTGCAAGCCCAGGATTCACACAATATGCAGTTTTTAAATACAGG
AAGCTTCAATTTCTTGAGCAACACAGGAGCTGCCAGCTGCCAAGGAGCAACACTGCCTCC
TAATTCACCAAATGGATACTATGGAAGCAACATAAACTACCCAGAGTCTCACAGGCTCGG
ATCAATGGTGAATCAGCACGTTTCTGTCATCAGCAGCATTCGTTCACTGCCCCCCTACAG
TGACATCCACGATCCACTTAACATTTTAGATGACAGTGGTAGAAAACAGACCAGCTCGTT
TTACACAGACACATCATCTCCAGTTGCATGTCGAACTCCAGTCCTAGCTTCCAGTTTGCA
AACCCCAATTCCTTCTTCCTCATCCCAATGTATGTATGGAACTTCCAACCAGTATCCAGC
TCAAGAAACCCTGGACTCCCATGGAACAAGCAGTAGAGAAATGGTGTCCTCTTTACCACC
TATCAACACTGTGTTCATGGGAACAGCAGCTGGAGGCACTTAAACCACCAATGTGGGAGG
GGGTGCTAAAACTTTAAAAAAAATCTCTACTGTGCAAATATCATTATTCACTCAGACTTC
CATAAGAGTAAATAAAAATGAATATGCAGTGGCTGACATTGTTTTAAAGTCACTGGTACT
ATGGACAACTCCATAGTGAATGGAGATACTTGCAGAGCTTGTCATGCACACTAAGAGTTT
AAAATGTGAGCTCATTATTAATCATAGTTTCAAAATTATCAAATAAAACCAGTGAAGATC
TGAAGATGCAAACATTTCAACTATGAAGATTTACATTTCACTTTCTAATTTATTAAACAT
CTGTGTGCCTTTTTATCTTTGGTTTCTTTTAAAAAGTATATTTAATGCCTTTACAATACC
TTTAATTTATTAGGATCTCAGAATCATTGTTTACTATCCCTTATTTGACAAAAAGTCAAA
TGTGTATGTTCTACCTCCAACGGAAATGTTTACAAGGTCAAGACTTAATTCAATTCAGAC
AAGACCAAAGTTGCTTGACTTCAATTCCTGTGCATTAGTGTGATGATTTCTGTCACATAG
CAGCATTCCGATTCTATGTAACTGAATGGAGATGATAAGTGCTTTCCCCTCTTTATTTAA
AAAAGATTAAAAGGAATAAAAGAAATAATGTATGGAAATA
>ENST00000533104.1 cdna chromosome:GRCh38:1:160282106:160285133:-1 gene:ENSG00000162735.18 gene_biotype:protein_coding transcript_biotype:processed_transcript gene_symbol:PEX19 description:peroxisomal biogenesis factor 19 [Source:HGNC Symbol;Acc:HGNC:9713]
GGTAGCAAGATGGCCGCCGCTGAGGAAGGCTGTAGTGTCGGGGCCGAAGCGGACAGGGAA
TTGGAGGAGCTTCTGGAAAGATGCCCTCTTCGCTTCCCAAGAGAAGTTTTTCCAGGAACT
ATTCGACAGTGAACTGGCTTCCCAAGCCACTGCGGAGTTCGAGAAGGCAATGAAGGAGTT
GGCTGAGGAAGAACCCCACCTGGTGGAGCAGTTCCAAAAGCTCTCAGAGGCTGCAGGGAG
AGTGGGTGAGGAGACCCCAGATACATGGAAATATCTGAACAGACTCTTAAGTCTTTGTTG
CCTGAAAACACCAGAATTCTTAGTGAAGTTGATAGCAATCATGATGTCACAGCCAAGGAA
CGGGCAGTGATATGACCTCCCAACAAGAATTCACTTCTTGCCTAAAGGAAACACTAAGTG
GATTAGCCAAAAATGCCACTGACCTTCAGAACTCCAGCATGTCGGAAGAAGAGCTGACCA
AGGCCATGGAGGGGCTAGGCATGGACGAAGGGGATGGGGAAGGGAACATCCTCCCCATCA
TGCA
>ENST00000594991.5 cdna chromosome:GRCh38:19:46774885:46784905:-1 gene:ENSG00000105281.12 gene_biotype:protein_coding transcript_biotype:protein_coding gene_symbol:SLC1A5 description:solute carrier family 1 member 5 [Source:HGNC Symbol;Acc:HGNC:10943]
AAGCTGTCCAGGGTATTAAGTTTGCTGCATGGGGTGGAGCTGAGGCCCGGGGCGACCTGC
CCTGGCCTGCCGTGGGAGGCCAGCATTCCTCACCCCGAACCCACAATGCCTCAGGGCTAG
CACGCCAGCCTCTTGGGGCTGAAGGAGGCTGACTCCCCAAGTCCTGCAAAGGGGTGCAAG
CCTAGTTCCAACCCTGCCGGGCTGAGGCATGAGTAGGGGCTGTATTTGCGTGCAGGCGGG
CCCCCAAAGCTTCCACTCGCTGCCTTAAAACGCCAACCCAGCCTCTCAGACAATGCTGCC
CTCCCACTATGGTATCTAATAACCCTCTGTGTGTCTGTCTCTGCAGAAATATCTTCCCTT
CCAACCTGGTGTCAGCAGCCTTTCGCTCATACTCTACCACCTATGAAGAGAGGAATATCA
CCGGAACCAGGGTGAAGGTGCCCGTGGGGCAGGAGGTGGAGGGGATGAACATCCTGGGCT
TGGTAGTGTTTGCCATCGTCTTTGGTGTGGCGCTGCGGAAGCTGGGGCCTGAAGGGGAGC
TGCTTATCCGCTTCTTCAACTCCTTCAATGAGGCCACCATGGTTCTGGTCTCCTGGATCA
TGTGGTACGCCCCTGTGGGCATCATGTTCCTGGTGGCTGGCAAGATCGTGGAGATGGAGG
ATGTGGGTTTACTCTTTGCCCGCCTTGGCAAGTACATTCTGTGCTGCCTGCTGGGTCACG
CCATCCATGGGCTCCTGGTACTGCCCCTCATCTACTTCCTCTTCACCCGCAAAAACCCCT
ACCGCTTCCTGTGGGGCATCGTGACGCCGCTGGCCACTGCCTTTGGGACCTCTTCCAGTT
CCGCCACGCTGCCGCTGATGATGAAGTGCGTGGAGGAGAATAATGGCGTGGCCAAGCACA
TCAGCCGTTTCATCCTGCCCATCGGCGCCACCGTCAACATGGACGGTGCCGCGCTCTTCC
AGTGCGTGGCCGCAGTGTTCATTGCACAGCTCAGCCAGCAGTCCTTGGACTTCGTAAAGA
TCATCACCATCCTGGTCACGGCCACAGCGTCCAGCGTGGGGGCAGCGGGCATCCCTGCTG
GAGGTGTCCTCACTCTGGCCATCATCCTCGAAGCAGTCAACCTCCCGGTCGACCATATCT
CCTTGATCCTGGCTGTGGACTGGCTAGTCGACCGGTCCTGTACCGTCCTCAATGTAGAAG
GTGACGCTCTGGGGGCAGGACTCCTCCAAAATTACGTGGACCGTACGGAGTCGAGAAGCA
CAGAGCCTGAGTTGATACAAGTGAAGAGTGAGCTGCCCCTGGATCCGCTGCCAGTCCCCA
CTGAGGAAGGAAACCCCCTCCTCAAACACTATCGGGGGCCCGCAGGGGATGCCACGGTCG
CCTCTGAGAAGGAATCAGTCATGTAAACCCCGGGAGGGACCTTCCCTGCCCTGCTGGGGG
TGCTCTTTGGACACTGGATTATGAGGAATGGATAAATGGATGAGCTAGGGCTCTGGGGGT
CTGCCTGCACACTCTGGGGAGCCAGGGGCCCCAGCACCCTCCAGGACAGGAGATCTGGGA
TGCCTGGCTGCTGGAGTACATGTGTTCACAAGGGTTACTCCTCAAAACCCCCAGTTCTCA
CTCATGTCCCCAACTCAAGGCTAGAAAACAGCAAGATGGAGAAATAATGTTCTGCTGCGT
CCCCACCGTGACCTGCCTGGCCTCCCCTGTCTCAGGGAGCAGGTCACAGGTCACCATGGG
GAATTCTAGCCCCCACTGGGGGGATGTTACAACACCATGCTGGTTATTTTGGCGGCTGTA
GTTGTGGGGGGATGTGTGTGTGCACGTGTGTGTGTGTGTGTGTGTGTGTGTGTGTGTGTG
TGTTCTGTGACCTCCTGTCCCCATGGTACGTCCCACCCTGTCCCCAGATCCCCTATTCCC
TCCACAATAACAGAAACACTCCCAGGGACTCTGGGGAGAGGCTGAGGACAAATACCTGCT
GTCACTCCAGAGGACATTTTTTTTAGCAATAAAATTGAGTGTCAACTATTT
>ENST00000631822.1 cdna chromosome:GRCh38:CHR_HSCHR17_7_CTG4:37377461:37394193:1 gene:ENSG00000278145.2 gene_biotype:protein_coding transcript_biotype:protein_coding gene_symbol:C17orf78 description:chromosome 17 open reading frame 78 [Source:HGNC Symbol;Acc:HGNC:26831]
AAACTTGGTTCCAGCTGCGTGTGGTGAAAGCAACTAGAGGCAGAGCTATCAAGGGCTGTG
ACAGATGAGCAGTGGTCTGTCTGCAATGAGCATGTGCTCAAGCTAACATGGATACCATCT
TGGTCTTCAGCCTAATCATTGCATCCTATGATGCCAACAAGAAAGACCTCAGAGATAGCA
GTTGCCGACTGGAACAGCTGCCTGGGATCTTCCCAAAAGACGTGAGAAGCATCAGAGAAT
TGCAAATGCAAGAAACTCACACAGAAACCAAAAGGACAACATTCATTCAAAACCGGACTA
TAGCTACCCTGCAGTGCCTTGGCTCTGACAGCAAAGTAAAAGTCAACCTTGTATATTTGG
AGAGAAGGCCAAAGGTCAAGCATATTTTGAAGAACCTGAGAATCATTGCTGCTCCCCGCA
GAAACAGCTCTGCCTCCTCAAGCTGTCACCTAATCCCCACATCCAAGTTTCAGACTGGAT
CTCTTCTAAAAGGCAAAGTATCAATGCCTAGGAGCCAGGAAGCTGTGCCAATGCCAGTGG
TTGTGGAGATGGCAAAAGAAGGGAGGCCAGCCACCTGGGACAGCTGAATCCAAGCCTGAC
TCTCAGCCCCAGAAGGTTGGACAAGATGCTGCCAATTCATCAAACCCAAAGAAAGCTGCA
GAGATCACTGTTATCCACCAGACATACTTCTGAAAAGTTCTGCTCTATCTCAAAGACTGA
ATGATACTACACAGTCCTCTCCCTATTAATATGGGCACATTCTTGCCAATTTCACACTTG
TATCTTCAGCAGGGACATTACAATCAAACACCAATTCCTGGTTAATGAAGGGAGAGTGTG
GGCTTAGCAGAGTTACCCTCATGCCCCTATCTGAGCCACAACCTTCTGTAATTCACTTCA
TACATCCATCTAAATGGATACCTTTCCATCCCCTCAAACGAGAACAAAAAGTATTCCCTG
CAAGCACTATGAATGGACCTTACTACTCTCTTTGACAGAAGACTCAAACACAGCCTCTAA
GAAACAAGGCAGCTGTTAGTGTGACATAGCTTCCAGCTCCTCTGTTATCTTCACAGCTGA
CTTCACACTCACTGGCCCTCAATAGCTTAGAGTGGGACTCCTGATCTCCCTGGTTGACGT
TTATAAGGTTTTGTAATTTAGCTTCTGGTACTACATGTATCTATCCACACACTGCTGAAG
GGAACTTGACCCTACGCATTCCAAAAGCCTTCCTCATAAGTTATCCCCAAGGGGTTCAGG
GACTACAGACCATTAGTACCCAAGTGAAGTCTTCTGACGATCCAGAATTCCTAAGGTGGC
TCTGATATTATATCATACTTTAATAGAGAGTTGCATACCTTTTGGACAAAGATTCCAGAG
CAAAATAATTATGATAATGCTGTTTCTCACAGGAGAATAGCTATGAGTCAAATCTAACCT
GCTTAAATAAGAGTTTGGTGAGAAAGTGAAACCACCTGATCTTGAATCAATGTTGAGGTG
AAAAAGGAAATGTCAGGAGGGATAAGACAGGGTGAGGCCCTGCTTCTTTTCCTAAGAGTC
TGAAACCATTCCATTTCATTTTGGTGAAATGTGTCTGTTTCTAAGAAATTCTGTTTTCTT
AGTTCTCTGGTTAAAAAAAAAAATACATAAACTGTATCCTTCTTTCTTTCACTTC
>ENST00000334744.8 cdna chromosome:GRCh38:5:145759019:145835304:-1 gene:ENSG00000186314.11 gene_biotype:protein_coding transcript_biotype:protein_coding gene_symbol:PRELID2 description:PRELI domain containing 2 [Source:HGNC Symbol;Acc:HGNC:28306]
AGCTCTGAGCTCGCGGAGGCGTGGCCGGTGCGCGGGGCCCGCGGCGCGCGGGGATGGGGG
TCTCGGTGGATGTGCACCAGGTGTACAAGTACCCCTTCGAGCAGGTGGTCGCCAGCTTTC
TCCGAAAGTACCCCAACCCCATGGATAAAAATGTCATCTCAGTAAAAATCATGGAGGAAA
AAAGAGATGAATCAACAGGGGTCATCTACAGAAAGAGGATTGCAATCTGTCAGAACGTGG
TTCCAGAAATTTTAAGGAAGTCCTTAAGCACTCTGGTGATTCTTTGTTGGAAAAAGGTGA
GCATTTTGAAAGTACCTAATATCCAATTAGAAGAGGAGTCATGGCTCAATCCTCGGGAAA
GAAACATGGCCATACGGAGTCACTGCCTTACGTGGACACAGTATGCATCCATGAAGGAAG
AGTCTGTCTTCCGGGAAAGTATGGAAAACCCAAATTGGACAGAGTTCATTCAAAGAGGCA
GGATTTCAATCACAGGGGTTGGATTTCTCAACTGTGTTTTAGAAACTTTTGCCAGCACAT
TCTTACGACAGGGAGCCCAGAAGGGAATTAGAATCATGGAGATGCTGCTAAAGGAACAGT
GTGGTGCCCCCTTAGCTGAATAAAGAATCATCAGAGAGCTGTATCCATGTCTACTTATTT
ATTTATTTATTTTTTTTTTGAGAATCACTTCTTGGCCACAGCACATCACAGACACAGTTT
CTGGAATACAGGTTTGAGGATACAGTGTTGGCAGCTTCAAGAAGAGAAGACCTTCTTGCC
AGGACATAAAATGATACCCTCCTCTGGGAGCCTGCTTCGAATAGTGGGACTCAGGGAGAT
AAGACCTTCTTGCTGGATTTTTATGACACAATCTCTTTATAATTTTACAAATAAAGGAAA
AAAGAACCATGTAAGATATGTGTGCCCTTCCTCAGGGTGTTCTGCTGGTTGTCTGATGAT
GGTGTCAGGGCAGCTAAGGACAGGATAAAGGCCTGGAGAGGGTGCTTGTGCCCTTATGTT
ATCAGCACCGTTGTTCCTAGGATTCGTGAGGGGATTCTGGAACCAATAAGGGAGTTGAAC
TGGTACCTGATTCACGGGTGGACTGGAACAAACAGGAATGTACCAGACCTATGTTGAAGC
TAAGCCGTATTTATAACAATGTTTAAGATTCTCAGAAATCAGGAGATTTTTATCCTATCC
ATAAGTAATATGTAACTGCCATAAGTATAGCTTTTAGAATGTAATATGTAAACTGTGATT
TGGTCCTCTGGAAAAAAAAAAATGAAATGAAGAGTGGGAAGGCAGTTTCTTTTCTGCTAA
TTCGTTCTGTGATGGTGAGCAAGCAAATCATTAACCTCTCTGTTTTTTATTGGGCAAATG
GGGATAATCAGGCACAGGTCTTTCCGCCAATGCGTTATGATGATTAAAGAAGGTAATTTT
GTGCAGGGTTTTAAGTCAACAGACAGACCTGGGTTTGAATCCAAGTGCTGGCACCTACTT
GCTCAGTGATCATGAACACAATTTTAAATCTTTCTGAATCTCATTTAAAAAAATTTGTGA
AACAAGATGATAGAATTAATTTTGTGAGATTGTTGGACTGATTTGAGATCATGCCTATGA
AGTACCTAGCACACTGCCTAGTACATAGTAGAAGTCCAGGAAATGGAAGCCATTATTATG
TAAAACATTTTGCAAAGGTACTTTTTAACTGTAACGTAAAGTGGTACTACTGTTTGAAAC
TTAGATGGCAGTAGTTTGCATTTCTCGTGATCAGAAGCCAAAATATAAATACATACTACC
TAAAAAATCTTGAAGAGAGGTAATAATTTGAAATTCATCTTCTTAAGATAAAAATCAGGG
CAGGGTGTGGTGGCTTATGCCTGTAATCCCAGTACTTTGGGAGGCCGAGGCGGGTGGATC
ACAAGGTCAGGAGTTCGAGACCAGCCTGGCCAATATGGTGAAACCCCGTCTCTACTAAAA
ATACAAAAAAATTAGCTGGGCGTGGTGGCGCATGCCTGTAATCCTAGCTACTTGGGAGTC
TGAGGCAGGAGAATTGCTTGAACTCAGGAGGTGAAGGTTGCAGTAAGCTGAGATTGTGCC
ACTGCACCCCAGCCTGGGTGACAGAGCAAGACTCCATCAC
>ENST00000405106.2 cdna chromosome:GRCh38:15:41828113:41834804:1 gene:ENSG00000243789.10 gene_biotype:protein_coding transcript_biotype:processed_transcript gene_symbol:JMJD7 description:jumonji domain containing 7 [Source:HGNC Symbol;Acc:HGNC:34397]
GCTGACGCAGCCATGGCGGAGGCGGCTTTGGAAGCCGTGCGGAGCGAGTTACGAGAATTC
CCGGCCGCTGCAAGGGTCTATGTCCTGTTACATTCTAAGTGAGAACGTGGACAATCAACC
ACAGGTGTACTGAATGAGTACATTGTAGAGTAGAAGAAGTAGGTTAGAAGGTAAGTGCAG
GCAAAGCCCTCTTTGGGAGTATGCCTGATGTGTTTAGGAAACAGTGAAGAAGCCAGTCTG
CAGGAGCAGCGTCTTCTGCGCATGTAGCTCTGCGTGCCTCTTGCTGTGCCCTACCTGGAC
AAACCCCCAACTCCGCTCCACTTCTACCGG
>ENST00000454295.6 cdna chromosome:GRCh38:5:69415127:69444330:1 gene:ENSG00000152939.14 gene_biotype:protein_coding transcript_biotype:protein_coding gene_symbol:MARVELD2 description:MARVEL domain containing 2 [Source:HGNC Symbol;Acc:HGNC:26401]
CAGAGTCCTGGGCAGCGTGCGCGCTCTTCCTGGCGGCTGCGCAGGTGTGAAAATCACAAA
TGTCAAATGATGGAAGATCCAGGAATCGGGACAGGCGCTACGATGAGGTCCCAAGCGACC
TGCCCTATCAAGATACCACCATAAGAACCCACCCAACTCTTCATGACAGTGAGCGGGCAG
TGAGCGCTGATCCCTTGCCACCACCCCCTCTCCCATTACAGCCACCATTCGGCCCAGACT
TCTACTCAAGTGACACAGAAGAACCAGCTATAGCGCCAGATCTCAAACCAGTAAGGCGCT
TTGTCCCTGACTCCTGGAAGAACTTTTTCAGAGGGAAGAAAAAGGACCCCGAATGGGATA
AGCCGGTGTCTGATATCAGGTACATCTCCGATGGAGTGGAGTGTTCACCACCAGCCTCTC
CAGCAAGACCAAACCACCGTTCGCCCCTCAACTCCTGCAAAGATCCCTACGGAGGGTCAG
AAGGAACCTTTAGTTCCCGGAAAGAGGCTGACGCAGTGTTTCCCCGGGATCCCTATGGAT
CTCTAGACCGACACACACAAACAGTTCGAACATACAGTGAGAAGGTGGAGGAGTATAACC
TGAGATACTCCTACATGAAGTCGTGGGCAGGCCTGCTGAGAATACTGGGTGTGGTGGAGC
TGCTTTTGGGGGCCGGTGTCTTTGCTTGTGTCACAGCTTACATTCACAAGGACAGTGAGT
GGTACAACTTGTTTGGATATTCACAACCGTATGGCATGGGAGGCGTTGGTGGATTGGGCA
GTATGTATGGGGGCTATTACTACACTGGCCCTAAGACCCCTTTTGTACTCGTGGTTGCTG
GATTAGCTTGGATCACCACCATTATTATTCTGGTTCTTGGCATGTCCATGTATTACCGGA
CCATTCTTCTGGACTCTAATTGGTGGCCCCTAACTGAATTTGGAATTAACGTTGCCTTGT
TTATTTTGTATATGGCCGCAGCCATAGTCTATGTGAATGATACCAACCGAGGTGGCCTCT
GCTACTATCCGTTATTTAATACACCAGTGAATGCAGTGTTCTGCCGGGTAGAAGGAGGAC
AGATAGCTGCAATGATCTTCCTGTTTGTCACCATGATAGTTTATCTCATTAGTGCTTTGG
TTTGCCTAAAGTTATGGAGGCATGAGGCAGCTCGGAGACATAGAGAATATATGGAACAAC
AGGAGTGTGAAATGGCCACCAGTGGTGACAGACAAAGAGACTCAGAAGTTAATTTCAAGG
AACTGAGAACAGCAAAAATGAAACCTGAACTACTGAGTGGACACATCCCCCCAGGCCACA
TTCCTAAACCTATCGTGATGCCCGACTATGTGGCAAAATACCCTGTGATTCAGACAGATG
ATGAGCGAGAACGCTATAAAGCTGTGTTCCAAGACCAGTTTTCAGAGTACAAAGAGCTGT
CTGCAGAAGTTCAGGCTGTCCTGAGGAAGTTTGATGAGCTGGATGCAGTGATGAGCAGAT
TGCCACATCATTCGGAAAGCCGACAGGAACATGAGAGAATTTCAAGAATCCATGAAGAGT
TTAAGAAAAAAAAGAATGATCCTACATTTCTGGAAAAAAAAGAACGCTGTGATTACCTAA
AGAATAAACTTTCTCACATAAAGCAAAGAATTCAAGAATATGATAAAGTAATGAATTGGG
ATGTACAAGGTTATTCTTAACGCTTATTTGAAACCACTTTATTTTTTTATTTTATTTTAT
TTTTTTGAGATGAAGTCTCGCTCTGTTACCCAGGCTGGAATGCAGTGGCACAATCTCGGC
TCACTGCAACCTCCACCTCCCGGGTTCAAGCAATTCTCCTGTTCAAGCAATTAGCCTCCC
CAGTAGCTGGGATTACAGGCGTGCGCTGCCACACCCCGCTAATTTTTGTATTTTTAGTAG
AGACGAGGTTTCACCATGTTGGTCAGGCTGGGAAACTACTTTTTTTAAAAAATAGCAAGT
TTACTATTTATTTACTGCCTTTTTAATGCTAGCCTCTGTGGTAGAGAAGCAAGCGCTTCC
CAAATCAGCTTCCAATTGGTTTAACCAGTATGCAACATTAAAGATTTTACTCAGACATTT
TTAAACGAATTCAAATGTTCTAAGGGCCTTTACTAAGAATGGAAAAAATCCTGTGTTCAT
CTTTCATCTGTGACCAATTTCATATTCATCTATCTCATTTAAATGTGTCATCATTTTAGA
GATCGTATCCTGGCAGTGTGATGGGCAAGTGGACCATCAATTCTGGTGCTACTTTTTCCT
TTTTTACTCAGGCAGGTTCCTAGGATTTTTCTGGGACAAATTTCTCTTCCTAGAGAAATT
CCTAGGGGATTTCTAAAGGATTTTTCTAAGGGAAAAAGGGTGACATCTTTCAAAGGTGTC
ATTTATTCCCTTGAAAGGTGTTTGAATCCCAGATCAACATTTTCAGACATCCTGATCTTG
GGCAAATTGCTTAATCTCTCTGTGCCTGTTTCCTCTTCTGTAAAATGGGGCTAATAATAG
TTCCTTCCTCATAGAGTTGTTAGGATTAAAGGAGTTACTAATATGGTAGGAACTATATTA
GTGTTTGTGAAGTCTACTGAAGTGTTTGTGAAATGAATAAATTATAAAGAATGAGTCTCA
AGAAAAGGTCCTTAATGAGCAAGCCCAACCTACTTAACCAAAAGCCCAAGTGTCTGGTGC
CTTTCTGGTTTGTGGTGTTAACTCATGGCCTTAGCCTGGTGCTTCACTGTGGCTCTGTGG
CCCCTGGGGTTCCACATGGCCTCCCTGTCTTTCATCAGTGTGACTGTACATCTCTCCATC
TCCCCATAGTCCAGCCTGCCCTGGACACATTGAATTGTATGAATGGTATTGCTTTTTTTT
TTTTTTTTTTGTGAGACAGAGTCTTACTCTGTTGCCCAGACTGGAGTGCAGTGGTGCGAT
CTCGGCTCACTGCAAGCTCCGCCTCCCAAGTTCACGTCATTTTCCTGCCTCAGCCTCCCG
AGTAGCTGGGACTACAGGCACCTGCCACCACGCCCAGCTAATTTTTTTGTATTTTTAGTA
GAGATGGGGTTTCACCGTGTTAGCCAGGATGATCTCGATCTCCTGACCTCATGATCCACC
CGCCTCAGCCTCCCAAAGTGTTGGGATTACAGGCGTGAGTCACCGCGCCCAGCTGGTATT
GCTTTTCTATTCCCTTTGGACATACATGCTACAGTCCCACAATGTAGCATTTCCTTGGAA
ACTCCCTTTTTTTTTTTTTTTGAGATGGAGTTTCGCTCTTGTTGCCCAGGCTGGAGTACA
GTGGTATGATCTTGGCTCACTGCAGCCTCTGCCTCCTGGGTTCAAGCGATTCTCCTGCCT
CTGCCTCCCAAGTAGCTGGGATTACAGGCACCCACCACCATGCCCAGCTAATTTTTTGTA
TTTTTAGTAGAGACAGGATTTCACTATGTTGGCCAGGTTGGTCTCAAGCTCCTGACCTCA
GATGATCTACCAGCCTCGGCCTTCTGAAGTGCTGGGATTCAGGTGTGAGCCACTGTGCCC
AGCAGGGATGCTTCATCTTTCTAAGAATTATCTTGGCTTTGGACTTTATTCATAAATGTT
TTATTTCTGTTAGTATGAACAATAGACTGCCTTAACAAAGTTTTTTTTTAAACAAAATCG
TTCTTGTTGGATTTTATTCAGCAGCATCTATCATGTAGATAAATTCCCAGGTGTAGCATT
ACAGCTTCTGACTAATATAGCTGCCATTCAGACAATTAATGTTCAAAGAGTTTTCTAAAG
TGATAAAACCAAAGAAAAGCATGTGGAAAAGCAGAAGCTTAGAAAGTTGTGGTCACTGAA
TGCACTCCCTGGTTTTTATTTGTCAGTGAAATCTTTATGCATTCATTGTTAATATTTTAA
TTCCATGGCTTTGTAGGCTGTGCTGTGTCTGAAGGGGTAACACCTAGGGAAACATGAGGC
CCCTTATGGGACCCCCCAAATGGAACAACTTCACTTTCTCTTTTATGTATTGAGCCCTGT
GTTAACATTTCACTTAAGAAGAGCACCAGTGCTTTAAAAAAAAAAAAAGGTAAAATATTA
CCATTTTGATAGACTGTAAAGAGTTAGATTCCTGTTGAAGTGTTAAGGAAATTTAACTTT
GTGAAACTTTTAAAATAAAGTTTATAAATGTAGCTAATCTTTGAAAAACCAATGCAGTAA
CACTGATTTGTAAATGTTGTGGTCAATCCCTAGGTGCATTAAAGTTTCAGTCACCTGCCG
TGTGTGTGTGTGCCCTTTTATGTTTGCCTTCCTAGCATTCCTGTGTTCACTGTGCATGTT
CTTGAAAATATTTTCACTTGTCAGAAAATAAACTGGAAAGTCATTGAAAACCCGTA
>ENST00000304748.4 cdna chromosome:GRCh38:19:51745172:51751909:-1 gene:ENSG00000171051.8 gene_biotype:protein_coding transcript_biotype:protein_coding gene_symbol:FPR1 description:formyl peptide receptor 1 [Source:HGNC Symbol;Acc:HGNC:3826]
ATGTTTTGCTGCAATCATTAGAGCCTGAGTCACTCTCCCCAGGAGACCCAGACCTAGAAC
TACCCAGAGCAAGACCACAGCTGGTGAACAGTCCAGGAGCAGACAAGATGGAGACAAATT
CCTCTCTCCCCACGAACATCTCTGGAGGGACACCTGCTGTATCTGCTGGCTATCTCTTCC
TGGATATCATCACTTATCTGGTATTTGCAGTCACCTTTGTCCTCGGGGTCCTGGGCAACG
GGCTTGTGATCTGGGTGGCTGGATTCCGGATGACACACACAGTCACCACCATCAGTTACC
TGAACCTGGCCGTGGCTGACTTCTGTTTCACCTCCACTTTGCCATTCTTCATGGTCAGGA
AGGCCATGGGAGGACATTGGCCTTTCGGCTGGTTCCTGTGCAAATTCGTCTTTACCATAG
TGGACATCAACTTGTTCGGAAGTGTCTTCCTGATCGCCCTCATTGCTCTGGACCGCTGTG
TTTGCGTCCTGCATCCAGTCTGGACCCAGAACCACCGCACCGTGAGCCTGGCCAAGAAGG
TGATCATTGGGCCCTGGGTGATGGCTCTGCTCCTCACATTGCCAGTTATCATTCGTGTGA
CTACAGTACCTGGTAAAACGGGGACAGTAGCCTGCACTTTTAACTTTTCGCCCTGGACCA
ACGACCCTAAAGAGAGGATAAATGTGGCCGTTGCCATGTTGACGGTGAGAGGCATCATCC
GGTTCATCATTGGCTTCAGCGCACCCATGTCCATCGTTGCTGTCAGTTATGGGCTTATTG
CCACCAAGATCCACAAGCAAGGCTTGATTAAGTCCAGTCGTCCCTTACGGGTCCTCTCCT
TTGTCGCAGCAGCCTTTTTTCTCTGCTGGTCCCCATATCAGGTGGTGGCCCTTATAGCCA
CAGTCAGAATCCGTGAGTTATTGCAAGGCATGTACAAAGAAATTGGTATTGCAGTGGATG
TGACAAGTGCCCTGGCCTTCTTCAACAGCTGCCTCAACCCCATGCTCTATGTCTTCATGG
GCCAGGACTTCCGGGAGAGGCTGATCCACGCCCTTCCCGCCAGTCTGGAGAGGGCCCTGA
CCGAGGACTCAACCCAAACCAGTGACACAGCTACCAATTCTACTTTACCTTCTGCAGAGG
TGGAGTTACAGGCAAAGTGAGGAGGGAGCTGGGGGACACTTTCGAGCTCCCAGCTCCAGC
TTCGTCTCACCTTGAGTTAGGCTGAGCCACAGGCATTTCCTGCTTATTTTAGGATTACCC
ACTCATCAGAAAAAAAAAAAAAAGCCTTTGTGTCCCCTGATTTGGGGAGAATAAACAGAT
ATGAGTTTATTATTGACTTCTTTTTTGATTTTGGACCTCAGCCTTGGGTGGTCAGGGTGG
GAAATGATAGGAAGAAGCTGTCATCTGCATCCTAGTTTGCCTGAAATGAACCCAAATAAT
ACCCATTATTATTAGTCCTGAATTATGAGTAGTGAATGATACCCATCATTCTGGCATCAT
GATGAGTAGTGTCCACTTCCATTCTGAAAAGTGCCCTGCTGTGAAAAATAAATTATATAG
TCATCCTAGGTAAATGAAGGAGGAGGGAGAAGTGTGAAAGAGTATGGCTTAAATCAGACA
AGATATACAAGAAGATACTTTATATAGGGCAGGAGCGGTGGCTCATGCCTGTAATCCCAG
CACTTTGGGAGGCCGAGGCAGGCGGATCACCAGGGGTCAGGAATTCGAGAACAGCCTGGC
CAACATGGTGAAACCCTGTCTCTACTAAAAATACAAAAATTAGCTGGGCGTAGTGGCAGG
CTCCCGTAATCCCAGCTACTCAGGAGACCGAGGCAGGAGAATCGCTTGAACCTGGAAGGC
GGAGGTTGTAGTGAGCCAAGAAAACGCCACTACACTCCAGCCTGGGTGACAGAGAGAGAC
TCCGGCTCAG
>ENST00000581784.5 cdna chromosome:GRCh38:17:63523334:63548977:1 gene:ENSG00000173826.14 gene_biotype:protein_coding transcript_biotype:protein_coding gene_symbol:KCNH6 description:potassium voltage-gated channel subfamily H member 6 [Source:HGNC Symbol;Acc:HGNC:18862]
ACGCTGCTGAGCCCGAGGACAGACGGAGACGCCGGGAGCCAGTGGCGCCTGTGGCTCCGG
GCAGGGGCCGCGGCCGAAAGATGCCGGTCCGCAGGGGCCACGTCGCTCCCCAAAACACTT
ACCTGGACACCATCATCCGCAAGTTCGAGGGCCAAAGTCGGAAGTTCCTGATTGCCAATG
CTCAGATGGAGAACTGCGCCATCATTTACTGCAACGACGGCTTCTGCGAACTCTTCGGCT
ACTCCCGAGTGGAGGTGATGCAGCAACCCTGCACCTGCGACTTCCTCACAGGCCCCAACA
CACCAAGCAGCGCCGTGTCCCGCCTAGCGCAGGCCCTGCTGGGGGCTGAGGAGTGCAAGG
TGGACATCCTCTACTACCGCAAGGATGCCTCCAGCTTCCGCTGCCTGGTAGATGTGGTGC
CCGTGAAGAACGAGGACGGGGCTGTCATCATGTTCATTCTCAACTTCGAGGACCTGGCCC
AGCTCCTGGCCAAGTGCAGCAGCCGCAGCTTGTCCCAGCGCCTGTTGTCCCAGAGCTTCC
TGGGCTCCGAGGGCTCTCATGGCAGGCCAGGCGGACCAGGGCCAGGCACAGGCAGGGGCA
AGTACAGGACCATCAGCCAGATCCCACAGTTCACGCTCAACTTCGTGGAGTTCAACTTGG
AGAAGCACCGCTCCAGCTCCACCACGGAGATTGAGATCATCGCGCCCCATAAGGTGGTGG
AGCGGACACAGAACGTCACTGAGAAGGTCACCCAGGTCCTGTCCCTGGGCGCGGATGTGC
TGCCGGAGTACAAGCTGCAGGCGCCGCGCATCCACCGCTGGACCATCCTGCACTACAGCC
CCTTCAAGGCCGTGTGGGACTGGCTCATCCTGCTGCTGGTCATCTACACGGCTGTCTTCA
CGCCCTACTCAGCCGCCTTCCTGCTCAGCGATCAGGACGAATCACGGCGTGGGGCCTGCA
GCTATACCTGCAGTCCCCTCACTGTGGTGGATCTCATCGTGGACATCATGTTCGTCGTGG
ACATCGTCATCAACTTCCGCACCACCTATGTCAACACCAATGATGAGGTGGTCAGCCACC
CCCGCCGCATCGCCGTCCACTACTTCAAGGGCTGGTTCCTCATTGACATGGTGGCCGCCA
TCCCTTTCGACCTCCTGATCTTCCGCACTGGCTCCGATGAGACCACAACCCTGATTGGGC
TATTGAAGACAGCGCGGCTGCTGCGGCTGGTGCGCGTAGCACGGAAGCTGGACCGCTACT
CTGAGTATGGGGCGGCTGTGCTCTTCTTGCTCATGTGCACCTTCGCGCTCATAGCGCACT
GGCTGGCCTGCATCTGCAGCCTCACCAGCGTGGGCTTCGGCAATGTCTCGCCCAACACCA
ACTCCGAGAAGGTCTTCTCCATCTGCGTCATGCTCATCGGCTCCCTGATGTACGCCAGCA
TCTTCGGGAACGTGTCCGCGATCATCCAGCGCCTGTACTCGGGCACCGCGCGCTACCACA
CGCAGATGCTGCGTGTCAAGGAGTTCATCCGCTTCCACCAGATCCCCAACCCACTGCGCC
AGCGCCTGGAGGAGTATTTCCAGCACGCCTGGTCCTACACCAATGGCATTGACATGAACG
CGGTGCTGAAGGGCTTCCCCGAGTGCCTGCAGGCTGACATCTGCCTGCACCTGCACCGCG
CACTGCTGCAGCACTGCCCAGCTTTCAGCGGCGCCGGCAAGGGCTGCCTGCGCGCGCTAG
CCGTCAAGTTCAAGACCACCCACGCGCCGCCTGGGGACACGCTGGTGCACCTCGGCGACG
TGCTCTCCACCCTCTACTTCATCTCCCGAGGCTCCATCGAGATCCTGCGCGACGACGTGG
TCGTGGCCATCCTAGGAAAGAATGACATCTTTGGGGAACCCGTCAGCCTCCATGCCCAGC
CAGGCAAGTCCAGTGCAGACGTGCGGGCTCTGACCTACTGCGACCTGCACAAGATCCAGC
GGGCAGATCTGCTGGAGGTGCTGGACATGTACCCGGCCTTTGCGGAGAGCTTCTGGAGTA
AGCTGGAGGTCACCTTCAACCTGCGGGACGCAGCCGGGGGTCTCCACTCATCCCCCCGAC
AGGCTCCTGGCAGCCAAGACCACCAAGGTTTCTTTCTCAGTGACAACCAGTCAGATGCAG
CCCCTCCCCTGAGCATCTCAGATGCATCTGGCCTCTGGCCTGAGCTACTGCAGGAAATGC
CCCCAAGGCACAGCCCCCAAAGCCCTCAGGAAGACCCAGATTGCTGGCCTCTGAAGCTGG
GCTCCAGGCTAGAGCAGCTCCAGGCCCAGATGAACAGGCTGGAGTCCCGCGTGTCCTCAG
ACCTCAGCCGCATCTTGCAGCTCCTCCAGAAGCCCATGCCCCAGGGCCACGCCAGCTACA
TTCTGGAAGCCCCTGCCTCCAATGACCTGGCCTTGGTTCCTATAGCCTCGGAGACGACGA
GTCCAGGGCCCAGGCTGCCCCAGGGCTTTCTGCCTCCTGCACAGACCCCAAGCTATGGAG
ACTTGGATGACTGTAGTCCAAAGCACAGGAACTCCTCCCCCAGGATGCCTCACCTGGCTG
TGGCAACGGACAAAACTCTGGCACCATCCTCAGAACAGGAACAGCCTGAGGGGCTCTGGC
CACCCCTAGCCTCACCTCTACATCCCCTGGAAGTACAAGGACTCATCTGTGGTCCCTGCT
TCTCCTCCCTCCCTGAACACCTTGGCTCTGTTCCCAAGCAGCTGGACTTCCAGAGACATG
GCTCAGATCCTGGATTTGCAGGGAGTTGGGGCCACTGAACTCCAAGATAAAGACACCATG
AGGGGACTGAAGGTGGGCAAGGGGATTTCCTTTAGCTGGGCATGGTGGCGGGCGCCTGTA
ATCCCAGCTACTCAGGAGGCTGAAGCAAGAGAATCACTTGAACCCTAAAGGCAGAGGTTG
CAGTGAGCCGAGATAGTGCCACTGCACTACAGCCCGGGCGACAGAGTGAGACTCCATCTC
AAAAATAAAATAAAATT
>ENST00000628526.1 cdna chromosome:GRCh38:CHR_HSCHR3_5_CTG3:195748833:195751329:-1 gene:ENSG00000278303.4 gene_biotype:protein_coding transcript_biotype:retained_intron gene_symbol:MUC4 description:mucin 4, cell surface associated [Source:HGNC Symbol;Acc:HGNC:7514]
TGACAGCCGCTGCTTCCTGGCTGGGAACAACTTCAGTCCAACTGTCAACCTAGAACTTCC
CTTAAGAGTCATCCAGCTCTTGCTCAGTGAAGAGGAAAATGCCTCCATGGCAGAAGTCAA
CGCCTCGGTGGCATACAGACTGGGGACCCTGGACATGCGGGCCTTTCTCCGCAACAGCCA
AGTGGAACGAATCGATTCTGCAGCACCGGCCTCGGGAAGCCCCATCCAACACTGGATGGT
CATCTCGGAGTTCCAGTACCGCCCTCGGGGCCCGGTCATTGACTTCCTGAACAACCAGCT
GCTGGCCGCGGTGGTGGAGGCGTTCTTATACCACGTTCCACGGAGGAGTGAGGAGCCCAG
GAACGACGTGGTCTTCCAGCCCATCTCCGGGGAAGACGTGCGCGATGTGACAGCCCGTGA
GTCCGTCCATTCCGGGGACACTATGGGGGTCACTGCGGGGGGCGGGCAAACAGAGGTGCT
TCAGCCCACACAAACAAGCTAATTGAGTTTTTCTGTTTGTTTGGTTTTGAGCGAAAACGT
GAACATTTTGTCCAGCTGCTTTTTAGATTCGAGAGCAGGAGCAGCCAGCACTGCTGAGGC
AGTCACACGTATACAGCTTCACGGAGCAAGCACCCAGCCAGGGCCTTGCTGACTGTGGCT
GCTAATAAAACAGCAGCAATTTAGTTTCATAAAATTGC
>ENST00000532823.5 cdna chromosome:GRCh38:11:120448494:120457752:1 gene:ENSG00000196914.8 gene_biotype:protein_coding transcript_biotype:retained_intron gene_symbol:ARHGEF12 description:Rho guanine nucleotide exchange factor 12 [Source:HGNC Symbol;Acc:HGNC:14193]
AAGAAACTCAAAATACAGTGAGAAATCCAGACATATAAACTATTATTAGACAATGTGAAA
AGTGAAATTAGCAGTTTACAAAGAGTGCTATTTCTGATTCTGTTCATGCCTTATACTTTC
CTTTTACTTTGCCTAAACTAAATACCCCCTGTGTTGCTACATAATCGTCATGAACATCTT
TAGTGGCAGTAGAGTATTCTGTCAGTTTGTAATTATTTGTGTTTTTGTTTAGTGTTTACT
AGATTGTAAAGCTGTATGAGTACAAGGACCTTCTTTATTATTGTATTTTCAACTGTTAGC
AAAATGCTTAGTAAATATTTGTTGAATGGATGAATGAATTGTTTAGAATAAGTTCCTGGT
AAATGTGCTATAAAACTACCCTTTGATTTTCCAAAGCTGTCAGTGATAAAGAGTTTGAAG
AAAACATCTTGAGTTTGAGGTGTACACGGTACTGTGTGCGAACTTTTAATTAGTGCTCTG
TGTGCATACACACGTGTACGGGTTTTCATTTACACTTAACAATTTCTTTGAACTAACCAT
TAGCATTACACTATGAAAATCGCAAAAGAAATTTACTCTGTTACGTATCTCTTATTTTTT
GTACTTCAACTCTAGCAAAGTATGAAGAAAGATAAAGAAGGGGAAGAAAAAGGGAAGCGA
AGAGGATTCCCCAGCATCCTGGGACCCCCACGGAGACCAAGCCGTCATGACAACAGTGCA
ATTGGCAGAGCCATGGAACTACAGAAGGCGCGCCACCCTAAGCACTTATCCACACCCTCA
TCTGTGAGTCCTGAACCTCAGGACTCTGCCAAGTTGCGCCAGAGTGGGTTAGCAAATGAA
GGAACAGACGCTGGATACCTGCCTGCCAATTCCATGTCTTCTGTAGCTTCAGGGGCCTCT
TTTTCCCAGGAAGGAGGGAAAGAGAATGATACAGGATCAAAGCAAGTTGGAGAAACATCA
GCACCTGGAGACACCTTAGATGGCACACCTCGTACTCTCAATACTGTCTTTGATTTCCCA
CCACCTCCATTAGACCAAGTGCAGGAGGAGGAATGTGAAGTAGAAAGGGTGACTGAACAT
GGGACACCAAAGCCCTTTC
>ENST00000487211.5 cdna chromosome:GRCh38:20:56468679:56474759:1 gene:ENSG00000022277.12 gene_biotype:protein_coding transcript_biotype:processed_transcript gene_symbol:RTFDC1 description:replication termination factor 2 domain containing 1 [Source:HGNC Symbol;Acc:HGNC:15890]
CTCTGACTCCCGTCCTGCGATGGGTTGCGACGGGGGAACAATCCCCAAGAGGCATGAACT
GGTGAAGGGGCCGAAGAAGGTTGAGAAGTACAGATATGTAAAAACTTAAAAGAAGAAAGA
CCCTAGGAAAGAAGAGAGACCCTGATTTGGCATTTGAAGAATGGGAAAGAGTGGTGCAGT
CTACACAGTGAAGGAAAAAACAAGAACGGGAAGGAGTGGGACATGGAATATGATGTCGAC
AAAGATGCTGAATTAGTGGCCCAATGGAACTATTGTACTCTAAGTCAGGAAATATTAAGA
CGACCAATAGTTGCCTGTGAACTTGGCAGACTTTATAACAAAGATGCCGTCATTGAATTT
CTCTTGGACAAATCTGCAGAAAAGGCTCTTGGGAAGGCAGCATCTCACATT
>ENST00000556018.5 cdna chromosome:GRCh38:14:91782823:91836526:-1 gene:ENSG00000165929.12 gene_biotype:protein_coding transcript_biotype:protein_coding gene_symbol:TC2N description:tandem C2 domains, nuclear [Source:HGNC Symbol;Acc:HGNC:19859]
GGGAGTGGGTACGGGGAGGGAAGTGGAGGGGAGGGGGTAAGTGATAGGGTAGGGGAGGCC
CTGGGAAAGGCAGGACCTCGAGGCGCGGCCGCGCGAGGTGACCGGAGTCACAGTTCCCGC
AGGCGGCGACAGCAGAGCGCCCACTGCCTCCAGCAGATTAATATTAAGATTGGAAGTTTG
TGTCTTTTGCTGGATATTGGAAATTGAATGTAATGGCAACAGAATTTATAAAGAGTTGCT
GTGGAGGATGTTTCTATGGTGAAACAGAAAAACACAACTTTTCTGTGGAAAGAGATTTTA
AAGCAGCAGTCCCAAATAGTCAAAATGCTACTATCTCTGTACCTCCATTGACTTCTGTTT
CTGTAAAGCCTCAGCTTGGCTGTACTGAGGATTATTTGCTTTCCAAATTACCATCTGATG
GCAAAGAAGTACCATTTGTGGTGCCCAAGTTTAAGTTATCTTACATTCAACCCAGGACAC
AAGAAACTCCTTCACATCTGGAAGAACTTGAAGGATCTGCCAGAGCATCTTTTGGAGATC
GAAAGGTAGAACTTTCCAGTTCATCCCAGCACGGACCTAGCTATGATGTGTATAACCCAT
TCTATATGTATCAGCACATTTCACCTGATTTGAGTCGACGCTTTCCTCCCCGTTCAGAAG
TGAAGAGACTGTATGGATCGGTTTGTGATTTAAGGACGAACAAACTTCCCGGTTCCCCTG
GGCTAAGCAAATCTATGTTTGATCTTACAAACTCATCTCAGCGATTCATCCAGAGACATG
ATTCATTGTCCAGTGTACCCAGTAGTTCTTCTTCAAGGAAAAATTCTCAGGGGAGTAACA
GAAGCCTGGATACAATTACTCTATCAGGAGATGAAAGGGACTTTGGGAGACTGAATGTGA
AATTGTTTTATAATTCTTCAGTAGAACAGATCTGGATCACAGTTTTACAGTGCAGAGATT
TAAGTTGGCCCTCTAGTTATGGAGACACTCCTACTGTTTCTATAAAAGGAATACTTACAT
TGCCCAAACCAGTGCATTTCAAATCTTCAGCCAAGGAAGGTTCCAACGTTTGCCATGCAG
AACTTGAATTGGGGACTTGTTTTCAAGCAGTAAATAGCAGAATTCAGTTACAAATTCTTG
AGGCACGGTACCTTCCAAGCTCATCAACACCTCTGACTTTGAGTTTTTTCGTGAAGGTGG
GAATGTTTAGCTCGGGAGAGTTGATTTATAAGAAAAAGACACGCTTACTGAAGGCCTCCA
ATGGAAGAGTCAAGTGGGGAGAGACTATGATTTTTCCACTTATACAGAGTGAAAAAGAAA
TTGTTTTTCTCATTAAGCTTTACAGTCGAAGCTCTGTAAGAAGAAAACACTTTGTGGGCC
AGATTTGGATAAGTGAAGACAGTAATAACATTGAAGCAGTGAACCAGTGGAAAGAGACAG
TAATAAATCCAGAAAAGGTTGTTATCAGGTGGCACAAATTAAATCCATCTTGAAGACTTC
ACACATTAATTTGGTGAAGAACTTGACATTCTTTTAGAAGACTTATGATTTCAATTTGCT
ACCAATGAGAAGAGGCAAATCAACAAATTTGTCAATTTATGGGGGCTATAATTATGGTAT
ATAATGTATCTGATAGAAAATTTGATAAGAAAATGTAATGAATTTTATCAGATATCCAAA
GTAAAGGAAATGTTTTAAAACTGCAACAAGAGACACAGACAGTAAAATCAAAGTATTATT
AGGATGACTAAATAAATTATAAAGTCTGTG
>ENST00000461092.1 cdna chromosome:GRCh38:7:98851525:98870014:-1 gene:ENSG00000166448.14 gene_biotype:protein_coding transcript_biotype:processed_transcript gene_symbol:TMEM130 description:transmembrane protein 130 [Source:HGNC Symbol;Acc:HGNC:25429]
AGAGCGTCCCCCGGCGAGGACGAGCGAGCACGGCGCCCGCACCTCCCCGCACCGCCCGCG
CTGCGCGCCCGGAGGAGCGACCGCCGCAGTTCTCGAGCTCCAGCTGCATTCCCTCCGCGT
CCGCCCCACGCTTCTCCCGCTCCGGGCCCCGCAATGGCCCAGGCAGTGTGGTCGCGCCTC
GGCCGCATCCTCTGGCTTGCCTGCCTCCTGCCCTGGGCCCCGGCAGGGGTGGCCGCAGGA
CCCAGATGGTGACTGAAGACTCCGTGGTCTATTATAACTATTCCATCATCGGGACCTTCA
CCGTGAAGCTCAAAGTGGTGGCGGAGTGGGAAGAGGTGGAGCCGGATGCCACGAGGGCTG
TGAAGCAGAAGACCGGGGACTTCTCCGCCTCGCTGAAGCTGCAGGAAACCCTTCGAGGCA
TCCAAGTGTTGGGGCCCACCCTAATTCAGACCTTCCAAAAGATGACCGTGACCTTGAACT
TCCTGGGGAGCCCTCCTCTGACTGTGTGCTGGCGTCTCAAGCCTGAGTGCCTCCCGCTGG
AGGAAGGGGAGTGCCACCCTGTGTCCGTGGCCAGCACAGCGTACAACCT
>ENST00000480495.1 cdna chromosome:GRCh38:6:24665987:24666786:-1 gene:ENSG00000111802.13 gene_biotype:protein_coding transcript_biotype:processed_transcript gene_symbol:TDP2 description:tyrosyl-DNA phosphodiesterase 2 [Source:HGNC Symbol;Acc:HGNC:17768]
GACTTCTGTGTGTGGAGTTTGCCTCGGTCGCAAGCTGCGATGCCGCAGTGGCTCAGTGCT
TCCTGGCCGAGAACGACTGGGAGATGGAAAGGGCTCTGAACTCCTACTTCGAGCCTCCGG
TGGAGGAGAGCGCCTTGGAACGCCGACCTGAAACCATCTCTGAGCCCAAGACCTAGTAAG
TGATGAGGGGAGCGGGAGCCAGTCCGCACGGAGGCAGTTTGATACCAGGTAGCCCTGCGC
GTCCTGGGACCTGCCGTGGAGCTGGGCGGACGATGCTGAGGCAGATCTCCAAGCTGCGTA
GCCAGAGGAGCAGGGCTTGCGTTGCTGCTGCTGCGCGGAGTTGCGCCCCAGCAGCGGATC
TAACACTGCACCAGACTGTCGCTTCGAACGTGATTTGGGGTCCAGGGAGGAAAAGATGGA
AATGTAATGTTTAACTCAAATGAAAGGAAATAAGTAAGCGAGAGGTTTGAAACAAATGAA
CGAAGGCTAAACCTTCTATCGAAAAATGGCAACTTGGAAGTCTCCTTGCTTCCTGTATTG
TTTATTTATTCTAGGCCCTAGGCTGACCGGCCAGAATAACAGGTTTGTTGTTGTTGTTAT
TTTTTTTTAATGCACACCTACTCCTGTTATTTCAGTGCCCCTCTCCAGTTCCTGCACTTA
AAAAGTGTAGCTGCCTTACAAGGCCCTCTACTATTTGGCTCCATAACTTAGAAC
>ENST00000590875.1 cdna chromosome:GRCh38:19:2737278:2740017:-1 gene:ENSG00000141873.10 gene_biotype:protein_coding transcript_biotype:processed_transcript gene_symbol:SLC39A3 description:solute carrier family 39 member 3 [Source:HGNC Symbol;Acc:HGNC:17128]
GTCTGTGGGGTCGAGACTGCGCGGCCGTTGGGCGTGCAGCGGCGCCAGTCGGCGGACGAG
GGGCCCCCGGGAGGGTCTCACAATACATTGTCTGCAGATTGAGGAGCAAAGAGAGCCAGT
CCGAGTTCCAAAACTGAAGAACTGGCCAGGTGCAGTGGCTCACGCCTATAATCCTAGCAC
TTTGGGAGGCCGAGGCAGGCGGATCACGAGGTCAGGAGTTCGAGACCAGCCTGGCCAACA
TGATGAAACCTCGTCTCTACTACAAATACAAAAAAAATTAGCTGGGAGTGGTGGCGCGTG
TCTGTAATCCCAGCTACTAGGCAGGAGAATTGCTTGAATCCAGGAAGCGGAGGTTGCAGT
GAGCGGAGATTGCACCATTGCACTCCAGCCTGGCAACAGAGCGAGACTCTGTCTAAAAAA
AAAAAAAGAAAAAAGAAAGAAAGCTAATGCAGTGCCCCTGATGTTCACAGTTGCTGGACT
GAGACATGAGCCTCCAACTGTGTGGTTGGGCTCGGTAGCACATCGTGGGACTTGGGTGTG
CGCCCACAGATGGTTTGGCCCTGCAGTGACCA
>ENST00000551624.1 cdna chromosome:GRCh38:12:80542256:80547123:1 gene:ENSG00000139304.12 gene_biotype:protein_coding transcript_biotype:retained_intron gene_symbol:PTPRQ description:protein tyrosine phosphatase, receptor type Q [Source:HGNC Symbol;Acc:HGNC:9679]
ATATTGGAAGAGCTTTCACCATTTACATTATATAGCTTTTTTGCTGCCGCAAGAACTAGA
AAAGGACTTGGTCCTTCCAGTATTCTTTTCTTTTACACAGATGAGTCAGTGCCGTTAGCA
CCTCCACAAAATTTGACTTTAATCAACTGTACTTCAGACTTTGTATGGCTGAAATGGAGC
CCAAGTCCTCTTCCAGGTGGTATTGTTAAAGTATATAGTTTTAAAATTCATGAACATGAA
ACTGACACTATATATTATAAGAATATATCAGGATTTAAAACTGAAGCCAAACTTGTTGGA
CTGGAACCAGTCAGCACCTACTCTATCCGTGTATCTGCGTTCACCAAAGTTGGAAATGGC
AATCAATTTAGTAATGTAGTAAAATTCACAACCCAAGAATCAGGTTAGATACAGTTTTTG
AGCCTAAAATGTTTCTTTTTATATTTAACACCTTTCTTTTCCTTTTCTTAGTTTATATGA
TAAAGTATCATTACTTAAGAGTCTACTCAAAGGGAAATTGCATTTCAGTGCTTTACGTTT
AGTCTTGGTCTTGTGTGAAATCATATGCTGTATGTGTGTTTATACATATATTTTCACACA
TGGTTTTTCCTTTTGAACAGAGGAAGTTGAAATAAAATAGTAGTTTGGGAACAAAATAGC
CTTCTAGATATCTGTGAAAATTACCTAATTCTTAGAACTCTTTGAGACAGCTGGGGAAAA
AGGGGGAAATGAACTAGCAGTCACTTTTAACGGGCTGATTTATATTTTTAATGAAACAAT
ATCTATAATTTTCTTTTAAGAAGATTAGTTGTGACATTTGGAGAGCATG
>ENST00000545567.5 cdna chromosome:GRCh38:12:15109409:15138163:-1 gene:ENSG00000134533.6 gene_biotype:protein_coding transcript_biotype:protein_coding gene_symbol:RERG description:RAS like estrogen regulated growth inhibitor [Source:HGNC Symbol;Acc:HGNC:15980]
AAATGCGAAAGAATGACAGCCAGGTATATCATATTCAAACTTCTCCTCAGAAATTATGCA
AGCAAGAAAAGAGTGAAATGAAATATCTGAAGCATTTTGACAAAAAGAAAATCCACCGAC
CTAGAATTCTATACCCTGAAAAATTACTCTTCAAAAGTGAAGGATAAATTAAGACTTTCT
TGGGCAACAAAAATTGAAGGAATTTGCTGCCAATAAACCTGCCTTGAAAAAAAAATGATA
CGATACATTCTTCAGAGAAGGAGAATGATACATCTCAGAAACTGGATTGTACTTAAAGAA
AGGAAGAGCATTACAGAAAAAGGTAATTTTAAAGCTCTTGTAGTGAGATTTCTGACCAAA
CGGTTCATCTGGGAATATGATCCCACCCTCGAATCAACCTACCGACACCAAGCAACCATC
GATGATGAAGTTGTTTCCATGGAGATACTAGACACTGCTGGTCAGGAAGATACCATTCAG
AGGGAGGGGCACATGCGATGGGGGGAAGGCTTTGTGCTGGTCTACGACATTACTGACCGA
GGAAGTTTTGAGGAAGTGCTGCCACTTAAGAACA
>ENST00000548401.1 cdna chromosome:GRCh38:12:51048329:51052201:1 gene:ENSG00000050426.15 gene_biotype:protein_coding transcript_biotype:protein_coding gene_symbol:LETMD1 description:LETM1 domain containing 1 [Source:HGNC Symbol;Acc:HGNC:24241]
CTTCTCTCCCGCTTCTCTCGCTGTGAAGATGGCGCTCTCCAGGGTGTGCTGGGCTCGGTC
GGCTGTGTGGGGCTCGGCAGTCACCCCTGGACATTTTGTCACCCGGAGGCTGCAACTTGG
TCGCTCTGGCCTGGCTTGGGGGGCCCCTCGTCTCTTTGATCTTCCTTGTAGGTCTTCAAA
GCTTCACCTTTCTCCAAAGGCAGATGTGAAGAACTTGATGTCTTATGTGGTAACCAAGAC
AAAAGCGATTAATGGGAAATACCATCGTTTCTTGGGTCGTCATTTCCCCCGCTTCTATGT
CCTGTACACAATCTTCATGAAAGGATTGCAGATGTTATGGGCTGATGCCAAAAAGGCTAG
AAGAATAAAGACAAATATGTGGAAGCACAATATAAAGTTTCATCAACTTCCATACCGGGA
GATGGAGCATTTG
>ENST00000534992.5 cdna chromosome:GRCh38:16:89798919:89816655:-1 gene:ENSG00000187741.14 gene_biotype:protein_coding transcript_biotype:protein_coding gene_symbol:FANCA description:Fanconi anemia complementation group A [Source:HGNC Symbol;Acc:HGNC:3582]
GGCGCAGGGAGCCGCCGCCGGGGCTGTAGGCGCCAAGGCCATGTCCGACTCGTGGGTCCC
GAACTCCGCCTCGGGCCAGGACCCAGGGGGCCGCCGGAGGGCCTGGGCCGAGCTGCTGGC
GGGAAGGGTCAAGAGGGAAAAATATAATCCTGAAAGGGCACAGAAATTAAAGGAATCAGC
TGTGCGCCTCCTGCGAAGCCATCAGGACCTGAATGCCCTTTTGCTTGAGGTAGAAGGTCC
ACTGTGTAAAAAATTGTCTCTCAGCAAAGTGATTGACTGTGACAGTTCTGAGGCCTATGC
TAATCATTCTAGTTCATTTATAGGCTCTGCTTTGCAGGATCAAGCCTCAAGGCTGGGGGT
TCCCGTGGGTATTCTCTCAGCCGGGATGGTTGCCTCTAGCGTGGGACAGATCTGCACGGC
TCCAGCGGAGACCAGTCACCCTGTGCTGCTGACTGTGGAGCAGAGAAAGAAGCTGTCTTC
CCTGTTAGAGTTTGCTCAGTATTTATTGGCACACAGTATGTTCTCCCGTCTTTCCTTCTG
TCAAGAATTATGGAAAATACAGAGTTCTTTGTTGCTTGAAGCGGTGTGGCATCTTCACGT
ACAAGGCATTGTGAGCCTGCAAGAGCTGCTGGAAAGCCATCCCGACATGCATGCTGTGGG
ATCGTGGCTCTTCAGGAATCTGTGCTGCCTTTGTGAACAGATGGAAGCATCCTGCCAGCA
TGCTGACGTCGCCAGGGCCATGCTTTCTGATTTTGTTCAAATGTTTGTTTTGAGGGGATT
TCAGAAAAACTCAGATCTGAGAAGAACTGTGGAGCCTGAAAAAATGCCGCAGGTCACGGT
TGATGTACTGCAGAGAATGCTGATTTTTGCACTTGACGCTTTGGCTGCTGGAGTACAGGA
GGAGTCCTCCACTCACAAGATCGTGAGAGCTTCAGCAGCCCGCTCCTGAGCACACTTCCT
CTGCCAGTTACGATAACGTGCGTGAGGAGGAGGCGACCATGGGAAAGCCCGGGGAACGCT
CTGGTCAGCCTTTTCCTGTGAGGATGAGGTCGGAAGGTGCGCCCACTGCAGTATCCTGTT
CCGCCTCT
>ENST00000340480.8 cdna chromosome:GRCh38:1:113951145:113977804:1 gene:ENSG00000163349.21 gene_biotype:protein_coding transcript_biotype:protein_coding gene_symbol:HIPK1 description:homeodomain interacting protein kinase 1 [Source:HGNC Symbol;Acc:HGNC:19006]
ATAGTAGGCAATATTTATGTGTCATTTATTATTATTGCTATTAGTGTTACCTATTATTTT
CTTTTTGAACCCACTTATTGCCTAATTAGTCATAGTTTGACAATTGCCCTTGTATTCCAC
CATGTCAAATATAAATTTACATAGATGAAGCTCCTGAAATTATTCTTGGGTTACCATTTT
GTGAAGCTATTGATATGTGGTCACTGGGCTGTGTGATAGCTGAGCTGTTCCTGGGATGGC
CTCTTTATCCTGGTGCTTCAGAATATGATCAGATTCGTTATATTTCACAAACACAAGGCT
TGCCAGCTGAATATCTTCTCAGTGCCGGAACAAAAACAACCAGGTTTTTCAACAGAGATC
CTAATTTGGGGTACCCACTGTGGAGGCTTAAGACACCTGAAGAACATGAACTGGAGACTG
GAATAAAATCAAAAGAAGCTCGGAAGTACATTTTTAATTGCTTAGATGACATGGCTCAGG
TGAATATGTCTACAGACCTGGAGGGAACAGACATGTTGGCAGAGAAGGCAGACCGAAGAG
AATACATTGATCTGTTAAAGAAAATGCTCACAATTGATGCAGATAAGAGAATTACCCCTC
TAAAAACTCTTAACCATCAGTTTGTGACAATGACTCACCTTTTGGATTTTCCACATAGCA
ATCATGTTAAGTCTTGTTTTCAGAACATGGAGATCTGCAAGCGGAGGGTTCACATGTATG
ATACAGTGAGTCAGATCAAGAGTCCCTTCACTACACATGTTGCCCCAAATACAAGCACAA
ATCTAACCATGAGCTTCAGCAATCAGCTCAATACAGTGCACAATCAGGCCAGTGTTCTAG
CTTCCAGTTCTACTGCAGCAGCTGCTACTCTTTCTCTGGCTAATTCAGATGTCTCACTAC
TAAACTACCAGTCAGCTTTGTACCCATCATCTGCTGCACCAGTTCCTGGAGTTGCCCAGC
AGGGTGTTTCCTTGCAGCCTGGAACCACCCAGATTTGCACTCAGACAGATCCATTCCAAC
AGACATTTATAGTATGTCCACCTGCGTTTCAAACTGGACTACAAGCAACAACAAAGCATT
CTGGATTCCCTGTGAGGATGGATAATGCTGTACCGATTGTACCCCAGGCACCAGCTGCTC
AGCCACTACAGATTCAGTCAGGAGTTCTCACGCAGGGAAGCTGTACACCACTAATGGTAG
CAACTCTCCACCCTCAAGTAGCCACCATCACACCGCAGTATGCGGTGCCCTTTACTCTGA
GCTGCGCAGCCGGCCGGCCGGCGCTGGTTGAACAGACTGCCGCTGTACTGCAGGCGTGGC
CTGGAGGGACTCAGCAAATTCTCCTGCCTTCAACTTGGCAACAGTTGCCTGGGGTAGCTC
TACACAACTCTGTCCAGCCCACAGCAATGATTCCAGAGGCCATGGGGAGTGGACAGCAGC
TAGCTGACTGGAGGAATGCCCACTCTCATGGCAACCAGTACAGCACTATCATGCAGCAGC
CATCCTTGCTGACTAACCATGTGACATTGGCCACTGCTCAGCCTCTGAATGTTGGTGTTG
CCCATGTTGTCAGACAACAACAATCCAGTTCCCTCCCTTCGAAGAAGAATAAGCAGTCAG
CTCCAGTCTCTTCCAAGTCCTCTCTAGATGTTCTGCCTTCCCAAGTCTATTCTCTGGTTG
GGAGCAGTCCCCTCCGCACCACATCTTCTTATAATTCCTTGGTCCCTGTCCAAGATCAGC
ATCAGCCCATCATCATTCCAGATACTCCCAGCCCTCCTGTGAGTGTCATCACTATCCGAA
GTGACACTGATGAGGAAGAGGACAACAAATACAAGCCCAGTAGCTCTGGACTGAAGCCAA
GGTCTAATGTCATCAGTTATGTCACTGTCAATGATTCTCCAGACTCTGACTCTTCTTTGA
GCAGCCCTTATTCCACTGATACCCTGAGTGCTCTCCGAGGCAATAGTGGATCCGTTTTGG
AGGGGCCTGGCAGAGTTGTGGCAGATGGCACTGGCACCCGCACTATCATTGTGCCTCCAC
TGAAAACTCAGCTTGGTGACTGCACTGTAGCAACCCAGGCCTCAGGTCTCCTGAGCAATA
AGACTAAGCCAGTCGCTTCAGTGAGTGGGCAGTCATCTGGATGCTGTATCACCCCCACAG
GGTATCGAGCTCAACGCGGGGGGACCAGTGCAGCACAACCACTCAATCTTAGCCAGAACC
AGCAGTCATCGGCGGCTCCAACCTCACAGGAGAGAAGCAGCAACCCAGCCCCCCGCAGGC
AGCAGGCGTTTGTGGCCCCTCTCTCCCAAGCCCCCTACACCTTCCAGCATGGCAGCCCGC
TACACTCGACAGGGCACCCACACCTTGCCCCGGCCCCTGCTCACCTGCCAAGCCAGGCTC
ATCTGTATACGTATGCTGCCCCGACTTCTGCTGCTGCACTGGGCTCAACCAGCTCCATTG
CTCATCTTTTCTCCCCACAGGGTTCCTCAAGGCATGCTGCAGCCTATACCACTCACCCTA
GCACTTTGGTGCACCAGGTCCCTGTCAGTGTTGGGCCCAGCCTCCTCACTTCTGCCAGCG
TGGCCCCTGCTCAGTACCAACACCAGTTTGCCACCCAATCCTACATTGGGTCTTCCCGAG
GCTCAACAATTTACACTGGATACCCGCTGAGTCCTACCAAGATCAGCCAGTATTCCTACT
TATAGTTGGTGAGCATGAGGGAGGAGGAATCATGGCTACCTTCTCCTGGCCCTGCGTTCT
TAATATTGGGCTATGGAGAGATCCTCCTTTACCCTCTTGAAATTTCTTAGCCAGCAACTT
GTTCTGCAGGGGCCCACTGAAGCAGAAGGTTTTTCTCTGGGGGAACCTGTCTCAGTGTTG
ACTGCATTGTTGTAGTCTTCCCAAAGTTTGCCCTATTTTTAAATTCATTATTTTTGTGAC
AGTAATTTTGGTACTTGGAAGAGTTCAGATGCCCATCTTCTGCAGTTACCAAGGAAGAGA
GATTGTTCTGAAGTTACCCTCTGAAAAATATTTTGTCTCTCTGACTTGATTTCTATAAAT
GCTTTTAAAAACAAGTGAAGCCCCTCTTTATTTCATTTTGTGTTATTGTGATTGCTGGTC
AGGAAAAATGCTGATAGAAGGAGTTGAAATCTGATGACAAAAAAAGAAAAATTACTTTTT
GTTTGTTTATAAACTCAGACTTGCCTATTTTATTTTAAAAGCGGCTTACACAATCTCCCT
TTTGTTTATTGGACATTTAAACTTACAGAGTTTCAGTTTTGTTTTAATGTCATATTATAC
TTAATGGGCAATTGTTATTTTTGCAAAACTGGTTACGTATTACTCTGTGTTACTATTGAG
ATTCTCTCAATTGCTCCTGTGTTTGTTATAAAGTAGTGTTTAAAAGGCAGCTCACCATTT
GCTGGTAACTTAATGTGAGAGAATCCATATCTGCGTGAAAACACCAAGTATTCTTTTTAA
ATGAAGCACCATGAATTCTTTTTTAAATTATTTTTTAAAAGTCTTTCTCTCTCTGATTCA
GCTTAAATTTTTTTATCGAAAAAGCCATTAAGGTGGTTATTATTACATGGTGGTGGTGGT
TTTATTATATGCAAAATCTCTGTCTATTATGAGATACTGGCATTGATGAGCTTTGCCTAA
AGATTAGTATGAATTTTCAGTAATACACCTCTGTTTTGCTCATCTCTCCCTTCTGTTTTA
TGTGATTTGTTTGGGGAGAAAGCTAAAAAAACCTGAAACCAGATAAGAACATTTCTTGTG
TATAGCTTTTATACTTCAAAGTAGCTTCCTTTGTATGCCAGCAGCAAATTGAATGCTCTC
TTATTAAGACTTATATAATAAGTGCATGTAGGAATTGCAAAAAATATTTTAAAAATTTAT
TACTGAATTTAAAAATATTTTAGAAGTTTTGTAATGGTGGTGTTTTAATATTTTACATAA
TTAAATATGTACATATTGATTAGAAAAATATAACAAGCAATTTTTCCTGCTAACCCAAAA
TGTTATTTGTAATCAAATGTGTAGTGATTACACTTGAATTGTGTACTTAGTGTGTATGTG
ATCCTCCAGTGTTATCCCGGAGATGGATTGATGTCTCCATTGTATTTAAACCAAAATGAA
CTGATACTTGTTGGAATGTATGTGAACTAATTGCAATTATATTAGAGCATATTACTGTAG
TGCTGAATGAGCAGGGGCATTGCCTGCAAGGAGAGGAGACCCTTGGAATTGTTTTGCACA
GGTGTGTCTGGTGAGGAGTTTTTCAGTGTGTGTCTCTTCCTTCCCTTTCTTCCTCCTTCC
CTTATTGTAGTGCCTTATATGATAATGTAGTGGTTAATAGAGTTTACAGTGAGCTTGCCT
TAGGATGGACCAGCAAGCCCCCGTGGACCCTAAGTTGTTCACCGGGATTTATCAGAACAG
GATTAGTAGCTGTATTGTGTAATGCATTGTTCTCAGTTTCCCTGCCAACATTGAAAAATA
AAAACAGCAGCTTTTCTCCTTTACCACCACCTCTACCCCTTTCCATTTTGGATTCTCGGC
TGAGTTCTCACAGAAGCATTTTCCCCATGTGGCTCTCTCACTGTGCGTTGCTACCTTGCT
TCTGTGAGAATTCAGGAAGCAGGTGAGAGGAGTCAAGCCAATATTAAATATGCATTCTTT
TAAAGTATGTGCAATCACTTTTAGAATGAATTTTTTTTTCCTTTTCCCATGTGGCAGTCC
TTCCTGCACATAGTTGACATTCCTAGTAAAATATTTGCTTGTTGAAAAAAACATGTTAAC
AGATGTGTTTATACCAAAGAGCCTGTTGTATTGCTTACCATGTCCCCATACTATGAGGAG
AAGTTTTGTGGTGCCGCTGGTGACAAGGAACTCACAGAAAGGTTTCTTAGCTGGTGAAGA
ATATAGAGAAGGAACCAAAGCCTGTTGAGTCATTGAGGCTTTTGAGGTTTCTTTTTTAAC
AGCTTGTATAGTCTTGGGGCCCTTCAAGCTGTGAAATTGTCCTTGTACTCTCAGCTCCTG
CATGGATCTGGGTCAAGTAGAAGGTACTGGGGATGGGGACATTCCTGCCCATAAAGGATT
TGGGGAAAGAAGATTAATCCTAAAATACAGGTGTGTTCCATCTGAATTGAAAATGATATA
TTTGAGATATAATTTTAGGACTGGTTCTGTGTAGATAGAGATGGTGTCAAGGAGGTGCAG
GATGGAGATGGGAGATTTCATGGAGCCTGGTCAGCCAGCTCTGTACCAGGTTGAACACCG
AGGAGCTGTCAAAGTATTTGGAGTTTCTTCATTGTAAGGAGTAAGGGCTTCCAAGATGGG
GCAGGTAGTCCGTACAGCCTACCAGGAACATGTTGTGTTTTCTTTATTTTTTAAAATCAT
TATATTGAGTTGTGTTTTCAGCACTATATTGGTCAAGATAGCCAAGCAGTTTGTATAATT
TCTGTCACTAGTGTCATACAGTTTTCTGGTCAACATGTGTGATCTTTGTGTCTCCTTTTT
GCCAAGCACATTCTGATTTTCTTGTTGGAACACAGGTCTAGTTTCTAAAGGACAAATTTT
TTGTTCCTTGTCTTTTTTCTGTAAGGGACAAGATTTGTTGTTTTTGTAAGAAATGAGATG
CAGGAAAGAAAACCAAATCCCATTCCTGCACCCCAGTCCAATAAGCAGATACCACTTAAG
ATAGGAGTCTAAACTCCACAGAAAAGGATAATACCAAGAGCTTGTATTGTTACCTTAGTC
ACTTGCCTAGCAGTGTGTGGCTTTAAAAACTAGAGATTTTTCAGTCTTAGTCTGCAAACT
GGCATTTCCGATTTTCCAGCATAAAAATCCACCTGTGTCTGCTGAATGTGTATGTATGTG
CTCACTGTGGCTTTAGATTCTGTCCCTGGGGTTAGCCCTGTTGGCCCTGACAGGAAGGGA
GGAAGCCTGGTGAATTTAGTGAGCAGCTGGCCTGGGTCACAGTGACCTGACCTCAAACCA
GCTTAAGGCTTTAAGTCCTCTCTCAGAACTTGGCATTTCCAACTTCTTCCTTTCCGGGTG
AGAGAAGAAGCGGAGAAGGGTTCAGTGTAGCCACTCTGGGCTCATAGGGACACTTGGTCA
CTCCAGAGTTTTTAATAGCTCCCAGGAGGTGATATTATTTTCAGTGCTCAGCTGAAATAC
CAACCCCAGGAATAAGAACTCCATTTCAAACAGTTCTGGCCATTCTGAGCCTGCTTTTGT
GATTGCTCATCCATTGTCCTCCACTAGAGGGGCTAAGCTTGACTGCCCTTAGCCAGGCAA
GCACAGTAATGTGTGTTTTGTTCAGCATTATTATGCAAAAATTCACTAGTTGAGATGGTT
TGTTTTAGGATAGGAAATGAAATTGCCTCTCAGTGACAGGAGTGGCCCGAGCCTGCTTCC
TATTTTGATTTTTTTTTTTTTTAACTGATAGATGGTGCAGCATGTCTACATGGTTGTTTG
TTGCTAAACTTTATATAATGTGTGGTTTCAATTCAGCTTGAAAAATAATCTCACTACATG
TAGCAGTACATTATATGTACATTATATGTAATGTTAGTATTTCTGCTTTGAATCCTTGAT
ATTGCAATGGAATTCCTACTTTATTAAATGTATTTGATATGCTAGTTATTGTGTGCGATT
TAAACTTTTTTTGCTTTCTCCCTTTTTTTGGTTGTGCGCTTTCTTTTACAACAAGCCTCT
AGAAACAGATAGTTTCTGAGAATTACTGAGCTATGTTTGTAATGCAGATGTACTTAGGGA
GTATGTAAAATAATCATTTTAACAAAAGAAATAGATATTTAAAATTTAATACTAACTATG
GGAAAAGGGTCCATTGTGTAAAACATAGTTTATCTTTGGATTCAATGTTTGTCTTTGGTT
TTACAAAGTAGCTTGTATTTTCAGTATTTTCTACATAATATGGTAAAATGTAGAGCAATT
GCAATGCATCAATAAAATGGGTAAATTTTCTGACTTA
>ENST00000416610.1 cdna chromosome:GRCh38:2:230214962:230225729:-1 gene:ENSG00000135899.16 gene_biotype:protein_coding transcript_biotype:protein_coding gene_symbol:SP110 description:SP110 nuclear body protein [Source:HGNC Symbol;Acc:HGNC:5401]
GAAATTGCCTAACTAGCTGACGTGGGTGCACCAACTCTACAGTCCTCCCTCCACCCAATC
TCCATGACGTCTCTCAGTCAAGGGAGGAGGAGCAGAGCCAGCCCCACGAGGCCACGGAAG
ACAGGGTCACTTGTTCCTGCCAAGGAAAGAGGGTGGAAAAGTCATTCAACTCAAGCAGAT
CAAAGTTGTTTTGAGATCTAAAGGAAGAAGTTCTTGCTGCCAGGATCCTCAGATGCCCAT
GAAGGGGCTTTCCAGGTGATGGGGAGGGGCTTCAGGATGTTCACCATGACAAGAGCCATG
GAAGAGGCTCTTTTTCAGCACTTCATGCACCAGAAGCTGGGGATCGCCTATGCCATACAC
AAGCCATTTCCCTTCTTTGAAGGCCTCCTAGACAACTCCATCATCACTAAGAGAATGTAC
ATGGAATCTCTGGAAGCCTGTAGAAATTTGATCCCTGTATCCAGAGTGGTGCACAACATT
CTCACCCAACTGGAGAGGACTTTTAACCTGTCTCTTCTGGTGACATTGTTCAGTCAAATT
AACCTGCGTGAATATCCCAATCTGGTGACGATTTACAGAA
>ENST00000452520.1 cdna chromosome:GRCh38:1:229705234:229705861:-1 gene:ENSG00000225984.1 gene_biotype:processed_pseudogene transcript_biotype:processed_pseudogene gene_symbol:HMGB1P26 description:high mobility group box 1 pseudogene 26 [Source:HGNC Symbol;Acc:HGNC:39117]
GGTAAAGGGAGATCCTAAGAAGCCGAGAGGCAAAAATTTCATCATCTGCATTCTTTGTGC
AAGCTTGTCAGGAGGAGCATAGGAAGAAGTACCCAGCTGCTCCAGTCAACTCCTCAGAGT
TTGCTCAGAAGTGCTCAGAGAGGTGGAAGACCATATATGCTAACGAGAAAGGAAAATTTG
AAGACATGGCAAAGGCAGACAAGACCTGTTATGAAAGAGAAATGAAAAGCCATATAACTT
CCAAAGGGGAGAGAAAAAAGAAGTTCAAGAATCCCAATGCACCAAAGAGGCCTCCATGAG
CCTTTTTCTTGTTCTGTTCTGAGTATCACCCCAAAATCACAGGAGAACATCCTGGCCTGT
CCATTGGTGATGTTGCAAAGAAACTGGGAGAGATGTGGAATAACACTGCTGCAGATGACA
AGCAGCCTTATGAAAAGAAGGCTGCAAAGCTAAAGGAAGAATACAGAAAGGATATTGCTG
CATATTGAGCTAAAGGAAAGCCTGATGCAGCAAAAAAGGGAGTCGTCAAGCTGAAAAAGT
GAGAAAAAGAAGGAAGATGAAAAGGACAAGGAGGAAGAAGTTGAAGTGAATATGAAGAAG
ATGACGATGGTGAATAAGTTGGTTCTAG
>ENST00000456589.5 cdna chromosome:GRCh38:CHR_HSCHR6_MHC_APD_CTG1:30777891:30781032:-1 gene:ENSG00000234012.9 gene_biotype:protein_coding transcript_biotype:protein_coding gene_symbol:MDC1 description:mediator of DNA damage checkpoint 1 [Source:HGNC Symbol;Acc:HGNC:21163]
AATACTCATCCTTACCTGGCGCCCCGCTCCGAGTTTAGGTATGAAGACACAGGGAGACGT
CGGGCCACAAGGGAACCCACTGAGGTGGGGACCAAAGATGGTGGCTCTTTGAATTGGAGC
CAAGCGTGGTGGGCACCCGCTGAGTTGGCCTGTCATAAAGACGGAGTTGACACTTTATCC
ATGGGGCATCCTACTTTCCCTACCTGTCAACAGTTTCCCTCTAGAGTGGCATATTTTCAG
ATCATGGAGGACACCCAGGCTATTGACTGGGATGTTGAAGAAGAGGAGGAGACAGAGCAA
TCCAGTGAATCCTTGAGGTGTAACGTGGAGCCAGTAGGGCGGCTACATATCTTTAGTGGT
GCCCATGGACCAGAAAAAGATTTCCCACTACACCTCGGGAAGAATGTGGTAGGCCGAATG
CCTGACTGCTCTGTGGCCCTGCCCTTTCCATCTATCTCCAAACAACATGCAGAGATTGAA
ATCTTAGCCTGGGACAAGGCACCTATCCTCCGAGACTGTGGGAGCCTTAATGGTACTCAA
ATCCTGAGACCTCCTAAGGTTTTGAGCCCTGGGGTGAGTCACC
>ENST00000503330.5 cdna chromosome:GRCh38:5:35084535:35135451:-1 gene:ENSG00000113494.16 gene_biotype:protein_coding transcript_biotype:protein_coding gene_symbol:PRLR description:prolactin receptor [Source:HGNC Symbol;Acc:HGNC:9446]
AGCAAAGGTGAGGCAGCTGTGTCTCCCTCTGGCTGCCTTTTCTCCCCTCCTCTCTCACCA
GAAGCCAACGCGTACACGCTGAGTGGAGAGGCCGCGAGGACAAGACAGTGGGACATGCGT
GTGCTGGGGAAGTCGAGAAGCAGGACAGGAGGCAGCTAAAGAACTCTCCTATTCATGGAG
GCGAACACTGAGGATGCTTTCCACATGAACCCTGAAGTGAACTTCTGATACATTTCCTGC
AGCAAGAGAAGGCAGCCAACATGAAGGAAAATGTGGCATCTGCAACCGTTTTCACTCTGC
TACTTTTTCTCAACACCTGCCTTCTGAATGGACAGTTACCTCCTGGAAAACCTGAGATCT
TTAAATGTCGTTCTCCCAATAAGGAAACATTCACCTGCTGGTGGAGGCCTGGGACAGATG
GAGGACTTCCTACCAATTATTCACTGACTTACCACAGGGAAGGAGAGACACTCATGCATG
AATGTCCAGACTACATAACCGGTGGCCCCAACTCCTGCCACTTTGGCAAGCAGTACACCT
CCATGTGGAGGACATACATCATGATGGT
>ENST00000427025.6 cdna chromosome:GRCh38:6:138422043:138572540:-1 gene:ENSG00000135540.11 gene_biotype:protein_coding transcript_biotype:protein_coding gene_symbol:NHSL1 description:NHS like 1 [Source:HGNC Symbol;Acc:HGNC:21021]
GAGCGCTTCACAGACGGGAAGGAGAGCAAGTGGGCGGTTTATGATTCTGCCCTGTGCTGG
GGCGAGTGAGCTGAGCTCTTTGATTTCTCCCAAGTAACCGTGTGGGTGAACTGTAAACTG
GGTGCCTGGCTTGACCCTGACTCTTTTTCTCTAGGGTGAGGAGTTACTTCACCAGGGCAG
CTGGCTTTCTGCCCTGGTGGGGAAAGATGCCCAGGAGAGGAGTAGGATTACAATTTGGGA
TGCTAGGGACACGCCAAAGAGTCGGGGTGCCTTGGCTTTGTGTTTTGCAAAGTCCTGACA
AGTACTCCTGAAATGAACACGCTGCTTCATTTTTTAAATTATACTTTTATTTGTTTATTA
TTTTTTGGCCGTGGATATCGCGGATCTAGAAACGGAGTCCACAATGTGGCTAGGGTAAAA
CATTTTTCTTTTCTTTCTTAACCCCTCCTTTTCCCTTTCTTTTTAATTGGGTGACACAGA
AGCCGTCTTTTTGGATAATGCGGTGCCTGACTGTCAGCGTTGTCTAAGAGGGAAACAGCA
GGCTCGTGGAGAGGACCTGGGCCAACGCAAAAAACCCAGCGTTTTGTTTGCTGGGCTGTT
CTTTGTCTCTAGTTGATTTTGAAAAGAAGATGAAAAAGGAAGGCTCTTCAGGTTCCTTCA
GACTCCAGCCGAATACAGGTTCTCTCTCACGTGCTGTAAGTTGGATAAATTTCTCCTCCT
TGTCCAGGCAGACAAAGAGGCTGTTTCGCAGTGATGGAGAGCTCTCGGTTTGTGGGCAGC
AGGTGGAAGTGGATGACGAAAACTGGATATACAGAGCCCAGCCCAGAAAAGCGGTTTCCA
ACCTAGATGAGGAAAGCCGATGGACAGTCCACTACACTGCCCCGTGGCACCAGCAGGAGA
ATGTGTTCCTTCCCACCACAAGACCCCCCTGTGTTGAGGACCTGCACCGCCAAGCCAAGC
TCAACCTCAAATCAGTACTGAGGGAATGCGATAAGTTGCGGCATGATGGCTACCGCAGTT
CTCAGTACTACTCTCAGGGACCCACCTTTGCGGCCAACGCCAGCCCATTCTGTGATGATT
ACCAAGATGAAGATGAAGAAACAGATCAAAAGTGTTCTCTGTCTTCATCAGAAGAAGAAA
GATTTATTTCCATCAGGAGACCTAAAACACCAGCCTCAAGTGACTTCTCCGACCTTAATA
CTCAGACGAACTGGACCAAGTCGCTTCCACTGCCAACACCAGAAGAGAAGATGCGACAGC
AAGCCCAAACAGTCCAGGCTGACGTGGTGCCTATTAACATAACTGCATCAGGCACTGGCC
AAGATGATGCTGATGGCCACTCAGTGTACACCCCTGATCACTACTCTACACTAGGAAGGT
TCAATAGCTGTCGGTCTGCTGGGCAGCGCTCAGAAACCAGGGACTCCAGCTGTCAGACGG
AGGATGTGAAGGTCGTACCACCTTCCATGAGGAGAATCAGGGCACAGAAGGGGCAAGGCA
TTGCTGCCCAGATGGGCCACTTCTCAGGTTCCTCTGGCAACATGTCTGTGCTGAGCGATT
CTGCAGGGATCGTATTCCCTTCCCGCCTTGACAGTGATGCTGGCTTCCATAGTCTTCCGC
GTTCTGGAGCAAGGGCAAACATTCAGTCCCTTGAGCCGAGGCTGGGTGCCCTCGGCCCTG
CAGGAGACATGAATGGCACTTTCCTCTACCAGAGAGGTCACCCACAAGCAGATGAAAACT
TAGGCCATTTAGGAGGTGCCTCAGGGACTGGAACACTTTTGAGACCCAAATCCCAGGAGT
TGAGACACTTCGAGAGTGAAAATATAATGAGCCCAGCGTGTGTGGTTTCTCCTCATGCAA
CCTACTCCACCAGCATCATCCCAAATGCCACACTGTCTTCCTCTTCCGAGGTCATCGCTA
TTCCCACTGCTCAGAGTGCGGGACAGCGGGAAAGTAAAAGTTCTGGCTCATCACATGCAA
GGATAAAATCCAGAGACCACCTCATCTCCAGGCATGCTGTGAAAGGTGATCCTCAGTCTC
CCGGTCGCCACTGGAATGAGGGCCATGCCACCATTCTTTCACAGGACTTAGACCCTCATT
CCCCTGGTGAACCCGCACTGTTGTCCCTCTGTGACTCAGCCGTCCCTCTAAATGCTCCAG
CAAATAGGGAGAATGGGTCCCAAGCTATGCCGTATAATTGTAGAAACAACCTGGCCTTCC
CAGCCCACCCCCAAGATGTGGATGGCAAGAGTGAATCTAGTTATTCAGGGGGCGGAGGGC
ACAGCAGCTCGGAGCCCTGGGAATACAAATCCTCAGGTAATGGAAGGGCATCCCCCCTGA
AGCCGCATTTAGCAACTCCTGGCTATTCCACTCCCACAAGTAACATGAGCAGCTGCAGTT
TGGACCAAACGTCCAACAAAGAGGATGCTGGGTCGCTGTATTCTGAGGACCACGATGGCT
ACTGTGCATCTGTGCACACTGACTCTGGACATGGATCTGGGAATCTGTGCAATAGCAGTG
ATGGCTTTGGGAACCCCAGGCACAGCGTGATCAATGTTTTTGTTGGAAGAGCTCAGAAAA
ACCAAGGGGACCGGTCCAATTACCAGGATAAATCCCTATCAAGAAACATCTCTTTGAAGA
AAGCAAAGAAGCCTCCCCTGCCACCCTCCCGGACAGACTCCCTCCGCAGGATTCCCAAGA
AGAGCAGCCAGTGCAACGGGCAGGTGCTCAACGAGAGCCTGATCGCCACACTCCAGCACT
CGCTGCAGCTGAGCCTCCCAGGCAAGAGTGGCAGCTCGCCCTCCCAGAGCCCCTGCAGTG
ACTTGGAAGAGCCCTGGCTGCCCCGCTCCCGGAGCCAGAGCACAGTTAGTGCTGGCAGCA
GCATGACTTCCGCCACCACCCCCAATGTCTACTCCCTGTGCGGGGCCACGCCATCGCAGA
GTGACACAAGCAGCGTCAAGTCAGAGTACACGGACCCCTGGGGTTATTACATTGACTACA
CGGGCATGCAGGAAGATCCGGGGAACCCGGCAGGGGGCTGTTCAACCAGCAGTGGGGTGC
CCACTGGGAACGGGCCAGTCCGCCATGTCCAAGAAGGGTCCAGAGCCACAATGCCCCAAG
TGCCCGGTGGTTCAGTCAAACCAAAGATCATGTCACCAGAGAAGTCACACAGAGTCATTT
CTCCATCCAGTGGGTATTCCAGCCAGTCGAATACACCCACAGCACTCACCCCTGTGCCTG
TGTTTTTAAAATCAGTGTCACCAGCAAACGGGAAGGGGAAGCCCAAGCCCAAGGTACCAG
AAAGGAAGTCCTCTCTGATATCTTCAGTATCCATTTCCTCATCGTCCACTTCTCTTTCTT
CTAGTACTTCTACTGAAGGAAGTGGCACTATGAAGAAGCTGGATCCAGCCGTGGGCTCTC
CCCCGGCTCCTCCTCCTCCTCCTGTTCCCTCTCCTCCATTCCCTTGTCCTGCAGACAGGT
CTCCTTTCCTTCCTCCCCCACCTCCTGTCACAGATTGCTCCCAGGGCTCTCCTCTGCCTC
ACTCTCCTGTGTTCCCCCCTCCGCCGCCAGAAGCTCTCATTCCTTTCTGCTCCCCACCTG
ATTGGTGCCTTTCTCCTCCCCGCCCTGCACTGAGCCCCATTCTTCCAGATTCACCTGTGT
CCTTGCCATTGCCCCCACCTCTCTTACCTTCCTCGGAACCCCCACCTGCCCCACCTCTTG
ACCCCAAATTCATGAAAGACACCAGGCCGCCTTTCACAAATTCTGGCCAGCCAGAATCCT
CCCGGGGATCCTTGAGGCCGCCTTCTACCAAGGAGGAGACCAGCAGGCCCCCCATGCCCC
TGATAACCACGGAAGCATTGCAGATGGTGCAGTTGAGGCCCGTGAGAAAGAACTCAGGCG
CTGAGGCGGCACAGTTGTCTGAACGAACAGCTCAGGAACAACGAACTCCAGTTGCTCCAC
AGTACCACTTAAAGCCATCTGCTTTCCTGAAATCCCGAAATAGCACAAATGAAATGGAGA
GTGAAAGCCAGCCTGCCTCTGTGACAAGCTCGCTTCCGACGCCTGCCAAGAGCTCGAGTC
AGGGTGACCATGGCAGTGCGGCTGAGCGTGGTGGCCCTGTGAGCCGCAGCCCTGGAGCTC
CAAGCGCTGGGGAGGCAGAGGCTCGGCCCAGCCCCAGCACCACCCCACTCCCAGACTCTT
CACCCAGCAGGAAGCCACCCCCCATTTCCAAGAAGCCCAAACTGTTCCTGGTGGTACCAC
CTCCGCAGAAAGATTTTGCAGTGGAGCCCGCAGAGAACGTGAGCGAAGCCCTCCGAGCTG
TGCCCAGCCCCACGACGGGAGAGGAGGGCTCTGTGCACAGCAGGGAGGCAAAAGAGAGTT
CTGCAGCCCAAGCTGGCTCTCATGCCACGCACCCTGGCACCTCGGTTCTTGAGGGAGGAG
CTGCAGGATCCATGTCTCCCAGCAGAGTGGAAGCCAATGTCCCCATGGTTCAGCCTGATG
TCTCACCAGCCCCCAAGCAGGAGGAGCCAGCCGAGAACAGTGCGGATACTGGGGGCGATG
GGGAGAGCTGCCTATCTCAACAGGACGGAGCAGCTGGGGTGCCGGAGACCAACGCAGCCG
GTTCATCCTCAGAGGCCTGTGACTTCCTCAAGGAAGACGGGAATGATGAGGTAATGACCC
CCAGTCGACCCAGGACCACAGAAGACCTTTTTGCAGCTATTCACAGATCCAAAAGGAAAG
TCCTCGGCCGTAGAGATTCAGATGATGACCACTCCCGAAACCATTCTCCCTCCCCGCCCG
TGACACCCACCGGCGCTGCCCCAAGCCTGGCCTCTCCAAAGCAAGTGGGGTCGATTCAGA
GAAGCATCCGAAAGAGCAGCACCAGCAGTGACAACTTCAAAGCTCTGCTGCTGAAAAAGG
GCAGTCGTTCAGACACCAGCGCCCGCATGTCTGCAGCAGAGATGCTCAAGAACACAGACC
CTAGATTCCAGAGGTCGAGGTCAGAGCCTTCCCCAGATGCCCCCGAGAGCCCGTCAAGCT
GCTCCCCAAGCAAGAACAGAAGGGCGCAGGAGGAGTGGGCCAAGAACGAAGGCTTGATGC
CTCGGAGTCTGTCCTTTTCCGGCCCCAGGTACGGCCGCAGCCGAACGCCGCCTTCTGCCG
CCAGCAGCAGGTACAGCATGCGGAACCGGATCCAGAGCAGCCCCATGACCGTCATCTCGG
AGGGAGAAGGGGAAGCCGTGGAGCCTGTGGACAGCATAGCCCGCGGGGCTCTGGGCGCTG
CGGAGGGATGTTCCCTGGACGGACTGGCGAGGGAGGAGATGGACGAGGGCGGCCTGCTCT
GTGGGGAGGGGCCTGCCGCCTCCCTGCAGCCCCAGGCCCCCGGCCCTGTGGATGGGACAG
CCAGTGCAGAGGGCAGAGAGCCCTCCCCACAGTGTGGCGGTTCTCTGAGCGAGGAGAGTT
AGGGCCAAGAACGTAACTCTCCCAGGTGACACGGGGGGAGACGAGCAATGCAGCACTCTA
GGAAGCCTGCTAGGCGCCCTTCCCTGGCTCACCCGGGGAGCCCACTCTGCTTCTGTGCTG
TGGGCCCCGGGGTTGCCAGCCCTGCAGTGTGAGTGAACGGTTATTTAGGACTCACCTGGC
ACTTGCCCTGTGGCTTAAGAACAAGTAGAAGCTTAAACTTCTGAAAGTGCTTCCCGGGGA
AGATTTTTTTTTTTTTTTTTTTTTTTTGCTAAATGCTGGGTGTGTATGTGTGCATTTTCC
ACACTTTTTAATTTTTAAAAAATACACATATACACAAACAACATGTACAGAAATAGAAGA
AAGCAAGCCAGACTTAAGCTTGGTAGAGTAACGGAGTCCTCTGGTCTAGGCGGTAATTGC
TTTCAGAGAATTACGTTTATAGAAATCAGCGAGTTTTGTAAGAAAGGAGAAGATGTTACT
TCAAGAAAGAGGCAGTAGAGTTGCTGGTTCTTAATGCACAGAACACACAGATATATGCAC
ACGTGTGCTGCTGAGGTGAGGCAGGTCTGGTGAGCACGGAGAGGCTGGGAAGGGGCTAAG
TGACTAATTGGTTCAGGTACTTTTTTCTGGGGGAGGTAGACTTTGCTTCTTTTTTGTAAA
AATGACAAACGTAGAAGTGGCAATGCTGTAACCTGGTGCCTGCTGCTGTGCAGCCACATA
CACACAATTGTAGCCTGATTTTTAGAAGTGTGGGTAATTTTTTAATGAATTTCCTCCTTG
AGTAGCAGCTGAGGTCATTGACAACTGAAGTGATGGTGTGGACATAGAGAGAGGGGAAGG
GTTGGAAAGGAGTAAGTGATACACTGCTGGAATTTGTTTCCTGCCTATGAAATAAAATTA
TTTTTCAGAATTAAATTTGAAAACTTGCACTACAGAACTATGGGTGGAGCTTTTCCTTTT
ACAACAGTTTTTTTTTTTTTTTTTTTTTAACCAGAGTTTAAACTTCCATTAGGCAATTTC
CTGTCACTTGAAATGTCAACATTTGCTAACTTTTGGATATCCTTTTGGTTACACCAAAGA
AAAAGTTATGGCTATTTTTTTTTCCTTGAACTGCCTACAGTATCATGTCCTAATTCAGAA
AGATTTATCAAAATCTATTATATATTATCTTACTTTGAAGAAAATGCTGAATAGCTCTTG
TTAGTCAAATAAACTGATAAAAATTGGTAGGGCCTGGCTATCAATTAGCCCTGGGAAATG
AATTTTTAGATTAAAAAGGTTTTTTTGCATCATTTGGTTTGTGCATTTTTATATTTGTTT
ATAAATAATTGAGTTGCTAATTACTTCTAATCTTCTCCAATCAGATTTTCAACAATTTTA
GACATGGGACACACGTGTGTGAAGTCTTTATTTTAATGTAATAATCTCATTACCCCCACC
CTTACTCCCTTAACTTCCATGTACTTAGACTCCTTTATTTGTTAAATAAACTAGAGTATT
GTCTTCTTCATTAGAAGGACCTAGGATGACAATGCGGAGAGTCTTGGTCTGAATCTAGTG
CGACTACCACCTGCCAGCTTTTGGGGGGTATGGAAATACTATCTAAAAGTTGGACTGCAT
GGGTCAAATCATTATGAGACTTATAAACTAAAACTTTAGATACCCATATAGAAATGTCTT
TGAGGCAAAAACAAACCTAAAGAATGAAGGCTCTTTCCCTTCTCTGAAAAAAACAAAACA
CTGCTCTTCACACAACCGGAAGTCAAGACCAGAGATTTGGAGCAATTGTCTACTAATTTG
GCACAAAGATCGTTTCTTTAGAAAAGTGGCATTGGCTTTTGAATATGAAATCTTCTCATA
GCTGCCTAAAAAAGACTAGAATGTATATGGATATCAGAAACCTTTAATAATACATAATTT
ATGCAAAGATAAGATAAAGCAACATAACACTAATTATAAAACTATTTTTAAATCCCCATT
TTTAATGAAAAATATACATTTGTATTTAATTTCCTTTGAATAAAACAATTGTAAAGTAAA
>ENST00000368086.5 cdna chromosome:GRCh38:1:160091340:160098689:-1 gene:ENSG00000162729.13 gene_biotype:protein_coding transcript_biotype:protein_coding gene_symbol:IGSF8 description:immunoglobulin superfamily member 8 [Source:HGNC Symbol;Acc:HGNC:17813]
GCCGGGGCGAGAATGGTTTCAGAACTGCCGAGGGCTGGAGGGAAAGCAGCGGGAGGGGCG
GAGGGAGGGGATTCGGCAGCTCCAGTTCAGCTCGCTCGGCGCACCCACGCCTCGCTGCCC
CGCTTCCTGCCCTCAACCTGGGCATGCGCCCCCCACCCTTCCGGCCCCCCAGAACCCGCG
CCATCCCCCGGAGCCTCCCCAGAGCTGGCCGCGCAGGATGGGCGCCCTCAGGCCCACGCT
GCTGCCGCCTTCGCTGCCGCTGCTGCTGCTGCTAATGCTAGGAATGGGATGCTGGGCCCG
GGAGGTGCTGGTCCCCGAGGGGCCCTTGTACCGCGTGGCTGGCACAGCTGTCTCCATCTC
CTGCAATGTGACCGGCTATGAGGGCCCTGCCCAGCAGAACTTCGAGTGGTTCCTGTATAG
GCCCGAGGCCCCAGATACTGCACTGGGCATTGTCAGTACCAAGGATACCCAGTTCTCCTA
TGCTGTCTTCAAGTCCCGAGTGGTGGCGGGTGAGGTGCAGGTGCAGCGCCTACAAGGTGA
TGCCGTGGTGCTCAAGATTGCCCGCCTGCAGGCCCAGGATGCCGGCATTTATGAGTGCCA
CACCCCCTCCACTGATACCCGCTACCTGGGCAGCTACAGCGGCAAGGTGGAGCTGAGAGT
TCTTCCAGATGTCCTCCAGGTGTCTGCTGCCCCCCCAGGGCCCCGAGGCCGCCAGGCCCC
AACCTCACCCCCACGCATGACGGTGCATGAGGGGCAGGAGCTGGCACTGGGCTGCCTGGC
GAGGACAAGCACACAGAAGCACACACACCTGGCAGTGTCCTTTGGGCGATCTGTGCCCGA
GGCACCAGTTGGGCGGTCAACTCTGCAGGAAGTGGTGGGAATCCGGTCAGACTTGGCCGT
GGAGGCTGGAGCTCCCTATGCTGAGCGATTGGCTGCAGGGGAGCTTCGTCTGGGCAAGGA
AGGGACCGATCGGTACCGCATGGTAGTAGGGGGTGCCCAGGCAGGGGACGCAGGCACCTA
CCACTGCACTGCCGCTGAGTGGATTCAGGATCCTGATGGCAGCTGGGCCCAGATTGCAGA
GAAAAGGGCCGTCCTGGCCCACGTGGATGTGCAGACGCTGTCCAGCCAGCTGGCAGTGAC
AGTGGGGCCTGGTGAACGTCGGATCGGCCCAGGGGAGCCCTTGGAACTGCTGTGCAATGT
GTCAGGGGCACTTCCCCCAGCAGGCCGTCATGCTGCATACTCTGTAGGTTGGGAGATGGC
ACCTGCGGGGGCACCTGGGCCCGGCCGCCTGGTAGCCCAGCTGGACACAGAGGGTGTGGG
CAGCCTGGGCCCTGGCTATGAGGGCCGACACATTGCCATGGAGAAGGTGGCATCCAGAAC
ATACCGGCTACGGCTAGAGGCTGCCAGGCCTGGTGATGCGGGCACCTACCGCTGCCTCGC
CAAAGCCTATGTTCGAGGGTCTGGGACCCGGCTTCGTGAAGCAGCCAGTGCCCGTTCCCG
GCCTCTCCCTGTACATGTGCGGGAGGAAGGTGTGGTGCTGGAGGCTGTGGCATGGCTAGC
AGGAGGCACAGTGTACCGCGGGGAGACTGCCTCCCTGCTGTGCAACATCTCTGTGCGGGG
TGGCCCCCCAGGACTGCGGCTGGCCGCCAGCTGGTGGGTGGAGCGACCAGAGGACGGAGA
GCTCAGCTCTGTCCCTGCCCAGCTGGTGGGTGGCGTAGGCCAGGATGGTGTGGCAGAGCT
GGGAGTCCGGCCTGGAGGAGGCCCTGTCAGCGTAGAGCTGGTGGGGCCCCGAAGCCATCG
GCTGAGACTACACAGCTTGGGGCCCGAGGATGAAGGCGTGTACCACTGTGCCCCCAGCGC
CTGGGTGCAGCATGCCGACTACAGCTGGTACCAGGCGGGCAGTGCCCGCTCAGGGCCTGT
TACAGTCTACCCCTACATGCATGCCCTGGACACCCTATTTGTGCCTCTGCTGGTGGGTAC
AGGGGTGGCCCTAGTCACTGGTGCCACTGTCCTTGGTACCATCACTTGCTGCTTCATGAA
GAGGCTTCGAAAACGGTGATCCCTTACTCCCCAGCCCACACCGGGCACCCTTTTCAGGTC
TTGCAGGTGTCGACTGTCTTCCGGCCCAGCTCCAAGCCCTCCTCTGGTTGCCTGGACACC
CTCTCCCTCTGTCCACTCTTCCTTTAATTTATTTGACCTCCCACTACCCAGAATGGGAGA
CGTGCCTCCCCTTCCCCACTCCTTCCCTCCCAAGCCCCTCCCTCTGGCCTTCTGTTCTTG
ATCTCTTAGGGATCCTATAGGGAGGCCATTTCCTGTCCTGGAATTAGTTTTTCTAAAATG
TGAATAAACTTGTTTTATAAAAAGCA
>ENST00000593130.1 cdna chromosome:GRCh38:18:35340363:35342675:-1 gene:ENSG00000172466.15 gene_biotype:protein_coding transcript_biotype:protein_coding gene_symbol:ZNF24 description:zinc finger protein 24 [Source:HGNC Symbol;Acc:HGNC:13032]
AGGCTACAAACCGGTACGGCATGTTGCTGTACTGAATACTGTAGAGAATTGTAACACAAT
GCTAACTATTTGTGTATCAAAACATAGAAAAGATAAGAGTAAAATATGATATAAAATGTT
TGAAAAAAAAAAAAGATATGCCTGTACAGGGCACTTACCATGAATGGACCTCGCTGGATT
GGAAGTTGCTCTAAGAAGTCATGCCTGTGAAGAAAACGGGGTATTGCCCTGAGGCTTATA
TTCTGCCTCAGTTGTCTTTTCTTGAAATATTATAAATCAGAATGTCTGCACAGTCAGTGG
AAGAAGATTCAATACTTATCATCCCAACTCCAGATGAAGAGGAAAAAATTCTGAGAGTGA
AGTTGGAGGAGGATCCTGATGGCGAAGAGGGATCAAGTATCCCCTGGAACCATCTCCCAG
ACCCAGAGATTTTCCGACAGCGATTCAGGCAGTTTGGATACCAGGATTCACCTGGGCCCC
GTGAGGCTGTGAGCCAGCTCCGAGAACTTTGCCGTCTGTGGCTCAGGCCAGAGACGCACA
CAAAAGAACAAATCTTGGAGCTGGTAGTG
>ENST00000469982.1 cdna chromosome:GRCh38:13:77597028:77617641:1 gene:ENSG00000136155.16 gene_biotype:protein_coding transcript_biotype:processed_transcript gene_symbol:SCEL description:sciellin [Source:HGNC Symbol;Acc:HGNC:10573]
GAACAAATGTTTTCTAGAAGCTACGTGTGCAAGTACATTGCACAATGCTGTAATTAATCA
GTGTACCTATGTGTGGACTCAATTAAAATGAAGAATTGGATAATCTCATCAAAATGAACA
AAAGCTTGAATAGAGCCAAAAGCCTTGAAAGTCTCATCTATATGAGTACCCGGACAGATA
AAGATGGCAAAGGAATCCAAAGCCTTGGAAGTCCGATTAAAGTTAATCAAAGGACTGACA
AAAATGAGAAAGGGGGCCAGAGCCTTGATAATCTCATCAAAGTGACCCCTGAAGTAAAGA
GAAGTAACCAAGGTTCCAAAGACCTTAATAACTTCATCAAAGTGTATCCAGGAACAGAAA
AAAGTACTGAAGGGGGCCAAAGTCTCGACAGCCTCATTAAAGTGACTCCTGAAAGAAACA
GAACTAACCAAGGGAACCAAGACTTGGAAAATCTTATCAAAGTGATCCCTTCAGCAAACA
AAAGCAGTGAACAAGGTCTTGATGAACATATTAATGTCAGCCCCAAAGCTGTCAAAAACA
CTGATGGAAAACAAGATCTTGATAAACTCATCAAGGTGAATCCTGAAATT
>ENST00000574804.5 cdna chromosome:GRCh38:17:81057744:81103579:1 gene:ENSG00000175866.15 gene_biotype:protein_coding transcript_biotype:nonsense_mediated_decay gene_symbol:BAIAP2 description:BAI1 associated protein 2 [Source:HGNC Symbol;Acc:HGNC:947]
GCGAGTCGAGTATTCTCCCAGCTTGTCTGGGCAGGAGACAGGGTTGGGCCTGTGTGACGT
ATGCAGCCAAAGGCTACTTTGACGCCCTGGTGAAGATGGGGGAGCTGGCCAGCGAGAGCC
AGGGCTCCAAAGAACTCGGAGACGTTCTCTTCCAGATGGCTGAAGTCCACAGGCAGATCC
AGAATCAGCTGGAAGAAATGCTGAAGTCTTTTCACAACGAGCTGCTTACGCAGCTGGAGC
AGAAGGTGGAGCTGGACTCCAGGCTGCGCTGAAGAAATACCAGACTGAGCAAAGGAGCAA
AGGCGACGCCCTGGACAAGTGTCAGGCTGAGCTGAAGAAGCTTCGGAAGAAGAGCCAGGG
CAGCAAGAATCCTCAGAAGTACTCGGACAAGGAGCTGCAGTACATCGACGCCATCAGCAA
CAAGCAGGGCGAGCTGGAGAATTACGTGTCCGACGGCTACAAGACCGCACTGACAGAGGA
GCGCAGGCGCTTCTGCTTCCTGGTGGAGAAGCAGTGCGCCGTGGCCAAGAACTCCGCGGC
CTACCACTCCAAGGGCAAGGAGCTGCTGGCGCAGAAGCTGCCGCTGTGGCAACAGGCCTG
TGCCGACCCCAGCAAGATCCCGGAGCGCGCG
>ENST00000523291.5 cdna chromosome:GRCh38:5:172834411:172920571:1 gene:ENSG00000113719.15 gene_biotype:protein_coding transcript_biotype:protein_coding gene_symbol:ERGIC1 description:endoplasmic reticulum-golgi intermediate compartment 1 [Source:HGNC Symbol;Acc:HGNC:29205]
ACGATGCCCTTTGACTTCAGGAGGTTTGACATCTACAGGAAGGTGCCCAAGGACCTTACG
CAGCCAACGTACACCGGGGCCATTATCTCCATCTGCTGCTGCCTCTTCATCCTCTTCCTC
TTCCTCTCGGAGCTCACCGGATTTATAACGACAGAAGTTGTGAACGAGCTCTATGTCGAT
GACCCAGACAAGGACAGCGGTGGCAAGATCGACGTCAGTCTGAACATCAGTTTACCCAAT
CTGCACTGCGAGTTGGTTGGGCTTGACATTCAGGATGAGATGGGCAGGCACGAAGTGGGC
CACATCGACAACTCCATGAAGATCCCGCTGAACAATGGGGCAGGCTGCCGCTTCGAGGGG
CAGTTCAGCATCAACAAGGAAGTTGACCAGCAGCCAGATGTCAGAGTTTGCGTGTTTTGA
GCAGCAGCGGCAGCCTCACCAGAGACCCCACGGTGACCTCGTTTCATCAGCCAGCCCCGC
AGGAGGAGGACAGGATGGGGTGAGGGGTATGGGGCCTGGCTCCAGCTATATGTTTTTAAA
ATCCATCAGAGACACTGACGTAGGTTCCTAAGTCACAGGCTCTAAA
>ENST00000508609.5 cdna chromosome:GRCh38:5:179562631:179594898:1 gene:ENSG00000176783.14 gene_biotype:protein_coding transcript_biotype:protein_coding gene_symbol:RUFY1 description:RUN and FYVE domain containing 1 [Source:HGNC Symbol;Acc:HGNC:19760]
TAGCGACTAGTGTCAGAAATCTTCCAGAATTAAAGACAGCTGTGGGAAGAGGCCGAGCGT
GGCTTTATCTTGCACTCATGCAAAAGAAACTGGCAGATTATCTGAAAGTGCTTATAGACA
ATAAACATCTCTTAAGCGAGTTCTATGAGCCTGAGGCTTTAATGATGGAGGAAGAAGGGA
TGGTGATTGTTGGTCTGCTGGTGGGACTCAATGTTCTCGATGCCAATCTCTGCTTGAAAG
GAGAAGACTTGGATTCTCAGGTTGGAGTAATAGATTTTTCCCTCTACCTTAAGGATGTGC
AGGATCTTGATGGTGGCAAGGACTGCACAGTTGGGGATCTTCAAACCAAGATAGATGGCT
TGGAAAAGACTAACTCAAAGCTTCAAGAAGAGCTTTCAGCTGCAACAGACCGAATTTGCT
CACTTCAAGAAGAACAGCAGCAGTTAAGAGAACAAAATGAATTAATTCGAGAAAGAAGTG
AAAAGAGTGTAGAGATAACAAAACAGGATACCAAAGTTGAGCTGGAGACTTACAAGCAAA
CTCGGCAAGGTCTGGATGAAATGTACAGTGATGTGTGGAAGCAGCTAAAAGAGGAGAAGA
AAGTCCGGTTGGAACTGGAAAAAGAACTGGAGTTACAAATTGGAATGAAAACCGAAATGG
AAATTGCAATGAAGTTACTGGAAAAGGACACCCACGAGAAGCAGGACACACTAGTTGCCC
TCCGCCAGCAGCTGGAAGAAGTCAAAGCGATTAATTTACAGATGTTTCACAAAGCTCAGA
ATGCAGAGAGCAGTTTGCAGCAGAAGAATGAA
>ENST00000518050.1 cdna chromosome:GRCh38:8:27608541:27614700:-1 gene:ENSG00000120885.20 gene_biotype:protein_coding transcript_biotype:retained_intron gene_symbol:CLU description:clusterin [Source:HGNC Symbol;Acc:HGNC:2095]
GCGGCGTCGCCAGGAGGAGCGCGCGGGCACAGGGTGCCGCTGACCGAGGCGTGCAAAGAC
TCCAGAATTGGAGGCATGATGAAGACTCTGCTGCTGTTTGTGGGGCTGCTGCTGACCTGG
GAGAGTGGGCAGGTCCTGGGGGACCAGACGGTCTCAGACAATGAGCTCCAGGAAATGTCC
AATCAGGGAAGTAAGTACGTCAATAAGGAAATTCAAAATGCTGTCAACGGGGTGAAACAG
ATAAAGACTCTCATAGAAAAAACAAACGAAGAGCGCAAGACACTGCTCAGCAACCTAGAA
GAAGCCAAGAAGAAGAAAGAGGTCAGGAGGAGCCGCTACCGCCTCCCTGCCTTGACCATC
CCACTGGAGGGGAGGGAGGGGGTCACTGCGCGGTGCCCTGCTGGGTTGCCATGGTGACCC
GCAGTCCTCCCAGGCTGTGTCAGCTGATGCTGAGGCTGCAATTAAGAAGCAGGGAAGGTT
CATTTGCTTCTGAAAGCATCAGGGAGTGAGATCTTGGATCTGGTTTTGTTATGAGCCTGG
CCCAGGGCCTAATGCCCAGATTCATTTCAATAGATGTTTCTAAGCCCTGATCACATGCTA
GTTCCAAGCAGGCTCTGGATGGGGTGGCGGCAGGGGCCCAGACAGGCGTGGCGTCCAACC
TTCAGGAAGCTTATCTAATAGGGGTGATATGGTTAGGGTTAAGGCAGGCACACAGCAC
>ENST00000406274.1 cdna chromosome:GRCh38:6:13521266:13522045:1 gene:ENSG00000218265.1 gene_biotype:processed_pseudogene transcript_biotype:processed_pseudogene gene_symbol:RPS4XP7 description:ribosomal protein S4X pseudogene 7 [Source:HGNC Symbol;Acc:HGNC:36885]
ATGGCTTATGGTCCCAAGAAGCATCTAAAGCAGGTAGCAGCTCCAAAGCATTGGATGCTG
GATAAATTGACCAGTGTGTTTGCTCTTCGTCCATCCACCAGTCCCCACAAGTTGAGAGAG
TGTCTCCCCCTCATCACTTTCCTAAGGAACAGACTTAAGTATGTCCTGACAGGAGATGAA
GAAGAGTTGCATGCAGCAGTTCATTAAGATCGATGGCAAGGTCCGAACTGACAAAACCTA
CCCTGCTGGATTCATGGATGTCATCAGCATTGACAAGATGGGAGAGAATTTTTGTCTGAT
CTATGACACCAAGGGTCACTTTGCTGTACATTGTATTACACCTGAGGAAGCCAAGTACAA
GTTGTGCAAAGTGAGAAAAATCTTTGTGGGCACAAAAGGAATCCCTCATGTGGTGACTCA
TGATGCTCACACCATCTGCTACCCTGATCCCCTCATCAAGGTGAATGATACCATTCGTAT
TGATTTGGAGACTGGCAAGATTACTTGATTTCATCAAGTTACACTGGTAACCTGTGTATG
GTGACTGAAGGTGCTAACCTGTGAAGAATTGGTGTGATCACCAACAGAGAGAGGCACCCT
GGATCTTTTGACGTGTTTCACATGAAAGATGCCAATGGCCACAGCTTTGCCACTCAACTT
TCCAACATTTTTGTTATTGGCAAGGGCAACAAACCATGGATTTCTCTTCCCTGAGGAAAG
GGTATCCGCCTCACCATTGCTGAAGAGAGAGACAAGAGACTGGTGGCCAAACAGAGCACT
>ENST00000422375.1 cdna chromosome:GRCh38:11:72989001:73141344:-1 gene:ENSG00000137478.14 gene_biotype:protein_coding transcript_biotype:protein_coding gene_symbol:FCHSD2 description:FCH and double SH3 domains 2 [Source:HGNC Symbol;Acc:HGNC:29114]
TAGTCACCGCCTCCCCACCCCAAGGGAAAACAAATTAAGGATTGACGGGTCCTGCCTCGT
CCCCGGCTGAGGGGCGAGGAGGCTGTCGTGCTGTCTTCAGAAAAGCGAGGACCGGGCCCG
GGAGGTGAAAGTTACACAAGAACTGAAAAACATTCAAGTTGAGCAGATGACAAAACTTCA
AGCCAAACATCAAGCAGAATGTGATTTGCTTGAAGATATGAGGACATTCAGTCAGAAGAA
GGCTGCTATTGAAAGAGAGTATGCACAGGGTATGCAGAAGTTGGCTAGTCAATACCTGAA
GAGAGATTGGCCTGGAGTAAAAGCTGATGATCGGAATGATTACAGGAGCATGTATCCCGT
TTGGAAATCTTTTCTCGAGGGAACAATGCAGGTAGCCCAGTCTCGGATGAATATATGTGA
AAACTATAAAAACTTCATTTCTGAGCCTGCAAGGACAGTGAGAAGCTTAAAAGAACAGCA
ACTAAAAAGGTGTGTGGACCAGTTGACAAAGATCCAAACTGAATTACAAGAGACAGTGAA
AGATTTAGCTAAAGGCAAAAAGAAATACTTTGAGACTGAACAGATGG
>ENST00000304231.12 cdna chromosome:GRCh38:15:82848983:82952728:-1 gene:ENSG00000103942.12 gene_biotype:protein_coding transcript_biotype:protein_coding gene_symbol:HOMER2 description:homer scaffolding protein 2 [Source:HGNC Symbol;Acc:HGNC:17513]
GCCCGCCCGCGCCTGGCGGCGGTGGCGGCAGTGGCAGCAGTGGCAGCCGCGCAGCCCCGC
GGAATGGAGCGGCGCCGGGGCTGAGCCGGGCGCGCACGGGCCGCCGCATGTGCCGCGCGG
GGAGCGGCTGCCGAGCGGGCGGAGAGCGAGCGCGAGAGGCCCCGTCGGAGCGGCCGCCGG
AGCAGCGCCGGAGATGGGAGAACAGCCCATCTTCACCACCCGAGCGCATGTCTTCCAGAT
TGACCCCAACACCAAGAAGAACTGGATGCCTGCGAGCAAGCAGGCGGTCACCGTTTCCTA
CTTCTATGATGTCACAAGGAACAGCTATCGGATCATCAGTGTGGACGGAGCCAAGGTGAT
CATAAACAGCACAATCACACCGAATATGACCTTCACCAAAACGTCACAGAAGTTTGGGCA
GTGGGCCGACAGCAGAGCCAACACAGTGTTTGGTTTGGGGTTTTCCTCTGAGCAGCAGCT
GACAAAGTTTGCAGAGAAATTCCAGGAGGTGAAAGAAGCTGCCAAGATAGCCAAAGACAA
GACGCAGGAGAAAATCGAGACCTCAAGTAATCATTCCCAAGAATCTGGGCGTGAAACCCC
ATCTTCTACTCAGGCATCCAGTGTCAACGGGACGGACGATGAAAAGGCCTCTCACGCCGG
TCCAGCCAACACACACCTGAAGTCTGAGAATGACAAGCTGAAGATTGCCTTGACGCAGAG
CGCAGCCAACGTGAAGAAGTGGGAGATCGAGCTGCAGACCCTTCGGGAGAGCAATGCACG
GCTGACCACAGCACTGCAGGAGTCGGCAGCCAGTGTGGAGCAGTGGAAGAGGCAGTTCTC
CATCTGCCGTGATGAGAATGACCGGCTCCGCAACAAGATTGATGAGCTGGAAGAACAATG
CAGTGAGATCAACAGAGAGAAGGAGAAGAACACGCAGCTGAAGAGGAGGATCGAGGAGCT
GGAGGCAGAGCTCCGAGAAAAGGAGACAGAGCTGAAAGATCTCCGAAAACAAAGTGAAAT
CATACCTCAGCTCATGTCAGAGTGCGAATATGTCTCTGAGAAGCTAGAGGCGGCAGAGAG
AGACAATCAAAACCTGGAAGACAAAGTGCGTTCCTTAAAGACAGACATTGAGGAGAGCAA
ATACCGACAGCGCCACCTGAAGGTGGAGTTGAAGAGCTTCCTGGAGGTGCTGGACGGGAA
GATTGACGACCTGCATGACTTCCGCCGAGGGCTCTCCAAGCTGGGCACCGATAACTAGGG
CTGGCCGAGGCCCAGGCCCCGCCCGTGAGTCCCAAGCGTGTGTGCGAGACCAGATAGCTC
TAGGACGTTCTTCTGTGTGCATTGCTTCTGTAAATGCAGGCGCAGTTTGTCGTGTTTCCA
AACCAGTTGTGCCGTCCACTCACTCCTTTTCAGAATAGAAATCTCCTCTCGCTTCTCTGG
CCTTGTGAGGTTGTGGACAACTGGAAGATTCTGACTCAGGAATCCAGAACTAGGTCTACC
TTCAACATTTATGCAGTCAGGGCAGGGATGTTTATATCTTTCATAAGGGCTGTTGCAACC
ATATGAACTGAAAAAACACGCATTTTGTAATCCAAATATTGATATTCTTTACACCAAGCC
ATCAGGCTCCTTTTATCAAATAGCATTCAGAGTATTTGAATGTCCACCAGACACCAGCCC
CGGGGGGCACAGAGAGAACAACATTCCTCTCTGTCAACATCGAGAGGCTTTAAAACAACT
GTTTAGTGGAAACTTTCTGAGAGATGGAAAACAAGCTTCTGGTGGGTGCATTTTCTGGCC
CGGAGTTGCCTGCATCCACGCTACTGCCCCCTGCCCCCCGCCCCCCCAGTTTGTACGGTT
GCAACAGTGTTCCTTTTCTTGGTTTTAATTTCTGAGCAGATGATTGTGCTGTGGGAACAG
CACACAGTGAGGGTGCCTAGCACAATGTCTGGCACAAAGTAGGTGCTTAATAAATATTTG
TTCAATTAAA
>ENST00000435213.6 cdna chromosome:GRCh38:9:127263662:127393547:1 gene:ENSG00000136895.18 gene_biotype:protein_coding transcript_biotype:protein_coding gene_symbol:GARNL3 description:GTPase activating Rap/RanGAP domain like 3 [Source:HGNC Symbol;Acc:HGNC:25425]
ACTAGAAGCAAGAATGTAGCCTGGGTAATATCTGGAACACTTTCAAACTGCATGCATTGA
TGTGTTGCCCATTTTCAGCTAAGAGAGGGAGGACTACAAAAGGTTAAATTTCTCATATAA
GATTAATTCAGCCATCTCTGTGAAATGGTGGAAGCAGAATGCCATTAGACTCTCTAATCT
CATTTCTCTCATGCTGTCTTTCTTGGAGCCTGTCAAACAGTGTCCTGGCAGAGAGTCAGT
TCTCTGGTTGCTAAACATCAGAGTCAGTCTCTTTCTGCATGTGCCAAGAGGGCTGTAATT
TAGAAAATGCAACCTACCTTTTAAGGAAGGATGAAAAGCTCTGTCTCGGAAGACCTAGGC
TGTAGACGTGGGGATTTCAGTAGGAAACATTATGGATCTGTGGAGCTGCTTATTTCCAGT
GATGCTGATGGAGCCATCCAAAGGGCTGGAAGATTCAGAGTGGAAAATGGCTCTTCAGAT
GAGAATGCAACTGCCCTGCCTGGTACTTGGCGAAGAACAGACGTGCACTTAGAGAACCCA
GAATACCACACCAGATGGTATTTCAAATATTTTTTAGGACAAGTCCATCAGAACTACATT
GGAAACGATGCCGAGAAGAGCCCTTTCTTCTTGTCCGTGACCCTTTCTGACCAAAACAAT
CAACGTGTCCCTCAATACCGTGCAATTCTTTGGAGAAAAACAGGTACCCAGAAAATATGC
CTTCCCTACAGTCCCACAAAAACTCTTTCTGTGAAGTCCATCTTAAGTGCCATGAATCTG
GACAAATTTGAGAAAGGCCCCAGGGAAATTTTTCATCCTGAAATACAAAAGGACTTGCTG
GTTCTTGAAGAACAAGAGGGCTCTGTGAATTTCAAGTTTGGGGTTCTTTTTGCCAAAGAT
GGGCAGCTCACTGATGATGAGATGTTCAGCAATGAAATTGGAAGCGAGCCTTTTCAAAAA
TTTTTAAATCTTCTGGGTGACACAATCACTCTAAAGGGCTGGACGGGCTACCGTGGCGGT
CTGGATACCAAAAATGATACCACAGGGATACATTCAGTTTATACTGTGTACCAAGGGCAT
GAGATCATGTTTCATGTTTCCACCATGTTGCCATATTCCAAAGAGAACAAACAGCAGGTG
GAAAGGAAACGCCACATTGGAAACGATATCGTCACCATTGTGTTCCAAGAAGGAGAGGAA
TCTTCTCCTGCCTTTAAGCCTTCCATGATCCGCTCCCACTTTACACATATTTTTGCCTTA
GTGAGATACAATCAACAAAATGACAATTACAGGCTGAAAATATTTTCAGAAGAGAGCGTA
CCACTCTTTGGCCCTCCCTTGCCAACTCCACCAGTGTTTACAGACCACCAGGAATTCAGG
GACTTTTTGCTAGTGAAATTAATTAATGGTGAAAAAGCCACTTTGGAAACCCCAACATTT
GCCCAGAAACGTCGGCGTACCCTGGATATGTTGATTAGATCTTTACACCAGGATTTGATG
CCAGATTTGCATAAGAACATGCTTAATAGACGATCTTTTAGTGATGTCTTACCAGAGTCA
CCCAAGTCAGCGCGGAAGAAAGAGGAGGCCCGCCAGGCGGAGTTTGTTAGAATAGGGCAG
GCACTAAAACTGAAATCCATTGTGAGAGGGGATGCTCCATCAAGCTTGGCAGCTTCAGGG
ATCTGTAAAAAAGAGCCGTGGGAGCCCCAGTGTTTCTGCAGTAATTTCCCTCATGAAGCC
GTGTGTGCAGATCCCTGGGGCCAGGCCTTGCTGGTTTCCACTGATGCTGGCGTCTTGCTA
GTGGATGATGACCTTCCATCAGTGCCCGTGTTTGACAGAACTCTGCCAGTGAAGCAAATG
CATGTGCTTGAGACCCTGGACCTTCTGGTTCTCAGAGCAGACAAAGGAAAAGATGCTCGC
CTCTTTGTCTTCAGGCTAAGTGCTCTGCAAAAGGGCCTTGAGGGGAAGCAGGCTGGGAAG
AGCAGGTCTGACTGCAGAGAAAACAAGTTGGAGAAAACAAAAGGCTGCCACCTGTATGCT
ATTAACACTCACCACAGCAGAGAGCTGAGGATTGTGGTTGCAATTCGGAATAAACTGCTT
CTGATCACAAGAAAACACAACAAGCCAAGCGGGGTCACCAGCACCTCATTGTTATCTCCC
CTGTCTGAGTCACCTGTTGAAGAATTCCAGTACATCAGGGAGATCTGTCTGTCTGACTCT
CCCATGGTGATGACCTTAGTGGATGGGCCAGCTGAAGAGAGTGACAATCTCATCTGTGTG
GCTTATCGACACCAATTTGATGTGGTGAATGAGAGCACAGGAGAAGCCTTCAGGCTGCAC
CACGTGGAGGCCAACAGGGTTAATTTTGTTGCAGCTATTGATGTGTACGAAGATGGAGAA
GCTGGTTTGCTGTTGTGTTACAACTACAGTTGCATCTATAAAAAGGTTTGCCCCTTTAAT
GGTGGCTCTTTTTTGGTTCAACCTTCTGCGTCAGATTTCCAGTTCTGTTGGAACCAGGCT
CCCTATGCAATTGTCTGTGCTTTCCCGTATCTCCTGGCCTTCACCACCGACTCCATGGAG
ATCCGCCTGGTGGTGAACGGGAACCTGGTCCACACTGCAGTCGTGCCGCAGCTGCAGCTG
GTGGCCTCCAGGTCGGATATATACTTCACAGCAACTGCAGCTGTGAATGAGGTCTCATCT
GGAGGCAGCTCCAAGGGGGCCAGTGCCCGAAATTCTCCTCAGACACCCCCGGGCCGAGAT
ACTCCAGTATTTCCTTCTTCCCTGGGGGAAGGTGAAATTCAATCAAAAAATCTGTACAAG
ATTCCACTTAGAAACCTCGTGGGCAGAAGCATCGAACGACCTCTGAAGTCACCCTTAGTC
TCCAAGGTCATCACCCCACCCACTCCCATCAGTGTGGGCCTTGCTGCCATTCCAGTCACG
CACTCCTTGTCCCTGTCTCGCATGGAGATCAAAGAAATAGCAAGCAGGACCCGCAGGGAA
CTACTGGGCCTCTCGGATGAAGGTGGACCCAAGTCAGAAGGAGCGCCAAAGGCCAAATCA
AAACCCCGGAAGCGGTTAGAAGAAAGCCAAGGAGGCCCCAAGCCAGGGGCAGTGAGGTCA
TCTAGCAGTGACAGGATCCCATCAGGCTCCTTGGAAAGTGCTTCTACTTCCGAAGCCAAC
CCTGAGGGGCACTCAGCCAGCTCTGACCAGGACCCTGTGGCAGACAGAGAGGGCAGCCCG
GTCTCCGGCAGCAGCCCCTTCCAGCTCACGGCTTTCTCCGATGAAGACATTATAGACTTG
AAGTAACAGAGTTGAATCTCATTTGCCATCTTTAGTTTTCTTATGGAGGTTTATACTCTT
TAAACAGTTCTGATGTAATTTCTCAACAAAATGTGGCTTTTAGCCTGTCAGTGATCTATT
GGACCAAACCTTCTGCACACTCGGCCAGTTCCCTCTCCAATGTCCGGTGCCATCTTTCCT
GACCTTTGTTTCTTTCTGTTCAGGAACCATCAGTCCCCTTGTAATAAAGGTGGTAGATTT
CATTGAGGTTTTAGATTGAAACTTTGAATAAATCAAAAATACTCATTCTTATTTACTGC
>ENST00000550787.1 cdna chromosome:GRCh38:12:71697452:71704056:1 gene:ENSG00000139291.13 gene_biotype:protein_coding transcript_biotype:protein_coding gene_symbol:TMEM19 description:transmembrane protein 19 [Source:HGNC Symbol;Acc:HGNC:25605]
AGACACATGGGCTTCAGAAGTTGGCCCAGTTCTGAGTAAAAGTTCTCCAAGACTGATAAC
AACCTGGGAGAAAGTTCCAGTTGGTACCAATGGAGGAGTTACAGTGGTGGGCCTTGTCTC
CAGTCTCCTTGGTGGTACCTTTGTGGGCATTGCATACTTCCTCACACAGCTGATTTTTGT
GAATGATTTAGACATTTCTGCCCCGCAGTGGCCAATTATTGCATTTGGTGGTTTAGCTGG
ATTACTAGGATCAATTGTGGACTCATACTTAGGGGCTACAATGCAGTATACTGGGTTGGA
TGAAAGCACTGGCATGGTGGTCAACAGCCCAACAAATAAGGCAAGGCACATAGCAGGGAA
ACCCATTCTTGATAACAACGCAGTGAATCTGTTTTCTTCTGTTCTTATTGCCCTCTTGCT
CCCAACTGCTGCTTGGGGTTTTTGGCCCAGGGGGTGAACTTTATTTCATTTCCACAGGTT
GAAACTGAATGGGCAGTTCATGTTAAAATCACTTTTCATGGAAAGAGCTCTATGTAACAG
CATAATAAAACTGCCTACCTAGCAGCA
>ENST00000495748.5 cdna chromosome:GRCh38:6:128219070:128491857:-1 gene:ENSG00000152894.14 gene_biotype:protein_coding transcript_biotype:processed_transcript gene_symbol:PTPRK description:protein tyrosine phosphatase, receptor type K [Source:HGNC Symbol;Acc:HGNC:9674]
GTTTTCAGTGTCTGTGCTTGTGGTCGGTAACTTTTGCTGCTGTTGTTCTGCTGCTGTCTG
CCATTCCATTCGCCATCTATCACGCACACAGAACCCTGGCCAGGATCATGAAGGGCGATT
GAAAAGGTGGCTGTACTTTTGATGATGGTCCAGGGGCCTGTGATTACCACCAGGATCTGT
ATGATGACTTTGAATGGGTGCATGTTAGTGCTCAAGAGCCTCATTATCTACCACCCGAGA
TGCCCCAAGGTTCCTATATGATAGTGGACTCTTCAGATCACGACCCTGGAGAAAAAGCCA
GACTTCAGCTGCCTACAATGAAGGAGAACGACACTCACTGCATTGATTTCAGTTACCTAT
TATATAGCCAGAAAGGACTGAATCCTGGCACTTTGAACATATTAGTTAGGGTGAATAAAG
GACCTCTTGCCAATCCAATTTGGAATGTGACTGGATTCACGGGTAGAGATTGGCTTCGGG
CTGAGCTAGCAGTGAGCACCTTTTGGCCCAATGAATATCAGGTAATATTTGAAGCTGAAG
TCTCAGGAGGGAGAAGTGGTTATATTGCCATTGATGACATCCAAGTACTGAGTTATCCTT
GTGATAAATCTCCTCATTTCCTCCGTCTAGGGGATGTAGAGGTGAATGCAGGGCAAAACG
CTACATTTCAGTGCATTGCCACAGGGAGAGATGCTGTGCATAACAAGTTATGGCTCCAGA
GACGAAATGGAGAAGATATACCAGTA
>ENST00000635155.1 cdna chromosome:GRCh38:22:19891438:19918177:-1 gene:ENSG00000184470.20 gene_biotype:protein_coding transcript_biotype:processed_transcript gene_symbol:TXNRD2 description:thioredoxin reductase 2 [Source:HGNC Symbol;Acc:HGNC:18155]
TTGAACTGGGGCCACCGTGTCCAGCTTCAGGACAGAAAAGTCAAGTACTTTAACATCAAA
GCCAGCTTTGTTGACGAGCACACGGTTTGCGGCGTTGCCAAAGGTGGGAAAGAGATTCTG
CTGTCAGCCGATCACATCATCATTGCTACTGGAGGGCGGCCGAGATACCCCACGCACATC
GAAGGTGCCTTGGAATATGGAATCACAAGTGATGACATCTTCTGGCTGAAGGAATCCCCT
GGAAAAACGTTGGTGGTCGGGGCCAGCTATGTGGCCCTGGAGTGTGCTGGCTTCCTCACC
GGGATTGGGCTGGACACCACCATCATGATGCGCAGCATCCCCCTCCGCGGCTTCGACCAG
CAAATGTCCTCCATGGTCATAGAGCACATGGCATCTCATGGCACCCGGTTCCTGAGGGGC
TGTGCCCCCTCGCGGGTCAGGAGGCTCCCTGATGGCCAGCTGCAGGTCACCTGGGAGGAC
AGCACCACCGGCAAGGAGGACACGGGCACCTTTGACACCGTCCTGTGGGCCATAGGTGTC
TCAGATAATAGACTGGGAACTTCAGTGAGGAGGATTTCCTGTCTGCAGATGTGCCGATTA
CAGCGCTGAGTGAAGACAGTCAGCCAGCACTGCTGCGGGCTCGAATTCGCCCGCTGAGTT
AACCAGTTGTGGCCTGAATCCCTGGCTGTCTAGGGGAGCAGGGCCAGGCTGGGGCATCCT
GAGCAAACGCCTCCCAGTGCAGGGGCTTCTAAGTGCAGTTAAGTTTAGATTTGGTTTTAA
AGAAGGGACAGACTGCCTCTGGACTGCAGCCCTGAAAAACTGGAAGTTGAGATCTTCATG
TGCCCCTTTGGCGTCCCC
>ENST00000581585.5 cdna chromosome:GRCh38:18:23453287:23481580:1 gene:ENSG00000101782.14 gene_biotype:protein_coding transcript_biotype:protein_coding gene_symbol:RIOK3 description:RIO kinase 3 [Source:HGNC Symbol;Acc:HGNC:11451]
AGTTCCGGACGCGGCCGCCGCCGTCGCCGCCATCTGTCACCTCCACTCCGGCATCAGCAG
CCAGTCGCCCGTGTCCCGCCTGTCTCCTCGGCGGAGCCTGCTGCCCGTCCTGCCACCTCT
CTGCTCTGTTCTTGTCTCTGCCTTCATTCCCGAATGGATCTGGTAGGAGTGGCATCGCCT
GAGCCCGGGACGGCAGCGGCCTGGGGACCCAGCAAGTGTCCATGGGCTATTCCTCAAAAT
ACAATATCTTGTTCTTTGGCTGATGTAATGAGTGAACAGCTGGCCAAAGAATTGCAGTTA
GAAGAAGAAGCTGCCGTTTTTCCTGAAGTTGCTGACCTTATGCTGGCTCAGATGCTACAG
ATGGAATATGACAGAGAATATGATGCACAGCTTAGGCGTGAAGAAAAAAAATTCAATGGA
GATAGCAAAGTTTCCATTTCCTTTGAAAATTATCGAAAAGTGCATCCTTATGAAGACAGC
GATAGCTCTGAAGATGAGGTTGACTGGCAGGATACTCGTGATGATCCCTACAGACCAGCA
AAACCGGTTCCCACTCCTAAAAAGGGCTTTATTGGAAAAGGAAAAGATATCACCACCAAA
CATGATGAAGTAGTATGTGGGAGAAAGAACACAGCAAGAATGGAAAATTTTGCACCTGAG
TTTCAGGTAGGAGATGGAATTGGAATGGATTTAAAACTATCAAACCATGTTTTCAATGCT
TTAAAACAACATGCCTACTCAGAAGAACGTCGAAGTGCCCGCCTACATGAGAAAAAGGAG
CATTCTACAGCAGAAAAAGCAGTTGATCCTAAGACACGTTTACTTATGTATAAAATGGTC
AACTCTGGAATGTTGGAGACAATCACTGGCTGTATTAGTACAGGAAAGGAGTCTGTTGTC
TTTCATGCATATGGAGGGAGCATGGAGGATGAAAAGGAAGATAGTAAAGTTATACCTACA
GAATGTGCCATCAAGGTATTTAAAACAACCCTTAATGAATTTAAGAATCGTGACAAATAT
ATTAAAGATGATTTCAGGTTTAAAGATCGCTTCAGTAAACTAAATCCACGTAAGATCATC
CGCATGTGGGCAGAAAAAGAAATGCACAATCTCGCAAGAATGCAGAGAGCTGGAATTCCT
TGTCCAACAGTTGTACTACTGAAGAAACACATTTTAGTTATGTCTTTTATTGGCCATGAT
CAAGTTCCAGCCCCTAAATTAAAAGAAGTAAAGCTCAATAGTGAAGAAATGAAAGAAGCC
TACTATCAAACTCTTCATTTGATGCGGCAGTTATATCATGAATGTACGCTTGTCCATGCT
GACCTCAGTGAGTATAACATGCTGTGGCATGCTGGAAAGGTCTGGTTGATCGATGTCAGT
CAGTCAGTAGAACCTACCCACCCTCACGGCCTGGAGTTCTTGTTCCGGGACTGCAGGAAT
GTCTCGCAGTTTTTCCAGAAAGGAGGAGTCAAGGAAGCCCTTAGTGAACGAGAACTCTTC
AATGCTGTTTCAGGCTTAAACATCACAGCAGATAATGAAGCTGATTTTTTAGCTGAGATA
GAAGCTTTGGAGAAAATGAATGAAGATCACGTTCAGAAGAATGGAAGGAAAGCTGCTTCA
TTTTTGAAAGATGATGGAGACCCACCACTACTATATGATGAATAGCACTAATACCCACTG
CTTCAGTGTTAACACAGCAGTGATTGTCAGCTGCCAATAGCAAATGAAGTTATGGGTGAC
TTGAAATACCAAAACCTGAGGAGTGGGCAATGGTGCTTCTGTGCTTTTCCCCCTTGTAAC
CCATGTGCCAGATGTGTGGAATTTTTAGCTCAGCATTGAGAGAATAAAATGTCACTACCT
CTCATCTTATGAACAGGATAATATAATTCTTTAACAGCTATAGGTTATCTGGCTGAAGTA
GACCTAATTTTATGTGACTTGTGGTGTAAAATGTCTTGATGATAAT
>ENST00000621258.3 cdna chromosome:GRCh38:CHR_HSCHR19KIR_ABC08_AB_HAP_T_P_CTG3_1:54803535:54814516:1 gene:ENSG00000275699.4 gene_biotype:protein_coding transcript_biotype:protein_coding gene_symbol:KIR2DL4 description:killer cell immunoglobulin like receptor, two Ig domains and long cytoplasmic tail 4 [Source:HGNC Symbol;Acc:HGNC:6332]
ATGTCCCCTTCACATGTTGTGGTCAATGTGTCAACTGCACGATCCGGGCCCCTCACCACA
TCCTCTGCACCGGTCAGTCGAGCCGAGTCACTGCGTCCTGGCAGCAGAAGCTGCACCATG
TCCATGTCACCCACGGTCATCATCCTGGCATGTCTTGGGTTCTTCTTGGACCAGAGTGTG
TGGGCACACGTGGGTGGTCAGGACAAGCCCTTCTGCTCTGCCTGGCCCAGCGCTGTGGTG
CCTCAAGGAGGACACGTGACTCTTCGGTGTCACTATCGTCGTGGGTTTAACATCTTCACG
CTGTACAAGAAAGATGGGGTCCCTGTCCCTGAGCTCTACAACAGAATATTCTGGAACAGT
TTCCTCATTAGCCCTGTGACCCCAGCACACGCAGGGACCTACAGATGTCGAGGTTTTCAC
CCGCACTCCCCCACTGAGTGGTCGGCACCCAGCAACCCCCTGGTGATCATGGTCACAGGT
CTATATGAGAAACCTTCGCTTACAGCCCGGCCGGGCCCCACGGTTCGCGCAGGAGAGAAC
GTGACCTTGTCCTGCAGCTCCCAGAGCTCCTTTGACATCTACCATCTATCCAGGGAGGGG
GAAGCCCATGAACTTAGGCTCCCTGCAGTGCCCAGCATCAATGGAACATTCCAGGCCGAC
TTCCCTCTGGGTCCTGCCACCCACGGAGAGACCTACAGATGCTTCGGCTCTTTCCATGGA
TCTCCCTACGAGTGGTCAGACCCGAGTGACCCACTGCCTGTTTCTGTCACAGGAAACCCT
TCTAGTAGTTGGCCTTCACCCACTGAACCAAGCTTCAAAACTGGTATCGCCAGACACCTG
CATGCTGTGATTAGGTACTCAGTGGCCATCATCCTCTTTACCATCCTTCCCTTCTTTCTC
CTTCATCGCTGGTGCTCCAAAAAAAAAGATGCTGCTGTAATGAACCAAGAGCCTGCGGGA
CACAGAACAGTGAACAGGGAGGACTCTGATGAACAAGACCCTCAGGAGGTGACATACGCA
CAGTTGGATCACTGCATTTTCACACAGAGAAAAATCACTGGCCCTTCTCAGAGGAGCAAG
AGACCCTCAACAGATACCAGCGTGTGTATAGAACTTCCAAATGCTGAGCCCAGAGCGTTG
TCTCCTGCCCATGAGCACCACAGTCAGGCCTTGATGGGATCTTCTAGGGAGACAACAGCC
CTGTCTCAAACCCAGCTTGCCAGCTCTAATGTACCAGCAGCTGGAATCTGAAGGCGTGAG
TCTCCATCTTAGAGCATCACTCTTCCTCACACCACAAATCTGGTGCCTGTCTCTTGCTTA
CCAATGTCTAAGGTCCCCACTGCCTGCTGCAGAGAAAACACACTCCTTTGCTTAGCCCAC
AATTCTCTATTTCACTTGACCCCTGCCCACCTCTCCAACCTAACTGGCTTACTTCCTAGT
CTACTTGAGGCTGCAATCACACTGAGGAACTCACAATTCCAAACATACAAGAGGCTCTCT
CTTAACACGGCACTTAGACACGTGCTGTTCCACCTTCCCTCGTGCTGTTCCACCTTTCCT
CAGACTATTTTTCAGCCTTCTGGCATCAGCAAACCTTATAAAATTTTTTTGATTTCAGTG
TAGTTCTCTCCTCTTCAAATAAACATGTCTGCCTTC
>ENST00000482108.1 cdna chromosome:GRCh38:7:94656325:94669695:1 gene:ENSG00000242265.5 gene_biotype:protein_coding transcript_biotype:protein_coding gene_symbol:PEG10 description:paternally expressed 10 [Source:HGNC Symbol;Acc:HGNC:14005]
CTCCTCGGTGCAACCTATATAAGGCTCACAGTCTGCGCTCCTGGTACACGCGCTTCAACT
TCGGTTGGTGTGTGTCGAAGAAACCTGACTGCGCCCTGAGGAGAACAGCGGAGAAGGTCC
ACCGAGCCTGGCGAAAGGTCCGCTGAGCGGGCTGTCGTCCGGAGCCACTCCGGGCTGCGG
AGCACCCAGTGGAGACCGCGCCTGGCTCAGGTGTGGGACCCCATCCTTCCTGTCTTCGCA
GAGGAGTCCTCGCGTGAAATAAGCGGGTTTTGAAAACAAAAAAAAGAAGGAGTGGAAGAG
GGGGCCAGGATCCAGGCCTCCATCCCCACAGAAGTGAAGCTACAGCTGGGAGGTCTCCTC
CCACCCCAACCGTCACCCTGGGTCCCGACTGCCCACCTCCTCCTCCTCCCCCTCCCCCCA
ACAACAACAACAACAACAACTCCAAGCACACCGGCCATAAGAGTGCGTGTGTCCCCAACA
TGACCGAACGAAGAAGGGACGAGCTCTCTGAAGAGATCAACAACTTAAGAGAGAAGGTCA
TGAAGCAGTCGGAGGAGAACAACAACCTGCAGAGCCAGGTGCAGAAGCTCACAGAGGAGA
ACACCACCCTTCGAGAGCAAGTGGAACCCACCCCTGAGGATGAGGATGATGACATCGAGC
TCCGCGGTGCTGCAGCAGCTGCTGCCCCACCCCCTCCAATAGAGGAAGAGTGCCCAGAAG
ACCTCCCAGAGAAGTTCGATGGCAACCCAGACATGCTGGCTCCTTTCATGGCCCAGTGCC
AGATCTTCATGGAAAAGAGCACCAGGGATTTCTCAGTTGATCGTGTCCGTGTCTGCTTCG
TGACAAGCATGATGACCGGCCGTGCTGCCCGTTGGGCCTCAGCAAAGCTGGAGCGCTCCC
ACTACCTGATGCACAACTACCCAGCTTTCATGATGGAAATGAAGCATGTCTTTGAAGACC
CTCAGAGGCGAGAGGTTGCCAAACGCAAGATCAGACGCCTGCGCCAAGGCATGGGGTCTG
TCATCGACTACTCCAATGCTTTCCAGATGATTGCCCAGGACCTGGATTGGAACGAGCCTG
CGCTGATTGACCAGTACCACGAGGGCCTCAGCGACCACATTCAGGAGGAGCTCTCCCACC
TCGAGGTCGCCAAGTCGCTGTCTGCTCTGATTGGGCAGTGCATTCACATTGAGAGAAGGC
TGGCCAGGGCTGCTGCAGCTCGCAAGCCACGCTCGCCACCCCGGGCGCTGGTGTTGCCTC
ACATTGCAAGCCACCACCAGGTAGATCCAACCGAGCCGGTGGGAGGTGCCCGCATGCGCC
TGACGCAGGAAGAAAAAGAAAGACGCAGAAAGCTGAACCTGTGCCTCTACTGTGGAACAG
GAGGTCACTACGCTGACAATTGTCCTGCCAAGGCCTCAAAGTCTTCGCCGGCGGGAAACT
CCCCGGCCCCGCTGTAGAGGGACCTTCAGCGACCGGGCCAGAAATAATAAGGTCCCCACA
AGATGATGCCTCATCTCCACACTTGCAAGTGATGCTCCAGATTCATCTTCCGGGCAGACA
CACCCTGTTCGTCCGAGCCATGATCGATTCTGGTGCTTCTGGCAACTTCATTGATCACGA
ATATGTTGCTCAAAATGGAATTCCTCTAAGAATCAAGGACTGGCCAATACTTGTGGAAGC
AATTGATGGGCGCCCCATAGCATCGGGCCCAGTTGTCCACGAAACTCACGACCTGATAGT
TGACCTGGGAGATCACCGAGAGGTGCTGTCATTTGATGTGACTCAGTCTCCATTCTTCCC
TGTCGTCCTAGGGGTTCGCTGGCTGAGCACACATGATCCCAATATCACATGGAGCACTCG
ATCTATCGTCTTTGATTCTGAATACTGCCGCTACCACTGCCGGATGTATTCTCCAATACC
ACCATCGCTCCCACCACCAGCACCACAACCGCCACTCTATTATCCAGTAGATGGATACAG
AGTTTACCAACCAGTGAGGTATTACTATGTCCAGAATGTGTACACTCCAGTAGATGAGCA
CGTCTACCCAGATCACCGCCTGGTTGACCCTCACATAGAAATGATACCTGGAGCACACAG
TATTCCCAGTGGACATGTGTATTCACTGTCCGAACCTGAAATGGCAGCTCTTCGAGATTT
TGTGGCAAGAAATGTAAAAGATGGGCTAATTACTCCAACGATTGCACCTAATGGAGCCCA
AGTTCTCCAGGTGAAGAGGGGGTGGAAACTGCAAGTTTCTTATGATTGCCGAGCTCCAAA
CAATTTTACTATCCAGAATCAGTATCCTCGCCTATCTATTCCAAATTTAGAAGACCAAGC
ACACCTGGCAACGTACACTGAATTCGTACCTCAAATACCTGGATACCAAACATACCCCAC
ATATGCCGCGTACCCGACCTACCCAGTAGGATTCGCCTGGTACCCAGTGGGACGAGACGG
ACAAGGAAGATCACTATATGTACCTGTGATGATCACTTGGAATCCACACTGGTACCGCCA
GCCTCCGGTACCACAGTACCCGCCGCCACAGCCGCCGCCTCCACCACCACCACCGCCGCC
GCCTCCATCTTACAGTACCCTGTAAATACCTGTCATGTCCTTCAGGATCTCTGCCCTCAA
AATTTATTCCTGTTCAGCTTCTCAATCAGTGACTGTGTGCTAAATTTTAGGCTACTGTAT
CTTCAGGCCACCTGAGGCACATCCTCTCTGAAACGGCTATGGAAGGTTAGGGCCACTCTG
GACTGGCACACATCCTAAAGCACCAAAAGACCTTCAACATTTTCTGAGAGCAACAGAGTA
TTTGCCAATAAATGATCTCTCATTTTTCCACCTTGACTGCCAATCTAACTAAAATAATTA
ATAAGTTTACTTTCCAGCCAGTCCTGGAAGTCTGGGTTTTACCTGCCAAAACCTCCATCA
CCATCTAAATTATAGGCTGCCAAATTTGCTGTTTAACATTTACAGAGAAGCTGATACAAA
CGCAGGAAATGCTGATTTCTTTATGGAGGGGGAGACGAGGAGGAGGAGGACATGACTTTT
CTTGCGGTTTCGGTACCCTCTTTTTAAATCACTGGAGGACTGAGGCCTTATTAAGGAAGC
CAAAATTATCGGTGCAGTGTGGAAAGGCTTCCGTGATCCTCTCGCTGCACCCTTAGAAAC
TTCACCGTCTTCAAACTCCATTTCCATGGTTCTGTTAATTCTCAAGGAGCAGCAACTCGA
CTGGTTCTCCCAGGAGCAGGAAAAACCCTTGTGACATGAAACATCTCAGGCCTGAAAAGA
AAGTGCTCTCTCAGATGGACTCTTGCATGTTAAGACTATGTCTTCACATCATGGTGCAAA
TCACATGTACCCAATGACTCCGGCTTTGACACAACACCTTACCATCATCATGCCATGATG
GCTTCCACAAAGCATTAAACCTGGTAACCAGAGATTACTGGTGGCTCCAGCGTTGTTAGA
TGTTCATGAAATGTGACCACCTCTCAATCACCTTTGAGGGCTAAAGAGTAGCACATCAAA
AGGACTCCAAAATCCCATACCCAACTCTTAAGAGATTTGTCCTGGTACTTCAGAAAGAAT
TTTCATGAGTGTTCTTAATTGGCTGGAAAAGCACCAGCTGACGTTTTGGAAGAATCTATC
CATGTGTCTGCCTCCATATGCATCTGGGCATTTCATCTTCAGTCCCCTCATTAGACTGTA
GCATTAGGATGTGTGGAGAGAGGAGAAATGATTTAGCACCCAGATTCACACTCCTATGCC
TGGAAGGGGGACATCTTTGAAGAAGAGGAATTAGGGCTGTGGACACTGTCTTGAGGATGT
GGACTTCCTTAGTGAGCTCCACATTACTTGATGGTAACCACTTCAAAAGGATCAGAATCC
ACGTAATGAAAAAGGTCCCTCTAGAGGATGGAGCTGATGTGAAGCTGCCAATGGATGAAA
AGCCTCAGAAAGCAACTCAAAGGACTCAAAGCAACGGACAACACAAGAGTTGTCTTCAGC
CCAGTGACACCTCTGATGTCCCCTGGAAGCTTTGTGCTAACCTGGGACTGCCTGACTTCC
TTTAGCCTGGTCCCTTGCTACTACCTTGAACTGTTTTATCTAACCTCTCTTTTTCTGTTT
AATTCTTTGCTACTGCCATTGACCCTGCTGCAGGATTTGTGTCATTTTCCTGCCTGGTTG
CTGAGACTCCATTTTGCTGCCACACACAGAGATGTAAGAGGCAGGCTTTAATTGCCAAAG
CACAGTTTGAGCAGTAGAAAACAACATGGTGTATATCTCAAATTGCCTGACATGAAGAGG
AGTCTAACGGTGAAGTTTCACTTTTCATCAGCATCATCTTTCACATGTTCATTATCATCT
GCTCTTATTCTTGCATGTTTAAACACTTAAAATTTTTAGTATAATTTTTAGTGTGTTTTG
AAGTGGTGACTAGGCTTTCAAAAACTTCCATTGAATTACAAAGCACTATCCAGTTCTTAT
TGTTAAACTAAGTAAAAATGATAAGTAACATAGTGTAAAATATTCCTTTACTGTGAACTT
CTTACAATGCTGTGAATGAGAGGCTCCTCAGAACTGGAGCATTTGTATAATAATTCATCC
TGTTCATCTTCAATTTTAACATCATATATAATTTCAATTCTATCAATTGGGCCTTTAAAA
ATCATATAAAAGGATATAAAATTTGAAAAGAGAAACCTAATTGGCTATTTAATCCAAAAC
AACTTTTTTTTTCCTTCAATGGAATCAGAAAGCTTGTCAATCACTCATGTGTTTTAGAGT
AATTACTTTTAAAATGGTGCATTTGTGCTTCTGAACTATTTTGAAGAGTCACTTCTGTTT
ACCTCAAGTATCAATTCATCCTCCATACATTTGAATTCAAGTTGTTTTTTTGTCAAATTT
ACAGTTGTCAATTGATCTTCAAGCTGCAGGGTGCCTAGAAATGGGCCGTTGTCTGTAGCC
CTGGCATGTGCACACGGACATTTGCCACCACTGCAAGCAAAAGTCTGGAGAAGTTCACCA
ACGACAAGAACGATTAGGGAAAATATGCTGCTGTGGGTTAACAACTCAGAAAGTCCCTGA
TCCACATTTGGCTGTTTACTAAAGCTTGTGATTAACTTTTTGGCAGTGTGTACTATGCTC
TATTGCTATATATGCTATCTATAAATGTAGATGTTAAGGATAAGTAATTCTAAATTTATT
ATTCTATAGTTTTGAAGTTTGGTTAAGTTTCCTTTCACTCAATTGATTTATTTTGTTGTT
AATCAAATTTATGTTAATTGGATCCTTTAAATTTTTTTTGGCATTTTCCAACAAAAATGG
CTTTATTCATAAGAAAGGAAAAAAATCAATGGAATTTGATATCTAAAGAAGTTAGAAAGG
GAGCAAAATAAAAAACATAAAGGAGATAGATGAATTAGTAAGCAAATCAGTAGTCGAGTT
TTTCAAACTGGCAAAATTAATTAATTGACTTTTAGCCCAAATTTACATTGTTAATTAAAT
CAAGAAGGAAGAAGATCTAAGAGCTCCCATTGATAGGCAAGCCTAGAGAGAACTAGCTAA
ATTTATCATGCTAGGATATTGAAACACAGAAAGTTTACATACATTTATGAAGGGTCAATT
TAGTTTGGACAGTGAGGTATTTGTCTTAGTGGAAAAAAGGAGAATTAGTCTGATCAAATC
GTGAAGTAATACAGTGAACTTGCAGGTGCACAAAATAAGAGGGCCACATCTATATGGTGC
AGTCTGGAATTCTGTTTAAGTTTGTAGGTACCTCTTGGACTTCTGAATTGATCCAGTTGT
CATCCACCACAGACATCTCACATCAGATACAGACAGTTCCAAGATTGACAACAGAGAACA
ACCTGCTGGAAAGACCTGGGCAGAAATGGAGAGCCCTGCGGGAACCATGCTACATTTTCA
TCTAAAGAGAGAATGCACATCTGATGAGACTGAAAGTTCTTTGTTGTTTTAGATTGTAGA
ATGGTATTGAATTGGTCTGTGGAAAATTGCATTGCTTTTATTTCTTTGTGTAATCAAGTT
TAAGTAATAGGGGATATATAATCATAAGCATTTTAGGGTGGGAGGGACTATTAAGTAATT
TTAAGTGGGTGGGGTTATTTAGAATGTTAGAATAATATTATGTATTAGATATCGCTATAA
GTGGACATGCGTACTTACTTGTAACCCTTTACCCTATAATTGCTATCCTTAAAGATTTCA
AATAAACTCGGAGGGAACTGCAGGGAGACCAACTTATTTAGAGCGAATTGGACATGGATA
AAAACCCCAGTGGGAGAAAGTTCAAAGGTGATTAGATTAATAATTTAATAGAGGATGAGT
GACCTCTGATAAATTACTGCTAGAATGAACTTGTCAATGATGGATGGTAAATTTTCATGG
AAGTTATAAAAGTGATAAATAAAAACCCTTGCTTTTACCCCTGTCAGTAGCCCTCCTCCT
ACCACTGAACCCCATTGCCCCTACCCCTCCTTCTAACTTTATTGCTGTATTCTCTTCACT
CTATATTTCTCTCTATTTGCTAATATTGCATTGCTGTTACAATAAAAATTCAATAAAGAT
TTAGTGGTTAAGTGCAAA
>ENST00000483553.5 cdna chromosome:GRCh38:6:31967759:31969751:1 gene:ENSG00000204351.11 gene_biotype:protein_coding transcript_biotype:nonsense_mediated_decay gene_symbol:SKIV2L description:Ski2 like RNA helicase [Source:HGNC Symbol;Acc:HGNC:10898]
GTGTGATAAGCCCTTGTCCCAGGACCCACAGGACAGGGGGCCAGCCACTGCAGAGGTGCC
CTATCCAGATGACCTCGTGGGATTCAAGCTGTTCCTGCCTGAAGGGCCTTGTGACCACAC
CGTGGTCAAGCTCCAGCCAGGAGATATGGCTGCCATCACCACCAAGGTGCTCCGGGTGAA
TGGGGAGAAGATCTTGGAGGACTTCAGCAAGAGGCAGCAGCCAAAATTCAAGAAGGATCC
TCCCCTTGCAGCCGTGACCACTGCTGTCCAGGAACTGCTGCGTCTGGCTCAGGCCCACCC
AGCCGGACCTCCCACCCTCGACCCTGTCAATGACCTGCAGCTCAAAGATATGTCAGTTGT
AGAGGGTGGGCTCCGGGCCCGGAAGCTGGAGGAGCTGATCCAGGGGGCTCAGTGTGTACA
CAGCCCCCGTTTTCCTGCCCAGCCCTTGTCCTCAGTGCACCCCTGCTAAGGGGCAAGGAG
AAGGCTGACGGGTGGCTCTCTGCAGTACCTGAAGCTGCGGGAGCGAATGCAGATACAGAA
GGAGATGGAGCGGCTGCGCTTCCTACTGTCGGATCAGTCATTGCTGCTGCTTCCTGAGTA
CCATCAGCGAGTAGAGGTGCTCCGAACCCTGGGTTATGTGGACGAGGCGGGCACTGTGAA
GCTGGCAGGGCGGGTGGCTTGTGCCATGAGCAGCCATGAGTTGCTCCTCACTGAGCTCAT
GTTTGACAATGCACTGAGCACCCTGCGGCCTGAGGAGATTGCTGCCTTGCTCTCTGGCCT
GGTCTGCCAGAGCCCTGGGGACGCTGGGGATCAGCTCCCAAACACCCTCAAGCAGGGAAT
AGAACGTGTCCGGGCTGTGGCCAAGCGGATTGGTGAGGTCCAGGTGGCTTGTGGCCTGAA
CCAGACGGTGGAGGAATTTGTGGGGGAGCTGAATTTTGGGCTGGTTGAGGTTGTATATGA
GTGGGCCCGGGGCATGGTGAGTACCTGAGGTTTGGGATTTTGCAGACGGCTGGCTGGGGA
GAACCTGCCCAGGCTGAGTGCATCCAGTCCTCACCCTACTTTCCCCACAGCCCTTCTCCG
AGTTGGCAGGGCTCTCAGGGACCCCTGAGGGCCTGGTGGTCCGCTGCATTCAGCGCCTGG
CTGAGATGTGTCGCTCACTGCGGGGGGCAGCCCGCCTGGTAGGAGAGCCTGTGCTGGGTG
CCAAGATGGAGACAGCGGCTACCTTGCTACGGCGGGACATCGTATTTGCGGCCAGCCTCT
ACACCCAGTGAATGCCCCATGTAAAAACATGATGATAAAACAGCAAA
>ENST00000366888.6 cdna chromosome:GRCh38:6:162727961:163315311:1 gene:ENSG00000112530.11 gene_biotype:protein_coding transcript_biotype:protein_coding gene_symbol:PACRG description:PARK2 coregulated [Source:HGNC Symbol;Acc:HGNC:19152]
GTGTTGACCAGTCGCTTAGCAACCGGGAGGCTTACCTTTGGAAGCTTGTTGCAGCTCTAG
CCAAGGTCCTGCCCTCTTCCCGCCCCGCCCCTAGGGTCCAGCTCCCTTCACCTAGGAGCT
GCCAAACATCTGGATCAACCTGGGCACTACGAGGGGTTGAATTTCTACCATTATCGCGCC
TTTTGATATTTTTTTCCAGACCTCCTGCTCACATCCGTAAAGCCCACTGATTCTTTTACT
ACACTTTTTATGAGAACAAGACATTTTCTAGGAAGATGGTGGCAGAAAAAGAGACCCTGA
GCTTAAACAAATGCCCAGACAAGATGCCGAAGAGGACCAAGCTGCTGGCACAACAGCCGC
TCCCGGTGCACCAGCCTCACTCTCTGGTTTCTGAGGGTTTCACAGTCAAAGCCATGATGA
AAAACTCAGTCGTGAGAGGCCCTCCAGCTGCAGGGGCATTTAAAGAAAGACCAACCAAGC
CCACAGCATTTCGAAAATTCTATGAGCGAGGTGACTTCCCAATTGCCCTTGAGCATGATT
CGAAAGGAAACAAAATCGCCTGGAAGGTAGAAATTGAGAAGCTGGATTACCATCATTATC
TGCCTCTGTTTTTTGATGGGCTTTGTGAAATGACATTTCCCTATGAGTTTTTTGCTCGGC
AAGGAATCCACGACATGCTGGAACACGGTGGGAACAAGATCCTACCTGTCCTTCCACAGC
TCATTATCCCGATAAAAAATGCCTTGAACCTCCGAAACCGACAGGTCATCTGTGTCACTC
TCAAGGTCCTCCAGCATCTGGTTGTGTCAGCTGAGATGGTGGGCAAGGCCTTGGTGCCTT
ATTACCGTCAAATCCTCCCTGTCCTGAACATCTTTAAGAATATGAATGTGAACTCCGGAG
ACGGCATTGACTACAGCCAGCAGAAGAGGGAGAACATTGGGGACTTGATCCAGGAGACAC
TGGAGGCCTTCGAGCGCTACGGAGGAGAAAATGCCTTTATCAACATTAAGTACGTGGTCC
CAACCTACGAGTCTTGCTTGCTAAACTAACAGTGGCAGCAGCTGGGACTTGAAACCTCCC
GTTGGTGTTGGGATCATCTGTCTCTGTTGCTTTTAGCATCTCATTCCTTGTGACTTCCAC
AGCTTTCTTTTCTACAGCTGCTAAAATAGTGGCTTATGGGCCATTGGACTGTTAGCCCTA
TTGAGAGCAAGGCTTTCCAATACATAAATAGTGTCTGTTTCTTAGATTACAATAGTGTAC
TGTGCTTATTTGTTCTAAGAGAAGAATTGCTTCTTTATACAGCTCCGACAGAAGCAGGAG
TCCGAGTTAAACCTTCAGTTGTATAGACAATAAACTATAATTTTCATATGCAA
>ENST00000463382.1 cdna chromosome:GRCh38:1:116387303:116388525:1 gene:ENSG00000163399.15 gene_biotype:protein_coding transcript_biotype:processed_transcript gene_symbol:ATP1A1 description:ATPase Na+/K+ transporting subunit alpha 1 [Source:HGNC Symbol;Acc:HGNC:799]
CGTGCAGCTGAGATCCTGGCGCGAGATGGTCCCAACGCCCTCACTCCCCCTCCCACTACT
CCTGAATGGATCAAGTTTTGTCGGCAGCTCTTTGGGGGGTTCTCAATGTTACTGTGGATT
GGAGCGATTCTTTGTTTCTTGGCTTATAGCATCCAAGCTGCTACAGAAGAGGAACCTCAA
AACGATAATCTGTACCTGGGTGTGGTGCTATCAGCCGTTGTAATCATAACTGGTTGCTTC
TCCTACTATCAAGAAGCTAAAAGTTCAAAGATCATGGAATCCTTCAAAAACATGGTCCCT
CAGGTACCAGACGCTTTGTCCTTCCCCAGTGGATGACTTGACAGCCCCAAGCATGTCAGC
CTGTGAATTAGTGTGAAGTTAAGGTTTTCCAAGTATTACATGACTCATCAGAGAGATGGA
TGTCTTCTACCCCACCCAAAACCAACCTATTTTCCTTCTATCCAAAAAGTGGTAGCCTTT
CTTTTGAATGTAAACTCTGAATACAGGCACACCATGTAACAGCAATATCTCTTAAACTGG
CGAGCAAGCTTTTGTAACTTGTGTAAATAAAAAAGTGAATAATA
>ENST00000596304.5 cdna chromosome:GRCh38:19:18571730:18575202:1 gene:ENSG00000221983.7 gene_biotype:protein_coding transcript_biotype:protein_coding gene_symbol:UBA52 description:ubiquitin A-52 residue ribosomal protein fusion product 1 [Source:HGNC Symbol;Acc:HGNC:12458]
GTTCGCCAGCATCCAAGATGGCGGCAGGGCGGGGCCCAAGGCGCGGCGCGAATTGTGACG
CAGGCGTCCGGCGTGCTCCGTGCGCAAGCGCTTTCGGCGGCGATTAGACGCAAACATGCA
GATCTTTGTGAAGACCCTCACTGGCAAAACCATCACCCTTGAGGTCGAGCCCAGTGACAC
CATTGAGAATGTCAAAGCCAAAATTCAAGACAAGGAGGGTATCCCACCTGACCAGCAGCG
TCTGATATTTGCCGGCAAACAGCTGGAGGATGGCCGCACTCTCTCAGACTACAACATCCA
GAAAGAGTCCACCCTGCACCTGGTGTTGCGCCTGCGAGGTGGCATTATTGAGCCTTCTCT
CCGCCAGCTTGCCCAGAAATACAACTGCGACAAGATGATCTGCCGCAAGTGCTATGCTCG
CCTTCACCCTCGTGCTGTCAACTGCCGCAAGAAGAAGTGTGGTCACACCAACAACCTGCG
TCCCAAGAAGAAGGTCAAATAAGGTGGTTCTTTCCTTGAAGGGCAGCCTCCTGCCCAGGC
CCCGTGGCCCTGGA
>ENST00000535803.1 cdna chromosome:GRCh38:12:14674292:14696575:-1 gene:ENSG00000070019.4 gene_biotype:protein_coding transcript_biotype:retained_intron gene_symbol:GUCY2C description:guanylate cyclase 2C [Source:HGNC Symbol;Acc:HGNC:4688]
AAGCGTGGGGAAGAGTGGGCTGAGGGACTCCACTAGAGGCTGTCCATCTGGATTCCCTGC
CTCCCTAGGAGCCCAACAGAGCAAAGCAAGTGGGCACAAGGAGTATGGTTCTAACGTGAT
TGGGGTCATGAAGACGTTGCTGTTGGACTTGGCTTTGTGGTCACTGCTCTTCCAGCCCGG
GTGGCTGTCCTTTAGTTCCCAGGTGAGTCAGAACTGCCACAATGGCAGCTATGAAATCAG
CGTCCTGATGATGGGCAACTCAGCCTTTGCAGAGCCCCTGAAAAACTTGGAAGATGCGGT
GAATGAGGGGCTGGAAATAGTGAGAGGACGTCTGCAAAATGCTGGCCTAAATGTGACTGT
GAACGCTACTTTCATGTATTCGGATGGTCTGATTCATAACTCAGGCGACTGCCGGAGTAG
CACCTGTGAAGGCCTCGACCTACTCAGGAAAATTTCAAATGCACAACGGATGGGCTGTGT
CCTCATAGGGCCCTCATGTACATACTCCACCTTCCAGATGTACCTTGACACAGAATTGAG
CTACCCCATGATCTCAGCTGGAAGTTTTGGATTGTCATGTGACTATAAAGAAACCTTAAC
CAGGCTGATGTCTCCAGCTAGAAAGTTGATGTACTTCTTGGTTAACTTTTGGAAAACCAA
CGATCTGCCCTTCAAAACTTATTCCTGGAGCACTTCGTATGTTTACAAGAATGGTACAGA
AACTGAGGACTGTTTCTGGTACCTTAATGCTCTGGAGGCTAGCGTTTCCTATTTCTCCCA
CGAACTCGGCTTTAAGGTGGTGTTAAGACAAGATAAGGAGTTTCAGGATATCTTAATGGA
CCACAACAGGAAAAGCAATGTGATTATTATGTGTGGTGGTCCAGAGTTCCTCTACAAGCT
GAAGGGTGACCGAGCAGTGGCTGAAGACATTGTCATTATTCTAGTGGATCTTTTCAATGA
CCAGTACTTTGAGGACAATGTCACAGCCCCTGACTATATGAAAAATGTCCTTGTTCTGAC
GCTGTCTCCTGGGAATTCCCTTCTAAATAGCTCTTTCTCCAGGAATCTATCACCAACAAA
ACGAGACTTTGCTCTTGCCTATTTGAATGGAATCCTGCTCTTTGGACATATGCTGAAGAT
ATTTCTTGAAAATGGAGAAAATATTACCACCCCCAAATTTGCTCATGCTTTCAGGAATCT
CACTTTTGAAGGTACTGGTCTACTAAGAGCAAATAACCCCAAGGTGAAGAAATGTAGGCT
TTCTGAGTGGATTTGGGGCAACAAAGAAGGTTTAGCAATAGATGATTCCACAGCTAAATC
CCTTTGAACTCAACTGGATGCAAACATCATTACATAAACTTTGAGGGTGCTGTTATTGAT
AACTGAACTCCGGTTTATGTTTCAGTCTTTTAGAATCTTTGGATGTCACAGAAAAGGGCA
GGTAGCGCAGGTTCTGTACTTATGAACAAGCTCATCATAAGGCATTTTGAGCAGTAATGT
CCTGACTGTGCTTGGAGACTAACAAGAGGATAAACATTTGCAGT
>ENST00000563845.5 cdna chromosome:GRCh38:16:87761958:87765961:-1 gene:ENSG00000104731.13 gene_biotype:protein_coding transcript_biotype:nonsense_mediated_decay gene_symbol:KLHDC4 description:kelch domain containing 4 [Source:HGNC Symbol;Acc:HGNC:25272]
ACCTGTTTCCGAGCGGAGAGCGCGGGCCGTTTTCTTTCCTGGTGTCCCGTCGCGGCTTGG
GACCCGGCAAGATGGGCAAGAAGGGCAAGAAGGAGAAGAAGGGCCGCGGCGCGGAGAAGA
CGGCCGCCAAGATGGAGAAGAAGGTGTCTAAGCGCTCGCGGAAGGAGGAGAGGGCAAATA
ATCATCACAGCAGCCCTGAGCAGTGAGCAGCAGATGGTTAAGTGAAGAAGGCACTGGAGC
CACGGGGTATCCCGTAGCAGCTGATGGCGGCCATCACGGTTGTCTCCTTCCCTCTGGTCC
TCAGCCCGGGGTCTGCAGGAGGATCCGTCCTGACCTTGGGGTTGAGTGTTCTGCGGCTGC
TGCTCATGGATTCCCTAACCGGGGCCAGTTTTATGGCCTGCCGTGCGCCAGGCACAGCTC
CCTGGGCTTTACTCCTCACGAGCAGGAAGACCTGGAAGCGCTCATAGCCCATTTCCAGAC
ACTCGATGCCAAGAGGACTCAGACTGTGGAACTTCCGTGCCCCCCACC
>ENST00000496116.1 cdna chromosome:GRCh38:3:99817912:100041396:1 gene:ENSG00000184220.11 gene_biotype:protein_coding transcript_biotype:processed_transcript gene_symbol:CMSS1 description:cms1 ribosomal small subunit homolog (yeast) [Source:HGNC Symbol;Acc:HGNC:28666]
GACAACGTGATTCTCCGCAGCTGGTCGCCTACCCGTGATGTTCTGCCCACGTCGAGACCT
GAGCTGAAATGGCAGACGATCTCGGAGACGAGTGGTGGGAGAACCAGCCGACTGGAGCAG
GCAGCAGCCCAGAAGACTGTCCCATCTCTACCCATAGGCTCCACTTCACAGGTCCAAGAG
CCCATCAGAGCCTGGCTCTCAAGAGACAGTGTGTCTGAAAGTCAAACATGGATGGCAGCC
ATTGGCACACAAAGGAGTCAGAAACCACAGATTGTTTTCTCGTTGGATGAACAGCTTAAA
GCAACGTAAAGTTAATTGAAGAATTCCTTGAAAGTGAAGTCAGACTAAAAAGAAATGCTC
CGAGTCTATAATTTACTAAATGTGAAAGAACTTGTTGTCTTCCTTCCCCACCCACTTTCA
GAAAGGATTTGATGTTGCCTAGGGTTAAAATAGATAAATAAAATCAAAACCATTAGGATG
AATACGAAGGAACGGGGAAAGATGTTATACTCGAATCCCTGAGATGGAGTCTTGTTCTGT
TGCCCAGGCTGGAGTGCAGTGGCATGATCTCGGCTCACTGCAACCTCCACCTCCCAGGTT
CACACCATTCTCCTGCCTCAGCCTCCCGAGTAGCTGGGACTACAGACGCCCGCCACCATG
CCCGGCTAATTTTTTGTATTTTTAGTAGAGATGGGGTTTCACTGTGTTAGCCAGGATGGT
CTCGATCTCTTGACCTCATCATCCGCCCACCTTGGCCTTCCAAAATGCTGGGATTACAGG
CATGAGCCACCGTGCCTGGCCTCATAGTTAACAACTTTCTTGATCTATCTACCTGCATTT
TATAATTGGATACATGAATCAATCCAAGCTGTCTGAATATTTTTTTTTCTTCCTGCACCC
ACAAAAGCCAGTGAGAAGTAGGAACCTAAGACAATCTCTGGAACAGGTAACCATCTCTTA
CCACTTACAACATAAGATTAAACAAAGAGTTCTCTCTTGTGGCTTATTTGCATATTTCAT
TTGCATAATTCTCATCTAACTCCCTCTTTTAAAAAAAGTATTAATTATTCAAATAAATAC
TATTTATCCAGGCCATAAACAGTATATTAAAGTTCTCTCCCCGAGAATCATTTGTATAGT
TCCAGATAATAGCATTCCATTTTAATATAGATGAGTACACAGATGTGACCGTGGTTTTAG
AAACAGTTTAGGTAGCATCAAGAAACATCTGCACATTTTCCCAGCAGCCTGAGTAACTAG
TAGTGATTTGTACAGACTTCTCTGCATCTGCTTTTTCCCCCCTTCCTTTTTTCAGCACAT
CTAGATGATTAATAGACTGAACAGGCCCTTATATATGCATTCTGACAGCCTTTAGGACGG
TCTTGGTTGACAATACACACATAAGCCAGTGTTGTTATCATGAAACACTTCATTTGAATG
ACTATTACAGGCTGAACAGGATGTCCTATGCCAAGAGGTTGTGACATTTTGAGAGGGTGG
TGCTGGGAGCCATGTGGGACTCTTTTCCCATCACAGCCAAGTTGACATTTTCTCAGGTTG
TAGGATCATTAGGGCTGCAAAGGGAGAAACTTTGTCAGTGGCTGGGTAGATGTCCCTTGA
GCCTGGATTATGCATTTGAAAAAATGGTTTCTTTGCCTTAGGGAAGAGAGTCTCATTTTA
AAAAGAAAAAGGTTTTTATAACGAGTTCATGTATTCCACTATGAATTTTGCTGAAAAATC
TGTCCTGAAGTATGTCTTTGCTGCCAAATCCCACGCTTTACAGTTAACCAAAGTTGACTC
TGTATGACCTGTTACATTTTCCTTAGACAGTTGGATGTGATCACAGAAGGGTGACTGCCA
AAGTTTTATTTCAGCTCAGATATAGCTAAATGCAAGAAATCACTTCCTGACACCTTTCTT
CTGCCTGCCCCACCCTAAATCACCATTTTTCAAACAAGCTATGGAATCTACAAAATGGCC
TACCTGTGTTCCAAGTTAATTTTGAGAATGGCTTTTTATGGCTGGTTTGTAATCTCTTTA
GAAAAGCAAAATTATGATGGAAACTCTATGACATCCTAAGCTGTAAGCACTTGAAGATGA
ATGTAACTTCAGGTCTGTGAAGCTAAATATTTACCTTCCACATGA
>ENST00000461786.5 cdna chromosome:GRCh38:1:147953433:147986289:1 gene:ENSG00000188092.14 gene_biotype:protein_coding transcript_biotype:nonsense_mediated_decay gene_symbol:GPR89B description:G protein-coupled receptor 89B [Source:HGNC Symbol;Acc:HGNC:13840]
CTGCCCATACACTTACATGTCTTACTTCCTCAGGAATGTGACTGACACGGATATTCTAGC
CCTGGAACGGCGACTGCTGCAAACCATGGATATGATCATAAGCAAAAAGAAAAGGATGGC
AATGGCACGGAGAACAATGTTCCAGAAGGGGGAAGTGCATAACAAACCATCAGGTTTCTG
GGGAATGATAAAAAGTGTTACCACTTCAGCATCAGGAAGTGAAACTTCACTTTCCTTATG
TGCAAAATGGATAACACCATGGCATAAGACAATCCCATGAAGATAAGATATAAAAGAAGA
TAATGTTTGAAAAGAAATAAGGAAGTGGATGCTTTGGAAGAATTAAGCAGGCAGCTTTTT
CTGGAAACAGCTGATCTATATGCTACCAAGGAGAGAATAGAATACTCCAAAACCTTCAAG
GGGAAATATTTTAATTTTCTTGGTTACTTTTTCTCTATTTACTGTGTTTGGAAAATTTTC
ATGGCTACCATCAATATTGTTTTTGATCGAGTTGGGAAAACGGATCCTGTCACAAGAGGC
ATTGAGATCACTGTGAATTATCTGGGAATCCAAT
>ENST00000354674.4 cdna chromosome:GRCh38:6:152122357:152168351:-1 gene:ENSG00000131018.22 gene_biotype:protein_coding transcript_biotype:protein_coding gene_symbol:SYNE1 description:spectrin repeat containing nuclear envelope protein 1 [Source:HGNC Symbol;Acc:HGNC:17089]
AGTGTCATGTTATCGGGCAGAGACTACCAACATTTGTCTACAGTGAGCATTTTCATACTT
CTATACACAGACAAGGGGAAACTTTCATCCCCACGCAGGATATAGCTTTTTGCTCTGCAG
AGTCTAACTTTTGCAAGTGGAAGCTTCATGGTGGTGGCGGAGGACCTGAGTGCCCTGAGG
ATGGCAGAGGACAGCTGTGTGGATGCAGATCTCCCAGATTGTAACTGCGATGTCACAAGG
GTGAAGAAGCTGAAGGAGACCCTGGTAGCCGTGCAGCAGCTTGATAAGAACATGAGCAGC
CTGAGGACCTGGCTCGCTCACATCGAGTCAGAGCTGGCCAAGCCAATAGTCTACGATTCC
TGTAACTCGGAAGAAATACAGAGAAAGCTTAATGAGCAGCAGGAGCTTCAGAGAGACATA
GAGAAGCACAGTACAGGTGTTGCATCTGTCCTCAACCTGTGTGAAGTCCTGCTGCACGAC
TGTGACGCCTGTGCCACTGATGCCGAGTGTGACTCTATACAGCAGGCTACGAGAAACCTG
GACCGGCGGTGGAGAAACATTTGTGCTATGTCCATGGAAAGGAGGCTGAAAATCGAAGAG
ACGTGGCGATTGTGGCAGAAATTTCTGGATGACTATTCACGTTTTGAAGATTGGCTGAAG
TCTTCAGAAAGGACAGCTGCTTTTCCCAGCTCTTCTGGGGTGATCTATACAGTTGCCAAG
GAAGAACTAAAGAAATTTGAGGCTTTCCAGCGACAGGTCCACGAGTGCCTGACGCAGCTG
GAACTGATCAACAAGCAGTACCGCCGCCTGGCCAGGGAGAACCGCACTGATTCAGCATGT
AGCCTCAAACAGATGGTTCACGAAGGCAACCAGAGATGGGACAACCTGCAAAAGCGTGTC
ACCTCCATCTTGCGCAGACTCAAGCATTTTATTGGCCAGCGTGAGGAGTTTGAGACTGCG
CGGGACAGCATTCTGGTCTGGCTCACAGAGATGGATCTGCAGCTCACTAATATTGAACAT
TTTTCTGAGTGTGATGTTCAAGCTAAAATAAAGCAACTCAAGGCCTTCCAGCAGGAAATT
TCACTGAACCACAATAAGATTGAGCAGATAATTGCCCAAGGAGAACAGCTGATAGAAAAG
AGTGAGCCCTTGGATGCAGCGATCATCGAGGAGGAACTAGATGAGCTCCGACGGTACTGC
CAGGAGGTCTTCGGGCGTGTGGAAAGATACCATAAGAAACTGATCCGCCTGCCTCTCCCA
GACGATGAGCACGACCTCTCAGACAGGGAGCTGGAGCTGGAAGACTCTGCAGCTCTGTCG
GACCTGCACTGGCACGACCGCTCTGCAGACAGCCTGCTTTCTCCACAGCCTTCCTCCAAT
CTCTCCCTCTCGCTCGCTCAGCCCCTCCGGAGCGAGCGGTCAGGACGAGACACCCCGGCT
AGTGTGGACTCCATCCCCCTGGAGTGGGATCACGACTATGACCTCAGTCGGGACCTGGAG
TCTGCAATGTCCAGAGCTCTGCCCTCTGAGGATGAAGAAGGTCAGGATGACAAAGATTTC
TACCTCCGGGGAGCTGTTGGCTTATCAGATGTAATGATCCCCGAAAGCCCTGAGGCCTAT
GTAAAACTCACAGAAAATGCAATCAAAAATACCTCCGGGGACCACAGTGCCCTAGAGTCA
CAGATCCGACAACTGGGCAAAGCCCTGGATGATAGCCGTTTTCAGATACAGCAAACCGAA
AATATCATTCGCAGCAAAACTCCCACGGGGCCGGAGCTAGACACCAGCTACAAAGGCTAC
ATGAAACTGCTGGGCGAATGCAGTAGCAGTATAGACTCCGTGAAGAGACTGGAGCACAAA
CTGAAGGAGGAAGAGGAGAGCCTTCCTGGCTTTGTTAACCTGCATAGTACCGAAACCCAA
ACGGCTGGTGTGATTGACCGATGGGAGCTTCTCCAGGCCCAGGCATTGAGCAAGGAGTTG
AGGATGAAGCAGAACCTCCAGAAGTGGCAGCAGTTTAACTCAGACTTGAACAGCATCTGG
GCCTGGCTGGGGGACACGGAGGAGGAGTTGGAACAGCTCCAGCGTCTGGAACTCAGCACT
GACATCCAGACCATCGAGCTCCAGATCAAAAAGCTCAAGGAGCTCCAGAAAGCTGTGGAC
CACCGCAAAGCCATCATCCTCTCCATCAATCTCTGCAGCCCTGAGTTCACCCAGGCTGAC
AGCAAGGAGAGCCGGGACCTGCAGGATCGCTTGTCGCAGATGAATGGGCGCTGGGACCGA
GTGTGCTCTCTGCTGGAGGAGTGGCGGGGCCTGCTGCAGGATGCCCTGATGCAGTGCCAG
GGTTTCCATGAAATGAGCCATGGTTTGCTTCTTATGCTGGAGAACATTGACAGAAGGAAA
AATGAAATTGTCCCTATTGATTCTAACCTTGATGCAGAGATACTTCAGGACCATCACAAA
CAGCTTATGCAAATAAAGCATGAGCTGTTGGAATCCCAACTCAGAGTAGCCTCTTTGCAA
GACATGTCTTGCCAACTACTGGTGAATGCTGAAGGAACAGACTGTTTAGAAGCCAAAGAA
AAAGTCCATGTTATTGGAAATCGGCTCAAACTTCTCTTGAAGGAGGTCAGTCGTCATATC
AAGGAACTGGAGAAGTTATTAGACGTGTCAAGTAGTCAGCAGGATTTGTCTTCCTGGTCT
TCTGCTGATGAACTGGACACCTCAGGGTCTGTGAGTCCCACATCAGGAAGGAGCACCCCA
AACAGACAGAAAACGCCACGAGGCAAGTGTAGTCTCTCACAGCCTGGACCCTCTGTCAGC
AGTCCACATAGCAGGTCCACAAAAGGTGGCTCCGATTCCTCCCTTTCTGAGCCAGGGCCA
GGTCGGTCCGGCCGCGGCTTCCTGTTCAGAGTCCTCCGAGCAGCTCTTCCCCTTCAGCTT
CTCCTGCTCCTCCTCATCGGGCTTGCCTGCCTTGTACCAATGTCAGAGGAAGACTACAGC
TGTGCCCTCTCCAACAACTTTGCCCGGTCATTCCACCCCATGCTCAGATACACGAATGGC
CCTCCTCCACTCTGAACTAAGCAGATGCCATCTGCAGAAGTGCTGGTAGCATAAGGAGGA
TCGGGTCATAAGCAATCCCAAACTACCAACAAGA
>ENST00000488876.5 cdna chromosome:GRCh38:17:39653098:39663484:1 gene:ENSG00000131748.15 gene_biotype:protein_coding transcript_biotype:retained_intron gene_symbol:STARD3 description:StAR related lipid transfer domain containing 3 [Source:HGNC Symbol;Acc:HGNC:17579]
GGTGGTGGCAGGCCCAGAGGCTGTTGACAGGACCAGAGGCTGGAGCTCAGGGCTAGGCCT
GCCCTGCTGCTGAGGCCGCGCCCTCCCCGCCCTGAGGTGGGGGCCCACCAGGATGAGCAA
GCTGCCCAGGGAGCTGACCCGAGACTTGGAGCGCAGCCTGCCTGCCGTGGCCTCCCTGGG
CTCCTCACTGTCCCACAGCCAGAGCCTCTCCTCGCACCTCCTTCCGCCGCCTGAGAAGCG
AAGGGCCATCTCTGATGTCCGCCGCACCTTCTGTCTCTTCGTCACCTTCGACCTGCTCTT
CATCTCCCTGCTCTGGATCATCGAACTGAATACCAACACAGGCATCCGTAAGAACTTGGA
GCAGGAGATCATCCAGTACAACTTTAAAACTTCCTTCTTCGACATCTTTGTCCTGGCCTT
CTTCCGCTTCTCTGGACTGCTCCTAGGCTATGCCGTGCTGCGGCTCCGGCACTGGTGGGT
GATTGCGGTCACGACGCTGGTGTCCAGTGCATTCCTCATTGTCAAGGTCATCCTCTCTGA
GGTCAGTGGCTCAGGGTCTGGCCAGTCTGGTGGGCATCAGACCTGAGTGGTATGCTTCTA
GAGAGGAGCATTTCTCTAATTTGGGGTGTCTGTCCCTGTTGTCCGGGTTAGGGGGAGAGG
GAATCCTGTCCTTTGGTATCTATAAGGAATCATCCTTCACCCGCTTCCCTGACTTAGCCC
CTTGCAGCTCTAGGAATCAGAAGGTTCTTTCTCCAGCCTAACCCCAGTTTATCCTGCTGC
AGACTTGAGAGGGTTCCCAAGCAGCTGCTACCAGGAATGGGGTGTATGCCAGTTTGGCTG
GCTAGAGTTGGTAGCCACAGAAGGGGGCTCTGGGTTTGGGGTGACCCCTGCCATGGAGCT
CAGCCCCCTCCCTTCACAGCTGCTCAGCAAAGGGGCATTTGGCTACCTGCTCCCCATCGT
CTCTTTTGTCCTCGCCTGGTTGGAGACCTGGTTCCTTGACTTCAAAGTCCTACCCCAGGA
AGCTGAAGAGGAGCGATGGTATCTTGCCGCCCAGGTTGCTGTTGCCCGTGGACCCCTGCT
GTTCTCCGGTGCTCTGTCCGAGGGACAGTTCTATTCACCCCCAGAATCCTTTGCAGGGTC
TGACAATGAATCAGATGAAGAAGTTGCTGGGAAGAAAAGTTTCTCTGCTCAGGAGCGGGA
GTACATCCGCCAGGGGAAGGAGGCCACGGCAGTGGTGGACCAGATCTTGGCCCAGGAAGA
GAACTGGAAGTTTGAGAAGAATAATGAATATGGGGACACCGTGTACACCATTGAAGTTCC
CTTTCACGGCAAGACGTTTATCCTGAAGACCTTCCTGCCCTGTCCTGCGGAGCTCGTGTA
CCAGGAGGTGATCCTGCAGCCCGAGAGGATGGTGCTGTGGAACAAGACAGTGACTGCCTG
CCAGATCCTGCAGCGAGTGGAAGACAACACCCTCATCTCCTATGACGTGTCTGCAGGGGC
TGCGGGCGGCGTGGTCTCCCCAAGGGACTTCGTGAATGTCCGGCGCATTGAGCGGCGCAG
GGACCGATACTTGTCATCAGGGATCGCCACCTCACACAGTGCCAAGCCCCCGACGCACAA
ATATGTCCGGGGAGAGAATGGCCCTGGGGGCTTCATCGTGCTCAAGTCGGCCAGTAACCC
CCGTGTTTGCACCTTTGTCTGGATTCTTAATACAGATCTCAAGGGCCGCCTGCCCCGGTA
CCTCATCCACCAGAGCCTCGCGGCCACCATGTTTGAATTTGCCTTTCACCTGCGACAGCG
CATCAGCGAGCTGGGGGCCCGGGCGTGACTGTGCCCCCTCCCACCCTGCGGGCCAGGGTC
CTGTCGCCACCACTTCCAGAGCCAGAAAGGGTGCCAGTTGGGCTCGCACTGCCCACATGG
GACCTGGCCCCAGGCTGTCACCCTCCACCGAGCCACGCAGTGCCTGGAGTTGACTGACTG
AGCAGGCTGTGGGGTGGAGCACTGGACTCCGGGGCCCCACTGGCTGGAGGAAGTGGGGTC
TGGCCTGTTGATGTTTACATGGCGCCCTGCCTCCTGGAGGACCAGATTGCTCTGCCCCAC
CTTGCCAGGGCAGGGTCTGGGCTGGGCACCTGACTTGGCTGGGGAGGACCAGGGCCCTGG
GCAGGGCAGGGCAGCCTGTCACCCGTGTGAAGATGAAGGGGCTCTTCATCTGCCTGCGCT
CTCGTCGGTTTTTTTAGGATTATTGAAAGAGTCTGGGACCCTTGTTGGGGAGTGGGTGGC
AGGTGGGGGTGGGCTGCTGGCCATGAATCTCTGCCTCTCCCAGGCTGTCCCCCTCCTCCC
AGGGCCTCCTGGGGGACCTTTGTATTAAGCCAATTAAAAACATGAATTTAAAAAAAAAAA
AAAA
>ENST00000590071.6 cdna chromosome:GRCh38:19:34481638:34512304:1 gene:ENSG00000142279.12 gene_biotype:protein_coding transcript_biotype:protein_coding gene_symbol:WTIP description:Wilms tumor 1 interacting protein [Source:HGNC Symbol;Acc:HGNC:20964]
CCACATTCCAGAGGCCGCAGCGCCGTCTCCTTCCTCGCATTCCTGCCCCCGCAAAGGAGT
CCCTCCGCCCCGCGCGAGGCCGCGGCGAGGAGGGGGCGCGGCCCGGCGCCTGGGAGCTTA
CATTCCTCCGCCGCGCGCGCCGCCGAGCAGGGCGCCGCGTCCCCCGGCCCGCGCGTGGCC
GCCGGAACGACCCCGGCCCGGCGCCGGCCCCGCCCCGCCCCGCGCCCAGGGGTCCCGGGG
CGGGCTCCGGGCTTCGGGCGGACGATGCGGCGGCCCGGCCGGAGCGGCGGCGGGAAGCGG
AGGCGGAGGTGACGCGCCAGGGCCGGCGGGCCGGGCCATGCAGCGCTCCAGGGCGGGCGC
GGACGAGGCGGCCCTACTCCTGGCCGGGCTGGCCCTGCGGGAGCTGGAGCCCGGGTGCGG
CTCTCCCGGTCGGGGGCGGCGGGGGCCGCGGCCTGGGCCTGGAGACGAGGCGGCGCCCGC
GCTGGGCCGCAGAGGGAAGGGCAGCGGCGGCCCCGAGGCCGGGGCGGACGGACTGAGCCG
CGGGGAGCGGGGTCCCCGGCGCGCGGCGGTTCCGGAGCTCAGCGCGCAGCCTGCGGGCAG
CCCACGGGCCAGCCTGGCGGGGTCCGACGGCGGCGGCGGTGGCGGCAGCGCCCGATCCAG
CGGCATCAGCCTGGGCTACGACCAGCGCCACGGCAGCCCGCGCTCCGGTCGCTCGGACCC
GCGTCCCGGTCCCGGGCCGCCTTCGGTGGGCAGCGCCCGCTCCAGCGTTTCCAGCCTCGG
CTCCCGGGGCTCGGCCGGCGCCTACGCTGACTTCCTCCCGCCCGGCGCCTGCCCCGCGCC
CGCTCGCTCCCCGGAGCCTGCGGGGCCGGCTCCCTTCCCGCTGCCTGCACTCCCGCTGCC
CCCTGGCCGGGAGGGCGGCCCAAGCGCGGCCGAGCGGCGGCTGGAGGCGCTCACCCGGGA
GCTGGAGCGGGCGCTCGAGGCGCGCACGGCGCGGGACTACTTCGGCATTTGCATCAAGTG
TGGGCTTGGCATCTACGGAGCCCAGCAGGCGTGCCAGGCAATGGGGAGTCTTTATCACAC
TGACTGCTTCACCTGCGACTCGTGTGGGAGACGACTCCGTGGGAAGGCGTTCTACAACGT
GGGTGAGAAAGTGTACTGCCAGGAGGACTTCCTGTACTCCGGGTTCCAGCAGACGGCCGA
CAAATGCAGCGTGTGTGGACATCTCATCATGGAAATGATCCTGCAGGCCCTGGGCAAGTC
CTACCACCCAGGCTGCTTCCGGTGCTCCGTGTGCAATGAGTGCCTGGACGGGGTTCCCTT
CACCGTGGACGTGGAGAACAACATCTACTGCGTGCGAGACTATCACACGGTTTTTGCACC
AAAATGCGCCTCCTGTGCCCGTCCTATCCTCCCTGCACAGGGCTGCGAGACAACCATCCG
TGTGGTGTCCATGGACAGAGACTACCACGTGGCATGTTACCACTGTGAGGACTGCGGGCT
GCAGCTGAGCGGGGAGGAGGGACGCCGTTGCTATCCCCTGGCGGGCCACCTACTGTGTCG
TCGTTGCCACCTGCGGCGCCTCCAACCTGGGCCTCTTCCCTCACCCACTGTGCACGTCAC
TGAGCTCTGAGCAGGGGAAAACCCGTCCCTGGGCCGGGGTGGGTGTGGGTGTGGAGGGAG
GGCCCGCGTGGGTGGCCCTGGTCAGCGTCAGGGGAGCTCCCTCCAATCAGTTTCCCACCG
AGCTGCTGTCTGCAGGGGCCGGACCCCCGCGTGGAAGCTTCTATTTATTCACCGTCTGTG
CCTGCTCAAGTCACTTCCCTGCGGGCCCTGCCTCCCACCCACCCCATCACCAGCTTTCCA
CTTGGAGGCCCCCTGTGCCCTGCAGCCTCAGGGTAGGCCGTGGGTCACCAGGCTGGAGAG
GGCCCCTGCCTTGGCCAGGGGTGCGAGGTGACCCGGCTGCATTGCTGGGTGGGAGCTGCT
GTCTGTTGTTCAGGGGCCTGGCCCCCGCCCTCCCCCCCGACCCCGACCTCGCAAAGCGCA
CTCCCGGGCAGGGTGTGGTCTGGAAGGCGGGGCTGGCGGGGACATGGGTGTTCCTGCATC
TCCTAGCGCAGTTCCTGCTGGTGGGTGGAAGGGTGCCTGGTTTAGGCGGGGTCCCAGGAG
GGGGTGAGGGGTGACACCCTTGGGGAGGGGGCCTGCAAAGGGCACTGCCTGTGGCCACGT
GGTGTCTGTGGGAATTGGTCCTGGGGACTTTGATGGGTGTTTGCGGCCCCAGTTGCCGCC
CTGCTCCCTCTTCCAGGGCTCCTGGCTTGGGCCCCCCGACCCCCCTGCTCAGCTCGGGAA
AATCCCCGTGCGGCTCCAGCCCCGGGTCACGCTCAGGAGCGATGAGAGGGGCGCCCTGGC
CACGCTTCAGGAAAGCCTGTGTCTGCGCGCGGGGCAAGGGGCTCCACGACAAAAGGACAA
GATTTGACTTAAATTAAGTTTTTCCCTTGAGGATATTTTCATTTTCTTTAAAAGAATATA
ATTTTCTTCTAAGATCTTGGACCAGCCTTGTTATTTTTAAAGCAAATGCCGGCAAACTCA
CAAGTGTCTAGTTTGTCTGTTACGGAGCTGGTTTTCAGGTGGTAAGAACCTTGTGGTTTC
AGGACTTTTGTCCTGAAATTCCTCTAAAACTTCGCCACGCGTGTCCACCTTTCAGACTTT
AGGGTAGTGTGGGGTTCCGTGTGTGTCCGGGTGTTAAGGGCGGTCGCCCCATGAAATGCA
GTGTGGAGGTCCCTCCGTGCTCCCCGGGACACACTGACGGGAATGTGGGGTCTGGACATG
GGAGGCCCTGGTCCTGATGCGGAATCCCCAGGGGTTCAGGGGACATCTGGACTGAAGTCA
CTCGCCCCTGGGAGAGCCTGGACCCACCTCTTGGCTGCTGCTCTCCCCTTCCTCCCCCAC
CGTCAGGTGTGAGTTCTGTGAATCACTCGCGGGGCTGGGCTAGGCTCCGGGAACCAGCAG
GGCTGTCCAGGCCGAGCCCAAGGGAACAAACACCAGGAGGCGCCCGCAGGGAAGTGGCGG
CTTCGGAGTCCAGCAGGGCCGAGGCATGGCGCGGGCGCCACCTGGTGGGCTGAGCCGGCA
AGTACAGGGGTGGTCAGGGAGCCTTAGCCAGGGACTTACACAGCGTGGAGAGCGCTGCAT
CTTAGAGTGGGGCCTTCAGCAGGACCAGGGGCCACTTCTTGGAGGAGGTGATCCCACTGG
GGCCAGAGAGTAAAGTCCAGGCGTGGAGGCTCCGGTGCTGGCTCTCTCCTGCTAGCTGAG
CTGCTTTTTCTTTTCTTTTCTTTTTTTTTTTTTGAGACGGAGTGTCATTGTGTCACCCAG
GCTGGAGTGCAGTGGCACAATCTTGGCTCACTGCAGCCTCCGCCTCCCGGGTTCAAGCAA
TTCTCCTGCTTTAGTCTCCCGAGTAGCTGGGACTACAGGCGCACGCCACCACGCCCGGCT
AATTTTGTATTTTTAGTAGAGATGGGGTTTCACCATGTTGGTCAGGCTGGTCTCCAACTG
CTGACCTCAGGGGCGATCCACCCACCTCAGCCTCCCAAAGTGCTGGGATTACAGGTGTGT
ACCACTGTGCCCGGCTTTTTTTTTTTTTTTTTTTGAGACAGGGTCTCGTTCTGTCGCCCA
GGCTGGAGTGCGTTGGCACAATCTGGGCCTACTGCAACCTCTGCCTCCAGGGTTCAAGTA
ATTCTCATGCCTCAGCCTCCCCAGTAGCTGAGACTACAGGTGTGCCCCATGACGCCCAGC
TATTTTTTTTTTTTTTTTTTTTAAAGACAGAGTCTAGCTCTGTCGCCCAGGCTGGAGTGC
AGTGGCGTGATCTGGGCTGACTGCAACCTCTGCCTCCCACGTTCAAGCATTCTGCCTCAG
CCTTCCAAGTGCTGGGATTACAAGTGTGCGCCACCAGGCCTGGCTAATTTTTGTATTTTT
AGTAGAGTCGGGGTTTCACCATGTTGGCCAGACTGGTCTGGAACTCCTGGCCTCAAGCGA
TCCATCCGCCTTGACCTTCCAAAGTTCTGGGATTACAGGCGTGAGCCACTGTGCCTGGCC
TTACTTTTTGTATTTTTAGTTGAGAGGGGGTTTCAGCATGTTGGCCAGGTTGGTGTCAAA
CTCCTGACCTCAAGCGAGCCCACCTTGGCCTCCCAGAGTGTTGGGATTACAGGCTTGAGC
CACCGTGCCTGGCCTGGGCTCCTTTGCCTTCTAACTGGTCAGTTGCAAAGCTGTCCTCTG
AACTGTCCTCTCTGCTTCCTCCCTCAAACCTGCTTTGAGCCGGGTTTCTCCTTGTTGCCA
ACCCGGTCCTTCTCCTCCCCTTCCTTTGCATGTGCCATGGTGGGCCCTGTGCTTATATCC
ATGGGGTTGCTTCACTGAACCCTGCTCCATCCCGGTCACCATGCACGCTCCTGCCAGCTG
GCCTGAGTCATCACAGCTTGGAGTCCCCCCAACCCCACCCAAGTAACACACTTTGTCAAA
GGTCGCAGTCAAGGGACTGCATAGGCCCTTGGGGCAGTGGCCTCACCAGGCCACACTCTG
CCCTTTCTTTCTGGGCCCCTGGGCCCCGCATTGCCTTCTGTCAGGGCTGGTGGCCACTGC
TCCACCTCCTCCCCCGGAGCTGTGCATGGCAGTTCCCTCCGTGGGAGCCACTCTCCCGGG
GTTTCTTCCTCTATGAAGAAACCTTGGCCTCTATGAAGTCAGGCCCCAGTTGTGACACCT
CACTTGACACCCAGAAGTCTTGGCCTCTGCTCTCCAAGCTCATTTGCCAACAGCAGTATC
TCCATTTCATGCCCAGGGGTGACACTGACCCCATGATTATAGAGATGGAGGATGCTGTGT
GAGAACTGGGCTGAGCCATGCCAGTGGCCTGTGACCCTCCAGCCCTGGATGCCACCCCCC
ACCTGCCCAAGGGGACCCCCACTGATGTGGTCTCTGCTGACACCTGTGCCTGTGCCTGGG
GTCCCTGTCATCCTTCCCTGGTCTGAGTGGCAAGTCTCCTGCCATCCCTGTCCCCGCTAT
GCGGTGAGCTCTTCAGCTTGGGCCCGCCTGGTGGCTCACGCTACTCTCCACCGTGCCTGG
ATTAGGGCGAGTGCTGAGGCTGGAGCTGACCCTGCCCTGGCCTTCAGGGTCTTGGCTTAG
TTCCACCTGCACTGGTCCAAGTCCAGCCTGGTTGCCTAGTGAAGGATCCACAGTGGGTAC
ATAAAGGGCCAAGCGCTGTCCACGTGGACACATCCTATGTGGGCGTGAGTGCTCCCTGCA
ATCCCCAGACAAGCCTGCCTCTCAGCGGGGCTCAGCTCAGAGACATAGACCCTGGAGGGC
TGAGTCTGCCTGTGTGCGTGTGTGTGTGCATGTGTGTGTGTGTGAGAGAGAGACAGGGAT
GGGGGGAGAGTGTGTGTATCAATGAGAGAGACGGAGAAAGTCGTGTGTGAAAGGGATTGA
ATATTTCAGAAAATGAATGAGAGAGATTGGGAGAGATGGTGGGAGGTGGAGTGGGAGAGA
GACCTGTTGTTTAAGAGGGAGACTGAGTGACTCCGAGAATGAGGGGGAAAGATACGGAGA
CAGGATAAGCTGCAGAGAGAGAGGGAGAGAGGGATTGAACTGGAGCGAGACCAACAGAGC
CCTGACGCTGGGATTTGGGAGGATTTGGTGGGTTCTCAGTGACCCCACTGAGGCCTGACC
CACCAGTGGAAAAGGCTCACCTCCTGTAAGTGACCACACTGTGGGGTGTAATTGTGTGTT
TGTTTGTGTGTGTGTGTGTGTGTCTGTGTGTGTGTTGGCGTCGCCCTGATGGCCTCTTGG
AGGGTCCTGGGGTGGGTGGGTCTTGGGCATGGGGTGCCCTCTGCCCTCATTCTTTCTTCA
TCCGGGCTCCCTGCCCCTGTTGGGGTGGGAAGCACAGATGTCAGCTTGCTGAGCTGCAGG
TACCATGACAATCCCAAGTGGAACTGCTCTTGGGGGGCTGTGTGGGGAGGGGCCACTGGG
CAGGATTTATGAGACCTGGGCAGAGGTGTGGGGAGCAGTGTGGGCCAGAGGGTGACTGGG
GGTTGGGGTGAGTTGGGTAGGGTGCAGCTGTGCTCATCCCTCCCACCCAGCCCCACCCTG
AGGCTGGTCTCTAGCTCGTGAGCAGAGGCCGAGAGAAGGCCCTTCCCCATCACGGGGTCC
TGTCTCGTCCGGTCTGGCAGCCCTCATCTGGCCAGGAGGCCAGCAAGGACTTCCGGTGCC
ACACTCGGGAGGGGTGAGGGCTTTGCTGGCTGCAGGGTTAGGAGTAGGCGCAGCCTGTGG
GGCCCAGGAGAACCTTGGGGTGGGGATCAAGAACAGGTCTGGGAGAGGGGGGAGCATCAG
GGCCACCTGCAGCCTCCACCCAGCCCAGCTCTGGAGGCTTTGCCCCCACCCCGCCCCCAT
GGTAGGCGTGTTCCCTAGAGGCTGGTGGGGACCTGGGAGAGGGGCATGTGCACACATTTC
ATGGGGATGATGGGGGACTCTGGGAGCCAGCCTGGGTGGGGGCTCAGAGGTGGGAGGGGC
CCTGAGGCCTGAGGTGGTGGAAGGAGCTCACCTATCTCAGGCCCAGGCCCTTGCCAGGTT
CCTAGTCCCTGGCCGGATACCCCAGGGTGGCCTGGGATCCTGGAGAGTGCTCAGGAAACT
CAGGAGGAGTGTGGACGCGGCTCCTCTCCTTCCACCCACTTCCCTGGCCCTGAGGGCATT
GCTGGGCCACCATCCCAGACCTGGGGCATGTGTCACAGGGCTGCCAGGAGGGCATAGGGC
CCAAGGATTCCCCAGGGATGCCAGCCCCCCTGTGGGCCCTCAGGACTGGTAGCCCTGGGC
CCCCTGGCGCTTTGTAGGGAGGTGCTCAGCAGTGATGGTTGTGTGCCTGTCACACCCACC
CACCTGTGCCTCCCCCCACCTGCCACGCCCATTGTCCTACACCCAGCGCACACTCCTCTC
CACGCTGCGCACGTGAACCCGCCCGGGTCACACACCTGCCCTGCCATGGTGACAGGACTG
TGTGGGATCTCTGCCTCCCTGCCTGAAGTTCCTGCCATTGGGACCTGTCACAGGCACACA
GGACACAGCTGGCTCACCCTCTTCTCTGACAGCACCTGGGCCATCCCTGATAGTGATCAG
CCCTGCTGAGGAAGGGTTAGGGTGGGCTGCAGGCTGGAGGCCAGGGAGAGGCCCTGGACC
GGGCCTGGCATTTACTCACCCTCCTCCCATCCCACACTGTCCCGGAGCCTCCATCTCCAC
CTGAGCCAGCTGGGTTGATGCGGATTTCCAGGCATCCTCAGCGGGACCCATGGCCTGGGG
TCACCACCTTCCTGAGCTGCGTGGATCTCAGCCAGGACTTCTCGTCCCTGAGAACAGATT
GGGGCTGGGAGTCCCAGCCCGTCCCTGGACCAGCCCTGCCATCAGCTTGCCCAGCCTAGT
TCCCTTTCTCTTCTGCGCTCTGAATGTGCACTCCGCGTGTTCAGATGCTCATGGTTTCTG
ATGAGAAGTTGGCTGTGTCTCTCACGGAGCCTCTCTCGGAGGTGATGAGTGACTTTTCTC
TTGCTGCCGTCAAGATTCCTGGCTGTGGATTGGATGGATGGGAAGCTCTGTCCCTGAACA
GCCCTTGTGACTATGGGGCTGTCCTTCCACAGTGTGCACTGAGGGTGCAGGCCAAACCTT
TTAAAGAATAAACAGAAAGAAATCGGCTCTTTCACTTCTTGCAAGTTGGTGAAAACAGAC
TCTTCCAGGGAATTTTAACTTTTTATCATCCTATTTACTCTGGAAAGCCTTGTCTCGTGT
TTTAGAGCTTGTAGGGTTTAATAAAACTAGTTAACAGCCAGGCACGGTGGTTCACGCCTG
TAATCCCAGCACTTTGGGAGGCCGTGGCGGATAGGTCACTTGAGGTCAGGAGTTCGAGAC
AATCCTGGCCAACATGGCGAAACCCCGTCTCTACTAAAATTACAAAAACTAGCCAGGTGT
GGTGGTGGGCACCTGTAGTCCCAGCTACTGGGGAGGAGGCTGAGGCACGAGAATCGCTTG
AACTGGGGAGACTGAGGTTGCAGTGAGCCGAGTTCACACCACTGCACTCCAGCCTGGGTG
ACAGAGCTAGACGCTATCTCAAAAATAAATAAATAAATAAATAAATAAATAAATAAATGA
ATATAAATAAAACTGGTTAAAAATTGAGTCTCCCTGAAGTAGGTGCTCTTTCCCGTGAAA
ACTACTTTTTTGGTTTGGTTTGAAGGTAAGAAAGAGCGGGAGAAACTTTGCTCTTTTCAT
TTAATAATTGTGTTCAGCCTGGCCGGGCGCGGTGGCTCACGCCTGTAATCCCAGCACTTT
GGGAGGCCGAGGTGGGCGGATCACCTGAGGTCGGGAGTTTGAGACCAACCTGACCAATAT
GGAGAAACCCTGTCTCTACTAAAAATACAAAATTTTTAGCCGGGCATGGTGGCGCATGCC
TGTAATCCCAGCTACTCGGGAGGCTGAGGCAGAAGAAGCGCTTGAACCCGGGAGGCGGAG
GTTGCAGTCAGCCGAGATCGTGCCATTGCACTCCAGCCTGGGCAACAAGAGTGAACTCCG
TCTCAAAAAAAAAAAAAAAAAAAAAAATTGTATTCGGCCTATGATGAAATATTTTATTAT
TAGATAGCAGTGTCACTAATAAGTTTTAAGTTGTCCAGAGTTAATTGTGAATATCAGAAC
AGGATTCTTATAACAAAAGCAGTTGTCTTAAGATGAATGGCTCATATTTGGGTGCAGTAT
TTGATGCCCAAAAGAACAAACATAAACCAAAAAAAAAAAAAAAAAAATTCCAGACTGTCC
CCTTTGGATGCCAGTTGAATCTGTGTCTTGTGCCCCCTGAGGGTCTGCCCGGTCACATCC
CCTTGTCTTCTCTAGGGTTCACGGGGATCCTTCTCATCCTCTTCTAGGTACCAGGTTCCA
TTAGTTTTGTCTGTCAGTCTTGTCACCAGGGAGCTGGAGACCTGGAGGGGAGCCCTGATG
TCTGGGACAGTGCTTGTCAGTGGATGGGCTTTTGCATAGGGGGATGGGGTAGGGAGTGAG
TCATTGCATTATAGACTTGGACTAGGTGGATGCTATTTTTCATGGTGGTGGTGATGGGAG
AAGCTGTTGGGTTATTTCACAGAGGAAGCCCGAGCTCCCTGCTGAAGATGATAAATGATG
CACAGATTTCAATCCATCCTACGGCTTCAGCCTCCAGTCCTGGTCCCACACATCTCCTGG
AGCAGAGCCTGATTCCCAGCCTCTGTAGCTGGTTGAGGAGCAAATAGGTTTCCCTGTCCT
GACTCCACCTTGGAGCACCTTCCCTTGAGACCCACCAGGCTCTCTTTCAGTCACAGCATC
TTCCTCCTGCTCCATGTGGTTGAAATCTCAGGTCCTCTAAGGATCCCTCCTCATTCTCTG
TTAGTGTGAGGTGGGACTTTTTTTTTTGTTTTGAGATGGAGTCTTGCTCTGTCGCCCAGG
CTGGAGTTCAGTGGCAGGATTTCAGCTCAGTACAGCCTCGGCCTCCCGGGTTCAAGTGAC
TCTCCGGCCTCAGCCTCCCAAGTAGCTGGGATTACAGGCACCTGCCATCACTCCCAGCTA
ATTTTTTATATTTTTAGTGAATACAGGGTTTCATCATGTTGGCCAGGCTGGTCTCTAACT
CCTGACCTTAAGTGATCTACCCGCCTCAGCCTCCTAAAGTGCTAGGATTATAGGTGTGAG
CCACTGCACCTGGCCTGTGAGGTGGGAAGTTTCAATACTCCCTTAGCCTTGGTTTGGTCA
CCAGAAGGAGGGGACATGAGTGAAGGTCCCAGTCCACCCTATGCAAGCAGAAGCCTCTTT
GGTTTTAGTTTTAAAGGTGCATTGACCCATGTACCTTTGCATGGACATGTTCTTATTTGG
GGTTACCTTTGTGTTGACTTTGTGTGGCCAGGACCCTGGAGATGAGGCCAGGATGGCCGA
CTCCAACCCCTTAGCTGCTTCCTTGCCCTGTATGGAGCAGCTCAGCCTGGGATGCAGGAG
CAGCTGTGTCCCTCCGCTCCCGCCAGGCCTCTCCCCCTGCCTTCTGGGACTGGAAGTTCC
TAGGAGTCCGGAAGTGCTGAGCTGCAGGAGGCTTCTCATGGCCCCAGGACACACCCATCA
CCCCATCTATATTGAGATGTTATCTAGAGAGACGCCTGTAGTAAAATCCGCTCTGTGACG
GTGGTGTATAAACATTTTCTGTGCAAGGACCTTGCCCTCCTTTTCAAAAAAGTAAGTATG
ACTCCCACATGAAAATTTTCTTCTACAACACGACATACGTTCATTGTGGTACATTTAGGA
AATTTAAATGATTTATTTCTTATAAAACATCATCTGTTTTTCTACTGGACCTGGCTTTTA
TAAATCATGCGGTGATAAATAATATGGCAGTTAGAGCTGGGTGCACTTGGCTCCTGCCTG
TGGTCCCAGCTGGCTGGGAGGCAGAGGCAGGAGGATTGCTTGAGGCCAGGATTCCAGGCT
GCAGGGAGCTATGACTGCCAGTGCACTCCAGCCAGGGTAACACAGCGAGACCCTGTGTTA
GCCTGTTTTCACGCTGCTGATAAAGACATCCCCAAGACTGGGAAGAAAAAGAGGTTTAAT
TGGATTTACAGTTCCACATGGCTGGGGAGGCCTCAGCCTCCCACATGGCTGGGGAGGCCT
CCCACCAAAAGGCACTTTCATGGTGGCGGCAAGAGAAAAATGACAGAGATGCAAAAGCAG
AAACCCCCGATAAAACCATCAGATCTTGTGAGACTTATTCACTACCATGAGAACAGTGTG
GGGGAAACTGCCCCCATGATTCAGATTCTCTCCCACTGGGTCCCTCCCACAAAATGTGGG
AATTAAGGGAGTACAGTTCAAGATGAGATTTGGGTGGAGACACAGAGCCAAACGATATCA
TTCTGCCCCTGGCCCCTTCAAATCTCATGTCCTCACATTTCAAAACCAATCATGACTTCC
CAACAGTCCCCCAAATTCTTAACTCATTTCAGCATTAACCCAAATCCAGAGTCCAAAGTC
TAATCTGAGACAAGGCAAGGCCCTTCCACCTATGAGCCTGTAAAATCAAAAGCAAGTTAG
TTACTTCCTAGATACAATGGGGGTACAGGTATTGGGTGAATACGGCCATTCCAAATGGGA
GAAATTGGCCAAAACAAAGGGGTTACAGGACCCATGCAAGTCCAAAATCCAGCGGGGCAG
TCAAATTTTGAAGCTCCAAAGTGATTTCCTTTGACTCCATGTCTCATATCCAAGTCACAG
TGATGCAAGAGGTGTGTTCCCATAGTCGTAGGCAGCTCCACCCCTGTGGCTTTGCAGGGC
ATAGCTCCCCTGCTGGCTTCTTTCATGGGCTGGCATTGAGTGTCTGCGGCTTTTCCAGGC
ACCTTGTACAAGCTGTCAGTGTATCTACCATTCTGATGTTTGGAGGATGGTGGCCTTCTT
CTTACAGCTCTACTAGGCAGTACCCCAGTAGGGATACTGTGTTTGGGCTCTGACCCCACA
TTTCCCTTCTGCACTGCCCTAGCAGAGGTTCTCCAAGAGGGCCCCTCCCCTGCAGCAAAC
TTTTGCCTGGGCATCCAGGCATTTTCATACATCTTCTGAAATCTAGATGGAGGTTCCCAA
ACCTCAATTCTTGACTTCTGTACACCCGCAGGCTCAACACCACATGGTAGCTGCCAAGGT
TGGGGTTTGCACTCTCTGAAACCATGGGCTGAGCTGTACCTTGGCCCCTTTTAGCAATGG
CTGGAGTGGCTGGGACACAAGGCAGCAAGTCCTAGGCTGCACACAACATGGGGACTTTGG
GTCCAGCCCACAAAACCATTTTTTGCTCCTAGGCTTCTGGGTCTGTGATGGGAAGACCAA
TGACATGCCCTGGAGACATTTTCCCCATTGTCTTGGGGTTAAACATTCCCCTCCTTGTTA
CTTATGCAAATTTCTGCAGCCAGCTTGAATTTCTTCTAAAAAAATGGGTGTTTCTTTACT
GCATCGTCAGGCTGCAAATTTTCCAATTTTTTATGCTCTGTTTCCCTTTTAAAATGGAAT
GTTTTTAAACCCAAGTCACCTCTTGAACGCTTTTCTGCTTAGAAATTTCTTCTGCCAGAT
ACCCTAAATTATCTCTCTCAAGTTCAAAGTTCCACAAATCTCTAGGGCAGGGGCAAAATG
CCGCCAATCTCTTTGCTTAAACATAACAAGAATCACCTTTGCTCCAGTTCCCAACAAGTT
CCTCATCTCCATCTGAGACCACATCAGCCTGGACCTTAGTATTCATATCACTATCAGCAT
TTTTATCAAATATTAAACAAATTTCTAGGAGGTTCCAAACTTTCCCACATTTTCCTATAT
TCTTCTGAGCCCTCCAAACTGTTCCAACCTCTGCCTGTTACCCAGTTCCAAAGTTGCTTC
CACATTTTCGGGTATGTTTTCAGCAACACCCCACTCCCAGTACCAATTTACTGTATTAGT
TTGTTTTCATGCTGCTGATAAAGACATACCTGTGACTGGGAAGAAAAAGAGGTTTAATGG
GACTTGTAGCTCCACATGGCTGGGAGGCCTCAGAATCATGGCCTGAGGCAAAAGTTATGT
GGTAGCGGCAAGAGAAAATGAAGGGTGCAAAAGCGGAAACCCTCGATAAAACCATGAGAT
CTCGTGAGACATATTCACTACCATGAGAACAATATGGGGGAAACTGCCCCCATGATTCAA
AATATTTCCCATTGGGTCCCTCCCACAACACGTGAGAATTATGGGAGTACAATTCAAGAT
GAGATTTCGGTGGGGACACAGAGCCAAACCGTATCAGACCCCGTCTCTACAAAAACAAAA
ACAAAATAAAAAAAAGTAGCTACGTGTTTGGGCCTGGCTTTCATTATTTACCAAGGATCA
AGACCTGAACATGAAAATGGCAGGCCAAGGGTTCCTGCCTTTGGATGCACATGGCCACCT
TGCCCACTAGAACATCTGTGCCAAGCAGTGTTCCCATCAATCATAGGAAAATACCATTTC
CCGCATCCTTACCAACCCTAGGTATTGCCAATAAGAAAACAAAGTCTGTATCAATTTGAT
GAAAATAATTTGAATGTGTGCATTTGATGAGCTGTGAGAATGAGAATCTTTTGCATGCAT
TGGCCATGGGCTTCCCTTTTGTGAGTTGCCTGTGAATGTCCTTTTCCCAGTTTACTAGTT
TGGGATTGAATATTCTTACACATTTATTTGGTGAAGAACTTTTATTTCAAATTATGAAAG
AAAAAAATACTTGCTAGAATTCTGATTTGAAGTGCTTTCAAATTCTGTGTTAATTTGGAG
CTGACACCCTTTAATATTGAGTCCTGGCTTTGAGGGTCTGGTGCGTTTCCTCCATTCACT
GAAGTTTTATTTTACATCTCTCAGTAAAGCTTTATGGATTAGGGTCTTCAGAAGCCTTAC
TTGTTTTTCTGGCTCTATTTTCTTGTCCAGAAACTCCACCACTGTGCTAAAGAGACAGTG
GTGGAGGTGCTGGGCGTGCTGCTTTTCTCCTGGCTCTAATGGGAAGGCCAAGAGGCAGGT
CAGGGTCAGACTCCACCTTGAGTCTGGCATTGGCTGTTGGCATCATGAGGACCCCACGTA
TTGTACTTTGATAAAGTTAATAAATGGAATTCTCCTTTACCTCAA
>ENST00000530920.1 cdna chromosome:GRCh38:11:57309832:57311469:-1 gene:ENSG00000149115.13 gene_biotype:protein_coding transcript_biotype:processed_transcript gene_symbol:TNKS1BP1 description:tankyrase 1 binding protein 1 [Source:HGNC Symbol;Acc:HGNC:19081]
CGCCAGAGCCGTCGGACAGGTCCCAGCGCGGGTAGCAGCCCAGCTCTATCCCTGCGCCCG
GCTGGCCGCACCCAGCAGCCCCAAGGCGGGTTGGGGGCGGGGGGCCATGGCCCAGCCTGG
GGATGGGGAGGCCAGCATGTCTATCCTGGAGCGGCTGCTGGCCAACGCTGCGCTGAGGGA
TGAGGCTGGCCGGCTCCGAAGCCCTGAGCCCAGGGCTCTCCCGCCCACAAGGGGACTCCT
TGGCTGGTCCCAGAAAGATCTGCAGAGTGAATTTGGGATCACAGGAGACCCACAGCCCAG
CAGTTTCAGTCCTTCCAGCTGGTGTCAAGGTGCTTCTCAGGACTATGGCCTTGGGGGTGC
AAGCCCTAGAGGAGACCCAGGTCTCGGAGAGAGGGACTGGACCAGCAAGTATGGGCAAGG
AGCAGGGGAAGGGAGCACCAGGGAGTGGGCCAGCAGGTGTGGCATCGGCCAGGAGGAGAT
GGAGGCCAGCAGCAGCCAAGACCAGAGTAAAGTGTCTGCCCCAGGGGTGCTCACAGCCCA
GGACCGGGTAGTTGGAAAGCCAGCCCAGCTTGGCACTCAGCGGAGCCAGGAGGCAGATGT
TCAGGACTGGGAGTTCAGAAAGAGGGATTCCCAGGGCACTTACTCCAGCCGGGATGCAGA
ACTCCAGGACCAGGAATTCGGAAAGAGAGATTCACTGGGTACCTACAGTAGTCGAGATGT
AAGCCTTGGGGACTGGGAATTTGGGAAGAGAGATTCTCTGGGTGCTTATGCCAGCCAAGA
TGCCAACGAGCAGGGCCAAGATTTGGGGAAGAGGGACCACCATGGTAGGTACAGCAGCCA
GGATGCCGATGAGCAGGACTGGGAGTTTCAGAAGAGAGATGTGTCACTCGGCACCTATGG
CAGCCGGGCTGCGGAGCCACAGGAACAGGAGTTTGGGAAGAGCGCTTGGATAAGGGA
>ENST00000433590.6 cdna chromosome:GRCh38:12:8646490:8662884:-1 gene:ENSG00000197614.10 gene_biotype:protein_coding transcript_biotype:protein_coding gene_symbol:MFAP5 description:microfibrillar associated protein 5 [Source:HGNC Symbol;Acc:HGNC:29673]
ATTTGGAATGAGGGTGTGAGCAACTGCAAATTCCCATCTCCCTTCTCATTCCAGCCTCAT
TGTAACACACATTCTACGCCTAGCCTGGCTTTCTTGCTCTCCCTCATCTCATTGTTTCAG
CGGAGGCCAAATCTGAAGTCCTTTCCAGGGAGTGGCTCTGTTCATCTTATTCGCCAGCCA
AAGTAGGAACAGCGTAAGAGGAGAGAGACACATTCAGCAGCCAAAGGACTCGGTGGAAAG
AGCAGAACACCATAGACAATATGTCGCTCTTGGGACCCAAGGTGCTGCTGTTTCTTGCTG
CATTCATCATCACCTCTGACTGGATACCCCTGGGGGTCAATAGTCAACGAGGAGACGATG
TGACTCAAGCGACTCCAGAAACATTCACAGAAGATCCTAATCTGGTGAATGATCCCGCTA
CAGATGAAACAGAGTGCTGGGATGAGAAATTTACCTGCACAAGGCTCTACTCTGTGCATC
GGCCGGTTAAACAATGCATTCATCAGTTATGCTTCACCAGTTTACGACGTATGTACATCG
TCAACAAGGAGATCTGCTCTCGTCTTGTCTGTAAGGAACACGAAGCTATGAAAGATGAGC
TTTGCCGTCAGATGGCTGGTCTGCCCCCTAGGAGACTCCGTCGCTCCAATTACTTCCGAC
TTCCTCCCTGTGAAAATGTGGATTTGCAGAGACCCAATGGTCTGTGATCATTGAAAAAGA
GGAAAGAAGAAAAAATGTATGGGTGAGAGGAAGGAGGATCTCCTTCTTCTCCAACCATTG
ACAGCTAACCCTTAGACAGTATTTCTTAAACCAATCCTTTTGCAATGTCCAGCTTTTACC
CCTACTCTCTACTTTTTCACCCAAACTGATAACATTTATCTCATTTTCTAGCACTTAAAA
TACAAAGTCTATATTATTGCATAATTTTGCTGCTTCTCAATATCATAGACACAGTGAATA
GATGATGACTATATGGCTTATATACAAACATTCTATGTACAATTTCAAGGGAGACTAAAC
TTTAGGCTAATAATCTTTACTATTGAATCTGTCTGATATAGATCTTAGGGTTGAAGAAGC
TATCTTTGTCTATTTGGGCTAACCATAGAATTTCATTTATTTTCCTCACAATATTTTCCT
AGACCAACTCCCCATCATTCACGTGTTCCTCTTTACTCTTACTTTAACTATTTTGCTGGC
TTGCCCGAAAATTTGCCTGGCAAGTCTTCCTTATAAGACACATCATGGTAAGTTTTGTAG
TCCTGTAAGATTCTGCAACACAGTCAAGAATTATACAATCCTACTAGCAATATATAAGGA
CCCAAAATGTCTTCTGCTAAGCTCAGAGGCTGGGGCTAAAGCATGAGGACTATGCCAGCT
ATAGAACTTGGACTCATAATTCGCTATCCAATTTTTCATGCAGTTGTCTAGTCGGGAAGT
AAGGTTGGAAACTAAGTCTCATTTACTGATTCGTTTATGGGTAGTACCGGGATGAACCCA
CCACCACAAAGCAAATTAGACAACTTAATGTGAAATCATACCATTGGTTGACGTTTCCTT
GAGTTGCTACTTCGTTCATCTTCACAACTTAACAAGTGCACGGTCGAATTATTGTGCAAG
TGGCTTTTGGATATCCTGATTGGGGCCTAAGAAGGGCATTCAGACTTGAATTTTAATAGG
CAGACAGAAAGTTTGCCTAATAGTTAATACGAAAGAGTGAAAGAAACACAATATTCAGAC
AACCCACATTCTTATCCTGGCTCTAGCAGTAACCACGTAGCCTTGGATAAGCCATTTTCC
TTCATTAGGTCCTGGTTTAATTTCCTCATCTTTAAAATGAGAAGGTTAAATTTATCTTAG
TACTGCTGGGCGCAGTGGCTCATGCCTGTAATCTGAGCACTTTGGGAAGCTGAGGCGGGT
GGATCACTTGAGGTCAGAAATTTGAGACGAGCCTGGCCAACATGGTGAAACCCCATCTCT
ACTAAAAATACAAAAATTAGCTGGGCGTGGTGGCACGTGCCTGTAATCCCAGCTACTCGG
GAGGCTGAGGCAGGAGAATCAATTGAACCTGGGAGGCAGAGGTTGCAGTGAGCCGAGATG
GCGCCATTGCACTCCAGCCTGGGTGACAAAAGCAAAAGTCCATCTTAAGAAATATATATA
TATATTATATATATTCTTAGTTCTAAGATTTCCTTTAATTCTATGATTCTCTGGATTTAA
ATGCATTATTCATATTTCTTGAAGCTTAGATACAGTCTAATTCATAGCAACCATATCTGC
TTTATCCTAGGTGAGGGTAGCAGTCCAC
>ENST00000579563.1 cdna chromosome:GRCh38:17:28911133:28912786:-1 gene:ENSG00000109118.13 gene_biotype:protein_coding transcript_biotype:processed_transcript gene_symbol:PHF12 description:PHD finger protein 12 [Source:HGNC Symbol;Acc:HGNC:20816]
CCACACCGTCGGCATCATTGTGAAGACAGAGAATGCCACTGGCCCCAGCTCTTGCCCCCA
GAGGAGTTTGGTTCCTGTCCCAAGCCTGCCCCCTTCCATTCCCAGCTCTTGTGCCAGCAT
CGAGAACACCAGCACTTTGCAAAGAAAGACTGTCCAATCACAGATAGGACCTCCGTTGAC
AGATTCAAGGCCACTGGGCTCACCCCCAAACGCCACCCGGGTGCTCACTCCCCCGCAAGC
AGCAGGAGATGGTATCTTGGCCACAACAGCCAACCAACGATTCAGCTCACCAGCGCCATC
GTCAGCTCTAGGAGTTCCAGAGCCTATGGGTTGAGAATCAAGAAGGGAACATCACCTTGG
GTCCGAAATCCAGACCTGTCTCAGCAGTGGGGGATTGGACGGTGGGTTTCCCTCAGGCGA
CGTAAGTAACAGTCTTCCTGCTCCGTCCCCAGATGGCAAGGTCAGCCCCGGCACGTTATC
CATAGGAAGCGCTTTAACCGTACCCTCTTTCCCAGCCAACTCTACTGCCATGGTGGACCT
CACCAACTCACTTCGAG
>ENST00000514688.1 cdna chromosome:GRCh38:5:147872018:147882191:1 gene:ENSG00000164265.8 gene_biotype:protein_coding transcript_biotype:processed_transcript gene_symbol:SCGB3A2 description:secretoglobin family 3A member 2 [Source:HGNC Symbol;Acc:HGNC:18391]
AAGTTGGCACCAGAGTTGGGGAGTTTTAAGAGGTTTAGAAGCCTGGCCGTCAATACCTAC
AACAGTTATGGAGGCAAGGGAAACAGGCCCTTGAAAAGAAGGTAATGTGGAGTGGGTAGC
TTCCATATTGATTAACACGGGGACGGACTTACCTTCCAGTGTGAGAGTTACCCGAAGCTC
CGCGTCCGTGATGGTCTAGGGGGCTTCCGAGGTGATCGGGCAGTGTCGGTCTTCAGCCGC
TAAGCCGAGAAGGAGTCAGAGAGACTTAGGCCAGAGTTCCGGGGGCTCTGCGAGTGGCTG
CCAGCTACTGCCTTCCTCATCAACAAAGTGCCCCTTCCTGTTGACAAGTTGGCACCTTTA
CCTCTGGACAACATTCTTCCCTTTATGGATCCATTAAAGCTTCTTCTGAAAACTCTGGGC
ATTTCTGTTGAGCACCTTGTGGAGGGGCTAAGGAAGTGTGTAAATGAGCTGGGACCAGAG
GCTTCTGAAGCTGTGAAGAAACTGCTGGAGGCGCTATCACACTTGGTGTGACATCAAGAT
AAAGAGCGGAGGTGGATGGGGATGGAAGATGATGCTCCTATCCTCCCTGCCTGAAACCTG
TTCTACCAATTATAGATCAAATGCCCTAAAATGTAGTGACCCGTGAAAAGGACAAATAAA
GCAATGAATACA
>ENST00000569882.1 cdna chromosome:GRCh38:16:58555784:58575063:-1 gene:ENSG00000125107.17 gene_biotype:protein_coding transcript_biotype:protein_coding gene_symbol:CNOT1 description:CCR4-NOT transcription complex subunit 1 [Source:HGNC Symbol;Acc:HGNC:7877]
CGTCGTGAATACCTCAAACTTGATAAGTGGCTCACAGATAAAATTCGAGAGCATGGGGAG
CCTTTTATCCAGGCGTGTATGACTTTTTTAAAGAGACGGTGTCCTTCTATTTTGGGCGGA
CTTGCCCCAGAAAAAGACCAGCCCAAAAGTGCTCAACTTCCTCCAGAAACTTTGGCGACA
ATGTTGGCCTGTCTGCAAGCTTGTGCAGGGAGTGTTTCTCAGGAGCTATCAGAAACTATC
CTCACCATGGTAGCCAATTGCAGTAATGTTATGAATAAGGCCAGACAACCACCACCTGGA
GTTATGCCAAAAGGACGTCCTCCTAGTGCTAGCAGCTTAGATGCCATTTCTCCTGTTCAG
ATTGACCCTCTTGCTGGAATGACATCTCTTAGTATAGGTGGTTCAGCTGCCCCTCACACC
CAGAGTATGCAGGGTTTTCCTCCAAATTTGGGTTCTGCATTCAGTACCCCTCAGTCACCA
GCAAAAGCATTTCCACCCCTTTCAACCCCCAATCAGACCACTGCATTCAGTGGTATTGGA
GGACTTTCATCACAGCTTCCAGGTGGTCTTGGCACAGGCAGCCTGACTGGTATAGGAACT
GGTGCTCTTGGACTCCCTGCAGTGAATAACGACCCTTTTGTACAGAGGAAACTGGGCACC
TCTGGACTGAATCAGCCTACATTCCAGCAGAGTAAGATGAAACCTTCGGACTTGTCTCAG
GTGTGGCCAGAGGCAAACCAGCACTTTAGTAAAGAGATAGATGATGAAGCAAACAGCTAT
TTCCAGCGAATATATAATCATCCACCACATCCAACCATGTCTGTTGATGAG
>ENST00000471643.1 cdna chromosome:GRCh38:9:127212676:127217344:1 gene:ENSG00000136828.18 gene_biotype:protein_coding transcript_biotype:processed_transcript gene_symbol:RALGPS1 description:Ral GEF with PH domain and SH3 binding motif 1 [Source:HGNC Symbol;Acc:HGNC:16851]
TGTACTACGGAGCCAAGTCCTTGCGGGGCACAGACAGAAAACACTATAAATCCACACCTG
GCAAAAAGGTTTCCATCGTGGGCTGGATGGTGCAGCTGCCCGATGACCCCGAGCACCCAG
ATATCTTCCAGCTGAACAACCCTGACAAAGGCAATGTTTACAAGTTTCAGACTGGTTCCC
GATTTCATGCAATACTGTGGCACAAGCATTTGGATGATGCATGTAAAAGCAACAGGCCTC
AGGAAGCCGGAGCAGCTCCAGGTCCAACAGGAACTGACAGCCACGAGGTGGACCACCTGG
AGGGCGGTGCGGGGAAGGAGGCAGGGCCCTGTGCCTGAAGCCTGGGCACCATGGTGGCCC
CAGTCAGGAGCAACAGTGGTAGCCCTGAGTAAAACCCATTGTCCCTCTTTGGAGGAGCGG
CCAGAGGATGACAGCAGCCCCAGCAGGCAGCAGTGCCTGGGCAGGCTGATCCAGCAGAGC
ACTAATGGGTCAGTTTCATGTATTGGCAGATGTGGTGTAGCATGGCAAGGCTACAAGTTT
TAAGGATTTTTGTCTGATTTTCAGACCTGGAGGAGGGGATTTTTCTTCCTACTTTCCCCC
TTTTTTATTTCTAATTTACTTTCAACCAAATATTCCCACTATGTGCTATATGTAATAATA
AAAAGTTGACAACAACTGAAA
>ENST00000444024.1 cdna chromosome:GRCh38:6:151417336:151452119:-1 gene:ENSG00000155906.16 gene_biotype:protein_coding transcript_biotype:protein_coding gene_symbol:RMND1 description:required for meiotic nuclear division 1 homolog [Source:HGNC Symbol;Acc:HGNC:21176]
GGGTTGGCTGCAGTAGTGAGAGGCTGGGGGTGCGGCTCTTTCCCTGCAGTCCTGCCGAGG
AAGCGTGCGTCCCTGGCGCTTCCTTCTTCTCTTCCGGCGGAGAGGACCTAATGCACTGCA
CAGCATTTGCAACGGCAGATGAGTATCATCTGGGAAATCTGTCTCAAGATCTGGCCTCCC
ACGGATATGTTGAAGTAACAAGCTTGCCTAGAGATGCAGCAAATATTTTGGTGATGGGTG
TGGAAAATTCTGCAAAAGAAGGTGATCCTGGAACAATATTCTTCTTCAGGGAAGGAGCTG
CTGTGTTTTGGAATGTGAAAGACAAAACTATGAAGCATGTGATGAAAGTTCTAGAAAAAC
ATGAAATTCAGCCCTATGAAATCGCACTGGTACACTGGGAAAATGAAGAACTTAACTACA
TAAAAATAGAGGGACAGTCAAAACTTCACAGGGGGGAAATCAAGTTAAATTCAGAGCTGG
ATTTAGATGATGCCATTCTAGAGAAGTTTGCTTTCTCCAATGCTCTATGCCTTTCTGTAA
AACTGGCAATTTGGGAAGCATCACTGGATAAATTTATTGAATCTATTCAGTCAATTCCTG
AGGCTTTAAAAGCTGGGAAGAAAGTGAAACTATCTCATGAAGAAGTTATGCAGAAAATCG
GTGAACTCTTTGCTCTAAGGCACCGTATAAACTTGAGTTCAGACTTCCTGATTACTCCTG
ATTTCTACTGGGACAGAGAAAAC
>ENST00000539585.1 cdna chromosome:GRCh38:12:11132958:11134644:-1 gene:ENSG00000256188.3 gene_biotype:protein_coding transcript_biotype:protein_coding gene_symbol:TAS2R30 description:taste 2 receptor member 30 [Source:HGNC Symbol;Acc:HGNC:19112]
GTCGCTAAAGACAAATGATGGAGAGGTTACACAAGGAAAAATTGCAAACACTGGAAGTGA
ACATGTCCTTGTTTGCATACTAGCAAATGAGAATTCAGGTTTCATGTCAATTTCAGTATG
AATAATTCCAGCCTATAACAAGAACAGATGGTGAATGAGTCAGTTAATTTGAATTGTTTT
GAAAATAAGAATGTTTTCCATAAAGAGAGCATTGAACTTATCCATTAGCATGCCATGGTG
ATTTCTGACTTGACACTGGTCACAGCAATTAAAAGTAAAAAGAATGTCACAGCACATACA
CAAATCAGGTGCATATAGAATTTAAGGTCAGGATATTCAAGCAATCACAACCAGTGATAT
TACACCAGCATTTTAAAAATTTCTTTTTGTCTGTTCAGACATGATAACTTTTCTGCCCAT
CATTTTTTCCATTCTAATAGTGGTTATATTTGTTATTGGAAATTTTGCTAATGGCTTCAT
AGCATTGGTAAATTCCATTGAGTGGGTCAAGAGACAAAAGATCTCCTTTGTTGACCAAAT
TCTCACTGCTCTGGCGGTCTCCAGAGTTGGTTTGCTCTGGGTGTTATTACTACATTGGTA
TGCAACTCAGTTGAATCCAGCTTTTTATAGTGTAGAAGTAAGAATTACTGCTTATAATGT
CTGGGCAGTAACCAACCATTTCAGCAGCTGGCTTGCTACTAGCCTCAGCATGTTTTATTT
GCTCAGGATTGCCAATTTCTCCAACCTTATTTTTCTTCGCATAAAGAGGAGAGTTAAGAG
TGTTGTTCTGGTGATACTGTTGGGGCCTTTGCTATTTTTGGTTTGTCATCTTTTTGTGAT
AAACATGGATGAGACTGTATGGACAAAAGAATATGAAGGAAACGTGACTTGGAAGATCAA
ATTGAGGAGTGCAATGTACCATTCAAATATGACTCTAACCATGCTAGCAAACTTTGTACC
CCTCACTCTGACCCTGATATCTTTTCTGCTGTTAATCTGTTCTCTGTGTAAACATCTCAA
GAAGATGCAGCTCCATGGCAAAGGATCTCAAGATCCCAGCACCAAGGTCCACATAAAAGC
TTTGCAAACTGTGACCTCCTTTCTTCTGTTATGTGCCATTTACTTTCTGTCCATGATCAT
ATCAGTTTGTAATTTTGGGAGGCTGGAAAAGCAACCTGTCTTCATGTTCTGCCAAGCTAT
TATATTCAGCTATCCTTCAACCCACCCATTCATCCTGATTTTGGGAAACAAGAAGCTAAA
GCAGATTTTTCTTTCAGTTTTGCGGCATGTGAGGTACTGGGTGAAAGACAGAAGCCTTCG
TCTCCATAGATTCACAAGAGGGGCATTGTGTGTCTTCTAGCAGAAAACAAACTGGTGGTG
TATGAAACATTTTATATTTCTTACTGGGTTTTCTGTAATATATGTATATGAATAATTTCC
ACATGTATACCTAGAAAAGTCTTTTACCTAAAGTTAGTCTAGAAAAGTACATATATATAG
ATGTGTGTGTGTGTGTGTGTGTGTATGAAAAACTGAAGAACATTGACAATAACATGCTTT
TTATTGTTTTTTCACAAAAACTGCCAAATTATAGAAAATATGACAAAAATTCCTCAATTA
TGAAGCCATGTTTATTTCATACATGTATTTTATATTTCATTTGTAGAATTTATATCTATT
TATAATT
>ENST00000514682.5 cdna chromosome:GRCh38:4:151099629:151104637:1 gene:ENSG00000145425.9 gene_biotype:protein_coding transcript_biotype:protein_coding gene_symbol:RPS3A description:ribosomal protein S3A [Source:HGNC Symbol;Acc:HGNC:10421]
CCTTTTGGCTCTCTGACCAGCACCATGGCGGTTGGCAAGAACAAGCGCCTTACGAAAGGC
GGCAAAAAGGGAGCCAAGAAGAAAGTGTAAGTCGCGACTGTCGTGGCGTCTTGCTTTTTG
GGGGTCTGCTGGAATCGGCGGGCTGGTCCTAGATCGCGGCGTAGGCCGGATGGCGAGGAT
TCCAGTCGGATTGTGCGGGCCGTGGCGGGGTTGATCCATTTTCTAAGAAAGATTGGTATG
ATGTGAAAGCACCTGCTATGTTCAATATAAGAAATATTGGAAAGACGCTCGTCACCAGGA
CCCAAGGAACCAAAATTGCATCTGATGGTCTCAAGGGTCGTGTGTTTGAAGTGAGTCTTG
CTGATTTGCAGAATGATGAAGTTGCATTTAGAAAATTCAAGCTGATTACTGAAGATGTTC
AGGGTAAAAACTGCCTGACTAACTTCCATGGCATGGATCTTACCCGTGACAAAATGTGTT
CCATGGTCAAAAAATGGCAGACAATGATTGAAGCTCACGTTGATGTCAAGACTACCGATG
GTTACTTGCTTCGTCTGTTCTGTGTTGGTTTTACTAAAAAACGCAACAATCAGATACGGA
AGACCTCTTATGCTCAGCACCAACAGGTCCGCCAAATCCGGAAGAAGATGATGGAAATCA
TGACCCGAGAGGTGCAGACAAATGACTTGAAAGAAGTGGTCAATAAATTGATTCCAGACA
GCATTGGAAAAGACATAGAAAAGGCTTGCCAATCTATTTATCCTCTCCATGATGTCTTCG
TTAGAAAAGTAAAAATGCTGAAGAAGCCCAAGTTTGAATTGGGAAAGCTCATGGAGCTTC
ATGGTGAAGGCAGTAGTTCTGGAAAAGCCACTGGGGACGAGACAGGTGCTAAAGTTGAAC
GAGCTGATGGATATGAACCACCAGTCCAAGAATCTGTTTAAAGTTCAGACTTCAAATAGT
GGCAAATAAAAAGTGCTATTTGTGA
>ENST00000527357.5 cdna chromosome:GRCh38:11:799185:805230:-1 gene:ENSG00000177595.17 gene_biotype:protein_coding transcript_biotype:retained_intron gene_symbol:PIDD1 description:p53-induced death domain protein 1 [Source:HGNC Symbol;Acc:HGNC:16491]
GGCGCCGAGCGCCCGCTGAGCAGCCACCCTTTGCGCGCCGCCTGCAGCGCAGCTTCCCCG
GGCGCTGCCTGGACAGGCCTGCCTGCGTGCTGGGACATGTCTGGCCTCCAAGGACCGTCG
GTGGGCGATGGCTGCAACGGTGGAGGGGCCAGAGCTGGAGGCAGCTGCTGCCGCAGGAGA
TGCTTCAGAGGATTCGGACGCAGGGTCCAGGGCGCTGCCTTTCCTGGGCGGCAACCGGCT
GAGCTTGGACCTGTACCCCGGGGGCTGCCAGCAGCTGCTGCACCTGTGTGTCCAGCAGCC
TCTGCAGCTGCTGCAGGTGGAATTCTTGCGTCTGAGCACTCACGAGGACCCTCAGCTGCT
GGAGGCCACCCTGGCCCAGCTGCCTCAGAGCCTGTCCTGCCTCCGCTCCCTGGTCCTCAA
AGGTGAGTTCCACCTGTTCTGGGCCCTGTCTCCATCTCTCGCTCTGCCCTGCCTCTGCTG
CATGTTCTCAAAGGCAAACCCCAGTCCCAGCCCCAGCTCCAGGCCGCCCCTCCCGGCTCC
CCAGGTGTGAACTGTTCTGCTCTTGGTCCTGTCCAGCCCCATCGCCATCCTCGGTGATCA
CCACCCCCAGTGTGGGGCTGGCTGGGCCCTGGCTCCTGGACCCTGACGCTGCCCAGTGGG
GGTCTCTCCAGACCACAGTGCAGATGTTGTTCCTGGGGAAGGTTGTGGGTGATGGTTGTC
AGCTGAGATGAGCCGGTGGTCTCCACCCCTGCCTCCTTCCATTTGCGGGCACCTCTCCAG
TGTTTCTGTCTGTCTGTCCCTGTCTGGCTGGGGTGGGGGTGGGGTGGGAGGTCTGTGCCT
CTCGAGCAGCTGTTTCTCTGGCTGGCAGGGTCGATCTGGGACCTCGGACCCTGGCTCTGA
GGGCCACATCCGCCTCCCCCCTTCCCAGGAGGGCAACGCCGGGACACACTGGGTGCCTGT
CTCCGGGGTGCCCTGACCAACCTGCCCGCTGGTCTGAGTGGCCTGGCCCATCTGGCCCAC
CTGGACCTGAGCTTCAACAGCCTGGAGACACTGCCGGCCTGTGTCCTGCAGATGCGAGGT
CTGGGTGCGCTCTTGCTGTCTCACAACTGCCTCTCTGAGCTGCCTGAGGCTCTGGGGGCC
CTCCCCGCCCTCACCTTCCTCACAGTGACACACAACCGCCTGCAGACGCTGCCCCCAGCA
CTGGGGGCCCTATCCACCCTGCAGCGCCTCGATCTCTCTCAGAATCTGCTGGACACGCTA
CCTCCTGAGATTGGAGGCCTGGGCAGCCTCCTGGAGCTCAACCTGGCCTCCAACCGGCTG
CAGAGCCTCCCAGCCTCTCTGGGTGAGTAGCCCCTGCGCCCCGACACACTGGCCCCACGG
GAGGGTCCCTGAAGCCTGCCTGTCTTCTGCAGGGGCCTCTGCACCCACAGGCTTGGTCCA
CAGCTGCCTCTTGGTTGTCCCTCCACCTCCCTGGCCTTTGAGACTCCCTCAGTGGCTTTG
TCAGAGTTCTCTGAGCCCAGCTGTGGAGGAGAGTCTGAAACAGCTGCTCTGGGAGGCGGC
AGCAGGAGTGTCCCAGCGCCGTGGGCTGGGCTGGTGCCAAGCCTAAGCCAGCAACTGCCC
GCAGCGGGACTTCGGTCCTTGCGGCTCCTTGTCCTGCACAGCAACCTCCTGGCCTCTGTG
CCAGCTGACTTGGCCCGCCTTCCACTCCTCACCCGGCTCGACCTGAGGGACAACCAGCTC
CGGGACCTGCCCCCTGAGCTGCTAGACGCCCCCTTTGTGCGCCTGCAGGGGAACCCCCTG
GGTGAGGCCTCGCCAGACGCCCCGAGTTCACCAGTGGCAGCCCTCATTCCAGAAATGCCC
AGACTGTTCCTGACCTCAGATTTGGACAGCTTTCCTGTGACCCCTCAAGGCTGCTCAGTG
ACCCTGGCCTGTGGCGTCCGCCTGCAGTTCCCAGCGGGAGCCACCGCCACCCCCATCACC
ATCCGCTATCGGCTGCTGCTGCCGGAGCCAGGCCTCGTCCCCCTGGGTCCTCATGACGCC
CTGCTCAGCCATGTGCTGGAGCTGCAGCCCCATGGGGTGGCCTTCCAGCAGGATGTGGGG
CTGTGGCTGCTCTTCACCCCACCGCAGGCCCGGCGCTGCCGTGAAGTGGTGGTCAGGACC
CGGAATGACAACAGCTGGGGTGACCTGGAGACCTACCTGGAGGAAGAGGCACCCCAGGTG
AGGGCCACCCAGGCCTGCCGGTGGCGAGTGGAGAGCTGCTGCCCTGAGCCGTGCACCTCT
GCCCAGAGCCTCACCCTGGCACCTTCCACCCTGCCCCGTCCCTCCTGGATCCTGCTTCCC
TATGTCCCTGGCACCTTCCACCCCACCCCGTCCCTCCTGGATCCTGCTTCCCTGTGTCCC
TGGCAACTTCCACCCCACCCCGTCCCTCCTGGATCCTGCTCCCTGTGTCCCTGGCACCTT
CCACCCCGCCCCGTCTCTCCTGGATCCTGCTCCCTGTGTCCCTGACTGGCTGTGCCCTGA
CCCAGGCTCCTGTGACCTCCTCTCTCCCCCATCCCAGCGGCTCTGGGCTCACTGCCAGGT
GCCCCACTTCTCCTGGTTCCTTGTGGTTTCCCGCCCTGTGTCCAATGCCTGCCTGGTGCC
ACCGGAGGGGACACTGCTGTGCTCCTCGGGTCATCCTGGGGTCAAAGTCATCTTCCCCCC
TGGGGCCACTGAGGAGCCTCGTCGAGTCTCCATGCAGGTGGTGCGCATGGCTGGCCGAGA
GCTGCAGGCCCTCCTGGGAGAACCAGAGGCTGCAGTGAGCCCCCTGCTGTGCCTGTCACA
GAGCGGTCCCCCCAGCTTCCTCCAACCGGTCACCGTGCAGCTGCCTCTGCCCTCTGGCAT
CACAGGCCTCAGTCTGGACCGCTCCCGCCTGCACCTGTTGTACTGGGCCCCTCCTGCAGC
CACCTGGGATGACATCACAGCTCAGGTGGTCCTGGAGCTCACCCACCTGTACGCACGCTT
CCAGGTCACACACTTCTCCTGGTCAGTGCCCCCCAGCTTTCTCAGCCCCCCTCCCCCAGT
CTGTACAGCCCTCCTCACCCCCAGCTCTCCCAGGTACTGGCTCTGGTACACCACCAAGAA
CTGTGTGGGAGGCCTGGCTCGGAAGGCCTGGGAGCGGCTGCGGCTGCACCGTGTGAACCT
CATCGCTCTGCAGCGGCGCCGGGACCCTGAGCAGGTCCTGCTGCAGTGCCTGCCCCGAAA
CAAGGTGGACGCCACCCTTCGGCGGCTGCTGGAGCGGTACCGGGGCCCCGAGCCCTCTGA
CACGGTGGAGATGTTCGAGGGCGAAGAGTTCTTTGCGGCCTTCGAGCGCGGCATCGACGT
GGATGCTGACCGCCCTGACTGTGTGGAGGGCAGAATCTGCTTTGTCTTCTACTCGCACCT
GAAGAATGTGAAGGAGGTGTCCTTCTACCGTGGCGCGGTGCCTGTGCGGGTGCCCGAGGA
GGCTGAGGCTGCCCGGCAGAGGAAGGGCGCAGACGCCCTGTGGATGGCCACTCTGCCCAT
CAAGCTGCCGGTGGGACTGAGGGACAGCAGAGGGGCGGGGCAGGACCGAGGCCCAGGGGT
GACCAGGGTGACATGGTGGAGTTGGGGGTGGAGCCCAGGGCTTAATGCACTTTTTCCTTC
CAACAGAGACTTCGAGGGTCCGAGGGGCCACGGCGGGGGGCTGGCCTCTCCTTGGCACCC
TTGAATCTGGGAGATGCCGAGACCGGCTTTCTGACGCAGAGCAACCTGCTGAGTGTGGCT
GGGCGTCTGGGTCTGGACTGGCCAGCCGTGGCCCTGCACCTGGGGGTGTCCTACCGGGAG
GTGCAGCGCATCCGGCACGAGTTCCGGTGAGGCTCCCACTGCCCGCTGGCTGCCAGCCCC
AGGGCTGAGCCCTGGCTGCCTGGAGGGCCCACCTGATTCTGACAGAAGTTTCTTCCAGGG
GAGGTGGGGGAAGGGCAAACACCAGGCTGGAAAGGAAAGGTCTGGCCGCACCTGGCCCCA
GGAGCCGGGAACTCCCCCACACTCCGAGGCAGAGTGTGGTGGGGGGTCCTGGGCAGGTGG
ACAGGACCCCTCTGTCGCCCATCCTCTGCCTGCAGGGATGATCTGGATGAGCAGATCCGT
CACATGCTCTTCTCCTGGGCTGAGCGCCAGGCTGGGCAGCCAGGGGCTGTGGGGCTCCTG
GTGCAGGCCCTGGAGCAGAGTGACCGGCAGGACGTGGCTGAAGAGGTGCGCGCAGTCTTG
GAGCTCGGCCGCCGCAAGTACCAGGACAGCATCCGACGCATGGGCTTGGCCCCCAAGGAC
CCCGCTCTGCCTGGCTCCTCGGCTCCACAGCCCCCAGAGCCTGCCCAGGCCTAGGCCCCA
CAGACTTTTAGGCTGGCCCAGATATTCCCCAGTGGATGGGCAGAGCCCCCACCTTCAAGT
CTCTCCAGTGTGTGGGGACGGGTCCCTGTGAGCAACAAAACTGCACTGTTTCTTTC
>ENST00000461964.1 cdna chromosome:GRCh38:CHR_HSCHR6_MHC_COX_CTG1:30901816:30903971:1 gene:ENSG00000236895.10 gene_biotype:protein_coding transcript_biotype:retained_intron gene_symbol:GTF2H4 description:general transcription factor IIH subunit 4 [Source:HGNC Symbol;Acc:HGNC:4658]
CAGGCAGGAAGATGTAAGGCAGTGACTTCTGAGACAAGGCATCTGCCTTTCTATTCTTTT
CAGAGGAAATCTCGGCGTTACTACCCCACACGCCTGGCCATCAATCTCTCATCAGGTGTC
TCTGGAGCTGGGGGCACTGTGCATCAGCCAGGTTTCATTGTCGTGGAAACCAATTACCGA
CTGTATGCCTACACGGGTGAGGCGGGACAGAGGGCCCCTGGAAGAGGAGGTTGGGGGTGA
GGGAATGCCAGTTTATGTTTGTGTTTACCTGGCAGTCTACAGAGCTCTCTGACATTTCTC
ATGACACTTGAAAGAAGGGCTTGAGGGAGTCTGGGTGTGGGGGTGGCCTCCTCATCCTCT
TTCTATCCCTGGCTCAGAGTCGGAGCTGCAGATTGCCCTCATTGCCCTCTTCTCTGAGAT
GCTCTATCGGTTCCCCAACATGGTGGTGGCGCAGGTGACCCGGGAGAGTGTGCAGCAGGC
AATCGCCAGTGGCATCACAGCCCAGCAGATAATCCATTTCCTAAGGACAAGAGCCCACCC
AGTGATGCTCAAACAGGTATAGACAGGCTCCAAGATGTCAGAGGCTGGCAGCTGGTGATG
ACATGATGGAAAAGAAAAAGGGGCATCCAAATCTGGGGAAGAAACAGAGGGCCGGGTTGT
CTGGGGCAGTATTCTGAGTCCCTACAGTCAACCCTTGCTCCTTGCAGACACCTGTGCTGC
CCCCCACCATCACCGACCAGATCCGGCTCTGGGAGCTGGAAAGGGACAGACTCCGGTTCA
CTGAGGGTGTCCTGTATAACCAGTTCCTGTCGCAAGTGGACTTTGAGCTGCTGCTGGCCC
ACGCGCGGGAGCTGGGCGTGCTCGTGTTCGAGAACTCGGCCAAGCGGCTCATGGTGGTGA
CCCCGGCCGGGCACAGCGACGTCAAGCGCTTTTGGAAGCGGCAGAAACATAGCTCCTGAG
AGCGCGGGACTTGGACACGGACCTCGGCGGGCGGGACTGGGCGGGGCGGGGCATCAGAAC
TCAGGTGTTTTTTATTTACGCGTCAGGGCTTTTCTTGTTTAATAAAGTTATGATAGCTAG
CA
>ENST00000563504.5 cdna chromosome:GRCh38:16:82148616:82170195:-1 gene:ENSG00000135698.9 gene_biotype:protein_coding transcript_biotype:protein_coding gene_symbol:MPHOSPH6 description:M-phase phosphoprotein 6 [Source:HGNC Symbol;Acc:HGNC:7214]
GGCGCTGGGCGGAAGCTACCATGGCGGCCGAGCGAAAGACAAGGTTGTCCAAGAATCTAC
TGCGCATGAAGGTGCGGGGACGCTGAGAGCGCCACTCCGGGCGTTTATGCAAAGGGGACT
GGACTCAGAAACCAAGAAACAACTAGAAGAAGAAGAAAAGAAAATCATTAGTGAAGAGCA
CTGGAGTTTCATAATAGAAGAGCAGAGTTTCTTACTATGTGAAGATCTTCTCTATGGAAG
AATGTCATTCAGAGGATTTAATCCTGAGGTTGAGAAATTGATGCTTCAGATGAATGCTAA
GCACAAAGCAGAAGAAGTTGAAGATGAAACAGTAGAGCTTGATGTGTCAGATGAAGAGAT
GGCTAGAAGATATGAGACCTTGGTGGGGACAATTGGGAAAAAGTTTGCCAGAAAGAGAGA
CCATGCCAATTATGAAGAAGATGAAAATGGAGACATAACACCAATTAAAGCAAAGAAGAT
GTTCTTAAAGCCCCAGGATTAAGATGGATGCCTTAAGCGATGGCCCAGGGGTGCTTGGTG
GAAGTCAGCAGGGCATCTGGAGCTCATCCCAATGGTGTCTCTATAGTTATTAATACTGTA
ACGTTTACTTGTAAAGA
>ENST00000519335.5 cdna chromosome:GRCh38:8:22621270:22669079:-1 gene:ENSG00000147439.11 gene_biotype:protein_coding transcript_biotype:processed_transcript gene_symbol:BIN3 description:bridging integrator 3 [Source:HGNC Symbol;Acc:HGNC:1054]
CCCCGGCGGCAGACGCAGGTTCGGGACCATGAGCTGGTGGAGAGAGACTTTGAAAGGGAG
TATGGAAAACTTCAGCAGCTGGAAGAGCAGACCCGGAGGCTGCAGAAAGACATGAAGAAG
AGCACCGACGCAGACCTGGCCATGTCAAAATCTGCCGTGAAGATATCCTTGGACTTACTC
TCCAATCCCCTCTGTGAGCAAGACCAGGACCTTCTGAACATGGTGACGGCCCTGGACACG
GCCATGAAGCGGATGGATGCCTTCAATCAGGAAAAGGTGAACCAGATCCAGAAGACTGTG
ATCGAGCCCTTAAAAAAGTTCGGCAGTGTCTTCCCGAGCCTCAACATGGCTGTGAAGAGG
CGGGAACAGGCCTTGCAGGACTACAGGAGGCTGCAGGCCAAGGTGGAGAAGTATGAGGAA
AAGGAGAAGACGGGGCCAGTGCTGGCCAAGCTCCACCAGGCACGAGAGGAGCTGCGGCCT
GTGCGGGAGGACTTTGAAGCCAAGAACAGGCAGCTGCTGGAGGAGATGCCGCGCTTCTAC
GGCAGCCGCCTCGACTACTTCCAGCCCAGCTTTGAGTCCCTCATCCGAGCTCAGGTTGTG
TACTACTCGGAAATGCACAAGATCTTTGGAGACCTGTCCCATCAGCTTGACCAGCCAGGC
CACTCCGATGAGCAGCGGGAGCGGGAGAACGAGGCCAAACTCAGTGAGCTCCGGGCCCTC
TCCATTGTGGCCGATGACTGAATCCCCGTCACTCTTGGAGGACTCCTGTGACGTGGTCAG
CCTCATTCATCCTTGCCCTTCTCAGGGCTAGCTGCTCCTCTCACAGGCTGGGGACAGAGG
TGGCCCTGGTTCACTTGCCGGCCCTTTGCAATGAATGACTCTTCCTGAGCCTG
>ENST00000628083.1 cdna chromosome:GRCh38:6:116529013:116558588:1 gene:ENSG00000164451.13 gene_biotype:protein_coding transcript_biotype:protein_coding gene_symbol:FAM26D description:family with sequence similarity 26 member D [Source:HGNC Symbol;Acc:HGNC:21094]
TGTTTTACCCTTGGGTCCTCCCCTGCCTACACTGTGCTGAGAACTGCTCTCTCTGACCGG
GTCTCCTGTTTCTACCTGGTTTGTTGTGAACCTGTGTTCTCCACATTTGTCCTGACTCTT
CAGGTGAATAACTGAGCCTTTCACTTGGCTTTGCTGCAACCCTTCAGCTCTGTGCGTGTT
GGAAGCAAGAATTGGATAAGACTTCTCAGGCGTCTGCACAATCCCTAATGGCCCCCAGAT
CTGCCAAGGAGACCTTCAGGATAAACCCAAATGTAGCAGCAAATTTATCAGCTCCTTCTG
ACGTGATCCTAGTAAGAGATGAAATAGCTCTTCTGCACAGATACCAGTCACAGATGCTGG
GTTGGATTTTGATCACCTTGGCAACCATTGCTGCCTTAGTCTCCTGCTGTGTGGCAAAGT
GCTGCTCTCCCCTCACCTCTCTGCAACATTGCTACTGGACCAGCCACCTCCAGAATGAGA
GAGAACTCTTTGAACAAGCAGCAGAGCAGCACTCTCGGCTCCTCATGATGCATCGCATAA
AGAAGCTATTTGGCTTCATTCCCGGGAGTGAAGACGTCAAACACATCCGCATTCCTTCTT
GTCAGGACTGGAAAGATATTTCAGTACCCACTCTTTTATGCATGGGTGATGACTTGCAAG
GTCACTATAGCTTCCTTGGAAATAGGGTGGATGAGGATAATGAGGAAGACAGATCAAGAG
GTATTGAATTAAAACCTTGATTACAGCACCTTTCATGAGTCAGGTTGCTTAGCAGATACT
TGGCTTTTATGGCTTTTATGATCAGGCCATTTCAATGTAATCTCTTCATCTTTTTCTTTC
TCTCTGATATTTGTTTACGTAAGTCCATCTCAAATATTATTTCTAAAATCAATCTATTAG
ATAATTGTGCCAATCTCTCATTTTGAAATTTTGCCAATGGTCTGGTAATGCCTAGAGTGG
AATGTGAAGTCACATGGAAATTTGCATCTTAGTTCTGTTACTTAGTAGCTGTGTGAAAAT
TAATATTTCTGAGTGCCATTTTGTCATCTGCACATTGTAGCTACCTCCTAGAGCTATTAT
GAGAATTAAACATGATAATACAAAGTGTTTAGCACAG
>ENST00000532751.1 cdna chromosome:GRCh38:6:128322251:128520599:-1 gene:ENSG00000152894.14 gene_biotype:protein_coding transcript_biotype:nonsense_mediated_decay gene_symbol:PTPRK description:protein tyrosine phosphatase, receptor type K [Source:HGNC Symbol;Acc:HGNC:9674]
ACTAACAGGAGCAGCCTCCGCCGAGCATGGAGAGCTGCCGCCGCGGCCGGCCGGCGACGC
TGGCGACGCTTTCGCCCCTGAGGTAGTTTGGCGACCGCGAAGAAGGAAAAAGGGCGGGCG
GGCGGCTGTCCTCTCACCGTCCTCACCCCGCGAGGCCCGGCCCGCTCCTCCGTCGTGGAT
TTCGCGGCGATCCCCCCGGCAGCTCTTTGCAAAGCTGCTTGAAACTTCTCCCAAACTCGG
CATGGATACGACTGCGGCGGCGGCGCTGCCTGCTTTTGTGGCGCTCTTGCTCCTCTCTCC
TTGGCCTCTCCTGGGATCGGCCCAAGGCCAGTTCTCCGCAGAAAAGGCCTGCAGTTACTG
AAATGACAAGTGAAAAGGAGGTGGCTGTACTTTTGATGATGGTCCAGGGGCCTGTGATTA
CCACCAGGATCTGTATGATGACTTTGAATGGGTGCATGTTAGTGCTCAAGAGCCTCATTA
TCTACCACCCGAGATGCCCCAAGGTTCCTATATGATAGTGGACTCTTCAGATCACGACCC
TGGAGAAAAAGCCAGACTTCAGC
>ENST00000628669.1 cdna chromosome:GRCh38:CHR_HG2233_PATCH:240021123:240025330:-1 gene:ENSG00000281434.2 gene_biotype:protein_coding transcript_biotype:retained_intron gene_symbol:NDUFA10 description:NADH:ubiquinone oxidoreductase subunit A10 [Source:HGNC Symbol;Acc:HGNC:7684]
GATCCTGAGCTGACCGGGTAGCCATGGCCTTGCGGCTCCTGAAGCTGGCAGCGACGTCCG
CGTCCGCCCGGGTCGTGGCGGCGGGCGCCCAGCGCGTGAGAGGAATTCATAGCAGTGTGC
AGTGCAAACTGCGCTATGGAATGTGGCATTTCCTACTTGGGGATAAAGCAAGCAAAAGAC
TGACAGAACGCAGCAGAGTGATAACTGTAGATGGCAATATATGTACTGGAAAAGGCAAAC
TTGCAAAAGAAATAGCAGAGAAACTAGGCTTCAAGCACTTTCCTGAAGCGGGGATTCATT
ATCCAGACAGTACCACAGGAGATGGGAAGCCCCTCGCCACCGACTATAATGGCAACTGTA
GTTTGGAGAAATTTTACGATGATCCGAGAAGCAATGATGGCAACAGTTACCGCCTGCAGT
CCTGGTTGTACAGCAGTCGCCTGCTGCAGTACTCAGATGCCTTGGAGCACTTGCTGACCA
CAGGTGCAGTATTTCTGGGCAGTTAGATCTGTTCTGTACTTGAACACTATTCTAGAATTC
AACCACGTTAAATTGCCACTGAG
>ENST00000510534.1 cdna chromosome:GRCh38:4:106923821:107035812:-1 gene:ENSG00000155011.8 gene_biotype:protein_coding transcript_biotype:retained_intron gene_symbol:DKK2 description:dickkopf WNT signaling pathway inhibitor 2 [Source:HGNC Symbol;Acc:HGNC:2892]
CCTGGTGGAGAAGCGGGTCTCGCTTGGGTTCCGCTAATTTCTGTCCTGAGGCGTGAGACT
GAGTTCATAGGGTCCTGGGTCCCCGAACCAGGAAGGGTTGAGGGAACACAATCTGCAAGC
CCCCGCGACCCAAGTGAGGGGCCCCGTGTTGGGGTCCTCCCTCCCTTTGCATTCCCACCC
CTCCGGGCTTTGCGTCTTCCTGGGGACCCCCTCGCCGGGAGATGGCCGCGTTGATGCGGA
GCAAGGATTCGTCCTGCTGCCTGCTCCTACTGGCCGCGGTGCTGATGGTGGAGAGCTCAC
AGATCGGCAGTTCGCGGGCCAAACTCAACTCCATCAAGTCCTCTCTGGGCGGGGAGACGC
CTGGTCAGGCCGCCAATCGATCTGCGGGCATGTACCAAGGACTGGCATTCGGCGGCAGTA
AGAAGGGCAAAAACCTGGGGCAGGCCTACCCTTGTAGCAGTGATAAGGAGTGTGAAGTTG
GGAGGTATTGCCACAGTCCCCACCAAGGATCATCGGCCTGCATGGTGTGTCGGAGAAAAA
AGAAGCGCTGCCACCGAGATGGCATGTGCTGCCCCAGTACCCGCTGCAATAATGGCATCT
GTATCCCAGTTACTGAAAGCATCTTAACCCCTCACATCCCGGCTCTGGATGGTACTCGGC
ACAGAGATCGAAACCACGGTCATTACTCAAACCATGACTTGGGATGGCAGAATCTAGGAA
GACCACACACTAAGATGTCACATATAAAAGGTAGGGATATCTGTAGTTCTGGGGTTTTTT
TAAAATAAAGAAATAGAAGAAAAATATAGATAATTAATTCCATTGGTTTTAGAAAAAATT
ACAAGGAAGTTTCTTTAATCCTAGCTAGTCATTAAACTTGTTATTTAGGTGGCAAATAAT
GGAAACAGACCATAATAGATTTATGTGATAAGAGGCAGAGCCAATTGGTATCAACCAAGA
CTTTTCATTATAAATGGTAACAACATAGAAGATAGTATAAGTAAAAATATTTTATGTGCT
TCTGATTGCAAAATAGAATTTTTTTTTTCTGAAGTGTCAGGGTAACATCTATTGGTCATC
ATCTCTGCAGGGCATGAAGGAGACCCCTGCCTACGATCATCAGACTGCATTGAAGGGTTT
TGCTGTGCTCGTCATTTCTGGACCAAAATCTGCAAACCAGTGCTCCATCAGGGGGAAGTC
TGTACCAAACAACGCAAGAAGGGTTCTCATGGGCTGGAAATTTTCCAGCGTTGCGACTGT
GCGAAGGGCCTGTCTTGCAAAGTATGGAAAGATGCCACCTACTCCTCCAAAGCCAGACTC
CATGTGTGTCAGAAAATTTGATCACCATTGAGGAACATCATCAATTGCAGACTGTGAAGT
TGTGTATTTAATGCATTATAGCATGGTGGAAAATAAGGTTCAGATGCAGAAGAATGGCTA
AAATAAGAAACGTGATAAGAATATAGATGATCAC
>ENST00000540584.1 cdna chromosome:GRCh38:12:30735176:30754860:-1 gene:ENSG00000110888.17 gene_biotype:protein_coding transcript_biotype:protein_coding gene_symbol:CAPRIN2 description:caprin family member 2 [Source:HGNC Symbol;Acc:HGNC:21259]
AGACGCGAGTGCGGGGTGGCGCCGGTCCACCTCCGCAGCGCTCCTGCCTCCCCCAGGCTT
TGGAAGGCGGGCCCGGGCTGCGGCAGCGGCGGCCTCGGCTGCCTGGGGAGGTGAAGTCGG
GCTGCGGCGGCCTCGGTCGGCGCGGCGGAGGGAGGCGGCTGACCCGGCGAGGTCACCTTC
AGGCCATTCAGAGGAGGAAAGAGAGGGGAATATGAAGTCAGCCAAGCCCCAAGTGAACCA
CAGTCAGCATGGGGAAAGCCAGCGGGCCTTGAGCCCCCTGCAGTCTACTCTGAGTTCTGC
TGCATCTCCTTCCCAAGCGTATGAGACCTATATTGAAAATGGACTCATATGCCTTAAACA
CAAAATTAGAAACATCGAGAAAAAGAAGCTCAAACTGGAGGATTATAAGGATCGCCTGAA
AAGTGGAGAGCATCTTAATCCAGACCAGTTGGAAGCTGTAGAGAAATATGAAGAAGTGCT
ACATAATTTGGAATTTGCCAAGGAGCTTCAAAAAACCTTTTCTGGGTTGAGCCTAGATCT
ACTAAAAGCGCAAAAGAAGGCCCAGAGAA
>ENST00000373768.3 cdna chromosome:GRCh38:9:122144058:122159819:-1 gene:ENSG00000119421.6 gene_biotype:protein_coding transcript_biotype:protein_coding gene_symbol:NDUFA8 description:NADH:ubiquinone oxidoreductase subunit A8 [Source:HGNC Symbol;Acc:HGNC:7692]
GGTTGGGCAGGGCAATACGCCTGCGTGTTGCCGGATGCGCATGCGCAGGCGCCGTGTGGC
ACTCGGCGGTCGAAAGGGGAGTTCAAGGAGACGGGGGCGACGCGGCTGAGGGCTTCTCGT
CGGGGTCGGGGCTGCAGCCGTCATGCCGGGGATAGTGGAGCTGCCCACTCTAGAGGAGCT
GAAAGTAGATGAGGTGAAAATTAGTTCTGCTGTGCTTAAAGCTGCGGCCCATCACTATGG
AGCTCAATGTGATAAGCCCAACAAGGAGTTTATGCTCTGCCGCTGGGAAGAGAAAGATCC
GAGGCGGTGTTTAGAGGAAGGCAAACTGGTCAACAAGTGTGCTTTGGACTTCTTTAGGCA
GATAAAACGTCACTGTGCAGAGCCTTTTACAGAATATTGGACTTGCATTGATTATACTGG
CCAGCAGTTATTTCGTCACTGTCGCAAACAGCAGGCAAAGTTTGACGAGTGTGTGCTGGA
CAAACTGGGCTGGGTGCGGCCTGACCTGGGAGAACTGTCAAAGGTCACCAAAGTGAAAAC
AGATCGACCTTTACCGGAGAATCCCTATCACTCAAGACCAAGACCGGATCCCAGCCCTGA
GATCGAGGGAGATCTGCAGCCTGCCACACATGGCAGCCGCTTTTATTTCTGGACCAAGTA
AAGATGGGTCCGTGGCCCACACTCGGTCATGTGCTCAGACAACGACTGATGAAAACGCCC
ATGCGGTTTGCATCGACTGATAGTGTGTTCTTTCCGGGATCACAAACATTAACAAAAAAG
TTAACTTATGTGACTTGGCAGTTATTCTATACCATTTCCTGTCCATTAAAATTTTTAAAG
GAAA
>ENST00000637070.1 cdna chromosome:GRCh38:5:126582779:126583938:-1 gene:ENSG00000164904.16 gene_biotype:protein_coding transcript_biotype:retained_intron gene_symbol:ALDH7A1 description:aldehyde dehydrogenase 7 family member A1 [Source:HGNC Symbol;Acc:HGNC:877]
AAGCTTGGTGTCTTTGGAGATGGGGAAAATCTTAGTGGAAGGTGTGGGTGAAGTTCAGGA
GTATGTGGATATCTGTGACTATGCTGTTGGTTTATCAAGGATGATTGGAGGACCTATCTT
GCCTTCTGAAAGTAAGCAATGAAATTAGTTAAGCTGAGTTTTGTACTCTGATATACAGAG
CTCCAAAAAAAATAAAATACTCT
>ENST00000539029.5 cdna chromosome:GRCh38:12:6959322:6961316:1 gene:ENSG00000111679.16 gene_biotype:protein_coding transcript_biotype:processed_transcript gene_symbol:PTPN6 description:protein tyrosine phosphatase, non-receptor type 6 [Source:HGNC Symbol;Acc:HGNC:9658]
AGCGCGACTCAGGGCATCAGCTTGCTGGGCTCAGCTGAGGGTGGGCCTGGGGTCTCCCTG
AGCGCCGGCATCGGCCGCACAGGCACCATCATTGTCATCGACATGCTCATGGAGAACATC
TCCACCAAGGGCCTGGACTGTGACATTGACATCCAGAAGACCATCCAGATGGTGCGGGCG
CAGCGCTCGGGCATGGTGCAGACGGAGGCGCAGTACAAGTTCATCTACGTGGCCATCGCC
CAGTTCATTGAAACCACTAAGAAGAAGCTGGAGGTCCTGCAGTCGCAGAAGGGCCAGGAG
TCGGAGTACGGGAACATCACCTATCCCCCAGCCATGAAGAATGCCCATGCCAAGGCCTCC
CGCACCTCGTCCAAACACAAGGAGGATGTGTATGAGAACCTGCACACTAAGAACAAGAGG
GAGGAGAAAGTGAAGAAGCAGCGGTCAGCAGACAAGGAGAAGAGCAAGGGTTCCCTCAAG
AGGAAGTGAGCGGTGCTGTCCTCAGGTGGCCATGCCTCAGCCCTGACCCTGTGGAAGCAT
TTCGCGATGGACAGACTCACAACCTGAACCTAGGAGTGCCCCATTCTTTTGTAATTTAAA
TGGCTGCATCCCCCCCACCTCTCCCTGACCCTGTATATAGCCCAGCCAGGCCCCAGGCAG
GGCCAACCCTTCTCCTCTTGTAAATAAAGCCCTGGGATCACTGTG
>ENST00000400094.5 cdna chromosome:GRCh38:21:25724480:25734904:-1 gene:ENSG00000154723.12 gene_biotype:protein_coding transcript_biotype:protein_coding gene_symbol:ATP5J description:ATP synthase, H+ transporting, mitochondrial Fo complex subunit F6 [Source:HGNC Symbol;Acc:HGNC:847]
AGAGCGGAGGTGGTGGCGGCGGAGGCTTTGGCAGCTCGGGACTGAGTGCAAGGAATATGC
ACTGAAGAGGCAGCGAACCTACTAACCTTTGGCCGAATCAGCATGATTCTTCAGAGGCTC
TTCAGGTTCTCCTCTGTCATTCGGTCAGCCGTCTCAGTCCATTTGCGGAGGAACATTGGT
GTTACAGCAGTGGCATTTAATAAGGAACTTGATCCTATACAGAAACTCTTTGTGGACAAG
ATTAGAGAATACAAATCTAAGCGACAGACATCTGGAGGACCTGTTGATGCTAGTTCAGAG
TATCAGCAAGAGCTGGAGAGGGAGCTTTTTAAGCTCAAGCAAATGTTTGGTAATGCAGAC
ATGAATACATTTCCCACCTTCAAATTTGAAGATCCCAAATTTGAAGTCATCGAAAAACCC
CAGGCCTGAAGAAATAAAGTAAAATTAATCTGGTAATTTGTCACGGATTAGTTGTACAAC
TAGTTAGAAGTTTCAGAATAAACATGCATTTCATAACTGTCAAATGTTCTTTTAATTCTG
AGTCCAAATAAATTATTTGGTGATGTTGAGTGTGTTCTTGATGAATTGA
>ENST00000637117.1 cdna chromosome:GRCh38:19:13307279:13308831:-1 gene:ENSG00000141837.19 gene_biotype:protein_coding transcript_biotype:retained_intron gene_symbol:CACNA1A description:calcium voltage-gated channel subunit alpha1 A [Source:HGNC Symbol;Acc:HGNC:1388]
GGTGGGGCACACCTGTAATCCCAGCTACTCAAGAGGCTGAGGTGGGAGGATCACTTAAGC
CCAGGAGGACAGTGCTGCAGTGAGCTATGATTGCGCCACTGCACTCCAGCCTGGGTGACA
CAGTGAGACCCGGTCTCTATAGATAAATGAATGGATGAATGAGGGGGTCAAGGATCCTCA
CCCGGCTTCCATTTGGAGGGAGGAGTTTGGTTGAGTTCTTGCAAGGTTGGTACCTAGGAA
ATGCTTGCCAGTTCTGGAGCCCAGACACTGTCCCTGGACATGAGACCAGGTTCTCTGCCC
TAGGTTATCATTGGGAGCATCTTCGAGGTCATCTGGGCTGTCATAAAACCTGGCACATCC
TTTGGAATCAGCGTGTTACGAGCCCTCAGGTTATTGCGTATTTTCAAAGTCACAAAGTAC
TGGGCATCTCTCAGAAACCTGGTCGTCTCTCTCCTCAACTCCATGAAGTCCATCATCAGC
CTGTTGTTTCTCCTTTTCCTGTTCATTGTCGTCTTCGCCCTTTTGGGAATGCAACTCTTC
GGCGGCCAGTTTAATTTCGATGAAGGGACTCCTCCCACCAACTTCGATACTTTTCCAGCA
GCAATAATGACGGTGTTTCAGGTACAGCCTCCACCTGGCCCCACGGGCCAACACCTCTCA
GTGTCACAGATGAAAGTGCCTGCTCCACATCCAAGGGGCTTCCCTGAACTCCTCCTTCTC
TACCTGGCCTTTTCACACCACTTTGAAACACAGATTTTATGGTTATCATTATTCAATTAT
GGTGAGGCCAACAGATCAGGAGATGAATGTCATTGGAAAGATAGTTTGTGGCTGGGCACG
GTGGCTCACACCCATAATCCCAGCACTTTGGCCAGGTACGGTGGCTCACACCTGTAATCC
CAACGCTTTGGGAAGCCCAGGTGGGCGGATCACTTGAGATCAGGAATTCGAGACCAGCCT
GGCCAACATGGTGAAACCCCATCTCTACTAAAAATACAAAAATTAGCCGGGCGTGGTAGC
ACATGCCTGTAATCCCAGCTACTCGGGAGATGAGGCACAAGAATTGCTTGAACCTGGGAG
GCAGAGGTTGCAGTGAGCCAAGATCGCGCCACTGCACTCCAGCC
>ENST00000508480.1 cdna chromosome:GRCh38:5:17670168:17670571:-1 gene:ENSG00000250715.1 gene_biotype:processed_pseudogene transcript_biotype:processed_pseudogene gene_symbol:RP11-432M8.19
AAGCAGAACACCTGCAAAGCCACCACCTCGGAGGCCCCCAGGAAGCCCCTGGCCACCAAA
GCTGCCAGCAAGAGGGCGCCGCCTACAGGAGGGATCAAGAAGCCCCACGGCTACAGGTCT
GGCACCCTGGCACTCTGCAAAATCAGAAAGTACCAGAAGTCCACTCAGCTGCTCCTGCGC
AAGCTGCACTTCCAGCGCCTGGTGCGCGAGATCACCCAGGCCATCAGCCCGGACCTGCGC
TTCCAGAGCGCAACCACTAGCGCCCTGCAGGAGCCCAGCAAGGCCTACCTGGTGCGCCTC
TTTGAAGACACCAACCTGTGTGCCATCCATGCCAGGCACGTGACATGACAATTATGCCCA
GAGACATGCAGCTGGCCCGCTGCCTCCGTGGAGCGGGTACTTAA
>ENST00000621664.1 cdna chromosome:GRCh38:X:48989611:48997307:-1 gene:ENSG00000068400.13 gene_biotype:protein_coding transcript_biotype:nonsense_mediated_decay gene_symbol:GRIPAP1 description:GRIP1 associated protein 1 [Source:HGNC Symbol;Acc:HGNC:18706]
CAGCCAGGAGGAGGACTTCCGTTTGCAGAACAGCACACTAATGGCCGAGTTCAGCAAGCC
CTGCAGGAACGCTATGGGAAAGAAGCCGGGAAGTTCTCAGCTGTCAGTGAGGGCCAGGGG
GATCCCCCAGGGGGCCTGGCCCCCACCGTCCTGGCCCCCATGCCGTTGGCAGAGGTGGAG
CTGAAATGGGAAATGGAGAAAGAGGAGAAGAGATTGCTCTGGGAACAGCTGCAAGGCTTA
GAGAGCTCAAAGCAGGCCGAAACATCCAGGCTGCAGGAGGAACTTGCTAAGCTCTCCGAG
AAACTGAAAAAGAAACAAGAAAGTTTTTGCCGTCTGCAGACAGAAAAGGAGACTCTGTTT
AATGACAGCAGGAACAAGATTGAGGAATTACAACAACGGAAGGAAGCTGATCACAAAGCC
CAGTTGGCTCGAACCCAGAAGCTGCAGCAGGAACTTGAGGCTGCCAATCAG
>ENST00000431824.2 cdna chromosome:GRCh38:17:48997746:49049444:1 gene:ENSG00000159217.9 gene_biotype:protein_coding transcript_biotype:protein_coding gene_symbol:IGF2BP1 description:insulin like growth factor 2 mRNA binding protein 1 [Source:HGNC Symbol;Acc:HGNC:28866]
ATGAACAAGCTTTACATCGGCAACCTCAACGAGAGCGTGACCCCCGCGGACTTGGAGAAA
GTGTTTGCGGAGCACAAGATCTCCTACAGCGGCCAGTTCTTGGTCAAATCCGGCTACGCC
TTCGTGGACTGCCCGGACGAGCACTGGGCGATGAAGGCCATCGAAACTTTCTCCGGGAAA
GTAGAATTACAAGGAAAACGCTTAGAGATTGAACATTCGGTGCCCAAAAAACAAAGGAGC
CGGAAAATTCAAATCCGAAATATTCCACCCCAGCTCCGATGGGAAGTACTGGACAGCCTG
CTGGCTCAGTATGGTACAGTAGAGAACTGTGAGCAAGTGAACACCGAGAGTGAGACGGCA
GTGGTGAATGTCACCTATTCCAACCGGGAGCAGACCAGGCAGGCTGACGAGGTTCCCCTG
AAGATCCTGGCCCATAATAACTTTGTAGGGCGTCTCATTGGCAAGGAAGGACGGAACCTG
AAGAAGGTAGAGCAAGATACCGAGACAAAAATCACCATCTCCTCGTTGCAAGACCTTACC
CTTTACAACCCTGAGAGGACCATCACTGTGAAGGGGGCCATCGAGAATTGTTGCAGGGCC
GAGCAGGAAATAATGAAGAAAGTTCGGGAGGCCTATGAGAATGATGTGGCTGCCATGAGC
CTGCAGTCTCACCTGATCCCTGGCCTGAACCTGGCTGCTGTAGGTCTTTTCCCAGCTTCA
TCCAGCGCAGTCCCGCCGCCTCCCAGCAGCGTTACTGGGGCTGCTCCCTATAGCTCCTTT
ATGCAGGCTCCCGAGCAGGAGATGGTGCAGGTGTTTATCCCCGCCCAGGCAGTGGGCGCC
ATCATCGGCAAGAAGGGGCAGCACATCAAACAGCTCTCCCGGTTTGCCAGCGCCTCCATC
AAGATTGCACCACCCGAAACACCTGACTCCAAAGTTCGTATGGTTATCATCACTGGACCG
CCAGAGGCCCAATTCAAGGCTCAGGGAAGAATCTATGGCAAACTCAAGGAGGAGAACTTC
TTTGGTCCCAAGGAGGAAGTGAAGCTGGAGACCCACATACGTGTGCCAGCATCAGCAGCT
GGCCGGGTCATTGGCAAAGGTGGAAAAACGGTGAACGAGTTGCAGAATTTGACGGCAGCT
GAGGTGGTAGTACCAAGAGACCAGACCCCTGATGAGAACGACCAGGTCATCGTGAAAATC
ATCGGACATTTCTATGCCAGTCAGATGGCTCAACGGAAGATCCGAGACATCCTGGCCCAG
GTTAAGCAGCAGCATCAGAAGGGACAGAGTAACCAGGCCCAGGCACGGAGGAAGTGA
>ENST00000542023.1 cdna chromosome:GRCh38:12:21372919:21379978:1 gene:ENSG00000121351.7 gene_biotype:protein_coding transcript_biotype:protein_coding gene_symbol:IAPP description:islet amyloid polypeptide [Source:HGNC Symbol;Acc:HGNC:5329]
AGTGGATACAAGCTTGGACTCTTTTCTTGAAGCTTTCTTTCTATCAGAAGCATTTGCTGA
TATTGCTGACATTGAAACATTAAAAGAAAATTTGAGAAGCAATGGGCATCCTGAAGCTGC
AAGTATTTCTCATTGTGCTCTCTGTTGCATTGAACCATCTGAAAGCTACACCCATTGAAA
GACAGGAATGGATAATTCCAGTTTTGTCAAGAAATATACTCTTGGAACTTAGAGGGGCAA
AGCCAGAACATGAAGCGGGAAAAAAATCAAAAGTCATCAGGTGGAAAAGCGGAAATGCAA
CACTGCCACATGTGCAACGCAGCGCCTGGCAAATTTTTTAGTTCATTCCAGCAACAACTT
TGGTGCCATTCTCTCATCTACCAACGTGGGATCCAATACATATGGCAAGAGGAATGCAGT
AGAGGTTTTAAAGAGAGAGCCACTGAATTACTTGCCCCTTTAGAGGACAATGTAACTCTA
TAGTTATTGTTTTATGTTCTAGTGATTTCCTGTATAATTTAACAGTGCCCTTTTCATCTC
CAGTGTGAATATATGGTCTGTGTGTCTGATGTTTGTTGCTAGGACATATACCTTCTCAAA
AGATTGTTTTATATGTAGTACTAACTAAGGTCCCATAATAAAAAGATAGTATCTTTTAAA
ATGAAATGTTTTTGCTATAGATTTGTATTTTAAAACATAAGAACGTCATTTTGGGACCTA
TATCTCAGTGGCACAGGTTTAAGAACGAAGGAGAAAAAGGTAGTTTGAACCTTGGTAAAT
TGTAAACAGCTAATAATGAAGTTATTCTTGACATGAGAAAATCAGTAATTGGACCAGGCG
CGGTGGCTCTTGCCTGTAATCCCAGCACTTTGGGAGGCCGAGGCAGGCAGATCACAAGGT
CAGGAGTTCGAGACCAGCCTGACCAACATGGTGAAACCCTGTCTCTACTAAAAATACAAA
AATTAGCCGGGGGTGGTGACATGTGCCTGTAATCCCAGCTACTCAGGAGGCTAAGGCAGG
AGAATCGCTTAAACCCAGGAGGCGGAGGTTGCAGTGAGCCGAGATTGCACCACTGCACTC
CAGCCTGGGTGGCAGAGTGAGACTCGTCTCAAAAAAAAGAAAGAAAATTAGTAATTGTAA
GTACCCCTGATAAGCAAATTAGTAATTGTCAATACCCCTGTTAAGCAATTCCTTTTTGCA
GTATATTTCTGAAATGACAGAATGCTGTTTTAAAAACAAAGAAATAAAATCCTGCTCCTG
ACTCGGTCAAAATATTTTTTAAAGTCTATTGTTTGTTGTGCTTGCTGGTACTAAGAGGCT
ATTTAAAAGTATAAAACTGCTTTGTATCCATGAGGGTTTCATTGTGTGTTAGCAGCAGTG
AGCTTCTATTAAATGTATATGTCATTTATTTTGTTTAAGTGGCTTTCAGCAAACCTCAGT
CATATTCTTATGCAGGGTATTGCGAAACAACTTGTGTTCTATTAATCGTGTCTTCAATTA
AAAGACCACAGACTTCTGGAAACTCTTTGCTGTATAAGAATTATTTCTTTTGTTTAACAA
ATTAGACATTTCTGGCAGAGGTTATGTATATGATACACTTTTTTTGATAGCAGCTGCAAT
GTTGGACAGAAGATGAAATGCTTTGCTTTGAGTCAGATTCTTATGAATATCTGCTTTTCC
CTGACTTTGAGTTAGGTAGCTTTGGAAGTAGCATTAATTCAGATAAACTGCCATCATGCT
GCGTTATGCCATTTCTAAAGACACTCAACTTGTACTTTTAAAAAAATAGAAAAAATAAGC
ATTTCAATCTAAGTGGAAATTTGACTCATTGACTTACATTTCTAAGTTAAAATTTCCCTT
TATGAAGTGTGCCTTAGGTTACCAAATTGTAGAGGCTTTCGTTGGTGGTGGTAAGTGGTA
GCGGTAGTGAGTGTATAGAGGCAGGGAAATATATTTATAATAAATTCTATGTCATGAATT
ACATATTGAAATAAATAGGTGAATATACAAATTTA
>ENST00000590043.5 cdna chromosome:GRCh38:19:45633070:45639397:-1 gene:ENSG00000125746.15 gene_biotype:protein_coding transcript_biotype:protein_coding gene_symbol:EML2 description:echinoderm microtubule associated protein like 2 [Source:HGNC Symbol;Acc:HGNC:18035]
GAAGCTCCGCCACCCGCCGCCATGAGTAGCTTTGGAGCTGGGTGAGACCCTTTCGCAGAC
CACCCCCCATCTCCTCTCCGCGCTCCCGGGGCTTAGATCTCAGCAAAACCAAAGAAGTTA
TCTTCAGTGTGGAGGATGGCTCCGTGAAAATGTTCCTGAGGGGCCGCCCTGTGCCCATGA
TGATCCCAGACGAGCTGGCACCCACCTACAGCCTGGACACACGCTCGGAGCTGCCTTCTT
GCCGGCTCAAGCTGGAGTGGGTCTATGGCTACCGTGGCCGAGACTGCCGGGCCAACCTTT
ATTTGCTGCCCACCGGGGAGATAGTGTACTTTGTGGCCTCCGTAGCCGTGCTATACAGCG
TGGAGGAGCAGAGGCAGCGACACTACCTGGGACACAACGATGACATCAAATGCTTGGCCA
TCCACCCAGATATGGTCACCATCGCCACGGGACAGGTGGCGGGAACCACTAAGGAAGGGA
AG
>ENST00000570837.1 cdna chromosome:GRCh38:17:80139686:80140476:-1 gene:ENSG00000141543.9 gene_biotype:protein_coding transcript_biotype:retained_intron gene_symbol:EIF4A3 description:eukaryotic translation initiation factor 4A3 [Source:HGNC Symbol;Acc:HGNC:18683]
CCTGGTGTGGTGGCGGGCGCCTGTAGTCCCAGCTACTCAGGAAGCTGAGGCGGGAGAATG
GCGTGAACCCTGGAGGCGGAGCTTGCAGTGAGCTAAGATTGCGCTGCTGCCCCCCAGCAT
GGGCCACAGAGTGAGACTCCGTCTCAAAAAAAAAAAAAAAAAAGCAAAATTAACTTGTTT
TTGTCAGAGAAAAGAGCAGGAGAATTTTGTGGTTTCGAGATAATAATGGCATAAATAATA
ATCGGTGATCATCTCGGAGGAGAAACAGTCTTTCTTTTTGGAAAACGTGGATGTTTCTCT
CTCCCACCCTGGACGTGAACCTGTGCTTTGTTTCAGGGGCTGCTTGCTCTCGGTGACTAC
ATGAATGTCCAGTGCCATGCCTGCATTGGAGGCACCAATGTTGGCGAGGACATCAGGAAG
CTGGATTACGGACAGCATGTTGTCGCGGGCACTCCAGGGCGTGTTTTTGATATGATTCGT
CGCAGAAGCCTAAGGACACGTGCTATCAAAATGTTGGTTTTGGATGAAGCTGAT
>ENST00000584852.1 cdna chromosome:GRCh38:17:32208302:32253374:1 gene:ENSG00000126858.16 gene_biotype:protein_coding transcript_biotype:protein_coding gene_symbol:RHOT1 description:ras homolog family member T1 [Source:HGNC Symbol;Acc:HGNC:21168]
ATGTATCCCCATGCCCGGTTACGCTGTATGTGCACCTGCAACAGGTGTACATTTTGCATC
TGTCAGAACTTCCTCAACTCAGACTTGCTGCAATCTGTAAAGAACAAAATCTTCACTGCA
GTTCTTAACAGGCATGAAAACAGCCCTGGAAGTCTGCCCTGGCGCCTGCACTGAGACTAA
TCCAGGTCACTTTAGGGAAACTGCCCAGCTCTGGCACCGCACTGTGTGTCTGTCAGCTCT
GTGGGGTGCTATGGCCTCATTTTCCCACTAGAGGACACTGTGGCTCCAGGACTTCATGTG
GCGCCCAGCCAGTCTTGCTACTCCAGCACCTCTAAGGAGGCAAAGCCTTTAGTGTGCATT
TATTAGGTACCAACTGGGTGCTTTCTGTATCAAGCAGAGAAATAAAAGAGGTCAAACACA
A
>ENST00000414168.1 cdna chromosome:GRCh38:1:52993201:52993702:-1 gene:ENSG00000236360.2 gene_biotype:processed_pseudogene transcript_biotype:processed_pseudogene gene_symbol:RP11-334A14.2
TCCTATTTTGTAACGGATTATGATCCAACCAATGAAGATTCTTACACAAAGCAGTGTGTG
ATAGATGACAGAGCAGCCCGGCTAGATATTTTGGATACAGCAGGACAAGAAGAGCTTGGA
GCCATGAGAGAACAGTATATGAGGACTGGCGAGGGCTTCCTGTTGGTCTTTTCAGTCACA
GATAGAGGCAGTTTTGAAGAAATCTATAAGTTTCAAAGACAGATTCTCAGAGTAAAGGAT
CGTGATGAGTTCCCAATGATTTTAATTGGTAATAAAGCAGATCTGGATCATCAAAGACAG
GTAACACAGGAAGAAGGACGGCAGTTAGCACGGCAACTTAAGGTAACATACATGGAGGCA
TCAGCAAAGATTAGGATGAATGTAGATCAAGCTTTCCATGAACTTGTCCGGGTTATCAGG
AAATTTCAAGAGCAGGAATGTCCTCCTTCACCAGAACCAACACGGAAAGAAAAAGACAAG
AAAGGCTGCCATTGTGTCATTT
>ENST00000636132.1 cdna chromosome:GRCh38:CHR_HG107_PATCH:1019905:1020734:-1 gene:ENSG00000283350.1 gene_biotype:protein_coding transcript_biotype:protein_coding gene_symbol:MUC6 description:mucin 6, oligomeric mucus/gel-forming [Source:HGNC Symbol;Acc:HGNC:7517]
TGCCGCCCACCACGCCGCAGCCACCCACCACGCCGCAGCTGCCCACCACAGGCTCACGGC
CCACGCAAGTCTGGCCCATGACGGGAACCTCCACCACCATCGGGCTTCTCAGCTCCACCG
GACCCTCACCCAGCTCTAATCACACCCCTGCCAGCCCCACCCAGACACCCCTCCTTCCAG
CCACGCTCACATCCTCCAAGCCCACAGCCTCCTCGGGAGGTAAGGAGCCTCCAGCTGAGC
CCATGGAGAGGGCAGCTGCAGGAGGTCCTAGGTACACCTCTGGGGTGGGCTTAGGGATGG
CCCTGCTTCCTGGCTCACATCTGCCACTAAGCAGATTCCCAGCGTAGAACTTCCTATGCT
TGGGAGCCAAACTGGGGATTTTTCGGAAAAACTTTTAAAGACAA
>ENST00000541760.1 cdna chromosome:GRCh38:11:73647689:73652070:1 gene:ENSG00000021300.13 gene_biotype:protein_coding transcript_biotype:retained_intron gene_symbol:PLEKHB1 description:pleckstrin homology domain containing B1 [Source:HGNC Symbol;Acc:HGNC:19079]
ATCGAGTAGCGGCCGCTTAGGCAGCAACATCCGCAACAAGTGTAGACAAGGTCCCGCCTG
ACTCCGCTCTGGAAAGTCCTTTTGAAGAAATGGCCCTGGTGAGGGGCGGCTGGCTGTGGA
GACAGAGCTCCATCCTCCGCCGCTGGAAGCGGAACTGGTTTGCCCTGTGGCTGGACGGGA
CCCTGGGATACTACCACGATGAGACAGCGCAGGACGAGGAGGACCGTGTGCTCATCCACT
TCAATGTCCGTGACATAAAGATCGGCCCAGAGTGCCATGATGTGCAGCCCCCAGAGGGCC
GGAGCCGAGATGGCCTGCTGACTGTGAACCTACGGGAAGGCGGCCGCCTGCACCTCTGTG
CGGAGACCAAGGATGATGCCCTGTGAGTCACTCCCAGGAGAGGATGGGGTGGAATCTCGG
GGAAAGTTACCATGTGCCCCCTTCTCATTGGGCCTTCTGGTTCTCTGACCGTAGGAAGAG
GGCACTAAGGCCAGTCAGCAAGGGAGTCTTATTGGAGGCGGGTGGAGTGGATTTGAAGGG
CTTGTGGTGACTGGCATGGCAC
>ENST00000527824.1 cdna chromosome:GRCh38:17:47569429:47585943:1 gene:ENSG00000141279.15 gene_biotype:protein_coding transcript_biotype:retained_intron gene_symbol:NPEPPS description:aminopeptidase puromycin sensitive [Source:HGNC Symbol;Acc:HGNC:7900]
CAGGATTTAACTATCAGAATGAAGATGAAAAAGTCACCTTGTCTTTCCCTAGTACTCTGC
AAACAGGTACGGGAACCTTAAAGATAGATTTTGTTGGAGAGCTGAATGACAAAATGAAAG
GTTTCTATAGAAGCTACTGATGCCCGAAGGGCTTTTCCTTGCTGGGATGAGCCTGCTATC
AAAGCAACTTTTGATATCTCATTGGTTGTTCCTAAAGACAGAGTAGCTTTATCAAACATG
AATGTAATTGACCGGAAACCATACCCTGATGATGAAAATTTAGTGGAAGTGAAGTTTGCC
CGCACACCTGTTATGTCTACATATCTGGTGGCATTTGTTGTGGGTGAATATGACTTTGTA
GAAACAAGGTCAAAAGATGGTGTGTGTGTCCGTGTTTACACTCCTGTTGGCAAAGCAGAG
CAAGGAAAATTTGCGTTAGAGGTAAATGTACTTGAAGAGGATTGTTCCAACAGTCCATAA
CTCCAGGTTGGGGAATTTACATTTCTGGTCAATTATTAGTACAGTTATTTATAATTTAAT
CTGAAAGTTGTGCTACTTGGTTTATTTTTAGTAGAATTTAGGAAATGCCAACCTTGGTGT
TTCATTATTTTACAAAATAATAATTAAGAGAATATAAGAGTGGAATTTCTCTAGGGAATG
GGTTGGAAAATATGTAGTTATATT
>ENST00000480054.1 cdna chromosome:GRCh38:9:123089552:123097753:1 gene:ENSG00000011454.16 gene_biotype:protein_coding transcript_biotype:retained_intron gene_symbol:RABGAP1 description:RAB GTPase activating protein 1 [Source:HGNC Symbol;Acc:HGNC:17155]
CTCCAACAGAACTCTAAACGCATTGAGAATTTGGGGTCCTGGGCTTATACCCTACTCTGA
TGATTTCCCTCCAAAAAAATAGGAAATACCACATCCATAATGACTGAGATTGCCCAGGCC
ACCAGAAGTCTTGGTCTTCAGTGCAGGCACTGAAGCACCCACTACTTTCTAATACTTCTT
AATTTACCCTATGATTTATCCTACAGATTAGTCAGAAGAAGTTGAAAAAATACGAGAAAG
AATATCACACCATGAGGGAACAGCAGGCCCAGCAAGAAGACCCCATCGAGCGATTTGAGC
GGGAGAATAGGCGTCTACAAGAAGCTAACATGAGGTTGGAACAGGAAAACGATGACTTAG
CCCATGAGCTGGTGACCAGCAAGATTGCACTACGGAAGGACCTGGATAACGCTGAGGAAA
AGG
>ENST00000514333.5 cdna chromosome:GRCh38:3:126026412:126084123:-1 gene:ENSG00000114544.16 gene_biotype:protein_coding transcript_biotype:protein_coding gene_symbol:SLC41A3 description:solute carrier family 41 member 3 [Source:HGNC Symbol;Acc:HGNC:31046]
TCTTTCCCGCCGCCGCCTGGGAGGGGACCCGAGGGTTTCACCATCTTGCCTAAGCTGGTC
TTCAACTCCTGAGCTCAAGCAATCTGCTTGCCTCGGCCTCCCAAAGTGCTGGGATTACAG
GCATGAGCCACTGCATCTGGCCAGATAGGGCTGCCAGGCGCCCAGCTGTGCCCAGATGGA
TGGGACAGAGACCCGGCAGCGGAGGCTGGACAGCTGTGGCAAGCCAGGGGAGCTGGGGCT
TCCTCACCCCCTCAGCACAGGAGGACTCCCTGTAGCCTCAGAAGATGGAGCTCTCAGGGC
CCCTGAGAGCCAAAGCGTGACCCCCAAGCCACTGGAGACTGAGCCTAGCAGGGAGACCAC
CTGGTCCATAGGCCTTCAGGTGACCGTGCCCTTCATGTTTGCAGGCCTGGGACTGTCCTG
GGCCGGCATGCTTCTGGACTATTTCCAGGCCAACACTGGACAAATTGATGACCCCCAGGA
GCAGCACAGAGTCATCAGCAGCAACCTGGCCCTCATCCAGGTGCAGGCCACTGTCGTGGG
GCTCTTGGCTGCTGTGGCTGCGCTGCTGTTGGGCGTGGTGTCTCGAGA
>ENST00000565131.5 cdna chromosome:GRCh38:15:75903958:75910429:1 gene:ENSG00000167196.13 gene_biotype:protein_coding transcript_biotype:processed_transcript gene_symbol:FBXO22 description:F-box protein 22 [Source:HGNC Symbol;Acc:HGNC:13593]
TGAGGAATGGAGCCGGTAGGCTGCTGCGGCGAGTGCCGCGGCTCCTCCGTAGACCCGCGG
AGCACCTTCGTGTTGAGTAACCTGGCGGAGGTGGTGGAGCGTGTGCTCACCTTCCTGCCC
GCCAAGGCGTTGCTGCGGGTGGCCTGCGTGTGCCGCTTATGGAGGGAGTGTGTGCGCAGA
GTATTGCGGACCCATCGGAGCGTAACCTGGATCTCCGCAGGCCTGGCGGAGGCCGGCCAC
CTGGAGGGGCATTGCTTGGTTCGCGTGGTAGCAGAGGAGCTTGAGACTCGGTTCAGATTT
TGCCAGTTGTCCCAGTAAGGTTCTTCATGGCAAAAAGATCTGTTCCCAATTGCAATTTGC
TCTGAATCCTTGAGGAATCACCACACTGTCTTCCACAATGGTTGAACTAATTTGCACTCC
TACAAACAGTGTGAAAGTGTTCCTGTTTCTCCACATCCTCTCCAGCATCTG
>ENST00000627816.1 cdna chromosome:GRCh38:CHR_HSCHR15_1_CTG3:22944586:22980303:-1 gene:ENSG00000280618.2 gene_biotype:protein_coding transcript_biotype:nonsense_mediated_decay gene_symbol:CYFIP1 description:cytoplasmic FMR1 interacting protein 1 [Source:HGNC Symbol;Acc:HGNC:13759]
ACTCACTCGGCCAAGGAAACTCCCAGGGCCCGCCCAGGACCCCCAAGCCGCCGCGGACGC
AGAACAGGGGTCCTTATGTGTTGTTCCAGCCCAGGATGGCGGCCCAGGTGACTCTGGAGG
ACGCGCTGTCCAACGTGGACCTCCTGGAGGAGCTGCCCCTGCCTGACCAGCAGCCCTGCA
TCGAGCCCCCGCCATCCTCGCTGCTCTACCAGCCAAATTTCAACACTAACTTTGAAGACA
GAAATGCATTTGTTACTGGCATCGCAAGATACATTGAACAAGCCACCGTCCACTCTAGCA
TGTATAAAAACAATACATGCTGGTTCTGAAAATTCAATGTCTCTGGCCCAGAGAAAACCT
TTGTCAGCGTTTCAAGGGTGCGCCTGCCCTGTTAATGCTCATTCCCTCTCCAGATCTGCA
CCCACACACACCAGAACGAGATGCTGGAGGAGGGCCAAGAATATGCTGTCATGCTGTACA
CCTGGAGGAGCTGCTCCCGGGCCATCCCACAGGTGAAATGTAACGAGCAGCCTAACAGAG
TGGAAATCTACGAGAAAACCGTGGAGGTTCTGGAG
>ENST00000614831.1 cdna chromosome:GRCh38:1:13281302:13285174:-1 gene:ENSG00000182330.10 gene_biotype:protein_coding transcript_biotype:protein_coding gene_symbol:PRAMEF8 description:PRAME family member 8 [Source:HGNC Symbol;Acc:HGNC:24074]
ACCCAAAGCCCTGGTGCCTGGAACTACTGCTTGATTCTCTGAGAGATCCCAGCACCCTAC
AAACTGAGTCCAGATCTGGTAAGTCACCACCTCCTTAGATGAGCATCAGGGCCCCACCCA
GACTCCTGGAGCTGGCAAGGCAGAGGCTGCTGAGGGACCAGGCCTTGGCCATCTCCACCA
TGGAGGAGCTGCCCAGGGAGCTCTTCCCCACACTGTTCATGGAGGCCTTCAGCAGGAGAC
GCTGTGAAACCCTGAAAACAATGGTGCAGGCCTGGCCTTTCACCCGCCTCCCTCTAGGGT
CCCTGATGAAGTCGCCTCATCTGGAGTCATTAAAATCTGTGCTGGAAGGGGTTGATGTGC
TGTTGACCCAAGAGGTTCGCCCCAGGCAGTCAAAACTTCAAGTGCTGGACTTGAGGAATG
TGGATGAGAACTTCTGCGACATATTTTCTGGAGCTACTGCATCCTTCCCGGAGGCTCTGA
GTCAGAAGCAAACAGCAGATAACTGTCCAGGGACAGGCAGGCAGCAGCCATTCATGGTGT
TCATAGACCTTTGTCTCAAGAACAGGACACTAGATGAATGCCTCACCCACCTCTTAGAGT
GGGGCAAGCAGAGAAAAGGCTTACTGCATGTGTGTTGCAAGGAGCTGCAGGTTTTTGGAA
TGCCCATCCACAGTATCATAGAGGTCCTGAACATGGTGGAGCTTGACTGTATCCAGGAGG
TGGAAGTGTGCTGCCCCTGGGAGCTGTCCACTCTTGTGAAGTTTGCCCCTTACCTGGGCC
AGATGAGGAATCTCCGCAAACTTGTTCTCTTCAACATCCGTGCATCTGCCTGCATTCCCC
CAGACAACAAGGGGCAGTTCATTGCCCGATTCACCTCTCAGTTCCTCAAGCTGGACTATT
TCCAGAATCTGTCTATGCACTCCGTCTCTTTCCTCGAAGGCCACCTGGACCAGCTGCTCA
GGTGTCTCCAGGCCTCCTTGGAGATGGTCGTTATGACCGACTGCCTGCTGTCAGAGTCGG
ACTTGAAGCATCTCTCTTGGTGCCCGAGCATCCGTCAATTAAAGGAGCTGGACCTGAGGG
GTGTCACGCTGACCCATTTCAGCCCTGAGCCCCTCACAGGTCTGCTGGAGCAAGTTGTGG
CCACCCTGCAGACCCTGGACTTAGAGGACTGTGGGATCATGGATTCCCAACTCAGCGCCA
TCCTGCCTGTCCTGAGCCGCTGCTCCCAGCTCAGCACCTTCAGCTTCTGTGGGAACCTCA
TCTCCATGGCTGCCCTTGAGAACCTGCTGCGCCACACCGTCGGGCTGAGCAAGCTAAGCC
TGGAGCTGTATCCTGCCCCTCTGGAGAGTTATGACACCCAGGGAGCTCTCTGCTGGGGGA
GATTTGCTGAACTTGGGGCTGAGCTGATGAACACACTGAGGGACTTAAGGCAGCCCAAGA
TCATTGTGTTCTGCACCGTCCCCTGCCCTCGCTGTGGCATCAGGGCCTCCTATGACCTGG
AGCCCAGTCACTGCCTCTGTTGAATGCCTGCCATCAGGGTGGATATATTTCAAGCTTTCT
TCTGGTCATTTCGGAGCTGAAACCTAGGCCAT
>ENST00000375350.3 cdna chromosome:GRCh38:5:177212111:177239865:1 gene:ENSG00000165671.18 gene_biotype:protein_coding transcript_biotype:nonsense_mediated_decay gene_symbol:NSD1 description:nuclear receptor binding SET domain protein 1 [Source:HGNC Symbol;Acc:HGNC:14234]
GATAAATCCAGTGCCAGCATTGGTGACATGGAAAAGGAGCCAGGAATTCCCAGTTTGACA
CCACAGGCTGAGCTCCCTGAACCAGGTGGAGTCTTGCTCTGTCACCCAGGCTGGAGTGCA
GTGGCACGATCTAGGCTCACTGCAACCTCCGCCTCCCAGGTTCAAGTGATTCTCCTGTCT
CACCCTCCTGAGTAGCTGCAACTACAGCTGTGCGGTCAGAGAAGAAACGCCTTAGGAAGC
CAAGCAAGTGGCTTTTGGAATATACAGAAGAATATGATCAGATATTTGCTCCTAAGAAAA
AACAAAAGAAGGTACAGGAGCAGGTGCACAAGGAAATTATGAAAGTAAACGTCAAAGAAA
ACCAACTAAGAAACTTCTTGAATCCAATGATTTAGACCCTGGATTTATGCCCAAGAAGGG
GGACCTTGGCCTTTCTAAAAAG
>ENST00000515695.1 cdna chromosome:GRCh38:4:1974787:1975646:1 gene:ENSG00000109685.17 gene_biotype:protein_coding transcript_biotype:retained_intron gene_symbol:WHSC1 description:Wolf-Hirschhorn syndrome candidate 1 [Source:HGNC Symbol;Acc:HGNC:12766]
TATGATGGTGAAAATTCCCTTTAAAAATAACATGCGATTGCTAACACTTGACCGAATATA
TCACTTGACCTTACAGGACCGTATAATAGACGCTGGCCCCAAAGGAAACTACTCTCGATT
TATGAATCACAGCTGCCAGCCCAACTGTGAGACCCTCAAGTGGACAGTGAATGGGGACAC
TCGTGTGGGCCTGTTTGCCGTCTGTGACATTCCTGCAGGGACGGAGCTGACTTTTAACTA
CAACCTCGATTGTCTGGGCAATGAAAAAACGGTCTGCCGGTGTGGAGCCTCCAATTGCAG
TGGATTCCTCGGGGATAGACCAAAGGTAAGGCTGTGGCGCCCTCCTTCCCCCCAGGCTCT
GTGTTGGCATTTTGCACTCCTGGAGACCTGTGTCCCCCGTGAACAGCGGCTTCCTCCAGG
CTGGCTTGTTGCCGGGACAGGTGGGAGCAAGTTCCCTGCTGTGGGCTGGGGAGGATGGCT
CTCAACAAAGGCCAGTGGTTAAGAGTTCCTCACTGAACGTGTTTCCTGGGGCTGCCAGAA
CAATGCCTCACAGACGCGTGGTTTCGCAGTT
>ENST00000467818.1 cdna chromosome:GRCh38:21:42276686:42286141:1 gene:ENSG00000160179.18 gene_biotype:protein_coding transcript_biotype:retained_intron gene_symbol:ABCG1 description:ATP binding cassette subfamily G member 1 [Source:HGNC Symbol;Acc:HGNC:73]
CTGCACCGTGACTAGTGGCACCGTGGCTAGCTGCACCGTGGCTAGCGGCATTGTGGCTAG
CTGCACTGTGGGTAGCTGCACCGTGGCTAGTGGCACTGTGGCTAGCTGCATCTTGGCTAG
CTGCACCGTGGCCTGCAGTGCGGGCATGAGGCTCACACTGCCAGTGGCCGTCTGTTCTGC
TTCCACACTGTTGTCCTTGTCCCCTGCAGGTGTCGGCACATCTGAAGCTTCAGGAGAAGG
ATGAAGGCAGAAGGGAAATGGTCAAGGAGATACTGACAGCGCTGGGCTTGCTGTCTTGCG
CCAACACGCGGACCGGGAGCCTGTCAGGTGGTCAGCGCAAGCGCCTGGCCATCGCGCTGG
AGCTGGTGAACAACCCTCCAGTCATGTTCTTCGATGAGCCCACCAGCGGCCTGGACAGCG
CCTCCTGCTTCCAGGTGGTCTCGCTGATGAAAGGGCTCGCTCAAGGGGGTCGCTCCATCA
TTTGCACCATCCACCAGCCCAGCGCCAAACTCTTCGAGCTGTTCGACCAGCTTTACGTCC
TGAGTCAAGGACAATGTGTGTACCGGGGAAAAGTCTGCAATCTTGTGCCATATTTGAGGG
ATTTGGGTCTGAACTGCCCAACCTACCACAACCCAGCAGATTTTGGTAAGCGGAGTCCTG
AGCAGCTCGGGGGACAGAAAGGGGATTTTCCTCCTCTGTGGGTCTCACTTTTAGCTGACG
CCCCCAACTCAGAAACCACTTGACTACCACAAATAGCTCAAGTGTCATCCAGTTATAAAA
CGTTTAAAGAAC
>ENST00000469446.5 cdna chromosome:GRCh38:10:84245053:84247954:1 gene:ENSG00000148604.13 gene_biotype:protein_coding transcript_biotype:processed_transcript gene_symbol:RGR description:retinal G protein coupled receptor [Source:HGNC Symbol;Acc:HGNC:9990]
AGAGACAGCTGGGCCACTGGCAGTGAGGGAGAGTGAGGATGGCAGAGACCAGTGCCCTGC
CCACTGGCTTCGGGGAGCTCGAGGTGCTGGCTGTGGGGATGGTGCTACTGGTGGAAGCTC
TCTCCGGTCTCAGCCTCAATACCCTGACCATCTTCTCTTTCTGCAAGACCCCGGAGCTGC
GGACTCCCTGCCACCTACTGGTGCTGAGCTTGGCTCTTGCGGACAGTGGGATCAGCCTGA
ATGCCCTCGTTGCAGCCACATCCAGCCTTCTCCGGTACCAGCCCCCTCCCCAGTCCACAG
GCTCTGGGGTCCTGCCTGGGGCCTGACCCCTGGGCCCTGGGCAGCCAGGCCAAGGGCATT
TTTACTACTTACAGAAAATTGGCCAAGGGCAGAGGGTGGGCAGGCTAAAATGGGCTGAAT
TCCAGATTGATTCTGAAGAACGACAGCTGATTTCTGGAAGACAGGGGTTGCTGAAACCTG
A
>ENST00000234256.3 cdna chromosome:GRCh38:2:64989401:65023865:1 gene:ENSG00000115902.10 gene_biotype:protein_coding transcript_biotype:protein_coding gene_symbol:SLC1A4 description:solute carrier family 1 member 4 [Source:HGNC Symbol;Acc:HGNC:10942]
CTCCAGCCGGCGGCTGCTCCAGGGAGGCTGGGCGCGATCCTCTCCGCCCGCGGCTCCAAC
CCGCACTCTGCGCCTCTCCTCGCCTTTCTCGCACCTGCTCCTGCGCCAGGCCCGGAGACC
CCCGGGGCGGCTTCCCAGAACCTGCGGAGCACAACTGGCCGACCGACCCATTCATTGGGA
ACCCCGTCTTTTGCCAGAGCCCACGTCCCCTGCCACCTCTAGCTCGGAGCGGCGTGTAGC
GCCATGGAGAAGAGCAACGAGACCAACGGCTACCTTGACAGCGCTCAGGCGGGGCCTGCG
GCCGGGCCCGGAGCTCCGGGGACCGCGGCGGGACGCGCACGGCGTTGCGCGGGCTTCCTG
CGGCGCCAAGCGCTGGTGCTGCTCACCGTGTCCGGGGTGCTGGCGGGCGCGGGCCTGGGC
GCGGCGTTGCGCGGGCTCAGCCTGAGCCGCACGCAGGTCACCTACCTGGCCTTCCCCGGC
GAGATGCTGCTCCGCATGCTGCGCATGATCATCCTGCCGCTGGTGGTCTGCAGCCTGGTG
TCGGGCGCCGCCTCGCTCGATGCCAGCTGCCTCGGGCGTCTGGGCGGCATCGCTGTCGCC
TACTTTGGCCTCACCACACTGAGTGCCTCGGCGCTCGCCGTGGCCTTGGCGTTCATCATC
AAGCCAGGATCCGGTGCGCAGACCCTTCAGTCCAGCGACCTGGGGCTGGAGGACTCGGGG
CCTCCTCCTGTCCCCAAAGAGACGGTGGACTCTTTCCTCGACCTGGCCAGAAACCTGTTT
CCCTCCAATCTTGTGGTTGCAGCTTTCCGTACGTATGCAACCGATTATAAAGTCGTGACC
CAGAACAGCAGCTCTGGAAATGTAACCCATGAAAAGATCCCCATAGGCACTGAGATAGAA
GGGATGAACATTTTAGGATTGGTCCTGTTTGCTCTGGTGTTAGGAGTGGCCTTAAAGAAA
CTAGGCTCCGAAGGAGAAGACCTCATCCGTTTCTTCAATTCCCTCAACGAGGCGACGATG
GTGCTGGTGTCCTGGATTATGTGGTACGTACCTGTGGGCATCATGTTCCTTGTTGGAAGC
AAGATCGTGGAAATGAAAGACATCATCGTGCTGGTGACCAGCCTGGGGAAATACATCTTC
GCATCTATATTGGGCCATGTTATTCATGGAGGAATTGTTCTGCCACTTATTTATTTTGTT
TTCACACGAAAAAACCCATTCAGATTCCTCCTGGGCCTCCTCGCCCCATTTGCGACAGCA
TTTGCTACCTGCTCCAGCTCAGCGACCCTTCCCTCTATGATGAAGTGCATTGAAGAGAAC
AATGGTGTGGACAAGAGGATCAGCAGGTTTATTCTCCCCATCGGGGCCACCGTGAACATG
GACGGAGCAGCCATCTTCCAGTGTGTGGCCGCGGTGTTCATTGCGCAACTCAACAACGTA
GAGCTCAACGCAGGACAGATTTTCACCATTCTAGTGACTGCCACAGCGTCCAGTGTTGGA
GCAGCAGGCGTGCCAGCTGGAGGGGTCCTCACCATTGCCATTATCCTGGAGGCCATTGGG
CTGCCTACTCATGACCTGCCTCTGATCCTGGCTGTGGACTGGATTGTGGACCGGACCACC
ACGGTGGTGAATGTGGAAGGGGATGCCCTGGGTGCAGGCATTCTCCACCACCTGAATCAG
AAGGCAACAAAGAAAGGCGAGCAGGAACTTGCTGAGGTGAAAGTGGAAGCCATCCCCAAC
TGCAAGTCTGAGGAGGAGACATCGCCCCTGGTGACACACCAGAACCCCGCTGGCCCCGTG
GCCAGTGCCCCAGAACTGGAATCCAAGGAGTCGGTTCTGTGATGGGGCTGGGCTTTGGGC
TTGCCTGCCAGCAGTGATGTCCCACCCTGTTCACCCAGCCGCCAGTCATGGACACAGGGC
ACTGCCCTTGCCAACTTTTACCCTCCCAAGCAATGCTTTGGCCCAGTCGCTGGCCTGAGG
CTTACCTCTCGGCACTGGCATTGGGCTCCCCAGCCGGAACTGGTTACCAAGGACAAGGAC
ACTCTGACATTCGGCTTGATCCATGTCCAGGTGCAACTGTGTGTACACCAGGGATCTGTT
TGGAAACAACCCCTTGAGCTGCCAGGCTCAAGAAATCATGGACTCACAGGGTCCTGTGTG
GTTACATCTTGGAAAAAATGCAGATGTATTTCACTCTCCCCGGTCAGCTCTGCATCAGGT
GTTTTCTGAGCAAACCAAGGGGGTTTATAGTCATCTGTCGCATTGCCTCGAGTTGCAGTA
ATTGAAAAAATGCTCAAATTCTTAGCCATGGCTGGCCTTTGCTGAGCTGGGACTCAGGTG
TTTAAAGAGTTTGTGCTATAGCTAGGTGTGGATAGCTTCTGATCCCTGGGTTCTGGGAGA
CTGCAGGTGCCGCACATTGTCAAGTTAGAAATACTCCAGGTGGGTGTTAGCACTGTGGTG
GTCTCTGGTCCACAGCCTTAGGTAAACAACTTAGATTCTGAGGTCAAAGAAAAAAGGAGA
GGGAATGCAGCCTTGTGGGGGAGAAGCGGGGCAGAGGGTTCTCTAATCTAATCAGGACAG
GACAGGTTTCACATACAATTGTCCCAGTTCGCATCCCAGCCCTGGGGCACTTTTCTGCTT
CCTTCCAGAGGCCTGGGCCTCTGATAACACTTTGGCTTTTTCTCCATTCACGCTGATTTG
GCAAAAGGCCAGAGATGGGCCTCCTTCCCTGGGGAGGTGTGATGTAGTTATCACATTCAG
GACCCTTGTTGATTTATCATCTATTATTTGAATTCAACTGGACACTCTGTAAAATGCTGC
ACTGCAGCAAAAACAAAACCACCACCACCCCAGAGAAAACCATGTACTAATTGGAGTGGG
GTACCCCCATTCACAGGTTCCCAGGTCCCCTGGCTTTGGCTGATTTCAAAATATAGAGCC
CTTTCTTGCCAGTACATCCAAGTTTAAAATTATCAGCGAAATGGTCCATGTTTTTCCAAT
TACCTGCTGACACGGTTCTAAGCTAAGTGAAGGGGAAGATCTGAGAGCGTGCTGTTTGTG
GCTGTTGATGCATATTCGTGATGTAACAGGTCCTGGGGCCTCACTTTACCCCATTTGTAA
AATGGGGCTAATGTCACCTGCCTCTTACCTACCTCAGAGGGATTTGGTGAAGCAAACTGT
TAATCTTCGAAAACGACCATTTCACTTCTTGGATATCAAGTGCTAACCCAGTATGTTCTT
CTTTTTTATGTAAGGGACAGCTTTCTCCACAGAGTCCTTTCTGCTGGTGAGGACAGCATT
TCTGAGCAGGGCTTTGTTCTCTATGTGCATTAGGACTTTTATCATGCCCTTGTTCTGTGT
GTAGTTACTTGACAGCATCAAATGCCGCCTCTTCCTAATGTCCTTCAAGTTTTCATGAAC
TAGCAACCCCACCTTCCACCATGGTTCTGGGCGCCTGATTTTGCTGTGACTCCCAGACCC
AGCCACTGTTTCTGCCACCCTGTAACAGGCCATTAAAGCTCCCCAGTGTTCAGCCTCCTT
CACTCCCTTGTTTTCCCTGTTGCTATGTGTCACCTGGGCCCTACAGACAGGGGCACACGC
TTATGGATGTGTGTACCATTGAGATGAGAATGGGTAGATGGAACGGAGACCATCAAGCCA
CACCCCCTTCTTAAAACTGGGGACATGAGCCTGAGCAGAAAGGGTGAAGAAGAGCCATGG
GACACAGAGTTGACCCAGCCAGGGGGAAAGCCCAGCTCTCTTTAAACCAGCTAAGCCATT
CCAGTCTCCTGTGAAGCCAAAAGGGACCAGGAACCGTGCAAAGGAAACTGGAAACTTTTC
CCCGCTGGGTAGAGCATGTTGCTGATACTCTTCTGTTTTCAAGGGAAACAATCACATTGT
TTGATTCCAAATGGTAAATGAACACTCACTATTCTTCAGGCTTCAGTAAATCTTTTTTTC
TTCCTTCATATATATATACACAACACACACACACATATGTATATCTATACACACATGTGT
GTTGTGTATATGCATGTGTGTGTGTGCGTGTGTGTATAGTTTTAGCTCCAAGCCAAGCAA
GTTTGTGTTTGGATAGAGGGGAACTTAACTATTAACTACAAGTTGTATGTCTGTGGTATC
TTGATTTTCCCATTTCTAAAGATGAATTTCACAAAGCCATAAAGCGTGAAATTAGAGCTG
GACTTAAGACTCATTGGCCGACCATCCTGTGTCCTGGCCTGGCCCTGCAGTAAGAAGCGT
GTCTGGGTCTGGAGAAGGGTGCTTCCGAGAGTGTGCAGGTGGCCCTTCCCCTTGGAGGCG
AGAAGAGAGAATGTGCTGTCTATCTTCCTGGTTTTCAGTCCACAGAGTCGGTAGACCAGG
GGTTACGTGACTGGGGAAAATCTCACATCTCCTTGTCTGAAAACATTTCCCCTGCTGTTC
TCTTTCTAACATGTTGTGGTAAATCTGTTCAGATACTGCTCATCTGACTGTTTTGTACAT
GTGACAATTGCCTTAAAACCTAGCACAGTCCTCAGAAATGAATACCGTGTTTCCACTGGA
A
>ENST00000313433.11 cdna chromosome:GRCh38:1:27892073:27914513:-1 gene:ENSG00000117748.9 gene_biotype:protein_coding transcript_biotype:protein_coding gene_symbol:RPA2 description:replication protein A2 [Source:HGNC Symbol;Acc:HGNC:10290]
GTTCTGTGGTTTTCCGCTATTCCCCCAGACCCGCACCTTCTCGGCCTCTTTGCGGAGAAT
CGTGACCAAGATGTGGAACAGTAATGATGGGGGTGCGGGGTGGAGGAGGAAGAGAATCGC
AGGAGGTTTTAGCAAGAGGGCGAGCCTAGGGTCCGAGAGGCGTGTGGTAGCGGGAGAGGA
AGGGCGGGAGCGGAGCTGGGGCGTTTGGGGGTCACCCGCAGGAAGGCGGCGAGGAAGGTT
AGGGAGACTCGGGCAGTGTTTGAAGGGGCGAAGCCTCCGGGAGCCTGCGGGTTTCTCGGA
GGCGTGGGACGTGGCACAGGCACTAATCCTGTTGTTCAAAACAGGTGGATTCGAAAGCTA
TGGCAGCTCCTCATACGGGGGAGCCGGCGGCTACACGCAGTCCCCGGGGGGCTTTGGATC
GCCCGCACCTTCTCAAGCCGAAAAGAAATCAAGAGCCCGAGCCCAGCACATTGTGCCCTG
TACTATATCTCAGCTGCTTTCTGCCACTTTGGTTGATGAAGTGTTCAGAATTGGGAATGT
TGAGATTTCACAGGTCACTATTGTGGGGATCATCAGACATGCAGAGAAGGCTCCAACCAA
CATTGTTTACAAAATAGATGACATGACAGCTGCACCCATGGACGTTCGCCAGTGGGTTGA
CACAGATGACACCAGCAGTGAAAACACTGTGGTTCCTCCAGAAACATATGTGAAAGTGGC
AGGCCACCTGAGATCTTTTCAGAACAAAAAGAGCCTGGTAGCCTTTAAGATCATGCCCCT
GGAGGATATGAATGAGTTCACCACACATATTCTGGAAGTGATCAATGCACACATGGTACT
AAGCAAAGCCAACAGCCAGCCCTCAGCAGGGAGAGCACCTATCAGCAATCCAGGAATGAG
TGAAGCAGGGAACTTTGGTGGGAATAGCTTCATGCCAGCAAATGGCCTCACTGTGGCCCA
AAACCAGGTGTTGAATTTGATTAAGGCTTGTCCAAGACCTGAAGGGTTGAACTTTCAGGA
TCTCAAGAACCAGCTGAAACACATGTCTGTATCCTCAATCAAGCAAGCTGTGGATTTTCT
GAGCAATGAGGGGCACATCTATTCTACTGTGGATGATGACCATTTTAAATCCACAGATGC
AGAATAACTGGATCTAACTGGGTACCTGAGATATTTTACAGCTGGACCTAGTTTCACAAT
CTGTTGTCTCCAGCTCTGCATATGTCTGGCCAGGGGG
>ENST00000368681.1 cdna chromosome:GRCh38:1:153667283:153670982:-1 gene:ENSG00000143621.16 gene_biotype:protein_coding transcript_biotype:protein_coding gene_symbol:ILF2 description:interleukin enhancer binding factor 2 [Source:HGNC Symbol;Acc:HGNC:6037]
TCTGCTACTCAGAGGAAGGGGCGGTTGGTGCGGCCTCCATTGTTCGTGTTTTAAGGCGCC
ATGAGGGGTGACAGAGGCCGTGGTCGTGGTGGGCGCTTTGGTTCCAGAGGAGGCCCAGGA
GGAGGGTTCAGGCCCTTTGTACCACATATCCCATTTGACTTCTATTTGTGTGAAATGGCC
TTTCCCCGGGTCAAGCCAGCACCTGATGAAACTTCCTTCAGTGAGGCCTTGCTGAAGAGG
AATCAGGACCTGGCTCCCAATTCTGCTGAACAGGCATCTATCCTTTCTCTGGTGACAAAA
ATAAACAATGTGATTGATAATCTGATTGTGGCTCCAGGGACATTTGAAGTGCAAATTGAA
GAAGTTCGACAGGTGGGATCCTATAAAAAGGGGACAATGACTACAGGACACAATGTGGCT
GACCTGGTGGTGATACTCAAGATTCTGCCAACGTGTGAGTGTGCCTGTTTCTGGTCATGG
GAACAGAACATAGCACTTGGATTAGGGGTTTAGGTATCTTTTTTTGTTTTGAGACAAATT
CTCCCTCCGTTGGCCAGGCTGGAGTGCAGTGGTACCATTGTAGCTCACTGCAGCCTTGAC
CTCCACTACAGCAAGTGATCTTCCCGCCTTAGCCTCCCGAGTAGCTGGGACTACAGATGT
GTGCTACCACACCCAGCTAATTTTTGTATTTTTTGTAGATACAGGGTTTCACCGTGTTGC
TCGGGC
>ENST00000398514.7 cdna chromosome:GRCh38:5:147390811:147453959:-1 gene:ENSG00000113657.12 gene_biotype:protein_coding transcript_biotype:protein_coding gene_symbol:DPYSL3 description:dihydropyrimidinase like 3 [Source:HGNC Symbol;Acc:HGNC:3015]
GGCAGATGCAAAGAGGAAAATCAATAGGGATAAGAGAGAAGAGGGAGGAGTCGCAGATCA
GCCATTCTTGTCTTATGGGGTCCCAGCTGGCGCAGCAAAAGAAAAAAAAAAACAAAACCC
GGGCGTGAACGCGGGTGGAGGAGGGTGTGCGTGGGGGGGCGGGGGTGAAAGGGGGACCGG
GGAGATTTACTATTGTCTCTGGCAGCCGCCGCGGGAGCCCGGGAGGGGGGCGGAGGCGGG
CGGAGGCGGCGGCGCGGCCAGCGCACCATTCACTCCACCTGATCTCGGGGCGCTGTGCGC
TGAGGAAGGCGCGGGCGAGCCGGAGCAGAAGAAGGAGGGAGGGAGCCAGCCGCTGCAGCC
ACCACCGCCACCATGTCCTACCAAGGCAAGAAGAACATCCCGCGGATCACGAGTGACCGT
CTCCTTATCAAGGGAGGCAGAATCGTCAATGATGATCAGTCCTTTTATGCTGATATTTAC
ATGGAAGATGGCTTAATAAAACAAATTGGAGACAATCTGATTGTTCCTGGAGGAGTGAAG
ACCATTGAAGCCAATGGGAAGATGGTGATCCCTGGAGGCATCGATGTCCATACTCACTTC
CAGATGCCATATAAGGGAATGACCACAGTAGATGACTTCTTCCAAGGGACAAAGGCGGCC
TTAGCAGGTGGCACCACCATGATCATTGACCATGTGGTGCCTGAGCCTGAGTCCAGCCTG
ACTGAGGCCTATGAGAAATGGAGAGAGTGGGCTGATGGGAAGAGTTGCTGTGACTATGCC
CTGCATGTGGACATCACCCACTGGAATGACAGCGTCAAGCAGGAAGTGCAGAACCTCATC
AAGGACAAAGGGGTTAACTCCTTCATGGTTTATATGGCTTATAAGGATTTGTATCAAGTA
TCTAACACAGAGCTCTATGAGATCTTCACCTGCCTGGGAGAGCTGGGGGCCATTGCTCAA
GTTCATGCTGAGAATGGGGATATCATTGCCCAGGAGCAAACCCGCATGTTGGAAATGGGG
ATAACTGGCCCAGAAGGCCATGTACTGAGCAGGCCAGAAGAGCTGGAAGCTGAGGCTGTG
TTCCGTGCCATCACCATTGCCAGCCAAACCAATTGCCCTCTCTACGTCACAAAGGTCATG
AGCAAGAGTGCAGCTGACCTCATCTCACAAGCCAGGAAAAAAGGAAATGTAGTCTTTGGT
GAGCCCATCACTGCCAGCCTCGGCATAGATGGAACCCATTATTGGAGCAAGAACTGGGCC
AAGGCGGCTGCATTTGTGACATCCCCACCCCTGAGCCCTGACCCAACTACTCCGGACTAC
ATCAACTCCTTGCTGGCCAGCGGGGATCTGCAGCTATCTGGGAGTGCCCACTGCACCTTC
AGCACTGCCCAGAAAGCAATTGGGAAGGACAACTTCACAGCCATTCCTGAGGGCACCAAT
GGTGTGGAGGAGCGGATGTCTGTCATCTGGGACAAGGCTGTGGCCACAGGGAAAATGGAC
GAAAACCAGTTCGTGGCTGTGACAAGCACAAACGCTGCCAAGATCTTCAACCTGTATCCC
CGCAAGGGAAGAATATCTGTGGGTTCTGACAGCGACCTCGTCATCTGGGATCCAGATGCT
GTGAAGATCGTCTCTGCCAAGAACCACCAGTCTGCGGCAGAGTACAACATCTTTGAAGGG
ATGGAGCTGCGCGGGGCTCCTCTGGTTGTCATCTGCCAGGGCAAGATCATGCTGGAAGAT
GGCAACCTGCACGTGACCCAGGGGGCTGGCCGCTTCATACCCTGCAGCCCGTTCTCCGAC
TATGTCTACAAGCGCATTAAAGCACGGAGGAAGATGGCAGACCTGCATGCCGTCCCAAGG
GGCATGTACGATGGGCCTGTGTTTGACCTGACCACCACCCCCAAAGGTGGCACCCCCGCA
GGCTCTGCTCGGGGCTCTCCTACTCGGCCGAACCCACCTGTGAGGAATCTTCATCAGTCG
GGATTTAGCCTGTCAGGCACCCAAGTGGATGAGGGGGTTCGCTCAGCCAGCAAGCGCATC
GTGGCGCCCCCAGGCGGCCGTTCTAATATCACATCTCTGAGTTAAGCAAGCCTTCCTCAA
AGAGAGGGGCAGAAGCAAGAAGAGATTGTTTTGAAGCCAAAATGGTACACCGATATTTAA
GAAGGAAAGCGAATCCAAACGGTTGTGATCTAAAGAATCAATAAGCCTCAAGCCTTATGT
TTCTCCAATGTTACGCTCGCTTGCCTAGCTTTACGAATATTGCTTTGTTTTCTGTTTATG
CATAGCCTTGATTTGTTTGACTCCCCTCCCCCCATTTACATGCATGCAATCAGACAGGCC
ACTAAGGTAAAAGAGTCTGCTCTATCATAGTGTTGAGAGCGTGTGTAGTGCTGCATCTTA
TGACAAGGGGACAGACAAGCTGGGACGTCAGGGAAATGAACAAAAGGGACGCAGGTTATT
TGGGGTGAGTGGGTGGTGGGAGCCTGGAGCAAGGTGGAGGGTGCAGAGGGGCTGGGGTAG
GGCATGTAGGAGGGAGGTGGGTGGGTCAGGTGAGTGGAAGGGGTGTTGTATATTGTGTTG
ATGACGTACGTTATTTCCATGGAAGATAGCCGCTGTGGCAGCTGTCACATCACCACAGCT
CCCTAGGGTCTGCCGAGAAGGCAGGCAGTCTTTGGGTTCTGTTCTTTGTCACGTCCCCTA
CAAGTAAATTTTGTTTCTTTGAACGTTTATTAAAATGCCAAGACCCAACCATTTCTTCCA
CCTGCTTGATTGTGCCAGTGTTTGCTCAGGCCTCTTTCTTAGTGTTGCTTTCAAATCCTT
CTCTTTCCTGGGTTGGGAAGGCCAGGCAGGGACAGAGCAAATGACACTTCTCTTCCTCTT
GCCCTCCCTGCCTCTTTGGTGCTCTTAAAAGCCAGCAGCTGAGAACATAGCACAGGCCCA
CGTGGTGAGGGCACCCACAGCTTAAAGACGCTTCCTTCTAAACACGGCGAGGTCACCTCT
CACTCTTCTGTCTTTGCAAACCGAGAAGAGTGGCATGCTTCTGGCATCCCAAGTCAGGAT
TTTAGCTCAGATGAGGCAGAATGAAGGGCCTCTCTTACAGGCAGTTTGTGTTTGATTCTC
TCGATCCTGGCACATCCATGATAAATAGGAGTTTTTGAAAGTTGGTTTTATTAGGTGTTC
CCTAATTTTTACCGTAATAGGTCATCTCAGCTTATATGAAAGTCAAGTGGGGAACTGGGA
AAGCCAAAGTCAGTCTTGAGCAGAGGGAGCACATTTTGTGGACCTGGTTCCACCTTTCCA
TTCCAAACCACCTGTTTCCCCTTCCATTAGCAGAAACTCTGGGGGAACTTTGTGTCTCAG
TCCTAGAATCTCCCCAAGTGAGTGGAAGTGACATGATGCAGTCTTCCTCATGGGGCACCT
GAAAGAAATTAGTGTGGGTGCTTCGATCTACCTTGTCTGTCAGAGTTGAATATCTCTTTC
CCTATCATGCTGCTTCTGAAAATTCAGTTTTGGAGCAAGTCCTGTGAGCAAGATAAGAAT
CTATAGAACCAAGATGCTCATTTTCAGAAGAAATATGTTCAACCTGGGATCAGACTTCCA
TGCTCTGGGGAATCCAAGTGGTAGCACCTGTAACCCTGTGTACTAAGTGCTTTGAAGAGA
AGAGCAGGCCTCAGACACCTTTTAATTGCTTAGGAGAAACCATTGTCTCTGACTGCAGGT
TTGAATAAGTTGAAGACCAGAGAAAAGTACACACTGGGCTACAAAGGAATTTGGAGATAG
CCAAGGAACAGGATTTCCCCTAGCAAGCTACCTTCTGTTCAAATCATGAAAAAAGACTAT
TTCCCCTTAGAATAGGGAAGCTTGCTATTTTAAAGCTCTTGTAGTGCTTTTCTTTTAAGG
GAGATGTAGTAAAAGGGAAAATGTAGCTCTTAGTTTACACTTCAAAGATGTGGGGGTCTT
TCAGAGAACTAAGAATAACAGTTTTATGTGCAGAGAGAGTTTGCCAGATCTGAAGCATAT
ACCTCATTGACTAGGCTGTTACTTTGGGATAGGTTGCAGTACCAGCCACAGCCAGCAGAT
AGAGGAAAAGACACACATAAACTCGCTTCTGAGCGTCCACTTCTGCACTCTCTGCTCTGC
TGTTACTCAGCCCCTGAGTCTGACTCATCTCTGCACAACCTCTCTGTGCCATGAAGATAA
GTCTTCCATGGCCAAATCGGTCATCCGCACTGCCCTTGGGACTTCCGAAGTGAACCATTC
CACCAGAACCTTTGATTCTGCACAAGATTTCCTTGCTCTGGGAACAACCCCCAAATGCCC
TTGGGAGGAACAACATGAGCTCAGGAAGCCTCTCTTTCTTCACTTACCATTACTAACTCT
CCAAGCATAGAAATCCCTGGGAATTGCGAGAATAACTCCCACTATTTTAAAATTTATATT
CAGATTTGTTTCGTTTCATAAGACACATCAAACAGGCCTATACAAAAGGTTTAGGAAAAG
AAAACAATGGTGAGTCCCGGCCCTCTTCGAATTCACTGGCACCTCATGCAAGTGTAGGAA
GGCACGCTGGATCGTCTATCTGATTCCAAAGCTGTCCTTTGCCATCTCATCCCTTGGCCT
GCCCCCCAACCCTGAGGATGCCCCTGCCATCCCCCCAACCTCCTCATATTGCCTCTGAAC
CCAGATGGCAATCCATCCCGGTTCTCTCTGAGGGCCACGGGCTTGGGTAGTGGAAAGGGT
GTTTGGGAAATTGTTAAATCAGTTACCCGTAGTAGAGCTATTTCTTGTACTTCTAAGTTT
TCTAGAAGTGGAAGGATTGTAGTCATCCTGAAAATGGGTTTACTTCAAAATCCCTCAGCC
TTGTTCTTCACGACTGTCTATACTGAGAGTGTCATGTTTCCACAAAGGGCTGACACCTGA
GCCTGGATTTTCACTCATCCCTGAGAAGCCCTTTCCAGTAGGGTGGGCAATTCCCAACTT
CCTTGCCACAAGCTTCCCAGGCTTTCTCCCCTGGAAAACTCCAGCTTGAGTCCCAGATAC
ACTCATGGGCTGCCCTGGGCAGCCAGCATTCATTGTAAGTTCCCTCTTTGAAAACTGGTG
TGTGGGTGTTCAGTTCTGTGTCTGGTGGGTATGGACAGACAGTAATCTCCTGTGATCTGT
GCTAGCTGTGAGGCAGCTCTGGAACGTGAAGAGCTGTTTGGTTTGAACCGTGAACAAAAC
TGTGTTTTGAGTTTAGCTGACATTAAAGAAAAAAGTTCATCACGTGACTGTTAATGTAAA
CCTGGTTATTAAAATAACTATGAAATTAC
>ENST00000465581.1 cdna chromosome:GRCh38:3:138759175:138770555:-1 gene:ENSG00000051382.8 gene_biotype:protein_coding transcript_biotype:protein_coding gene_symbol:PIK3CB description:phosphatidylinositol-4,5-bisphosphate 3-kinase catalytic subunit beta [Source:HGNC Symbol;Acc:HGNC:8976]
TGTATTTTTTAGTAGAGATGGGGTTTCACTGTGTTAGCCAGGATGGTCACGATCTCCTGA
CCTCGTGATCCGTCCACCTCAGCCCCCCAGAGTGCTGGGATTACAGGCATGAGCCACTGT
GCCCGGCCAAAAAAAATCTCTTTTTAAATATCTCCTATGATTTTGGTTGAATTTGTTCAC
CTATAGAACAAATTTATGTTGTTTTCTGCTTATCATTAGATGTAAAGGAGTAAAGTCCAG
TGGGTTCTGCTGGCACATTGGTGGGGAAGCTGAGAACTTTTAAACTCTTTCCCCTTTCTC
CAGTGAACAATCGACAGGATATGGGTTATAGTTACAGTTAAAGGGTTTATTGAACTAATT
GTCACTGCTGAAGTTCCTGTGCCCTCTGATAGCTTCCTTGAAAAGTTTTCATAGTTTAAA
AACTCTGCTTGTCCTTAGCCTTTGATCTCTTGCTTTGATGCTCAAACAGAAGAATGATAC
AAGACTGAGGATCTTGCCAGGCAAGGGCCCCGTGGTTATGAATGTGCTTCAGTTTCATAA
TGCCTCCTGCTATGGCAGACATCCTTGACATCTGGGCGGTGGATTCACAGATAGCATCTG
ATGGCTCCATACCTGTGGATTTCCTTTTGCCCACTGGGATTTATATCCAGTTGGAGGTAC
CTCGGGAAGCTACCATTTCTTATATTAAGC
>ENST00000543709.5 cdna chromosome:GRCh38:12:118149942:118160358:-1 gene:ENSG00000135090.13 gene_biotype:protein_coding transcript_biotype:processed_transcript gene_symbol:TAOK3 description:TAO kinase 3 [Source:HGNC Symbol;Acc:HGNC:18133]
GCCATGGAAATGCAAATTAAAAAACAGTTTCAGGACACTTGCAAAGTACAGACCAAACAG
TATAAAGCACTCAAGAATCACCAGTTGGAAGTTACTCCAAAGAATGAGCACAAAACAATC
TTAAAGACACTGAAAGATGAGCAGACAAGAAAACTTGCCATTTTGGCAGAGCAGTATGAA
CAGAGTATAAATGAAATGATGGCCTCTCAAGCGTTACGGCTAGATGAGGCTCAAGAAGCA
GAATGCCAGGCCTTGAGGCTACAGCTCCAGCAGGAAATGGAGCTGCTCAACGCCTACCAG
AGCAAAATCAAGATGCAAACAGAGGCACAACATGAACGTGAGCTCCAGAAGCTAGAGCAG
AGAGTGTCTCTGCGCAGAGCACACCTTGAGCAGAAGATTGAAGAGGAGCTGGCTGCCCTT
CAGAAGGAACGCAGCGAGAGAATAAAGAACCTATTGGAAAGTATTTGGAGTTCAACACTG
TCTCTCAATCAGATCATCTTGATCTTTTTCTTTATCTCCCTTCCCCTTCCTAAGTCCCAT
TTCTTGGTCATAAATATTGCATTATTCACACTTTCAAACTGTGTATTTTCTTACAAT
>ENST00000631127.2 cdna chromosome:GRCh38:CHR_HSCHR3_5_CTG3:195744993:195776681:-1 gene:ENSG00000278303.4 gene_biotype:protein_coding transcript_biotype:protein_coding gene_symbol:MUC4 description:mucin 4, cell surface associated [Source:HGNC Symbol;Acc:HGNC:7514]
GAATGACAACACCGTCACTGAAGACAGACGGTGGGAGACGCACAGCCACATCACCACCCC
CCACAACCTCCCAGACCATCATTTCCACCATTCCCAGCACTGCCATGCACACCCGCTCCA
CAGCTGCCCCCATCCCCATCCTGCCTGAGAGAGGAGTTTCCCTCTTCCCCTATGGGGCAG
GCGCCGGGGACCTGGAGTTCGTCAGGAGGACCGTGGACTTCACCTCCCCACTCTTCAAGC
CGGCGACTGGCTTCCCCCTTGGCTCCTCTCTCCGTGATTCCCTCTACTTCACAGACAATG
GCCAGATCATCTTCCCAGAGTCAGACTACCAGATTTTCTCCTACCCCAACCCACTCCCAA
CAGGCTTCACAGGCCGGGACCCTGTGGCCCTGGTGGCTCCGTTCTGGGACGATGCTGACT
TCTCCACTGGTCGGGGGACCACATTTTATCAGGAATACGAGACGTTCTATGGTGAACACA
GCCTGCTAGTCCAGCAGGCCGAGTCTTGGATTAGAAAGATGACAAACAACGGGGGCTACA
AGGCCAGGTGGGCCCTAAAGGTCACGTGGGTCAATGCCCACGCCTATCCTGCCCAGTGGA
CCCTCGGGAGCAACACCTACCAAGCCATCCTCTCCACGGACGGGAGCAGGTCCTATGCCC
TGTTTCTCTACCAGAGCGGTGGGATGCAGTGGGACGTGGCCCAGCGCTCAGGCAACCCGG
TGCTCATGGGCTTCTCTAGTGGAGATGGCTATTTCGAAAACAGCCCACTGATGTCCCAGC
CAGTGTGGGAGAGGTATCGCCCTGATAGATTCCTGAATTCCAACTCAGGCCTCCAAGGGC
TGCAGTTCTACAGGCTACACCGGGAAGAAAGGCCCAACTACCGTCTCGAGTGCCTGCAGT
GGCTGAAGAGCCAGCCTCGGTGGCCCAGCTGGGGCTGGAACCAGGTCTCCTGCCCTTGTT
CCTGGCAGCAGGGACGACGGGACTTACGATTCCAACCCGTCAGCATAGGTCGCTGGGGCC
TCGGCAGTAGGCAGCTGTGCAGCTTCACCTCTTGGCGAGGAGGCGTGTGCTGCAGCTACG
GGCCCTGGGGAGAGTTTCGTGAAGGCTGGCACGTGCAGCGTCCTTGGCAGTTGGCCCAGG
AACTGGAGCCACAGAGCTGGTGCTGCCGCTGGAATGACAAGCCCTACCTCTGTGCCCTGT
ACCAGCAGAGGCGGCCCCACGTGGGCTGTGCTACATACAGGCCCCCACAGCCCGCCTGGA
TGTTCGGGGACCCCCACATCACCACCTTGGATGGTGTCAGTTACACCTTCAATGGGCTGG
GGGACTTCCTGCTGGTCGGGGCCCAAGACGGGAACTCCTCCTTCCTGCTTCAGGGCCGCA
CCGCCCAGACTGGCTCAGCCCAGGCCACCAACTTCATCGCCTTTGCGGCTCAGTACCGCT
CCAGCAGCCTGGGCCCCGTCACGGTCCAATGGCTCCTTGAGCCTCACGACGCAATCCGTG
TCCTGCTGGATAACCAGACTGTGACATTTCAGCCTGACCATGAAGACGGCGGAGGCCAGG
AGACGTTCAACGCCACCGGAGTCCTCCTGAGCCGCAACGGCTCTGAGGTCTCGGCCAGCT
TCGACGGCTGGGCCACCGTCTCGGTGATCGCGCTCTCCAACATCCTCCACGCCTCCGCCA
GCCTCCCGCCCGAGTACCAGAACCGCACGGAGGGGCTCCTGGGGGTCTGGAATAACAATC
CAGAGGACGACTTCAGGATGCCCAATGGCTCCACCATTCCCCCAGGGAGCCCTGAGGAGA
TGCTTTTCCACTTTGGAATGACCTGGCAGATCAACGGGACAGGCCTCCTTGGCAAGAGGA
ATGACCAGCTGCCTTCCAACTTCACCCCTGTTTTCTACTCACAACTGCAAAAAAACAGCT
CCTGGGCTGAACATTTGATCTCCAACTGTGACGGAGATAGCTCATGCATCTATGACACCC
TGGCCCTGCGCAACGCAAGCATCGGACTTCACACGAGGGAAGTCAGTAAAAACTACGAGC
AGGCGAACGCCACCCTCAATCAGTACCCGCCCTCCATCAATGGTGGTCGTGTGATTGAAG
CCTACAAGGGGCAGACCACGCTGATTCAGTACACCAGCAATGCTGAGGATGCCAACTTCA
CGCTCAGAGACAGCTGCACCGACTTGGAGCTCTTTGAGAATGGGACGTTGCTGTGGACAC
CCAAGTCGCTGGAGCCATTCACTCTGGAGATTCTAGCAAGAAGTGCCAAGATTGGCTTGG
CATCTGCACTCCAGCCCAGGACTGTGGTCTGCCATTGCAATGCAGAGAGCCAGTGTTTGT
ACAATCAGACCAGCAGGGTGGGCAACTCCTCCCTGGAGGTGGCTGGCTGCAAGTGTGACG
GGGGCACCTTCGGCCGCTACTGCGAGGGCTCCGAGGATGCCTGTGAGGAGCCGTGCTTCC
CGAGTGTCCACTGCGTTCCTGGGAAGGGCTGCGAGGCCTGCCCTCCAAACCTGACTGGGG
ATGGGCGGCACTGTGCGGCTCTGGGGAGCTCTTTCCTGTGTCAGAACCAGTCCTGCCCTG
TGAATTACTGCTACAATCAAGGCCACTGCTACATCTCCCAGACTCTGGGCTGTCAGCCCA
TGTGCACCTGCCCCCCAGCCTTCACTGACAGCCGCTGCTTCCTGGCTGGGAACAACTTCA
GTCCAACTGTCAACCTAGAACTTCCCTTAAGAGTCATCCAGCTCTTGCTCAGTGAAGAGG
AAAATGCCTCCATGGCAGAAGTCAACGCCTCGGTGGCATACAGACTGGGGACCCTGGACA
TGCGGGCCTTTCTCCGCAACAGCCAAGTGGAACGAATCGATTCTGCAGCACCGGCCTCGG
GAAGCCCCATCCAACACTGGATGGTCATCTCGGAGTTCCAGTACCGCCCTCGGGGCCCGG
TCATTGACTTCCTGAACAACCAGCTGCTGGCCGCGGTGGTGGAGGCGTTCTTATACCACG
TTCCACGGAGGAGTGAGGAGCCCAGGAACGACGTGGTCTTCCAGCCCATCTCCGGGGAAG
ACGTGCGCGATGTGACAGCCCTGAACGTGAGCACGCTGAAGGCTTACTTCAGATGCGATG
GCTACAAGGGCTACGACCTGGTCTACAGCCCCCAGAGCGGCTTCACCTGCGTGTCCCCGT
GCAGTAGGGGCTACTGTGACCATGGAGGCCAGTGCCAGCACCTGCCCAGTGGGCCCCGCT
GCAGCTGTGTGTCCTTCTCCATCTACACGGCCTGGGGCGAGCACTGTGAGCACCTGAGCA
TGAAACTCGACGCGTTCTTCGGCATCTTCTTTGGGGCCCTGGGCGGCCTCTTGCTGCTGG
GGGTCGGGACGTTCGTGGTCCTGCGCTTCTGGGGTTGCTCCGGGGCCAGGTTCTCCTATT
TCCTGAACTCAGCTGAGGCCTTGCCTTGAAGGGGCAGCTGTGGCCTAGGCTACCTCAAGA
CTCACCTCATCCTTACCGCACATTTAAGGCGCCATTGCTTTTGGGAGACTGGAAAAGGGA
AGGTGACTGAAGGCTGTCAGGATTCTTCAAGGAGAATGAATACTGGGAATCAAGACAAGA
CTATACCTTATCCATAGGCGCAGGTGCACAGGGGGAGGCCATAAAGATCAAACATGCATG
GATGGGTCCTCACGCAGACACACCCACAGAAGGACACTAGCCTGTGCACGCGCGCGTGCA
CACACACACACACACAAGAGTTCATAATGTGGTGATGGCCCTAAGTTAAGCAAAATGCTT
CTGCACACAAAACTCTCTGGTTTACTTCAAATTAACTCTATTTAAATAAAGTCTCTCTGA
CTTTTTGTGTCTTCAAAA
>ENST00000633720.1 cdna chromosome:GRCh38:CHR_HSCHR11_1_CTG7:2999805:3056225:-1 gene:ENSG00000278191.3 gene_biotype:protein_coding transcript_biotype:retained_intron gene_symbol:CARS description:cysteinyl-tRNA synthetase [Source:HGNC Symbol;Acc:HGNC:1493]
GGGATTCCCAGCCATGGCAGATTCCTCCGGGCAGCAGGGCAAAGGCCGGCGTGTGCAGCC
CCAGTGGTCCCCTCCTGCTGGGACCCAGCCATGCAGACTCCACCTTTACAACAGCCTCAC
CAGGAACAAGTGTTTCTTGCATTTCTTGTGATCGTCATTCCTTCATTCCTAACAAAGGAA
GTGTTCATACCTCAAGATGGGAAAAAGGTGACGTGGTATTGCTGTGGGCCAACCGTCTAT
GACGCATCTCACATGGGGCACGCCAGGTCCTACATCTCTTTTGATATCTTGAGAAGAGTG
TTGAAGGATTACTTCAAATTTGATGTCTTTTATTGCATGAACATTACGGATATTGATGAC
AAGATCATCAAGAGGGCCCGGCAGAACCACCTGTTCGAGCAGTATCGGGAGAAGAGGCCT
GAAGCGGCACAGCTCTTGGAGGATGTTCAGGCCGCCCTGAAGCCATTTTCAGTAAAATTA
AATGAGACCACGGATCCCGATAAAAAGCAGATGCTCGAACGGATTCAGCACGCAGTGCAG
CTTGCCACAGAGCCACTTGAGAAAGCTGTGCAGTCCAGACTCACGGGAGAGGAAGTCAAC
AGCTGTGTGGAGGTGTTGCTGGAAGAAGCCAAGGATTTGCTCTCTGACTGGCTGGATTCT
ACACTTGGCTGTGATGTCACTGACAATTCCATCTTCTCCAAGCTGCCCAAGTTCTGGGAG
GGGGACTTCCACAGAGACATGGAAGCTCTGAATGTTCTCCCTCCAGATGTCTTAACCCGG
GTTAGTGAGTATGTGCCAGAAATTGTGAACTTTGTCCAGAAGATTGTGGACAACGGTTAC
GGGTAAGCACAAGGGCCCTCCCTAGGGAGGGAAGGGCTGCAGAACATCGCACAGGGAGGA
GCTCCCCAGCTCTGAGCCTGAGTTTGGGAAGCAGAGGAGCAGGTGTTCTGGGGCTGCGTA
GCTAGAAGTCCCAGCAGACTTCCTCCTACAACTCTGGGCCCACCCAGGGGCTGAGGAGCA
TGGGTCTGCACTGTCCTGGGGGCCATGGTGAGAACCTAACCCAGAATCTGCTGGGAAGCT
CGGAAGCCAAGACCATCAGTCATGGGGCCCCAGAGCTGCATAATGGTGAGTGCGAATACT
GCTGGGCCTTCACAGACATCAGTGCCATTGCGTAGACATTTTGAGAGTGCTAGTCCTGGT
GTCATATCCCGAAGGAGGATGCATGTCATCAGCATCTATCGCTTGGCTATGATTTTAGTG
ACTTTTTGTTGGCAAATCCATCATACACTTCCCTGGCCCGTATTGTCTCAATCTCCAAAG
TAAGCATTTTCAGAAATGGCCAACAAATGGAAATGCAGACAGGAACCCGGTTATCTGTCT
GTAGTGTGTAGGGACCAGCCCCACAGGGTCGGTGGGTTTTTCTCCCCATGTGTGGAGATG
AGAGATTGTAGAAATAAAGACACAAGACAAAGAGATAAAAGAGAAGACAGCTGGGCCCGG
GGGACCACTACCACCAAGACGCGGAGACCGGTAGTGGCCCCGAATGCCAGGCTGCACTGA
TATTTATTGGATACAAGACAAAGGGGTAGGTTAAGGAGAGTGAGCCATCTCCAATGATAG
GTAAGGCCACGTGGGTCACGTGTCCACTGGACAGGGGGCCCTTCCCTGCCTGGCAGCCAA
GGCAGAGAGAGAGAGGAGACAGAGAGAGACAGCTTACGCCATTATTTCTGCATATCAGAG
ACTTTTAGTACTTTCACTAATTTGCTACTGCTATCTAGAAGGTAGAGCCAGGTGTACAGG
ATGGAACATGAAGGAGGACTAGGAGCGTGACCGCTGAAGCACAGCATCACAGGGAGACGG
TTAGGCCTCCGGATAACTGCGGGCGAGCCTGACTCATGTCAGGCCCTCCACAAGAGGTGG
AGGAGCAGAGTCTTCTCCAGACTCCCGCGGGGCAAGGGAGACTCCCTTTCCTGGTCTGCT
AAGTAGCGGGTGTTTTTCCTTGACACTTACGCTACCGCTAGACCACAGTCCGCTTGGCAA
CGGGCATCCTCCCAGACGCTGGCGTTACCACTAGACCAAGGAACCCTTCTGGTGGCCGTG
TCCGGGCATAACAGGAGGTTCACACTCTTGTCTTCTGGTCACTCCTCACTATGTCCCCTC
AGCTCCTATCTCTGTATGGCCTGGTTTTTCCTAGATTATGATTATAGAGCGAGGATTATT
ATAATATTGGAATAAAGAGTAATTGCTACAAACTAATGATTAATGATATTCATATATAAT
CATATCTAAGATCTATATCTGGTATAACTATTCTTATTTTATATTTTATTATACTGGAAC
AGCTCGTGCCCTTGGTCTCTTGCCTCGGCACCTGGGTGGCTTGCCGCCCACAGTAGTGCT
CAGCACTGTACCGTGCGCCTGCTCCCAGAGACCCACTGTGTCCAGCCTCAGATTGCTTCC
CTCCCACAGGAACCACACAGGCTGGCTGAAAGAGAAACAAGAGGTTGTGACAGTGCCAGG
AACGGGGCAGACTCTTAAGCAGTAGCGCTGCTTCTCTCCCCACTTCACACAAACTACTGT
GGGGCAGCATAAGAGCCTGTGCCAAGCCGAGAGGCATGGGCAAGCCGAAGCTCAGAGAGG
ACAGGTCATTCCAGACTGGAGTAATCTAGAGTGCTTCTTGGAGGCCAAGAGCCTCAGCTA
AGCTAATGGGTAGAGTGTGGACATTCAGGGAAAGGTGAGGCCACACAAGAATGAGGACGG
CAGCAGCCCTGAGCAAGGCAGGGTGGGAGCTGCATGGGTCACAGGACGCCAGGCAGAGGG
ACGAGCTGCCCAGGGCAGGCAGGCTGCCTCCGCAGCGGGATGGGCCCTGGTGTCCCACTC
AGTCCAAACAGCTGATACGGTTTTCAGTGGCCACCACAGAGAGTAGATAGGCCACAGATT
TCGCACTTTTATAGCCCTGCTTTATTTTGTTACTGTCATCCTGCTGACACACTTTCGGGT
CTGTTAGATGCACCCACCCAATTCCTTTTCTGTTTTCCAGCTATGTCTCCAATGGGTCTG
TCTACTTTGATACAGCGAAGTTTGCTTCTAGCGAGAAGCACTCCTATGGGAAGCTGGTGC
CTGAGGCCGTTGGAGATCAGAAAGCCCTTCAAGAAGGGGAAGGTGACCTGAGCATCTCTG
CAGACCGCCTGAGTGAGAAGCGCTCTCCCAACGACTTTGCCTTATGGAAGGCCTCTAAGC
CCGGAGAACCGTCCTGGCCGTGCCCTTGGGGAAAGGGTCGTCCGGGCTGGCATATCGAGT
GCTCGGCCATGGCAGGCACCCTCCTAGGGGCTTCGATGGACATTCACGGAGGTGGGTTCG
ACCTCCGGTTCCCCCACCATGACAATGAGCTGGCACAGTCGGAGGCCTACTTTGAAAACG
ACTGCTGGGTCAGGTACTTCCTGCACACAGGCCACCTGACCATTGCAGGCTGCAAAATGT
CAAAGTCACTAAAAAACTTCATCACCATTAAAGATGCCTTGAAAAAGCACTCAGGGCGTT
GGCTGTCTTGTGTCCCCCCACAGCACGGCAGTTGCGGCTGGCCTTCCTCATGCACTCGTG
GAAGGACACCCTGGACTACTCCAGCAACACCATGGAGTCAGCGCTTCAATATGAGAAGTT
CTTGAATGTGAGTCCCCAGCCCCTTCCTGGAGGTTGGTGGAGCAGCCTCCCCTGCACAGT
GGGCACCTTGTGCAGTGGTGATAGGTGCACCAGCCTCCCGATGTCTCTAATGGAGACCAG
CACATGGGTGGAAGCACCTCCATGCTAGTGGGTATAACAGGCTCGGGGCCACTCCTGAAA
TGGCTGACGGCTCAGCAGAGTGGACAGAGGCCTCGTCCTCCTAGTCACTGCAGTGCACGT
CCTTCTGACTTGTACTTTCCACCAAATGAGCATCTGTAAACCTAAAGCAAGAACATGTTT
CTGTCAAAGAAATATCTTTTCCTTTCTTTCTGACCACTTGTGTAATTCTGGTCTTTCAGA
TTTTTACCAAAAATAAAATCACAGCAGTAGAAAGTTGTAACAGATATTTCAGGATGGAAA
AGTTGCCTAAATGCTGTTAAACTGATTTTTCTAACTTCAGGAGTTTTTCTTAAATGTGAA
AGATATCCTTCGCGCTCCTGTTGACATCACTGGTCAGTTTGAGAAGTGGGGAGAAGAAGA
AGCAGAACTGAATAAGAAGTAAGGTGGTGCCATTTCTTTGGGGTTTTTGAGCATGCCCAT
GTTCTATGCCTAGCCTCGCATCTTGGCCACCATGTGTCCTGGACTGTCGAGGAAGGGCTG
GGGACACTGTCGTACGTTGTGCAGAATTAATTCAGGATAGGCGGCTCTGCTAATGGGAGC
TGCTCTGGGTGTTGAAGTGCATGGAGAATTTCTTTTTTGTTTTTTCTTTTTGAGACGGAG
TTTCGCCCTTGTTGCCCAGGCTGGAGTGCAGTGGCGTGATCTCGGCTCACCACAACCTCC
ACCTCCCGGGTTCGAGCGATTCTCCTGCCTCAGCCTCCCGAGTAGCTGGGGTTACAGGCA
TGCGCCACCATACCTGGCTAATTTCTGATTTTTAGTAGAGGTGGGGGTCTCTCCATGTTT
GTCAGGCTGGTCTCGAACTCCCGACCTCAGGTGATCCGCCCACCTCAGCCTCCCAAAGTG
CTGGGATTATAGGCGTGAGCCACTGCGCCTGGCCACATGGGGAATTTCTATGGTGTGTTT
TCAGGTCTGACTTCACATTCCTTCCTCTTTGTTGCTCAGCTTTTATGACAAGAAGACAGC
AATTCACAAAGCCCTCTGTGACAATGTTGACACCCGCACCGTCATGGAAGAGATGCGGGC
CTTGGTCAGTCAGTGCAACCTCTATATGGCAGCCCGGAAAGCCGTGAGGAAGAGGCCCAA
CCAGGCTCTGCTGGAGAACATCGCCCTGTACCTCACCCATATGCTGAAGATCTTTGGGGC
CGTAGAAGAGGACAGCTCCCTGGGATTCCCGGTCGGAGGGCCTGGAACCAGCCTCAGTCT
CGAGGCCACAGTCATGCCCTACCTTCAGGTGTTATCAGAATTCCGAGAAGGAGTGCGGAA
GATTGCCCGAGAGCAAAAAGTCCCTGAGATTCTGCAGCTCAGCGATGCCCTGCGGGACAA
CATCCTGCCTGAGCTTGGGGTGCGGTTTGAAGACCACGAAGGACTGCCCACAGTGGTGAA
ACTGGTAGACAGAAACACCTTATTAAAAGAGAGAGAAGAAAAGAGACGGGTTGAAGAGGA
GAAGAGGAAGAAGAAAGAGGAGGCGGCCCGGAGGAAACAGGAACAAGAAGCAGCAAAGCT
GGCCAAGATGAAGATTCCCCCCAGTGAGATGTTCTTGTCAGAAACCGACAAATACTCCAA
GTTTGATGAAAATGGTCTGCCCACACATGACATGGAGGGCAAAGAGCTCAGCAAAGGGCA
AGCCAAGAAGCTGAAGAAGCTCTTCGAGGCTCAGGAGAAGCTCTACAAGGAATATCTGCA
GATGGCCCAGAATGGAAGCTTCCAGTGAGGGGGCACAGGACTGACTTTTTAAACCATTGT
GGACTAGTGGCTGCTGTCTGCCTCAGTGACAATGTCCCAGCGCTCCTATCATGTTTACAG
TCACCCTTGGGTCCTAAATTAAGAGTTGTGTTCATGTAGGTTCGTGTCGTCGTTGGCTCT
GAGACATTGATAATAAATTTTTCTCAACAGTG
>ENST00000467079.1 cdna chromosome:GRCh38:7:87405920:87408234:-1 gene:ENSG00000005471.15 gene_biotype:protein_coding transcript_biotype:retained_intron gene_symbol:ABCB4 description:ATP binding cassette subfamily B member 4 [Source:HGNC Symbol;Acc:HGNC:45]
GATAAATTTGAAGGAAATATAACATTTAATGAAGTCGTGTTCAACTATCCCACCCGAGCA
AACGTGCCAGTGCTTCAGGGGCTGAGCCTGGAGGTGAAGAAAGGCCAGACACTAGCCCTG
GTGGGCAGCAGTGGCTGTGGGAAGAGCACGGTGGTCCAGCTCCTGGAGCGGTTCTACGAC
CCCTTGGCGGGGACAGTGTTTGTGGACTTTGGTTTTCAGCTTCTCGATGGTCAAGAAGCA
AAGAAACTCAATGTCCAGTGGCTCAGAGCTCAACTCGGAATCGTGTCTCAGGAGCCTATC
CTATTTGACTGCAGCATTGCCGAGAATATTGCCTATGGAGACAACAGCCGGGTTGTATCA
CAGGATGAAATTGTGAGTGCAGCCAAAGCTGCCAACATACATCCTTTCATCGAGACGTTA
CCCCACGTAAGTTAAAGAGTAGCTGAAATCAGAAGAGACTACTTTTTATCCCCCAAACAA
TTACCAAAGTTATGCCAACAAAATCTTGTAACAAAATATGTTGATTTACTAACATTAACA
ACTTGGACAAGGCACTTCAGGATACCAAGCTTCCTTATTTGTAAATGGGAATACATTATG
CCTACCTCATACAAATGTAGTGAGAAGCTCAAAACCACCATACTTCAGGTTACAGACTGG
TGGTTGAGGGCTGCATTTAGACTGCAGTCATGTTTGGTTTAGCCCTATGGTACTTTTAAA
ACAATTATAGTTTTTATTTTGAGATAATTATGGATTTACATGTAATTGTAAGGAATACAG
AGATCTTATGTACC
>ENST00000588841.1 cdna chromosome:GRCh38:19:13774561:13778403:1 gene:ENSG00000104979.8 gene_biotype:protein_coding transcript_biotype:nonsense_mediated_decay gene_symbol:C19orf53 description:chromosome 19 open reading frame 53 [Source:HGNC Symbol;Acc:HGNC:24991]
CCCAAGAAAAGGCGGTAAGGAGCGGCCCGGGGACTTGGGGGCGAGGTGGACCCCCGGCTT
CCCGGCCTCACGTGAGCACATCTTTCCCCAGGTCGTGTTATCGCTCCCAAGAAGGCGCGC
GTCGTGCAGCAGCAAAAGCTCAAGAAGAACCTAGAAGTCGGAATCCGGAAGAAGATCGAA
CATGACGTGGTGATGAAAGCCAGCAGCAGCCTGCCCAAGAAGCTGGCACTGCTGAAGGCC
CCAGCCAAGAAGAAAGGGGCAGCTGCCGCCACCTCCTCCAAGACACCTTCCTGAGGACGC
TGGCCCCAGTGCAGGCCAACATCCCACCCCCTACCTCCATATGGGACCTTGCAAGTCATC
CCACAGGCTGCACTGTCAGGAAGAGGACCCTGTCCCCCAGCACTGGGCTTCACCTAGAAC
TTCAGTGGGGGCCAAGGGTGCTGAGAACCCAGCAATGACCAGGAAGATACAGTCACTAAC
TTCATCTGTCCCCGTGCCC
>ENST00000565364.1 cdna chromosome:GRCh38:16:88840335:88856842:-1 gene:ENSG00000141012.12 gene_biotype:protein_coding transcript_biotype:processed_transcript gene_symbol:GALNS description:galactosamine (N-acetyl)-6-sulfatase [Source:HGNC Symbol;Acc:HGNC:4122]
GCTGTTGCTGGTGCTCAGCGCCGCGGGGATGGGGGCCTCGGGCGCCCCGCAGCCCCCCAA
CATCCTGCTCCTGCTCATGGACGACATGCACGTGTTTAGAGGCCAGCTCCTGCGAGCATG
CAGATGCTGGTGTCAGGCTGGGAGGAGGCAGACGGACACATTCCCCACCTGAAGACCAAG
CAGAAGTGGAGGCGAAAGACAGCGTGGGCTGACCGTGGAGCGGCCCCATCGTGCACGCAC
GCAGGCGATGCTGAGATGGGATGGGGTGACCTCGGGGTGTATGGAGAGCCCTCCAGAGAG
ACCCCGAATTTGGACCGGATGGCTGCAGAAGGGCTGCTTTTCCCAAACTTCTATTCTGCC
AACCCTCTGTGCTCGCCATCGAGGGCGGCACTGCTCACAGGACGGCTACCCATCCGCAAT
GGCTTCTACACCACCAACGCCCATGCCAGAAACGCCTACACACCGCAGGAGATTGTGGGC
GGCATCCCAGACTCGGAGCAGCTCCTGCCGGAGCTTCTGAAGAAGGCCGGCTACGTCAGC
AAGATTGTCGGCAAGTGGTGTCTCCAGCGTCCCTGTGCAGGCCAGCGTGACCTTGCCAGC
AGGATCTCAGGTCACCAGGCTGGTCCCACGGCCGCGAGTATCCTGCGGCATCAGACTCCG
CAGGCCTGTCACCGTCATCCCTCGAGTCACAGCCCCTAGCACCCGCCACCACTGCCCCCC
GGCTGCCTCCTGCCACGTCGTCCTTGGAGGGGCCACGTCATTACACACAGGAGCTGTGGC
GGAGGAGCTGCCTGTCCACCCTAGGGGCCTGTTGGATGGTGAAAGCTCTGGTCTAAACCA
CAAAGAAGCCACCAGGAAGGAGAGTAACAGCCTAGCAGTTGATGAAATCCTGAGCTGATG
AGAGCTTGGGTGCTACACAGCCCCCACGCTGCGGTTTTAGGCGCACAGGATGTTTCATTT
CTTTTACTCCCTGGGACGCCTGAGTGAGCCTAGAGGGTTGGGTAGGAGTCACCTGTCCCG
AATTTCTCTCCACTTGTTGGAGCGTTCCCCGCCTGTCAGGTCCGCATGCCGCCTC
>ENST00000434626.1 cdna chromosome:GRCh38:2:128151154:128151304:-1 gene:ENSG00000232101.1 gene_biotype:processed_pseudogene transcript_biotype:processed_pseudogene gene_symbol:AC108059.2
CTGAAACAGCCCAAGAAGCAGGCCAAGGAGATGGACGAGGAAGGTAAGACTTTCAAGCAG
AAACAAAAAGAGGAGCAGAAGAAACAAAAATAGGAGCTAAAATAGAAGGCTATGGGGAAG
GGACCCCTGGCTGCAGGTGAAATTAAGAAAT
>ENST00000379892.4 cdna chromosome:GRCh38:13:35849923:36131306:-1 gene:ENSG00000133083.14 gene_biotype:protein_coding transcript_biotype:protein_coding gene_symbol:DCLK1 description:doublecortin like kinase 1 [Source:HGNC Symbol;Acc:HGNC:2700]
GCACATCCCTGCACTAGTGGCCGCAACCGAGGCGCCGCGCTCCAGCAGCTGCTGCCGCCC
AGCCCGGCCCCGCCGCCGCCCCCCAGCCCTGCAGCCCCGCAGCCCCGGCCGCGCCCAGCC
CGGCGAGGACAGCACCAGGAGGCGGCCCCCAGCGCGGCCACAAAGACCCCCGGCGGCGTC
TCTCCGCGGACCGGTCCTACTTGAAGTCCATCATGTCCTTCGGCAGAGACATGGAGCTGG
AGCACTTCGACGAGCGGGATAAGGCGCAGAGATACAGCCGAGGGTCGCGGGTGAACGGCC
TGCCGAGCCCGACGCACAGCGCCCACTGCAGCTTCTACCGCACCCGCACGCTGCAGACGC
TCAGCTCCGAGAAGAAGGCCAAGAAAGTTCGTTTCTATCGAAACGGAGATCGATACTTCA
AAGGGATTGTGTATGCCATCTCCCCAGACCGGTTCCGATCTTTTGAGGCCCTGCTGGCTG
ATTTGACCCGAACTCTGTCGGATAACGTGAATTTGCCCCAGGGAGTGAGAACAATCTACA
CCATTGATGGGCTCAAGAAGATTTCCAGCCTGGACCAACTGGTGGAAGGAGAGAGTTATG
TATGTGGCTCCATAGAGCCCTTCAAGAAACTGGAGTACACCAAGAATGTGAACCCCAACT
GGTCGGTGAACGTCAAGACCACCTCGGCTTCTCGGGCAGTGTCTTCACTGGCCACTGCCA
AAGGAAGCCCTTCAGAGGTGCGAGAGAATAAGGATTTCATTCGGCCCAAGCTGGTCACCA
TCATCAGAAGTGGCGTGAAGCCACGGAAAGCTGTCAGGATTCTGCTGAACAAGAAAACGG
CTCATTCCTTTGAGCAGGTCCTCACCGATATCACCGATGCCATCAAGCTGGACTCGGGAG
TGGTGAAACGCCTGTACACGTTGGATGGGAAACAGGTGATGTGCCTTCAGGACTTTTTTG
GTGATGATGACATTTTTATTGCATGTGGACCGGAGAAGTTCCGTTACCAGGATGATTTCT
TGCTAGATGAAAGTGAATGTCGAGTGGTAAAGTCCACTTCTTACACCAAAATAGCTTCAT
CATCCCGCAGGAGCACCACCAAGAGCCCAGGACCGTCCAGGCGTAGCAAGTCCCCTGCCT
CCACCAGCTCAGTTAATGGAACCCCTGGTAGTCAGCTCTCTACTCCGCGCTCAGGCAAGT
CGCCAAGCCCATCACCCACCAGCCCAGGAAGCCTGCGGAAGCAGAGGGACCTGTACCGCC
CCCTCTCTTCGGATGACTTGGATTCAGTAGGAGACTCAGTGTAAAAGAAACAATGGAGCA
ATGTATATGGTTTGTGATTGGGTGAAGGTTTCACATTTCTGAAGCAAAAGTCTTACAGCA
AAATACACAAAAGAGTTTTGCATACCTTGAAATGATAAAAGACCAAATCATCCAAAAGTA
AATATGTATGCATTTTGTTTTCGTGATGTTCAACCTTGAAATTGAGAGATTTTTAAAAAT
ATCTCCCACATGGATTTGATTGGGGAGAGTTTGAACACAAAATGCTGAGATTTTTGTACA
GGGCCTGGCTCTAGATGAATTTCATACACGGACCCAATATTGAGTACAAGAACACACTAA
CCATGTGGCAATATAGAGCCAGAATTTCTGCAGATGGAGTTTTCTTCTTAATTATAAGTA
GACATAGAGATATAATTTTTCTGTACTTTCTGTAAAGCATATTAAAACGGCACTAGCAGG
CATATTTTTTCTAAAGGTTATATTGTTTTTAAAATTTGAATTGCTTGGTTTTTAGAGGTA
CTTTTATTACAAAATAATAAAAATACTTGGGTAGATTTTTTTTCTCCCTAGACAGTAGAA
AAAGCTACTTACTGTTTTGTGGGTTAGTACATCCGAGAGAAAAAGAAAAATTATGACAAC
GACACATCTCATAAAGACTCTGAAGTTAGGCTTTAGGAACTTGCCTTGTTTTTGTTGTCA
AGTAAATTTTATTTTTTAAAGTTATTTTATTAGAAACAGTATAAATTTAGCTTAAGCTAT
ATGCCAATATGAAGAACTTGGCCAATGGCATTGCTATAGATTGTATAATTTTTTCTTACA
A
>ENST00000464293.1 cdna chromosome:GRCh38:CHR_HSCHR6_MHC_SSTO_CTG1:31959757:31961640:1 gene:ENSG00000228896.9 gene_biotype:protein_coding transcript_biotype:retained_intron gene_symbol:SKIV2L description:Ski2 like RNA helicase [Source:HGNC Symbol;Acc:HGNC:10898]
TGGGGGGAGGAACTGACAGAGACCCAGCACATGATCCAGCGACGCATCATGGAGTCTGTG
AACGGGCTGAAGTCTCTCTCAGCAGGAAGGGTGGTGGTTGTGAAGAATCAGGAGCATCAC
AACGCATTGGGAGTGATCCTACAGGTCTCCTCGAACTCCACCAGCAGAGTATTCACAACC
CTGGTCTTGTGTGATAAGCCCTTGTCCCAGGACCCACAGGACAGGGGGCCAGCCACTGCA
GAGGTGCCCTATCCAGATGACCTCGTGGGATTCAAGCTGTTCCTGCCTGAAGGGCCTTGT
GACCACACCGTGGTCAAGCTCCAGCCAGGAGATATGGCTGCCATCACCACCAAGGTGCTC
CGGGTGAATGGGGAGAAGATCTTGGAGGACTTCAGCAAGAGGCAGCAGCCAAAATTCAAG
AAGGATCCTCCCCTTGCAGCCGTGACCACTGCTGTCCAGGAACTGCTGCGTCTGGCTCAG
GCCCACCCAGCCGGACCTCCCACCCTCGACCCTGTCAATGACCTGCAGCTCAAAGATATG
TCAGTTGTAGAGGGTGGGCTCCGGGCCCGGAAGCTGGAGGAGCTGATCCAGGGGGCTCAG
TGTGTACACAGCCCCCGTTTTCCTGCCCAGTACCTGAAGCTGCGGGAGCGAATGCAGATA
CAGAAGGAGATGGAGCGGCTGCGCTTCCTACTGTCGGATCAGTCATTGCTGCTGCTTCCT
GAGTACCATCAGCGAGTAGAGGTGGGTGGGGCAGTGGTTGGGGCAGGGGGGCTAGGGGAC
AGCAGTGTGTCCAATGCCCACCCTTTTTCTTGCAGGTGCTCCGAACCCTGGGTTACGTGG
ACGAGGCGGGCACTGTGAAGCTGGCAGGGCGGGTGGCTTGTGCCATGAGCAGCCATGAGT
TGCTCCTCACTGAGCTCATGTTTGACAATGC
>ENST00000306602.2 cdna chromosome:GRCh38:4:76021117:76023497:-1 gene:ENSG00000169245.5 gene_biotype:protein_coding transcript_biotype:protein_coding gene_symbol:CXCL10 description:C-X-C motif chemokine ligand 10 [Source:HGNC Symbol;Acc:HGNC:10637]
GAGACATTCCTCAATTGCTTAGACATATTCTGAGCCTACAGCAGAGGAACCTCCAGTCTC
AGCACCATGAATCAAACTGCCATTCTGATTTGCTGCCTTATCTTTCTGACTCTAAGTGGC
ATTCAAGGAGTACCTCTCTCTAGAACTGTACGCTGTACCTGCATCAGCATTAGTAATCAA
CCTGTTAATCCAAGGTCTTTAGAAAAACTTGAAATTATTCCTGCAAGCCAATTTTGTCCA
CGTGTTGAGATCATTGCTACAATGAAAAAGAAGGGTGAGAAGAGATGTCTGAATCCAGAA
TCGAAGGCCATCAAGAATTTACTGAAAGCAGTTAGCAAGGAAAGGTCTAAAAGATCTCCT
TAAAACCAGAGGGGAGCAAAATCGATGCAGTGCTTCCAAGGATGGACCACACAGAGGCTG
CCTCTCCCATCACTTCCCTACATGGAGTATATGTCAAGCCATAATTGTTCTTAGTTTGCA
GTTACACTAAAAGGTGACCAATGATGGTCACCAAATCAGCTGCTACTACTCCTGTAGGAA
GGTTAATGTTCATCATCCTAAGCTATTCAGTAATAACTCTACCCTGGCACTATAATGTAA
GCTCTACTGAGGTGCTATGTTCTTAGTGGATGTTCTGACCCTGCTTCAAATATTTCCCTC
ACCTTTCCCATCTTCCAAGGGTACTAAGGAATCTTTCTGCTTTGGGGTTTATCAGAATTC
TCAGAATCTCAAATAACTAAAAGGTATGCAATCAAATCTGCTTTTTAAAGAATGCTCTTT
ACTTCATGGACTTCCACTGCCATCCTCCCAAGGGGCCCAAATTCTTTCAGTGGCTACCTA
CATACAATTCCAAACACATACAGGAAGGTAGAAATATCTGAAAATGTATGTGTAAGTATT
CTTATTTAATGAAAGACTGTACAAAGTAGAAGTCTTAGATGTATATATTTCCTATATTGT
TTTCAGTGTACATGGAATAACATGTAATTAAGTACTATGTATCAATGAGTAACAGGAAAA
TTTTAAAAATACAGATAGATATATGCTCTGCATGTTACATAAGATAAATGTGCTGAATGG
TTTTCAAAATAAAAATGAGGTACTCTCCTGGAAATATTAAGAAAGACTATCTAAATGTTG
AAAGATCAAAAGGTTAATAAAGTAATTATAACTAAG
>ENST00000440658.1 cdna chromosome:GRCh38:CHR_HSCHR6_MHC_APD_CTG1:31586437:31587248:-1 gene:ENSG00000230616.4 gene_biotype:processed_pseudogene transcript_biotype:processed_pseudogene gene_symbol:PPIAP9 description:peptidylprolyl isomerase A pseudogene 9 [Source:HGNC Symbol;Acc:HGNC:9272]
ATGGTCAACCCCACCGTGTCCTTCAACATCGCTGTCAATGGTGAGCCCTTGGGCTGTGTC
TCCTTCAAGCTGTTTGCAGACAAGTTTCCAAAGACAGCAGAAAACTTTCGTGCTCTGAGC
ACTGGAGAGAAAGGATTTGATTATAAATGTTCCTCCTTTCACAGAATTATTCCAGGGTTT
ATGTGTCAGGGTGGTGACTTCACACGCCATAATGGCACTGGTGGCAAGTCCATCTACGGG
GAGAAATTTGATGATGAGAACTTCATCCTAAAGCATACAGGTCCTGGCATCTTGTCCATG
GCAAATGCTGGACCCAACACAAATGATTCCCAGTTTTTCATCTGCACTGCCAAGACTGAG
TGGTTGGATGGCAAGCCCATGGTCTTTGGCAAGGTGAAAGATGGCATGAATATTGTGGAG
GCCATGGAGCACTTTGGGTCTGGGAATGGCAAGACCATCAAGAAGATCACCATCGCTGAC
TGTACACAACTTGACTAA
>ENST00000464181.2 cdna chromosome:GRCh38:3:138273080:138288014:1 gene:ENSG00000114098.17 gene_biotype:protein_coding transcript_biotype:protein_coding gene_symbol:ARMC8 description:armadillo repeat containing 8 [Source:HGNC Symbol;Acc:HGNC:24999]
ATTGGGACTTCTTAGAAATCTCCTCTCCACTCGTCCTCATATAGATAAAATAATGAGTAC
TCATGGAAAGCAAATTATGCAAGCCGTCACTCTTATTCTAGAAGGGGAACATAACATTGA
GGTCAAAGAGCAGACACTGTGCATCTTAGCCAACATAGCGGATGGGACAACAGCAAAAGA
TCTTATTATGACCAATGATGATATCCTACAGAAAATCAAGTATTACATGGGAGCCCAAAC
TGGACATCTCCTTAAAAGTGTTGGCAGTTAGAAGAAGAAAGAATCACTAGCCATAGAATT
CTACTGGAGGAAGCCACATCCATTTCTTTGTCTCTGCTTAGTTGAAATATAGTCCTACAT
GAGAAGATAAGTCTGTCTTAGCCTTGAAAAAACCATTGAGCATATTTTGCCATTGATACT
CTCTCAGATGTGCATAAATTATTTGAACATACTAGAAATTTTTTTTATTGACCAATAGGA
CAATCATCTATAAAGTTTATTTTATTATTGAGTCCTTTTTCATTCAGGCGAAAACACCCT
ATCCAAAGCAACCAGAAATGGTTGTACTTTCAGTACATAAAGCAAAATAAATAAGAATTG
TATTTAGAAGAA
>ENST00000392201.1 cdna chromosome:GRCh38:19:35648825:35658726:1 gene:ENSG00000126267.8 gene_biotype:protein_coding transcript_biotype:protein_coding gene_symbol:COX6B1 description:cytochrome c oxidase subunit 6B1 [Source:HGNC Symbol;Acc:HGNC:2280]
CATCCTCCCTTTTGGACGTTGGAGGGGCCGCAGCGTCATCTCCGATGCACCCTCATCCTC
AGATACCGGGTAGAGATCTCGCCGGATTCAGCACCATGGCGGAAGACATGGAGACCAAAA
TCAAGAACTACAAGACCGCCCCTTTTGACAGCCGCTTCCCCAACCAGAACCAGACTAGAA
ACTGCTGGCAGAACTACCTGGACTTCCACCGCTGTCAGAAGGCAATGACCGCTAAAGGAG
GCGATATCTCTGTGTGCGAATGGTACCAGCGTGTGTACCAGTCCCTCTGCCCCACATCCT
GGGTCACAGACTGGGATGAGCAACGGGCTGAAGGCACGTTTCCCGGGAAGATCTGAACTG
GCTGCATCTCCCTTTCCTCTGTCCTCCATCCTTCTCCCAGGATGGTGAAGGGGGACCTGG
TACCCAGTGATCCCC
>ENST00000491050.1 cdna chromosome:GRCh38:3:136152212:136196589:-1 gene:ENSG00000174579.3 gene_biotype:protein_coding transcript_biotype:protein_coding gene_symbol:MSL2 description:male-specific lethal 2 homolog (Drosophila) [Source:HGNC Symbol;Acc:HGNC:25544]
ATGCGCAGTGAGCCCAGGGTGGGTTGGCAGCGGACATTTGCTACAAGATCCTATTGCACC
CACCAACTCCACCTGCCAACATTATGTCTGCAAAACTTGTAAAGGCAAGAAAATGATGAT
GAAACCTTCCTGTAGCTGGTGCAAAGACTATGAGCAGTTTGAGGAAAACAAGCAGTTAAG
CATCCTAGTGAACTGCTACAAAAAACTATGCGAGTATATAACACAGACTACACTGGCACG
GGATATAATAGAAGCAGTTGACTGTTCTTCTGATATTTTGGCTTTGCTTAATGATGGATC
ATTGTTTTGTGAGGAGACAGAAAAACCCTCAGATTCATCCTTTACTTTGTGTTTGACACA
TTCCCCTTTACCTTCAACCTCAGAACCCACAACTGATCCTCAAGCTAGTTTATCTCCAAT
GTCTGAAAGCACCCTCAGCATTGCTATTGGCAGTTCTGTTATCAATGGTTTGCCTACTTA
TAATGGGCTTTCAATAGATAGATTTGGTATAAATATTCCTTCACCTGAACATTCAAATAC
GATTGACGTATGTAATACT
>ENST00000556259.5 cdna chromosome:GRCh38:12:57106693:57111231:-1 gene:ENSG00000166888.10 gene_biotype:protein_coding transcript_biotype:protein_coding gene_symbol:STAT6 description:signal transducer and activator of transcription 6 [Source:HGNC Symbol;Acc:HGNC:11368]
GTGCTAGCAGGGCCAGCCTTGAACTCGCTGGACAGAGCTACAGACCTATGGGGCCTGGAA
GTGCCCGCTGAGAAAGGGAGAAGACAGCAGAGGGGTTGCCGAGGCAACCTCCAAGTCCCA
GATCATGTCTCTGTGGGGTCTGGTCTCCAAGATGCCCCCAGAAAAAGTGCAGCGGCTCTA
TGTCGACTTTCCCCAACACCTGCGGCATCTTCTGGGTGACTGGCTGGAGAGCCAGCCCTG
GGAGTTCCTGGTCGGCTCCGACGCCTTCTGCTGCAACTTGGCTAGTGCCCTACTTTCAGA
CACTGTCCAGCACCTTCAGGCCTCGAGCATATATCAGAGGGACCCCCTGAAGCTGGTGGC
CACTTTCAGACAAATACTTCAAGGAGAGAAAAAAGCTGTTATGGAACAGTTCCGCCACTT
GCCAATGCCTTTCCACTGGAAGCAGGAAGAACTCAAGTTTAAGACAGGCTTGCGGAGGCT
GCAGCACCGAGTAGGGGAGATCCACCTTCTCCGAGAAGCCCTGCAGAAGGGGGCTGAGGC
TGGCCAAG
>ENST00000551652.5 cdna chromosome:GRCh38:12:100199122:100210320:1 gene:ENSG00000075089.9 gene_biotype:protein_coding transcript_biotype:protein_coding gene_symbol:ACTR6 description:ARP6 actin-related protein 6 homolog [Source:HGNC Symbol;Acc:HGNC:24025]
AACTGATGTACCAAGGTCCTAGCAGAGTTCTAAAGGAGGCCCCTGGGGCAGAAGCCTACG
GTTATGAATGCTTGGGAGGGCTGCACCGGACATCCACGGGATGCTGGGGGGTTATTCCTA
ATTGTCAGTTCCGGTCAAAAACAGCACGTCTTAAAACTTTTACTGCCAACCAGATAGATG
AAATAAAAGACCCTTCTGGACTCTTTTACATCCTCCCTTTTCAAAAGGGCTACTTGGTGA
ATTGGGATGTTCAGAGACAAGTTTGGGATTACCTTTTTGGAAAAGAAATGTATCAGGTTG
ATTTTTTAGATACTAATATTATTATCACTGAACCATACTTTAACTTCACTTCAATTCAAG
AATCAATGAATGAAATTCTATTTGAAGAATACCAGTTTCAAGCAGTATTAAGAGTAAATG
CTGGGGCTCTCAGTGCACATAGGTATTTCCGAGATAATCCTTCCGAATTATGCTGTATCA
TTGTTGATAGTGGATATTCCTTTACACATATAGTTCCTTATTGTAGAAGTAAAAAGAAAA
AAGAAGCAATTATTCGGATAAATGTGGGAGGAAAACTCTTAA
>ENST00000509908.1 cdna chromosome:GRCh38:5:127179756:127179900:-1 gene:ENSG00000250956.1 gene_biotype:processed_pseudogene transcript_biotype:processed_pseudogene gene_symbol:CTB-88F18.3
ATGTTGGGAGCCTCTTAGACTATCCACCTCTGCGTTGCTTTGCTGTTCGTGATATGAGAC
AGACAGTTGCCACGGGTGTCATCAAAGCAGTGGACAAGAAGGCTGCTGGAGTTGGCAAGG
TCACCAAGTCTGCCCAGAAAGCCCA
>ENST00000294454.5 cdna chromosome:GRCh38:1:15736405:15741396:1 gene:ENSG00000162461.7 gene_biotype:protein_coding transcript_biotype:protein_coding gene_symbol:SLC25A34 description:solute carrier family 25 member 34 [Source:HGNC Symbol;Acc:HGNC:27653]
TACAGACAGCCTAAACGCCACCACCACAGGGCCTGTGCCGTGCCCCTGACCCGGGCACAG
AAGGCCACTGGCCCGGAGGCCATGGAGACGGTGCCCCCAGCAGTGGACCTGGTGCTGGGT
GCTTCTGCCTGCTGCCTGGCCTGTGTCTTCACCAACCCCCTGGAGGTGGTGAAGACGCGG
CTGCAGCTGCAGGGGGAGCTGCAGGCCCGGGGCACCTACCCACGGCCCTACCATGGCTTC
ATAGCCTCTGTCGCTGCTGTGGCCCGAGCAGACGGGCTGTGGGGCCTGCAGAAGGGGCTG
GCTGCCGGCCTTCTGTACCAAGGCCTCATGAATGGCGTTCGTTTCTACTGCTACAGCCTG
GCGTGCCAGGCTGGCCTCACGCAGCAACCAGGTGGCACCGTGGTTGCGGGAGCCGTGGCG
GGGGCACTGGGAGCCTTCGTGGGGAGCCCTGCTTACCTGATCAAAACGCAGCTGCAAGCT
CAGACAGTGGCCGCAGTGGCCGTGGGACACCAGCACAATCACCAGACTGTCCTGGGTGCC
TTGGAGACCATCTGGCGGCAGCAAGGGCTCTTGGGGCTGTGGCAGGGCGTTGGTGGGGCT
GTGCCCCGAGTCATGGTGGGCTCAGCTGCCCAGCTGGCCACCTTCGCCTCTGCCAAGGCC
TGGGTACAGAAGCAACAGTGGCTCCCTGAGGACAGCTGGCTGGTGGCCCTGGCTGGGGGC
ATGATCAGCAGCATAGCCGTGGTTGTCGTCATGACTCCCTTCGATGTGGTCAGCACGCGG
CTATACAATCAGCCGGTGGACACAGCTGGCAGGGGCCAGCTCTATGGGGGCCTCACCGAC
TGCATGGTGAAGATCTGGCGGCAGGAGGGCCCCCTGGCACTCTACAAGGGCCTGGGCCCC
GCCTACCTGCGCCTGGGCCCCCACACCATCCTCAGCATGCTCTTCTGGGACGAGCTTCGG
AAACTGGCTGGGCGGGCCCAGCACAAGGGCACCTAGACGACGGCCCTCACCCCCACGTCC
TGACACGGCCGGCACTTGGCCGGAAGTGAGAGCCTGCTCCAGGACAACTGGCTGTCCCGG
GGCGGGCCATGGGCCCAGGCCCTGCCAGAGGTCCCGGGAGAGTGTGGACAGCTCTGGTCC
ATCCAGCCCCTTGGCCCACCCAGGTCCAGAGCATCCACTTCAAGTTACCACCCATTCTGT
CTTCCAGACAGTTCTCTTCCTTCTCTGTACTGCGTACTGGGTCACCACATCCCAGAGCCT
TGCTCAGTTATAGCAACTGCTGCGGGCGTGCACATGGCATAGGCCCAGTAACTTACATAC
ATCGGCTCACTTAGGCCTCAGACAGCAGCACGAGGCAGGCACTTTTACTTCTTTTACCAT
TAGAAAGCCAAGGCCTAGAGTGGTGGGCTTTGACCACAGCCACACAATTTTGAAGTGGCA
GAGCCAGGACTGGAGCTTAGCCCTGCTCACCCTAGACCTATGCGCTTGACAAGTGCGTGA
CTGTGACAGGCCCATGGGCCCGGACTGCCCATAGGGGTCACTGTACCATGGCAAAGGCTG
AGGTGCACCAGGAGGCTGTGGCGTCGTCACCTGCCTTATTTGCTGGAGAAGCTGTAGCAA
AGAACCACAGACTGGGCGACTTAGACAATAGAAATGTATTTTCTCACAGTTCTGGAGGCT
GGATGCTGGAGACCAAGGTGTCAGTGGGCTGGTTTCTTCTGAGGCCTCTGTCCATGGCTT
GCAGATGCTGCTTTCTCTCTGTGTCTGCACATGGTGGTCCCTCGATGTGCGTCTGGGTCC
TGATCTCCTCCTCTTATAAGGACACAAATCATGTTGGCTTAGGGCCCACCCTCATGACCC
CACTTTAATTTTTTTTTTTTTTTTTGAGATGAAGTCTCACTCTGCCACCCAAGCTGGAGT
GCAGTGGCACGATCTCGGTTCACTGCAACCTTGGCCTCCTAGGTTCAAGCAATTCTCCTG
CCCCAGCCTCCTGAGTAGCTGGGATTACAGGTGTGTGCCACCACACCCGGCCAATTTTTG
TATCTTTAGTAGAGATGGGGTTTTGCCATGTTGGCCAGACTGGTCTCGAACTCCTGACCT
CAAGTGATCCACTGGCCTTGGCCTCCCAAAGTGCTGGGATTACAGGCATGAGCCACCTCA
CTTGGCCCAATTTTAACTTAATTATCTCTGTCAAGAGCCTATCTCCATATACAGTCACAT
CCTGAGCTACTAGGGGGTAGGACTTCAACATGCACTTCTGCAGGGGCCGCAGTTCAGCCA
ACATCATCTTTTTTTTTGAGATGGAGTCTCGCTTTGTTGCCCAGGCTGGAGTGCGGTGGT
GCAATCTCGGCTCACCACAACCTCCACCTCCCAGGTTCAAGTGATTCTCCTGCCTCAGCC
TCCCGAGTTGCTGGGACTATAGGTGTGCGCCACCATGCCCAGCTAATTTTGTATTTTTAG
TAGAGACAGGCTTTCGCTGTGTTGGCCAGGCTGGTCTTGAATGCCTGACCTTGCCGCCCG
CCTCGGCCTCCCAAAATGCTGGGATTACAGGCGTGAGCCACCGCGCCTGGCCTCAGCCAA
CATCATCTAAGGGCTCTCACGGAGGGCCTCCCAGCTGCCCGCCCTGTGGGCATTTGCACA
TATCCTGACAAGCCTGAAAGAAGCTCCGGGTGCCCATTGTTCAGTCCAGGTGCCCATTGT
TCCCGGGACTGAGGCCCGGGAAAGGGAAGCGACGTGGCAGGGCCAGCAGCAGACCCTGGG
CCTTTCTCTAGACTGAGCACCATTCCCCGTGGGTGTGCTCTCAGCGCCGCACCGACCTTC
ACACTGCAGAGATGGATGCCAACTCCCTGGCAGGGGCAGGACTGCTGCCGAGCAGCCCCA
CCTGCCCTCCCAGCCACACCCCAAGTCTGTAAGGGCCGCTCCCAGGAACACCTGCTACTG
CACACTCCAAACCAATAAAGTTTTATATTTTGTTTACTTCAACGAC
>ENST00000378588.4 cdna chromosome:GRCh38:X:37780011:37813461:1 gene:ENSG00000165168.7 gene_biotype:protein_coding transcript_biotype:protein_coding gene_symbol:CYBB description:cytochrome b-245 beta chain [Source:HGNC Symbol;Acc:HGNC:2578]
TTCCTCATTGGAAGAAGAAGCATAGTATAGAAGAAAGGCAAACACAACACATTCAACCTC
TGCCACCATGGGGAACTGGGCTGTGAATGAGGGGCTCTCCATTTTTGTCATTCTGGTTTG
GCTGGGGTTGAACGTCTTCCTCTTTGTCTGGTATTACCGGGTTTATGATATTCCACCTAA
GTTCTTTTACACAAGAAAACTTCTTGGGTCAGCACTGGCACTGGCCAGGGCCCCTGCAGC
CTGCCTGAATTTCAACTGCATGCTGATTCTCTTGCCAGTCTGTCGAAATCTGCTGTCCTT
CCTCAGGGGTTCCAGTGCGTGCTGCTCAACAAGAGTTCGAAGACAACTGGACAGGAATCT
CACCTTTCATAAAATGGTGGCATGGATGATTGCACTTCACTCTGCGATTCACACCATTGC
ACATCTATTTAATGTGGAATGGTGTGTGAATGCCCGAGTCAATAATTCTGATCCTTATTC
AGTAGCACTCTCTGAACTTGGAGACAGGCAAAATGAAAGTTATCTCAATTTTGCTCGAAA
GAGAATAAAGAACCCTGAAGGAGGCCTGTACCTGGCTGTGACCCTGTTGGCAGGCATCAC
TGGAGTTGTCATCACGCTGTGCCTCATATTAATTATCACTTCCTCCACCAAAACCATCCG
GAGGTCTTACTTTGAAGTCTTTTGGTACACACATCATCTCTTTGTGATCTTCTTCATTGG
CCTTGCCATCCATGGAGCTGAACGAATTGTACGTGGGCAGACCGCAGAGAGTTTGGCTGT
GCATAATATAACAGTTTGTGAACAAAAAATCTCAGAATGGGGAAAAATAAAGGAATGCCC
AATCCCTCAGTTTGCTGGAAACCCTCCTATGACTTGGAAATGGATAGTGGGTCCCATGTT
TCTGTATCTCTGTGAGAGGTTGGTGCGGTTTTGGCGATCTCAACAGAAGGTGGTCATCAC
CAAGGTGGTCACTCACCCTTTCAAAACCATCGAGCTACAGATGAAGAAGAAGGGGTTCAA
AATGGAAGTGGGACAATACATTTTTGTCAAGTGCCCAAAGGTGTCCAAGCTGGAGTGGCA
CCCTTTTACACTGACATCCGCCCCTGAGGAAGACTTCTTTAGTATCCATATCCGCATCGT
TGGGGACTGGACAGAGGGGCTGTTCAATGCTTGTGGCTGTGATAAGCAGGAGTTTCAAGA
TGCGTGGAAACTACCTAAGATAGCGGTTGATGGGCCCTTTGGCACTGCCAGTGAAGATGT
GTTCAGCTATGAGGTGGTGATGTTAGTGGGAGCAGGGATTGGGGTCACACCCTTCGCATC
CATTCTCAAGTCAGTCTGGTACAAATATTGCAATAACGCCACCAATCTGAAGCTCAAAAA
GATCTACTTCTACTGGCTGTGCCGGGACACACATGCCTTTGAGTGGTTTGCAGATCTGCT
GCAACTGCTGGAGAGCCAGATGCAGGAAAGGAACAATGCCGGCTTCCTCAGCTACAACAT
CTACCTCACTGGCTGGGATGAGTCTCAGGCCAATCACTTTGCTGTGCACCATGATGAGGA
GAAAGATGTGATCACAGGCCTGAAACAAAAGACTTTGTATGGACGGCCCAACTGGGATAA
TGAATTCAAGACAATTGCAAGTCAACACCCTAATACCAGAATAGGAGTTTTCCTCTGTGG
ACCTGAAGCCTTGGCTGAAACCCTGAGTAAACAAAGCATCTCCAACTCTGAGTCTGGCCC
TCGGGGAGTGCATTTCATTTTCAACAAGGAAAACTTCTAACTTGTCTCTTCCATGAGGAA
ATAAATGTGGGTTGTGCTGCCAAATGCTCAAATAATGCTAATTGATAATATAAATACCCC
CTGCTTAAAAATGGACAAAAAGAAACTATAATGTAATGGTTTTCCCTTAAAGGAATGTCA
AAGATTGTTTGATAGTGATAAGTTACATTTATGTGGAGCTCTATGGTTTTGAGAGCACTT
TTACAAACATTATTTCATTTTTTTCCTCTCAGTAATGTCAGTGGAAGTTAGGGAAAAGAT
TCTTGGACTCAATTTTAGAATCAAAAGGGAAAGGATCAAAAGGTTCAGTAACTTCCCTAA
GATTATGAAACTGTGACCAGATCTAGCCCATCTTACTCCAGGTTTGATACTCTTTCCACA
ATACTGAGCTGCCTCAGAATCCTCAAAATCAGTTTTTATATTCCCCAAAAGAAGAAGGAA
ACCAAGGAGTAGCTATATATTTCTACTTTGTGTCATTTTTGCCATCATTATTATCATACT
GAAGGAAATTTTCCAGATCATTAGGACATAATACATGTTGAGAGTGTCTCAACACTTATT
AGTGACAGTATTGACATCTGAGCATACTCCAGTTTACTAATACAGCAGGGTAACTGGGCC
AGATGTTCTTTCTACAGAAGAATATTGGATTGATTGGAGTTAATGTAATACTCATCATTT
ACCACTGTGCTTGGCAGAGAGCGGATACTCAAGTAAGTTTTGTTAAATGAATGAATGAAT
TTAGAACCACACAATGCCAAGATAGAATTAATTTAAAGCCTTAAACAAAATTTATCTAAA
GAAATAACTTCTATTACTGTCATAGACCAAAGGAATCTGATTCTCCCTAGGGTCAAGAAC
AGGCTAAGGATACTAACCAATAGGATTGCCTGAAGGGTTCTGCACATTCTTATTTGAAGC
ATGAAAAAAGAGGGTTGGAGGTGGAGAATTAACCTCCTGCCATGACTCTGGCTCATCTAG
TCCTGCTCCTTGTGCTATAAAATAAATGCAGACTAATTTCCTGCCCAAAGTGGTCTTCTC
CAGCTAGCCCTTATGAATATTGAACTTAGGAATTGTGACAAATATGTATCTGATATGGTC
ATTTGTTTTAAATAACACCCACCCCTTATTTTCCGTAAATACACACACAAAATGGATCGC
ATCTGTGTGACTAATGGTTTATTTGTATTATATCATCATCATCATCCTAAAATTAACAAC
CCAGAAACAAAAATCTCTATACAGAGATCAAATTCACACTCAATAGTATGTTCTGAATAT
ATGTTCAAGAGAGAGTCTCTAAATCACTGTTAGTGTGGCCAAGAGCAGGGTTTTCTTTTT
GTTCTTAGAACTGCTCCCATTTCTGGGAACTAAAACCAGTTTTATTTGCCCCACCCCTTG
GAGCCACAAATGTTTAGAACTCTTCAACTTCGGTAATGAGGAAGAAGGAGAAAGAGCTGG
GGGAAGGGCAGAAGACTGGTTTAGGAGGAAAAGGAAATAAGGAGAAAAGAGAATGGGAGA
GTGAGAGAAAATAAAAAAGGCAAAAGGGAGAGAGAGGGGAAGGGGGTCTCATATTGGTCA
TTCCCTGCCCCAGATTTCTTAAAGTTTGATATGTATAGAATATAATTGAAGGAGGTATAC
ACATATTGATGTTGTTTTGATTATCTATGGTATTGAATCTTTTAAAATCTGGTCACAAAT
TTTGATGCTGAGGGGGATTATTCAAGGGACTAGGATGAACTAAATAAGAACTCAGTTGTT
CTTTGTCATACTACTATTCCTTTCGTCTCCCAGAATCCTCAGGGCACTGAGGGTAGGTCT
GACAAATAAGGCCTGCTGTGCGAATATAGCCTTTCTGAAATGTACCAGGATGGTTTCTGC
TTAGAGACACTTAGGTCCAGCCTGTTCACACTGCACCTCAGGTATCAATTCATCTATTCA
ACAGATATTTATTGTGTTATTACTATGAGTCAGGCTCTGTTTATTGTTTCAATTCTTTAC
ACCAAAGTATGAACTGGAGAGGGTACCTCAGTTATAAGGAGTCTGAGAATATTGGCCCTT
TCTAACCTATGTGCATAATTAAAACCAGCTTCATTTGTTGCTCCGAGAGTGTTTCTCCAA
GGTTTTCTATCTTCAAAACCAACTAAGTTATGAAAGTAGAGAGATCTGCCCTGTGTTATC
CAGTTATGAGATAAAAAATGAATATAAGAGTGCTTGTCATTATAAAAGTTTCCTTTTTTA
TTCTCTCAAGCCACCAGCTGCCAGCCACCAGCAGCCAGCTGCCAGCCTAGCTTTTTTTTT
TTTTTTTTTTTTTTAGCACTTAGTATTTAGCATTTATTAACAGGTACTCTAAGAATGATG
AAGCATTGTTTTTAATCTTAAGACTATGAAGGTTTTTCTTAGTTCTTCTGCTTTTGCAAT
TGTGTTTGTGAAATTTGAATACTTGCAGGCTTTGTATGTGAATAATTCTAGCGGGGGACC
TGGGAGATAATTCCTACGGGGAATTCTTAAAACTGTGCTCAACTATTAAAATGAATGAGC
TTTC
>ENST00000616645.4 cdna chromosome:GRCh38:19:16134028:16158570:1 gene:ENSG00000196684.12 gene_biotype:protein_coding transcript_biotype:protein_coding gene_symbol:HSH2D description:hematopoietic SH2 domain containing [Source:HGNC Symbol;Acc:HGNC:24920]
GTCCTTCCCAAGACCACACCCAGGTCCAGTCATTCCCTAGGACTTGGCAGAGAGCTGTAC
TCACAGCCAAGATCACAGCAAAATCAGCAAAGGGAAAAGGCATGCAGAGTGAAGTCCAGA
GGCAACCAGACAGAAGCATCCAGAATCCTCTCACAGTGGGGTCACACACCCCATGCTTAA
CTCCCCCAACAATGAGTTGTAACAACAGTCAGGTGTGGTGGTGTGTGCCTGTAGTCCCAG
CTACTTGGGAGCCTGAGGCAGGAGGATCACTTGAGTCCAGCAGTTCAAGACTGCAGTGAG
CTATGATCATACCACTGCACTCCAGCCTGAGTGACAGAGTGAAACTCTGTCTCTAAAATA
GGGCTCACCTGCTTGAGGAAACAGGAACTGCCTCGGGGCAGCCAGCCCCGCCCCATTGAC
GTGCAGACCTTGAATCGAAACCCAGGCTCCTGCAGGCACTGGCACAGCTACAGCGAGGGC
CTCGGCCATCCAAGGGTCTCCCAGGTGACCTTCCCTCCACCCCAGGAAGCTATGACAGAG
GCCGGGAAGCTGCCCCTACCGCTACCCCCACGGCTGGACTGGTTTGTGCACACCCAGATG
GGCCAGCTGGCCCAAGACGGGGTCCCCGAGTGGTTCCATGGTGCAATCTCAAGAGAGGAT
GCTGAGAACTTGCTGGAGTCACAGCCACTGGGATCCTTTCTCATCAGGGTCAGTCACAGC
CATGTGGGCTACACACTCTCCTACAAAGCCCAAAGCAGCTGCTGCCATTTCATGGTGAAG
CTCTTGGATGATGGGACTTTCATGATCCCCGGGGAGAAGGTGGCCCACACCTCGCTGGAC
GCCCTGGTCACCTTCCACCAGCAGAAGCCAATTGAGCCGCGCAGGGAGCTGCTGACACAG
CCCTGCAGGCAGAAGGATCCCGCAAACGTGGATTACGAGGATCTCTTCCTCTACTCCAAC
GCAGTGGCCGAGGAAGCTGCCTGCCCGGTGTCTGCCCCTGAGGAGGCCTCCCCAAAGCCA
GTCCTGTGTCACCAATCAAAGGAAAGGAAGCCGTCAGCAGAGATGAACAGAATAACCACC
AAGGAAGCCACTTCCTCCTGCCCCCCAAAATCCCCTCTTGGAGAGACCCGCCAGAAACTC
TGGAGGAGCCTCAAAATGCTCCCCGAGAGAGGCCAGAGGGTCCGGCAGCAGCTAAAAAGC
CACCTCGCCACTGTGAACTTGTCGTCACTCTTGGATGTCCGGAGATCCACGGTGATCTCA
GGCCCTGGGACCGGAAAAGGCAGCCAAGATCACTCAGGGGATCCCACCTCGGGGGACAGA
GGCTACACGGATCCCTGTGTGGCCACATCTCTCAAAAGCCCCTCACAGCCCCAGGCACCA
AAAGACAGAAAGGTCCCCACCAGGAAGGCCGAGAGGTCGGTCAGCTGCATTGAGGTGACC
CCAGGGGACAGGAGTTGGCACCAAATGGTAGTGAGAGCCCTATCCTCCCAGGAGTCCAAG
CCAGAGCACCAGGGCTTGGCAGAGCCTGAGAACGACCAGCTCCCGGAGGAGTACCAACAA
CCGCCACCCTTTGCCCCTGGGTACTGCTAGAGAACAGGTCCACCCTGGCTCTGGGACTCG
CTGCCAGGGGCTGCCACACTCCTGAATGCCTTAACATTTCTTCCATGGCCCCACACCATG
GCATCCGGGGGTCTTCGGGAACCCGGGAAATGGAATAAAGATGTTTTTGGGGTCTGTTCC
TGCACTCACCCATGGGGTGAGCTGGTTATTTTAGCAACAATCATCAGAGTGACGCTGATG
GTTTGGGGCACCAGCTATACATCAGCCCCAGTGCCAGACCTTCTATTCATTATTTTACGC
CTCAGAGCAAGGCCCTCAGGGAGGGTCATCCTCCATGTTTTGAAGAAGAGACTGAGGTTC
AGAGAGGATAAGAGGCGTGACCAAGGCCACAGAGCTATGGGTGTCAGCACCAGGATTTGA
AGCCAGGTGAATCCGAGCCCTTTTCCCATATCATCTGTTTGTTCTGTTGTCTAAAAGCAC
ACTGCAAGCCGGGCTCAGTGGCTCATGCCTGTAGTCCCAGCACTCTGTGGGGCCGAGGCA
GGCAGATCGCTTGAGGTCAGGAGTTCGAGACCAGCCTGGCCAACATGGTGAAACCCCGTC
TATACTAAAAAATTCAAAAATTACCCGGACGTGGTGGCGCATGCCTGTAATCCCAGCTAC
TTGGGAGCCTGAGGCGGGAGAATTGCTTGAACCCGGGAGGCAGAGGTTGCAGTGAGCCGA
GATCGCATCACTGCAGTCCAGCCTGGATGACAGAGTGAGACTCCATCTCAAAAAATAAAT
AAATAAATAAAAATGAAATTAAAAAA
>ENST00000546416.5 cdna chromosome:GRCh38:12:95022334:95049492:-1 gene:ENSG00000120798.16 gene_biotype:protein_coding transcript_biotype:retained_intron gene_symbol:NR2C1 description:nuclear receptor subfamily 2 group C member 1 [Source:HGNC Symbol;Acc:HGNC:7971]
AAAACATATTATTATATGAAAATATGAAGATGCTTCTCCCCCTTAATTATGCAAGATTTT
AAAAAGAGACTTTAGGCCAGGCATGTGGCTTATACCTGTAATCCCAGCACTTTGGAAGGC
TGAGGCGGGCATATCACTTGAGTTCTAGACCAGCCTGGCCAGTTTTTTAGGCTTAAATCT
TAATTCCAGAATCCTATGTAGAATTGTTATTTTATTGCGGTGTTTGGTCAAGCTCATAGC
TTCTGATGTCTTCATACAGGGCATTTGACACTCTTGCAAAAGCATTGAATCCTGGAGAGA
GCACAGCCTGCCAGAGCTCAGTAGCGGGCATGGAAGGAAGTGTACACCTAATCACTGGAG
ATTCAAGCATAAATTACACCGAAAAAGAGGGGCCACTTCTCAGCGATTCACATGTAGCTT
TCAGGGCAAGAAAACAGCATATCACTGGTGAAAGCTTACTGGAATGAACTTTTTACTCTT
GGTCTTGCCCAGTGCTGGCAAGTGATGAATGTAGCAACTATATTAGCAACATTTGTCAAT
TGTCTTCACAATAGTCTTCAACAAGAAAGAAGAAAATTATTGATGGAGCACATCTTCAAA
CTACAGGAGTTTTGTAACAGCATGGTTAAACTCTGCATTGATGGATACGAATATGCCTAC
CTGAAGGCAATAGTACTCTTCAGTCCAGATCATCCAAGCCTAGAAAACATGGAACAGATA
GAGAAATTTCAGGAAAAGGCTTATGTGGAATTCCAAGATTATATAACCAAAACATATCCA
GATGACACCTACAGGTTATCCAGACTACTACTCAGATTGCCAGCTTTAAGACTGATGAAT
GCTACCATCACTGAAGAATTGTTT
>ENST00000540159.3 cdna chromosome:GRCh38:10:131968228:131981923:-1 gene:ENSG00000176171.11 gene_biotype:protein_coding transcript_biotype:protein_coding gene_symbol:BNIP3 description:BCL2 interacting protein 3 [Source:HGNC Symbol;Acc:HGNC:1084]
AGTCCGGGAGCGCAGCTGGGCCGCGGCGCTCCGACCTCCGCTTTCCCACCGCCCGCAGCT
GAAGCACATCCCGCAGCCCGGCGCGGACTCCGATCGCCGCAGTTGCCCTCTGGCGCCATG
TCGCAGAACGGAGCGCCCGGGATGCAGGAGGAGAGCCTGCAGGGCTCCTGGGTAGAACTG
CACTTCAGCAATAATGGGAACGGGGGCAGCGTTCCAGCCTCGGTTTCTATTTATAATGGA
GACATGGAAAAAATACTGCTGGACGCACAGCATGAGTCTGGACGGAGTAGCTCCAAGAGC
TCTCACTGTGACAGCCCACCTCGCTCGCAGACACCACAAGATACCAACAGAGCTTCTGAA
ACAGATACCCATAGCATTGGAGAGAAAAACAGCTCACAGTCTGAGGAAGATGATATTGAA
AGAAGGAAAGAAGTTGAAAGCATCTTGAAGAAAAACTCAGATTGGATATGGGATTGGTCA
AGTCGGCCGGAAAATATTCCCCCCAAGGAGTTCCTCTTTAAACACCCGAAGCGCACGGCC
ACCCTCAGCATGAGGAACACGAGCGTCATGAAGAAAGGGGGCATATTCTCTGCAGAATTT
CTGAAAGTTTTCCTTCCATCTCTGCTGCTCTCTCATTTGCTGGCCATCGGATTGGGGTAG
GTGATGTGACTGTGTGACTCCTGTCATGGCATGTCGTGGGGCGATTCTGGGTTGCAGTGA
TTTATTCGTAACCTGTTTCCTGAAGTCCAGATCATCAGTTACAGCTTGGTGCATTTTCAC
AAACACCCACGTAGTCACTGTTCAGGTCCAGAAACCACCAGCCTGCAGCCCCCAAAGGCC
CCAGCACAGGCGCCCTGTGGTGCTGCTGTCTGGCCTGACGAGTCTGCCTGTTGCTCACTG
AATATAAACGGAGTCAAAGCAGGGCTTCTTAGGTCTGACCTCTTTGTCCTGTGTGTAGGT
GAAAGCAGTCTCATTTCTGTGTAGTACTGTGGCGGGAATGCACCCAGCTCTGCTGTAGGT
GGAGGGTCTCAGTTACCTGCTGTACTTCCTCCAGACAGGACTGTTGTTCTAGTAACTCTC
AGCAATGAAGGAACCAATGCAGTCTCCGACTTTACTGGCTTGAGTTTCGCTCTTGTTGCC
CAGGCTGAGTGCAGGGGCGTGATCTCGGCTCACTGCAGCCTCTGCCTCCTGGGTTCAAGC
GACTCTCCTGCCTCAGCCTCCTGGGTAGCTGGGATTACAGGTGCCCACCACCAGGCCTGG
CTAATTTTTGTATTTTTAATAGAGACGGGGCTTCGCCACGTTGCCCAGGCTGATCTCGAA
CTCAAGGGATGGCTCACCTCGGCCTCCAAAGTGCTGGGATTACAGGCGTGAGCCACCGCG
CCTGGCCTTTCCTGGCTGCTTATACTCACTCACCCTGCAGAAAACACAGAGACCAGGCAG
GCGCCGCTGTGGGTTCTGAAGAGCGTTCGCCGCAGCGGTGGTGAAGAGCCAGAGCGGGAA
GCCAAAACGGCTCCTCCTCGGGCTGGTCCCAGCCTCTCAGCGGGGAGGAGGGCTCTAGTC
CTGGCGTGCAGACAGTGTTCTGTGGCTGCCGTGTGTTGGACAGACTGGAAAGACCGGAAT
GCCACTGGGGGCAGGTGGGTTAGGTAGGTTGGCCAGAGGGCTCACATCTGGGGTTGAAGG
AAACGGGATAAAAGCCACTGAGTTTCCTGGGCCGGGACCTGAGCGCTGCCCGTGTCTCCA
CCTCGCCCTCCCGTGTGCGTGGCTTTCTCCTAGCTCTTGGGCACATTCTCACGTCCCCCC
CATAACCCGTCACCTTCATTTCTGCTGGTGCTTTTGGGAGTCAGACCTACAGACTGCATC
AGCATCACCAGGCAGTTTGCTTTCTGGAGCCTTTTCCAGAACTGTCAAGCAGACTCTGGG
GGCAAGGCCTCGGGATCCTCATTTTAAATACAAGGTTTAAGCCCTTCGTTTCAGGATGGA
TTTCTGCAGCCACTACTTCCCAGCTACTGTCCTTCGTCCTGCCCGGGTTTTCAGAGCCTG
ATGCTGCCACTGGCGACCCACACCCCCTCAGCTGCTTTTCAGAACCACACGATAAAATCT
GCCCCGAAAGCTGCTGCAGCACTGTCTGCGCTCACAGTGCCCACCACACCACCGCCCACA
GGCCAGGCCAGCCAGGCTTCCGATTCTGCCCTTTCCTGGAGACCCATCCTCCTCCCTCCG
GGAGTGATGCCCGCTGGTCAGCTGGAGCGAGCCTCTCTATTGCCGAAAAGCCTTTTCTGA
CACTCCTGCATCTTTAGTTTGGGACATCTCTCCCACTACCAAACTTAAACCACATGAGGG
CAGGGGCTTCATTTTTAAGCAGTTGGCTTTGGTGAGGCTGGTGGTGATGAACTAGCAACA
CCATCTTGCCCTGGTAGGTGACTTCCCCCAGCACTGAGTTGGAACAAAGCAGAAGCTTTC
TGTGTGGAAACAGCATTCGGTTTGGTGATCCTTCTATGTAAGAATACGATCTGATGTTTT
CTAAGTTAATTAATACAAAATACATATTGATAAAACACTAGATAAAAGATCACAGATAGA
TTCATTACAAAATTTTTATAATGGGTATAAAATCACCAGTCCCCTTGCATAAGCTCTAAC
CACAGTGAGCTACCCTGTTTCAGCTGTAACACAGTCTCCTGTGAATCACAAGATACATTA
ACTACTGATAATTTTTCTGTGAAGGATCTATATTGGAAGGCGTCTGACAACCTCCACCAG
CACCTTTTGATGAAGAACTGGAGTCTGACTTGGTTCGTTAGTGGATTACTTCTGAGCTTG
CAACATAGCTCACTGAAGAGCTGTTAGATCCTGGGGTGGCCACGTCACTTGTGTTTATTT
GTTCTGTAAATGCTGCGTTCCTAATTTAGTAAAATAAAAGAATAGACACTAAAATCATGT
TGATCTATAATTACACCTATGGGATCAATAAGCATGTCAGACTGATTAATGTCTACTGTG
AAAATTTGGTAGTAAATTTTCATTTGATATTAGATATAAATATCTGAATATAAATAATTT
TAATAT
>ENST00000541602.5 cdna chromosome:GRCh38:11:114059725:114189764:1 gene:ENSG00000109906.13 gene_biotype:protein_coding transcript_biotype:retained_intron gene_symbol:ZBTB16 description:zinc finger and BTB domain containing 16 [Source:HGNC Symbol;Acc:HGNC:12930]
GAGGGCGATGAGAGCGGGTACTGCGAACTGCCGGGCGATGCTGTCGCTGCCGCCGTGATA
CGGAGAGCAACAGTTCCCCAGCAACACCCCTCCCCGACACAGGCACACACCCCCCGACAG
GCACGCACACCCACCCCACAGTGCCCGGCTCGGCTGCGCCTCCTCTATTGGCCCAGGAAG
CCCACCCAGCCCCGCCACGCAGAGCCCAGAAGGAAAGAAAGCCTCATGCCTGAGCCGAGG
GGAGCACCATGGATCTGACAAAAATGGGCATGATCCAGCTGCAGAACCCTAGCCACCCCA
CGGGGCTACTGTGCAAGGCCAACCAGATGCGGCTGGCCGGGACTTTGTGCGATGTGGTCA
TCATGGTGGACAGCCAGGAGTTCCACGCCCACCGGACGGTGCTGGCCTGCACCAGCAAGA
TGTTTGAGATCCTCTTCCACCGCAATAGTCAACACTATACTTTGGACTTCCTCTCGCCAA
AGACCTTCCAGCAGATTCTGGAGTATGCATATACAGCCACGCTGCAAGCCAAGGCGGAGG
ACCTGGATGACCTGCTGTATGCGGCCGAGATCCTGGAGATCGAGTACCTGGAGGAACAGT
GCCTGAAGATGCTGGAGACCATCCAGGCCTCAGACGACAATGACACGGAGGCCACCATGG
CCGATGGCGGGGCCGAGGAAGAAGAGGACCGCAAGGCTCGGTACCTCAAGAACATCTTCA
TCTCGAAGCATTCCAGCGAGGAGAGTGGGTATGCCAGTGTGGCTGGACAGAGCCTCCCTG
GGCCCATGGTGGACCAGAGCCCTTCAGTCTCCACTTCATTTGGTCTTTCAGCCATGAGTC
CCACCAAGGCTGCAGTGGACAGTTTGATGACCATAGGACAGTCTCTCCTGCAGGGAACTC
TTCAGCCACCTGCAGGGCCCGAGGAGCCAACTCTGGCTGGGGGTGGGCGGCACCCTGGGG
TGGCTGAGGTGAAGACGGAGATGATGCAGGTGGATGAGGTGCCCAGCCAGGACAGCCCTG
GGGCAGCCGAGTCCAGCATCTCAGGAGGGATGGGGGACAAGGTTGAGGAAAGAGGCAAAG
AGGGGCCTGGGACCCCGACTCGAAGCAGCGTCATCACCAGTGCTAGGGAGCTACACTATG
GGCGAGAGGAGAGTGCCGAGCAGGTGCCACCCCCAGCTGAGGCTGGCCAGGCCCCCACTG
GCCGACCTGAGCACCCAGCACCCCCGCCTGAGAAGCATCTGGGCATCTACTCCGTGTTGC
CCAACCACAAGGCTGACGCTGTATTGAGCATGCCGTCTTCCGTGACCTCTGGCCTCCACG
TGCAGCCTGCCCTGGCTGTCTCCATGGACTTCAGCACCTATGGGGGGCTGCTGCCCCAGG
GCTTCATCCAGAGGGAGCTGTTCAGCAAGCTGGGGGAGCTGGCTGTGGGCATGAAGTCAG
AGAGCCGGACCATCGGAGAGCAGTGCAGCGTGTGTGGGGTCGAGCTTCCTGATAACGAGG
CTGTGGAGCAGCACAGGAAGCTGCACAGTGGGATGAAGACGTACGGGTGCGAGCTCTGCG
GGAAGCGGTTCCTGGATAGTTTGCGGCTGAGAATGCACTTACTGGCTCATTCAGCGGGTG
CCAAAGCCTTTGTCTGTGATCAGTGCGGTGCACAGTTTTCGAAGGAGGATGCCCTGGAGA
CACACAGGCAGACCCATACTGGTGAGTTGACTTGGATTCCTGTTCTCCAGGTTTTCCACA
GTGTTGGTAGCACATGGACATGAACTGTCTGGGTGGCAACCTCTTTTTAGCAAATGTGAC
ATCCAGTAATTTCCTGGGCGAGCTGTGAGTAGGATGGGCTTCTGCCACGTTCAGCTACTC
TTGTCTGTGTGGCTGGCCCAGCAGAAGTTTACAAGTATGACATGGCCCCATGAGAATGGC
TGTCCTAGATTAGGCCAAGATCTGTCTCTAACCAGCCACTGAGAGCTCATGTTCTTGGAG
GTATCTAGTATGCTCTTGTTGAGGCCTTAGTCTGTGTTGTTATCAAAACATCTTCTTCCC
TTGGTCAGGAAATCTCTCACACCCATCTGATGAAACTGAAACCCTCGTGTGGCCACAGTT
GGCTGGTCCTCCCTCTGCGAGAGCTGAGACATTGTCTAAAATCAGCGTGTACGCAGGATG
CATTTGAACAATATTAACTCACGATGATAGAGCTTTATTTGATTTCAAAGGGATTGATTT
CACCGCACCAAAGTCATCTGATCATTGTGATCAGAGTCGTTGTCATCACATCATCACAGC
AGCTCACACTTAACACTCACAGTGAGGCAGGCACTGTTCTCAGTGCTTTATGTCAGGGGT
CCCCAACCCTGGGATCATGGACTGGTGTCTGTGGTGGTCTGTTAGGAACCAGGCTGCATG
GCAAGAGGCAAGCGGTGGGCAGGCAAGTGAAACTTCATCTGTATTTACTGCTGTTCCTCA
TTGCTCGTATTACCACCTGAGCTCCTCCTCATGTCAGAGCAGCAGCAGCAGCAGCAGCAT
TAGATTCTCATAGGAGCACAAATCCTATTGTGAACTGTGCATGCAAGGGATCAAGGTTGC
ATGCTCCTTATGAGAATCTAATGCCTGATGATCTGTCACTGTCTCTTGTCAACCCCAGAT
GGGACCATCTAGTTGCAGGAAAACAAGCTCAGGGCTCCCACTAATTCTACATTATGTGAG
TTGTATAATTAGTTCATTATATATTATAATGTAATAATAGAAATAAAGTACACAATAAAT
GTAATGTGCTTAAATCATCCCAGGACCACCCTCCTGTACTCCGCTGTATGTGAAAAGGTT
GTCTTCCATAAAACTGGTCCCTGGTGCCTAAAAGGTTGGGGACCACTGCTTTACGTGATC
CCATCTGGCCAATCTCTCAGTAACCCTGTAAGGTAAGGTTGGAAGCTACTCTTATGTCAT
AGATGAGGAAACTGAGGCTGAAAGGAGGGAAAGTGACTTGCTGGAGTTGGTAGTGGGGAC
AGGCGTGGTAGAGTCTTATAGTTCAGAGCTGAGACTGCATGGGTTTAATCCTGACTCTGC
CACTTCCTATTTGTGGGGCCATGGATAAATTATTTAAACTCTCTTAATTTAGATTTCTCA
TCTGTTAGAAAAGTGGAGTAATATTAGTGTCTACCTCATAGCATTAGGGTTGTTGTGGGG
ATGAAATAAGGTATTTTATTTGAAGTATTTCATGGAGTGTTTGGCTCATAGTAAGCACTC
AATAAATAGTAGTAGGTATATTTAATGTAATAGATATTTATTGAGTTTCTACAAGGTGCT
GGCACTGTTTAGGCATTTAAGATGTAGTAATGCATGAGACAGACGACATTGCTGCCTCTC
ATGGAACTGAGCTTCTAGCTGGGAGACAGAATCAGCAAATAAATATACGATATCATGTCT
GCTTATACATATTAAGTGCTACTGGAAAAGGATAAGGAGTAGAGAATAATAGGGAGAAAA
GAAATATTGTGGATATTTAGGGAGAAATGTTGTGGATAAAATGGTTAGGGAAGGCCTCTC
CAAGAAGGTGGTATCTGGGCAGAGTCTTAAAAAGTGAAGGAGTGAGCCACTCAAAAATTT
CTGGGAAGAATGTCTAAGCAAAGGGAGTGAGCATTTGCAGAAGCCCTGAGGCTGGATCAA
GCCTGACAAGTTTAAGGACCCACACGCAGAGCAGTGGTGGCCAGAGAGCTGGGAGTGACG
TGTAGAGAGTGGTGAGGGATGAGGACAGGATCTGTCAAGTCTCTCAGCCCTGGTAAAAGA
TTTGGGTTTTACTCTGCATGTGCTGAGTCCTTTGGAGGGTGACAAAATATTTGCAAATCA
TATATTTGATGAGGAACTTATAGCTAGAAATAGAAAGAGGTCTTATAATTCAAAAAACAT
AAACAAATAATCAAATTAAATAATGGGCAAAGGTTCTGAACAGACATGTCTCCAAAGATA
GACAAATAGCCAATGAGCACATGAAAAAGATGCTCAACTGCATTCACCATCAGAGAGATG
CAAATCAAAACCACAGTGAGATACTGCTTCACACCCACTACAATGTGGCTACAATAAAAA
ATACAGATAGTTACAAGTGTTATCAAAGATGTGGAAAAACCAGAACTCTCATGGGAGTGT
AAAATGGTGTAGCCACTTTGGAAAACATTCTGGCAATTCCTCAAGAGGTTAGCTGAGGCA
GGCAGATCATGAGGTCAGGAGATCGAGACCATCCTGGCCAACATGGTGAAACCCCGTCTC
TACTAAAAAAATAGAAAAATTAGCTGGGCGTGGTGGCATGTGCTTGTAATCTCAGCTACT
TGGGAGGCTGAGGCAGGAGAATCACTTGAACCAGGGAGTCGGAAGTTGCAGTGAGCTGAG
ATTGAGCCACTGCACTCCAGCCTGGCGTCAGAGTGAGACCCCGTCTC
>ENST00000512725.5 cdna chromosome:GRCh38:6:30885308:30889429:1 gene:ENSG00000204580.12 gene_biotype:protein_coding transcript_biotype:protein_coding gene_symbol:DDR1 description:discoidin domain receptor tyrosine kinase 1 [Source:HGNC Symbol;Acc:HGNC:2730]
CCAGAGGCAGGCGCCCAAGCTCGCTGGCTGTTGCTGAGGGCCTGTAGGTGTGTCCAGGAC
TGAGTGGTGTGGTGGAGACAGAGATGCTGCCCCCACCCCCTTAGGCCCGAGGGATCAGGA
GCTATGGGACCAGAGGCCCTGTCATCTTTACTGCTGCTGCTCTTGGTGGCAAGTGGAGAT
GCTGACATGAAGGGACATTTTGATCCTGCCAAGTGCCGCTATGCCCTGGGCATGCAGGAC
CGGACCATCCCAGACAGTGACATCTCTGCTTCCAGCTCCTGGTCAGATTCCACTGCCGCC
CGCCACAGCAGGTTGGAGAGCAGTGACGGGGATGGGGCCTGGTGCCCCGCAGGGTCGGTG
TTTCCCAAGGAGGAGGAGTACTTGCAGGTGGATCTACAACGACTGCACCTGGTGGCTCTG
GTGGGCACCCAGGGACGGCATGCCGGGGGCCTGGGCAAGGAGTTCTCCCGGAGCTACCGG
CTGCGTTACTCCCGGGATGGTCGCCGCTGGATGGGCTGGAAGGACCGCTGGGGTCAGGA
>ENST00000541213.5 cdna chromosome:GRCh38:12:132632448:132639169:-1 gene:ENSG00000177084.16 gene_biotype:protein_coding transcript_biotype:retained_intron gene_symbol:POLE description:DNA polymerase epsilon, catalytic subunit [Source:HGNC Symbol;Acc:HGNC:9177]
CCTGCACCGCACACTCCACAACATGATGAAGAAGCTCTTCCTGCAGTGAGTGCTCCTCCT
CCCTGGGCTGTCCACCGCGTCCTCAGCTGGGCTGGTCCCTTACTCCCCAGAACCAGAGAC
ATGGCCAGCCAGTGCCTCTGGGATAAGTAGTGTATTTCTGAGTTTGTGGAGCATAACAAT
CCAAAGGATCCCAGAGAAACACGCAGCTGCTGCTGCAGCGTCGCCTGCACATCCTGCAGA
GAACACTAGGTGGCACCTCCTCTCCTGCCCCTTTCCTGCACAAAGTCATGCTACACATTG
TATTGCTGTGTGCCTTGTTGTTTTAGTGAAAATATGCCTGTGTCAGGAGATCTGTGTGAG
GACATGCCATATGAAAGAACATTTAGCCTCTCTCCAGCCTTGTGCCGTTGTTACAAATAG
CAAATCAGTGAGAGGCTTCATGCATGAGCTCATGCAGATAGATCCGTGGGGTAATTGCTG
GGGCGTAGCCCTCTTGCAGGCCTCAGAGGTGTTGTAACTCGGGATGAATCCTGATTTGAT
GGACTTCACCAGAGCGGCCCCACAGAGGCCCCTTGTGGACACTTCTTCCCTGGCCGCGCC
TCACCAACATGGCCGGGGATTATTACCCAACTGCTGGGATAAAAGTGCTTCTTGGTGCAG
TCTTAACTTAGGATTCTTACAATGAATGAAGTCGAATTTTCTCTTCTAGTCCTTTGTCTA
TTTTTCTGTAGTTTTGGTGGTTCTTCTCTTATTAAATATCGAATGAGTTGTCTCCATACA
AAAAGTTGCCATTTTTCTGTGATAAGAATTTGCTAATTTTTTCCTGTTTTTGGTTATCTT
TTGCCTTTGTTTGTGGTGGATTTTTGCCATGCAGAAATCTTTGCTCTTCATTAGCTTCTG
GGTTCTAGTGTATCTCGGAGGCTTTTCTGCTTCAGGACCCTCAGCTCTTTTCCCTCTTGG
ATTTTCTGGGTGCCCTCTGGCTCTCCATGACTGTGGCGTCTCCACCACGGACTCTCAACT
TGCTCCACAGGCTCATCGCTGAGTTCAAGCGCCTGGGGTCATCAGTCATCTACGCCAACT
TCAACCGCATCATCCTCTGTACAAAGAAGCGCCGTGTGGAAGATGCCATCGCTTACGTGG
AGTACATCACCAGCAGCATCCATTCAAAGGAGACCTTCCATTCTCTGACAATTTCTTTCT
CTCGATGCTGGGAATTTCTTCTCTGGATGGATCCATCTAACTATGGCGGAATCAAAGGAA
AAGTTTCATCTCGTATTCACTGTGGACTGCAAGACTCCCAGAAAGCAGGGGGAGCAGAGG
ATGAGCAGGAAAATGAGGACGATGAGGAGGAAAGAGATGGGGAGGAGGAGGAAGAGGCGG
AGGAATCCAACGTGGAGGATTTACTGGAAAACAACTGGAACATTTTGCAGTTTTTGCCAC
AGGCAGCCTCCTGCCAGAACTACTTCCTCATGATTGTTTCAGCGTACATCGTGGCCGTGT
ACCACTGCATGAAGGACGGGCTGAGGCGCAGTGCTCCAGGGAGCACCCCCGTGAGGAGGA
GGGGGGCCAGCCAGCTCTCCCAGGAGGCCGAGGGGGCGGTCGGAGCCCTTCCCGGAATGA
TCACCTTCTCTCAGGATTATGTCGCAAATGAGCTCACTCAGAGCTTCTTCACCAT
>ENST00000399246.3 cdna chromosome:GRCh38:17:44248390:44268134:-1 gene:ENSG00000004939.13 gene_biotype:protein_coding transcript_biotype:protein_coding gene_symbol:SLC4A1 description:solute carrier family 4 member 1 (Diego blood group) [Source:HGNC Symbol;Acc:HGNC:11027]
GAACGAGTGGGAACGTAGCTGGTCGCAGAGGGCACCAGCGGCTGCAGGACTTCACCAAGG
GACCCTGAGGCTCGTGAGCAGGGACCCGCGGTGCGGGTTATGCTGGGGGCTCAGATCACC
GTAGACAACTGGACACTCAGGACCACGCCATGGAGGAGCTGCAGGATGATTATGAAGACA
TGATGGAGGAGAATCTGGAGCAGGAGGAATATGAAGACCCAGACATCCCCGAGTCCCAGA
TGGAGGAGCCGGCAGCTCACGACACCGAGGCAACAGCCACAGACTACCACACCACATCAC
ACCCGGGTACCCACAAGGTCTATGTGGAGCTGCAGGAGCTGGTGATGGACGAAAAGAACC
AGGAGCTGAGATGGATGGAGGCGGCGCGCTGGGTGCAACTGGAGGAGAACCTGGGGGAGA
ATGGGGCCTGGGGCCGCCCGCACCTCTCTCACCTCACCTTCTGGAGCCTCCTAGAGCTGC
GTAGAGTCTTCACCAAGGGTACTGTCCTCCTAGACCTGCAAGAGACCTCCCTGGCTGGAG
TGGCCAACCAACTGCTAGACAGGTTTATCTTTGAAGACCAGATCCGGCCTCAGGACCGAG
AGGAGCTGCTCCGGGCCCTGCTGCTTAAACACAGCCACGCTGGAGAGCTGGAGGCCCTGG
GGGGTGTGAAGCCTGCAGTCCTGACACGCTCTGGGGATCCTTCACAGCCTCTGCTCCCCC
AACACTCCTCACTGGAGACACAGCTCTTCTGTGAGCAGGGAGATGGGGGCACAGAAGGGC
ACTCACCATCTGGAATTCTGGAAAAGATTCCCCCGGATTCAGAGGCCACGTTGGTGCTAG
TGGGCCGCGCCGACTTCCTGGAGCAGCCGGTGCTGGGCTTCGTGAGGCTGCAGGAGGCAG
CGGAGCTGGAGGCGGTGGAGCTGCCGGATACCTACACCCAGAAACTCTCGGTGCCTGATG
GCTTCAAGGTGTCCAACTCCTCAGCCCGGGGCTGGGTCATCCACCCACTGGGCTTGCGTT
CCGAGTTTCCCATCTGGATGATGTTTGCCTCCGCCCTGCCTGCTCTGCTGGTCTTCATCC
TCATATTCCTGGAGTCTCAGATCACCACGCTGATTGTCAGCAAACCTGAGCGCAAGATGG
TCAAGGGCTCCGGCTTCCACCTGGACCTGCTGCTGGTAGTAGGCATGGGTGGGGTGGCCG
CCCTCTTTGGGATGCCCTGGCTCAGTGCCACCACCGTGCGTTCCGTCACCCATGCCAACG
CCCTCACTGTCATGGGCAAAGCCAGCACCCCAGGGGCTGCAGCCCAGATCCAGGAGGTCA
AAGAGCAGCGGATCAGTGGACTCCTGGTCGCTGTGCTTGTGGGCCTGTCCATCCTCATGG
AGCCCATCCTGTCCCGCATCCCCCTGGCTGTACTGTTTGGCATCTTCCTCTACATGGGGG
TCACGTCGCTCAGCGGCATCCAGCTCTTTGACCGCATCTTGCTTCTGTTCAAGCCACCCA
AGTATCACCCAGATGTGCCCTACGTCAAGCGGGTGAAGACCTGGCGCATGCACTTATTCA
CGGGCATCCAGATCATCTGCCTGGCAGTGCTGTGGGTGGTGAAGTCCACGCCGGCCTCCC
TGGCCCTGCCCTTCGTCCTCATCCTCACTGTGCCGCTGCGGCGCGTCCTGCTGCCGCTCA
TCTTCAGGAACGTGGAGCTTCAGTGTCTGGATGCTGATGATGCCAAGGCAACCTTTGATG
AGGAGGAAGGTCGGGATGAATACGACGAAGTGGCCATGCCTGTGTGAGGGGCGGGCCCAG
GCCCTAGACCCTCCCCCACCATTCCACATCCCCACCTTCCAAGGAAAAGCAGAAGTTCAT
GGGCACCTCATGGACTCCAGGATCCTCCTGGAGCAGCAGCTGAGGCCCCAGGGCTGTGGG
TGGGGAAGGAAGGCGTGTCCAGGAGACCTTCCACAAAGGGTAGCCTGGCTTTTCTGGCTG
GGGATGGCCGATGGGGCCCACATTAGGGGGTTTGTTGCACAGTCCCTCCTGTTGCCACAC
TTTCACTGGGGATCCCGTGCTGGAAGACTTAGATCTGAGCCCTCCCTCTTCCCAGCACAG
GCAGGGGTAGAAGCAAAGGCAGGAGGTGGGTGAGCGGGTGGGGTGCTTGCTGTGTGACCT
TGGGCAAGTCCCTTGACCTTTCCAGCCTATATTTCCTCTTCTGTAAAATGGGTATATTGA
TGATAATACCCACATTACAGGATGGTTACTGAGGACCAAAGATACATGTAAAATAGGGCT
TTGTAAACTCCACAGGGACTGTTCTATAGCAGTCATCATTTGTCTTTGAACGTACCCAAG
GTCACATAGCTGGGATTTGAACTGAGCCGTGCAGCTGGGATTTGAACCAGGCCTTCTGAT
TTCAAGGTCCGAGCTCTGTCCTCTGTCAGTCATGCGTCCACTTTCCCTTCCCCTGTGACT
CCTCCCTTCCCCACTCTGCTCCCAGCCCCTACCTTGAGACCCTCTTCTCTGGGCCCAGAG
AGAGGCGTCCTGGTGAGGACAAGGTACAGGCAAGGATGATCCAGGGATTGGGCCTGGGAC
TCAGGCCTCCTAAGTGTTTGGTTCCTCCCTCCAAACACTCATTAGTTCACTCATTCATTC
ATTCCACAAACATTTACTGAGGGCCCCGGAATCAGTGGACTCCGAGGGGACTGAGACAAG
CCCTGCCCTGGGGTGGGGGTGGGGGGCAAGGTACAGTTGATTCTACATTTGGATAGGGAG
TGGGGGAGGGTGGGAAGGTAGGGGCGGGAGAGTGAGGGGGTTTGTAATTTATTAATTGCG
TATTTTCTAAGAGTTTTCAACATAGTTTGGCTTCACACACAACTTCAGGCCCCTCATTTG
AGAGCCATTATCCTCAACTCCATCTAAACTGAATCTTGGGGAGAACCCAGATCTGACCAA
TTGGGGTAGGAGACAGCAGGCTCTCCAAGAACATGGGCAAATTTATTTTTTTATAAAACA
AAAAGATAAAAAGAGTTGAAAGACGTGAAAGTGGTGAGAGATGGAGGAAACAGAATCAGG
AAGTGGTAGAAAAGAGAGGAGGTGGCTGGGCGCAGTGGCTCACGTTTGTAATCCCAGCAC
TTTGGGAGGCCAAGTTGGGCGGATCATTTGAGGTCAGGAGTTTGAGACCAGCCTGGCCAA
CATGGTGAAACCCCGTTACTACTAAAAATACAAAAATTAGCTGGGTGTCTCGTGGCAGGC
ACCTGTAATCCCAGCTACTTAGAAGGCTGAGGCAAGAGAATCACCTGAACCCAGGAGGTG
GAGGTTGCAGTGAGCCAAGATTGCACCACTGCACTCCAGCCTGGGCAACAGAGCGAGACC
CTGTCTCAAAAAAAAAAAAAAAAAAAAAAAAAAAACGGAAGGAAACATCAGCCTTGGGGG
CCACAGACTCAACATGTGTGTGTGGTGGGGTTCCAGCCCAACATAGAGTAACATTATTTG
TACCTCCCAGGCTAGCTCAGTCCATGGGAGGCTCTCCTGTCCCTGAAAGCTGACACCCAC
CTTTCACCACTTCGCCCATGCTACAGTTCAGTTTCCTCGTCTGTAAAATGGGGATGATAA
TGGTACCTACCTTGCAGTGTTGTTATAAGGATTAAAGGAGACAGTGCAAGAAAAGGCCTT
GGTTGGTGAAGAGCCCAACCTCGGAGGGGAGCTGCTGGGATCCTCCTTATCTTGACTGGG
ATGTCCCTGTCTCCCCCTCCCCTTGCTCCTTGAACATGGCCAAGGAAAGTGAAAAACAAA
AATTATTCACTCTGCTAGCACCCTTCCCCTTGATGCCTGGGAATAGGTTTTGCCAATAAA
CGTATCTGTGTTGGA
>ENST00000560593.2 cdna chromosome:GRCh38:15:79559256:79560304:-1 gene:ENSG00000259493.2 gene_biotype:processed_pseudogene transcript_biotype:processed_pseudogene gene_symbol:RP11-621H8.2
ATGTCAACATTGCCCAGCAAGTGGTAGTTGGTACACCTCAGAGACCGGCAGCGTCAAACG
CCCTGGGGGTAGGAAGCCCACACACCCCAGCACTCACTTTGCCTCTCAGAACCAGCCTTC
CGACTCCTCACCTTGGTCTGCCGGGAAGCGCAACAGAAAAGGAGAGGAGAATGGCAGGGG
CCTGCGGCATTTCTCCATGAAGGTCTGCGAGAAGGTGCAGAGGAAAGGGACCACTTCCTA
CAACCAAGTGGCGGATGAGCTGGTCGCGAAGTTCAGTGCTGCCGACAACCACATCTTACC
AAACGAGTCAGCTTGTGACCAGAAGAACATAAGACGGCGCGTCTGCGATGCCTTAAATGT
GCTGAGGGCCGTGAGCATCATCTCCAAGGAGAAAAAGGAGATCAAGTGGATTGGTCTGCC
CACCAACTCGGCTTAGGAATGTCAGAACTTAGAGGTGGAAAGACAGAGGAGACTTGAAAG
AATAAAACAGAAACAGTCTCAACTTCAAAACTTATTCTACAGCAAATTGCCTTCAAGAAC
CTGGTGCAGAGAAACCGGCACGCGGAGCGGCAGGCCAGCCAGCCGCCGCCAGCCAACTCG
GTCATCCACCTGCCCTTCATCATCATCAACACCAGCAAGAAGACGGTCATCGACTGCAGC
ATCTCCAACGACAAATTCGACTATCTGTTTAATTTTGACAACACATTTCAAATCCACGAT
GACATAGAAGTGCTGAAGCGGGTGGAGTCCGGGAGCTTCTCTGCTGAGGACCTTAAAATG
GCCAAAAGTCTGGTCCCAAAGACTCTGGAGCGGTAAGTGACAGAAATGGCTCAGGGAACT
GTGGGAGGCGTGTTCATCACGATGGCAGGTTCCACGTCTAACGGCACGAGGTTCTCTGCC
AGTGACCTGACCAATGGTGCAGATGAGACGCTGGCCACAAAGTTCCAATGGGTCTCAGTA
CAGCAGCTCCAGGGTGGAGACCCCGGTGTCTTACGTCGGGGAGGACGACGAGGAGGATAA
TGACTTCAACGAGAATGAGGAGGACGACT
>ENST00000570525.5 cdna chromosome:GRCh38:17:1091792:1126545:-1 gene:ENSG00000159842.14 gene_biotype:protein_coding transcript_biotype:protein_coding gene_symbol:ABR description:active BCR-related [Source:HGNC Symbol;Acc:HGNC:81]
GCCCCAAGGCTGCCGGCACGGTGATCTTCGTGTCTCCAGGACGCCCTGCGGTGCCAGCTC
CCGCTGGCCCGCACGAGTGCTGAAGCTTACCCCTGCTCTGCGATGAGTGTGAGAGGGGTG
TCCACCCCCCGCTGGCGGCCCCAGCCCAAGGAGGTCCACCACAGCCCTCGGGAGCAACAC
TGCCACGTTCTCCGTTGCCAGTCGTGACTTCAGCTACGGGACGGACGAGTACGACGGAGA
GGGGAATGAGGAGCAGAAGGGGCCCCCGGAGGGCTCAGAGACCATGCCGTACATCGATGA
GTCGCCCACCATGTCCCCGCAGCTCAGCGCCCGCAGCCAGGGCGGGGGGGATGGCGTCTC
CCCGACTCCACCTGAGGGACTGGCTCCTGGGGTGGAAGCAGGGAAAGGCCTGGAGATGAG
GAAGCTGGTTCTCTCGGGGTTCTTGGCCAGCGAAGAGATCTACATTAACCAGCTGGAAGC
CCTGTTGCTGCCCATGAAACCCCTGAAGGCCACCGCCACCACCTCCCAGCCCGTGCTCAC
CATCCAGCA
>ENST00000532260.1 cdna chromosome:GRCh38:11:67606958:67608434:1 gene:ENSG00000167792.11 gene_biotype:protein_coding transcript_biotype:retained_intron gene_symbol:NDUFV1 description:NADH:ubiquinone oxidoreductase core subunit V1 [Source:HGNC Symbol;Acc:HGNC:7716]
AGTGCTATGAAGGTGACAGCGTGAGGTGACCCATCTGGCCCGCCGCGATGCTGGCAACAC
GGCGGCTGCTCGGCTGGTCGCTTCCCGCGCGGGTATCTGTGCGTTTCAGCGGCGACACGG
TGAGGCCCAGCCTGGCTGGGGCCACGGGTGTTTGGGGCCGGGTGTCGCGGCCGCGCCCGT
GCACGAGCAGTCCCTGGGGTCTGTAGTGGCCTCTGGAGAGCCCTTCTCCCCAGGCCAGGC
GGGAAGGCCCCCGCTCCGGCCTGGTTGAAGTAGGGGAACGGGTCCCAACGCGGGGCCGAC
TCCCTTGACCCTCTGACTTGCTGGCTTCCCTTGTTTTACAGTCCTCGGCCTGGCGGAAGT
TTTGCAGGTTGTGAAGACCCCTAGTCTTTCATTCTCTCCTTGTCACAGCCTTGTAGGGCG
TGAAGGGGTCATTGCCCCATTTAGGGATGCGCACCTCCTGATTTCCCGTCCACTGCTCTG
CGCCCTGAAGTGGCTGAAAAGTGCTCTTAAAAGGATGGGAATCCCGTCGCCCTCAGCTGC
ACCCAAGAAAACCTCATTTGGCTCGCTGAAGGAT
>ENST00000589464.1 cdna chromosome:GRCh38:17:43168170:43168249:-1 gene:ENSG00000267595.1 gene_biotype:unprocessed_pseudogene transcript_biotype:unprocessed_pseudogene gene_symbol:RP11-242D8.2
ATAGATTTATCTGCTGTTTGCGTTGAAGAAGTACAAAATGTCCTTAATGCTATGCAGAAA
ATCTTACAGTGTCCAATCTG
>ENST00000476018.2 cdna chromosome:GRCh38:10:49064151:49077291:-1 gene:ENSG00000165633.12 gene_biotype:protein_coding transcript_biotype:retained_intron gene_symbol:VSTM4 description:V-set and transmembrane domain containing 4 [Source:HGNC Symbol;Acc:HGNC:26470]
GGGATCCTCAGCATTCTGCTCTTCATGCTGGTCATCGTCTGGCAGTCTGTGTTTAACAAG
CGGAAATCCAGAGTGAGACATTATTTGGTGAAATGCCCTCAGAACAGGTAAGAATATTTT
CTTCCTTTTTTCAGATGAAACTCTTTGCCATTTAACTTTCTTTTGATATTACCAATAAAT
TGATTAAATTTGTAGTTTTACCTAAAAGTCTGCATATTTGTCCACAAATATGCCTGCAAA
TGTGTATCCTGCATGCATTTGCATGTTTCCAAGGTCTACAGTCTGGTTTTCACCCCCAGG
GATCCAGAGAGCATGCAGCTTTTGCTGGCCCAGCAGGCTTGCTGGAGGAGGCTTGGTGTA
TGGTCCTGCAGAGCTGCTCCCCAGTTTAGGAAGGGGCTCACACTTGCTCTGAACCACTTT
GATACATTTTGACCACAAACACCCCCAATTCTCTTCACCAATGCTGACTTACTGTATGCC
CTGCTTTTAGCTGGTGAGGCACACTTTATAGGTAACATAATAGTTATAAGAGATAGTGCT
AATTCAAAGCGTTTAAAAATTTGGGACTTCTGATCCAGACAAGATGGCATAGGTCAATTT
CTTCCTTCTCTTTCCTGCTGAGTAAAGCTTTAAACCTTGGAAATAACATAAGAGACAAC
>ENST00000634385.1 cdna chromosome:GRCh38:CHR_HG2217_PATCH:118978779:118980572:1 gene:ENSG00000281277.3 gene_biotype:protein_coding transcript_biotype:protein_coding gene_symbol:FOXR1 description:forkhead box R1 [Source:HGNC Symbol;Acc:HGNC:29980]
CAGTTGCCAGGTATAAACTCCGAATTGTTAAGCCACCAAAATTACCCCTAGAGAAAAAAC
CCAACCCTGATAAGGATGGTCCAGATTATGAGCCCAACCTCTGGATGTGGGTAAATCCCA
ACATTGTGTATCCCCCTGGAAAGCTGGAGGTCTCAGGACGTAGGAAGAGGGAGGACCTGA
CAAGCACACTCCCCTCCTCTCAGCCACCCCAGAAGGAGGAAGATGCCAGCTGCTCAGAGG
CCGCAGGGGTGGAATCACTGTCCCAGTCCTCCAGCAAGCGGTCTCCCCCTCGGAAGCGGT
TTGCCTTTTCCCCCAGCACCTGGGAGAAAGCACTTCCCCTTTTTCCGGACGGCCCCGGAA
GGCTGGAAGAATACTGTCCGTCACAATCTCTGTTTTCGAGACAGCTTTG
>ENST00000481891.1 cdna chromosome:GRCh38:3:113616027:113619915:1 gene:ENSG00000072858.10 gene_biotype:protein_coding transcript_biotype:retained_intron gene_symbol:SIDT1 description:SID1 transmembrane family member 1 [Source:HGNC Symbol;Acc:HGNC:25967]
ACCTTGGGCCACTTCAGAGTATTTGTATTTTTGTTGACTAAGCCTTCTCACCATGCATTT
GTATTATCAGCAGATTTGGGAATTTTCCGGCGGGCTGCCATGGTGTTCTACACAGACTGT
ATCCAGCAGTGTAGCCGACCTCTATATATGGATAGAATGGTGTTGCTGGTTGTGGGGAAT
CTGGTTAACTGGTCCTTGTAAGTAGTCTTATGAAAACATGTTTTTGCCTTTATTAATGTC
AGTAACACTGTGGTTTAGCTTTCCTTGACTGTCATTTTTACAAAGAAATCTGAAATTAAG
GAGAAGGTAGGACTGCTTGTTCTAGAGACTCAAAAAAAGGTAGTAGGACATTCTCGTGTA
GCAATTGTAGCCTCTCTTAAAACACT
>ENST00000566720.5 cdna chromosome:GRCh38:16:14848521:14853604:1 gene:ENSG00000103512.14 gene_biotype:protein_coding transcript_biotype:processed_transcript gene_symbol:NOMO1 description:NODAL modulator 1 [Source:HGNC Symbol;Acc:HGNC:30060]
ACACTTCTGTCCCCTTCTCCTTGTCAGTTCATGCCTGTCACCTCTGTCAAACCCAGTCGA
ATGTTCTGTGACTGGTCCCTGCTGTGCTGCAAGGATTGGTTTTATGCCAGAAATCCTTGA
GATTAAGGGAGACGTAAGCACTCCTCTTTCCGATCAGCACATGGAGCACCCCTCTTGGCA
CACAGTTTGCATTTTTTAAAGTTCTGCCTGGAGATTATGAAATCCTCGCAACTCATCCAA
CCTGGGCGTTGAAAGAGGCAAGCACCACAGTGCGTGTAACCAACTCCAATGCCAATGCGG
CCAGTCCCCTCATAGTTGCTGGCTACAATGTGTCTGGCTCTGTCCGAAGTGATGGGGAGC
CCATGAAAGGCGTGAAGTTTCTTCTCTTTTCTTCTTTAGTAACTAAAGAGGATGTCCTGG
GCTGCAATGTCTCACCAGTGCCTGGGTTCCAGCCCCAAGACGAGAGTCTGGTGTATTTGT
GCTACACGGTCTCCAGAGAAGATGGCTCGTTCTCTTTCTATTCCTTGCCAAGTGGGGGCT
ACACTGTG
>ENST00000534852.1 cdna chromosome:GRCh38:12:109241223:109242667:1 gene:ENSG00000076555.15 gene_biotype:protein_coding transcript_biotype:retained_intron gene_symbol:ACACB description:acetyl-CoA carboxylase beta [Source:HGNC Symbol;Acc:HGNC:85]
CGGGCTACTACCTGGACATCAGCCTCTACAAAGAAGTGACTGACTCCAGATCTGGAAATA
TCATGTTTCACTCCTTCGGCAACAAGCAAGGGCCCCAGCACGGGATGCTGATCAATACTC
CCTACGTCACCAAGGATCTGCTCCAGGCCAAGCGATTCCAGGCCCAGACCCTGGGAACCA
CCTACATCTATGACTTCCCGGAAATGTTCAGGCAGGCAAGTCCGGCGGCTCAGACGCGGT
ACCCCCTGGGTCCTCCCAGCAGACTCCACCAGAACCAAAGCCCATCCTTA
>ENST00000567740.5 cdna chromosome:GRCh38:15:45587214:45607046:1 gene:ENSG00000104164.10 gene_biotype:protein_coding transcript_biotype:processed_transcript gene_symbol:BLOC1S6 description:biogenesis of lysosomal organelles complex 1 subunit 6 [Source:HGNC Symbol;Acc:HGNC:8549]
CGCTGACACTGCGTCCGGGGCCAGACGACGATATCAGCGCGGGGTCCCCACAACGCCATG
GGGCAGAGCCAACTCTCGAGCGCGTGATCGAAGCCCGCAGTTTTTTCGCCCCCGTCACTT
CCGGGTGCGACAATCTCTTCTGTCCGGCCAGCCGCTGGAGTCGTTAGGTGCCGCCTTGCT
TCTGACGAGCCACACGTTTGCTTCTTCCCTGTGTTCCCAGCTGGAGGGACATGAGTGTCC
CTGGGCCGTCGTCTCCGGACGGGGCCCTGACACGGCCACCCTACTGCCTGGAGGCCGGGG
AGCCGACGCCTGTTTGCTGAGGCTAAACACTATCATGCCAAGTTGGTGAATATAAGAAAA
GAGATGCTGATGCTTCATGAAAAAACATCAAAGTTAAAAAAAAGAGCACTTAAACTGCAG
CAGAAGAGGCAAAAAGAAGAGTTGGAAAGGGAGCAGCAACGAGAGAAGGAGTTTGAAAGA
GAAAAGCAGTTAACTGCCAGACCAGCCAAAAGGATGTGAAAAGTTGTGTTTGTGTGTTTT
CTTCTCCTGTCCCATATTTGGGTTATGATGACTCAAGTGTAGACTGAAGTTGAGGTAGTG
CCTTATGCCATTATGTCATATGTTGAAATCCTTATTCCGGTATTACTGTGTCTCCATGCC
TTTTTTCCAAGTAGCAGACGTCATGTTGCATGGTTTTTGATATTTATATGTAAGTTTTTC
AAATTTTGCTTAATTTTAAAATTTATTATTTTGATCTTGAATTATTTATAAACTGGAAAG
TGGTTTGATTATTGTGAGTCAAAACTCTAAGTGGTTAAAAATTAGTATGAATTTTTTAGC
TTCTTAATGAATATGGATTTAAAACTCTCCAGTTCTTATTTTATGAAATGACTTGCCTTT
CTGGTAATACAATGCTGATTTTTTAGTAATTGCCTTTTCATTACTTTGTTAAGAAGAAAT
GCCAGCTGTTTAATCACACCTACCCCTGGAAAAGAGGTAAACCTTTTGAACAGTTGAATT
TCATCAGAAGCTCTATAGCTTTTTGGTGAGA
>ENST00000453382.5 cdna chromosome:GRCh38:X:49175621:49184789:-1 gene:ENSG00000012211.12 gene_biotype:protein_coding transcript_biotype:protein_coding gene_symbol:PRICKLE3 description:prickle planar cell polarity protein 3 [Source:HGNC Symbol;Acc:HGNC:6645]
AGTGGAGGGGCGGGCGTTGACTTCTCCTTCCCTGCTTCCGCGCCTCACCCGGCCCTGCAT
CTGCCCCCGCCCACTGCAGCCTCCAGAGGCAGAGGACCCAGACCGGGGCCAGCCCTGCAA
CTCCTGTAGGGAGCAGTGCCCTGGCTTCCTGCTCCACGGCTGGAGAAAGATCTGCCAGCA
TTGCAAATGCCCGCGGGAGGAGCATGCAGTGCACGCGGTGCCTGTGGACCTGGAACGCAT
CATGTGTCGGCTAATCTCGGACTTCCAGCGCCACTCCATCTCCGACGACGACTCAGGCTG
TGCATCGGAGGAGTATGCCTGGGTGCCCCCAGGCCTTAAGCCGGAGCAGGTATATCAATT
TTTCAGCTGCCTCCCAGAGGACAAGGTCCCCTACGTCAACAGTCCTGGGGAGAAATACAG
GATCAAGCAGCTGCTGCACCAGCTGCCCCCACACGACAGTGAGGCACAGTACTGCACAGC
ACTGGAAGAGGAGGAAAAGAAAGAGCTCCGAGCCTTTAGCCAGCAGCGGAAGCGGGAGAA
TCTGGGGCGTGGCATCGTGCGCATCTTCCCGGTGACCATCACTGGGGCCATCTGTGAGGA
GTGCGGAAAGCAGATTGGAGGTGGGGACATCGCAGTGTTTGCCAGCCGTGCAGGCCTGGG
TGCCTGCTGGCACCCACAGTGCTTCGTGTGTACCACGTGCCAGGAACTGCTGGTTGACCT
CATCTACTTCTACCATGTTGGCAAGGTCTACTGCGGGCGTCACCATGCCGAATGCCTGCG
TCCACGCTGCCAAGCCTGTGACGAGATCATCTTCTCCCCTGAGTGCACGGAGGCTGAGGG
CCGCCACTGGCACATGGATCACTTCTGCTGCTTTGAGTGTGAAGCTTCACTAGGAGGGCA
GCGCTATGTCATGCGTCAGAGCCGCCCCCACTGCTGCGCCTGCTACGAGGCCCGCCACGC
GGAGTACTGTGATGGCTGTGGGGAGCACATCGGCCTGGACCAAGGCCAGATGGCTTACGA
GGGCCAGCACTGGCATGCCTCAGACCGCTGCTTCTGCTGTAGTCGCTGTGGGCGGGCCCT
GCTGGGCCGCCCATTCCTGCCACGCCGAGGCCTAATCTTCTGCTCTCGAGCCTGCAGCCT
TGGGTCCGAGCCCACAGCTCCAGGGCCGAGCCGCCGCAGCTGGAGTGCCGGCCCTGTCAC
AGCCCCACTTGCAGCCTCCACAGCCTCTTTCTCTGCTGTGAAGGGGGCATCAGAGACCAC
CACCAAAGGCACCAGCACAGAGTTAGCGCCAGCTACAGGCCCTGAGGAGCCCTCCCGCTT
TCTGAGAGGGGCTCCCCACCGCCACTCCATGCCGGAACTGGGGCTCCGCAGTGTCCCCGA
GCCGCCCCCAGAGTCCCCCGGCCAGCCTAACCTGCGCCCAGATGATAGTGCCTTCGGTCG
TCAGAGCACCCCACGCGTCAGCTTCCGCGACCCTCTGGTGTCTGAAGGAGGCCCGCGCCG
GACCCTGAGTGCACCCCCGGCCCAGCGCCGCAGGCCACGCAGTCCCCCACCCAGGGCCCC
CAGCCGTCGCCGCCACCATCATCATAATCACCATCACCATCACAACCGCCACCCAAGCAG
ACGTCGCCACTATCAATGTGACGCGGGATCAGGGTCAGACTCGGAATCTTGCTCCAGCTC
GCCCTCCAGTTCCAGTTCCGAATCATCAGAGGATGATGGCTTCTTCCTAGGAGAGCGCAT
CCCTCTGCCCCCGCATTTGTGCAGGCCCATGCCTGCTCAGGACACTGCAATGGAGACCTT
CAACTCCCCATCTTTATCGCTCCCCAGGGACTCTCGCGCAGGGATGCCTCGTCAGGCCCG
AGACAAGAACTGCATCGTGGCTTGAAGGCAGGCCGTCCTGGAGGGGGCTCCATTCTCCAG
TCAGAGTAGATGATGAG
>ENST00000514816.5 cdna chromosome:GRCh38:5:43527093:43533792:-1 gene:ENSG00000172239.13 gene_biotype:protein_coding transcript_biotype:protein_coding gene_symbol:PAIP1 description:poly(A) binding protein interacting protein 1 [Source:HGNC Symbol;Acc:HGNC:16945]
AATGAACCAACATTTTATACATCTGATGGTGTTCCTTTCACTGCAGCTGATCCAGATTAC
CAAGAGAAATACCAAGAATTACTTGAAAGAGAGGACTTTTTTCCAGATTATGAAGAAAAT
GGAACAGATTTATCCGGGATACTTGGATGATATTGATGATGAGATGGACCCAGAGATAGA
AGAAGCTTATGAAAAGTTTTGTTTGGAATCAGAGCGTAAGCGAAAACAGTAAAGTTAAAT
TTCAGCATATCAGTTTTATAAAGCAGTTTAGGTATGGTGATTTAGCAGAACACAAGAGAG
CAAGAAAATGTCACATCTATACCAAATTAAGGATGTTGAGTTATGTTACTAATGTATGCA
ACTTTAATTTTGTTTAACACTATCTGCCAAAATAAACTTTATTCCCTATAACTTAAAATG
TGTATATATATATAATAGTTTATTATGTACAGTTAATTCTACTGTTTTGGCTGCAATAAA
ATCGATTTTGAAATAAATGAAATGTTGAAAATTTT
>ENST00000418569.5 cdna chromosome:GRCh38:2:218278536:218287303:-1 gene:ENSG00000135926.13 gene_biotype:protein_coding transcript_biotype:protein_coding gene_symbol:TMBIM1 description:transmembrane BAX inhibitor motif containing 1 [Source:HGNC Symbol;Acc:HGNC:23410]
AAGGGAAGTTCCAAACCCATGACGAAGAAGAGGGCTGTTCTGGGGTGGAGCAGGAACTTT
CTTGGCTCTGGGGTTTCCTTGTCTGTCAAATGACCAGGTCCCAGCAGCTGGGGTTCCCCC
TCAGCCCGTGAGCAGCCATGTCCAACCCCAGCGCCCCACCACCATATGAAGACCGCAACC
CCCTGTACCCAGGCCCTCCGCCCCCTGGGGGCTATGGGCAGCCATCTGTCCTGCCAGGAG
GGTATCCTGCCTACCCTGGCTACCCGCAGCCTGGCTACGGTCACCCTGCTGGCTACCCAC
AGCCCATGCCCCCCACCCACCCGATGCCCATGAACTACGGCCCAGGCCATGGCTATGATG
GGGAGGAGAGAGCAGTGAGTGATAGCTTCGGGCCTGGAGAGTGGGATGACCGGAAAGTGC
GACACACTTTTATCCGAAAGGTTTACTCCATCATCTCCGTGCAGCTGCTCATCACTGTGG
CCATCATTGCTATCTTCACCTTTGTGGAACCTGTCAGCGCCTTTGTGAGGAGAAATGTGG
CTGTCTACTACGTGTCCTATGCTGTCTTCGTTGTCACCTACCTGATCCT
>ENST00000544080.6 cdna chromosome:GRCh38:12:95973630:95996291:-1 gene:ENSG00000084110.10 gene_biotype:protein_coding transcript_biotype:nonsense_mediated_decay gene_symbol:HAL description:histidine ammonia-lyase [Source:HGNC Symbol;Acc:HGNC:4806]
AGACAGAAACGAGGGAAGAGAGAGAAATTGGGGACCCTGAAGAAAGGGGGCCAGCAGCAG
GTAGGTGCCATCAGGGACAAGAACAGCACCTCCCAGGGTGGGAGACCCCAGGCCTTTCTG
GCAGCAGGTCTGGATGGAAAGTGGACAGGAGGCTCACCCGTCTGCATCCCCTGCTCCTGC
CCCTGCTCGGCTACAAAAACCAAAGGGACAGCAGCTGACCACACCCCGGTAGCCACTCCT
GCATAAAGCTCTCCCCTCCTGTGACCAGCTGAGGACCTCAGGCTGCAGCGGAGCCATGCC
CAGATACACGGTGCACGTACGTGGGGAATGGCTGGCAGTGCCCTGCCAGGACGCGCAGCT
CACTGTGGGCTGGCTGGGCCGGGAGGCCGTGAGGCGCTATATCAAGAATAAGCCCGACAA
TGGTGGCTTCACCTCCGTGGATGACGCGCACTTCCTTGTGCGCCGGTGCAAGGGCCTGGG
CCTGCTGGACAACGAGGACCGGCTCGAGGTGGCCCTAGAGAACAACGAGTTCGTGGAAGT
GGTTATAGAGGGTGATGCCATGTCTCCTGACTTCATTCCATCTCAACCAGAAGGAGTTTA
TCTATACAGCAAGTACCGGGAGCCTGAAAAGTACATCGAGTTAGATGGAGACCGTCTGAC
CACGGAGGATCTGGTCAACTTGGGAAAGGGACGCTACAAAATAAAGCTCACCCCAACAGC
TGAGAAGAGGGTGCAGAAATCCAGGGAGGTCATAGATAGCATCATAAAAGAGAAAACAGG
GAGCTTCAGGTCAACTTAGTACGCTCACATTCTTCAGGTGTTGGGAAACCACTAAGTCCT
GAGAGGTGTCGGATGCTCTTGGCTTTAAGGATCAATGTCTTAGCCAAAGGATACAGTGGC
ATTTCCCTGGAGACCCTCAAACAAGTCATAGAAATGTTTAATGCCTCCTGCCTGCCCTAT
GTCCCAGAGAAAGGAACCGTTGGTGCCAGTGGAGACCTTGCCCCACTCTCTCATCTTGCT
CTTGGGCTAGTTGGAGAAGGGAAGATGTGGTCTCCGAAGAGTGGCTGGGCTGATGCTAAA
TACGTGCTAGAAGCCCATGGATTGAAACCAGTTATTTTAAAACCAAAAGAGGGCCTGGCA
CTCATCAATGGGACGCAGATGATCACATCCCTGGGCTGTGAAGCTGTAGAGCGAGCCAGT
GCTATTGCACGGCAGGCTGACATTGTGGCAGCCCTGACCCTTGAGGTGCTGAAGGGCACC
ACCAAAGCCTTTGACACTGACATTCATGCTCTTCGACCTCACCGTGGGCAAATTGAAGTT
GCTTTTCGGTTTCGGTCACTCTTGGACTCAGATCACCACCCATCAGAAATAGCAGAGAGT
CACAGGTTCTGTGATCGCGTCCAGGATGCATACACCTTGCGCTGCTGTCCACAGGTCCAT
GGTGTGGTGAATGATACAATAGCATTTGTGAAGAACATCATTACCACAGAACTGAACAGC
GCAACAGATAATCCTATGGTCTTTGCCAATAGGGGAGAGACAGTTTCTGGAGGAAACTTC
CATGGTGAATACCCAGCCAAAGCCCTAGACTACTTGGCCATTGGCATCCATGAACTTGCT
GCAATCAGTGAGAGAAGAATCGAGCGGCTCTGCAATCCCTCCCTCAGTGAGCTGCCTGCC
TTCCTGGTGGCTGAAGGTGGTCTGAACTCTGGGTTCATGATAGCTCACTGCACGGCAGCA
GCCCTTGTTTCTGAGAACAAGGCTCTGTGCCATCCCTCGTCTGTTGACTCCCTCTCCACC
AGCGCAGCCACGGAGGACCACGTCTCCATGGGAGGATGGGCAGCAAGGAAAGCCCTCAGG
GTCATCGAGCATGTGGAGCAAGTGCTGGCCATCGAGCTCCTTGCAGCCTGCCAGGGCATA
GAGTTTCTACGTCCCCTGAAAACAACCACTCCGCTGGAGAAGGTCTATGACCTGGTGCGC
TCTGTTGTAAGGCCCTGGATAAAAGATCGCTTCATGGCCCCGGACATCGAGGCAGCCCAC
AGGCTGCTCCTGGAGCAGAAGGTTTGGGAAGTAGCTGCTCCATACATTGAAAAATACAGA
ATGGAGCATATTCCAGAATCAAGACCTCTTTCTCCAACAGCCTTTTCACTGCAATTTCTG
CACAAGAAATCCACCAAAATCCCGGAGTCTGAGGACCTTTAATGGGCTTTGTCATGAAGT
AGCAGATGAGAGGGCAGTCAGTTTAGCACAAAGCAATACTAGGCTGAAGGAGAGACCTGA
GAACTTTCCTAGGTAGATCAATCCATTGTATCATTCAGTTCTTCTAAAGCCTACGTTGGT
TAGGCTGATGGCAGTATTATAGTTGCTAAATTCAGCACTGTGTTCCTGTTGTCGTGGTTC
AAGACCCACCAGGTATTTTCAGATTATAAAACTTTTCTTTCTTTCTTAACAGTTTCAACA
GGCCACTCACTCTTAAGGGTGAGAAGAATAACCACAATTGTATGTGCCTGTTTTTTACTC
TTAGCATTAGATGAATTCAAATTTGGAAACAGATTGATAGCAATTTTTTCTAAAAACATT
AGACTTTTGTTAACCTTTTTTTTTTTTTTTAAATTTGCTTCAACAAGCTCTCCACCAGTT
GACTTTCTTTGGCTAATTTTACTTTGCATGATATGCCTTAATATGCCTTCATAAATAACC
ATTTTAAGTCATAATTTGTCCTTAAGCTGCTTTTTTCTTCTATTAATTGGATCATAGTAA
AGAGTAGTCAATAGGGTCTTCAGCTATTAATTGTAGAGGTGATT
>ENST00000425791.1 cdna chromosome:GRCh38:11:116785796:116788039:-1 gene:ENSG00000109917.10 gene_biotype:protein_coding transcript_biotype:nonsense_mediated_decay gene_symbol:ZPR1 description:ZPR1 zinc finger [Source:HGNC Symbol;Acc:HGNC:13051]
CGAGAGCGGCGGAAGTAGGAAGCCGAGGTCTGAATTGCGCGTGGTGGCCATGGCGGCCAG
CGGGGCTGTGGAACCAGGGCCCCCGGGGGCTGCCGTCGCCCCGTCGCCCGCCCCGGCCCC
GCCGCCTGCCCCTGATCACCTGTTCCGGCCCATCAGCGCCGAGGACGAGGAGCAGCAGCC
CACCGAGATCGAGGCATGACGCGCCTCCTGCTCACCAAGATTCCCTTCTTCAGAGAAATA
ATAGTGAGCTCCTTTTCCTGCGAGCACTGTGGCTGGAACAACACGGAGATCCAGTCGGCA
GGCAGGATCCAGGACCAGGGAGTGCGCTACACTTTGTCTGTCAGGGCTCTGGAGGACATG
AACAGAGAAGTGGTGAAGACTGACTCTGCTGCCACAAGGATTCCTGAGCTAGATTTTGAA
ATTCCTGCCTTTAGCCAGAAAGGAGCTCTGACCACTGTTGAAGGATTGATCACCCGTGCT
ATCTCTGGCCTGGAGCAGGACCAGCCTGCACGAAGGGCAAACAAAGATGCTACAGCTGAA
AGAATTGATGAGTTCATTGTCAAACTGAAGGAGCTAAAGCAAGTAGCCTCCCCTTTCACT
CTG
>ENST00000398742.2 cdna chromosome:GRCh38:6:47673371:47697793:1 gene:ENSG00000164393.8 gene_biotype:protein_coding transcript_biotype:protein_coding gene_symbol:ADGRF2 description:adhesion G protein-coupled receptor F2 [Source:HGNC Symbol;Acc:HGNC:18991]
CTTTTTATTTCTTTTTATAGAAACAAGAAAGTCAGCTGTGTGGAAGACAATGACTCATAT
ACTTTTGCTGTACTACTTGGTGTTTCTTTTGCCCACAGAGTCCTGTAGGACATTGTATCA
GGCTGCAAGCAAAAGCAAGGAGAAGGTGCCTGCCAGGCCACACGGTGTATGCGATGGTGT
CTGTACAGACTACTCCCAGTGTACTCAACCTTGCCCTCCAGACACTCAGGGAAATATGGG
GTTTTCATGCAGGCAAAAGACATGGCACAAGATCACTGACACCTGCCAGACTCTTAATGC
CCTCAACATCTTTGAGGAGGATTCACGTTTGGTTCAGCCATTTGAAGACAATATAAAAAT
AAGTGTATATACTGGAAAGTCTGAGACCATAACAGATATGTTGCTACAAAAGTGTCCCAC
AGATCTGTCTTGTGTAATTAGAAACATTCAGCAGTCTCCCTGGATACCAGGAAACATTGC
CGTAATTGTGCAGCTCTTACACAACATATCAACAGCAATATGGACAGGTGTTGATGAGGC
AAAGATGCAGAGTTACAGCACCATAGCCAACCACATTCTTAACAGCAAAAGCATCTCCAA
CTGGACTTTCATTCCTGACAGAAACAGCAGCTATATCCTGCTACATTCAGTCAACTCCTT
TGCAAGAAGGCTATTCATAGATAAACATCCTGTTGACATATCAGATGTCTTCATTCATAC
TATGGGCACCACCATATCTGGAGATAACATTGGAAAAAATTTCACTTTTTCTATGAGAAT
TAATGATACCAGCAATGAAGTCACTGGGAGAGTGTTGATCAGCAGAGATGAACTTCGGAA
GGTGCCTTCCCCTTCTCAGGTCATCAGCATTGCATTTCCAACTATTGGGGCTATTTTGGA
AGCCAGTCTTTTGGAAAATGTTACTGTAAATGGGCTTGTCCTGTCTGCCATTTTGCCCAA
GGAACTTAAAAGAATCTCACTGATTTTTGAAAAGATCAGCAAGTCAGAGGAGAGGAGGAC
ACAGTGTGTTGGCTGGCACTCTGTGGAGAACAGATGGGACCAGCAGGCCTGCAAAATGAT
TCAAGAAAACTCCCAGCAAGCTGTTTGCAAATGTAGGCCAAGCAAATTGTTTACCTCTTT
CTCAATTCTTATGTCACCTCACATCTTAGAGAGTCTGATTCTGACTTACATCACATATGT
AGGCCTGGGCATTTCTATTTGCAGCCTGATCCTTTGCTTGTCCATTGAGGTCCTAGTCTG
GAGCCAAGTGACAAAGACAGAGATCACCTATTTACGCCATGTGTGCATTGTTAACATTGC
AGCCACTTTGCTGATGGCAGATGTGTGGTTCATTGTGGCTTCCTTTCTTAGTGGCCCAAT
AACACACCACAAGGGATGTGTGGCAGCCACATTTTTTGTTCATTTCTTTTACCTTTCTGT
ATTTTTCTGGATGCTTGCCAAGGCACTCCTTATCCTCTATGGAATCATGATTGTTTTCCA
TACCTTGCCCAAGTCAGTCCTGGTGGCATCTCTGTTTTCAGTGGGCTATGGATGCCCTTT
GGCCATTGCTGCCATCACTGTTGCTGCCACTGAACCTGGCAAAGGCTATCTACGACCTGA
GATCTGCTGGCTCAACTGGGACATGACCAAAGCCCTCCTGGCCTTCGTGATCCCAGCTTT
GGCCATCGTGGTAGTAAACCTGATCACAGTCACACTGGTGATTGTCAAGACCCAGCGAGC
TGCCATTGGCAATTCCATGTTCCAGGAAGTGAGAGCCATTGTGAGAATCAGCAAGAACAT
CGCCATCCTCACACCACTTCTGGGACTGACCTGGGGATTTGGAGTAGCCACTGTCATCGA
TGACAGATCCCTGGCCTTCCACATTATCTTCTCCCTGCTCAATGCATTCCAGGGTTTCTT
CATCCTAGTGTTTGGAACCATCCTGGATCCAAAGATAAGAGAAGCCTTAAAGGGTTGAGT
AGCCTCTGCAAAAAGGAGCTCCAGAATATCAGAGAATGCTTCTTCTGAATTATCTTGTCA
TCCCATCAAAGGCCCAAGTTAACAAACCAGGCTACATCCCTAACCTAGGAGGAATGGCAG
AGCCCAAAGGAGAAATGTGCTCATTCCTGTCTTCTTGCTTCTGGAGAATATGTAGGAAGC
TCACACATGTGGTGCTGATGGAGGAGGGCGTGATGTGCAGAAAGGATGAAAGGCTCCTCT
GTCTAAGCTGTTCTGTGCTACTAAACATTTCTCGTCCATCAACTGTACATAGCTACATAT
GTCATGCTGGGCAGCCACAGCAAACAAAAAGACAAAGGGGGCCACAACCGTGGTTTTTGT
TGGGGCTTCCATCTCTATGCTGTTGGGTCACATTTGTCTTCAGAAAGCAACCTCTGTCTC
ATCTTGGAAAAGGCGGCCTGAGATTTCACCTGGCTGGATTCTGTGTGTTGCTGAGGGAGG
AGCCTCATGAATAGTCACAAAGAGTTGGGCTGACTCTAAGTAGGACATTGCAGATTATTT
TTTTTTTTCAAAAGGAATCCACTGCCAGTATATCCACTTTTTCAAATTTAAATAGATTGG
ATTGTCAACTTGGTTTAGGCTTAGATACAACTTCCTTGGCCATGAACCAAGGGGAAAAGC
ATAGAGCTTTTGAGACAGAAAGATGACCATTTTCAGTTAAGGAGATGGAAGTCTGGAGTT
GTGAGTCAATGCTAATCGAGGACTGAGCCAGAGGTAGAAACCCAAGTGTGCTGGCTCCCA
GCCCTGTACTTCCTCTTCAAGACCATATAGACACTGAAAGATCTTCTGCCTACACTGACA
ATGTAAGGTCAATCCTCACCAACAATATGCTTTTTTGATACCTGGGATTGGAGAGAGGAA
ATATCACATTTCCAATTCAGAGCTGCTCTTTTTCTTAACCTGTATGTAAACAAATTCAAC
ATTCAAACCAGGTGTTACCTGATAGAACAGTATTGTAGGTAGAAGCTCTTTGAGGAAAAA
AAAAAAACCTCTTTACAAAGCAAGGACATAGATGACTGCAGCAGCATCTAACTAGTGGAT
GAAGGCAAAGGGGCAATGGGCAGCCTTTAATTATCCCAACAAGAAGTCAGTATTGATGAC
GTTTCATTACAAAGGAGAAAGTGGGGCTCACCTTAGGTATGAGTGCAGTCCCTTCCTTCC
TTCCTTCCTTCCTTCCTTCCTTCCTTCCTTCCTTCCTTCCTTCCTTCCTTCCTTCCTTCC
TTCCTTCTTCCCTCCCTCCCTCCCTCTCTCTCTCTCTTTCTCCCTTTCTCTTTCTTTCTT
TTTTTCTCCCTCTCTCTCTTTCTTTCTTTCTTTGTTTCTTATTACAAATAATCTTCCTAT
AAGTAGGAAAGTTTGAGCAGACAAAAAGCATCAATCTGAAGTTAAAAAAAATGCATCAAC
CTGGAGAAATAGTCATTTTTCAAATGGCATTGCTTATCTTGGGACAACAAAAGCATCCTT
CACAAATAAAGTCAGAGAGTGGTTTTAATTTACCATTTACCAATAGATTTGTATGTTCTT
TTCAAGAGAAGGGGTGAGATAGACATAGTCCTGGTTTTCCTCAATGCAGGCTTAGGTACA
AAGAGATGTCACTTACCCAGAGTCCATATATTGAAGTGAAAATGGAATTTCATGAAGCAA
ATATAGTTATAGGATGGTAACTCTGGACAAATTTTATAAAAGATGAACTCCAATTGCTTC
ATTTCACAGATAACAGCTCTGAGCACTAGGGAGAGAGGGAGGGATTGGCCTAGCATTTGC
TTTGTGTCTTGAGCAGTCACATCTATTATGGAAGTACTCACTACTCAGCTATACTCACTC
CCTGAGACAGGATGGTTGGAAAGAAACCCCACCTTAGCTTCATCATTAACCAAGAAACCC
CAAGGATGCTTAGAGAAAAACTCTGGAATTATTTGGGAATTCCTGGAAGAAGCTATGCCC
TCTCTCCTGCATCCCAAAGCCCACTCTACACCATCTTGAAAAATGTCAAGGAACTGCATG
GATTAGGTTGACTCTGGATGACCCTGGGTAGAGACACATTCAGTTTCCTGCTGACACCGC
ACCAAGAAAGTGATTTGGTCAGGTGACTCTAGGAGAAATTGGTACTGATAGTATCCAAGG
CAGATTTTTAAGTATCAGACTTAATACATAATGATTCTTGGGAAAGCCATTTAAATCCCT
GAGACTTTAAGTGGATAAATGTAGGTAAAGTAGTATAGTACTTGGCTCATAATAATTGCT
CATTCAAATTCACATGTTAGTTTTAGTTGTTTTTTTTAAATTAGAGTCCTGTGAATACAT
GAACCCACCCACCCACATGCAAACACAAGCAAACACACAGCCATGACCCCATGCATAAGT
TTGGCTGAAGACACCCTCATGGGAACTAGTTCACTGACTTCCAAATTAAAGAGTTAAGCA
TTTGATTTGGTCTGTTCAACATTAGGGGTATCAGCCAGCAAAATCTGTTGAGCTTACCAT
TGAAAAATCCTTTCATTCATTACTGTGGTCATAATACACAGTTACCTGGCCAGGAAAGAG
TACACATCACAGGGATCTGCTCACTGCACGTGTGCCTGAGCTCTCCCTCACTTTCTGCCT
TCTTCAAGAATTCTTCCCTGATTGGTCCAACCAGAAGCGCTGATTCTCCCCACCTGATTT
CCTGTAATTTTATAATCTATGTCCTTCACTTTTGTGTTATATTGTTTATTTCCTTTTGGT
CTTTTTGTGTGCATATGTATATGTTTTGGGGAATGGGGTATTCACTTTTGTTACTCACTG
TGTTACTCACTTTTGTATGCCCATAGTGCAGAGCATGGTGCCTTGTACATAGAGTATGTT
CGGTAAATATGTGCAATAAAAAGTCCTTTGATTAC
>ENST00000480987.5 cdna chromosome:GRCh38:10:68332076:68341287:1 gene:ENSG00000096746.17 gene_biotype:protein_coding transcript_biotype:processed_transcript gene_symbol:HNRNPH3 description:heterogeneous nuclear ribonucleoprotein H3 [Source:HGNC Symbol;Acc:HGNC:5043]
GCGCAGCTCCCTAAGCGGTTGTCACCGCTGGAGACGGTTGGGAGAACCGTTGTGGCGAGC
GCTACACGAGGCAAACGACTTCTCCCTTCTTTGAACTGGACCCCGCGAGCACCAGAGTCG
GCGTAACTATCGCCTGACAGGGTATCTGAAGTAAAAGGGGCATTTAAATCAAACGGTATT
GAGATGGATTGGGTTATGAAACATAATGGTCCAAATGACGCTAGTGATGGGACAGTACGA
CTTCGTGGACTACCATTTGGTTGCAGCAAAGAGGAAATAGTTCAGTTCTTTCAAGGTATA
TTGAGATCTTCAGAAGTAGCAGGAGTGAAATCAAAGGATTTTATGATCCACCAAGAAGAT
TGCTGGGACAGCGACCGGGACCATATGATAGACCAATAGGAGGAAGAGGGGGTTATTATG
GAGCTGGGCGTGGAAGTTATGGAGGTTTTGATGACTATGGTGGCTATAATAATTACGGCT
ATGGGAATGATGGCTTTGATGACAGAATGAGAGATGGAAGAGGTATGGGAGGACATGGCT
ATGGTGGAGCTGGTGATGCAAGTTCAGGTTTTCATGGTGGTCATTTCGTACATATGAGAG
GGTTGCCTTTTCGTGCAACTGAAAATGACATTGCTAATTTCTTCTCACCACTAAATCCAA
TACGAGTTCATATTGATATTGGAGCTGATGGCAGAGCCACAGGAGAAGCAGATGTAGAGT
TTGTGACACATGAAGATGCAGTAGCTGCCATG
>ENST00000527917.1 cdna chromosome:GRCh38:11:985384:986846:1 gene:ENSG00000183020.13 gene_biotype:protein_coding transcript_biotype:retained_intron gene_symbol:AP2A2 description:adaptor related protein complex 2 alpha 2 subunit [Source:HGNC Symbol;Acc:HGNC:562]
GGGCTGCGGGCCACTGGAGACTGGTGAGCACCGTTCTGTCTTGCCCAGAAGACCCTGCAG
TGCGAGGCCGCCTGACTGAGTGCCTGGAGACCATCCTGAACAAAGCCCAAGAACCGCCCA
AGTCGAAGAAGGTCCAGCACTCCAACGCGAAGAATGCCGTGCTCTTCGAGGCCATCAGCT
TAATCATTCACCATGACAGTGAGCCGAACCTGCTCGTCCGTGCCTGCAACCAGTTGGGCC
AGTTTCTGCAGCACCGCGAGA
>ENST00000469489.5 cdna chromosome:GRCh38:CHR_HSCHR6_MHC_COX_CTG1:30898107:30916176:1 gene:ENSG00000236178.9 gene_biotype:protein_coding transcript_biotype:retained_intron gene_symbol:VARS2 description:valyl-tRNA synthetase 2, mitochondrial [Source:HGNC Symbol;Acc:HGNC:21642]
CCATTCTGGGCTCTTGCCTGTGAAATCTTTCTTTGCTTTCCCCATCTTTTCCTCGCATTT
TTTCACCATCTTTCCCTCAATCTCCAGGAGCCAATGCGAGACTTTGGCTCCGATTAAGCG
ACGGCCCGAGACTCGGGGTGCGCGAGGAGGATCGACAGAGTGGTGATGGAGAGCACCCCT
TCAAGGGGACTGAACCGAGTACACCTACAATGCAGGAATCTGCAGGAATTCTTAGGGGGC
CTGAGCCCTGGGGTATTGGACCGATTGTATGGGCACCCTGCCACATGTCTGGCTGTCTTC
AGGGAGCTCCCATCCTTGGCTAAGAACTGGGTGATGCGGATGCTCTTTCTGGAGCAGCCT
TTGCCACAGGCTGCTGTAGCTCTGTGGGTAAAGAAGGAATTCAGCAAGGCTCAGGAGGAA
AGTACAGGGCTGCTGAGCGGCCTCCGGATCTGGCACACACAGCTGCTCCCAGGCGGGCTC
CAGGGCCTCATCCTCAACCCCATTTTCCGCCAGAACCTCCGCATTGCCCTTCTGGGTGGG
GGGAAGGCCTGGTCTGATGACACAAGTCAGCTGGGACCAGACAAGCATGCCCGGGACGTT
CCCTCCCTTGACAAGTACGCCGAGGAGCGATGGGAGGTGGTCTTGCACTTCATGGTGGGC
TCCCCCAGTGCAGCTGTCAGCCAGGACTTGGCTCAGCTCCTCAGCCAGGCTGGGCTCATG
AAGAGTACTGAACCTGGAGAGCCGCCCTGCATTACTTCCGCTGGCTTCCAGTTCCTGTTG
CTGGACACCCCGGCTCAGCTCTGGTACTTTATGTTGCAGTATTTGCAGACAGCCCAGAGC
CGGGGCATGGACCTGGTAGAGATTCTCTCCTTCCTCTTCCAGCTCAGCTTCTCTACTCTG
GGCAAGGATTACTCTGTGGAAGGTATGAGTGATTCTCTGTTGAACTTCCTGCAACATCTG
CGTGAGTTTGGGCTTGTTTTCCAGAGGAAGAGGAAATCTCGGCGTTACTACCCCACACGC
CTGGCCATCAATCTCTCATCAGGTGTCTCTGGAGCTGGGGGCACTGTGCATCAGCCAGGT
TTCATTGTCGTGGAAACCAATTACCGACTGTATGCCTACACGGGTGAGGCGGGACAGAGG
GCCCCTGGAAGAGGAGGTTGGGGGTGAGGGAATGCCAGTTTATGTTTGTGTTTACCTGGC
AGTCTACAGAGCTCTCTGACATTTCTCATGACACTTGAAAGAAGGGCTTGAGGGAGTCTG
GGTGTGGGGGTGGCCTCCTCATCCTCTTTCTATCCCTGGCTCAGAGTCGGAGCTGCAGAT
TGCCCTCATTGCCCTCTTCTCTGAGATGCTCTATCGGTTCCCCAACATGGTGGTGGCGCA
GGTGACCCGGGAGAGTGTGCAGCAGGCAATCGCCAGTGGCATCACAGCCCAGCAGATAAT
CCATTTCCTAAGGACAAGAGCCCACCCAGTGATGCTCAAACAGACACCTGTGCTGCCCCC
CACCATCACCGACCAGATCCGGCTCTGGGAGCTGGAAAGGGACAGACTCCGGTTCACTGA
GGGTGTCCTGTATAACCAGTTCCTGTCGCAAGTGGACTTTGAGCTGCTGCTGGCCCACGC
GCGGGAGCTGGGCGTGCTCGTGTTCGAGAACTCGGCCAAGCGGCTCATGGTGGTGACCCC
GGCCGGGCACAGCGACGTCAAGCGCTTTTGGAAGCGGCAGAAACATAGCTCCTGAGAGCG
CGGGACTTGGACACGGACCTCGGCGGGCGGGACTGGGCGGGGCGGGGCATCAGAACTCAG
GTGTTTTTTATTTACGCGTCAGGGCTTTTCTTGTTTAATAAAGTTATGATAGCTAGCAGT
GCGGTCCCGGGCGCCTCCCCGTGGGGTTTGCCTTCGCGGCGGACTCGCTCCTCTGGTCTA
CAGCCTTTGGACCGGTAGGGAGAGGGTGGGGCCAAAGCCAGCTGCTGCGCATGCGCCGGC
CGGGGCCCCGCCCCCATGCGCCGCGCGGCTCCAGGGCCACGTTCCAGGGTCGGGTTTGGT
GGATTCCTCAGTCCCTGCCGCCGCGGGGCGCCCTGGGATAGCGGCGGGGCCTCCTGGTGA
GCGCGCGCCGGGGCGGCCTCCGGGAAGTGGGAGACGCTGCGGGTCCTGGGCCCAGGCCTT
GGGATGGGCGGGAAGGCTTGGCCGCGCCGGGCTGTGGGCACTGCAGGAGGCCCCTGTGCA
GGTGGAGATCGCCGCGGCCCTGGCGGGACTCCTTGCTGGCTCTTGGGCGCGCTGATGCCC
ATCATCTCCCTGAGTTTCTGAGCCCTATCTCTCATGTGTCAGTGGTCACCGCCGAATCCA
GACACTCCGGCCCTGTTCCGGAAGAGCCCTGATATCCGTGGCTCCATGGTGCTGTCTGTC
GATACCATGCACTCTAGCTCTCAAGGAGGAAAGGTTTTGTGGAAGGGAATAGAGACTTGG
AATAACAGACCTGTGCTAATTAGAGACAGGAAAGATGGAACAAGGGGAGTGACCCTTCTC
CACCCCCATATCCTAATGTGCTCTCTCTCTATCCAGAACAGATCTCGGCCCCTTTCCAAA
CACTCCTGATGCCTCATTTGCCTCTCGCCTCTTTTCGACCACCATTTTGGGGGCTGAGGC
ACTCACGGGGCCTCCCCAGGTTTCACTCCGTTTCTACACAGTCGGAGCCCCATGGATCTC
CCATCTCCCGGAGGAACCGTGAAGCCAAACAGAAGCGCCTGCGAGAGAAGCAGGCGACTC
TGGAGGCTGAGATAGCAGGGGAGAGCAAGTCACCTGCAGAATCCATTAAGGCCTGGAGGC
CTAAGGAGTTAGTATTGTATGAAATCCCTACGAAACCCGGTGAAAAGAAAGATGTCTCTG
GGCCCCTGCCTCCTGCATACAGCCCCCGATATGTTGAGGCTGCCTGGTACCCGTGGTGGG
TACGAGAGGGCTTCTTCAAACCAGAATATCAGGCCCGGCTGCCCCAAGCTACAGGGGAGA
CCTTTTCCATGTGTATCCCACCTCCCAATGTCACTGGCTCCCTGCACATTGGCCACGCAC
TCACGGTGGCCATACAGGATGCCCTCGTGCGCTGGCACCGGATGCGTGGGGATCAAGTGC
TGTGGGTCCCTGGTTCAGATCATGCAGGAATTGCTACACAAGCTGTGGTGGAGAAACAAC
TGTGGAAGGAACGGGGAGTGAGGAGACATGAGCTGAGCCGGGAGGCCTTCCTTAGGGAGG
TGTGGCAGTGGAAGGAGGCGAAAGGTGGAGAGATCTGTGAGCAGCTGCGAGCTCTGGGTG
CCTCCCTGGACTGGGATCGAGAGTGTTTTACCATGGATGTTGTGAGTGTTCTGTGCCTTG
GTCCCTGGCTCCTCAGTGGCTGTGACTGAAGCTTTTGTGCGGCTCTACAAGGCGGGGTTG
CTGTACCGGAACCATCAGCTTGTCAACTGGTCATGTGCTTTAAGATCAGCCATCTCGGAC
ATTGAGGTGGAGAACCGGCCCCTGCCTGGCCACACACAGCTTCGACTGCCTGGCTGCCCC
ACCCCCGTGTCTTTTGGCCTCCTATTTTCTGTTGCCTTCCCCGTGGATGGAGAGCCTGAT
GCAGAGGTTGTGGTAGGAACCACAAGGCCAGAGACGCTGCCTGGAGATGTGGCTGTGGCC
GTTCATCCAGACGACTCGCGATACACACATCTACACGGGCGACAGCTTCGTCACCCCTTG
ATGGGGCAGCCTCTTCCCCTCATCACAGACTATGCTGTTCAGCCACATGTGGGCACGGGG
GCAGTGAAGGTGACTCCAGCTCACAGTCCTGCCGATGCTGAGATGGGGGCCCGACATGGC
TTGAGCCCCTTGAATGTCATTGCGGAGGATGGGACCATGACCTCCCTCTGCGGGGACTGG
CTGCAGGGTCTTCACCGGTTTGTGGCCCGGGAAAAGATAATGTCTGTGCTGAGTGAATGG
GGCCTGTTCCGGGGCCTCCAGAACCACCCCATGGTACTGCCCATCTGCAGCCGTTCTGGG
GATGTGATAGAATACCTGCTGAAGAACCAGTGGTTTGTCCGCTGCCAGGAAATGGGGGCC
CGAGCTGCCAAGGCTGTGGAGTCGGGGGCCCTGGAGCTCAGTCCCTCCTTCCACCAGAAG
AACTGGCAGCACTGGTTTTCCCATATTGGGGACTGGTGTGTCTCCCGGCAGCTGTGGTGG
GGCCATCAGATTCCAGCCTACCTGGTTGTAGAGGACCATGCGCAGGGAGAAGAGGACTGT
TGGGTGGTTGGGCGGTCAGAGGCTGAGGCCAGAGAGGTAGCAGCGGAACTGACAGGGAGG
CCAGGGGCAGAGCTGACCCTGGAGAGGGATCCTGATGTCCTAGACACATGGTTTTCTTCT
GCCCTGTTCCCCTTTTCTGCCCTGGGCTGGCCCCAAGAGACCCCAGACCTTGCTCGTTTC
TACCCCCTGTCACTTTTGGAAACGGGCAGCGACCTTCTGCTGTTCTGGGTGGGCCGCATG
GTCATGTTGGGGACCCAGCTCACAGGGCAGCTGCCCTTCAGCAAGGTGCTTCTTCATCCC
ATGGTTCGGGACAGGCAGGGCCGGAAGATGAGCAAGTCCCTGGGGAATGTGCTGGACCCA
AGAGACATCATCAGTGGGGTGGAGATGCAGGTGCTGCAGGAAAAGCTGAGAAGCGGAAAT
TTGGACCCTGCAGAGCTGGCCATTGTGGCTGCAGCACAGAAAAAGGACTTTCCTCACGGG
ATCCCTGAGTGTGGGACAGATGCCCTGAGATTCACACTCTGCTCCCATGGAGTTCAGGCG
GGCGACTTGCACCTGTCAGTCTCTGAGGTCCAGAGCTGCCGACATTTCTGCAACAAGATC
TGGAATGCTCTTCGCTTTATCCTCAATGCTTTAGGGGAGAAATTTGTGCCACAGCCTGCT
GAGGAGCTGTCTCCCTCCTCCCCGATGGATGCCTGGATCCTGAGCCGCCTTGCCCTGGCT
GCCCAGGAGTGTGAGCGGGGCTTCCTCACCCGAGAGCTCTCGCTCGTCACTCATGCCCTG
CACCACTTCTGGCTTCACAACCTCTGTGACGTCTACCTGGAGGCTGTGAAGCCCGTGCTG
TGGCACTCGCCCCGCCCCCTGGGGCCCCCTCAGGTCCTGTTCTCCTGCGCTGACCTCGGC
CTCCGCCTCCTGGCCCCACTGATGCCCTTCCTGGCTGAAGAGCTCTGGCAGAGGCTGCCC
CCCAGGCCTGGTTGCCCCCCTGCCCCCAGCATCTCGGTTGCCCCCTACCCCAGCGCCTGC
AGCTTGGAGCACTGGCGCCAGCCAGAGCTGGAGCGGCGCTTCTCCCGGGTCCAAGAGGTC
GTGCAGGTGCTAAGGGCTCTCCGAGCCACGTACCAGCTCACCAAAGCCCGGCCCCGAGTG
CTGCTGCAGAGCTCAGAGCCTGGGGACCAGGGCCTCTTCGAGGCCTTCTTGGAGCCCCTG
GGCACCCTGGGCTACTGTGGGGCTGTGGGCCTGTTACCCCCAGGCGCAGCAGCTCCCTCC
GGCTGGGCCCAGGCTCCACTCAGTGACACGGCTCAAGTCTACATGGAGCTGCAGGGCCTG
GTGGACCCGCAGATCCAGCTACCTCTGTTAGCCGCCCGAAGGTACAAGTTGCAGAAGCAG
CTTGATAGCCTCACAGCCAGGACCCCATCAGAAGGGGAGGCAGGGACTCAGAGGCAACAA
AAGCTTTCTTCCCTCCAGCTGGAATTGTCAAAACTGGACAAGGCAGCCTCTCACCTCCAG
CAGCTGATGGATGAGCCTCCAGCCCCAGGGAGCCCGGAGCTCTAACTCATCATCCCCATC
AGTTTTCCTCCCTCTCAGACCTGTCTTTGAGGACAAACAGATTTGTCAGCTGTCAGGGTG
CAGTGGGACGTCAGAGACTATGTGGTCCATCGCCTTCATTGTGTAAATGAGGACACAGAC
TGGCTTGGTCGCAGTGACTGTGGTGTCCTTGAGATGCTCACATTACTGCCCGGCCTGCCT
CCCACCTGGAAGTCTGGGAATGAGGAGATTGAGATAAACTTTTGAAATCCCAAA
>ENST00000557539.1 cdna chromosome:GRCh38:14:64388727:64415710:1 gene:ENSG00000100714.15 gene_biotype:protein_coding transcript_biotype:protein_coding gene_symbol:MTHFD1 description:methylenetetrahydrofolate dehydrogenase, cyclohydrolase and formyltetrahydrofolate synthetase 1 [Source:HGNC Symbol;Acc:HGNC:7432]
GCTGGTGACTTTCTGCCGGGAGAGTGGGTAGTTGCGGCTTCCTGGAGCCCCCCTAGTCAG
AACTCAGAAATCCAATCTACTTAATTCCCGTTAATTTGGAGGCAAATAAGGGCGAGACTG
AAAAATCAAGTCACTCAGTTGAAGGAGCAAGTACCTGGTTTCACACCACGCCTGGCAATA
TTACAGGTTGGCAACAGAGATGATTCCAATCTTTATATAAATGTGAAGCTGAAGGCTGCT
GAAGAGATTGGGATCAAAGCCACTCACATTAAGTTACCAAGAACAACCACAGAATCTGAG
GTGATGAAGTACATTACATCTTTGAATGAAGACTCTACTGTACATGGGTTCTTAGTGCAG
CTACCTTTAGATTCAGAGAATTCCATTAACACTGAAGAAGTGATCAATGCTATTGCACCC
GAGAAGGATGTGGATGGATTGACTAGCATCAATGCTGGGAAACTTGCTAGAGGTGACCTC
AATGACTGTTTCATTCCTTGTACGCCTAA
>ENST00000637821.1 cdna chromosome:GRCh38:3:49417045:49422454:-1 gene:ENSG00000145020.15 gene_biotype:protein_coding transcript_biotype:nonsense_mediated_decay gene_symbol:AMT description:aminomethyltransferase [Source:HGNC Symbol;Acc:HGNC:473]
GACGATGCAGAGGGCTGTAAGTGTGGTGGCCCGTCTGGGCTTTCGCCTGCAGGCATTCCC
CCCGGCCTTGTGTCGTCCACTTAGTTGCGCACAGTGGTCCACTCCTTGGCTTTGTTTGCT
GTGAACTGGATTCCAAGGACAGCCTTCTCAGAAGAGCTAGAGACCAAGATACTTGGTAGT
GACCGGGTGAAGCTGATGGAGAGTCTAGTGGTTGGAGACATTGCAGAGCTAAGACCAAAC
CAGGGGACACTGTCGCTGTTTACCAACGAGGCTGGAGGCATCTTAGATGACTTGATTGTA
ACCAATACTTCTGAGGGCCACCTGTATGTGGTGTCCAACGCTGGCTGCTGGGAGAAAGAT
TTGGCCCTCATGCAGGTATACCCCCTCTGTGTTCTAGACACCTTGTCTTCCTTGTTCATA
GAGCAGTATCCTTGTTGTCCAAGACAGGGTTGGCACAGACAAGGGACCTGGAAAATGGCT
CTTTCAGTGAATGAACAGCTATGAGACTCAAGAGCAGGCCCTCTCTGGAGCACGCCAGGG
TTTGGTGGTGGGGGATTACCAGGCATGGGGAGGGGGTCTTGGCCCCTCTGGTGTGAGGTG
GCAGAACTGGGCTTGGGTCATCTCTATCACTTAGTAGCTATGTGACCTTGTAAGATGGGA
ACCAGCCTACTACCTTTTTTTTTCCTCCCTCCTCCTCCTCCTCTCCACTGTCCTACTACT
GTCCAGCTCTGCAGCGTCCAGCCCATGGTAGCTGCTCAGTAAGTGGCCCCAGATGCTCTT
GTGTTTCTGTCTTTTAGGACAAGGTCAGGGAGCTTCAGAACCAGGGCAGAGATGTGGGCC
TGGAGGTGTTGGATAATGCCCTGCTAGCTCTGCAAGGCCCCACTGCAGCCCAGGTACTAC
AGGCCGGCGTGGCAGATGACCTGAGGAAACTGCCCTTCATGACCAGTGCTGTGATGGAGG
TGTTTGGCGTGTCTGGCTGCCGCGTGACCCGCTGTGGCTACACAGGAGAGGATGGTGTGG
AGGTGTGTCAAGAAGTGGTGTGGGGGCAGTACAGGGCACAGGATGCATGTGAGGGGTTGG
GGGTATGTGGTACAGGGAGCTTCCCATCTGCCCTCTGGTGTTTCATACAGATCTCGGTGC
CGGTAGCGGGGGCAGTTCACCTGGCAACAGCTATTCTGAAAAACCCAGAGGTGAAGCTGG
CAGGGCTGGCAGCCAGGGACAGCCTGCGCCTGGAGGCAGGCCTCTGCCTGTATGGGAATG
ACATTGATGAACACACTACACCTGTGGAGGGCAGCCTCAGTTGGACACTGGGGAAGCGCC
GCCGAGCTGCTATGGACTTCCCTGGAGCCAAGGTACTGTGACTAGTGGCTGCCCCTCCCC
CTCTCTGAAGAAGAATGTGGCGATGGGTTATGTGCCCTGCGAGTACAGTCGTCCAGGGAC
AATGCTGCTGGTAGAGGTGCGGCGGAAGCAGCAGATGGCTGTAGTCAGCAAGATGCCCTT
TGTGCCCACAAACTACTATACCCTCAAGTGAAGCTGGCTCAGGGTGGGGCTGTCCCTTCC
AGGAGTTTTGCCCCTACAAGGGGTTAGTCAAGAAGCTGAGGCAGAACTCACTGGGGGTGG
GCAGTTAAGGTGGAGGCTGATTCTAATTGTCTGGTTGAGGGGCCACACCACCTATTCCCC
CCACCTAACTCATGCCATTCCAGCTTCCTTCAGGACCCTGCTTCTGAGTGACGGACCAGC
TCACACAATGTCTTGTTTCAGTCCATGATCCCACTGACCTACTCTTGCCTGCTGGAGGGT
AATGAGAAGCTTTGGTTCTGCCATCTCTCCCACTCTGCCAGGTGCTGGCTGTGGAGCAAA
GGCTCACCTTTGTGGAGAGGATAAAACCTGCCCAACCTACCTCACCATGGTTTTTCACAT
TGCAAAGGGTAATAACATGGGCAGTGCGGACTTAGGCTACCCCCTCCAGTTTGCTTTCCG
TAAATGCAAATTGTCCTTACTGCAAGTCAGGAATGATTGCTGACTC
>ENST00000372003.5 cdna chromosome:GRCh38:1:46175087:46185958:1 gene:ENSG00000117472.9 gene_biotype:protein_coding transcript_biotype:protein_coding gene_symbol:TSPAN1 description:tetraspanin 1 [Source:HGNC Symbol;Acc:HGNC:20657]
AGACACACACACCAGCAGCTACACCTACACGCTGACCATCACAGGCACACAGAGGCACAT
CCACCTCACATCCACCTCATACTTGTGTACTCTCAGGGTTCAGTCTTTCATCCTATCCCT
CTCTGATCTGTGCCTCCCAATACCTTCCAAGATGTTTACAGAGACCCTTCTCCCTGTGCA
GTTAGGAGTGTAAGGCAAGAGAGCCCCTACTTCATGGGGCAGATCAAGAGCTGAGACCAA
AGATGGTCTATGTTGCTGACCTTGTCCTGTCCTCCTGCTGTCTTAAACTATGATCCCTGC
TGCGGTCACTGAAGCCTTTCCCTGTGAGCAGTGGTGTGTGAGAGCCAGGCGTCCCTCTGC
CTGCCCACTCAGTGGCAACACCCGGGAGCTGTTTTGTCCTTTGTGGAGCCTCAGCAGTTC
CCTCTTTCAGAACTCACTGCCAAGAGCCCTGAACAGGAGCCACCATGCAGTGCTTCAGCT
TCATTAAGACCATGATGATCCTCTTCAATTTGCTCATCTTTCTGTGTGGTGCAGCCCTGT
TGGCAGTGGGCATCTGGGTGTCAATCGATGGGGCATCCTTTCTGAAGATCTTCGGGCCAC
TGTCGTCCAGTGCCATGCAGTTTGTCAACGTGGGCTACTTCCTCATCGCAGCCGGCGTTG
TGGTCTTTGCTCTTGGTTTCCTGGGCTGCTATGGTGCTAAGACTGAGAGCAAGTGTGCCC
TCGTGACGTTCTTCTTCATCCTCCTCCTCATCTTCATTGCTGAGGTTGCAGCTGCTGTGG
TCGCCTTGGTGTACACCACAATGGCTGAGCACTTCCTGACGTTGCTGGTAGTGCCTGCCA
TCAAGAAAGATTATGGTTCCCAGGAAGACTTCACTCAAGTGTGGAACACCACCATGAAAG
GGCTCAAGTGCTGTGGCTTCACCAACTATACGGATTTTGAGGACTCACCCTACTTCAAAG
AGAACAGTGCCTTTCCCCCATTCTGTTGCAATGACAACGTCACCAACACAGCCAATGAAA
CCTGCACCAAGCAAAAGGCTCACGACCAAAAAGTAGAGGGTTGCTTCAATCAGCTTTTGT
ATGACATCCGAACTAATGCAGTCACCGTGGGTGGTGTGGCAGCTGGAATTGGGGGCCTCG
AGCTGGCTGCCATGATTGTGTCCATGTATCTGTACTGCAATCTACAATAAGTCCACTTCT
GCCTCTGCCACTACTGCTGCCACATGGGAACTGTGAAGAGGCACCCTGGCAAGCAGCAGT
GATTGGGGGAGGGGACAGGATCTAACAATGTCACTTGGGCCAGAATGGACCTGCCCTTTC
TGCTCCAGACTTGGGGCTAGATAGGGACCACTCCTTTTAGGCGATGCCTGACTTTCCTTC
CATTGGTGGGTGGATGGGTGGGGGGCATTCCAGAGCCTCTAAGGTAGCCAGTTCTGTTGC
CCATTCCCCCAGTCTATTAAACCCTTGATATGCCCCCTAGGCCTAGTGGTGATCCCAGTG
CTCTACTGGGGGATGAGAGAAAGGCATTTTATAGCCTGGGCATAAGTGAAATCAGCAGAG
CCTCTGGGTGGATGTGTAGAAGGCACTTCAAAATGCATAAACCTGTTACAATGTT
>ENST00000599814.5 cdna chromosome:GRCh38:19:45818955:45855710:-1 gene:ENSG00000125755.18 gene_biotype:protein_coding transcript_biotype:protein_coding gene_symbol:SYMPK description:symplekin [Source:HGNC Symbol;Acc:HGNC:22935]
TTTTTCTTTTTTTTTTGTAAAACAGAAACATACAGTCAACACTGTCTTCAGCTTTGCTTG
TTTTCACTTAATGTATGCACTCTCTATCAGTGTCTAGAGATTGTTCTCATTTTTTTGTTT
TTTTCTTCCTTTCTTGTTACAGTTCCATAGTCTTTTTCCTTTATTTATATTTATATGTTT
TTCACTTACTTTCACAGGTGTTGAAGCCCCATGGCCTTTGATTATGTATGAACTTTTTTT
CAGCCAGTCTCCCTATTTGAGAACACTTGAGTTGCTTCTAGTCTTTTGCTATTATGAATA
GTTGTGTAATTGACATATACTGCTACGTTAATCATTCCATAATTTTGCCTGTGTGACTGT
GATGGATGCCTGAAAGCCCCCTTCCTCCCTTTTAAAAACAGCTTCATGATATTCCAGAGA
GTGGCTGAAACATAATTATTGAAGCAGGCCTTTTGTGATGTATTGAGTGCCTACTATGTG
CCGGACTCTGTGCCTGATATTCCTCAGAGCTGTGTTTTTAAAAGTTTACTCTGGGCCAGG
CACTGTGGTTCACGCCTGTAATCCCTGCACTTTGGGAGGCCGAGGCAGGTGGAACACCTG
AGGTCAGGAGTTTGACACCAGCCTGGCCAACATGGTGAAACCCTGTCTCTACTGAAAATA
CAAAAATTAGCTGGGCATGGTGGCATGTGCCCGTAATCCCAGTTACTTGGGAGGCTGAGG
CAGGAGAATCACTTGAACCTGGGAGGCAGAGGTTGCAGTGAGCTGAGATCGCACCACCAC
ACTCCAACCTGGGTGACAGAGCAAGACTTCATCTCAAAAAAAAAAAAAAAAGAAAGTTTG
CTGTGGTGCCCAGTCCAAAGCATATCCCAGATGGAGAGAGGGGACACACGGAGACCTGCA
AGGTGGCTGTTGCACGTTCATGTGGCCCATCGTTCAGCAGCTGTTTGTGGTTGGCCCACT
TGAGGCTGAGACTTCTGGCTCTGCCTTGGGAGATGTCAGTCTCCCCCAAGTTACAGGCCC
CGTGCACATATCCATAAGCCAGAGACAGACCCTGGAGGGGAGAGGGACTTGAGAAGGCCT
GACTGGGGAGGAACAGCCTGGGAAGGAGGCTTGGGCCCTTTGTAGGTGTTCGGGTGACAA
TCCAGCCCAGCCCATCCGCTGGTTCCCTGAGCTTGATCCATCCTCTTCTTTCCTGGGGAC
AAGCTGACAGCAGCCATGGCGAGCGGCAGTGGAGACAGCGTCACCCGTCGGAGCGTGGCA
TCACAGTTTTTCACTCAAGAGGAGGGGCCGGGCATCGATGGCATGACCACCTCAGAGAGG
GTGGTGGATCTTCTGAACCAGGCGGCGCTGATCACCAATGACTCAAAGATCACAGTGCTC
AAACAGGTCCAGGAGCTGATCATCAACAAAGACCCCACACTACTGGACAACTTCCTGGAT
GAGATCATCGCATTCCAAGCAGACAAGTCAATCGAAGTGCGAAAATTTGTCATCGGCTTC
ATCGAGGAGGCATGCAAGCGAGACATTGAGTTGCTGCTGAAACTCATTGCAAACCTCAAC
ATGCTCTTGAGGGACGAGAATGTGAACGTGGTGAAGAAGGCTATCCTCACCATGACCCAG
CTCTACAAGGTGGCCCTGCAGTGGATGGTAAAGTCACGGGTCATTAGCGAGCTACAGGAG
GCCTGCTGGGACATGGTATCTGCCATGGCGGGGGACATCATCCTGCTATTGGACTCTGAC
AATGACGGCATCCGCACCCACGCCATCAAGTTTGTGGAGGGCCTCATTGTCACCCTGTCA
CCCCGCATGGCTGACTCAGAGATACCCCGACGCCAGGAGCATGATATCAGCCTGGACCGC
ATCCCTCGTGACCACCCCTACATCCAGTACAACGTGCTATGGGAAGAGGGCAAGGCAGCC
TTGGAGCAGCTGCTTAAGTTCATGGTGCACCCTGCCATCTCCTCCATCAACCTGACCACA
GCGCTGGGCTCCCTTGCCAATATCGCCCGCCAGAGACCCATGTTCATGTCTGAGGTGATC
CAGGCCTATGAAACTCTGCATGCCAACCTGCCCCCGACGCTGGCCAAATCGCAGGTGAGC
AGTGTGCGTAAGAATCTGAAGCTGCACCTGTTGAGTGTGCTGAAGCACCCGGCTTCCTTG
GAGTTCCAGGCCCAGATCACCACCCTGCTGGTGGACCTGGGCACACCTCAGGCCGAGATC
GCCCGCAACATGCCGAGCAGCAAGGACACCCGCAAGCGGCCCCGCGATGACTCGGACTCC
ACACTCAAGAAGATGAAGCTGGAGCCCAACCTGGGGGAGGACGATGAGGACAAAGACTTG
GAGCCAGGCCCGTCGGGGACCTCGAAGGCCTCAGCGCAGATCTCCGGCCAGTCAGACACG
GACATCACAGCTGAGTTCCTGCAGCCTCTGCTGACGCCTGATAATGTGGCTAATCTGGTC
CTCATCAGCATGGTGTACCTACCCGAGGCCATGCCAGCCTCCTTCCAGGCCATCTACACC
CCCGTGGAGTCAGCAGGCACGGAAGCCCAGATCAAGCACCTGGCTCGGCTCATGGCCACA
CAGATGACAGCTGCCGGACTGGGACCAGGTGTAGAGCAGACCAAACAGTGCAAGGAGGAG
CCCAAGGAGGAGAAGGTGGTGAAGACAGAGAGCGTCCTGATCAAGCGGCGCCTGTCAGCC
CAGGGCCAAGCCATCTCGGTGGTGGGTTCCCTGAGCTCCATGTCCCCCCTGGAGGAAGAG
GCACCGCAGGCCAAGAGGAGGCCAGAGCCCATTATCCCTGTCACTCAGCCCCGGCTGGCA
GGCGCTGGTGGGCGCAAGAAAATTTTCCGTCTCAGCGACGTGCTGAAGCCCCTTACCGAT
GCCCAGGTGGAAGCCATGAAGCTGGGCGCTGTGAAGCGGATCCTGCGGGCTGAGAAGGCT
GTGGCCTGCAGCGGGGCAGCCCAGGTCCGCATAAAGATCCTGGCCAGCCTGGTGACACAG
TTCAACTCGGGCCTGAAGGCGGAGGTCCTGTCCTTCATCCTGGAGGATGTGCGGGCCCGC
CTGGACCTGGCCTTCGCCTGGCTCTACCAGGAGTACAACGCCTACCTGGCCGCAGGTGCC
TCGGGCTCCCTGGACAAGTATGAGGACTGCCTCATCCGCCTGTTGTCTGGCCTGCAGGAG
AAACCAGACCAGAAGGATGGGATCTTCACCAAGGTTGTGCTGGAGGCGCCACTCATCACA
GAGAGTGCCCTGGAGGTGGTCCGCAAGTACTGCGAGGATGAGAGTCGCACCTATCTGGGC
ATGTCCACACTTCGAGACCTGATCTTCAAGCGCCCGTCCCGCCAGTTCCAGTACCTGCAT
GTCCTCCTCGACCTCAGCTCCCATGAGAAGGACAAGGTGCGCTCCCAGGCCCTGCTGTTC
ATCAAACGCATGTATGAGAAGGAGCAGCTGCGGGAGTATGTGGAGAAATTTGCCCTCAAC
TACCTGCAGCTCCTGGTGCACCCCAACCCACCGTCTGTGCTGTTTGGAGCTGACAAGGAC
ACAGAGGTGGCAGCACCCTGGACGGAGGAGACAGTGAAGCAGTGTCTGTACCTCTACCTG
GCCCTCCTGCCTCAGAACCACAAGCTGATCCACGAACTGGCGGCCGTGTACACTGAAGCC
ATCGCCGACATCAAGCGGACGGTGCTGAGGGTCATTGAGCAGCCGATCCGAGGAATGGGC
ATGAACTCCCCGGAGCTGCTCCTGCTGGTGGAAAATTGTCCCAAGGGAGCAGAGACACTG
GTCACGAGATGTCTGCACAGCCTCACAGACAAAGTCCCACCCTCCCCAGAGCTGGTGAAG
CGGGTCCGGGATCTCTACCACAAGCGACTGCCAGACGTCCGCTTCCTCATCCCGGTGCTC
AATGGGCTGGAGAAGAAAGAGGTGATCCAGGCCCTGCCTAAACTCATCAAACTCAACCCC
ATCGTGGTGAAGGAAGTCTTCAACCGCCTGCTGGGCACCCAGCATGGTGAGGGAAACTCA
GCCTTGTCCCCGCTGAACCCTGGAGAGCTCCTGATCGCATTACACAACATTGACTCCGTG
AAGTGCGACATGAAATCCATCATCAAAGGTGAGGCGCTTCCCCCCCACTCCAGTGGCCTG
GCCCCTGCGACGCCAGGGCAGGACCTCAGTCACCCACATGCCCCCACTGGAATCTGCCAA
GTCAAAGACTGTCACTCACAGCCCCACCTCAGAGCTCTGGAGAGCCACCTCCCTCCCTCC
CTCCTTTTCTTGCCTCCTCTTCCCTCCCTCCCTCCCTCCCTCCTCCTTCCTTCCTCCCAG
GTTTTACCCTTTACAACCCACCTTTTTCTGCCTCTGATGTACCTGCTGTGCCCTGGCACA
GAGTGGGCCTAAAGCAGTTGGGTAGCCCCACCCCTAGCCCCGAGGAACAGAAGGAAGCAG
GGCACACCGTGAGTGGTAGAGGCGCAGCAGCAGGGCAGACCCAGGGCTCCAGGGCACTTG
TGGGCCAGGGTAGGTGAGGCAGGAGAGCTTGCCTGCAGGGCGGCAGGGTTGGTGACGAAC
TGGCCGCCTCACGATGGCCCCCACTCACTGAGCACTCTGCGCTGGGCTCTCCCTGAACGC
CTACAGGCCTGAGCCTGCTGGTCCGCCACTTGGTGGGTATGTTCACTTCCATTGTGTAGA
CAGGAAATGGAGGCTCCAGAGAGGTTAGGTGACTTACTCAGGGCCAAGCAGAAGCTAAGT
GGTGTGGTAGAAGAAACAGAATCTGAAGTGAAACGGACCTGGGTGGGAATCCCAGCTCTG
CCGGTTCCGCGTCTAAGGACCACCTCCCCTGAGAGCGCCCACCCCTCCATCCCTCCTGAG
CAAGGTTTCTGGGCCAGGAGCCATCCTGTCCCACGGAGCTGGACACCCTCACTGTCGCCC
TCTATACTCAGAAGACTGCTGTCCTTTGATTTCTCTTCTCACCCTCAGACGGGAAGGGGC
TTCCTCTCTGTGCTGCTTACTTTCGTGTTCTAGCTTGAAACAGCTTTTCAGTGACTTACT
TCCTAACCTTCCTCTGCAAGTTCTCTGAGAAACGTTTAAGGTCAAGAGAGCAGCTTATGG
AAATGTCAAACCCACATTATAAAACCCAGGAGGCACCAAGGCCTCTCGTGGGAGACCAGC
AGGGAGGAAAGATCTCCAGGCTCATAGGCCAGGGCTGTGGTCTTCACATTCCCCGACCCC
TTTGGTGATCTGAGGAAAGTTCTAGCCCATTCCCAGGACAGTATGCTCATATTATTTGCA
TACAGTTTGAGGGGGTTCACACATACACACACACACCCCAAGGCCATTTGTGGACCCAGA
TTAGAAGCCCTGAGGATCCTAGGTCCAGAAGAAAGGGCCTTGTCGGAGGCCACACAGGCC
ACCAGGAGCCAGGCCCCTGAAGATCCTTGGCCCAGGAGAAAGGGCCTTGCCAGAGGCCAC
ACAGGCCACCAGGAGTGAGGCCCCCAGAGGGGTCAGCAGGGCCTACCCTACACCACCCCA
CCCTTCAACACGCCCAGGCGTGCACGCTGCAGGCCAGACAACCCTCCAGCTGGTGTCCCC
AGCACCCAACCCAAGTTTTTCTCCTGCTCAGGCACCAGCAGTCTTCCTGGTTGCACTCTA
AGCTCCAGATCACAAAGTCGAGTCCTTTTGTTGTGCACTGTTCACTCCCCCGTAGACCAC
CCTGTTCCTCTGGGGAGCTTGTCTATAACTAGACCCACTCCTGGTAGTCCAGCATTAAGA
AAAGTCAGCACCTCTGCTCACCCATATCCATCCTGGGTAGTGCTGGGGACACAGGAAAGA
CAGCCCTAGCCCTGTCCTTCCAGGGCTTACAGTCCAGGGAGAGACAAGAAGTCCCTGGCC
AGTAACAACTGAGAGGGGTGGCCTGGGACTGGGCAGCCCAGAGGGGCCATGTAACCCAGC
CTGGGTGTGGGACATCAGGGAAGACTTCCCGAAAAAGGGGACACTCAGGCTGAGACCAAG
GAAGGATGAGTAGGCGGCAGCAGCAGGAGACTGCAGGGACCGAGGGAGGTGCTTGCTGGC
TGGTTCTGGACCTAGGGGACGAAGGAGGGGGCCTGGTCAAGGGAGGAGGTCAGGCTGTCG
CCATTGGGAAAGGTGCCCCTGGGGCCTGCCCACACAGGAGTCTCGCAGGCCGAGGTGGGA
ATTTGACCTTGTTTCTTGAGGGTCTCTGGGAGGCAAGTCAGGTCTGAGCTTTCCAAAACA
CCCTTCAGGCTGCTATATGGAGAATGGATCGGAGGCTCGGGGGAGGCCCAGGTGGGGGGC
TGGGGCAAAGCCGACAGGGAAGGAAGAGGGGAGGGGTGATTCTGGAGCCTTGGGGTGGCT
GAGCAGGCAGGACCAGTGACCACCTGGCCCTGACGAGGAGCAGGGGCTTCCTCGGTTTCT
GGCAGGTCCTCACCTCCACTGTCTGCTCTGCCCATTCAGCCTCCTCCCCACCTGTCTACG
CCCCCCCCCTTAGAGACCCCACCCCTGTTCTCCATTAGCCTCTCAAGGATTTGGGGG
>ENST00000590310.1 cdna chromosome:GRCh38:17:45097128:45099820:1 gene:ENSG00000136448.11 gene_biotype:protein_coding transcript_biotype:retained_intron gene_symbol:NMT1 description:N-myristoyltransferase 1 [Source:HGNC Symbol;Acc:HGNC:7857]
GGCTCTCCGGCCACCCGGCTGGCTCCCCCAGTGGCACTGTGGGGTTCGAGTGGTCTCAAG
TCGGAAATTGGTTGGGTTCATTAGCGCCATCCCAGCAAACATCCATATCTATGACACAGA
GAAGAAGATGGTAGAGATCAACTTCCTGTGTGTCCACAAGAAGCTGCGTTCCAAGAGGGT
TGCTCCAGTTCTGATCCGAGAGATCACCAGGCGGGTTCACCTGGAGGGCATCTTCCAAGC
AGTTTACACTGCCGGGGTGGTACTACCAAAGCCCGTTGGCACCTGCAGGTATTGGCATCG
GTCCCTAAACCCACGGAAGCTGATTGAAGTGAAGTTCTCCCACCTGAGCAGAAATATGAC
CATGCAGCGCACCATGAAGCTCTACCGACTGCCAGAGGCCAGTGCTGCCCCGGGTGGTGG
GCAGGGGGCAGAGAGAGGGCAAGGAGAGCCTGGCTGTCAGCAGGAGAGAAGGGCTCTGGG
TGGAGAGGGAGCTTTCTCCTACTGGAAAAGCGAACCAGCCCATAGTCTTCAGATTTCCTG
GACTTTCTATTTCTGTTATCTGAAGCAGGATTTTATTTTAGTTTAACTTTCTCAGTTCCT
CTGAGTCTGTGCCTGGACTAGCTTCTCTGCCATCTGTTGAAAGGCTCAGAGAACACCTAT
TCTCTGTAATTTTAGCCTAAGTAAAGCATAAATAGAATGATGAA
>ENST00000439865.5 cdna chromosome:GRCh38:CHR_HSCHR6_MHC_COX_CTG1:31821993:31827124:1 gene:ENSG00000226710.9 gene_biotype:protein_coding transcript_biotype:protein_coding gene_symbol:C6orf48 description:chromosome 6 open reading frame 48 [Source:HGNC Symbol;Acc:HGNC:19078]
GGAGCAGCACCCGGCTGGCGCTGGCCGGCCGGCGCCGGGGACTTTCTTCCGCCTGGCCAG
ACAGATCCCTGTTTTTTGTTTTTCAAAATTCAGAAAGCATCTCCGAATATTTGCCCAGAG
GAGTGTGAAACATACTTTCCTGGAGTTGTAAGACGTTCATCGCCGTGTTATCCTTGAGTA
AAGAATGAACTCTGGAAGCCCAGCCAGGGACAATGCACCTTCACAGAGATTCTGCACTAA
TCTGAGTGAAGGTCTAAGGTTTGGAATCTCCCCCTCATGGAGAGAAGCTTTGTATGGCTG
TCATGCTTAGACAGTGATTCCTGCAACTTGACCTTCAGGCTGGGAGAGGTGGAGAGCCAT
GCCTGTTCTCCTTCCTTGCTATGGAATTTGCTGACACAATATCTTCCGCCTGGTGCTGGG
CATATCCTAAGAACTTACAACTTTCCTGTATTATCCTGTGTGAGCAGCTGTCACCTTATT
GGGGGAAAAATGCCTGAAAATTAGGGGGCACTTCAAGTAGATAGCTTCTATTTCCTATAT
TTGTCTTATATACAAGTATTTGCTTTTATCAAAATAATTCCAATAAAGCATTTTAAAGTA
AA
>ENST00000524850.5 cdna chromosome:GRCh38:19:1040120:1042391:1 gene:ENSG00000064687.12 gene_biotype:protein_coding transcript_biotype:protein_coding gene_symbol:ABCA7 description:ATP binding cassette subfamily A member 7 [Source:HGNC Symbol;Acc:HGNC:37]
TTGGCTTAAGGGGCGGCGCGCTCCCTGCCTGCTGCTGGGCGGAGGGAAGGCGGCAAGAGC
TGCGGAGCCCCTGGAAGTCTCACCATGGCCTTCTGGACACAGCTGATGCTGCTGCTCTGG
AAGAATTTCATGTATCGCCGGAGACAGCCGGTCCAGCTCCTGGTCGAATTGCTGTGGCCT
CTCTTCCTCTTCTTCATCCTGGTGGCTGTTCGCCACTCCCACCCGCCCCTGGAGCACCAT
GAATGCCACTTCCCAAACAAGCCACTGCCATCGGCGGGCACCGTGCCCTGGCTCCAGGGT
CTCATCTGTAATGTGAACAACACCTGCTTTCCGCAGCTGACACCGGGCGAGGAGCCCGGG
CGCCTGAGCAACTTCAACGACTCCCTGGTCTCCCGGCTGCTAGCCGATGCCCGCACTGTG
CTGGGAGGGGCCAGTGCCCACAGGACGCTGGCTGGCCTAGGGAAGCTGATCGCCACGCTG
AGGGCTGCACGCAGCACGGCCCAGCCTCAACCAACCAAGCAGTCTCCACTGGAACCACCC
ATGCTGGATGTCGCGGAGCTGCTGACGTCACTGCTG
>ENST00000484305.1 cdna chromosome:GRCh38:1:32330149:32330875:1 gene:ENSG00000116478.11 gene_biotype:protein_coding transcript_biotype:retained_intron gene_symbol:HDAC1 description:histone deacetylase 1 [Source:HGNC Symbol;Acc:HGNC:4852]
GGTCTCAGTAACGTTAGACTCTGCTTGTGAGAATAAGATAAACTAAAAGTGCTTGCTCAT
AATGTAAGGCTTCAAGTCTGTAAGACCGAATGAGTAGAGTAGATGCAGCTAAAGGTCAGG
AAGGCTTCCTGGAGGAAGTGGCACTAGAGCTTGGGCAACAGAAGAGACTTAGGGAGTTGA
GAGGGAGGCCATTCTAGGTTCAGTGTTACTAGAGTGTTAGAAGGGTCTTAGAGAACTTTT
TAAATTGGAAAATTGAAATCCCAAGTGGGCAAGCAAGGGCTCCAGCCTAGCACTCCCTTT
TCTCTCCCACATAGCATGAGGGAGAGTGGAAAGGTAGGAGTGGGTGGGAAAGTGTTGCAC
CCAGCCTTTCCACTCCAAACCTCGTATTGCTTTCTTGAGGTTGGTGGTGACCAGGATGTA
TCATTTTAGGTTGCTTCAATCTAACTATCAAAGGACACGCCAAGTGTGTGGAATTTGTCA
AGAGCTTTAACCTGCCTATGCTGATGCTGGGAGGCGGTGGTTACACCATTCGTAACGTTG
CCCGGTGCTGGACATATGAGA
>ENST00000636068.1 cdna chromosome:GRCh38:12:51189161:51197035:-1 gene:ENSG00000184271.16 gene_biotype:protein_coding transcript_biotype:retained_intron gene_symbol:POU6F1 description:POU class 6 homeobox 1 [Source:HGNC Symbol;Acc:HGNC:9224]
GAAGCCCACATTCACATCTACCCACCCCAATGCCCTCTGTCCTCTTCCCTCTGCCCGGGG
TTCTTCTCACCCCTTGGCTTCTGAGCAAGGCTCTTCCTCCACCCACAGATCAGTGCTGCT
TCCCTCGGGGGACAGACCCAGATCCTGGGGTCCCTCACTACAGCTCCAGTCATTACCAGC
GCCATTCCCAGCATGCCAGGGATCAGCAGTCAGATCCTCACCAATGCTCAGGGACAGGTT
ATTGGAACCCTTCCATGGGTAGTGAACTCAGCTAGTGTGGCGGCCCCAGCACCAGCCCAA
AGCCTGCAGGTCCAGGCCGTGACCCCCCAGCTGTTGTTGAACGCCCAGGGCCAGGTGATT
GCGACCCTGGCTAGCAGCCCCCTGCCTCCACCTGTGGCTGTCCGGAAGCCAAGCACACCT
GAGTCCCCTGCTAAGAGTGAGGTGCAGCCCATCCAGCCCACACCAACCGTGCCCCAGCCT
GCTGTGGTCATTGCCAGCCCAGCTCCAGCCGCCAAGCCATCTGCCTCTGCTCCTATCCCA
ATTACCTGCTCAGAGACCCCCACCGTCAGCCAGTTGGTGTCCAAGCCACATACTCCAAGT
CTGGATGAGGATGGGATCAACTTAGAAGAGATCCGGGAGTTTGCCAAGAACTTTAAGATC
CGGCGGCTCTCGCTGGGCCTTACACAGACCCAGGTGGGTCAGGCTCTGACTGCAACGGAA
GGTCCAGCCTACAGCCAGTCAGCCATCTGCCGGTTCGAGAAGCTAGACATCACACCCAAG
AGTGCCCAGAAGCTAAAGCCGGTGCTGGAAAAGTGGCTAAACGAAGCTGAACTGCGGAAC
CAGGAAGGCCAGCAGAACCTGATGGAGTTTGTGGGAGGCGAGCCCTCCAAGAAACGCAAA
CGCCGCACCTCCTTCACCCCCCAGGCCATAGAGGCTCTCAATGCCTATTTTGAGAAGAAC
CCACTGCCCACAGGCCAGGAGATCACTGAAATTGCTAAGGAGCTCAACTACGACCGTGAG
GTAGTGCGGGTCTGGTTCTGCAATCGGCGCCAGACGCTCAAGAACACCAGCAAGCTGAAC
GTCTTTCAGATCCCTTAGGGCTCAGCCCCTGGCCCTGTGTTCTAGCACTTTGTCCATTTC
CCGTGGCATCCGGCTGCAGCCACTGCCATGACAGCACCTGTCATTTTGCCACGTGCAGCT
GTGCTCACCCCAGGTCATCAGACTCCACCGTGTGCATGTGCATCAATGTCCCTCTTTTCT
CCCACACATCTCACATCATGGGGAGGCCAGAGGGGGCCACACGAGAGCTCCAGGCTCTGG
GCTGGTCACTCCGAAGAAGAGGATTTGTGACGTCACTTAGAGAAGCACCTTGCTAGCATG
GTTTCTGAAGGGTGAATTCTGGTGGGGAACCAGAAACTCCCTGTCTTTGGGGCAGGGCTA
AAGCAGCTCCTAAGGACCACTGGCCATTAGCTCTTGCTTTTGATGGCATTCTCTTTCCAC
CTTGTCTTCTCCTTTGCTCCTCTGTGTTAGTGTGGCAGGTATGACAACTCATCCAGTGGA
AACACAGCCTCACACTGCCCTTCCGCCCCCCACACTTTGCCTGCAGGTGCACCGAAAGGA
CCTGGGAGATAAAATTCAAAAAAGTGTGATGTGCTGCTCAGAAGGTCAGACTCCATGTCT
GCCTTGACCTCAAGGTCAGAAGGTTCCCAAACCCCTGGGGCTGGAACATGGGATCTCCTC
TTCCACCTCTTCCTGGTTCCTTTGCGGGGAAAATTGCACTAAAACAGAACCTTTTCTTAA
TCCATGTTGGAAGGAAGCAACAGTGAACTCTACCTGTTCTGGAGTTCTCCTGGGTCTGCA
GAAGGTTGGGAATTTAGAAAATAAGGCTGTTCTTTCATATTTTAATTTAATCTCTGTCAA
TGGCCATCCCTCCCACAAAAAAACGTGGGTTAAGAGAACTTGCAGACTGGATATGCAAGC
AAACGGGCAACTCTGGAGAAAAATAAGGAAAGGAATGCTGACTTTCTCTTTCTTTCTCTT
GTCCCCACACCCATTCCCAACCCAATACTGGGGCCTTCTCAAAAGGAGCAAATTAAACAA
TAAACCAGACAGCAAGGCCCTGGGGGAAAGGACAACATCCTGAAATAAATGATGGAGCCC
AGGAAGGTCTCTTGTGGAAGTTGA
>ENST00000445273.6 cdna chromosome:GRCh38:13:31134974:31162388:-1 gene:ENSG00000120694.19 gene_biotype:protein_coding transcript_biotype:protein_coding gene_symbol:HSPH1 description:heat shock protein family H (Hsp110) member 1 [Source:HGNC Symbol;Acc:HGNC:16969]
ACACTTCTCCCAGCGGGACTACGATTCCCAACATGCTCTCCGGACAGCTGGCCGGCCTCC
CCACCATCCCGGTGTCTGGGGTCTCTGCAAAAATGGGGTCTGTCTCCGCCCGCCCAGCCT
CCCTTTAGCGTTAAGGATCGGACACCACCTCCCGGTAGTAAATTGTGACTATTCCGAGTT
TTGGAGTCATTCTTCGTTGCCTGTTTTATTAGGGCAGCAAAACGCCTGTGGCTAGGGCGG
GAGTGGGCGGAGGCAGGTTTGAGCCAATGGCACGGGAGCGGCCCTGTCGCTGCCATGGCA
ACGGCGGCCGTTCTCCGGGGACCGGCTGCCCATTGGGTAGAATCTTTCCAGAAGGCTCGA
GAAGAAGGAAGCGGAAGTGGCACGTGGAGGGGCCGGTGGAGGCGCCGGTCAGTCATATCA
TTTGGATCAAAAAATAGAACAATCGGAGTTGCAGCCAAAAATCAGCAAATCACTCATGCA
AACAATACGGTGTCTAACTTCAAAAGATTTCATGGCCGAGCATTCAATGACCCCTTCATT
CAAAAGGAGAAGGAAAACTTGAGTTACGATTTGGTTCCATTGAAAAATGGTGGAGTTGGA
ATAAAGGTAATGTACATGGGTGAAGAACATCTATTTAGTGTGGAGCAGATAACAGCCATG
TTGTTGACTAAGCTGAAGGAAACTGCTGAAAACAGCCTCAAGAAACCAGTAACAGATTGT
GTTATTTCAGTACTGGGAACAGCTTTTGATCCTTTCTTAGGAGGAAAAAACTTCGATGAA
AAGTTAGTGGAACATTTTTGTGCAGAATTTAAAACTAAGTACAAGTTGGATGCAAAATCC
AAAATACGAGCACTCCTACGTCTGTATCAGGAATGTGAAAAACTGAAAAAGCTAATGAGC
TCTAACAGCACAGACCTTCCACTGAATATCGAATGCTTTATGAATGATAAAGATGTTTCC
GGAAAGATGAACAGGTCACAATTTGAAGAACTCTGTGCTGAACTTCTGCAAAAGATAGAA
GTACCCCTTTATTCACTGTTGGAACAAACTCATCTCAAAGTAGAAGATGTGAGTGCAGTT
GAGATTGTTGGAGGCGCTACACGAATTCCAGCTGTGAAGGAAAGAATTGCCAAATTCTTT
GGAAAAGATATTAGCACAACACTCAATGCAGATGAAGCAGTAGCCAGAGGATGTGCATTA
CAGTGTGCAATACTTTCCCCGGCATTTAAAGTTAGAGAATTTTCCGTCACAGATGCAGTT
CCTTTTCCAATATCTCTGATCTGGAACCATGATTCAGAAGATACTGAAGGTGTTCATGAA
GTCTTTAGTCGAAACCATGCTGCTCCTTTCTCCAAAGTTCTCACCTTTCTGAGAAGGGGG
CCTTTTGAGCTAGAAGCTTTCTATTCTGATCCCCAAGGAGTTCCATATCCAGAAGCAAAA
ATAGGCCGCTTTGTAGTTCAGAATGTTTCTGCACAGAAAGATGGAGAAAAATCTAGAGTA
AAAGTCAAAGTGCGAGTCAACACCCATGGCATTTTCACCATCTCTACGGCATCTATGGTG
GAGAAAGTCCCAACTGAGGAGAATGAAATGTCTTCTGAAGCTGACATGGAGTGTCTGAAT
CAGAGACCACCAGAAAACCCAGACACTGATAAAAATGTCCAGCAAGACAACAGTGAAGCT
GGAACACAGCCCCAGGTACAAACTGATGCTCAACAAACCTCACAGTCTCCCCCTTCACCT
GAACTTACCTCAGAAGAAAACAAAATCCCAGATGCTGACAAAGCAAATGAAAAAAAAGTT
GACCAGCCTCCAGAAGCTAAAAAGCCCAAAATAAAGGTGGTGAATGTTGAGCTGCCTATT
GAAGCCAACTTGGTCTGGCAGTTAGGGAAAGACCTTCTTAACATGTATATTGAGACAGAG
GGTAAGATGATAATGCAAGATAAATTGGAAAAAGAAAGGAATGATGCTAAAAATGCAGTT
GAGGAATATGTGTATGAGTTCAGAGACAAGCTGTGTGGACCATATGAAAAATTTATATGT
GAGCAGGATCATCAAAATTTTTTGAGACTCCTCACAGAAACTGAAGACTGGCTGTATGAA
GAAGGAGAGGACCAAGCTAAACAAGCATATGTTGACAAGTTGGAAGAATTAATGAAAATT
GGCACTCCAGTTAAAGTTCGGTTTCAGGAAGCTGAAGAACGGCCAAAAATGTTTGAAGAA
CTAGGACAGAGGCTGCAGCATTATGCCAAGATAGCAGCTGACTTCAGAAATAAGGATGAG
AAATACAACCATATTGATGAGTCTGAAATGAAAAAAGTGGAGAAGTCTGTTAATGAAGTG
ATGGAATGGATGAATAATGTCATGAATGCTCAGGCTAAAAAGAGTCTTGATCAGGATCCA
GTTGTACGTGCTCAGGAAATTAAAACAAAAATCAAGGAATTGAACAACACATGTGAACCC
GTTGTAACACAACCGAAACCAAAAATTGAATCACCCAAACTGGAAAGAACTCCAAATGGC
CCAAATATTGATAAAAAGGAAGAAGATTTAGAAGACAAAAACAATTTTGGTGCTGAACCT
CCACATCAGAATGGTGAATGTTACCCTAATGAGAAAAATTCTGTTAATATGGACTTGGAC
TAGATAACCTTAAATTGGCCTATTCCTTCAATTAATAAAATATTTTTGCCATAGTATGTG
ACTCTACATAACATACTGAAACTATTTATATTTTCTTTTTTAAGGATATTTAGAAATTTT
GTGTATTATATGGAAAAAGAAAAAAAGCTTAAGTCTGTAGTCTTTATGATCCTAAAAGGG
AAAATTGCCTTGGTAACTTTCAGATTCCTGTGGAATTGTGAATTCATACTAAGCTTTCTG
TGCAGTCTCACCATTTGCATCACTGAGGATGAAACTGACTTTTGTCTTTTGGAGAAAAAA
AACTGTACTGCTTGTTCAAGAGGGCTGTGATTAAAATCTTTAAGCATTTGTTCCTGCCAA
GGTAGTTTTCTTGCATTTTGCTCTCCATTCAGCATGTGTGTGGGTGTGGATGTTTATAAA
CAAGACTAAGTCTGACTTCATAAGGGCTTTCTAAAACCATTTCTGTCCAAGAGAAAATGA
CTTTTTGCTTTGATATTAAAAATTCAATGAGTAAAACAAAAGCTAGTCAAATGTGTTAGC
AGCATGCAGAACAAAAACTTTAAACTTTCTCTCTCACTATACAGTATATTGTCATGTGAA
AGTGTGGAATGGAAGAAATGTCGATCCTGTTGTAACTGATTGTGAACACTTTTATGAGCT
TTAAAATAAAGTTCATCTTATGGTGTCATTTCTAAACTGTTGATTTTGTCACTAATTTAA
AAAATGAGATGAGGGAGAATATGAATTATTCTAGCAGAAATGAAGTTAGTGTCCAGTTTT
TCTTTTTTACTGCTTATGTTCTCTCTTTTCTAAGTGAAAATGTTTTTCTCCTGACAGAAA
AATAGCATATGTTTATTACATTAAAGCATTTTAAAAATACTATAAAGTGAATAAAACTTA
AAATCTTGCCACCCAGAAGAAAACATTGTTAACACTTCGTTATACATCCTTGGAGCCTTT
TACCCCTAATGATGGGGGTATATTTGTGTGAGTGTCTATGTTATAGTGCTGTAGGCTGTT
TTTAAAAACTCTGTGCCAGGGAAATTAGTAAATACAGTCAAGTGTTGTAACTGCATAAAT
GTAGTGAGTTCATTATAAAGACGTACTTAAAAATACCAATCTTGCTATTGGTAGATTTAG
GTGTTTCTCATTTTTGCTGTTCTAAATAATGCTGCAATGAATCTATCTGGTTGTTTTGTA
AGCACAAAATTGAAGTAGTGTTGGAGGTAGGGGAGAAGACACATGCACTTAGGATAGGTG
ACAACCAGCTCCTCACTAGGGTGCAACAGTTTATTCTTTTTTTTTTTTTGGTAGAGCTGG
GGTTTCGCTATGTTGCCCAAGTTCGTCTTGAACTCCTGGGCTCAAGCAATCTGTCTGCCT
CAGCCTCCCAAAGTGCTGGGATTACATGGTGTGAGCCACCATGCCCAGCCATTTATGATC
TTGATGAGGGCCAACTTTCCCTCTTCCACAAGGGATTAATCTTAGAACTATAGCCAATTT
ATTATAAGTACTATTTAGCTACTCTGTGCTCCACACATCACGGAGTAATATCTTCAAACT
ATGAGGTTTAGTAACACTTGACTGCTGAGGTTTATTTCCTCAGCTCTGATGCTTCCTGGG
TGAAGATGTAAGTTATTAAATTAACTCAAATTTTAAAGCTAACACTTCATTCCATCTAGA
CCAGGTAGCTCGTCATTTGTACGTCTGATAGGTGCTTCAACATCTCAGAATTGGCTTATT
TTTCATGCATTGCATATTGTACTCATTTGTAATATTGGAATGTAAAATGTTCTTACTAAG
AATCTTTATGTCAGCTATTCAACATTTCCCTACTTTATAATTTCTAGCTGCTTTACCATT
TAGCAACTTTAAATTTTTATGCAGTTAATATGTTTCTTTGGTTTTTATGTTTTCTGAATG
TCTTTAATGCACATTAATGTATACTTAGTAGATACACATTTACACATTGAGAAGTGAAGA
TAGGTTTGTGTTCTGTGTACAATTAGGACATCCATTAAAAAAGATTTTTAAAAACTGTGA
ATGGGAAAACATGTTTTTCCTCCTGTCCTAAAATAGAACCTGATGACGGGAGGGAGCATC
AGTCAGTCTGGCCTAAATCAGTGTACTGCGCTTTTGGATGCGGGCAAAAGTATTGTCATG
TTGATTACTTTATAATAACGTATTAATATCATTGGCTCAAACAGTTGTGATATATACCTA
GTAATCATCGAGGATCTCAAAGATATGCACCAGTTTGAATAAATGCTGTTTAAAGATTAA
ATTTTACAATTCATTTTAAATTGTCATTTTGTGACAATATTTCTAAACAACGTCCATTTT
TAATAAC
>ENST00000580748.1 cdna chromosome:GRCh38:17:82458754:82468787:1 gene:ENSG00000141562.17 gene_biotype:protein_coding transcript_biotype:nonsense_mediated_decay gene_symbol:NARF description:nuclear prelamin A recognition factor [Source:HGNC Symbol;Acc:HGNC:29916]
GGTGCTTCCCTGAGGCTGAGGCGCCCGGCCTCCCGCCCGCCGCGCTCCAGATGAAGTGTG
AGCACTGCACGCGCAAGGAATGTAGTAAGAAAACAAAAACTGATGACCAAGAGAATGTGT
CAGCCGATGCACCGAGTCCAGCCCAGGAAAATGGAGAGGCAAGTAGATTTTTCAGTTTTG
TATCAGCCCAGAGTAAACTACTGCTGCTGTTTTTCTCTTTGGGGGCTCACAGCACCGTGC
ACATCACTGCTTTAAAGAAGACTGAAGTACGCGGGCATGGTGGCTCACGCCTGGAATCCC
AGCACTTTGGGAGGCCGAGGTGGACGGATCACTTGAGGTCAGGAGTTTGAGACCAGCCTG
GCCAACATGGTGAAACCTTATCTCTGCTAAAAATACAAAAATTATCCAGAAGGGAGAATT
CCACAAGTTGGCTGATGCCAAGATATTTTTGAGCGACTGCCTGGCATGTGACAGCTGTAT
GACTGCAGAGGAAGGAGTCCAACTTTCCCAGCAAAATGCCAAGGACTTCTTCCGCGTTCT
GAACCTTAACAAGAAATGTGATACCTCAAAGCACAAA
>ENST00000373920.6 cdna chromosome:GRCh38:9:120815496:120824518:-1 gene:ENSG00000095261.13 gene_biotype:protein_coding transcript_biotype:protein_coding gene_symbol:PSMD5 description:proteasome 26S subunit, non-ATPase 5 [Source:HGNC Symbol;Acc:HGNC:9563]
GGAAAACAGGTTTTACAGAAAACAGGAACTCGCTTTGAACGCTTGCTTATGAGAATAGGA
CATCAATCAAAGAATGCCCCAGTGGAGCTAAAAATTAGATGTTTGGATGCAATTTCATCT
CTTCTGTACTTACCACCTGAGCAGCAGACTGATGACCTTCTGAGGATGACAGAATCCTGG
TTTTCTTCTTTATCTCGGGATCCACTGGAGCTCTTCCGTGGCATTAGTAGTCAGCCCTTC
CCTGAACTACACTGTGCTGCCTTAAAAGTGTTTACGGGAAGGAAACACCTGCATCTTGAA
GAACTAGTAGGAGGCAATCAAGTGAAGAATACAGTGGAGTAGCAAAGCAAGACAGCAGGT
ACACATGAAAACAAGAGAACATGTTTGAGAAACTACAAGTAATTCAATATGACCAACGCC
TAGGATTTAAAGGGAAATTTTTGCAAAATTCTTTATCATTATTACTAATAATAGCTACCA
TTTCTTAGCATTGATTTTATGTTAGGCACTTGGCATGCATTTCTTACTTTATCATCATAA
TAGCCATAAAAGTTACGTATCATTTCACA
>ENST00000295404.9 cdna chromosome:GRCh38:19:49691638:49710631:1 gene:ENSG00000169169.14 gene_biotype:protein_coding transcript_biotype:retained_intron gene_symbol:CPT1C description:carnitine palmitoyltransferase 1C [Source:HGNC Symbol;Acc:HGNC:18540]
CTAAAACTAATGCTTTTCTCAAGACCCCGCAACTCAGCCTGGACCAGTTTCCCTCCTCCA
CCCACCCCCGAATCTTGAGAATCCTGTACTGGGGGGAGGGCACTGCCCCCGCACCATGTT
CTTGGGAGAGCAGGGCTCCAGCGTGACATGGCTGAAGCGCACCAGGCCGTGGGCTTCCGA
CCCTCGCTGACCTCGGACGGGGCTGAAGTGGAACTCAGTGCCCCTGTGCTGCAGGAGATC
TACCTCTCTGGCCTGCGCTCCTGGAAAAGGCATCTCTCACGTTTCTGGAATGACTTTCTC
ACCGGTGTGTTTCCTGCCAGCCCCCTCAGTTGGCTTTTCCTCTTCAGTGCCATCCAGCTT
GCCTGGTTCCTCCAGCTGGATCCTTCCTTAGGACTGATGGAGAAGATCAAAGAGTTGCTG
CCTGACTGGCCCTGGTCCGCATCTTCTCTGGCCGCCACCCGATGCTGTTCAGTTACCAGC
GCTCCCTGCCACGCCAGCCCGTGCCCTCTGTGCAGGACACCGTGCGCAAGTACCTGGAGT
CGGTCCGGCCCATCCTCTCCGACGAGGACTTCGACTGGACCGCGGTCCTGGCGCAGGAAT
TCCTGAGGCTGCAGGCGTCGCTGCTGCAGTGGTACCTGCGGCTCAAGTCCTGGTGGGCGT
CCAATTATGTCAGTGACTGGTGGGAGGAATTTGTGTACCTGCGCTCCCGAAATCCGCTGA
TGGTGAACAGCAACTATTACATGATGGACTTCCTGTATGTCACACCCACGCCTCTGCAGG
CAGCTCGCGCTGGGAATGCCGTCCATGCCCTCCTCCTGTACCGCCACCGCCTGAACCGCC
AGGAGATACCCCCGGTGAGAGGGCCCCAGTGGGTTAGGGATGGAGGTGTGGTCCTGTGGC
CTTTGGGCCACGTGGGTCCTGGAAGGCAGCTCACAGCCCACGGTTTCCTGCAGACTTTGC
TGATGGGAATGCGCCCCTTATGCTCTGCCCAGTACGAGAAGATCTTCAACACCACGCGGA
TTCCAGGGGTCCAAAAAGACTACATCCGCCACCTCCATGACAGCCAACACGTGGCTGTCT
TCCACCGGGGCCGATTCTTCCGCATGGGGACCCACTCCCGAAACAGCCTGCTTTCCCCGA
GAGCCCTGGAGCAGCAGTTTCAGAGAATCCTGGATGATCCCTCACCGGCCTGCCCCCACG
AGGAACATCTGGCAGCTCTGACAGCTGCTCCCAGGGGCACGTGGGCCCAGGTGCGGACAT
CCCTGAAGACCCAGGCAGCGGAGGCCCTGGAGGCGGTGGAAGGGGCCGCTTTCTTTGTGT
CACTGGATGCTGAGCCCGCGGGGCTCACCAGGGAGGACCCGGCAGCGTCGTTGGATGCCT
ACGCCCATGCTCTGCTGGCCGGCCGGGGCCATGATCGCTGGTTTGACAAATCCTTCACCC
TAATCGTCTTCTCTAACGGGAAGCTGGGCCTCAGCGTGGAGCACTCCTGGGCCGACTGCC
CCATCTCAGGACACATGTGGGAGTTCACTCTGGCTACAGAATGCTTTCAGCTGGGCTACT
CAACAGACGGCCACTGCAAGGGGCACCCGGACCCCACACTACCCCAGCCCCAGCGGCTGC
AATGGGACCTTCCAGACCAGATCCACTCCTCCATCTCTCTAGCCCTGAGGGGAGCCAAGA
TCTTGTCTGAAAATGTCGACTGCCATGTCGTTCCATTCTCCCTATTTGGCAAGAGCTTCA
TCCGACGCTGCCACCTCTCTTCAGACAGCTTCATCCAGATCGCCTTGCAACTGGCCCACT
TCCGGGTCAGTTGGGTTCCCCATCCACAGCCCCCGCAGGGTCTCAGTCCACCTGAGCCCC
CAAGACCTGCCCCTCCACGGTTCCTTGTGGTCGCTGCCATTGTGGGTCGGCCATCTTGAA
TTCTCTCTTCCAACCATTCTTGGGCTGGCTGG
>ENST00000486344.5 cdna chromosome:GRCh38:3:48469360:48479559:-1 gene:ENSG00000164054.15 gene_biotype:protein_coding transcript_biotype:processed_transcript gene_symbol:SHISA5 description:shisa family member 5 [Source:HGNC Symbol;Acc:HGNC:30376]
GTAACTTCATCCTGTTGTGGTCAGAGAAGATCCTTTGTATGGTATCTGTCTTCTAAAATC
TGCTGAGACTTGTTTTGTGGCCTAACATATGTTCTCTCCTGGAGACAGTCTGGTGGACAC
CTGAGAGGATGTGTGGCTTTGTGCTATGAGATCCCGGTGTGGGCAGAGTCCACCTCTGGA
AGGCCATTGAAGCCACCGGTTCATAGTAGCTTCTGTGCACGTTTTGTGGTGCCCTAAGGT
AGTGTTTGTGCTGGCGCTCGGTGGGGCTTCATTGTGCTAATCACAAGGTTTCCTGTTTGC
AGCGTGCCTGCCAGTGTAGAGCCGGTGGAGCAGCTGGGCTCGGCGCTGAGGTTTCGCCCT
GGCTACAACGACCCCATGTCAGGGTTCGGAGCGACCTTGGCCGTTGGCCTGACCATCTTT
GTGCTGTCTGTCGTCACTATCATCATCTGCTTCACCTGCTCCTGCTGCTGCCTTTACAAG
ACGTGCCGCCGACCACGTCCGGTTGTCACCACCACCACATCCACCACTGTGGTGCATGCC
CCTTATCCTCAGCCTCCAAGTGTGCCGCCCAGCTACCCTGGACCAAGCTACCAGGGCTAC
CACACCATGCCGCCTCAGCCAGGGATGCCAGCAGCACCCTACCCAATGCAGTACCCACCA
CCTTACCCAGCCCAGCCCATGGGCCCACCGGCCTACCACGAGACCCTGGCTGG
>ENST00000391827.2 cdna chromosome:GRCh38:1:247418795:247448504:1 gene:ENSG00000162711.16 gene_biotype:protein_coding transcript_biotype:protein_coding gene_symbol:NLRP3 description:NLR family pyrin domain containing 3 [Source:HGNC Symbol;Acc:HGNC:16400]
ATGAAGATGGCAAGCACCCGCTGCAAGCTGGCCAGGTACCTGGAGGACCTGGAGGATGTG
GACTTGAAGAAATTTAAGATGCACTTAGAGGACTATCCTCCCCAGAAGGGCTGCATCCCC
CTCCCGAGGGGTCAGACAGAGAAGGCAGACCATGTGGATCTAGCCACGCTAATGATCGAC
TTCAATGGGGAGGAGAAGGCGTGGGCCATGGCCGTGTGGATCTTCGCTGCGATCAACAGG
AGAGACCTTTATGAGAAAGCAAAAAGAGATGAGCCGAAGTGGGGTTCAGATAATGCACGT
GTTTCGAATCCCACTGTGATATGCCAGGAAGACAGCATTGAAGAGGAGTGGATGGGTTTA
CTGGAGTACCTTTCGAGAATCTCTATTTGTAAAATGAAGAAAGATTACCGTAAGAAGTAC
AGAAAGTACGTGAGAAGCAGATTCCAGTGCATTGAAGACAGGAATGCCCGTCTGGGTGAG
AGTGTGAGCCTCAACAAACGCTACACACGACTGCGTCTCATCAAGGAGCACCGGAGCCAG
CAGGAGAGGGAGCAGGAGCTTCTGGCCATCGGCAAGACCAAGACGTGTGAGAGCCCCGTG
AGTCCCATTAAGATGGAGTTGCTGTTTGACCCCGATGATGAGCATTCTGAGCCTGTGCAC
ACCGTGGTGTTCCAGGGGGCGGCAGGGATTGGGAAAACAATCCTGGCCAGGAAGATGATG
TTGGACTGGGCGTCGGGGACACTCTACCAAGACAGGTTTGACTATCTGTTCTATATCCAC
TGTCGAGAGGTGAGCCTTGTGACACAGAGGAGCCTGGGGGACCTGATCATGAGCTGCTGC
CCCGACCCAAACCCACCCATCCACAAGATCGTGAGAAAACCCTCCAGAATCCTCTTCCTC
ATGGACGGCTTCGATGAGCTGCAAGGTGCCTTTGACGAGCACATAGGACCGCTCTGCACT
GACTGGCAGAAGGCCGAGCGGGGAGACATTCTCCTGAGCAGCCTCATCAGAAAGAAGCTG
CTTCCCGAGGCCTCTCTGCTCATCACCACGAGACCTGTGGCCCTGGAGAAACTGCAGCAC
TTGCTGGACCATCCTCGGCATGTGGAGATCCTGGGTTTCTCCGAGGCCAAAAGGAAAGAG
TACTTCTTCAAGTACTTCTCTGATGAGGCCCAAGCCAGGGCAGCCTTCAGTCTGATTCAG
GAGAACGAGGTCCTCTTCACCATGTGCTTCATCCCCCTGGTCTGCTGGATCGTGTGCACT
GGACTGAAACAGCAGATGGAGAGTGGCAAGAGCCTTGCCCAGACATCCAAGACCACCACC
GCGGTGTACGTCTTCTTCCTTTCCAGTTTGCTGCAGCCCCGGGGAGGGAGCCAGGAGCAC
GGCCTCTGCGCCCACCTCTGGGGGCTCTGCTCTTTGGCTGCAGATGGAATCTGGAACCAG
AAAATCCTGTTTGAGGAGTCCGACCTCAGGAATCATGGACTGCAGAAGGCGGATGTGTCT
GCTTTCCTGAGGATGAACCTGTTCCAAAAGGAAGTGGACTGCGAGAAGTTCTACAGCTTC
ATCCACATGACTTTCCAGGAGTTCTTTGCCGCCATGTACTACCTGCTGGAAGAGGAAAAG
GAAGGAAGGACGAACGTTCCAGGGAGTCGTTTGAAGCTTCCCAGCCGAGACGTGACAGTC
CTTCTGGAAAACTATGGCAAATTCGAAAAGGGGTATTTGATTTTTGTTGTACGTTTCCTC
TTTGGCCTGGTAAACCAGGAGAGGACCTCCTACTTGGAGAAGAAATTAAGTTGCAAGATC
TCTCAGCAAATCAGGCTGGAGCTGCTGAAATGGATTGAAGTGAAAGCCAAAGCTAAAAAG
CTGCAGATCCAGCCCAGCCAGCTGGAATTGTTCTACTGTTTGTACGAGATGCAGGAGGAG
GACTTCGTGCAAAGGGCCATGGACTATTTCCCCAAGATTGAGATCAATCTCTCCACCAGA
ATGGACCACATGGTTTCTTCCTTTTGCATTGAGAACTGTCATCGGGTGGAGTCACTGTCC
CTGGGGTTTCTCCATAACATGCCCAAGGAGGAAGAGGAGGAGGAAAAGGAAGGCCGACAC
CTTGATATGGTGCAGTGTGTCCTCCCAAGCTCCTCTCATGCTGCCTGTTCTCATGGGTTG
GGGCGCTGTGGCCTCTCGCATGAGTGCTGCTTCGACATCTCCTTGGTCCTCAGCAGCAAC
CAGAAGCTGGTGGAGCTGGACCTGAGTGACAACGCCCTCGGTGACTTCGGAATCAGACTT
CTGTGTGTGGGACTGAAGCACCTGTTGTGCAATCTGAAGAAGCTCTGGTTGGTCAGCTGC
TGCCTCACATCAGCATGTTGTCAGGATCTTGCATCAGTATTGAGCACCAGCCATTCCCTG
ACCAGACTCTATGTGGGGGAGAATGCCTTGGGAGACTCAGGAGTCGCAATTTTATGTGAA
AAAGCCAAGAATCCACAGTGTAACCTGCAGAAACTGGGGTTGGTGAATTCTGGCCTTACG
TCAGTCTGTTGTTCAGCTTTGTCCTCGGTACTCAGCACTAATCAGAATCTCACGCACCTT
TACCTGCGAGGCAACACTCTCGGAGACAAGGGGATCAAACTACTCTGTGAGGGACTCTTG
CACCCCGACTGCAAGCTTCAGGTGTTGGAATTAGACAACTGCAACCTCACGTCACACTGC
TGCTGGGATCTTTCCACACTTCTGACCTCCAGCCAGAGCCTGCGAAAGCTGAGCCTGGGC
AACAATGACCTGGGCGACCTGGGGGTCATGATGTTCTGTGAAGTGCTGAAACAGCAGAGC
TGCCTCCTGCAGAACCTGGGGTTGTCTGAAATGTATTTCAATTATGAGACAAAAAGTGCG
TTAGAAACACTTCAAGAAGAAAAGCCTGAGCTGACCGTCGTCTTTGAGCCTTCTTGGTAG
>ENST00000502472.5 cdna chromosome:GRCh38:5:102808057:102946885:1 gene:ENSG00000145730.20 gene_biotype:protein_coding transcript_biotype:processed_transcript gene_symbol:PAM description:peptidylglycine alpha-amidating monooxygenase [Source:HGNC Symbol;Acc:HGNC:8596]
AGCACATTGCTTGGTTACCATAGTATCCTCTGCCTCCAAGTCTCTCCTGATGATGTCAGT
ATGCATACAGGGGTTGTTCAGATCATCTACGTGGGGATGATTCACCCCACAATAAAGCCC
CTCTCTCTCGTTGCTCGCTTTCCAGTGTGATTTCAGACATCTGTAGCAATGGAAGTCCGA
TACATACTTCTGCATGTCTATGCGAATACCAGTGGATGAGGAAGCCTTCGTGATTGACTT
CAAGCCTCGAGCCAGCATGGATACTGTCCATCACATGTTACTTTTTGGATGCAATATGCC
TTCATCCACTGGAAGTTACTGGTTTTGTGATGAAGGAACCTGTACAGATAAAGCCAATAT
TCTGTATGCCTGGGCGAGAAATGCTCCCCCTACCCGGCTCCCCAAAGGTGTTGGATTCAG
AGTTGGAGGAGAGACTGGAAGTAAATACTTTGTACTACAGGTACACTATGGGGATATTAG
TGCTTTTAGAGATAATAACAAGGACTGTTCTGGTGTGTCCTTACACCTCACACGTCTGCC
>ENST00000585044.5 cdna chromosome:GRCh38:17:82442644:82450109:-1 gene:ENSG00000178927.17 gene_biotype:protein_coding transcript_biotype:retained_intron gene_symbol:C17orf62 description:chromosome 17 open reading frame 62 [Source:HGNC Symbol;Acc:HGNC:28672]
GGGTTTCGCCACGTTGCCCTGGCTGGTCTTGAACTCCGTGACTCAAACAATCCGCACGCC
TCGTCCTCCCAAAGTGCTGAGATTACAGGCCTGAGCCACCGCGCCCAGCCTGAACCCCCT
ACTTAATGTCAGAAATTTGATTTGACTTCACAGGGAAAGCCCTGAGAAACTACCAGAACG
GGGTCCCTGGGGCCAGTGTTGGGAGCGTACGGTGAAGTGGCAGGGCTGCTGCGCCCGTGC
GGAACTCCGCTGTGGAAGATTAGCCCCTTTGGTGACTCGTCGGTTCTGGCCGCTTTGGGA
CCCTCTACTGTGCAGTCTGAACTTTCAGCAGGTGGAGGAGGGCAGAGAGAGAGCTGAGAT
CGTTGGTCCATGCCAGTGCGAGAGCCAGTACGGCCGGAAGCCATGATGGGACTTTCAGTT
CCTTTCTTGGTGGAGGCCAGCACAGGGGAGAGGGGGTGCCCACAGATGCTAGAAGCTTAA
AGGCTGCTGGGGGCTAGCGGCCTCAGGACATAAGGTTTCCAGACAGGACGGGGCAGGTGG
TGATGCAGCTGTAGCTCGTGAGTCTGAGCGGGAAACAGCCCCCGCGCAGTCGGTGTCGCT
GTGAACGGAAAAGGGCCTTCCTTACACAGGAAACGGGGTCTCTGGGGGATCCAGTGACGT
GCCCAACCACAGAGACCAGGTGAGACTGGCTGATGGTGTCTGGGGCTGCAGGTGACTTAG
TTGGGGGACCTGCTCTTGGCCTCCAGACTGGGCCTGATGGCGTGGGCGCCTGCCTGTGTG
CAGGCCCAAGGGCTCAGCTGCCTCTGTCTGTTCCCAGACCCCTCCTCCTGTAGAGAGTGG
TGCTGCCCTCTCGGGATGTACCTGCAGGTGGAGACCCGCACCAGCTCCCGCCTCCATCTG
AAGAGGGCTCCAGGCATCCGGTCCTGGTCCCTGCTGGTTGGTAAGGCTCTCCACGTCCCT
CCCCAGAACCCCAGAACCGGAAGCCTGACTTTCAAAAAGGATGAAAATGAAACAAAATAT
TTTCTCTTTTTTCTATTACCTTGAAATCTAATGGCTATTTTGTTTCTTTGTATCCATTCA
AATTCTATCTGGTGTACTTGGTTTTACAGATAATGCATGTCTGTTTTGTCCCCTTTTAAT
CACTAACACCCAGCGTATTTAATATACTCTATGAGCTTTTCTGAGGTCACCATATTTTCC
TTTGTACTTGTTTTGAACCACGTGATGGGTGATCGTGGGTTCCCATGTCTCCTCCTCCCT
GGTCCTCAGACCTCTTCGTAGGACTCACAGTCCACTAACCACGTGATGGGTGATCGTGGG
TTCCCATGTCTCCTCCTCCCTGGTCCTCAGACCTCTTCGTAGGACTCACAGTCCACTAAC
CACGTGATGGGTGATCGTGGGTTCCCATGTCTCCTCCTCCCTGGTCCTCAGACCTCTTCG
TAGGACTCACAGTCCACTAACCACGTGATGGGTGATCGTGGGTTCCCATGTCTCCTCCTC
CCTGGTCCTCAGACCTCTTCGTAGGACTCACAGTCCACTAACCACGTGATGGGTGATCGT
GGGTTCCCATGTCTCCTCCTCCCTGGTCCTCAGACCTCTTCGTAGGACTCACAGTCCACT
AACCACGTGATGGGTGATCGTGGGTTCCCATGTCTCCTCCTCCCTGGTCCTCAGACCTCT
TCGTAGGACTCACAGTCCACTAACCACGTGATGGGTGATCGTGGGTTCCCATGTCTCCTC
CTCCCTGGTCCTCAGACCTCTTCGTAGGACTCACAGTCCACTAACCACGTGATGGGTGAT
CGTGGGTTCCCATGTCTCCTCCTCCCTGGTCCTCAGACCTCTTCGTAGGACTCACAGTCC
ACTTAGCCTCCCGTCCTCCATCGCTACCCACCAGTAGGGTCCTGTACCCTTGGGGACAGC
TGCACTTGTGTTGACGGGACACCGTGTGAGGAGTGGTGCTGGCTGTACCTCAGCAGCTGG
GGCCCACCTTTTTTGTGACACGCCACAGCCTCCTGTGTGTTTTGCATGACACGCTGTGTT
GTAATTTCTTTGTGCACAGTCTTCAGGCCTCACCACGTGCTACTGGAGTAACACCCGTGT
CAGTTATGGAGCCTCACACAGCAGATGTGTCTAGTAAATACTGTGAATAGCGTATACTGT
GTTTTGCTTTTGTTTTCTTTAGTAATGAGGTCTCGTTATGTTGCCCAGGCTGGTCTCAAA
CTCCTGAGCTCAAGCGCTCTTCCTTCCTCGGCCTCCCAGGTAGCTGGGATTACAAGTGTG
TGATACTACGCCCAGCTATACTGCATTATTGAACCAGCTTCCTGGCTGTTTCCCCTACTC
TGAACCTGGTGGTCTGTAACCCCTGACCACAGCTGTTCCTACAGTGGGAAGGGCCTGCTC
ATCAGGGGCTGTGGCTCCTGGTCCCGCTGCACCAGGGAGGTGGGGTCTTACCGGGATCAA
TAGGCAGGCAGTCACTTTCTCTTCATAGGAATCTTGTCGATTGGCCTGGCTGCTGCCTAC
TACAGCGGAGATAGCCTGGGCTGGAAGCTCTTCTACGTCACAGGCTGCCTGTTTGTGGCT
GTGCAGAACTTGGAGGACTGGGAGGAAGCCATCTTCGACAAGAGCACAGGGAAGGTTGTT
TTGAAGACGTTCAGCCTCTACAAGAAGCTGCTGACTCTTTTCAGAGCTGGCCACGACCAG
GTGGTGGTCCTGCTCCATGATGTCCGTGATGTGAGCGTGGAGGAGGAGAAGGTCCGGTAC
TTCGGGAAAGGCTACATGGTGGTGCTCCGGCTTGCGACGGGCTTCTCCCACCCCCTCACG
CAGAGTGCAGTCATGGGCCACCGCAGTGATGTGGAAGCCATCGCCAAGCTCATCACCAGC
TTCCTGGAGCTGCACTGCCTTGAGAGCCCCACAGAGCTGTCTCAGAGCAGCGACAGTGAG
GCCGGTGACCCTGCAAGCCAGAGCTGACAGCCCCACTGTGCCTGAGCCCGTGCACCGCCC
ACAGGACCCATGGCACATTCCCGGTGTGCCTGAGCCCGTGCACCGCCCACAGGACCCGTG
GCACATTCCCGGTGTGCCTGAGCCCGTGCACCGCCCACAGGACCCGTGGCACATTCCCGG
TGTGCCTGAGCCCGTGCACCGCCCACAGGACCCGTGGCACATTCCCGGTGTGCCTGAGCC
CGTGCACCGCCCACAGGACCCGTGGCCTTGGCTTCAGTTGGTGCCTCCAGCCGAGTTGGC
CTATTGCCTGCTCATGCTGCTGCTTGCACACTGCATGAAACAGCAGGCCAGACCAGGACA
TCCAGACTTTCTCCATCGTGAGGCCTGGGCCTGCCTTTCTGCAGCCGGAGGTCTCGCCAG
CCCTGGACTCCTGCTTTGGGCCACAGCAAGACCTCGGGCGAGTGGAGAGGCGGGGCCAGG
CCGGGCCCTTGTGGGTGCTGATGCTGCATGTTGTCCCCGACACAGCGTCCTCTCCCTGGT
GGACATCCCCAGCGGTCAGGTGCTTCCCCAAGGGCAGTGAGGGGTGAACATCCAGGGCCT
ACCTGGCTGTGCACGCTGCAGCCACACTGTGGAAGCTGCCCCTCCCCGAGGACCCGCCTC
CCTTGCTGATGCCAGGATCTCGGCGCATAGACCACTCTGCCCCAGCGGTCGTCACAGAAA
GGTCTCTCTGTTCCTCACACTCAGCTTCAGCATAAGCTGTGAGGCCAGAAAAAAGGTCAG
CTCTTCTAGTATCGTGCAGTGCTTAAAAACCGGGAGCTCCAGCCGGGCGCAGTGGTTCAT
GCCAGTAATCCCAGCACTTTCGGAGGCCGAGGTGGGAGGATTGCTTGAGGCCAGGAGTTC
AAGACCAGCCTGGGCAACACAGCAAGATCCTGTCTTTGTAAAAAAACTAACCAAACAGGA
AAAACTGGGAGATTTTCTGCAGAAATTGAGTTCCAGCCTCTCTCGAACCTGGGAAGACCT
GGCAGGAGGGGGCTGGGCTCTCGGCTACAGACTTCTCCCCACCCCGTAGGAGCTGAACGC
CAACCATCCTGACCCGCCAGTGCTCTTGGTCTCCTGAGTGTACCCAGGTCCTCCCAGGTG
CGGTGTGCACCGAGCGCGCCTGGCCTGATGCCCTGGCCTGTGAGCTGGGGACTCCTGGGC
CCTGTGAGCCCCTAGGCGGCAGGCCCAGGAATGGCTGGGTAGGACAGGGAACACCTTTGC
CCCACGTCTGGCTGTGACCTCGGTGAAAGCCGACAGGAGAGAGATGGGACCCTCCTCCTC
AGTAGTGGCTGCCAGTCCCTCGTTGCAGGACAGGGTCATCATAACCATAAATAACCCTTC
ACGTGTC
>ENST00000591153.1 cdna chromosome:GRCh38:17:41989421:41992782:-1 gene:ENSG00000168259.14 gene_biotype:protein_coding transcript_biotype:processed_transcript gene_symbol:DNAJC7 description:DnaJ heat shock protein family (Hsp40) member C7 [Source:HGNC Symbol;Acc:HGNC:12392]
AGAATTATGATCCTGGCAGGGGAAACAGATGAACTTGGAAGAAACAAAAGATCTTCTTTG
CCTGCAGCTGTCCCTAGTCATGGGGAGGTTGGGGGGTGGGAAGTGAAGCACTGACGATCC
CCATGATTAGCAGAACCAGCTCTGCATAAAACGGGGTCCTTGTGAAGGCAACAGGGTTGT
TTTCTGCATGGACCGTGCCCTAGAATTTGCCCCTGCCTGCCATCGCTTCAAAATCCTCAA
GGCAGAATGTTTAGCAATGCTGGGTCGTTATCCAGAAGCACAGTCTGTGGCTAGTGACAT
TCTACGAATGGATTCCACCAATGCAGATGCTCTGTATGTACGAGGTCTTTGCCTTTATTA
CGAAGATTGTATTGAGAAGGCAGTTCAGTTTTTCGTACAGGCTCTCAGGATGGCTCCTGA
CCACGAGAAGG
>ENST00000480792.1 cdna chromosome:GRCh38:22:19973162:19975762:-1 gene:ENSG00000099889.13 gene_biotype:protein_coding transcript_biotype:processed_transcript gene_symbol:ARVCF description:armadillo repeat gene deleted in velocardiofacial syndrome [Source:HGNC Symbol;Acc:HGNC:728]
TCCAGGAAAGAAGGATGGTGAGATGGACCGGAACTTTGACACGCTAGACCTGCCCAAGCG
AACTGAGGCCGCCAAAGATTCTGGGTGACCGTGGGTGGCGGTTGCCCTGCACCTAGGCTT
TGAGCTGCTGTACCAGCCCGAGGTGGTACGTCTCTACCTCTCCCTCCTCACGGAGAGCCG
GAACTTCAACACCCTGGAGGCTGCCGCCGGCGCTCTGCAGAACCTCAGTGCCGGCAACTG
GATGTGGGCCACGTACATCCGCGCCACAGTGCGCAAAGAGCGCGGGCTGCCGGTGCTTGT
GGAACTGCTGCAGTCTGAGACCGACAAGGTGGTGCGCGCCGTCGCCATCGCTCTGCGCAA
CCTCTCGCTGGACCGGCGCAACAAAGACCTCATCGGGAGCTACGCCATGGCTGAGCTTGT
GCGGAATGTGCGCAATGCACAGGCTCCGCCGCGACCGGGGGCCTGCCTGGAGGAAGACAC
CGTGGTGGCGGTGCTCAACACCATCCACGAAATCGTGTCCGACAGCCTGGATAACGCGCG
CTCGCTCCTGC
>ENST00000484088.5 cdna chromosome:GRCh38:10:32925961:32958218:-1 gene:ENSG00000150093.18 gene_biotype:protein_coding transcript_biotype:processed_transcript gene_symbol:ITGB1 description:integrin subunit beta 1 [Source:HGNC Symbol;Acc:HGNC:6153]
GAGAGGCCCAGCGGGAGTCGCGGAACAGCAGGCCCGAGCCCACCGCGCCGGGCCCCGGAC
GCCGCGCGGAAAAGATGAATTTACAACCAATTTTCTGGATTGGACTGATCAGTTCAGTTT
GCTGTGTGTTTGCTCAAACAGATGAAAATAGATGTTTAAAAGCAAATGCCAAATCATGTG
GAGAATGTATACAAGCAGGGCCAAATTGTGGGTGGTGCACAAATTCAACATTTTTACAGG
AAGGAATGCCTACTTCTGCACGATGTGATGATTTAGAAGCCTTAAAAAAGAAGGGTTGCC
CTCCAGATGACATAGAAAATCCCAGAGGCTCCAAAGATATAAAGAAAAATAAAAATGTAA
CCAACCGTAGCAAAGGAACAGCAGAGAAGCTCAAGCCAGAGGATATTACTCAGATCCAAC
CACAGCAGTTGGATTTGGCTCATTTGTGGAAAAGACTGTGATGCCTTACATTAGCACAAC
ACCAGCTAAGCTCAGGAACCCTTGCACAAGTGAACAGAACTGCACCAGCCCATTTAGCTA
CAAAAATGTGCTCAGTCTTACTAATAAAGGAGAAGTATTT
>ENST00000514489.5 cdna chromosome:GRCh38:4:107687112:107720226:-1 gene:ENSG00000138801.8 gene_biotype:protein_coding transcript_biotype:processed_transcript gene_symbol:PAPSS1 description:3'-phosphoadenosine 5'-phosphosulfate synthase 1 [Source:HGNC Symbol;Acc:HGNC:8603]
ACCCTCCCGGCGCAGAGAACCCCGGCTGCTCAGCGCGCTCCGCGGTCATGGAGATCCCCG
GGAGCCTGTGCAAGAAAGTCAAACTGAGCAATAACGCGCAGAACTGGAAACATTGACGAA
ACTTGTTTGACTGCCCTGGAGAGTTTTTGTTGGGAAGTGGAGGGAATGCAGAGAGCAACC
AATGTCACCTACCAAGCCCATCATGTCAGCAGGAACAAGAGAGGTCAGGTGGTGGGGACC
AGAGGTGGCTTTCGTGGTTGCACAGTTTGGCTAACAGGCTTGTCTGGAGCGGGAAAGACT
ACTGTGAGCATGGCCTTGGAGGAGTACCTGGTTTGTCATGGTATTCCATGCTACACTCTG
GATGGTGACAATATTCGTCAAGGTCTCAATAAAAATCTTGGCTTTAGTCCTGAAGACAGA
GAAGAGAATGTTCGACGCATCGCAGAAGTTGCTAAACTGTTTGCAGATGCTGGCTTAGTG
TGCATCACAAGTTTCATATCACCTTACACTCAGGATCGCAACAATGCAAGGCAAATTCAT
GAAGGTGCAAGTTTACCGTTTTTTGAAGTATTTGTTGAT
>ENST00000416905.1 cdna chromosome:GRCh38:22:35400170:35406725:1 gene:ENSG00000100297.15 gene_biotype:protein_coding transcript_biotype:protein_coding gene_symbol:MCM5 description:minichromosome maintenance complex component 5 [Source:HGNC Symbol;Acc:HGNC:6948]
TCTTGTCTCCCCTGGTTTGTGAAGTGCGGAAAACCAGAGGCGCAGTCATGTCGGGATTCG
ACGATCCTGGCATTTTCTACAGCGACAGCTTCGGGGGCGACGCCCAGGCCGACGAGGGGC
AGGCCCGCAAATCGCAGCTGCAGAGGCGCTTCAAGGAGTTCCTGCGGCAGTACCGAGTGG
GCACCGACCGCACGGGCTTCACCTTCAAATACAGTCTTGCACCTTCATTGATTGAGCACC
TGCTGCCTGCCAGATACTGTTCTGGGTGCTGGGCTGCAGCACTGAAGCTGGACCTGGCTC
CTGCTTCTAGGGATGAACTCAAGCGGCATTACAACCTGGGGGAGTACTGGATTGAGGTGG
AGATGGAGGATCTGGCCAGCTTTGATGAGGACCTGGCCGACTACTTGTACAAGCAGCCAG
CCGAGCACCTGCAGCTGCTGGAGGAAGCTGCCAAGGAGGTAGCTGATGAGGTGACCCGGC
CCCGGCCTTCTGGGGAGGAGGTGCTCCAGGACATCCAGGTCATGCTCAAGTCGGACGCCA
GCCCTTCCAGCATTCGTAGCCTGAAGTCGGACATGATGTCACACCTGGTGAAGATCCCTG
GCATCATCATCGCGGCCTCTGCGGTCCGTGCCAAGGCCACCCGCATCTCTATCCAGTGCC
GCAGCTGCCGCAACACCCTCACCAACATTGCCATGCGCCCTGGCCTCGAGGGCTATGCCC
TGCCCAGGAAGTGCAACAC
>ENST00000503270.2 cdna chromosome:GRCh38:4:124462863:124463790:-1 gene:ENSG00000248565.2 gene_biotype:processed_pseudogene transcript_biotype:processed_pseudogene gene_symbol:TECRP2 description:trans-2,3-enoyl-CoA reductase pseudogene 2 [Source:HGNC Symbol;Acc:HGNC:44051]
ATGAAGCACTAAGAGGTGGAGATTCTGCACGCAAAGACAGGGGAGAAGCTGTGTTTCCTG
GACAAGGTGGAGCCCCACACCACCACTGCAGAGATCAAGAACCTCTTCACCAAGACCCCT
CTGCAGTGGTACCCTGCCCACCAGTCCCTCCGCCTGGACCCCAAGGGCAAGTCCCTGAAT
GATGAAGATGTTCTGCAGAAGATGCCCGTGGGCGCCATGGCCACACTCTACTTCCAGGAT
GTGGGGGCCCAGATCAGCTGGGTGACGGTCTTCCTAACAGAGTACGGGGGGCCTCTTTTC
ATCTACCTGCTCTTCTACTTCTGAGTGCCCTTCATCTATGGCAACAAATATGACTTCACA
TCCAGTCGGCACATGGTGGTGCACCTCACCTGCATCTGTCACTCATTGCACTACGTCAAG
CACCTGCTGGAGACGTTGTTCATGCACCACTTCTCCCATGGTACCATGCCTTGCGCAACA
TCTTCAAGAACTGCACCTACTCCTGGGGCTTCACTGGGTGGATGGCCTATTACATCAACC
ACCCTCTCTACACACCCCCTACTTACAGAGCTCAGCAGGTGAAACTGGCACTCGCCATCT
TTGTGATCTGCCTGTGCTTGGCGACTTCTCCATCCACATGGCCCTGTGGGACCGGCGGCC
CGCTGAGTCCAACACCCAGAAGATCCCATACCTCACCAAGAACCCTTTCACGTGGCTTTT
CCTGCTGGTGTCCTGCCCCAACTACACCTACCAGATGGGGTCCTGGATCAGTTTTGCCAT
CATGACACAGTGTCTCCCAGTGGCCCTGTTCTCCCTGGTGGGCTTTACCCAGATGACGAT
CTAGGCCAAGGGCAAGCACCACAGCTCCCTAAAGGAGTTCTGGGACTACCCGCCCCTGCG
CATGCCCATCATCCCCTTCCTGCTCTGA
>ENST00000509475.5 cdna chromosome:GRCh38:4:40890309:41014385:-1 gene:ENSG00000163697.16 gene_biotype:protein_coding transcript_biotype:retained_intron gene_symbol:APBB2 description:amyloid beta precursor protein binding family B member 2 [Source:HGNC Symbol;Acc:HGNC:582]
TGACACCTTGGCAGTGTTTATGGCCAGCAGCGGAACTACAGACGTCACAAATCGGAACAG
CCCAGCCACACCACCAAACACCCTTAACCTCCGATCCTCCCACAATGAACTGTTGAACGC
TGAAATAAAACACACAGAAACCAAGAACAGCACACCTCCCAAATGCAGGAAAAAATATGC
ACTAACTAACATCCAGGCGGCCATGGGCCTCTCGGATCCAGCTGCACAGCCCCTGCTGGG
AAATGGCTCTGCCAACATCAAGCTGGTGAAAAATGGGGAGAACCAGCTCCGTAAGGCTGC
AGAGCAAGGGCAGCAGGACCCCAACAAAAACCTGAGCCCCACTGCAGTCATCAACATAAC
TTCTGAGAAGTTAGAGGGTAAAGAGCCCCACCCACAGGATTCCTCGAGCTGTGAGATTTT
ACCCTCCCAGCCCAGGAGAACTAAGAGCTTCCTAAATTACTATGCAGATCTGGAAACCTC
AGCCAGAGAACTAGAGCAGAACCGAGGCAATCACCATGGGACTGCGGAAGAGAAATCCCA
GCCAGTCCAGGGCCAGGCCTCCACCATCATTGGGAATGGCGATTTGCTGCTGCAGAAACC
AAACAGACCCCAGTCCAGCCCTGAAGACGGCCAAGTAGCCACAGTGTCATCCAGCCCAGA
AACCAAGAAGGATCATCCGAAAACAGGGGCCAAAACCGACTGTGCACTGCACCGGATCCA
GAACCTGGCACCGAGCGATGAGGAGTCCAGCTGGACAACGTTGTCCCAAGACAGTGCCTC
ACCCAGCTCCCCGGATGAAACAGATATATGGAGTGATCACTCATTTCAGACTGATCCAGA
TTTGCCGCCTGGCTGGAAAAGAGTCAGTGACATTGCCGGGACCTATTATTGGCACATCCC
AACAGGAACGACTCAGTGGGAACGGCCCGTCTCCATCCCAGCAGATCTCCAGGGTTCTAG
GAAAGGGTCACTTAGTTCTGTAACGCCATCTCCCACCCCAGAGAACGAGGATTTGCATGC
AGCCACTGTTAACCCGGACCCCAGTTTAAAAGAGTTTGAAGGAGCAACCCTACGCTATGC
ATCTTTGAAACTCAGAAATGCCCCACACCCTGATGATGATGATTCTTGTAGTATCAACAG
TGACCCAGAAGCCAAGTGTTTTGCTGTGCGTTCTCTGGGATGGGTAGAGATGGCAGAAGA
GGACCTCGCCCCCGGTAAAAGTAGTGTTGCGGTCAACAACTGCATCAGGCAACTTTCCTA
CTGCAAAAATGACATCCGAGACACAGTCGGGATTTGGGGAGAGGGGAAAGACATGTACCT
GATCCTGGAGAATGACATGCTCAGCCTGGTGGACCCCATGGACCGCAGCGTGCTGCACTC
GCAGCCCATCGTCAGCATCCGCGTGTGGGGCGTGGGCCGCGACAATGGCCGGTGAGTCCC
TGGGTGGGGCAGTCTGGGTCACCTCACCCGTGTCCCTGGTCTAGCT
>ENST00000476867.6 cdna chromosome:GRCh38:1:170722617:170736399:1 gene:ENSG00000116132.11 gene_biotype:protein_coding transcript_biotype:processed_transcript gene_symbol:PRRX1 description:paired related homeobox 1 [Source:HGNC Symbol;Acc:HGNC:9142]
AGAATTTATGTTTATTAGGCACTAATTCTGGGCCAATTCTCAAAACTATCCTGTGTGGTT
TCAGAACCGAAGAGCCAAGTTCCGCAGGAATGAGAGAGCCATGCTAGCCAATAAAAACGC
TTCCCTCCTCAAATCCTACTCAGGAGACGTGACTGCTGTGGAGCAGCCCATCGTACCTCG
TCCTGCTCCGAGACCCACCGATTATCTCTCCTGGGGGACAGCGTCTCCGTACAGCGCCAT
GGCTACTTATTCTGCCACATGTGCCAACAATAGCCCTGCACAGGGCATCAACATGGCCAA
CAGCATTGCCAACCTGAGACTGAAGGCCAAGGAATATAGTTTACAGAGGAACCAGGTGCC
AACAGTCAACTGAGGAAAAAAAATAATTAAACAGGCCTAAGAAGAAATCAAAAACCATAA
GACACCTATCCTGCTCTGTTATTTCTTCATCTGCTGGGGGGAAAAAGTAAATTACAAACA
AACAAACAAAGCAGAACTAAAATATTGGGACCATGGCAGAGAAAAGCAGGAGAGGAGCAA
AATGAAAATTAGTTAACAAATGTTCCTCCTCCCTCTGGGATACCAC
>ENST00000548935.4 cdna chromosome:GRCh38:CHR_HSCHR6_MHC_APD_CTG1:32250418:32251331:-1 gene:ENSG00000231268.9 gene_biotype:protein_coding transcript_biotype:protein_coding gene_symbol:AGER description:advanced glycosylation end-product specific receptor [Source:HGNC Symbol;Acc:HGNC:320]
CTGAAAGATGGGGGCTGGAGAGAGGGTGCAGGCCCCACCTAGGGCGGAGGCCACAGCAGG
GAGAGGGGCAGACAGAGCCAGGACCCTGGAAGGAAGCAGGATGGCAGCCGGAACAGCAGT
TGGAGCCTGGGTGCTGGTCCTCAGTCTGTGGGGGGCAGTAGTAGGTGCTCAAAACATCAC
AGCCCGGATTGGCGAGCCACTGGTGCTGAAGTGTAAGGGGGCCCCCAAGAAACCACCCCA
GCGGCTGGAATGGAAACTGAACACAGGCCGGACAGAAGCTTGGAAGGTCCTGTCTCCCCA
GGGAGGAGGCCCCTGGGACAGTGTGGCTCGTGTCCTTCCCAACAGCTCCCTCTTCCTTCC
GGCTGTCGGGATCCAGGATGAGGGGATTTTCCGGTGCCAGGCAATGAACAGGAATGGAAA
GGAGACCAAGTCCAACTACCGAGTCCGTGTCTACCAGTTTGAGAACCTTCACAATTACAG
CCTCTGA
>ENST00000523483.5 cdna chromosome:GRCh38:8:58553254:58582858:1 gene:ENSG00000137575.11 gene_biotype:protein_coding transcript_biotype:protein_coding gene_symbol:SDCBP description:syndecan binding protein [Source:HGNC Symbol;Acc:HGNC:10662]
CCGTGCCAGTGACCGGAGGCGGCGGCGGCGAGCGGTTCCTTGTGGGCTAGGTGCCCAGGA
GCCACTGAGAACAGAAGACTTGTTGCTGCTCTAGAGGACCTATGGTAGGGCAGACAGAGG
ATGATACAGCTCAGCAGCTTGTCCCTACGTGTGGCATGAAAGGTGTTGGAGAGAGAATAG
TGGAGTATGTGTCCAACATTCCAGCACTTCAGAGAGCTACCCCCAAGGGACTGGCTTCTG
TTTCACCTGACTTGGAGCACAGGCAGGAGTGGACATACTCTAAAAGCCCACTGATGGGAA
AGGGCACCAGGTTGGAGGCCTCTGAAAACAAGAGAGCTGGGTGGCTTGCAGCAGCTCCAG
AGAACCTGAAGTACCACAGACAGATAGCACAGGGAGCAAAAGATTATGAGATCCTGAAAA
AGGAAACGAACAAGTTCATCTTGAGAATTTATACACACTGGTCGAGAAGAAGCATCCTCA
GGAAAGGTTCAAAAGGCATGCAGAATCTCTAGTCAGGCCGATCAGTGAGGATCTTTCTCT
GTACAGAGCCAGACCACAAAGACTGGGAGGGGTGATATTTTTTCAAATGCTTGGATCCCA
ACATGATGTTAAAAGACACACAAAGAAATAGGGAAACATGGCACAATCAAAGAGTCAAAA
TATCCAGGAACCTACTTTAAGGAAACACAGATATCTTCATTATCTCAGAAGGAATTCAGA
CTAACCACCATAAACATGTTCAGTGACCCAAGGAAAATGCTGCATGAACAAAATGGTATC
AACATAGAGATTGAAAACGTAAAAAGGAACCAAACAAACATTGTAACAGATGCAATATGC
TTCTTTGACCAAATTGAAAGATTTACTAGAGGAGTTTAGCAGCAGTGTTTTTCAAGGAGA
AGAATTAGTGAACTTGAAGCCAGGTCATTTGAAATTATCCAGTCAGAGAAGCAAAAAGAA
AAAAAATAAAAAAAGAATGAAGACAGCCTAGAGTACTAATGGGACAGCATCAATTTTATC
AATGTAGATTGTATGGAAGTTCCATATGTTGGAAAGAGAAAGGAGCAAAAAGCTTATTTG
AAGAAATACTGGCCAAAACTTCCCAAACTGAAGGAAGGCAGTGGACATCCAGATTCAAGA
AGCCAAATGGACTCCAGAGTAGAACAATCCGAAGACATCTACATGGAAACACACTGTAAT
CAAATTGTCAAAGAATTTTGAAAGCAGCAGGATAAGAACAACTTGTCATATACAAAGGAG
ATTCTGTGGGACTCTAAGTGGATTTCTTAGCAGAAACCTTGCAGGTCAGAAAGAAGTGGG
ATGATATAGTCAAACTGCTGGAAGAAAAACTGCCAGCAAAGTACTGTATGTGGCAAAACT
TTTCTTTAAAAGTAAAAGAGAAATAAGATTCTCAAAATCTGAGAGAGTTCATCACCACTA
TATCTGACTTAAACGCCAATGGGAGTCTGTTAAATGGAAACAAAAGTATGTTCAACATGA
AAGTATAAAATTAAATGATAAAGCTATGGACAAATAGAGACCTGCATATTATTGTAATGG
TGAAGAATCCTGCAAAAATGTCTCTCTATCCATCTCTCGAAGACTTGAAGGTAGACAAAG
TAATTCAGGCTCAAACTGCTTTTTCTGCAAACCCTGCCAATCCAGCAATTTTGTCAGAAG
CTTCTGCTCCTATCCCTCACGATGGAAATCTCTATCCCAGACTGTATCCAGAGCTCTCTC
AATACATGGGGCTGAGTTTAAATGAAGAAGAAATACGTGCAAATGTGGCCGTGGTTTCTG
GTGCACCACTTCAGGGGTTGGTAGCAAGACCTTCCAGTATAAACTATATGGTGGCTCCTG
TAACTGGTAATGATGTTGGAATTCGTAGAGCAGAAATTAAGCAAGGGATTCGTGAAGTCA
TTTTGTGTAAGGATCAAGATGGAAAAATTGGACTCAGGCTTAAATCAATAGATAATGGTA
TATTTGTTCAGCTAGTCCAGGCTAATTCTCCAGCCTCATTGGTTGGTCTGAGATTTGGGG
ACCAAGTACTTCAGATCAATGGTGAAAACTGTGCAGGATGGAGCTCTGATAAAGCGCACA
AGGTGCTCAAACAGGCTTTTGGAGAGAAGATTACCATGACCATTCGTGACAGGCCCTTTG
AACGGACGATTACCATGCATAAGGATAGCACTGGACATGTTGGTTTTATCTTTAAAAATG
GAAAAATAACATCCATAGTGAAAGATAGCTCTGCAGCCAGAAATGGTCTTCTCACGGAAC
ATAACATCTGTGAAATCAATGGACAGAATGTCATTGGATTGAAGGACTCTCAAATTGCAG
ACATACTGTCAACATCTGGGACTGTAGTTACTATTACAATCATGCCTGCTTTTATCTTTG
AACATATTATTAAGCGGATGGCACCAAGCATTATGAAAAGCCTAATGGACCACACCATTC
CTGAGGTTTAAAATTCACGGCACCATGGAAATGTAGCTGAACGTCTCCAGTTTCCTTCTT
TGGCAACTTCTGTATTATGCACGTGAAGCCTTCCCGGAGCCAGCGAGCATATGCTGCATG
AGGACCTTTCTATCTTACATTATGGCTGGGAATCTTACTCTTTCATCTGATACCTTGTTC
AGATTTCAAAATAGTTGTAGCCTTATCCTGGTTTTACAGATGTGAAACTTTCAAGAGATT
TACTGACTTTCCTAGAATAGTTTCTCTACTGGAAACCTGATGCTTTTATAAGCCATTGTG
ATTAGGATGACTGTTACAGGCTTAGCTTTGTGTGAAAACCAGTCACCTTTCTCCTAGGTA
ATGAGTAGTGCTGTTCATATTACTTTAGTTCTATAGCATACTTGCATCTTTAACATGCTA
TCATAGTACATTTAGAATGATTGCCTTTGATTTTTTTTTTAAATTCTGTGTGTGTGTGTG
TAAAATGCCAATTAAGAACACTGGTTTCATTCCATGTAAGCATTAAACAGTGTATGTAGG
TTTCAAGAGATTGTGATGATTCTTAAATTTTAACTACCTTCACTTAATATGCTTGAACTG
TCGCCTTAACTATGTTAAGCATCTAGACTAAAAGCCAAAATATAATTATTGCTGCCTTTC
TAAAAACCCAAAATGTAGTTCTCTATTAACCTGAAATGTACACTAGCCCAGAACAGTTTA
ATGGTACTTACTGAGCTATAGCATAGCTGCTTAGTTGTTTTTGAGATTTTTTAGTCAACA
CATAATGGAAACTTCTTTCTTCTAAAAGTTGCCAGTGCCACTTTTAAGAAGTGAATCACT
ATATGTGATGTAAAAGTTATTACACTAAACAGGATAAACTTTTGACTCCCCTTTTGTTCA
TTTGTGGATTAAGTGGTATAATACTTAATTTTGGCATTTGACTCTTAAGATTATGTAACC
TAGCTACTTTGGGATGGTCTTAGAATATTTTTCTGATAACTTGTTCCTTTTCCTGACTCC
TCCTTGCAAACAAAATGATAGTTGACACTTTATCCTGATTTTTTTCTTCTTTTTGGTTTA
TGTCTATTCTAATTAAATATGTATAAATAAAGTTACATTTTAGTCTGTC
>ENST00000496706.1 cdna chromosome:GRCh38:17:1345155:1361294:-1 gene:ENSG00000108953.16 gene_biotype:protein_coding transcript_biotype:protein_coding gene_symbol:YWHAE description:tyrosine 3-monooxygenase/tryptophan 5-monooxygenase activation protein epsilon [Source:HGNC Symbol;Acc:HGNC:12851]
GGGGACTACCACAGGTATCTGGCAGAATTTGCCACAGGAAACGACAGGAAGGAGGCTGCG
GAGAACAGCCTAGTGGCTTATAAAGCTGCTAGTGATATTGCAATGACAGAACTTCCACCA
ACGCATCCTATTCGCTTAGGTCTTGCTCTCAATTTTTCCGTATTCTACTACGAAATTCTT
AATTCCCCTGACCGTGCCTGCAGGTTGGCAAAAGCAGCTTTTGATGATGCAATTGCAGAA
CTGGATACGCTGAGTGAAGAAAGCTATAAGGACTCTACACTTATCATGCAGTTGTTACGT
GATAATCTGACACTATGGACTTCAGACATGCAGGGTGACGATTCCTAAAGGAAAACCCAA
CTCTTCCTTTCCTAAAAACTCTACTTTGTGAAGAGCAGAATAAAGAAGCGCTGCAGGACG
TGGAAGACGAAAATCAGTGAGACATAAGCCAACAAGAGAAACCATCTCTGACCACCCCCT
CCTCCCCATCCCACCCTTTGGAAACTCCCCATTGTCACTGAGAACCACCAAATCTGACTT
TTACATTTGGTCTCAGAATTTAGGTTCCTGCCCTGTTGGTTTTTTTTTTTTTTTTTTAAA
CAGTTTTCAAAAGTTCTTAAAGGCAAGAGTGAATTTCTGTGGATTTTACTGGTCCCAGCT
TTTAGGTTCTTTAAGACACTAACAGGACTACATAGAGGCTTTTTCAGCATTACTGTGTCG
TCTCCGTGCCAG
>ENST00000217926.5 cdna chromosome:GRCh38:X:104011147:104013687:-1 gene:ENSG00000123569.8 gene_biotype:protein_coding transcript_biotype:protein_coding gene_symbol:H2BFWT description:H2B histone family member W, testis specific [Source:HGNC Symbol;Acc:HGNC:27252]
CGTGAAGCTGGCCCGAGACGTGGAGCCATGCTGCGTACCGAAGTGCCCCGGCTTCCCCGG
TCCACAACCGCCATTGTCTGGTCGTGCCATCTAATGGCCACTGCCTCCGCCATGGCTGGA
CCTTCCTCTGAGACGACCTCTGAGGAACAGCTGATCACCCAGGAGCCCAAAGAGGCCAAC
TCCACTACGTCCCAGAAGCAGAGCAAGCAGAGGAAGCGAGGGCGCCATGGGCCCCGCAGG
TGCCACTCCAACTGCCGCGGGGACAGCTTCGCCACCTATTTCCGCCGGGTGCTGAAGCAG
GTTCACCAGGGCCTCAGCCTTTCCCGGGAGGCCGTGAGTGTCATGGATTCTTTGGTTCAT
GACATATTGGACCGCATCGCCACCGAGGCTGGTCACCTGGCCCGCTCCACCAAGCGCCAG
ACCATCACTGCCTGGGAGACCCGGATGGCTGTGCGCCTGCTGCTGCCGGGGCAGATGGGC
AAGCTCGCCGAGTCCGAAGGCACGAAGGCTGTCCTCAGAACTTCACTGTATGCCATACAG
CAACAGAGAAAGTGAATACGCTGATACAAGAAGCAAGAATATTAGAAAAATGTCATGAAA
ATAGTTGAAGAGAAATGCTCACTGCACAAGGAGACCAAGAAAAACCCCCCACGAAATCAG
CCACAACTAAATCGCTCTGGACGGTGCCGCCAGGTGACCCTACATGTCCGGAGCAACACT
TTGAAAACCAAAGACGCTTGGCAGAACCCTGTTCCTTTCCAGAGACAGAGCTGTGTACCT
TGTCTAAAACACCGCATCTCACTCAGTGACTTATTTCTCATTATGCTAATTGTTTTCGCT
TTAAAGCGCCAGTCTTTCTGTCAAATGGGACATACAAATAAATTTCTAAAATTA
>ENST00000553265.5 cdna chromosome:GRCh38:14:61347891:61450885:1 gene:ENSG00000027075.13 gene_biotype:protein_coding transcript_biotype:protein_coding gene_symbol:PRKCH description:protein kinase C eta [Source:HGNC Symbol;Acc:HGNC:9403]
AAATAGCACTTTAACAAGCTTGGCGGAGGCAGTGGGGTGAGGAGAGGAAGTTAATAGGCC
CAGGGAGGAGAGTATCTCACTGGTTTCTCCAAGCTGATTCTTCTGGGTGCCAAGAGAGCT
GTGGAAACCCACAGAGGAATGCCCCGGTTCCTTTCCTTCCTTCTTTCTGGTGGATCTCGA
GCCAGAGGGGAAAGTATTTGTGGTAATAACCCTTACCGGGAGTTTCACTGAAGCTACTCT
CCAGAGAGACCGGATCTTCAAACATTTTACCAGGAAGCGCCAAAGGGCTATGCGAAGGCG
AGTCCACCAGATCAATGGACACAAGTTCATGGCCACGTATCTGAGGCAGCCCACCTACTG
CTCTCACTGCAGGGAGTTTATCTGGGGAGTGTTTGGGAAACAGGGTTATCAGTGCCAAGT
GTGCACCTGTGTCGTCCATAAACGCTGCCATCATCTAATTGTTACAGCCTGTACTTGCCA
AAACAATATTAACAAAGTGGATTCAAAGATTGCAGAACAGAGGTTCGGGATCAACATCCC
ACACAAGTTCAG
>ENST00000484227.5 cdna chromosome:GRCh38:2:171855801:171999792:-1 gene:ENSG00000115840.13 gene_biotype:protein_coding transcript_biotype:processed_transcript gene_symbol:SLC25A12 description:solute carrier family 25 member 12 [Source:HGNC Symbol;Acc:HGNC:10982]
AGCAGAACCCGCGGCCGGCTGAGTCCTCTCCAGCCGCGAGAGGCGGGCTCCAGCCGCGGC
TCGCGCGCTCGCTCTGAGCCCCCGCGCCCAGGTGGGATGGAAGAAGCCTGTCAGGTTGTC
TGTGTTTTCCCCTGTGAAAGCATTCAGGATCTTAATTTTATGCTGTGGATTCTGAACTTA
ATAATTTGGCCTGTGAGTCGATCTTTTTAGGTGCAGACAACTAAGCGAGGGGATCCTCAT
GAGTTAAGAAACATATTTCTACAGTATGCCAGTACTGAGGTTGATGGAGAGCGTTATATG
ACCCCAGAAGACTTTGTTCAGCGCTATCTTGGACTGTATAATGATCCAAATAGTAACCCA
AAGATCGTGCAGCTCTTGGCAGGAGTAGCTGATCAAACCAAGGATGGGTTGATCTCCTAT
CAAGAGTTTTTGGCATTTGAATCTGTTTTATGTGCTCCAGATTCCATGTTCATAGTGGCT
TTCCAGTTGTTTGACAAGAGTGGAAATGGAGAGGTGACATTTGGTAAGGGAAAAAGAAGA
TTATAAGTGATAAGTT
>ENST00000494870.5 cdna chromosome:GRCh38:X:2920381:2929279:-1 gene:ENSG00000006756.15 gene_biotype:protein_coding transcript_biotype:retained_intron gene_symbol:ARSD description:arylsulfatase D [Source:HGNC Symbol;Acc:HGNC:717]
GGCCATGCGATCCGCCGCGCGGAGGGGACGCGCCGCGCCCGCCGCCAGGGACTCTTTGCC
GGTGCTACTGTTTTTATGCTTGCTTCTGAAGACGTGTGAACCTAAAACTGCAAATGCCTT
TAAACCAAATATCCTACTGATCATGGCGGATGATCTAGGCACTGGGGATCTCGGTTGCTA
CGGGAACAATACACTGAGAACGCCGAATATTGACCAGCTTGCAGAGGAAGGTGTGAGGCT
CACTCAGCACCTGGCGGCCGCCCCGCTCTGCACCCCAAGCCGAGCTGCATTCCTCACAGG
GAGACATTCCTTCAGATCAGGCATGGACGCCAGCAATGGATACCGGGCCCTTCAGTGGAA
CGCAGGCTCAGGTGGACTCCCTGAGAACGAAACCACTTTTGCAAGAATCTTGCAGCAGCA
TGGCTATGCAACCGGCCTCATAGGTGTGGATATGTGGGAGCCTCACATTATACGGTGGTT
GGGAATATTCGTGATAAAAAAGATCCCAGGCCAGGCGTGGTGGCGCACGCCTGTAGTCCC
AGCTACTTAGGAGGCTGAGGCAGGAGAATCGCTTGAACCCGGGAAGCGGAGGTTGCAGGG
AGCCGAGATCACACCACTGCACTCCAGTCTAGGTGACAAAGCGAGACTCTGTCTCAAAGA
ATA
>ENST00000498841.5 cdna chromosome:GRCh38:21:44319623:44327376:1 gene:ENSG00000141959.16 gene_biotype:protein_coding transcript_biotype:retained_intron gene_symbol:PFKL description:phosphofructokinase, liver type [Source:HGNC Symbol;Acc:HGNC:8876]
CAGGGCCCAGTGCACAGGGATCTGGGCATGGCGAGGGGATGAGAAGCTGTGGATACAAGC
CCAGGACATGGGGTGGCCCCGCGGGGGCTGGGAAGGCTGGCAGATGTTGGGTGTGGGTAC
CACCCCCCTGCAGGCGTCCTGGCGGCCGGGTCAGGCTGGATTGGACGTCTGGGTTCCCAT
GCGTGCCTCCACCCGCTACCAAGGTGGCCAACCCTCCCTTGAGCTGGATGCCGGCCACGT
GCTTTGCTGCACGGGCTGGCGTGGCCTCGTGTTGTGTTGGGGGTCTCGCACCTTCTGTGG
AAGGTGCCCTGCCTGGCATGCGCGGTGTCTGCTGCCTCATGGCTGAGCTTCCATCGGGCC
GTGTGCCTGTGACCAGCCTCCTGGGCTCTGTCACGGCTGCGCTGTGGCTGTACGCCGTGG
CGCTGCAGGGCTGTGCATGGTGTGACCCGAATCCCTTCCAGGAGCTTCGAGAACAACTGG
AACATTTACAAGCTCCTCGCCCACCAGAAGCCCCCCAAGGAGAAGTCTAACTTCTCCCTG
GCCATCCTGAATGTGGGGGCCCCGGCGGCTGGCATGAATGCGGCCGTGCGCTCGGCGGTG
CGGACCGGCATCTCCCATGGACACACAGTATACGTGGTGCACGATGGCTTCGAAGGCCTA
GCCAAGGGTCAGGTGCAAGAAGTAGGCTGGCACGACGTGGCCGGCTGGTTGGGGCGTGGT
GGCTCCATGCTGGGGACCAAGAGGACCCTGCCCAAGGGCCAGCTGGAGTCCATTGTGGAG
AACATCCGCATCTATGGTATTCACGCCCTGCTGGTGGTCGGTGGGTTTGAGGCCTATGAA
GGGGTGCTGCAGCTGGTGGAGGCTCGCGGGCGCTACGAGGAGCTCTGCATCGTCATGTGT
GTCATCCCAGCCACCATCAGCAACAACGTCCCTGGCACCGACTTCAGCCTGGGCTCCGAC
ACTGCTGTAAATGCCGCCATGGAGAGCTGTGACCGCATCAAACAGTCTGCCTCGGGGACC
AAGCGCCGTGTGTTCATCGTGGAGACCATGGGGGGTTACTGTGGCTACCTGGCCACCGTG
ACTGGCATTGCTGTGGGGGCCGACGCCGCCTACGTCTTCGAGGACCCTTTCAACATCCAC
GACTTAAAGGTCAACGTGGAGCACATGACGGAGAAGATGAAGACAGACATTCAGAGGGGC
CTGGTGCTGCGGTGAGGCTGCCGTGGGTCCCTGGCCACAGCTGCGCGTCCAACTCTCGGG
GCTGGGGTGGGGCTGCTGAGGAGCGGCTGGGCAGGAGAAGGCAGGAGGGGTCCTTGGAGA
GGGTGGGCCAGGGCGGCTTTCCTGGGAGCTGCCACTCCCTCTCCCAGGCCTGGCCCAGCG
GGGACTCAGGATCGGGGGGAGACCTGAACTCGTTCCCGCCGACTCAGGCCCTGCTGCCCC
TCTCAGGAACGAGAAGTGCCATGACTACTACACCACGGAGTTCCTGTACAACCTGTACTC
ATCAGAGGGCAAGGGCGTCTTCGACTGCAGGACCAATGTCCTGGGCCACCTGCAGCAGGT
GTGGGGCAGGGGTGAGGCTCTGAGAGGCCTGCCCCTCTTTCCTGCCACCATCTGTCCCCG
GCCCCAGGGGTCCCAGCCCTCACGGGCACCCACGGGCACTCCCGGCAGGCCCTCGGGCAC
GTGTGCCCTTCCCCAGTGAGGGGACCGAGGCCTGTATCTAGGTGAGGTCTCATTTCAAGA
AGGGGTGGGGCTGGGGCTGGAGCCGGGGCCCGAGCCAGGGCATTCACATGCTGAGCCGAG
CTCCCCACCCCTGCCAGGCCTCCCGCGGCCACTTCCGCCGAACCCCTCACCTAGATCCCC
GCATGCTCCCTGCCTTATGGTGGCCCTGCAGGAAGCCCGCGTCCTGGGGTTTTCTGAGCC
AGGGAGGGGAGTCAGGGTGGCTGGGCATGGGGCCCGAGGTGATGGGGCCCGAGGTGGGGC
CGCTGGCTGCCGATGCAGGGCCCAGGAGTCACTTGACTTGGCCAGGGGCAGCCGACTGCC
GGCCTCGGGAGGCAGCTTCTGGCCTGGACTTGGAGCTGGAGAGAGCAGGCAGGGTCCTCG
ATCGGGAACAGACGGGAACGGTGCACGGGTTGGAAGGAATGGGTGTTCACAAGCTGCCTG
GGAGGCTCCCCGTGGGGATCCTGTCTGCACTGGCGTTGGCCTTGGCCCAGGCAGCCCAGG
GGAGTCCAGGGAACCGGGCCTCACCTGTTTCCAGGGTGGCGCTCCAACCCCCTTTGACCG
GAACTATGGGACCAAGCTGGGGGTGAAGGCCATGCTGTGGTTGTCGGAGAAGCTGCGCGA
GGTTTACCGCAAGGGACGGGTGTTCGCCAATGCCCCAGACTCGGCCTGCGTGATCGGCCT
GAAGAAGAAGGCGGTGGCCTTCAGCCCCGTCACTGAGCTCAAGAAAGACACTGATTTCGA
GCACCGCATGCCACGGGAGCAGTGGTGGCTGAGCCTGCGGCTCATGCTGAAGATGCTGGC
ACAATACCGCATCAGTATGGCCGCCTACGTGTCAGGGGAGCTGGAGCACGTGACCCGCCG
CACCCTGAGCATGGACAAGGGCTTCTGAGGCCAGCCATGCCCACGCCCCTCCCCAGCCCC
CACCCATGCCAGCGCAGCGCCAGGGCTCAGATGGGGCCTGGGCTGTTGTGTCTGGAGCCT
GCAGGCAGGTGGGGGCTGCGTCCCTGCTCAGCCCATCCCCTGCCTCTATCCCTGGCCACC
TGCCAGGCCTCCCTCGGGCTGGTGTCTTGAGACCAGCCTGCCAGGCCCTCCAGCAGGAGG
ACAGAGTGCCCTGGGGCATCCACCTTCCTGCCCAGGGGACGTGGCGCTGTCGGTGTTTGG
AGGCTGCTGCCCCCTGGCTTTGGCGCCCCATGGGCCCTCAGCGTCTCCCCATGCTGGGCT
CACTACATGGGCCAGCCCTTGCTCTACCTGGCCGGTAGGCTGCTGGCGCCTAGGTTGTGT
TGAGAGGGGGATGCCCCTGGCCCTGCCTCACTGTGACCTGCTCCTGCCCACGTGCAGCAC
CTGTCACCTTTTCTAGAAATAAAATCACCCTGACTGTGGGGTGCATCGGTCTCCGGAGAG
CA
>ENST00000468155.5 cdna chromosome:GRCh38:2:134991341:135047468:-1 gene:ENSG00000176601.12 gene_biotype:protein_coding transcript_biotype:retained_intron gene_symbol:MAP3K19 description:mitogen-activated protein kinase kinase kinase 19 [Source:HGNC Symbol;Acc:HGNC:26249]
GAGACAACCTGTAAACTAAGCAGTCTATTTGCAGCTAACTAAAGGGTTTGTGCATGCAGG
ACCAGCTTAATTAAAGACAAAATTTAAAAGGAAAAATTATTTGGGCTGTACAACACTGAA
AAAAAAATCTGAATCTATGCTGTTTTTAAATGGATCCCTGGTTGAAGTGTGGGTTACAGC
TGTCCCAGAAATCAGTGCCACAATGAATTAGGATGATGTTGGCTACTGTTTGGCTTGGTG
TTTCTTCAACTGTGTGCCACGTCCCTCAGCAAAACACAGCACAGAAGTGGTTTCAAGAGG
TGATGTGGAACTCATCTGTGACTATATTACCGAAGTCCAATCCATCCTCGGAAACCTTGA
CTTTCAGCACCCAGAGACGTGGAATACGCCTCTCATTACTGCAGCAGAGGAAAATCTAAC
AGAGGTTGTTGGATTTCTTCTGGAAAAGTGAGTAGATATCACCCTTTGCAATTACAGCAA
TCGAACCGCAATTCATGTAGCTAATTGCAATATCCAAAGACAACTCTTGGCAGTCAATAG
AATCCAGGCTCCCCAAATGCAACTTCTACAAAGTTCATGGCAAGGTGATCTTGAGCAAGT
TCAACATTTACTGAAAGACATGCTGAGTCATTGCTTGACATTTGTCATGATACAAACTCT
TCTCCAACTGATTTGATGACAGTTACCAAAAATCAAAACATCATCTTGCAAAGCATCAGC
AGAAGTGAGGAGTTCGACCAAGATGGTGACTGCAGTCATTCCACACTGGTTAATGAAGAA
GAAGATCCCAGTGGTGGTAGACAGGACTGGCAACCCAGGACAGAAGGTGTTGAGATCACT
GTAACTTTTCCAAGAGATGTCAGTCCTCCCCAAGAAATGAGCCAAGAAGACTTAAAAGAA
AAGAATCTGATAAACTCATCGCTTCAAGAATGGGCACAAGCACATGCAGTTTCTCATCCA
AATGAAATAGAAACGGTGGAGCTCAGGAAAAAGAAGCTGACCATGCGGCCCTTAGTTTTG
CAAAAAGAGGAAAGTTCCAGGGAGCTCTGCAATGTGAACTTGGGCTTTTTGCTACCAAGA
TCTTGTTTAGAACTGAACATTTCCAAGTCTGTAACCAGAGAAGATGCTCCTCATTTTCTG
AAGGAGCAGCAAAGAAAATCTGAAGAGTTTTCGACCTCTCATATGAAGTACAGTGGCCGA
AGCATCAAGGTAAGATTAGTGCTAGCATTTTTGACTTGAGAATTAAAACCAAACAACTCT
ATTCACTAATTTAGAACCAAATCCTCAGCAATTACACTTGACCCTTCAACAATGCAGGGG
GTAGGGTCACTGATGTCCCCAACACAGTCAAAAATCCACACATAAGCTTTGATTCCCCCA
AAACTTAGCTACTAATAGCCTACCG
>ENST00000550587.5 cdna chromosome:GRCh38:12:100252480:100267079:-1 gene:ENSG00000166153.16 gene_biotype:protein_coding transcript_biotype:protein_coding gene_symbol:DEPDC4 description:DEP domain containing 4 [Source:HGNC Symbol;Acc:HGNC:22952]
GCTATGGTGCCAGGGGAGGAGCCAGCGCGCGAGCTTATGGCGGTTCTTTTGACTCCGAGG
TTCCGTAGACTTGTCAGTCAGAACGAGCTTCCGGGCCCAGGGCTGAACGGGCCAAGTTCC
AGGAACCGTAGAGATGGCTTCTGCCGGAAAAGGAGGACAGGATGCTCTGGTCCTTTTCAA
GCTACTCAGCTATGGGATGGTATTATTCACTCTCTTCAGGCCCAAGTGGAAATAAAAAGA
AGGAGGCATCATTTACAGACATACAAAGACTGTTTCACTGGTTCTGATGCTGTCGATGTG
GTCTTAAGTCATCTTATGCAAAACACGTGCCTAAGTAGCAATGACATCTCTTGTCTTAAA
GGGGTTCATCTTTGCCAAGTTCTAATGAATCACAAAGTATTTGAACCAGTAGGAATGAAG
AAGCTTTTCAAAAAAGAAAAGGAATTAGAATTTGAAGATTCCAACATTAGTCTCTACAGG
TTTCTAGGCAATAAATCATCTTACGATTGTTGCAAAAGACAAAAGGATGCTGAGAATGAG
TTCAATGAAACCTTGAGACCAGGATATGAAATGATTTCAAATCCTCTAGCACAGGAGATT
GGTGAGGAAAGAATTGAGGAACTTATTCATACAATAAATGGGAATCCAGCTTTATGTCCA
AATATCACAGTTCAGAAACCTTTTCTCCGGCTTTCAAAAGAAGATGTTTGGAAAGAACAA
ACATTATTATGTCTTCTTCAATTGATTCACCTTCCATTCTTGGACAATATTTTGGAGCCT
CCAGTTAAAACACAAAATCTTCAACTAAACAAAGAGGAAGATCTTGTTATCACTAACACT
TGCCTAGACAGAGAACTTATTCCAAGCTTATGTCTACCTGAAATCGATAACTGGCTTAAT
GCAGCAATTGAATGCTTGGAGTATTTCCCTGACCAGTTAATAGTTACAGTTAGTCAGCAG
TTAATGCAAAACAGAAATGAAGAGACAAGATTGAACAGTCAGAAGAAGATACTCTTTGAT
GTCATAGCAAAATACTATGCTCAAGAGAGAGATTGCCTATTAACTGATGAGTATTTTGAT
ATTCATTCAGGAATTATTGAACTTTTAGAAAATGAGAAAAGAGCAGAAGCACTTGAAGCA
ACACAACTATATCTAAGATTGCTGT
>ENST00000536118.5 cdna chromosome:GRCh38:12:125125742:125136795:1 gene:ENSG00000081760.16 gene_biotype:protein_coding transcript_biotype:retained_intron gene_symbol:AACS description:acetoacetyl-CoA synthetase [Source:HGNC Symbol;Acc:HGNC:21298]
TAGGGTACAGTCTTAATTTATGCAGCCATTAGAAGTGCATGAAATACACTGATGGACATC
GAAACATGGCCATTGGCCATGATGAGTGAAAAAATCAGATTGCAGAATTACAAGGTGCGG
TCATTTTTGCAGGTGGAAAACAGGTATATATGGATGTGTACATGCACACTCATGTATGTA
TATATATGGGTGTATTATATGTGGATTCCAAGTGAATTTTTTTTTTTTTTTTTGAGGTAG
AGTCTTGCTCTGTCACCCAGGCTGGAGTGCAGTGGGTGCGATCTCAGCTCACTGCAACCT
CTACCTTCTGGGTTCAAGCAGTTCTTGTGCCTCAGCCTCCCAAGTGGCTGGGATCACAGG
CATGTGCCACCACGCCCAGCTAATTTTTCTATATTTTTAGTAGAGATGAGATTTCACCGT
GTTGGTCAGGCTGGTCTCGAGCTCCTGACCTCAGGTGATCCACCCACCTTGGCCTCCCGA
AATGCTGGGATTACAGGTGTGAGCCACTGTGTCTGGCCCCCAAGTGCATTTTTTCTCATA
ACTTTTTTCTTAACATAAAGTTGTGCTTTAGAAAATGGTTCACGCACGTGGTAAAAAATT
CAGTCCACAAAGGTGTCCTCATGGCTGCCGTCCCCCTTCCCCAAGGAAGCCGACGTCGTT
CCCTTCAGAGATGTTCTGTGCATAGGTGAGCGTGTGTGCTTGAGTGTGTGTGAGTGTGTG
TAAATGGGGCGAGAGCACCCCATTTTTACACAGATGTAGTTTAGGGTACACACCTCAATT
CCCCTTCACATGACTTAAGAGTTGATTCCATTGCTGCCCATAGAAATCTTTGGGTCAGTT
TTTTTTTTTTTTTTTAAAGACAGGGTTTTGCTCTGTTGCCCAGCCTGGAGTGCACACTGA
CACGATCATGGCTTACTGCAGCCTCCACCTCCCAGGCTCAAGTGATCCTCCCACCTCAGC
CTCCTGAGTAGCTAGGACCACAGGTGCATGCCACCACGCTCAGTTATGTTTTTTTATTTT
TTGTAGAGACGGGGTTCCACCATGTTGCCCAGGCTGTTCTTGAACTCCTAACCTCAAGTG
ATTCTCCCACCTTGGCCTCCCAAAATGATGGGATTACAGGCATGAGCCACCGTGCCTGGC
CTGGGTCACTTTTATTTTATTTTTACATATTTGTAGTTCTGATTTTTCTCCTTGTGATTT
AAAAACATACTCTCAAAGCACCTCTTTAAGAGGTGCTATTTATACAAAATTAGCTGGGCA
TGGTGGCACATGCCTGTAATCCCAGCTACTAGGGAGGCTGAGGCAGGAGAATCACTTGAA
CCTGGGAGGTGGAAGTTGCAGTGAGCTGAGATCGTGCCATTGCACTCCAGCCTGGGCAAC
AAGAGTGAAACTCCGTCTAAAAAAAAAAAGGTGCCATTTGCCCGAAGCCTGAGGCCGACC
CCTCAGCCTTCCTCCCCACCGTTGGTTCCTCGGCCTGAGGTGGGGGGTCTGAGCCATTCC
CACCAGCAGAGTGAGCAGCAGGAAGGAGGTCAGGAGCCCTGCTCAACCTTGATGGTGGCA
GAAACGAACGTGACTCACTCATTTTCGTGGGACACATCAGTCAGTGACATGAAATGGCAG
AGAAGACATCACATTTTATTCTCTGCCTGAAGGAAGAAATAAAATCACACTCCACAATCT
TGCAGCTGGGAACTTTTTGTTTTGTTTGTTTGTTTGTTTTGACAGAATCTTGCTCTGTCG
CCCAGGCTGGAGTGCAGTGGCACAATCTTGGCTCACTGCAACCTCCGCCTCCTGGGTTCA
AGCGATTCTTGTGCCTCAGCCTCCTGAGTAGCTGGGATTACAGGCACATGCCACCACGCC
TGGCTAATTTTTTTGTATTTTTAGTAGAGATGGGGTCTCACCATGTCACCTAGGCTTGTC
TCGAACTCCTGAGCTCAGGCAATCTGCCCACCTTGGCCTCCCAAAGTGCTAGGATTATAG
ACGTCAGCCACCTCGCCCAGCCACATTTCTGTTTTTCCAACCATTAAGTCCACATAAACC
ATGGCACTCGAGCCTTCCCATGTGATGGGTCTGTCTAGGCAGTGCCTGCCAGGTATGTAT
CACAGGCAAAGCTTCCATTTTCTGCGATCCTGAGTCTTGAATTTCAGCATGACCACAGGA
GGTCATTTACTTAGCGGATCCTCTGGCAGGAAGGCTCGGCTAAAACGTCAATCACCAGAT
GTGGGGGGTTCATTCTAATTTCCATATCACCTCTCCCACTGCTCCCTGAAGAGAAGCCCC
ACCTGTCTGGGATGTTGCAGTGTTTGTCTGGGAGAGTAGATATTTGTCCTCTTGGCACCT
TCTCCTTTGTTGCTCACTAATTTAACACAATTTGTCTTGGGCTTCTAAATTTTGAGTCTC
CCTTTGCCATTGCTTGCAGGAGGCACCGACATCATCTCCTGCTTCATGGGCCACAATTTT
TCTCTTCCTGTGTATAAAGGGGAGATTCAGGCCCGGAACCTGGGCATGGCCGTGGAAGCG
TGGAACGAGGAAGGAAAGGCGGTCTGGGGAGAGAGCGGCGAGCTGGTGTGTACTAAGCCG
ATCCCTTGCCAGCCCACACACTTCTGGAACGATGAGAACGGCAACAAGTACAGGAAGGCG
TATTTCTCCAAATTCCCAGGTATCTGGGCTCATGGCGACTACTGCAGAATCAACCCCAAG
ACCGGGGGCATCGTCATGCTTGGCCGGAGTGACGGCACCCTCAACCCCAACGGGGTGCGG
TTCGGCAGCTCGGAAATCTATAACATTGTGGAATCCTTCGAGGAGGTGGAGGACAGCCTG
TGTGTCCCCCAGTATAACAAGTACAGGGAGGAGAGGGTGATCCTCTTCCTGAAGATGGCC
TCCGGGCACGCCTTCCAGCCTGACTTGGTTAAGAGGATCCGT
>ENST00000484820.1 cdna chromosome:GRCh38:6:131576634:131579418:1 gene:ENSG00000118520.13 gene_biotype:protein_coding transcript_biotype:processed_transcript gene_symbol:ARG1 description:arginase 1 [Source:HGNC Symbol;Acc:HGNC:663]
CTGAAGTACTTTATTTTTTAATTGTTCAGCCACGAGGAGGGGTGGAAGAAGGCCCTACAG
TATTGAGAAAGGCTGGTCTGCTTGAGAAACTTAAAGAACAAGAGTGTGATGTGAAGGATT
ATGGGGACCTGCCCTTTGCTGACATCCCTAATGACAGTCCCTTTCAAATTGTGAAGAATC
CAAGGTCTGTGGGAAAAGCAAGCGAGCAGCTGGCTGGCAAGGTGGCAGAAGTCAAGAAGA
ACGGAAGAATCAGCCTGGTGCTGGGCGGAGACCACAGGTCTTGTTGAATAACTGTGTCTA
TGGGAATCTGGCACAAAGGAAGTAACCAAGGCCATAAGAAGAGAGAAAATTTAGAAATAT
AGACAGAAAAGCATTGACCTATATTTTATATCAAATTTTCTGCCTTTAAA
>ENST00000606749.1 cdna chromosome:GRCh38:7:101959390:102104459:1 gene:ENSG00000257923.9 gene_biotype:protein_coding transcript_biotype:processed_transcript gene_symbol:CUX1 description:cut like homeobox 1 [Source:HGNC Symbol;Acc:HGNC:2557]
CCCTCCTATCCCAGATAAGAAGAATTGCCTTCTTTCCTCCCAGCTGATTTGCTTTTCTCG
TCATTATATGGCAAACCAGGCTGCACTCCCCTCCTAAGGCAGGCGGTGGTTCTCTTTGGG
CTCTGAGTCCTCAGTGTTCTGCCTCTTCGGGTGCCAACCAGGAAAGCCGCCTTCCGCTTT
TAGAGCAACGTGAAGAAATCATGGCAGCCCACGATTTGCGCAAGCAGGTAGCGCCGCTGC
TGAAGAGTTTCCAAGGAGAGATTGATGCACTGAGTAAAAGAAGCAAGGAAGCTGAAGCAG
CTTTCTTGAATGTCTACAAAAGATTGATTGACGTCCCAGATCCCGTACCAGCTTTGGATC
TCGGACAGCAACTCCAGCTCAAAGTGCAGCGCCTGCACGATATTGAAACAGAGAACCAGA
AACTTAGGGAAACTCTGGAAGAATACAACAAGGAATTTGCTGAAGTGAAAAATCAAGAGG
TTACGATAAAAGCACTTAAAGAGAAAATCCGAGAATATGAACAGACACTGAAGAACCAAG
CCGAAACCATAGCTCTTGAGAAGGAACAGAAGTTACAGAATGACTTTGCAGAAAAGGAGA
G
>ENST00000622330.4 cdna chromosome:GRCh38:1:154405193:154437544:1 gene:ENSG00000160712.12 gene_biotype:protein_coding transcript_biotype:protein_coding gene_symbol:IL6R description:interleukin 6 receptor [Source:HGNC Symbol;Acc:HGNC:6019]
GGCGGTCCCCTGTTCTCCCCGCTCAGGTGCGGCGCTGTGGCAGGAAGCCACCCCCTCGGT
CGGCCGGTGCGCGGGGCTGTTGCGCCATCCGCTCCGGCTTTCGTAACCGCACCCTGGGAC
GGCCCAGAGACGCTCCAGCGCGAGTTCCTCAAATGTTTTCCTGCGTTGCCAGGACCGTCC
GCCGCTCTGAGTCATGTGCGAGTGGGAAGTCGCACTGACACTGAGCCGGGCCAGAGGGAG
AGGAGCCGAGCGCGGCGCGGGGCCGAGGGACTCGCAGTGTGTGTAGAGAGCCGGGCTCCT
GCGGATGGGGGCTGCCCCCGGGGCCTGAGCCCGCCTGCCCGCCCACCGCCCCGCCCCGCC
CCTGCCACCCCTGCCGCCCGGTTCCCATTAGCCTGTCCGCCTCTGCGGGACCATGGAGTG
GTAGCCGAGGAGGAAGCATGCTGGCCGTCGGCTGCGCGCTGCTGGCTGCCCTGCTGGCCG
CGCCGGGAGCGGCGCTGGCCCCAAGGCGCTGCCCTGCGCAGGAGGTGGCGAGAGGCGTGC
TGACCAGTCTGCCAGGAGACAGCGTGACTCTGACCTGCCCGGGGGTAGAGCCGGAAGACA
ATGCCACTGTTCACTGGGTGCTCAGGAAGCCGGCTGCAGGCTCCCACCCCAGCAGATGGG
CTGGCATGGGAAGGAGGCTGCTGCTGAGGTCGGTGCAGCTCCACGACTCTGGAAACTATT
CATGCTACCGGGCCGGCCGCCCAGCTGGGACTGTGCACTTGCTGGTGGATGTTCCCCCCG
AGGAGCCCCAGCTCTCCTGCTTCCGGAAGAGCCCCCTCAGCAATGTTGTTTGTGAGTGGG
GTCCTCGGAGCACCCCATCCCTGACGACAAAGGCTGTGCTCTTGGTGAGGAAGTTTCAGA
ACAGTCCGGCCGAAGACTTCCAGGAGCCGTGCCAGTATTCCCAGGAGTCCCAGAAGTTCT
CCTGCCAGTTAGCAGTCCCGGAGGGAGACAGCTCTTTCTACATAGTGTCCATGTGCGTCG
CCAGTAGTGTCGGGAGCAAGTTCAGCAAAACTCAAACCTTTCAGGGTTGTGGAATCTTGC
AGCCTGATCCGCCTGCCAACATCACAGTCACTGCCGTGGCCAGAAACCCCCGCTGGCTCA
GTGTCACCTGGCAAGACCCCCACTCCTGGAACTCATCTTTCTACAGACTACGGTTTGAGC
TCAGATATCGGGCTGAACGGTCAAAGACATTCACAACATGGATGGTCAAGGACCTCCAGC
ATCACTGTGTCATCCACGACGCCTGGAGCGGCCTGAGGCACGTGGTGCAGCTTCGTGCCC
AGGAGGAGTTCGGGCAAGGCGAGTGGAGCGAGTGGAGCCCGGAGGCCATGGGCACGCCTT
GGACAGACAGGCTTTCTCCTCGTTGCCCAGGATGGAGTACAGCAGTGCAATCACAGCTCA
CGGCAACTTCTGCCTCCTGGGTTCAAGCAATCCTCCCGCCTCAGCCTCCTAAGTAG
>ENST00000292475.7 cdna chromosome:GRCh38:7:99458195:99466331:-1 gene:ENSG00000241468.7 gene_biotype:protein_coding transcript_biotype:protein_coding gene_symbol:ATP5J2 description:ATP synthase, H+ transporting, mitochondrial Fo complex subunit F2 [Source:HGNC Symbol;Acc:HGNC:848]
ACTGCAGGACCCTCGGATTTTTGCTGTCCAGGCACCTCGCCCTTCGCTTCATGGCCTTCT
AGTAGTTCCAGGGTGTTCGCAGTTGTGACCTGCTTCCCGTGAGCCTCTGCTCTACGCCCC
TGGATGGGGCGTGCATTCCCTACCCAGCAGCCCTCGCGCGGTCCGGCACAGCGGACACCA
GGACTCCAAAATGGCGTCAGTTGGTGAGTGTCCGGCCCCAGTACCAGTGAAGGACAAGAA
ACTTCTGGAGGTCAAACTGGGGGAGCTGCCAAGCTGGATCTTGATGCGGGACTTCAGTCC
TAGTGGCATTTTCGGAGCGTTTCAAAGAGGTTACTACCGGTACTACAACAAGTACATCAA
TGTGAAGAAGGGGAGCATCTCGGGGATTACCATGGTGCTGGCATGCTACGTGCTCTTTAG
CTACTCCTTTTCCTACAAGCATCTCAAGCACGAGCGGCTCCGCAAATACCACTGAAGAGG
ACACACTCTGCACCCCCCCACCCCACGACCTTGGCCCGAGCCCCTCCGTGAGGAACACAA
TCTCAATCGTTGCTGAATCCTTTCATATCCTAATAGGAATTAACCTCCAAATAAAACATG
ACTGGTA
>ENST00000555046.1 cdna chromosome:GRCh38:14:56636516:56650606:1 gene:ENSG00000070269.13 gene_biotype:protein_coding transcript_biotype:protein_coding gene_symbol:TMEM260 description:transmembrane protein 260 [Source:HGNC Symbol;Acc:HGNC:20185]
CACCGTTCTTCATCTTTAACCTGGCAGAAACTGCTCACATGCCTTCAAAAGTGAAAGCTC
AACTCTACGCTCAAGCATATGACTGTACAGACTCCATAAAATCTGATAAAAGGGGTTTCC
TGTAGTCTGACCCCCGACATTGAGGAGACTGTAATGGAGGTGACTTCTCATGCAAGATTT
GGCCAGCGTTCTAGCAGTGTCCCGGGAGTGCCATGGTTTGGCAGGAAGACAGGAACCCCA
CAAGGCCAACTTCTGCCTGGACTTCGGCCTGAAGAGCCAGTGGGAGCCAGTGAAACTGTC
TGACTCTCCACATGCGTCAGGGCCCTGCCGCCCTGGCACCAAGGCTGGCACGCACCAGAG
GGCAAGTGGAGAAGCGGATGGTGGCTCCCATGTTATCTGACTAACCACTGGGTGGGCTAC
ACTCCCTGTGCCCCCGCTGTTGCCTCTGATAGGAGTATGCTTGGTTCTTGGTATTGACTT
GCCTTTTTTTGTTGTTTTTTAAAAGCACCCATTTTGTTCAATGCTTCTGTTCTGTTACTC
AAAATGTAGCCAAAATAGAAGGGAATCAATTACTAGTGTATTATTTTGAAAGCTTCAAAC
AGAAATTGTGAAATGTTA
>ENST00000503682.5 cdna chromosome:GRCh38:4:83035207:83075797:1 gene:ENSG00000138663.8 gene_biotype:protein_coding transcript_biotype:protein_coding gene_symbol:COPS4 description:COP9 signalosome subunit 4 [Source:HGNC Symbol;Acc:HGNC:16702]
CGCTGAGCTGGGAGAAAGATGGCGGCAGCCGTGCGACAGGATTTGGCCCAGCTCATGAAT
TCGAGCGGCTCTCATAAAGATCTGGCTGGCAAGTATCGTCAGATCCTGGAAAAAGCCATT
CAGTTATCTGGAGCAGAACAACTAGAAGCTTTGAAAGCTTTTGTGGAAGCAATGGTAAAT
GAGAATGTCAGTCTCGTGATCTCGCGGCAGTTGCTGACTGATTTTTGCACACATCTTCCT
AACTTGCCTGATAGCACAGCCAAAGAAATCTATCACTTCACCTTGGAAAAGATCCAGCCT
AGAGTCATTTCATTTGAGGAGCAGGTTGCTTCCATAAGACAGCATCTTGCATCTATATAT
GAGAAAGAAGAAGATTGGAGAAATGCAGCCCAAGTGTTGGTGGGAATTCCTTTGGAAACA
GGACAAAAACAGTACAATGTAGATTATAAACTGGAGACTTACTTGAAGATTGCTAGGCTA
TATCTGGAGGATGATGATCCAGTCCAGGCAGAGGCTTACATAAATCGAGCATCGTTGCTT
CAGAATGAATCAACCAATGAACAATTACAGATACATTATAAGGTATGCTATGCACGTGTT
CTTGATTATAGAAGAAAATTCATTGAAGCTGCACAAAGGTACAATGAGCTCTCTTACAAG
ACAATAGTCCACGAAAGTGAAAGACTAGAGGCCTTAAAACATGCTTTGCACTGTACGATC
TTAGCATCAGCAGGGCAGCAGCGTTCTCGGATGCTAGCTACTCTTTTTAAGGATGAAAGG
TGCCAGCAACTTGCTGCCTATGGGATCCTAGAGAAAATGTATCTAGATAGGATCATCAGA
GGAAATCAACTTCAAGAATTTGCTGCCATGCTGATGCCTCACCAAAAAGCAACTACAGCT
GATGAGACAGGATCTCTCCATTTTGCCCAGGCTGGTCTTGAACTCCTGGGCTCAAGCAGT
TCCTCCCATCTTGGCTTCCCAAAGTGCTGGGATGATAGGGGTTCCAGCATCTTGGACAGA
GCTGTTATTGAACACAATTTGTTGTCTGCAAGCAAATTATATAATAATATTACCTTCGAA
GAACTTGGAGCTCTTTTAGAGATCCCTGCAGCTAAGGCGGAAAAGATAGCATCTCAAATG
ATAACCGAAGGACGTATGAATGGATTTATTGACCAGATTGATGGAATAGTTCATTTTGAA
ACACGAGAAGCCCTGCCAACGTGGGATAAGCAGATCCAATCACTTTGTTTCCAAGTGAAT
AACCTTTTGGAGAAAATTAGTCAAACAGCACCAGAATGGACAGCACAAGCCATGGAAGCC
CAGATGGCTCAGTGAATCCTTGCAGAACTTCTGTGCACATGACATCTTTTTCCATGTTGT
GCAGATCAGTTTCACTATCTCCAAAGCATTTGCATCATGACCTTATACATTTCAATCCCT
TTTATGCTGGATTCCGTTTAAAGAAGACATTATTAGAGCAGGAAGTACAAGCATTTAAAA
TATGTAGTTCCCATATATTTCAGGGTCTCTGTGTATTAAGCTAACTCAGATGTTTTGAAA
GCTTTTTCTTTAAACAGAGGTGAAATATCTGTGGCTAAAAAGTTTGAGATTTGTGATAAC
TTTGTAGTCATGTAAAACTTAAGTGCTTCATGCCTCTCCAAATGTGGTTATTCTAATAAA
TGGAGAAATGAGCCAAATAAAA
>ENST00000475753.2 cdna chromosome:GRCh38:1:119853316:119853748:1 gene:ENSG00000227205.4 gene_biotype:processed_pseudogene transcript_biotype:processed_pseudogene gene_symbol:PFN1P9 description:profilin 1 pseudogene 9 [Source:HGNC Symbol;Acc:HGNC:42991]
AGCGCGACGGCCAGGTGGACGCCTCCATCTACAGCCTCATGGCGGACGGGACCTGTTAGG
ACACAGCCATTGTGGGCAACAAGGACTCGCCCTCCATCTGGGCCGCCGTCCCAGGGAAAA
TCTTCGTCAACATCACGCCAGCTGAGGTTGGTGTCCTGGTTGGCAAAGACTGGTCAAACT
TTTTCGTGAATGGGCTGACACTGGGGGGCCAGAAATATACTGTGGTCCCGGACTCACTGC
TGCAGGATGGGGAATTGACCGCGGATCTTCATGTGAAGAGCATCGGTGGAGCCCCCACCT
TCAATGTCACTATCACCATGACTGCCAAGACGCTAGGCCTGCTGATGGGCAAAGGTGTCC
ACGGCAGTTTCACCATTTCATAACAAAGAAATGTTATGAAATGGCCTCCCACCTTCAGCG
TTCCCAGTACTGA
>ENST00000378453.3 cdna chromosome:GRCh38:1:2528745:2530245:-1 gene:ENSG00000197921.5 gene_biotype:protein_coding transcript_biotype:protein_coding gene_symbol:HES5 description:hes family bHLH transcription factor 5 [Source:HGNC Symbol;Acc:HGNC:19764]
CGCGCTTGGCCTTGCCCGCGCCCGCTCGCCTCGTCTCGCCCGGCCTCCCCGCGTCGCCTC
GTCGCCTGTTCCGCGCCAGGCATGGCCCCCAGCACTGTGGCCGTGGAGCTGCTCAGCCCC
AAAGAGAAAAACCGACTGCGGAAGCCGGTGGTGGAGAAGATGCGCCGCGACCGCATCAAC
AGCAGCATCGAGCAGCTGAAGCTGCTGCTGGAGCAGGAGTTCGCGCGGCACCAGCCCAAC
TCCAAGCTGGAGAAGGCCGACATCCTGGAGATGGCTGTCAGCTACCTGAAGCACAGCAAA
GCCTTCGTCGCCGCCGCCGGCCCCAAGAGCCTGCACCAGGACTACAGCGAAGGCTACTCG
TGGTGCCTGCAGGAGGCCGTGCAGTTCCTGACGCTCCACGCCGCCAGCGACACGCAGATG
AAGCTGCTGTACCACTTCCAGCGGCCCCCGGCCGCGCCCGCCGCGCCCGCCAAGGAGCCC
AAGGCGCCGGGCGCCGCGCCCCCGCCCGCGCTCTCCGCCAAGGCCACCGCCGCCGCCGCC
GCCGCGCACCAGCCCGCCTGCGGCCTCTGGCGGCCCTGGTGACCCGGCGGGACCTGCGGG
CGCGCGGCCCGACGACCAGAGGGCGAGCCTGCTCCTCTCGCCTGTAGGGAAGCGCCTTCC
CGCCGTCGTCCGCCCCGGGCTTGGACGCGCCCTTCTCCGGAAGGCTCTGGCCCCAAGCTG
GCCGGCCCGCAGGAGCCCCATTCTCAGAGAATGTGTGTGCAGAGTCCCTGCCGTTTTAGG
ACAATCAGGGCCCATCTTCTGCCAAGTGTCTGACCCCATGGGGTTGTTCTGTGTTTGCAT
TTAAGCAAGTGACTTCTGGGAAGTCCCCGGCCGCCCGGGGTTCTATGATATTTGTAGTGC
CGGGGCTCGCACACTGCTGCCCCCAGCCTGTAGAGGACTTTCTTCAGGGCCCGTAGCTGC
TGGGCGTACCCCTGGCAGGCGGGCTGTGCCGCGGGCACATTTGCCTTTTGTGAAGGCCGA
ACTCGAGCTGTATCCTCATAGGAAACAGTGATCACCCCGGACGGGCGTCCAGGACCCTGA
GGGCCATGGCCAAAAGGCTCCTGAGTGTGCCTGGTGGTCTGGCTGGGGCTCACGGTGGGC
TGTCTGGGGAGGGTGGGTGCCTCCACTATGATCCTTAAAGGATTCCTCTGTGTGGGTGGA
TGCGTGTGGGCACGACTTTGTACTCAGAAATTGAACTCTCAGTCACGTGGAAGCCACGGG
ACTGCTCCGAAGCCGCCATAATAAAATCTGATTGTTCAGCCCCCAA
>ENST00000554461.5 cdna chromosome:GRCh38:14:92408379:92442753:1 gene:ENSG00000140090.17 gene_biotype:protein_coding transcript_biotype:protein_coding gene_symbol:SLC24A4 description:solute carrier family 24 member 4 [Source:HGNC Symbol;Acc:HGNC:10978]
AATAAGTGCCTGTGTGTTGGCAACTGCAGCTAAAGCTCTCCTATCTCTGCAAACATCGAT
TCACGAGTTCCCCACAGATCTGTTCTCCAATAAGGAGCGACAGCACGGAGCCGTCCTGCT
GCACATCCTTGGTGCTCTGTATATGTTCTATGCCTTGGCCATAGTGTGCGATGACTTCTT
TGTTCCGTCTCTAGAGAAGATCTGTGAGAGACTCCATCTGAGCGAAGATGTGGCTGGAGC
CACCTTCATGGCTGCAGGAAGCTCAACGCCAGAGCTGTTTGCGTCTGTTATTGGGGTGTT
CATCACCCATGGGGACGTCGGGGTGGGCACCATC
>ENST00000602727.1 cdna chromosome:GRCh38:16:67661232:67662730:1 gene:ENSG00000102981.9 gene_biotype:protein_coding transcript_biotype:retained_intron gene_symbol:PARD6A description:par-6 family cell polarity regulator alpha [Source:HGNC Symbol;Acc:HGNC:15943]
CATCCGTCTTCCTTCCTCCACTGCTGGTCTCCAGCTCTCTGTGGCCTGAGTACCTGGAGG
GCGGTAAGAAGACCTTGGACAGCGTCCCTGGTACTGGAGCTGAGGTCTGGGCTTAAGGCT
GCCGCAAAAGCGGCAGCCGCATCTTTCCCATTCCTGCCAGCCTGCGGTGAGAAAGGGGCG
CAGGCTGTCCTGACTCCTCCTCTCCCCCAACCCCGACTTCCAGTTTGACGCCGAGTTCCG
ACGCTTCGCGCTGCCTCGCGCTTCGGTGAGCGGCTTCCAGGAGTTCTCGCGGTTGCTGCG
GGCGGTGCACCAGATCCCGGGCCTGGACGTGCTACTTGGCTATACGGATGCTCATGGCGA
CCTGCTGCCCCTCACCAACGACGACAGCCTGCACCGGGCCCTGGCCAGCGGGCCCCCGCC
ACTGCGCCTACTGGTGCAGAAGCGGGAAGCTGACTCCAGCGGCCTGGCTTTTGCCTCCAA
CTCTCTGCAGCGGCGCAAGAAAGGGCTCTTGCTGCGGCCAGTGGCACCCCTGCGCACCCG
GCCACCCTTGCTAATCAGCCTGCCCCAAGATTTCCGCCAGGTTTCCTCAGTCATAGACGT
GGACCTACTGCCTGAGACCCACCGACGGGTGCGGCTGCACAAGCATGGTTCAGACCGCCC
CCTGGGCTTCTACATCCGAGATGGCATGAGCGTGCGTGTGGCTCCCCAGGGCCTGGAGCG
GGTTCCAGGAATCTTCATCTCCCGCCTGGTACGTGGGGGTCTGGCTGAGAGTACAGGGCT
GCTGGCGGTCAGTGATGAGATCCTCGAGGTCAATGGCATTGAAGTAGCCGGGAAGACCTT
GGACCAAGTGACGGACATGATGGTTGCCAACAGCCATAACCTCATTGTCACTGTCAAGCC
CGCCAACCAGCGCAATAACGTGGTGCGAGGGGCATCTGGGCGTTTGACAGGTCCTCCCTC
TGCAGGGCCTGGGCCTGCTGAGCCTGATAGTGACGATGACAGCAGTGACCTGGTCATTGA
GAACCGCCAGCCTCCCAGTTCCAATGGGCTGTCTCAGGGGCCCCCGTGCTGGGACCTGCA
CCCTGGCTGCCGACATCCTGGTACCCGCAGCTCTCTGCCCTCCCTGGATGACCAGGAGCA
GGCCAGTTCTGGCTGGGGGAGTCGCATTCGAGGAGATGGTAGTGGCTTCAGCCTCTGACA
GTCAGGATGAAGCCCCATGCCACTCCACACTGCTGGGACATGGCAGGGACTTCACAGTGG
GGGTTTTTAGCTGGCTCACAG
>ENST00000594587.5 cdna chromosome:GRCh38:19:49691564:49701396:1 gene:ENSG00000169169.14 gene_biotype:protein_coding transcript_biotype:protein_coding gene_symbol:CPT1C description:carnitine palmitoyltransferase 1C [Source:HGNC Symbol;Acc:HGNC:18540]
CCCTCGCCTTGGCATGAAAAGCGGCAATGGGGTGGACAGCGTCAATGTCTAACAGGTGTT
TGTTTCATATGGGTCTAAAACTAATGCTTTTCTCAAGACCCCGCAACTCAGCCTGGACCA
GTTTCCCTCCTCCACCCACCCCCGAATCTTGAGAATCCTGTACTGGGGGGAGGGCACTGC
CCCCGCACCATGTTCTTGGGAGAGCAGGGCTCCAGCGTGACATGGCTGAAGCGCACCAGG
CCGTGGGCTTCCGACCCTCGCTGACCTCGGACGGGGCTGAAGTGGAACTCAGTGCCCCTG
TGCTGCAGGAGATCTACCTCTCTGGCCTGCGCTCCTGGAAAAGGCATCTCTCACGTTTCT
GGAATGACTTTCTCACCGGTGTGTTTCCTGCCAGCCCCCTCAGTTGGCTTTTCCTCTTCA
GTGCCATCCAGCTTGCCTGGTTCCTCCAGCTGGATCCTTCCTTAGGACTGATGGAGAAGA
TCAAAGAGTTGCTGCCTGACTGGGGTGGACAACACCACGGGCTCCGGGGGGTCCTGGCAG
CCGCGCTGTTTGCCTCGTGTTTGTGGGGAGCCCTGATCTTCACACTGCACGTGGCCCTGA
GGCTGCTTCTGTCCTACCACGGCTGGCTTCTTGAGCCCCACGGAGCCATGTCCTCCCCCA
CCAAGACCTGGCTGGCCCTGGTCCGCATCTTCTCTGGCCGCCACCCGATGCTGTTCAGTT
ACCAGCGCTCCCTGCCACGCCAGCCCGTGCCCTC
>ENST00000426326.6 cdna chromosome:GRCh38:CHR_HSCHR6_MHC_SSTO_CTG1:31652823:31656139:-1 gene:ENSG00000228605.6 gene_biotype:protein_coding transcript_biotype:protein_coding gene_symbol:GPANK1 description:G-patch domain and ankyrin repeats 1 [Source:HGNC Symbol;Acc:HGNC:13920]
AGGCGTGACGTTATTTCATTACACGGCTTCTCGGCATTCCACAGGTTTCCCTCCGCCTCC
TGAGGGCCTTTCCTAACCCACAGAGTGGATTCCTGGCTCCAGAAAATGGGCTTGGAGCGG
GGGCCACGTTGAGGAAGGCGAAGGGCATTGTGGGGGCGTTATGTAAAAGTAGGACCCCAA
CCGACAGATCCTAGTGCTCGCGCCACCTGGGCGCGCGGAGCTTTGCTCGTTTACTATTGA
AAAAGTTCCAGCGCGGGAAACTGAACCCGGAGCTTTGCGCACGCCCGAGCCCTCAAGTAA
TGTGGGTTGTGGTTTTTGTTGTTGTTGTCGCCACGCATGCGTCTTCGTGCCGTGTGGCTA
TTTGATTGTGTCAACTCTTCTGATTAGAATGGCGCCATTTTGCGGTACGGAAGCTACACA
GCAACACGTATAGGAGACTCTCCCCGAGATCTTCTAGGGAGTGACCCATCTATTTTTGTT
TGGGAAGAGGAAACTCCGAAATGGGATCGCGGAAGACTTAAAGGGCCAGGCTGATTTTTT
TTTCCTACTGGTCTCTGAGGCTGTGGTTGCTACAGGGTCACCACGAGCTTGGCTTACTTG
TCTCATCCTTCCCTTGCCTGGTATCATTTTCTCAGTTCTCCCAAAAGCCATGTCCCGGCC
CTTGCTCATCACCTTCACCCCAGCCACTGACCCCAGCGACCTCTGGAAGGATGGGCAGCA
GCAGCCACAGCCCGAGAAGCCAGAGTCCACCCTGGATGGGGCTGCAGCCCTAGCTTTCTA
TGAGGCCCTGATTGGGGATGAGAGCAGCGCTCCTGACTCCCAGAGATCTCAGACTGAACC
TGCCAGAGAAAGAAAGAGAAAGAAAAGAAGAATAATGAAGGCACCAGCAGCAGAAGCAGT
GGCAGAAGGAGCATCAGGAAGACATGGACAAGGGAGATCCCTTGAGGCTGAGGATAAGAT
GACTCACCGGATACTGAGGGCAGCCCAGGAGGGGGACCTGCCAGAACTTAGGAGACTGCT
GGAACCGCATGAGGCAGGAGGAGCTGGGGGGAATATCAACGCCCGGGATGCCTTCTGGTG
GACCCCACTGATGTGTGCTGCTCGAGCGGGCCAGGGGGCAGCTGTGAGCTATCTCCTGGG
CCGTGGGGCTGCCTGGGTGGGGGTCTGTGAGCTGAGTGGCAGGGATGCGGCTCAGCTCGC
TGAAGAAGCTGGCTTCCCTGAGGTAGCCCGCATGGTCAGGGAGAGCCATGGAGAGACAAG
GAGCCCGGAAAACCGGTCTCCTACTCCCTCCCTCCAGTACTGCGAGAACTGTGACACCCA
CTTCCAAGATTCCAACCACCGCACATCCACTGCTCACCTGCTGTCACTGTCGCAGGGTCC
TCAGCCTCCCAACCTTCCACTTGGGGTGCCCATCTCCAGCCCGGGCTTCAAACTGCTGCT
GAGGGGGGGCTGGGAGCCAGGAATGGGGCTGGGACCCCGGGGTGAGGGCCGTGCCAATCC
CATCCCCACTGTCCTCAAGAGAGACCAGGAAGGACTAGGCTACAGATCAGCACCCCAGCC
CCGAGTGACACATTTCCCAGCTTGGGATACCCGAGCTGTGGCTGGGAGGGAGAGACCCCC
TCGGGTGGCCACACTGAGCTGGAGGGAGGAGAGAAGGAGGGAGGAGAAAGACAGGGCTTG
GGAGCGGGATCTAAGGACTTACATGAACCTCGAGTTCTGACTTTGGTAAAGTCTGACCCT
AGTCTGCTGCTGAAGTCTGAACTTGGGCCTCTGACCTGGGCCCTTTGACTTCCCCTTCCT
GGGATCTGCCCAGATGCAGATCCTGAAGTTTTTGGTCAATAGGCTCTGTCTTCGTGAGAG
ACGGGCTGAGAGTCAGAAATAAATCAACCATTTGTGGTTTATTCACTTTT
>ENST00000495355.1 cdna chromosome:GRCh38:2:32278129:32290920:1 gene:ENSG00000119820.10 gene_biotype:protein_coding transcript_biotype:retained_intron gene_symbol:YIPF4 description:Yip1 domain family member 4 [Source:HGNC Symbol;Acc:HGNC:28145]
CCGCGGCCGGTTGGGAGTCGCCGCGAGATGCAGCCTCCGGGCCCGCCCCCGGCCTATGCC
CCCACTAACGGGGACTTCACCTTTGTCTCCTCAGCAGACGCGGAAGATCTCAGTGGTTCA
ATAGCATCCCCAGATGTCAAATTAAATCTTGGTGGAGATTTTATCAAAGAATCTACAGCT
ACTACATTTCTGAGACAAAGAGGTTATGGCTGGCTTCTGGAAGTTGAAGATGATGATCCT
GAAGATAACAAGCCACTCTTGTATGTAAAAATAATAATATATATTTTTTGTTTTTTGAGC
TAGTCTGTGGGATGATTATATTCTTCTTGTTATTTAGAGAGAAAGCATTAACCTTTTTTG
GTCAAAAGCTATAGTGATTGTCAATTTTACTAGTAATTTAAAAAACTGAAATAATAATGA
GAGAATATTTTTTAACCAATTAAAAGACAAAAATTAAAAGAATGGTAATCCTGTATCTCA
CACACATGTGTGTCTACTCCAGCTTACCTGGGTCTGTCAGCTATCTGAAGTAATCATGCA
ATTT
>ENST00000577221.1 cdna chromosome:GRCh38:18:9476135:9513056:1 gene:ENSG00000017797.11 gene_biotype:protein_coding transcript_biotype:protein_coding gene_symbol:RALBP1 description:ralA binding protein 1 [Source:HGNC Symbol;Acc:HGNC:9841]
GTCGCCCACCGCTGGCACTGAGCAGTGGGCGCCTTTGGGTGCTGCGATCCTTCCTTCAGG
TTTCAGTGGGAATGGACAGACAGATCTGAAGTTGAAAATTCTTTTCACAACTCATGTTCA
ACTATGTGTGTTGTCAGAATGCTCTTAATGAGGTTGGAGTGCAATGGCATGATCTCAGCT
CACCACAGCCTCTGCCTCCTGGGTTCAAACGATTCTGCTGCCTCAGCCTCCTGAGGGGAT
TACAGGCATGCGCCATCACGCCCGGCTAATTTTATATTTTTAGTAGAGACATTTTCTCCA
TGTTGGTCAGGCTGGTCTTGAACTCCCGACCTCAGGTGATCTGCCCGCCTAGGCCTCCCA
AAGCGCTGGGATTACAGGCGTGTGCCACCGCGCCCTGCCAACAGTAGTAGCTTTTGAGAA
GTGACTCTTTAAACAAGGTGTAATGGATAGGTAACAGAGAAGACCTCGTCCCTTCCTAGT
CAGGGCATCAGCATGACTGAGTG
>ENST00000567938.1 cdna chromosome:GRCh38:16:67279596:67280275:1 gene:ENSG00000196155.12 gene_biotype:protein_coding transcript_biotype:protein_coding gene_symbol:PLEKHG4 description:pleckstrin homology and RhoGEF domain containing G4 [Source:HGNC Symbol;Acc:HGNC:24501]
TTCACGGTTCCCCGCGGCTCGGCCCGGGGGCGTGAGTGTCGCCAGCGGGCGACGGGGGGG
CGCGCGGCCTGAATTGCAGTTCCTGTGCCCTGGCACTAAGACTGGCACCTCCTGCGGCCC
ATGCCCTTCGCCTGCATTGCCCACTGAGTCCCACTCGACTGTCTTCAGCGCGGTTCACAC
TGAGACCCAGCCCTCTCCCGCTGGCCCCGAGCAGGCCCACCTTTAGGAGGGCGTGATGGA
AAGGCCCCTGGAGAATGGGGATGAGTCCCCAGACTCTCAGGGCCATGCCACCGACTGGAG
ATTTGCTGTGTGCAGTTTCAGGGATGCCTGGGAAGAGGAGGAACCTGCTTCCCAGATGCA
CGTTAAGGACCCAGGTCCTCCAAGACCACCAGCCGGGGCCACCCAGGATGAGGAGCTACA
GGGCAGCCCCTTGTCCAGGAAATTCCAGTTACCCCCAGCTGCAGAT
>ENST00000281047.3 cdna chromosome:GRCh38:2:17816496:17817101:1 gene:ENSG00000151379.3 gene_biotype:protein_coding transcript_biotype:protein_coding gene_symbol:MSGN1 description:mesogenin 1 [Source:HGNC Symbol;Acc:HGNC:14907]
CCTTCTGCAGCTGTCTCGCAGGCATGGACAACCTGCGCGAGACTTTCCTCAGCCTCGAGG
ATGGCTTGGGCTCCTCTGACAGCCCTGGCCTGCTGTCTTCCTGGGACTGGAAGGACAGGG
CAGGGCCCTTTGAGCTGAATCAGGCCTCCCCCTCTCAGAGCCTTTCCCCGGCTCCATCGC
TGGAATCCTATTCTTCTTCTCCCTGTCCAGCTGTGGCTGGGCTGCCCTGTGAGCACGGCG
GGGCCAGCAGTGGGGGCAGCGAAGGCTGCAGTGTCGGTGGGGCCAGTGGCCTGGTAGAGG
TGGACTACAATATGTTAGCTTTCCAGCCCACCCACCTTCAGGGCGGTGGTGGCCCCAAGG
CCCAGAAGGGCACCAAAGTCAGGATGTCTGTCCAGCGGAGGCGGAAAGCCAGCGAGAGGG
AGAAGCTCAGGATGAGGACCTTGGCAGATGCCCTGCACACCCTCCGGAATTACCTGCCAC
CTGTCTACAGCCAGAGAGGCCAGCCTCTCACCAAGATCCAGACACTCAAGTACACCATCA
AGTACATCGGGGAACTCACAGACCTCCTTAACCGCGGCAGAGAGCCCAGAGCCCAGAGCG
CGTGAG
>ENST00000555124.1 cdna chromosome:GRCh38:12:57201108:57203276:1 gene:ENSG00000123384.13 gene_biotype:protein_coding transcript_biotype:protein_coding gene_symbol:LRP1 description:LDL receptor related protein 1 [Source:HGNC Symbol;Acc:HGNC:6692]
AATGGGCAGGACAACTGCGGAGATGGGGAGGATGAGAGGGACTGCCCCGAGGTGACCTGC
GCCCCCAACCAGTTCCAGTGCTCCATTACCAAACGGTGCATCCCCCGGGTCTGGGTCTGC
GACCGGGACAATGACTGTGTGGATGGCAGTGATGAGCCCGCCAACTGCACCCAGATGACC
TGTGGTGTGGACGAGTTCCGCTGCAAGGATTCGGGCCGCTGCATCCCAGCGCGTTGGAAG
TGTGACGGAGAGGATGACTGTGGGGATGGCTCGGATGAGCCCAAGGAAGAGTGTGGTGAG
CCGAGACCCCACTCCAGGAGGAAGACAGTCTACCTGGATGAACGCACCTGTGAGCCATAC
CAGTTCCGCTGCAAGAACAACCGCTGCGTGCCCGGCCGCTGGCAGTGCGACTACGACAAC
GATTGCGGTGACAACTCCGATGAAGAGAGCTGCACCCCTCGGCCCTGCTCCGAGAGTGAG
TTCTCCTGTGCCAACGGCCGCTGCATCGCGGGGCGCTGGAAATGCGATGGAGACCACGAC
TGCGCGGACG
>ENST00000443739.6 cdna chromosome:GRCh38:7:143353400:143362752:-1 gene:ENSG00000159784.17 gene_biotype:protein_coding transcript_biotype:protein_coding gene_symbol:FAM131B description:family with sequence similarity 131 member B [Source:HGNC Symbol;Acc:HGNC:22202]
GGGGAGGGATGGAGAGGGGAGGGGGGAGCGGAGCCGAGCGGAGACAGCCGCGGCGCTGCA
GAGCGGCTGGGGCGGCGGCGCGGCTCCCGGTGCTCCCCCCGGCGCGCGCCCCGAGTCGGT
GAGGGCCCGGCTCTGCGGCCCCCGGAGCCATGGGCTGCATCGGCTCCCGGACTGTGGGGA
ATGAGGTGATTGCAGTGGATTGGAAGGGCCTGAAGGATGTCGATCAAATCAACATGGACA
GCACCAGCTCACTGCACGGGAGCAGCCTCCATCGGCCATCGACTGAGCAAACTCGAACTG
ATTTCTCCTGGGACGGCATCAACCTCTCCATGGAGGACACCACTTCCATTCTTCCGAAGC
TTAAGCGAAACTCTAACGCCTATGGCATTGGGGCCCTGGCCAAGTCATCATTCTCAGGGA
TCTCACGGAGCATGAAGGACCATGTGACAAAGCCCACAGCCATGGGGCAAGGCCGGGTGG
CCCACATGATTGAGTGGCAGGGCTGGGGGAAGACACCAGCTGTTCAGCCACAACACAGCC
ATGAGTCCGTGCGCAGGGATACGGATGCCTACTCCGACCTCAGCGATGGCGAGAAGGAGG
CACGTTTTCTAGCAGGCGTCATGGAGCAGTTTGCTATCTCTGAGGCCACACTCATGGCCT
GGTCTTCCATGGATGGTGAGGACATGAGTGTGAACTCCACCCAGGAGCCATTGGGCTGCA
ACTACAGTGACAACTACCAGGAACTGATGGACAGTCAGGATGCCCTGGCTCAAGCACCCA
TGGATGGATGGCCTCACTCTTACGTGTCCCAGGGTATGTACTGTCTGGGGTCGTCAGATG
CCTGGGAAGCCAGCGATCAGTCCCTCATTGCCTCTCCGGCCACAGGATCCTATCTTGGGC
CTGCATTTGATGACTCACAACCCAGCTTGCATGAAATGGGACCTTCCCAACCAGCTTCAG
GATACTCTGCTCTGGAGCCTCCACCTTTGCTGGGGGGAGACACTGACTGGGCTCCGGGGG
TAGGCGCAGTGGACCTGGCAAGGGGCCCTGCTGAGGAGGAGAAGAGGCCATTGGCACCTG
AGGAGGAAGAGGATGCGGGATGCCGGGACCTGGAGTCACTTTCCCCACGAGAAGACCCTG
AGATGTCTACCGCTCTCAGCCGGAAGGTGTCTGACGTCACATCCTCAGGTGTGCAGTCCT
TTGATGAGGAGGAAGGCGAGGCCAACAACTAGTTTCCTCCCCCAATGCCCTGCCTTCCAC
TCCCACCTGAGGGCCATGGCTGTGACCCATACCCTCCCTCCCCCCAGCAGTACAGCTGAA
ACTGGGCAGACAACATTGGGGAACCCAGGAGCTTCCAGTCCTCTCCTGGAAATGGAGGAC
CAGGATGGGATTTTATCCAGGCTTACACTCTAGAAACCCACAGGCCTGGGAACTGAGACC
TGGGCAACTAGATGGCCGTGAGCTTGGTGTGGCTGTGGAGAAGGACCTGGGCTGTGGGCT
TCTGGGTCTGTGCCGACAAAGCCTCCAGTGTGTGCACCCTGAGGACGGGGGCAGCGCAGC
TGTGCTCAAGACTGGATCTCAGTTCTTCACGCCCCGATTTCGTCTTCCAGGAGCTGTAAC
TCTGCTGTCTGAATGCCTCCTTTCTCCATTTCACTCTTGCTTTTCCCAACTCTGTTTTCT
CTGGCTGTGGCCCCAGCTCATCCCTACTGAGAGAACAGACCTCAGGGGCTGTTGGACATG
GCTGGACAGGCGCAGGGGAGGCTGCCTGAAGGGCACGTCCATGGGGAGGGTGGAGAGGCT
GCCTCAGCAGGTCATTTGGCTTCTGAGATCAGGAGTCGAGGAGGAGGTGGATGTGGCAGC
TGAGATCTACAGGGGGCACGGATGTGGTTCTTTCTATCAAGGCCTGCCCGGAGACAAGAG
AGTCACTGAGGAGACTAAGAACAAACACAGCCCCTTGCTCTGGGATCTTTAATATCCCAT
GGCTAAAAGGAAGATCCTAAGGATCTGGGAAAAGACCCAGCCAGGGCTGGCTGCTCCAGC
TCTTGCTTCCCTTTCAGCTTTCTTCCATCCCTGCTCCGGGAGCCTGAGGAGGGTGTGGGG
ACACCCATCTTGGATACACCAACGCAGGATGCAGGTGTCGCCAACAGCAGGGGGAGCATG
AGGGCTGTCTCCCCTTATTCACCCCTGTCCTCTGAAGCTGTTTACACTTTTCTCTTTGCC
TTTTCTACATTTTTATAACTTCTTGGGCACTCAGGGTTGAGTGGAGTGGAGGGAGGAGTC
CGGTGCTGTCACTCCCTCAGCCAGGCAGGGTTGCAGCTGAGGGCCAGGGTGGGCACTCGG
CACTTTCTGCCCCTTCTTCAGCTCCTCCCAGGACTCCCAAACAGCCTCACAGCTGTCCTC
CCTGCCTCCCCAGGCCTCCTACCAGAGGAAGAGAGGAAAATCAGCGGATTCTTCCTTCCA
GGATGGTGTATGGTGAGGCACAAGCTTGCCCTCCCACACTTGGCATCCATGCTGGTGGGG
ACTGAGCAGCATATGCGCCCCAGCACTACCGTGAGAGCACAGGCAGAGGATGGGCGGAGC
AAAGCAGCGGTGCTGTGGGGTTGGAGAGCACTTGGCCCTGCCACTGCCCAGGTAGCCCCT
CCCCAGCCCTTGGCACAGGCAGAGTTCGGGTAGGAGAGAGAGGCCTAAGAGGCTCACTGC
CCTATCTCCTTCTTTCCTCACGCCCTTCCAAGGCTCCGGCTCCCAGGCCTGTGTCCTACC
CACACTCTGTCAGGAGTCCTACCACTTGCATCCTCTGCTGGAAGGGAGCACTGTTGTCCT
CTCCTGGCCCTGGGCACAAACTTTGCCCTCACCCCCAGGCCCCAGAACTTATTATTTTGG
AGTGAGAAGGTTGAGAGTTGGGGTGTTTCTGTCCATCTATGGTCCTGTCCCGCCATCAAG
TTCATACTCTCTTACTCACACTTCTGGGATGCAAGCAGGGCAGGGGGTTCTGTGTCTTCC
ATGGAAGGGGGACAATGGTTATCCTGAGGTTGGTTTTTGGAGGAAACATGGGCGTAGGCA
AGGTGAACCAAGGCAGGTGCAGTCACCTAACCGAATGCTGCCTGTACAGGGGAAGAGTCC
TCTTGTGCTTGCTAACGTGTGCTGACTCCATGTCCCAGGACCTCATTTCCAGGAGCTCTG
AGAGGTGGTCTAGCATGCCCGCCCTGGCAGCTATTCCCCACCCGTCTCCTGCTGCAGGCT
CTGGGGTTTTGCATGTTCATGTGACCTTCCTTCCATGGGGTCCCTGGTTCCTCACCTTCT
CCAATGTGTGCTATTCCCACATCACCTCTTCCTGTCGTCTCATCCTCTCAGTGCCCATAT
CATACCCCCAGACCACGGTGGACAGCTCACCTAGTGAGTGCGTTCATTCATTACAGTTCG
TTTTTGCTCAGGCCCGGGGGAGTTAGGAAAGGTAGACCACAGCAGCTTTCGTTCCTCCTT
CCCTTTCCCAAGGAAGCCAAATGGTCCCTGACAAAAGATGACTAAAGATCTGAAGGACTC
TAGCAGGGTTCATACATGAACCTGCTTTCCCCAGGGTGCTGGCATATTGCTGCAGATGGA
AGTCAGGTGGGGGTCTGTCTTCTGCAAGGAGCTCCTACTCGCTCTGAAGAGGGAGACTGA
GGAGCTGGCCTGGGACCATCTTAGGACTCTTCTGGTGCTGGGGGCAGGGTGCATGGGGGT
TGCTTATCGTCTATTTCAGGGGGTGGGGAGGGGCATGTGCAGGAAGAGGCTGTTTCGGGG
TGGGAAAGGGTTGCTTTTCCTTTGGGGTTAAGGCTGTGCAGCACGTTTTACAGCAGTCCT
GGAACAGGGCTGTTTTTATATTCTTGTGAATGAAACTGCTCTTGCTAAATGATTTTCTTT
TTTTGGAGGGGGGGTGCACTTTCATTTTCAATTGACTTTATTAAATGAAAATCCAAATCT
TCCACTCCTCCCCCTCCATTGTCCCCTCCCCCACCACACACCTTCCTTCTTGTCCTTGTG
TTGAAGAGGGTATCTTGGGGAATGAGTTTATTATCTTCTCCACGACCTCACCTATACATC
CCACACACCATCCTCCAGGTCTGGGAAATATCCATTTTTCTGGCCAGTCTTAGCATGTTT
TCTTAATGTCACATTCCCACGCCAGGCCCAAGAGAGATTCTATGACATATATTATAGAGA
GAATTCTATATCAATATATATAAATATTAGAGATTATGTACACAAGGGCATGGGCTCAAA
TGCCCACTGCCAGTCCCCCACCCAGGCTTCAGCATCTCTCTTGGCCTGGGGAAGTGGGAG
GGATGTGATGCTGGAGAAGGCTACAGGCTGTGTTCAATGACACTAAACAGAATGTGGTGG
CA
>ENST00000328381.9 cdna chromosome:GRCh38:17:30970201:30999911:1 gene:ENSG00000181481.13 gene_biotype:protein_coding transcript_biotype:protein_coding gene_symbol:RNF135 description:ring finger protein 135 [Source:HGNC Symbol;Acc:HGNC:21158]
TTTTTAACCTCTTTGGGTCATCTGGGAGGACGTGGTGCTCTTTTAGCTCTAACATTTTCT
GGTTGCAATGCGTTTAGGACTGGGATGCGAAGTGAGTGAGTGAGTGAGCCTTCTCAGGAA
AACACTTTCTAGAATTTTGTCCGAGTGTCTGTTGGGAAACGCGCTTACATCCCGCAGAAG
GCGGTAAGGACACAGCGCACAACTCTGCATTATACCTGCGAGTTAAAAAGCCAAGGGTTC
GCTCACTCAACCTTGAATGCGCGTCAGAATCACCTGGGGGAGGTTTTACAAAATACCCGT
GCTCCACCCAAGACAATGAAATCAGACTCCCTGCGAGCGGGGCCGAACATCAGCATTTTT
GAGGACGCTCCCTGTGGCTGTGCATCGGTGATCTTTAATCCCCTGCTACTTGTTAGAGGA
GCTGGATGACACTTCGTGGGCTCATTCTCATAAATAAGCTGCTGAATGGAGTCCTCTCCT
CCCAAGAGTTGTCGGTGTTGCATCTTTTTTGTTGTTTATTTTTTTTTAAGCCAACGGACG
AAGACATCCAACGGTGCTGCATCTTAATGGAGGGACATCCAGCTAAAGGGAATCTTGGAG
ACCTCCGCGGGTTTCTAGCAGCTCGCGGCATGTTGGTTTCCCAGGGCAAGAGGCCGCCAC
TGAAGGTCAGCTCTGTCTTTCCAGCTGGGCACTGGAGGCTCTAAGTCTGTTTTCAGCAGG
ATCGGAGGAAGGAGACGGGGTGGCGCCAAGGAAGGAGGAGAAAAGGCGGCCGAGAAAAGG
AGGAGGGCAAGGGGAAGAGGAAGGGCGAGGGAGGAGCCTGAGGAGACTCGCCCGGCTCAA
CCCCGACGTCCGCGCCCCGGCCGCCTGTTGGCCATGGCGGGCCTGGGCCTGGGCTCCGCC
GTTCCCGTGTGGCTGGCCGAGGACGACCTCGGCTGCATCATCTGCCAGGGGCTGCTGGAC
TGGCCCGCCACGCTGCCCTGCGGCCACAGCTTCTGCCGCCACTGCCTGGAGGCCCTGTGG
GGCGCCCGCGACGCCCGCCGCTGGGCCTGCCCCACTTGCCGCCAGGGCGCCGCGCAGCAG
CCGCACCTGCGGAAGAACACGCTACTGCAGGACCTGGCCGACAAGTACCGCCGCGCCGCA
CGCGAGATACAGGCGGGCTCCGACCCTGCCCACTGCCCCTGCCCGGGCTCCAGTTCCCTC
TCCAGCGCGGCCGCGAGGCCCCGGCGCCGCCCGGAACTGCAGCGGGTGGCAGTAGAGAAG
AGCATCACAGAAGTTGCTCAGGAGCTGACAGAGCTGGTGGAACATCTTGTAGACATTGTC
AGAAGCCTGCAGAATCAGAGGCCCCTATCAGAATCTGGACCAGACAACGAACTGAGCATC
CTGGGCAAGGCTTTTTCTTCTGGGGTGGATCTTTCCATGGCTTCTCCAAAGCTGGTGACT
TCCGACACAGCTGCAGGGAAAATCAGAGATATTCTCCATGACCTAGAAGAAATTCAGGAA
AAATTACAAGAAAGCGTCACCTGGAAAGAGGCTCCTGAAGCACAAATGCAGGGAGAACTC
CTGGAAGCCCCGTCTTCCTCCTCATGCCCATTGCCTGACCAGAGCCACCCTGCACTCAGG
AGAGCTTCTCGGTTTGCTCAGTGGGCCATCCATCCAACCTTTAACTTGAAGAGCCTTTCC
TGCAGCCTGGAGGTGTCCAAGGATTCCCGTACAGTGACTGTGTCTCACCGCCCACAACCC
TATCGCTGGAGCTGTGAGAGGTTTTCTACCAGCCAGGTCTTATGTTCCCAGGCCCTGTCT
TCTGGAAAGCATTACTGGGAAGTGGACACTAGGAATTGCAGCCACTGGGCAGTTGGGGTG
GCTTCCTGGGAGATGAGCCGCGACCAGGTCCTGGGAAGGACTATGGACTCTTGTTGTGTG
GAATGGAAGGGGACTAGCCAGCTCTCTGCATGGCACATGGTCAAGGAAACTGTCCTTGGC
TCAGACAGACCTGGGGTGGTGGGCATCTGGCTGAACCTTGAGGAGGGAAAGCTTGCCTTC
TATTCAGTGGACAATCAGGAGAAGCTTCTGTATGAGTGTACCATCTCTGCCTCCTCTCCT
TTGTACCCTGCCTTCTGGCTGTATGGCTTACATCCTGGAAATTACCTGATAATAAAGCAA
GTAAAGGTGTAAGGTTTCCTAAGGGATTACAACACAGTGGTTTCCTGGTCTCTCTCCCTG
TCATCAATCAGGGTAGTAACTTGACTTAAGAATACCACTTTTTAGAAAAATTACGATAGA
GATGGGATCTCACTAGGTTGCCCAGGCTGGTGTCGAATTCCTGGTCTCAAGCAGTCCTCC
CACCTCAGCCTCCCAAGGTGCTGGGATTACAGGTGTGAGCCACCACACCTGGCCAAGAAT
ACCACTTTTGAAGTTAATCCTTTTGTGTGATACAGGATGAACTTGGGATGTTTGAACCCT
GGACATTCCAAATAAAGAATAGGCCCCTGCCTGGCTCCTGGGAGATAACCTCTAAGCCAT
TAGAATATCTTGCCTGATAAGAGTGTTTTTGTTTACCTGTGGGCCTTGGGCCATGCAGTA
TCAGCTTGACCTTGCAAGGTCAAGCTGAGGAGACTAAGTTAGCCATGTGGGCAGTGAAGC
ATGCCAATGTGATCAATCCCTAGTAAAAGCCCTGGACACCTAGGCATGGGTGAGCTACTC
TGGTTGGTAATACTCTGTGCACACATCATTGTAGCCACACATCATTGCTGGGAGAATTAA
GCATTATCCTGAAGACTCTGCCAGGAGAGGATAATTGGAAGTTCTCTTGGACCTTACCTT
ATGTGCCTTTCTTCATTGCTGATTTTAATCTGTATCCTTTCACTGTAATAAACTGTAACT
ATGAGTGCAACA
>ENST00000559050.1 cdna chromosome:GRCh38:16:66788239:66801584:-1 gene:ENSG00000249961.9 gene_biotype:protein_coding transcript_biotype:protein_coding gene_symbol:TERB1 description:telomere repeat binding bouquet formation protein 1 [Source:HGNC Symbol;Acc:HGNC:26675]
GTGCGTCGTGGCAGGTGAGCGGTGATGAAGAAAGGGCGGAAGCTCCCGCTTGAGGGTAGA
CGCCACGGCCTCCGCTCCCGCGCGTTGTTGTCCTGCCTTACCGCGCTTGGAAACTCTACA
AAATATAAGGAAAAAGAATATAGACAAGCATGGAAAGTGAAGACACAAAGAAAACACAAG
AAATGAAGACTGACCTGAACTTATTATTGGAGTGTCTAAAGTATCAAATGGACAATGCTT
TTTCACAAAAGGAAGCTTTGGTCACTATTCATTCAATTTGTCAACAAAACAGTAATGCAA
GTGTTTATTTTCGGGAAATTGGTGGTTTGATGTTTGTAAAAAATCTTGCAAAGTCAAGTG
AACATAGCATGGTAAAAGAAGCAGCCTTATATACATTAGGAGCTATTGCAGAGAAAAATG
TTTACTGTCAGCAGACTTTGTGTACTTCAGAGTTGTTTGAAGACTTAACTTGGTTCTTA
>ENST00000489800.1 cdna chromosome:GRCh38:7:108207228:108209603:-1 gene:ENSG00000091129.19 gene_biotype:protein_coding transcript_biotype:retained_intron gene_symbol:NRCAM description:neuronal cell adhesion molecule [Source:HGNC Symbol;Acc:HGNC:7994]
CTACCCCAATTATTTACTGGGCAAAGGAAGATGGAATGCTACCCAAAAACAGGACAGTTT
ATAAGAACTTTGAGAAAACCTTGCAGATCATTCATGTTTCAGAAGCAGACTCTGGAAATT
ACCAATGTATAGCAAAAAACGCATTAGGAGCCATCCACCATACCATTTCTGTTAGAGTTA
AAGCGGCTCCATACTGGATCACAGCCCCTCAAAATCTTGTGCTGTCCCCAGGAGAGGATG
GGACCTTGATCTGCAGAGCTAATGGCAACCCCAAACCCAGAATTAGCTGGTTAACAAATG
GAGTCCCAATAGAAAGTAAGTTGCCTTGAGTGGTTCTAATTGCAGTATATTTTCAGAGCA
TATATACATCCCGACAGTGAATAAATGGTGATAAAAAAATAACTCAGGTTAAGGAAGGAA
GCCACATGTATGTTAAACACAGGCACCAAATTACCTTTGCATTTTATTACCATTAGATAT
TTATTATGAATGTGAATAGTTTATGCTGTTAACATAATGGCATGTGATGACTGGTACTTG
GCAATATTTCGTCTGCTTTTTACATGGATAATGGGAAGAATGACAGGGTCAGAAATAAAT
ATCACTTCAAAGTTT
>ENST00000614601.1 cdna chromosome:GRCh38:20:64278306:64278561:1 gene:ENSG00000278171.1 gene_biotype:processed_pseudogene transcript_biotype:processed_pseudogene gene_symbol:RP11-476I15.5
CCCCATATCCCCCACCTGGCCAGCTCCCCCAGACTCAGAGGGCAGCAGCAGTAACTACTG
TGCCTTGATCCGCTAAGGTGGTGGGGGCCACCCCTCTGCCATCCCAGGAAACACGCAGAG
CCTGGGCCATCCCAGCCCTTGCCGGTAGCCTTTCCTGTGACCAGCAGGGCCCAGAGACTG
TGTGAGGAGGTGCTTGGGTGGTAGCTGGTCACAGGCAGAGGCACGGGCTACATGAGGACC
TCCAGGGGGTGTTGCT
>ENST00000402438.5 cdna chromosome:GRCh38:22:42619744:42646960:-1 gene:ENSG00000100243.20 gene_biotype:protein_coding transcript_biotype:protein_coding gene_symbol:CYB5R3 description:cytochrome b5 reductase 3 [Source:HGNC Symbol;Acc:HGNC:2873]
TCTGCCATCCTGAACTGTGGTTCCCCTGCCTCCCAGCCCGGCTGTGAGTGCTCAGCGACC
CTGACAGGCTGACAGGACCAGGAGGGAGGTGCCGCTCAGATTCTGGCAGGACCGCTGGCG
GGCAGGCAGGGGACAGTTGGGCCATATGGTGCTCTTCCCAGTCTGGTTCCTGTACAGTCT
GCTCATGAAGCTGTTCCAGCGCTCCACGCCAGCCATCACCCTCGAGAGCCCGGACATCAA
GTACCCGCTGCGGCTCATCGACCGGGAGATCATCAGCCATGACACCCGGCGCTTCCGCTT
TGCCCTGCCGTCACCCCAGCACATCCTGGGCCTCCCTGTCGGCCAGCACATCTACCTCTC
GGCTCGAATTGATGGAAACCTGGTCGTCCGGCCCTATACACCCATCTCCAGCGATGATGA
CAAGGGCTTCGTGGACCTGGTCATCAAGGTTTACTTCAAGGACACCCATCCCAAGTTTCC
CGCTGGAGGGAAGATGTCTCAGTACCTGGAGAGCATGCAGATTGGAGACACCATTGAGTT
CCGGGGCCCCAGTGGGCTGCTGGTCTACCAGGGCAAAGGGAAGTTCGCCATCCGACCTGA
CAAAAAGTCCAACCCTATCATCAGGACAGTGAAGTCTGTGGGCATGATCGCGGGAGGGAC
AGGCATCACCCCGATGCTGCAGGTGATCCGCGCCATCATGAAGGACCCTGATGACCACAC
TGTGTGCCACCTGCTCTTTGCCAACCAGACCGAGAAGGACATCCTGCTGCGACCTGAGCT
GGAGGAACTCAGGAACAAACATTCTGCACGCTTCAAGCTCTGGTACACGCTGGACAGAGC
CCCTGAAGCCTGGGACTACGGCCAGGGCTTCGTGAATGAGGAGATGATCCGGGACCACCT
TCCACCCCCAGAGGAGGAGCCGCTGGTGCTGATGTGTGGCCCCCCACCCATGATCCAGTA
CGCCTGCCTTCCCAACCTGGACCACGTGGGCCACCCCACGGAGCGCTGCTTCGTCTTCTG
AGGGCCGGGCACGGTCACACGGCCACCCGC
>ENST00000622076.4 cdna chromosome:GRCh38:CHR_HSCHR19LRC_PGF1_CTG3_1:54190535:54192952:1 gene:ENSG00000274129.4 gene_biotype:protein_coding transcript_biotype:protein_coding gene_symbol:TSEN34 description:tRNA splicing endonuclease subunit 34 [Source:HGNC Symbol;Acc:HGNC:15506]
CACAAGCTTCGGTTTACTTCGTAGATAGTTGGGTACAAGTGACGCTAGGATGATAGGCGG
AGTCAACAGGTTCGCCAGACACCCATGAGTATTTACAAGGGGGCGGGGCGAAAGCGACTT
GCCCTCAAAGGGGCGGAACCCCGAGGGCCGGCGTGCGCCTACGGGACCGGGCCAGGGTGA
CGATCCTCAAGTTCCCAAGTAGAGGAGAGGAAGCGGCAGAGGGAGGAGGATGCTGGTGGT
GGAGGTGGCGAACGGCCGCTCCCTGGTGTGGGGAGCCGAGGCGGTGCAGGCCCTCCGGGA
GCGCCTGGGTGTGGGGGGCCGCACGGTAGGCGCCCTGCCCCGCGGGCCCCGCCAGAACTC
GCGCCTGGGCCTCCCGCTGCTGCTGATGCCCGAAGAGGCGCGGCTCTTGGCCGAGATCGG
CGCCGTGACTCTGGTCAGCGCCCCGCGTCCAGACTCTCGGCACCACAGCCTGGCCCTGAC
ATCCTTCAAGCGCCAGCAAGAGGAGAGCTTCCAGGAGCAGAGCGCCTTGGCAGCTGAGGC
CCGGGAGACCCGTCGTCAGGAGCTCCTGGAGAAGATTACGGAGGGCCAGGCTGCTAAGAA
GCAGAAACTAGAACAGGCTTCAGGGGCCAGCTCAAGCCAGGAGGCCGGCTCGAGCCAGGC
TGCCAAAGAGGATGAGACCAGTGATGGCCAGGCTTCGGGAGAGCAGGAGGAAGCTGGCCC
CTCGTCTTCCCAAGCAGGACCCTCAAATGGGGTAGCCCCCTTGCCCAGATCTGCTCTCCT
TGTCCAGCTGGCCACTGCCAGGCCTCGACCGGTCAAGGCCAGGCCCCTGGACTGGCGTGT
CCAGTCTAAAGACTGGCCCCACGCCGGCCGCCCTGCCCACGAGCTGCGCTACAGTATCTA
CAGAGACCTGTGGGAGCGAGGCTTCTTCCTCAGTGCGGCTGGCAAGTTCGGAGGTG
>ENST00000514552.5 cdna chromosome:GRCh38:5:59988536:60372714:-1 gene:ENSG00000113448.17 gene_biotype:protein_coding transcript_biotype:protein_coding gene_symbol:PDE4D description:phosphodiesterase 4D [Source:HGNC Symbol;Acc:HGNC:8783]
GGTCACACAGAGAGTACGTGTCAAAGGAAACTCAAAAGAACACATTTTCTCAGTGATTAC
AGGTTTTAGAGAAGAGGAACAATGCTTCCTCTGAGCCTGAAGAAAAGAATGAAATAAGGG
CTGCAAGGGAACATGCAGGTTTCACACTACAGGAGCTTGTCTGTCTTGGTGCAAGTGGGA
GCATTCCAGTTGGCTTTTGAGTGGATACGTGCAGTGAGATCATTGACACTGGAAACACTA
GTTCCCATTTTAATTACTTAAAACACCACGATGAAAAGAAATACCTGTGATTTGCTTTCT
CGGAGCAAAAGTGCCTCTGAGGAAACACTACATTCCAGTAATGAAGAGGAAGACCCTTTC
CGCGGAATGGAACCCTATCTTGTCCGGAGACTTTCATGTCGCAATATTCAGCTTCCCCCT
CTCGCCTTCAGACAGTTGGAACAAGCTGACTTGAAAAGTGAATCAGAGAACATTCAACGA
CCAACCAGCCTCCC
>ENST00000460024.1 cdna chromosome:GRCh38:CHR_HSCHR6_MHC_COX_CTG1:31710791:31714117:1 gene:ENSG00000230060.6 gene_biotype:protein_coding transcript_biotype:retained_intron gene_symbol:C6orf25 description:chromosome 6 open reading frame 25 [Source:HGNC Symbol;Acc:HGNC:13937]
ATGGCTGTGTTTCTGCAGCTGCTACCGCTGCTGCTCTCGAGGGCCCAAGGGAACCCTGGG
GCTTCTCTGGACGGCCGCCCTGGGGACCGGGTGAATCTCTCCTGCGGAGGAGTCTCTCAT
CCCATCCGCTGGGTCTGGGCACCCAGCTTCCCGGCCTGCAAGGGCCTGTCCAAAGGACGC
CGACCGATCCTGTGGGCCTCTTCGAGCGGGACCCCCACCGTGCCTCCCCTCCAGCCTTTC
GTCGGCCGCCTACGCTCCCTGGACTCTGGTATCCGGCGGCTGGAGCTCCTCTTGAGCGCG
GGGGACTCGGGCACTTTTTTCTGCAAGGGCCGCCACGAGGACGAGAGCCGTACAGTGCTT
CACGTGCTGGGGGACAGGACCTATTGCAAGGCCCCCGGGCCTACCCATGGGTCCGTGTAT
CCCCAGCTCCTGATCCCGCTGCTGGGCGCTGGGTTGGTGCTCGGACTGGGAGCTTTGGGC
CTGGTCTGGTGGCTGCACAGGCGCCTGCCCCCGCAACCGATTCGACCACTCCCTAGATTT
GCTCTGTCCCCCCCACATAGCTCCACTTGTGAAAACCGAGCCCCAGAGGCCAGTAAAGGA
GGAAGAGCCCAAGATTCCAGGGGACCTGGACCAGGAACCGGTAAGGGCATGGGGATGGGA
AGGGGATAGCCAGAATCTCTGAGGAAAATGGACCAAAAAAAAAAAGGCCTGAACCCCAAG
GAAGACTGTGGAGACCATCTTGTCTTCCTCCCCTTCCTCCTCCAGAGCCTGCTCTATGCG
GATCTGGACCATCTAGCCCTCAGCAGGCCCCGCCGGCTGTCCACAGCGGACCCTGCTGAT
GCCTCCACCATCTATGCAGTTGTAGTTTGAAGGGAAGCCCTTACTCCAAACCTCCCAAGC
TAGGGGATCCCAGCTCCCCATAATCCCTCTCCCCTCCTTGGTTCCTCACCTGGAAGAGGA
AGGCACCATGGTATAGAAATAAGTGCTAGACTGGGAGTTGGGAGACCTGGGTTCCAGGCT
GTCTCTGCCACTGGTCTTACTTCTAAACTTACTCCCATCTCTCCTATAACCTCCATGTCT
CCCTCACCACCAGTGTCCTCTCTATACCCAATCAAGCCCTAGCTCCTTTTTTTTTTTTTT
TTGAGACGGAGTCTCGCTCTGTTGCCCAGGCTGGAGTGCAGTGACACCATCTCCCTCACT
GCAAGCTCCGCCTGCCGGGTTCACACCATTCTCCTGCCTCAGGCTCCTGAGTAGCTGGGA
CTACAGGCGCCCGCCACCACGCCCAGCTAATTTTTTGTATTTTTAGTAGAGACGGGGTTT
CACTGTGTTAGCCAGGATGGTCTTGATCTGCTAACCTCGTGATCCACCCGCCCCGGCCTC
CCAAAGTGCTAGGATTACAGGTGTGAGCCACCGCGCCCGGCCTGATTCTTTAAGCTGTTT
TTCTTTGTTGCTGGTGTTTTCTTTTTGGACTCCTCTTCCTTGCTCCATATCCCTACAGTA
TTTCCCACCATTCTAGGTTTGTCCCTTTCTCTTCTTCTGGGACACTCTCATCAACAGTCA
GTCCTCAGCCCCCTCCTCTGCAAATGACACTCAGAACTCTCTCTGGCTCAGATCTCAGAT
TTGGGATTAACAAACTTCCACTTAGACATTCTGCCTGACTGACCTCAGGCATTTCGCACT
CTGAATGTCAAACCCAACTCATTGTCATCTCTGAAGCTGCTCACTTAATTCTCCTCTGTA
TTCTCTTTAACAACCCAGTTGCCCAACCCAGAAACTGGGAGTCACGCAGACCTCCTTTCT
CTCTTACTCCCACACAATGAGCCATGAAGTCCAGTCTTTCTATCTTAACATCACTGTCAA
ACCCACACTGTATTCCATGCCCAGCGCTGCCACGTGAATGTACTCTGCTCACTTCCTTCC
TGGATTACCCATAGCCCCACCTCATCCTCCTACCCTTGCTTTCCTCCCTGAAGTCAGAGA
GATCCTACTCAAGAGATAACTGCTCCTGACAGCCCTTATTACAGAACTGAAGTACTCTCC
TTAGCTTCAGCTCTGTGCCCACGTGCCTTGGCTTTGGATACAAGGTACTACAGCACTTTG
[truncated: 2,229,283 more chars]
