# Supplementary material for: Prediction of plant lncRNA by ensemble machine learning classifiers
Source: BMC Genomics. 2018 May 2;19:316. doi: 10.1186/s12864-018-4665-2 (PMC5930664; doi:10.1186/s12864-018-4665-2)
Supplement: Supplementary file 1 — Non-coding RNA search terms. Terms used to search for organism specific non-coding sequences on RNA central. (ZIP 16500 kb) [file 12864_2018_4665_MOESM1_ESM.zip › fasta_files/h_sapiens_random3000_setB.fa]

>ENST00000449992.5 cdna chromosome:GRCh38:3:189789801:189894502:1 gene:ENSG00000073282.12 gene_biotype:protein_coding transcript_biotype:protein_coding gene_symbol:TP63 description:tumor protein p63 [Source:HGNC Symbol;Acc:HGNC:15979]
ATGTTGTACCTGGAAAACAATGCCCAGACTCAATTTAGTGAGTATTCCACTGAACTGAAG
AAACTCTACTGCCAAATTGCAAAGACATGCCCCATCCAGATCAAGGTGATGACCCCACCT
CCTCAGGGAGCTGTTATCCGCGCCATGCCTGTCTACAAAAAAGCTGAGCACGTCACGGAG
GTGGTGAAGCGGTGCCCCAACCATGAGCTGAGCCGTGAATTCAACGAGGGACAGATTGCC
CCTCCTAGTCATTTGATTCGAGTAGAGGGGAACAGCCATGCCCAGTATGTAGAAGATCCC
ATCACAGGAAGACAGAGTGTGCTGGTACCTTATGAGCCACCCCAGGTTGGCACTGAATTC
ACGACAGTCTTGTACAATTTCATGTGTAACAGCAGTTGTGTTGGAGGGATGAACCGCCGT
CCAATTTTAATCATTGTTACTCTGGAAACCAGAGATGGGCAAGTCCTGGGCCGACGCTGC
TTTGAGGCCCGGATCTGTGCTTGCCCAGGAAGAGACAGGAAGGCGGATGAAGATAGCATC
AGAAAGCAGCAAGTTTCGGACAGTACAAAGAACGGTGATGGTACGAAGCGCCCGTTTCGT
CAGAACACACATGGTATCCAGATGACATCCATCAAGAAACGAAGATCCCCAGATGATGAA
CTGTTATACTTACCAGTGAGGGGCCGTGAGACTTATGAAATGCTGTTGAAGATCAAAGAG
TCCCTGGAACTCATGCAGTACCTTCCTCAGCACACAATTGAAACGTACAGGCAACAGCAA
CAGCAGCAGCACCAGCACTTACTTCAGAAACAGACCTCAATACAGTCTCCATCTTCATAT
GGTAACAGCTCCCCACCTCTGAACAAAATGAACAGCATGAACAAGCTGCCTTCTGTGAGC
CAGCTTATCAACCCTCAGCAGCGCAACGCCCTCACTCCTACAACCATTCCTGATGGCATG
GGAGCCAACATTCCCATGATGGGCACCCACATGCCAATGGCTGGAGACATGAATGGACTC
AGCCCCACCCAGGCACTCCCTCCCCCACTCTCCATGCCATCCACCTCCCACTGCACACCC
CCACCTCCGTATCCCACAGATTGCAGCATTGTCAGTTTCTTAGCGAGGTTGGGCTGTTCA
TCATGTCTGGACTATTTCACGACCCAGGGGCTGACCACCATCTATCAGATTGAGCATTAC
TCCATGGATGATCTGGCAAGTCTGAAAATCCCTGAGCAATTTCGACATGCGATCTGGAAG
GGCATCCTGGACCACCGGCAGCTCCACGAATTCTCCTCCCCTTCTCATCTCCTGCGGACC
CCAAGCAGTGCCTCTACAGTCAGTGTGGGCTCCAGTGAGACCCGGGGTGAGCGTGTTATT
GATGCTGTGCGATTCACCCTCCGCCAGACCATCTCTTTCCCACCCCGAGATGAGTGGAAT
GACTTCAACTTTGACATGGATGCTCGCCGCAATAAGCAACAGCGCATCAAAGAGGAGGGG
GAGTGA
>ENST00000534633.5 cdna chromosome:GRCh38:1:161041390:161045873:-1 gene:ENSG00000158773.14 gene_biotype:protein_coding transcript_biotype:protein_coding gene_symbol:USF1 description:upstream transcription factor 1 [Source:HGNC Symbol;Acc:HGNC:12593]
GAGACGGCCTTGGCCGGACTTAGCACTCAGGCCTGTGAATCAGGAGATACAAAGACCTCC
AAAAAAGGACCAGTTCCTCGGATGTGCCCCCTCACAGAGAGATGAAGGGGTGAGTGAAGA
AGAGGCAGCAGAAAACAGCTGAAACGGAAGAGGGGACAGTGCAGATTCAGGAAGGTGCAG
TGGCTACTGGGGAAGACCCAACCAGTGTGGCTATTGCCAGCATCCAGTCAGCTGCCACCT
TCCCTGACCCCAACGTCAAGTACGTCTTCCGAACTGAGAATGGGGGCCAGGTGATGTACA
GGGTGATCCAGGTGTCTGAGGGGCAGCTGGATGGCCAAACTGAGGGAACTGGCGCCATCA
GTGGCTACCCTGCCACTCAATCCATGACCCAGGCGGTGATCCAGGGTGCTTTCACCAGTG
ATGATGCAGTTGACACGGAGGGGACAGCTGCTGAGACGCACTATACTTACTTCCCCAGCA
CGGCAGTGGGAGATGGGGCAGGGGGTACCACATCGGGGAGTACAGCTGCTGTTGTTACTA
CCCAGGGCTCAGAGGCACTGCTGGGGCAGGCGACCCCTCCTGGCACTGGTCAATTCTTTG
TGATGATGTC
>ENST00000523588.1 cdna chromosome:GRCh38:8:86551005:86551512:1 gene:ENSG00000085719.12 gene_biotype:protein_coding transcript_biotype:retained_intron gene_symbol:CPNE3 description:copine 3 [Source:HGNC Symbol;Acc:HGNC:2316]
TGGAAAAAACAGTATTTTATTAAATATTTTTTTCTTTTTAGTGATAAGATGTTTCCAGCT
TTTGGTTTTGGCGCTCAGATACCTCCTCAGTGGCAGGTATCACATGAATTTCCAATGAAC
TTCAACCCATCCAATCCCTACTGCAATGGTAAGTTAAAAAATAAACATGAAGACTTCAAA
TGGAAAGGCTCACTAGTCTTTGTTATTTTGTTCTTTGTTCTTTGTTTTTTTTCTTGTGAT
TAAAACTACTCAAATTTCATCTCTAGGTTTCATTTTCTTACATATTTAACTTTCTGTTGT
ATAAGGTAGAAGAATTGCACCAGGTTGGTGGTTAGGGTGGTAATGGTAATTACGGGGCAA
ATCAGTATTATGATGATGAAGGTGGTAAGCTAAATCCTCCTACCTTAAGAACTTTAATAG
GACAAA
>ENST00000569394.5 cdna chromosome:GRCh38:16:27470223:27478594:-1 gene:ENSG00000077235.17 gene_biotype:protein_coding transcript_biotype:retained_intron gene_symbol:GTF3C1 description:general transcription factor IIIC subunit 1 [Source:HGNC Symbol;Acc:HGNC:4664]
CATCCGCTTGCTTAGTGAGGAGCTGTTTTGTTTCACTGACATGCTGTTATGTTTCTTTTG
CAGGTACCGAGTTTTGGCAATTGGGGATGAAAAAGATCAAACCAGGAAAGAGGATGAACT
TAACAGCGTGGATGACATCCACTTTCTGGTGCTTCAGAACCTGATCCAGAGCACGCTGGC
CCTCTCAGACAGTCAGATGAAGTCCTACCAGTCATTCCAGACTTTCCGCCTCTATCGGGA
GTACAAGGACCACGTTCTTGTGAAGGCCTTCATGGAGTGCCAGAAGAGGAGCTTGGTCAA
CCGGCGCCGGGTCAACCACACGCTGGGCCCCAAGAAGAACCGGGCCCTCCCCTTCGTGCC
AATGTCCTACCAGCTATCCCAGACCTACTACAGGATTTTTACGTGGCGATTTCCAAGCAC
CATCTGCACGGAGTCATTCCAGTTTTTGGACAGAATGCGGGCTGCCGGCAAGTTGGACCA
GCCTGATCGTTTCTCTTTCAAAGACCAGGATAATAACGAGCCCACAAACGACATGGTGGC
CTTTTCACTGGACGGCCCTGGAGGAA
>ENST00000393583.6 cdna chromosome:GRCh38:3:122910873:122993273:-1 gene:ENSG00000082684.14 gene_biotype:protein_coding transcript_biotype:protein_coding gene_symbol:SEMA5B description:semaphorin 5B [Source:HGNC Symbol;Acc:HGNC:10737]
AGTGCTTTTGTCTGGTGCTGGGAGTGAGGCTCAGCAGTGTGAGGGACAATTGGAGATGCT
CGGGGGCAGGCTGCCGCGTTGTGTCCTGCTTTTCTGCGGCCAGACCAAGCCGTCTGGAGC
TGCTGGTCAGGTTTTCTTGCTGACCTCACCTGACCACAGTGGCCTGGGTGGACTCTACAG
GGAAATGTTGTTTTCTCCCTGGGAGCAGTAGCAGCAGTCCTGGCTCCCCTGGACTGAGAA
CTCCTCATCAGCCCCAGGAAGCCCGGACCCCCTTTCAGGGATCTGGAACCGGTGTGCCTG
TGGCCCCAGGTCTGCTCCCAGGCGTGGGCTGAAGTCCTGACTTCTGTCGCTGGGGGCAAG
GAGTGGGAGAGCCCAGCTGCTGCCTGGGCTTTGGCAGACAGCAGGCTGATGGTGCTGGCT
TCCCCGAGACTGCTTCTCCTGCCTGCTGTCTGATTTCCCTGCATGGTGCCCGCAGCTGAG
CTGCTACGGTGAGTGGTTCCAGCTGGTGCCTGGCCTGTGTCTCTTGGATGCCCTGTGGCT
TCAGTCCGTCTCCTGTTGCCCACCACCTCGTCCCTGGGCCGCCTGATACCCCAGCCCAAC
AGCTAAGGTGTGGATGGACAGTAGGGGGCTGGCTTCTCTCACTGGTCAGGGGTCTTCTCC
CCTGTCTGCCTCCCGGAGCTAGGACTGCAGAGGGGCCTATCATGGTGCTTGCAGGCCCCC
TGGCTGTCTCGCTGTTGCTGCCCAGCCTCACACTGCTGGTGTCCCACCTCTCCAGCTCCC
AGGATGTCTCCAGTGAGCCCAGCAGTGAGCAGCAGCTGTGCGCCCTTAGCAAGCACCCCA
CCGTGGCCTTTGAAGACCTGCAGCCGTGGGTCTCTAACTTCACCTACCCTGGAGCCCGGG
ATTTCTCCCAGCTGGCTTTGGACCCCTCCGGGAACCAGCTCATCGTGGGAGCCAGGAACT
ACCTCTTCAGACTCAGCCTTGCCAATGTCTCTCTTCTTCAGGCCACAGAGTGGGCCTCCA
GTGAGGACACGCGCCGCTCCTGCCAAAGCAAAGGGAAGACTGAGGAGGAGTGTCAGAACT
ACGTGCGAGTCCTGATCGTCGCCGGCCGGAAGGTGTTCATGTGTGGAACCAATGCCTTTT
CCCCCATGTGCACCAGCAGACAGGTGGGGAACCTCAGCCGGACTATTGAGAAGATCAATG
GTGTGGCCCGCTGCCCCTATGACCCACGCCACAACTCCACAGCTGTCATCTCCTCCCAGG
GGGAGCTCTATGCAGCCACGGTCATCGACTTCTCAGGTCGGGACCCTGCCATCTACCGCA
GCCTGGGCAGTGGGCCACCGCTTCGCACTGCCCAATATAACTCCAAGTGGCTTAATGAGC
CAAACTTCGTGGCAGCCTATGATATTGGGCTGTTTGCATACTTCTTCCTGCGGGAGAACG
CAGTGGAGCACGACTGTGGACGCACCGTGTACTCTCGCGTGGCCCGCGTGTGCAAGAATG
ACGTGGGGGGCCGATTCCTGCTGGAGGACACATGGACCACATTCATGAAGGCCCGGCTCA
ACTGCTCCCGCCCGGGCGAGGTCCCCTTCTACTATAACGAGCTGCAGAGTGCCTTCCACT
TGCCGGAGCAGGACCTCATCTATGGAGTTTTCACAACCAACGTAAACAGCATCGCGGCTT
CTGCTGTCTGCGCCTTCAACCTCAGTGCTATCTCCCAGGCTTTCAATGGCCCATTTCGCT
ACCAGGAGAACCCCAGGGCTGCCTGGCTCCCCATAGCCAACCCCATCCCCAATTTCCAGT
GTGGCACCCTGCCTGAGACCGGTCCCAACGAGAACCTGACGGAGCGCAGCCTGCAGGACG
CGCAGCGCCTCTTCCTGATGAGCGAGGCCGTGCAGCCGGTGACACCCGAGCCCTGTGTCA
CCCAGGACAGCGTGCGCTTCTCACACCTCGTGGTGGACCTGGTGCAGGCTAAAGACACGC
TCTACCATGTACTCTACATTGGCACCGAGTCGGGCACCATCCTGAAGGCGCTGTCCACGG
CGAGCCGCAGCCTCCACGGCTGCTACCTGGAGGAGCTGCACGTGCTGCCCCCCGGGCGCC
GCGAGCCCCTGCGCAGCCTGCGCATCCTGCACAGCGCCCGCGCGCTCTTCGTGGGGCTGA
GAGACGGCGTCCTGCGGGTCCCACTGGAGAGGTGCGCCGCCTACCGCAGCCAGGGGGCAT
GCCTGGGGGCCCGGGACCCGTACTGTGGCTGGGACGGGAAGCAGCAACGTTGCAGCACAC
TCGAGGACAGCTCCAACATGAGCCTCTGGACCCAGAACATCACCGCCTGTCCTGTGCGGA
ATGTGACACGGGATGGGGGCTTCGGCCCATGGTCACCATGGCAACCATGTGAGCACTTGG
ATGGGGACAACTCAGGCTCTTGCCTGTGTCGAGCTCGATCCTGTGATTCCCCTCGACCCC
GCTGTGGGGGCCTTGACTGCCTGGGGCCAGCCATCCACATCGCCAACTGCTCCAGGAATG
GGGCGTGGACCCCGTGGTCATCGTGGGCGCTGTGCAGCACGTCCTGTGGCATCGGCTTCC
AGGTCCGCCAGCGAAGTTGCAGCAACCCTGCTCCCCGCCACGGGGGCCGCATCTGCGTGG
GCAAGAGCCGGGAGGAACGGTTCTGTAATGAGAACACGCCTTGCCCGGTGCCCATCTTCT
GGGCTTCCTGGGGCTCCTGGAGCAAGTGCAGCAGCAACTGTGGAGGGGGCATGCAGTCGC
GGCGTCGGGCCTGCGAGAACGGCAACTCCTGCCTGGGCTGCGGCGTGGAGTTCAAGACGT
GCAACCCCGAGGGCTGCCCCGAAGTGCGGCGCAACACCCCCTGGACGCCGTGGCTGCCCG
TGAACGTGACGCAGGGCGGGGCACGGCAGGAGCAGCGGTTCCGCTTCACCTGCCGCGCGC
CCCTTGCAGACCCGCACGGCCTGCAGTTCGGCAGGAGAAGGACCGAGACGAGGACCTGTC
CCGCGGACGGCTCCGGCTCCTGCGACACCGACGCCCTGGTGGAGGTCCTCCTGCGCAGCG
GGAGCACCTCCCCGCACACGGTGAGCGGGGGCTGGGCCGCCTGGGGCCCGTGGTCGTCCT
GCTCCCGGGACTGCGAGCTGGGCTTCCGCGTCCGCAAGAGAACGTGCACTAACCCGGAGC
CCCGCAACGGGGGCCTGCCCTGCGTGGGCGATGCTGCCGAGTACCAGGACTGCAACCCCC
AGGCTTGCCCAGTTCGGGGTGCTTGGTCCTGCTGGACCTCATGGTCTCCATGCTCAGCTT
CCTGTGGTGGGGGTCACTATCAACGCACCCGTTCCTGCACCAGCCCCGCACCCTCCCCAG
GTGAGGACATCTGTCTCGGGCTGCACACGGAGGAGGCACTATGTGCCACACAGGCCTGCC
CAGAAGGCTGGTCGCCCTGGTCTGAGTGGAGTAAGTGCACTGACGACGGAGCCCAGAGCC
GAAGCCGGCACTGTGAGGAGCTCCTCCCAGGGTCCAGCGCCTGTGCTGGAAACAGCAGCC
AGAGCCGCCCCTGCCCCTACAGCGAGATTCCCGTCATCCTGCCAGCCTCCAGCATGGAGG
AGGCCACCGACTGTGCAGGGTTCAATCTCATCCACTTGGTGGCCACGGGCATCTCCTGCT
TCTTGGGCTCTGGGCTCCTGACCCTAGCAGTGTACCTGTCTTGCCAGCACTGCCAGCGTC
AGTCCCAGGAGTCCACACTGGTCCATCCTGCCACCCCCAACCATTTGCACTACAAGGGCG
GAGGCACCCCG
>ENST00000631818.1 cdna chromosome:GRCh38:CHR_HSCHR8_8_CTG1:1858755:1876614:1 gene:ENSG00000274726.4 gene_biotype:protein_coding transcript_biotype:processed_transcript gene_symbol:ARHGEF10 description:Rho guanine nucleotide exchange factor 10 [Source:HGNC Symbol;Acc:HGNC:14103]
AGGTGTAGTACCAGCCTCTCAGTTTGGCAGCGTTCCTCTTGGCTCGCACGGTGTTTCTTC
AGGAGGTGAGGATGGAGCTGGAGCAGAAACCACCCCAGTGGCAGAGCCTACTAAGCTGGT
GCTCCCGATGAAAGTCAACCCATATTCTGTCATCGACATCACGCCATTCCAGGAGGACCA
GCCGCCCACCCCCGTGCCCAGCGCTGAGGAGGAGAATGTGGGTCTCCATGTGCCCTGCGG
GTACTTGGTGCCTGTACCCTGCGGCTATGCGGTGCCCTCCAACCTGCCCCTCCTGCTGCC
CGCCTACTCCAGCCCGGTCATCATCTGCGCCACGTCCCTGGACGAAGAAGCAGAAACACC
AGAAGTCACAGAAGATCGCCAGCCCAATTCTCTGAGTTCCGAGGAGCCTCCAACCAGTGA
AGATCAAGTCGGTCGAGAGGACAGCGCACTTGCCCGCTGGGCCGCAGACCCGGCCAACAC
AGCCTGGATGGAGAATCCAGAGGAAGCAATTTACGATGACGTTCCAAGGGAAAACTCAGA
CTCTGAACCAGATGAAATGATTTATGATGATGTTGAGAATGGGGATGAAGGTGGA
>ENST00000368414.6 cdna chromosome:GRCh38:6:124983364:125083722:1 gene:ENSG00000146373.16 gene_biotype:protein_coding transcript_biotype:protein_coding gene_symbol:RNF217 description:ring finger protein 217 [Source:HGNC Symbol;Acc:HGNC:21487]
ATTTAGTATACAGAGGAGGACACAAACATGAGAAGATTAAGGTAGAGAGTGAAATATGGT
CAGGACAAATGTGAATTTAGAGCCTGAGTGATGGTTTAGTGGATTTATGTCCTCACTTGT
CACTAATGAAAAGGACCTTACAGGTTATATAATTAAAGCTCTGTTGACATTGGCTCTTGA
AGGCAAACTTCATAATGAGGGGAAGAGTCAAGTTTTGTGTAACCTGAAGCATATACAGTG
TACAACTTGGCCAAGTAGAAATCAAATGCCCCATCACAGAGTGTTTTGAATTCTTGGAAG
AAACAACTGTTGTCTATAACTTAACGCATGAAGACTCCATCAAGTATAAGTACTTCTTGG
AACTTGGCCGTATTGATTCCAGCACCAAGCCATGTCCTCAGTGCAAGCACTTTACAACCT
TCAAGAAAAAAGGACATATTCCCACCCCTTCCAGATCAGAAAGCAAATACAAAATCCAGT
GCCCTACCTGCCAATTCGTCTGGTGTTTTAAGTGCCACTCTCCTTGGCATGAAGGTGTTA
ACTGCAAGGAGTACAAAAAAGGAGACAAATTGTTGCGTCACTGGGCCAGCGAAATTGAGC
ATGGGCAGAGGAATGCCCAGAAGTGTCCAAAGTGCAAGATCCACATCCAGCGAACTGAAG
GATGTGACCATATGACCTGCTCACAATGTAACACTAATTTTTGTTACCGATGTGGTGAGA
GATACCGCCAGCTCCGATTTTTTGGAGACCACACATCAAACCTCAGTATATTTGGATGCA
AATATCGCTACCTCCCAGAGAGACCTCATTTAAGGAGATTAGTGCGAGGGTCAGTCTGTG
CTGGAAAATTATTCATTGCACCTCTAATTATGGTTTTGGGATTGGCACTAGGGGCCATAG
CGGTTGTAATCGGTTTATTTGTATTTCCTATCTATTGCCTTTGTAAAAAACAGAGAAAAC
GATCACGGACAGGTATGCACTGGTAACATGCAGATGATTTCATCCAGCTAAGCTGGTTGG
AGTAGGAGCGATACCAAAGGGTACACCCATCTGTGAGTCACATCTTGAAAAACACTGAGA
GGAACCTTCTACCATCTCATCTCCCAGTGATTCTCCGTGGGCCACAATGCCTCTAGCTAT
GGTGCACTCCCAACATGGTATCCTGTCCTTTCCCTAAACAAATTGCTGCTGCTTTTAAAA
AATGGTCACTTTCATAAACTATAAACATCTATATCATAACTCTGACCTTTGTGGTTCTTG
GAAGAAGATATTTTAAGAACCAGTTATCCTAAGAATTCTGAGCACGCCTCTTCTGAGAAT
TGCTTGGACTGTCTTTGAACTCTGCACCTCCTTCCAGGCCATCTTGTGAGACTTGGTGTT
AATAGCTGAAGTCCTATCTGTACCAACAAGCAAGGCCACTTTTCAGAAGATAAGAGTTCA
CTGAATGCACCTATTATAATCTGTGGCCCCAGCAGTATAATTCTTTTATCTTTCAAATGT
TATAATTGCAAAAAATCTCAATGTCCAAAAGGGAATGAGTGAAACTAAATTAATGAGAAG
AATATTAAGTTACTGAAGTGTATATGCGTAGGGGCGTGAATGTGTGTGTATATAAATATG
TATTAAAACTAGGCCCAGTAACCTTGTACTTACCCAGTTCCATGCCGCTACACTATTTTT
CCACATTTTCATAGACCTATTGAAAGATGATGGCTCCTTTGTGGACATAATTTAGCAATG
TATTAAATTAAAGTCAATGTAGACAACAGGC
>ENST00000254079.8 cdna chromosome:GRCh38:17:39626924:39636626:1 gene:ENSG00000131771.13 gene_biotype:protein_coding transcript_biotype:protein_coding gene_symbol:PPP1R1B description:protein phosphatase 1 regulatory inhibitor subunit 1B [Source:HGNC Symbol;Acc:HGNC:9287]
AAAGCTGGGACCGGAGGGTGAGCCCGGCAGAGGCAGAGACACACGCGGAGAGGAGGAGAG
GCTGAGGGAGGGAGGTGGAGAAGGACGGGAGAGGCAGAGAGAGGAGACACGCAGAGACAC
TCAGGAGGGGAGAGACACCGAGACGCAGAGACACTCAGGAGGGGAGAGACACCGAGACGC
AGAGACACCCAGGCCGGGGAGCGCGAGGGAGCGAGGCACAGACCTGGCTCAGCGAGCGCG
GGGGGCGAGCCCCGAGTCCCGAGAGCCTGGGGGCGCGCCCAGCCCGGGCGCCGACCCTCC
TCCCGCTCCCGCGCCCTCCCCTCGGCGGGCACGGTATTTTTATCCGTGCGCGAACAGCCC
TCCTCCTCCTCTCGCCGCACAGCCCGCCGCCTGCGCGGGGGAGCCCAGCACAGACCGCCG
CCGGGACCCCGAGTCGCGCACCCCAGCCCCACCGCCCACCCCGCGCGCCATGGACCCCAA
GGACCGCAAGAAGATCCAGTTCTCGGTGCCCGCGCCCCCTAGCCAGCTCGACCCCCGCCA
GGTGGAGATGATCCGGCGCAGGAGACCAACGCCTGCCATGCTGTTCCGGCTCTCAGAGCA
CTCCTCACCAGAGGAGGAAGCCTCCCCCCACCAGAGAGCCTCAGGAGAGGGGCACCATCT
CAAGTCGAAGAGACCCAACCCCTGTGCCTACACACCACCTTCGCTGAAAGCTGTGCAGCG
CATTGCTGAGTCTCACCTGCAGTCTATCAGCAATTTGAATGAGAACCAGGCCTCAGAGGA
GGAGGATGAGCTGGGGGAGCTTCGGGAGCTGGGTTATCCAAGAGAGGAAGATGAGGAGGA
AGAGGAGGATGATGAAGAAGAGGAAGAAGAAGAGGACAGCCAGGCTGAAGTCCTGAAGGT
CATCAGGCAGTCTGCTGGGCAAAAGACAACCTGTGGCCAGGGTCTGGAAGGGCCCTGGGA
GCGCCCACCCCCTCTGGATGAGTCCGAGAGAGATGGAGGCTCTGAGGACCAAGTGGAAGA
CCCAGCACTAAGTGAGCCTGGGGAGGAACCTCAGCGCCCTTCCCCCTCTGAGCCTGGCAC
ATAGGCACCCAGCCTGCATCTCCCAGGAGGAAGTGGAGGGGACATCGCTGTTCCCCAGAA
ACCCACTCTATCCTCACCCTGTTTTGTGCTCTTCCCCTCGCCTGCTAGGGCTGCGGCTTC
TGACTTCTAGAAGACTAAGGCTGGTCTGTGTTTGCTTGTTTGCCCACCTTTGGCTGATAC
CCAGAGAACCTGGGCACTTGCTGCCTGATGCCCACCCCTGCCAGTCATTCCTCCATTCAC
CCAGCGGGAGGTGGGATGTGAGACAGCCCACATTGGAAAATCCAGAAAACCGGGAACAGG
GATTTGCCCTTCACAATTCTACTCCCCAGATCCTCTCCCCTGGACACAGGAGACCCACAG
GGCAGGACCCTAAGATCTGGGGAAAGGAGGTCCTGAGAACCTTGAGGTACCCTTAGATCC
TTTTCTACCCACTTTCCTATGGAGGATTCCAAGTCACCACTTCTCTCACCGGCTTCTACC
AGGGTCCAGGACTAAGGCGTTTTTCTCCATAGCCTCAACATTTTGGGAATCTTCCCTTAA
TCACCCTTGCTCCTCCTGGGTGCCTGGAAGATGGACTGGCAGAGACCTCTTTGTTGCGTT
TTGTGCTTTGATGCCAGGAATGCCGCCTAGTTTATGTCCCCGGTGGGGCACACAGCGGGG
GGCGCCAGGTTTTCCTTGTCCCCCAGCTGCTCTGCCCCTTTCCCCTTCTTCCCTGACTCC
AGGCCTGAACCCCTCCCGTGCTGTAATAAATCTTTGTAAATAACT
>ENST00000445474.2 cdna chromosome:GRCh38:2:164730060:164842174:-1 gene:ENSG00000082438.15 gene_biotype:protein_coding transcript_biotype:protein_coding gene_symbol:COBLL1 description:cordon-bleu WH2 repeat protein like 1 [Source:HGNC Symbol;Acc:HGNC:23571]
AGCTTTCTTTCGGTTCAGCTTCCCCAGCCGGACCCCAAAGACCCGAAGCCCTGGGGGAAG
GAAATTCCAACTTGCTCCCGGCCCACCCCCGCCCCGTTCCTCTCTCCGGCTCGCTGCTTC
CCTCGCTCCAATGCCGCCGAGCTGGTCCCCACTTATGTGCGGCCGTGCTGCAGAGGCGGC
GGCGAGCTCCCGGACTCCGGGCAGGGAAATGGGGCAGGCAGTGACGCGCCGCCTGGGAGC
TGGAGCCCGCGCAGCGCCCCGCAGGGCGATGGACGGCCGAACCCCGCGCCCGCAGGACGC
CCCAGCCAGGAGAGAGATTGCTGGGTCATGGAGAAAACCAAAAGCCAAGGCACCACTTCC
TCCAGCTGAGACCAAATATACTGATGTCTCTTCAGCTGCTGATTCTGTAGAATCCACTGC
TTTCATCATGGAACAGAAAGAAAACATGATAGATAAAGACGTTGAACTCTCAGTGGTCCT
ACCTGGGGATATTATCAAATCTACTACTGTTCATGGCAGTAAACCTATGATGGACTTGTT
GATATTCCTTTGTGCACAGTATCACTTAAATCCAT
>ENST00000244230.6 cdna chromosome:GRCh38:2:71130314:71150101:1 gene:ENSG00000124383.8 gene_biotype:protein_coding transcript_biotype:protein_coding gene_symbol:MPHOSPH10 description:M-phase phosphoprotein 10 [Source:HGNC Symbol;Acc:HGNC:7213]
AGGTCAGGGGCGTGGCGAAGGTCGCTGCTTTCCTGCTACAACGGGCCTACTTTAGCTAAA
ACAGAAACGTAAGGCCAGGACGGGTCACCCTTTGTGGGCCCCTGAAAAATACAAAACGAA
GTTTGGAGAGAGTTGAAAGGCGTTTGGGCTGACCATGGAGATTTTTGTTTCCCACCCTCC
TGCGAAAGCGCTCGCGCTGCCATTGGCTCTGGCTGAGGGCGAGTCCGGAACCTGTGCGCC
GCGGAACTTTCGGCTCTGAAATCCAAGTTGCGCTGGGCGCATCTTTGCCGCGCGGTTTCC
GGGCGGCTCCCTTCCCTTGCATGCTGCATTGTGTCGGGAGTTGCTGACAGCCATGGCGCC
GCAGGTCTGGCGTCGACGGACCCTGGAGCGGTGTCTGACGGAAGTCGGCAAAGCCACGGG
TCGGCCCGAGTGCTTCCTCACGATTCAAGAGGGATTGGCATCAAAGTTCACTTCTTTAAC
AAAAGTGCTTTATGACTTTAATAAAATATTAGAGAATGGTAGGATCCATGGAAGCCCCTT
GCAAAAACTTGTGATAGAAAATTTTGATGATGAGCAGATTTGGCAACAACTGGAATTGCA
AAATGAACCAATTTTACAATACTTTCAGAATGCAGTTAGTGAAACAATTAATGATGAAGA
TATCAGTCTTCTCCCAGAGAGTGAAGAACAGGAACGTGAAGAGGATGGTTCAGAGATAGA
GGCTGATGACAAGGAGGACCTAGAAGATTTAGAGGAGGAGGAAGTGTCCGACATGGGTAA
TGATGATCCTGAAATGGGTGAGAGAGCTGAAAACTCAAGCAAATCTGATCTGAGGAAAAG
CCCCGTTTTCAGTGATGAGGATTCTGACCTTGACTTTGATATCAGCAAATTGGAACAGCA
GAGCAAGGTGCAAAACAAAGGACAGGGAAAACCAAGAGAAAAGTCCATAGTAGATGATAA
ATTCTTCAAACTCTCTGAAATGGAGGCCTATTTAGAAAACATAGAAAAAGAAGAGGAACG
AAAAGATGATAATGATGAGGAGGAGGAAGATATTGATTTTTTTGAAGATATTGATTCTGA
TGAAGATGAAGGGGGACTGTTTGGAAGTAAAAAACTTAAGTCAGGTAAAAGTTCCAGAAA
TCTGAAATACAAAGATTTTTTTGATCCAGTTGAAAGTGATGAAGACATAACAAATGTTCA
TGATGATGAGCTGGATTCAAACAAAGAAGATGATGAAATTGCTGAAGAAGAAGCAGAAGA
ACTAAGTATTTCGGAAACGGATGAAGATGATGACCTTCAAGAAAATGAAGACAATAAACA
ACATAAAGAAAGCTTGAAAAGAGTGACCTTTGCTTTACCAGATGATGCGGAAACTGAAGA
TACAGGTGTTTTAAATGTAAAGAAAAATTCTGATGAAGTTAAATCCTCCTTTGAAAAAAG
ACAGGAAAAGATGAATGAAAAAATTGCATCTTTAGAAAAAGAGTTGTTAGAAAAAAAGCC
GTGGCAGCTTCAGGGGGAAGTGACAGCACAGAAGAGGCCAGAGAACAGCCTCCTGGAGGA
GACCCTACACTTTGACCATGCTGTCCGGATGGCACCTGTGATTACAGAGGAAACCACCCT
TCAACTGGAAGATATCATTAAACAGAGGATAAGAGATCAGGCTTGGGATGATGTAGTACG
TAAAGAAAAACCTAAAGAGGATGCATATGAATATAAAAAGCGTTTAACCTTAGACCATGA
GAAGAGTAAATTGAGCCTTGCTGAAATTTATGAACAGGAGTACATCAAACTCAACCAGCA
AAAAACAGCAGAAGAAGAAAATCCAGAACATGTAGAAATTCAGAAGATGATGGATTCCCT
CTTCTTAAAATTGGATGCCCTCTCAAACTTCCACTTTATCCCTAAACCGCCTGTACCAGA
GATTAAAGTTGTGTCAAATCTGCCAGCCATAACCATGGAGGAAGTAGCCCCAGTGAGTGT
TAGTGATGCAGCTCTCCTGGCCCCAGAGGAGATCAAGGAGAAAAATAAAGCTGGAGATAT
AAAAACAGCTGCTGAAAAAACAGCTACAGACAAGAAACGAGAGCGAAGGAAAAAGAAATA
TCAAAAGCGTATGAAAATAAAAGAGAAGGAGAAGCGGAGAAAACTGCTTGAAAAGAGCAG
TGTAGATCAAGCAGGGAAATACAGCAAAACAGTAGCTTCGGAGAAGTTAAAACAGCTGAC
CAAAACTGGCAAAGCTTCCTTCATAAAGGATGAAGGTAAAGACAAGGCCTTAAAGTCCTC
TCAAGCATTCTTTTCTAAATTACAAGATCAAGTAAAAATGCAAATCAATGATGCAAAGAA
AACAGAAAAGAAAAAGAAGAAAAGACAGGATATTTCTGTTCATAAATTAAAGCTGTAATA
TATTTTGAATATAATGTAAATATTAATGTGTAAGCTTATATTGTGTCATTGTTCTGTTTT
ATAATAAAATTCTTGAGAACCTTC
>ENST00000301904.3 cdna chromosome:GRCh38:8:27634181:27673020:1 gene:ENSG00000168077.13 gene_biotype:protein_coding transcript_biotype:protein_coding gene_symbol:SCARA3 description:scavenger receptor class A member 3 [Source:HGNC Symbol;Acc:HGNC:19000]
AGGCCCCAGAGGAAGAGACCATGAAAGTGAGGTCGGCCGGCGGCGATGGAGATGCCTTGT
GCGTTACAGAAGAGGACCTGGCGGGTGACGACGAGGACATGCCGACCTTCCCATGCACCC
AGAAGGGCCGGCCAGGGCCCCGCTGCAGCCGCTGCCAGAAGAACCTATCTTTGCACACAT
CGGTGCGGATTCTTTACCTCTTCCTGGCCCTGCTCCTGGTGGCCGTGGCTGTGTTGGCCT
CTCTGGTTTTCAGAAAAGTGGACTCTCTCTCCGAAGACATCTCCTTGACCCAGTCTATTT
ATGACAAGAAGCTTGTGTTAATGCAGAAAAATCTCCAGGGCCTGGATCCGAAAGCCCTGA
ACAACTGCTCTTTCTGCCATGAAGCTGGGCAGCTGGGGCCAGAGATCCGAAAACTGCAGG
AGGAGCTGGAGGGAATTCAGAAGCTGCTTCTGGCCCAGGAGGTGCAGCTGGACCAGACCT
TACAGGCCCAGGAGGTGCTCTCCACCACCAGCAGACAAATCTCCCAGGAGATGGGCAGTT
GCTCCTTCTCCATCCACCAGGTTAACCAGTCTCTGGGGCTCTTCCTGGCCCAGGTGAGAG
GCTGGCAGGCCACCACAGCTGGCCTGGACCTCTCTCTGAAGGACCTCACCCAGGAGTGCT
ACGATGTCAAGGCTGCAGTGCACCAGATCAACTTCACCGTGGGGCAGACTTCCGAGTGGA
TCCACGGGATCCAGCGGAAGACAGACGAGGAGACCCTGACCCTCCAGAAGATTGTCACCG
ACTGGCAGAACTACACACGGCTCTTCAGCGGCCTGCGCACCACCTCCACCAAGACTGGAG
AGGCGGTCAAGAACATCCAGGCCACCCTGGGGGCCTCCTCACAGCGCATCAGCCAGAACT
CAGAGAGCATGCACGACCTGGTACTCCAGGTCATGGGCTTGCAGCTGCAGCTGGATAACA
TCTCGTCCTTCCTGGATGACCACGAAGAGAACATGCATGATCTTCAGTACCATACCCACT
ACGCCCAGAACCGCACTGTGGAGAGGTTTGAGTCTCTGGAAGGACGCATGGCTTCTCACG
AGATTGAAATTGGCACCATCTTCACCAACATCAATGCCACCGACAACCACGTGCACAGCA
TGCTCAAGTACCTGGATGACGTGCGGCTCTCCTGCACGCTGGGCTTCCACACCCATGCCG
AGGAGCTCTACTACCTGAACAAGTCTGTCTCCATCATGCTGGGCACCACAGACCTGCTCC
GGGAGCGCTTCAGCCTGCTCAGTGCCCGGCTGGACCTCAACGTCCGGAACCTCTCCATGA
TCGTGGAGGAGATGAAGGCAGTGGACACACAGCATGGAGAAATCCTTCGCAATGTCACCA
TCCTACGAGGTGCCCCCGGCCCTCCAGGACCAAGAGGATTCAAAGGAGATATGGGCGTGA
AAGGGCCTGTTGGCGGCAGAGGCCCGAAAGGAGACCCCGGCAGCTTGGGCCCCCTGGGAC
CCCAGGGTCCTCAGGGGCAACCTGGAGAGGCCGGGCCTGTGGGAGAAAGGGGCCCTGTTG
GCCCTCGAGGGTTCCCAGGCCTCAAAGGCTCAAAGGGCAGCTTTGGAACTGGAGGGCCGA
GAGGACAGCCAGGCCCAAAAGGGGACATAGGGCCCCCAGGGCCAGAAGGGCCCCCGGGGT
CTCCAGGGCCCTCAGGGCCTCAGGGAAAACCGGGAATTGCAGGGAAGACAGGGTCACCAG
GCCAGCGGGGGGCCATGGGGCCTAAGGGTGAACCAGGGATCCAGGGTCCCCCTGGTCTCC
CGGGGCCTCCAGGTCCACCAGGAAGCCAGAGCTTCTACTGAGGAGGGCTGTGGCAGAGCC
ACTGTCACACAGAATGCCGGAGGGGCGCAGAGCAGATCCAGGCCCCAGAAAGCCTCACCT
ACAGACAGCTGTGGTCCTCTGATTCCAATGAGGGGGCTCCCCAGGGCTGACCCTGCAGCT
TTGGGCTCCCCCATAGTGACTGTGCCATAGGAAAGCAGCCCCTCCTCACACATACATGTG
CACATGCACACACATGCATGCACACACATGCACACATACACGCACATGCACACATACACA
TGCATGCACACATACACAGGCATACATGCATGCACACACACATGCACGCACACACACATG
CACACATACACGTGCACACATACACAGGCACACATGCATGCACACATACACATGCACACA
CACATGCACACATATATGCACAGGCACACACATGTACGCACACACACATGCACTGCACAC
ATATCCATGCACACAAACACATATATACACATGCACATACACAGATTTTTCTGCTGGCCA
GGTGGGCCAACTGGGTTTCCCTGGCTGGGCAGGAGGAGAGGGCAGAGGAAGACCCCCTCT
CCTGTGACTGAGCCTGCCAGGGAGGCAGCTACCTCGGGAGGAAGGTCTCACATCTGTCTC
TGGGCACCCATGCTGGCCAGCAGTTTCCCAGGGCTCCCTGGGGTTGAAAAGCCCCAAGGA
AACCTTTGCGGGTGGGGCGTTACTGCCAAAACTCCAGAGGCAAAGTGGACCTGGCAACCA
CAAGACCCTCCCCATAAGCAGGGGACCAGCATACCCGGGAGCTGTCCCTGTCTGTCACAG
CACAGTGGGGCCACGAGGCTGACATTCTCTGGCCTTGCACACAGTGCCCCCTGAGAAGTT
CAACATTTATTTCTTCACGTGTCCAGAAAATTCCTCAATTCATCCTTGCCTCTGCCCTTC
AGGAGCAGCCTGGAAGGAATCCAAGCAGGAGTTTCATCTGCATGGGGGCACTCTGCAGGC
CCTGGAACATTGGGCCTGAGTGGAGATGGGAGACAGAGGCAGGCCAGAAGGTTCTCTCTG
CACAGCTGCCTCCCTTGCTCTCCCTGAGGCTGGCCTGCCCCATTCCCCAAGGGGGCTCCT
CTGGAGTGGTGGGGAGGATTAGGCTGCAGAAGGGCCAACCCCTTGCAACAGGGCAGCTCT
CGCCTCCCGCACACGGCTCTCCTGATCACAGCTGCATGCCGACCTTGTCCCACCGGGACC
CACAATGGCCCGAGCCCTCTTTGCATGGGCAGCCAGCTGGACTAGGAGTGGGAAGGGCCT
GGACACTCACAGAGGCCCCCTCTGTCATCACTCCTTGGCACCCACCAACTTCCTGCACAC
ACTGGCAGAGAGGGGCGCTGGGAAATCACCCCACAGGGTGGAGGTCTCCTGTTGGCTACA
CTCTAAAGCTGCTTTGCCTTCATGTTCAAACAGATTCAGGCACCACCCCCTCCACCGCCC
GCAAGGTTAGGGCATAGAGTTGTCTCCTTCCCAACACGGACCCAGAGAGCAGCCCTTCCC
TGCTCAAAGCCTTTCCGCACCCTCCTGACTGTCCTGGATGTGCAACTGGTTTGCACTGCA
CACCCCACGGCCATGTAACTCTCCTGTCCACATATGATAATACCATTCTGCATAGTATTA
CTGACTCAGTAAAGAGCTATTTCCAGGAGT
>ENST00000444776.1 cdna chromosome:GRCh38:2:3257351:3377817:-1 gene:ENSG00000032389.12 gene_biotype:protein_coding transcript_biotype:protein_coding gene_symbol:TSSC1 description:tumor suppressing subtransferable candidate 1 [Source:HGNC Symbol;Acc:HGNC:12383]
GTTTGGAGTCGTTTGCTGCGGGGAGGGAATGAATGGGCGCTGGGAACACGCCCGCGAGGT
GGGGACGCGCCGGCCGTAGCGAGGTCCTTAGCGTGTGAGTGGCCGGGGTCGGGTCGCTTC
CCCGCAGCATGGAGGACGATGCACCAGTGATCTACGGGCTGGAGTTCCAGGCACGTGCCT
TAACACCTCAAACTGCAGAAACAGATGCCATTCGGTTTTTGGTTGGGACGCAGTCTCTTA
AATATGATAATCAGATCCATATCATAGATTTTGACGATGAAAACAACATTATAAATAAAA
ATGTCCTCCTCCATCAAGCGGGTGAAATCTGGCATATTAGCGCTAGCCCTGCAGACAGAG
GTGTGCTGACGACCTGCTACAACAGAAGAGACATCATAGAATCGTTTGGCATTCTTCCTG
TAGCTCAGAGTCCCACGATTGTCTTTGTAAACACGTTGCACCAGGTCTTCTTCAGGGGAC
AGGTCGCAGCTTCAGACAGCAAAGTCCTGACATGTGCAGCCGTGTGGAGGATGCCGAAGG
AATTGGAATCAGGCAGCCACGAGTCCCCTGATGATTCATCCAGCACTGCACAGA
>ENST00000368332.7 cdna chromosome:GRCh38:6:125986479:126039276:1 gene:ENSG00000066651.17 gene_biotype:protein_coding transcript_biotype:protein_coding gene_symbol:TRMT11 description:tRNA methyltransferase 11 homolog [Source:HGNC Symbol;Acc:HGNC:21080]
TGGAGACTGGGCTTTGGGAGGGAGAAAGAGGGACCTAGCGCGGGCCGCGCAGGCGCACGG
TGGGCAGCTGCAATGGCGCTGTCGTGTACCCTTAACAGGTATCTGCTCCTCATGGCGCAG
GAGCATCTGGAGTTCCGCCTGCCGGAAATAAAGTCTTTGCTTTTGCTTTTTGGAGGTCAG
TTTGCCAGCAGTCAAGAAACTTATGGAAAGTCACCATTTTGGATTCTTAGCATTCCCTCT
GAAGATATTGCAAGAAATTTGATGAAACGGACAGTGTGTGCCAAGTCTATATTTGAACTA
TGGGGTCATGGACAATCTCCTGAGGAGCTGTACAGTTCTCTTAAAAACTACCCTGTGGAG
AAGATGGTTCCATTTCTACATTCGGACTCTACATATAAAATAAAGATTCACACTTTTAAT
AAGACATTGACACAAGAAGAGAAAATCAAGCGAATAGATGCACTTGAATTTCTGCCATTT
GAAGGAAAAGTGAATTTAAAGAAACCGCAACATGTATTTTCTGTTTTGGAGGATTATGGT
TTAGACCCAAACTGCATCCCTGAGAATCCACATAATATTTATTTTGGTAGATGGATTGCA
GATGGACAGAGAGAGCTTATTGAGTCATACAGTGTCAAAAAGAGACACTTTATTGGAAAT
ACAAGTATGGATGCTGGTTTGTCATTCATTATGGCTAACCATGGAAAAGTGAAAGAAAAT
GATATTGTCTTTGATCCATTTGTTGGAACAGGTGGCCTGCTGATAGCATGTGCTCATTTT
GGTGCATATGTGTATGGGACAGACATAGACTACAACACAGTTCATGGCTTGGGAAAGGCT
ACTAGGAAAAACCAGAAGTGGAGAGGACCAGATGAAAACATTAGGGCCAATCTTCGTCAA
TATGGTTTAGAGAAGTATTACCTTGATGTCCTGGTTTCAGATGCATCTAAACCTTCCTGG
AGGAAGGGCACATATTTTGATGCAATCATTACTGATCCTCCATATGGTATCAGAGAATCT
ACAAGAAGAACAGGTTCACAGAAGGAGATACCAAAGGGGATAGAAAAATGGGAAAAATGT
CCAGAAAGCCATGTTCCTGTTTCCTTGAGTTATCATCTGAGTGATATGTTTCTTGACCTG
TTAAACTTCGCAGCTGAGACCCTCGTTTTAGGTGGAAGACTAGTCTATTGGTTACCGGTG
TATACGCCAGAATACACTGAAGAGATGGTGCCTTGGCACCCTTGCCTGGAACTCGTTAGC
AACTGCGAGCAGAAGCTTTCCAGTCACACATCAAGGCGCTTGATCACAATGGAAAAGAAT
CGGGACCAGTATTCACATCTGCTAAGTGATCATTTTCTGCCATACCAAGGTCATAATTCC
TTCCGTGAGAAATATTTTAGTGGGGTAACAAAAAGAATTGCCAAGGAAGAAAAATCCACC
CAGGAATGAAAATTAAGATTTTGACAATGAAGAAAGAATAAGAATTTGATTTAAAAAGAC
ATCTGGATGTGAACTTTCATGTATGATCCAGAAAATAGGTACGGTTTTAAAATATTTTAT
ATAGAAAAGCTACAAAGTAAATTGAGCAATGCTTTTAAAGTTATCTTTGTTTTATAGACT
TTTTTGTTGTATGTATTACAGTCTTTATAATCTTATTTAATGTATATTTGTACTTTCAAG
TACTGATGGAGATAGACTCAAAACAGTTATTTTTTTACAATTAATCTACAAAGGGAATTA
ATATTGTTGACTTTTAAAACATCTGCTGGATATATTATATGCAATTAATAGTAGTTAAGA
ATTTATTCATTTGGTAGATATGTTTATTTGGTTTTTGGTTGTCATCGATTTACATTGCCA
CTAATAAACCATATTGAGAATTTCTAAAA
>ENST00000510878.1 cdna chromosome:GRCh38:1:11736175:11750633:1 gene:ENSG00000177674.15 gene_biotype:protein_coding transcript_biotype:protein_coding gene_symbol:AGTRAP description:angiotensin II receptor associated protein [Source:HGNC Symbol;Acc:HGNC:13539]
GGCTGCGGCGCAGGTGCCCTCGGCCTGAGTCGGGATGGAGCTGCCTGCTGTGAACCTGAA
GGTGATTCTCCTAGGTCACTGGCTGCTGACAACCTGTTTCTGGGTGGCTTGCTGGCCACC
ATCTTCCTGGACATCGTGCACATCAGCATCTTCTACCCGCGGGTCAGCCTCACGGACACG
GGCCGCTTTGGCGTGGGCATGGCCATCCTCAGCTTGCTGCTCAAGCCGCTCTCCTGCTGC
TTCGTCTACCACATGTACCGGGAGCGCGGGGGTGAGCTCCTGGTCCACACTGGTTTCCTT
GGGTCTTCTCAGGACCGTAGTGCCTACCAGACGATTGACTCAGCAGAGGCGCCCGCAGAT
CCCTTTGCAGTCCCAGAGGGCAGGAGTCAAGATGCCCGAGGGTACTGAAGCCAGCCACGC
TGCGCCCGGCCCTGCCCCGGGCCTTCCTCGTGCCTGGGAGGTCGTTCTAGGGATGCTCCT
GACCTCCGTCTCTTGGACCTAAGATGGAATGTGTCCCCAGCTCAGGGATTGCCTGAACCA
AGAGGCCAGGAGCCCCCATGGGCCGCCCAGTACCATGCACACTCCTGTCCCGAACTCCCT
GAGGCCTCCCCTCCCTTCAGGGCACCCACTGGTTCCCAGGCTGGAACCAGGGTCTCTCTT
TACCTCCTACCCCATGGTGGCACCACAGAGGCCCTCAGCCGAGTCCTGCCTGAGTGTTGC
AAGCTCAGGCCTTTAAGGACTGCTGATGCCCCCTCAGGCCTCCCCCAAGTTTGCTGGGCT
TTGGTGGAAGCCCTGAGAGCTTCAGGTCCTGCTCAGCCCGAGGAGCAGTCTGGCATGGGA
GTGAGGCCC
>ENST00000517745.1 cdna chromosome:GRCh38:8:133258996:133264581:-1 gene:ENSG00000104419.14 gene_biotype:protein_coding transcript_biotype:retained_intron gene_symbol:NDRG1 description:N-myc downstream regulated 1 [Source:HGNC Symbol;Acc:HGNC:7679]
TGTCATCCTCACCTACCATGACATCGGCATGAACCACAAAACCTGCTACAACCCCCTCTT
CAACTACGAGGACATGCAGGAGATCACCCAGCACTTTGCCGTCTGCCACGTGGACGCCCC
TGGCCAGCAGGACGGCGCAGCCTCCTTCCCCGCAGGGTACATGTACCCCTCCATGGATCA
GCTGGCTGAAATGCTTCCTGGAGTCCTTCAACAGTTTGGGTAAGAGCGAAGGATCAGCTC
CTTCTCTGTCTGCAGAGAAGCCTGGTTTCTAGCATCTTCCTGCCCCTTGGCTTTGATCTG
GACTGACCACTAAAATTAAGGTTGCAATTTAGAGATGAGGCAAGAAATTAGCTCGTCACT
CTGTGAACACTGTTCTTCACACAGTCTCTGA
>ENST00000429075.1 cdna chromosome:GRCh38:7:38178395:38219629:1 gene:ENSG00000010270.13 gene_biotype:protein_coding transcript_biotype:protein_coding gene_symbol:STARD3NL description:STARD3 N-terminal like [Source:HGNC Symbol;Acc:HGNC:19169]
CGGCCGGCCAGGAACCACCCGTTAAGATGGATCCATGTAGGCCCCACCGTTTTTGCCTGT
AAAAAGAGTCAGAAAGATCAGGCTGGCAAAGTCAATTGCCTCCAGGCTAGGTGAAGATTG
AGGCCAACTGGAGAGTGCGTGCCCCACTGAAAGTGGTCAGCAGCTTGGCTTTATTATCAT
GGTGTCTTCTCTTTAGGGATGGTGAGGTTGGAAAAAGGCTCCTGTAACCCTCCTCCAGGA
TGAACCACCTGCCAGAAGACATGGAGAACGCTCTCACCGGGAGCCAGAGCTCCCATGCTT
CTCTGCGCAATATCCATTCCATCAACCCCACACAACTCATGGCCAGGATTGAGTCCTATG
AAGGAAGGGAAAAGAAAGGCATATCTGATGTCAGGAGGACTTTCTGTTTGTTTGTCACCT
TTGACCTCTTATTCGTAACATTACTGTGGATAATAGAGTTAAATGTGAATGGAGGCATTG
AGAACACATTAGAGAAGGAGGTGATGCAGTATGACTACTATTCTTCATATTTTGATATAT
TTCTTCTGGCAGTTTTTCGATTTAAAGTGTTAATACTTGCATATGCTGTGTGCAGACTGC
GCCATTGGTGGGCAATAGCGTTGACAACGGCAGTGACCAGTGCCTTTTTACTAGCAAAAG
TGATCCTTTCGAAGCTTTTCTCTCAAGGGGCTTTTGGCTATGTGCTGCCCATCATTTCAT
TCATCCTTGCCTGGATTGAGACGTGGTTCCTGGATTTCAAAGTGTTACCTCAAGAAGCAG
AAGAAGAAAACAGACTCCTGATAGTTCAGGATGCTTCAGAGAGGGCAGCACTTATACCTG
GTGGTCTTTCTGATGGT
>ENST00000524061.1 cdna chromosome:GRCh38:8:10787522:10826169:-1 gene:ENSG00000254093.8 gene_biotype:protein_coding transcript_biotype:nonsense_mediated_decay gene_symbol:PINX1 description:PIN2/TERF1 interacting, telomerase inhibitor 1 [Source:HGNC Symbol;Acc:HGNC:30046]
ATATGAAATTCACAAAAGGAAGAACAGTCTTACTGAAAAGCATCACATTGTTTTTCTAGG
GAAGGATCTGTCATCTCGGAGCAAAACAGATCTTGACTGCATTTTTGGGAAAAGACAGAG
TAAGAAGACTCCCGAGTTTATTGTTGAAGTCACCTTGGATTCCTTGTCTTACAGAATTTC
CCATGTCCTGAATTTTGTTGATTTCACCTTCCCAGTGGGCTTTAATGTATTCACTTCGTA
AAGAGACCGTACACTGACTCACTTTAACCACATAGATTACCATCCCTGCTGAATCCACAT
TTATCCTTAATTTCCCTTGTGTGGCTTTTTACCAAAAGGTAAATGGTTCTTGCCATCACA
TAGCTTACAGTGTAATCTGAAAGATAATAATATTGTAAACTCTTTCAAAATACTAATGTC
AAATAGAAGATATGTCAGCC
>ENST00000475532.1 cdna chromosome:GRCh38:2:241199097:241200178:1 gene:ENSG00000146205.13 gene_biotype:protein_coding transcript_biotype:retained_intron gene_symbol:ANO7 description:anoctamin 7 [Source:HGNC Symbol;Acc:HGNC:31677]
TGCTGGGGCCGACTCCCAAACGGGGCTGTCGAGGCCCGGTTGGCTTTCAGAGGCGTATCC
ATGGGAGTAGGTGTCATGTATCAAATAGGAGATTCAAAGTCAGCTGTTACCACGGCTACA
GAAATGCCAGTCTTTTCCTAAGAGTGCGAATGGACACACACATGTGCATACGTGCACACA
TGCACCCTCAGGCTCTCACGGAGCCCTGGGTGCCTACAGCAGGACGTCCAGGACGGGAAC
ACCACAGTGCACTACGCCCTCCTCAGCGCCTCCTGGGCTGTGCTCTGCTACTACGCCGAA
GACCTGCGCCTGAAGCTGCCCTTGCAGGAGTTACCCAACCAGGCCTCCAACTGGTCGGCC
GGCCTGCTGGCATGGCTGGGCATCCCCAACGTCCTGCTGGAGGTTGTGCCAGACGTA
>ENST00000477960.1 cdna chromosome:GRCh38:9:6532899:6540179:-1 gene:ENSG00000178445.8 gene_biotype:protein_coding transcript_biotype:processed_transcript gene_symbol:GLDC description:glycine decarboxylase [Source:HGNC Symbol;Acc:HGNC:4313]
CTAATCTTGGGCTGAAACAACTTTCCTGAACAGGTTATGTGGGTCATGAATTTATTTTGG
ACACGAGACCCTTCAAAAAGTCTGCAAATATTGAGGCTGTGGATGTGGCCAAGAGACTCC
AGGATTATGGATTTCACGCCCCTACCATGTCCTGGCCTGTGGCAGGGACCCTCATGGTGG
AGCCCACTGAGTCGGAGGACAAGGCAGAGCTGGACAGATTCTGTGATGCCATGATCAGCA
TTCGGCAGGAAATTGCTGACATTGAGGAGGGCCGCATCGACCCCAGGGTCAATCCGCTGA
AGGTGCGTAGGCCCTGGAACATTGCTTGAAATGTTCCTTAAACTAGAAAATGATGTCTGG
ACAGTGTACCAGCAACTCCCGAACTCTCAACTGAGGATGATACTCTTCCCTAGAATAAGA
TGTCTCCACACTCCCTGACCTGCGTTACATCTTCCCACTGGGACCGGCCTTATTCCAGAG
AGGTGGCAGCATTCCCACTCCCCTTCGTGAAACCAGAGAACAAATTCTGGCCAACGATTG
CCCGGATTGATGACATATATGGAGATCAGCACCTGGTTTGTACCTGCCCACCCATGGAAG
TTTATGAGTCTCCATTTTCTGAACAAAAGAGGGCGTCTTCTTAGTCCTCTGTCCCTAAGT
TTAAAGGACTGATTTGATGCCTCTCCCCAGAGCATTTGATAAGCAAGAAAGATTTCATCT
CCCACCCCAGCCTCAAGTAGGAGTTTTATATACTGTGTATAT
>ENST00000477386.1 cdna chromosome:GRCh38:X:14020077:14027144:-1 gene:ENSG00000046647.13 gene_biotype:protein_coding transcript_biotype:processed_transcript gene_symbol:GEMIN8 description:gem nuclear organelle associated protein 8 [Source:HGNC Symbol;Acc:HGNC:26044]
ATCTTCTGTGATAGGGTTATTATTGCATGTACAGAGAGATTCCTTGGAACCGCATATGAC
TCAATCTATCTCACTCAGATTTCTCACCATACCTTCACTTATTTTGCTGCAGTGTCCAGC
AGATCTCCTTGAAACACTCCACCAGCCCATTGGAGAAAAGTTACTGTTCAGTCCCTGAAG
GCTTGTGCCATAAAAGAGTGGGAGACATTCCCAGGGAGTTTCAGCACCCATTTGGACTTT
CACAATCAGAGATGGCAGCGGTAAAGGCATCAACATCGAAAGCTACCAGGCCTTGGTATT
CTCATCCGGTATATGCAAGATACTGGCAACATTATCATCAAGCAATGGCTTGGATGCAAA
GCCATCACAATGCCTACAGGAAGGCCGTGGAATCCTGTTTCAATCTTCCATGGTACTTAC
CTTCTGCGCTTCTTCCCCAAAGCTCTTACGATAATGAGGCTGCGTATCCTCAGTCCTTCT
ATGACCATCATGTGGCCTGGCAGGACTACCCCTGCAGTTCTTCACATTTCAGAAGATCTG
GGCAGCATCCACGTTACAGCAGTAGGATCCAGGCATCCACAAAAGAAGACCAAGCTTTGT
CCAAAGAGGAAGAGATGGAGACTGAGTCAGATGCAGAGGTAGAATGTGACCTGAGCAATA
TGGAAATCACTGAAGAGCTCCGCCAGTACTTTGCAGAGACCGAGAGGCATAGAGAAGAAC
GACG
>ENST00000423664.5 cdna chromosome:GRCh38:1:26294205:26306636:-1 gene:ENSG00000158062.20 gene_biotype:protein_coding transcript_biotype:protein_coding gene_symbol:UBXN11 description:UBX domain protein 11 [Source:HGNC Symbol;Acc:HGNC:30600]
GACAACAAGATGGCGGCGCTGCGGGACGGCTAGCGGCCCTGCGTGTACTTTCCCAAGCAC
CACCAGGCCAAAGGTCTCTCAGTTCAGAGCAGAAAGCCGTATACCCAGAGGAGCAGGCAG
ATAACAGAAACTTCCAGAAACCTCTGTGGAGACAGTGGAAGAGGCAAAAGGGAGTTCCTG
ACAGCTGGATTCTAGAAGTAGAACTATGAGCTCACCTTTGGCCTCCCTTAGCAAGACCCG
AAAAGTGCCCCTGCCCTCGGAGCCTATGAATCCTGGGAGGCGAGGAATCCGCATCTATGG
AGATGAGCGGTGACCTAGGCATCCCTGTCTGCAGAAGATGAGGTGGACATGTTGAGTGAT
GGGTGTGGCTCAGAAGAAAAGATCTCAGTCCCTTCCTGCTATGGCGGCATAGGTGCCCCT
GTGAGTCGGCAAGTCCCTGCATCCCATGACTCGGAGCTGATGGCCTTCATGACGAGGAAG
TTGTGGGACCTGGAGCAGCAGGTGAAGGCCCAGACTGATGAGATACTGTCCAAGGATCAG
AAGATAGCGGCCCTAGAGGACCTGGTGCAGACCCTCCGGCCACACCCAGCCGAGGCAACC
CTGCAGCGGCAGGAGGAACTGGAGACGATGTGTGTGCAGCTGCAGCGGCAGGTCAGGGAG
ATGGAGCGGTTCCTCAGTGACTATGGCCTGCAGTGGGTGGGCGAGCCCATGGACCAGGAG
GACTCAGAGAGCAAGACAGTCTCAGAGCATGGCGAGAGGGACTGGATGACAGCCAAGAAG
TTCTGGAAGCCAG
>ENST00000436577.3 cdna chromosome:GRCh38:7:90709816:91210589:1 gene:ENSG00000058091.16 gene_biotype:protein_coding transcript_biotype:protein_coding gene_symbol:CDK14 description:cyclin dependent kinase 14 [Source:HGNC Symbol;Acc:HGNC:8883]
TACGGCCGTACCATTTCAGCTTGCTAGTGCAGAAAGATGTGAATTCAGTTGCTGTATGAG
CCTGGCCTGGTGCAAACACATTGCTAGAGACATGTTAAAGAGTTCCAGGTGAATCAAGCC
TGAGGGAGACAACAGCAAAACGATATGTGTCACAAAGATGTCTACACGGAACTGCCAGGG
AATGGACTCAGTGATCAAACCCCTGGACACAATTCCTGAGGATAAAAAAGTCAGAGTTCA
GAGGACACAGAGCACTTTTGACCCATTTGAGAAACCAGCTAATCAAGTAAAGAGGGTGCA
TTCTGAGAACAATGCTTGCATTAACTTTAAGACCTCCTCCACTGGCAAAGAGTCACCTAA
AGTTAGGCGGCACTCCAGCCCCAGCTCGGGTAAATGGGAAGTTGGTAGCTCTGAAGGTGA
TCAGGCTGCAGGAAGAAGAAGGGACACCTTTCACAGCTATCAGGGAAGCTTCTCTTTTAA
AAGGACTAAAACATGCTAACATAGTGCTACTTCATGACATCATCCATACCAAGGAGACGC
TGACACTTGTGTTTGAATATGTGCACACTGATTTATGTCAGTACATGGACAAGCACCCTG
GGGGGCTGCATCCAGATAATGTGAAGTTGTTTTTATTTCAGTTGCTGCGAGGTCTGTCTT
ACATCCACCAGCGTTATATTTTGCACAGAGACCTGAAACCACAGAACCTTCTGATCAGTG
ACACGGGGGAGTTAAAGCTGGCAGATTTCGGTCTTGCAAGAGCAAAATCCGTCCCTAGCC
ACACATACTCCAACGAAGTGGTTACCTTGTGGTACAGACCTCCAGATGTCCTTCTAGGCT
CAACAGAATATTCCACCTGCCTTGACATGTGGGGAGTAGGTTGCATCTTTGTTGAAATGA
TCCAAGGAGTTGCTGCTTTTCCAGGAATGAAAGACATTCAGGATCAACTTGAACGAATAT
TTCTGGTTCTTGGAACACCAAATGAGGACACATGGCCTGGAGTTCATTCTTTACCACATT
TTAAGCCAGAACGCTTTACCCTGTACAGCTCTAAAAACCTTAGACAAGCATGGAATAAGC
TCAGCTATGTGAACCATGCAGAGGACCTGGCCTCCAAGCTCCTACAATGTTCCCCAAAGA
ACAGACTGTCGGCACAGGCTGCCTTGAGCCACGAGTATTTTAGTGACCTGCCGCCACGGC
TATGGGAACTCACCGACATGTCTTCTATTTTTACTGTCCCAAATGTGAGATTGCAACCAG
AAGCTGGAGAAAGCATGCGGGCCTTTGGGAAAAACAATAGTTATGGCAAAAGTCTATCAA
ACAGCAAGCACTGACAAGCAGCACATTCTCAAGAGCACACAGGATTAAGTTGTCATCATT
CTGGGAAGAAAAAAAAAACATTAATGAAGAGGCCAATAATATGAAGGGAATCATGGATCA
GTTTTCTTTCGCTCCCTGTGGTGGATTTCACTTACAAGAAAATTGAAGCTGGCAAGACCC
TGTTTTCTCTGCAATTTATTTAAAACCTTGCACGCATTTGGATACCTTGTGATTTCCAAG
AACTACGTGAAGATTAAGCTTTGCTTACTGATACATGGCATGTATTCTTTTCAGTCTTTT
GTGTTTGATTTTGTTTGATTTCCCTCTGCAGCACAGCGTCTCTGTAAAGGTTTTTATGCT
TTCACCAGCCATGTCTTAAATACATTAAGACAACACATTTGGTGTTCACACTTCTTCAGT
AATGTCTGAACTTGAAAGCCACAGAGTGGCATAAAACAATGTGTGTTTTCTTTGAGAGCA
GTGCACATTTTGCAACCACTAGGAAGGAAATTTTCTGCTAAAGCAAACCCCTGTTCTCTG
ACTTGACAACTTGGCCCCGGACTGTGGGGCCCCACCTGTTGCTTACCTTTTGAGGTAATT
TTGCAAATGTGGTTTTTTTACTTGGAAATAACTGCACATTTATATATAGGATATTGGACT
CTGCTTAGCATTTTCAAGCCACATAGCATGACTGTTTTTTGAATAGGTTGGAATTGAAAA
AACAATTATCAAACGTTAAGAACAAAGACAGGGATAAATTGCTTACATTTCAACCTCTGG
AGATTGAGGTAACTTTTTGTGTCTGGGTCTTGTCAACATCTAATTTTTTTCCATCCATTC
TGTTACACTTTGTATTTTCTAACTGGAGAAAAGAGTGAGGAACAGAATGTTTTAAATCTG
GTGCAAAAGAACTATATCTGCTGGATGAGCCTTGAAAGCAGTCTTGGCCTGTTAGGGCTT
ACAAAGTAAATTACAAAGTGATCCAGTTCAAAGTTTGCTTAGTTACAACAAAGCACCTTT
AAAAAAAATACATTTTAAAAAAACATTCCAAGCCAATTGGAAGACATCATTGGGTTCTTA
CTTTAAGACATCTCCTGGAATAACTGTTCAAATGCAGGTTTTAGAAACAATGCAGGAATC
TTGCTTTAAAGATGAAAAAGGGAATGGGCCAGCTTCCCTTACTCAAGGAGTTGAGGGACC
TTGGAGGATGAAGGCGAGTATGTGACACTGGAGAAAAGTGGACCAGGCATGTCTTTTGCT
TTGATCTGGAGGGAGGGCTGCCTGATGCAGGCCGGCTCCCAGTGGGGCAGGCCTCGCTGC
AGAATGCCCAGTAGTACTGCGGCCAAGGGGACAGTTAGGAGACTTCATCTAAAGCATGAA
ACCTAGCTCCTCTACACACAAATTCCTATGGAAATACCTTTGTGTACAGTGTCTTACATT
TTCCTATTAGTCAGAAAGAAGGAGAGAATGAGTGAGTGCTTGAAATGTGTCATACTGTTT
TAGGATCAAGACTAGGAATTAGGAGCCAGGTTGACAAGGACTTTTTCTGAGAGTTGGGTG
AGGGTAAAGCTTTTCTATAATCAAGCTCAATACACCAAGGAAACTGGATCCAGAATTCCT
AAACTTTAAAATGGTACTGTCTGCGGAGTGGAGTATGGATGGTTATGTCAAAGTCATAGT
TCATCCTATCCAGATGTAGCATTCATGGTAAACTTTTAAGTGCTAAGCAAGGAATTATTT
ACTGATTGGTTTTAAAGAGAGCAGAAAACACCCAAGTGTAGAATGTCTACTGTTTGCTAC
CTAGAAATCTTTTCCATTCCTCTTTCATACATTCCAACCCACTGGAAGTCTTTAGAGGTA
TTTTGATTTAAAGTATACTTAAATTAGGATTTCTTAAAGAAAACATAGGGAGAAAACTTT
ACATGCAATTAAAAATGGACTTTCCTGTGATTTGTTTTTAATCATTCATTTGGAGAAGAG
GCATGACCTTTGTATTTCACTAAGTTTAAAGCAAGAGCAACTGATGATTAAATGTTGCTT
TTTAATAAGGTTTTTAACTTGAAAATTTGAAAATATTTAATGTTGAAAGACTTCAATTAG
GGCTATTAGAGTTATATCTCCCTGTCGTAGGCAGCTTCTTCGGAGAAGTGAAATATAACA
TTACTCAGTGGACGGAGAAATCTGTTTTGTTACAGAGACATGCCTCTCAGAAGGTCAGGA
GGTTTTGAGTACCTATCCTTGCCACCCATACAGGAAATCCAAAGTTTGGTGTCTCTCTCT
CTCTGTCTCTTTCTTTCTCTTTCTCCCCCCAAACCCCTCTCACTCCCTCCCTCCCTCTCT
CCTTCCCCTATTTGCAATCATATTCTCCCTCTGCTTCTTTTCTCTTCTGCCCTCCTTGTG
GGCAGTCATGAAAATCAATTCAGACTGTGTTGATTAGCAGATTTATTATTCTATTGAGAA
AGCACTGGAATGTTTTGTGAGATTATTTTTATATGAAGGAATAGCCTGAACTCAAACAGA
TGGTAAGAATAGTACAAACACCTTAGCACATCACTGCACACACAGTATTCTGAAAGGAGA
TTTGACACTTAATTCCCATTTTCTTAAAATAACAGTTTTGTTGACTTAAAAATATGAGAT
ACATAGGATGTGAAAAAAAATGTTTGCAGTACTCAGCAAAAAATAGGGTACATAAAGCAG
GGTGGCTGTCCATCCACTGATTCTGGGGTGAGAAGCGATTTCTACCTCGCAAGAGTGACT
AGAAAGTTTCTAGGAGCACCTCCAGGCTTGCAAAGAAAGTGAGGCCTCTTGGTATCCTTT
CCTCAGTGTGTATATGACAGCCAGTATAATCAATACCCTAGGTTATGCGTCTATATGATA
CTCATCTGTGAATATTATTGGTTTTGTAATCTTTGTTATATAAGAGGATGTTTAGGCTGT
ATATACTGGGGTAGATTATTGCCTGCCCCTTATACATAGGAATATGCTGCATAATTGCGC
ATAACTTCCATCTCCCTTACTGGCTTGTAGGCAGAGGAAACTGTATATGTTACTGCCTTG
TACTTTTCTCATACACCAAAAACACACCAAAAAAATCAATAAAATAAGCAATCTTCTATT
CTCATTCCTTTTCCCACAGCAGCATATTTTAGAGGCACATACAAAACCTACATTCTCTAG
TTGGGAGTGGATTTTTAAAGTTTTCCTTTTATCTTTTATTTTTTTTTGTATGATGCACTG
AGATGTGTACTTTCTAACAGGGGATTGGTACCTAAGAAATGTGGTAGCATTATTCAGAAA
ACTATTATACTTTCAAATGACACATAGTAAGGAGAATGGAATAATACATGTTGCATATTT
GTTACCAGTTGTAATTTGTCTGTATTATGAAAGATGTAATGGTTTGTCAGCTGTCACTGT
TGTTTTCTTGTAACATGATATGGAATAAAGTATAGCAGAATCTCCGT
>ENST00000335854.8 cdna chromosome:GRCh38:X:55009089:55030977:-1 gene:ENSG00000158578.18 gene_biotype:protein_coding transcript_biotype:protein_coding gene_symbol:ALAS2 description:5'-aminolevulinate synthase 2 [Source:HGNC Symbol;Acc:HGNC:397]
ACCTGTCATTCGTTCGTCCTCAGTGCAGGGCAACAGGACTTTAGGTTCAAGATGGTGACT
GCAGCCATGCTGCTACAGTGCTGCCCAGTGCTTGCCCGGGGCCCCACAAGCCTCCTAGGC
AAGGTGGTTAAGACTCACCAGTTCCTGTTTGGTATTGGACGCTGTCCCATCCTGGCTACC
CAAGGACCAAACTGTTCTCAAATCCACCTTAAGGCAACAAAGGCTGGAGGAGATTCTCCA
TCTTGGGCGAAGGGCCACTGTCCCTTCATGCTGTCGGAACTCCAGGATGGGAAGAGCAAG
ATTGTGCAGAAGGCAGCCCCAGAAGTCCAGGAAGATGTGAAGGCTTTCAAGACAGGAAAC
TATGTCTTCAGTTATGACCAGTTTTTCAGGGACAAGATCATGGAGAAGAAACAGGATCAC
ACCTACCGTGTGTTCAAGACTGTGAACCGCTGGGCTGATGCATATCCCTTTGCCCAACAT
TTCTCTGAGGCATCTGTGGCCTCAAAGGATGTGTCCGTCTGGTGTAGTAATGATTACCTG
GGCATGAGCCGACACCCTCAGGTCTTGCAAGCCACACAGGAGACCCTGCAGCGTCATGGT
GCTGGAGCTGGTGGCACCCGCAACATCTCAGGCACCAGTAAGTTTCATGTGGAGCTTGAG
CAGGAGCTGGCTGAGCTGCACCAGAAGGACTCAGCCCTGCTCTTCTCCTCCTGCTTTGTT
GCCAATGACTCTACTCTCTTCACCTTGGCCAAGATCCTGCCAGGGTGCGAGATTTACTCA
GACGCAGGCAACCATGCTTCCATGATCCAAGGTATCCGTAACAGTGGAGCAGCCAAGTTT
GTCTTCAGGCACAATGACCCTGACCACCTAAAGAAACTTCTAGAGAAGTCTAACCCTAAG
ATACCCAAAATTGTGGCCTTTGAGACTGTCCACTCCATGGATGGTGCCATCTGTCCCCTC
GAGGAGTTGTGTGATGTGTCCCACCAGTATGGGGCCCTGACCTTCGTGGATGAGGTCCAT
GCTGTAGGACTGTATGGGTCCCGGGGCGCTGGGATTGGGGAGCGTGATGGAATTATGCAT
AAGATTGACATCATCTCTGGAACTCTTGGCAAGGCCTTTGGCTGTGTGGGCGGCTACATT
GCCAGCACCCGTGACTTGGTGGACATGGTGCGCTCCTATGCTGCAGGCTTCATCTTTACC
ACTTCTCTGCCCCCCATGGTGCTCTCTGGAGCTCTAGAATCTGTGCGGCTGCTCAAGGGA
GAGGAGGGCCAAGCCCTGAGGCGAGCCCACCAGCGCAATGTCAAGCACATGCGCCAGCTA
CTCATGGACAGGGGCCTTCCTGTCATCCCCTGCCCCAGCCACATCATCCCCATCCGGGTG
GGCAATGCAGCACTCAACAGCAAGCTCTGTGATCTCCTGCTCTCCAAGCATGGCATCTAT
GTGCAGGCCATCAACTACCCAACTGTCCCCCGGGGTGAAGAGCTCCTGCGCTTGGCACCC
TCCCCCCACCACAGCCCTCAGATGATGGAAGATTTTGTGGAGAAGCTGCTGCTGGCTTGG
ACTGCGGTGGGGCTGCCCCTCCAGGATGTGTCTGTGGCTGCCTGCAATTTCTGTCGCCGT
CCTGTACACTTTGAGCTCATGAGTGAGTGGGAACGTTCCTACTTCGGGAACATGGGGCCC
CAGTATGTCACCACCTATGCCTGAGAAGCCAGCTGCCTAGGATTCACACCCCACCTGCGC
TTCACTTGGGTCCAGGCCTACTCCTGTCTTCTGCTTTGTTGTGTGCCTCTAGCTG
>ENST00000366090.6 cdna chromosome:GRCh38:3:172750763:172757009:1 gene:ENSG00000114346.13 gene_biotype:protein_coding transcript_biotype:protein_coding gene_symbol:ECT2 description:epithelial cell transforming 2 [Source:HGNC Symbol;Acc:HGNC:3155]
GAATCGGTTGTGGCGGCCGCCGGCGAGGAATGGCGGTATTTGTGAGAGGAGTCGGCGTTT
GAAGAGGTGGAACTCCTAGGGCTTTTTTGAGAGTGACGGAGTCTACCTCTTGTTACCTAG
ACTGGAGTGCAGTGGCACGATCTCGGCTCACTGCAACCTCTGCCTCCCGGGTTCAAGCGA
TTCTCCTGCCTCAGCCTCCTGAGTAGCTGGGATTACAGGTGCCTGCCACCAAGCCCAGCT
AATTTTTGTATTTTTAGTAGAGACGGGGTTTCATTGTGTTGGCCAGGCTGGTCTCGAACT
CCTGACCTCGTGATCCGCCCGCCTTGGCCTCCCAAAGTGCTAGGATTACAAGTGTGAGCC
ACCGCGTCCGGCCTTTCAAATGCTGATTTAGAAGAATACAAATCATGGCTGAAAATAGTG
TATTAACATCCACTACTGGGAGGACTAGCTTGGCAGACTCTTCCATTTTTGATTCTAAAG
TTACTGAGATTTCCAAGGAAAACTTACTTATTGGATCTACTTCATATGTAGAAGAAGAGA
TGCCTCAGATTGAAACAAGAGTGATATTGGTTCAAGAAGCTGGAAAACAAGAAGAACTTA
TAAAAGCCTTAAAGACTATTAAAATAATGGAAGTCCCTGTTATAAAGATAAAAGAAAGTT
GTCCTGGAAAATCGGATGAAAAATTAATAAAAAGTGTTATTAATATGGACATTAAAGTGG
GCTTTGTAAAGATG
>ENST00000614889.1 cdna chromosome:GRCh38:CHR_HSCHR19LRC_LRC_S_CTG3_1:55021410:55045969:-1 gene:ENSG00000274566.4 gene_biotype:protein_coding transcript_biotype:protein_coding gene_symbol:GP6 description:glycoprotein VI platelet [Source:HGNC Symbol;Acc:HGNC:14388]
ACAGAGCTCAGGACAGGGCTGAGGAACCATGTCTCCATCCCCGACCGCCCTCTTCTGTCT
TGGGCTGTGTCTGGGGCGTGTGCCAGCGCAGAGTGGACCGCTCCCCAAGCCCTCCCTCCA
GGCTCTGCCCAGCTCCCTGGTGCCCCTGGAGAAGCCAGTGACCCTCCGGTGCCAGGGACC
TCCGGGCGTGGACCTGTACCGCCTGGAGAAGCTGAGTTCCAGCAGGTACCAGGATCAGGC
AGTCCTCTTCATCCCGGCCATGAAGAGAAGTCTGGCTGGACGCTACCGCTGCTCCTACCA
GAACGGAAGCCTCTGGTCCCTGCCCAGCGACCAGCTGGAGCTCGTTGCCACGGGAGTTTT
TGCCAAACCCTCGCTCTCAGCCCAGCCCGGCCCGGCGGTGTCGTCAGGAGGGGACGTAAC
CCTACAGTGTCAGACTCGGTATGGCTTTGACCAATTTGCTCTGTACAAGGAAGGGGACCC
TGCGCCCTACAAGAATCCCGAGAGATGGTACAGGGCTAGTTTTCCCATCATCACGGTGAC
CGCCGCCCACAGCGGAACCTACCGATGCTACAGCTTCTCCAGCAGGGACCCATACCTGTG
GTCAGCCCCCAGCGACCCCCTGGAGCTTGTGGTCACAGAATTCTCAGAAGCCACCGCTGA
ACTGACCGTCTCATTCACAAACGAAGTCTTCACAACTGAGACTTCTAGGAGTATCACCGC
CAGTCCAAAGGAGTCAGACTCTCCAGCTGGTCCTGCCCGCCAGTACTACACCAAGGGCAA
CCTGGTCCGGATATGCCTCGGGGCTGTGATCCTAATAATCCTGGCGGGGTTTCTGGCAGA
GGACTGGCACAGCCGGAGGAAGCGCCTGCGGCACAGGGGCAGGGCTGTGCAGAGGCCGCT
TCCGCCCCTCCCGCCCCTCCCGCTGACCCGGAAATCAAACGGGGGTCAGGATGGAGGCCG
ACAGGATGTTCACAGCCGCGGGTTATGTTCATGACCGCTGAACCCCAGGCACGGTCGTAT
CCAAGGGAGGGATCATGGCATGGGAGGCGACTCAAAGACTGGCGTGTGTGGAGCGTGGAA
GCAGGAGGGCAGAGGCTACAGCTGTGGAAACGAGGCCATGCTGCCTCCTCCTGGTGTTCC
ATCAGGGAGCCGTTCGGCCAGTGTCTGTCTGTCTGTCTGCCTCTCTGTCTGAGGGCACCC
TCCATTTGGGATGGAAGGAATCTGTGGAGACCCCATCCTCCTCCCTGCACACTGTGGATG
ACATGGTACCCTGGCTGGACCACATACTGGCCTCTTTCTTCAACCTCTCTAATATGGGCT
CCAGACGGATCTCTAAGGTTCCCAGCTCTCAGGGTTGACTCTGTTCCATCCTCTGTGCAA
AATCCTCCCGTGCTTCCCTTTGGCCCTCTGTGCTCTTGTCTGGTTTTCCCCAGAAACTCT
CACCCTCACTCCATCTCCCACTGCGGTCTAACAAATCTCCTTTCGTCTCTCAGAACGGGT
CTTGCAGGCAGTTTGGGTATGTCATTCATTTTCCTTAGTGTAAAACTAGCACGTTGCCCG
CTTCCCTTCACATTAGAAAACAAGATCAGCCTGTGCAACATGGTGAAACCTCATCTCTAC
CAACAAAACAAAAAAACACAAAAATTAGCCAGGTGTGGTGGTGCATCCCTATACTCCCAG
CAACTCAGGGGGCTGAGGTGGGAGAATGGCTTGAGCCTGGGAGGCAGAGGTTGCAGTGAG
CTGAGATCACACCACTGCACTCTAGCTCGGGTGACGAAGCCTGACTTTGTCTCAAAAAAT
ACAGGGATGAATATGTCAATTACCCTGATTTGATCATAGCACGTTGTATACATGTACTGC
AATATTGCTGTCCACCCCATAAATATGTACAATTCTGTATACATTTTTAAAATCATAAAA
ATAAGATAATGCACCGTCTCCACCCCTCTCATATTTACTTTCTGAAGGAAATGTTAGGTC
TTCTCAAGGTAAAGTTCTATATTTATTATAGCGTTTAGGCATTTCTTGACCATCTAATGA
GTGTAAAACTGTACCACTGGGCCAAGTGCAGTGGATCATGTCTGTAATCCTAGCACTGTG
GGAGGCCAAGGCAGGAGGATCGCTTGAGCCCAGGAGTTCAAGACCAGCCTGGGCAACATA
GTGAGACCCCATCTCTACTTAAAATAAAGAAGATAAAAATTGTTTTAAAA
>ENST00000569635.1 cdna chromosome:GRCh38:16:23389870:23394946:-1 gene:ENSG00000168434.12 gene_biotype:protein_coding transcript_biotype:processed_transcript gene_symbol:COG7 description:component of oligomeric golgi complex 7 [Source:HGNC Symbol;Acc:HGNC:18622]
GTAATCCCAGCTACTCGGGAGGCTGAGGCAGGAGAATTGCTTGAACCCAGGAGGCGGAGG
TTGCAGTGAGCCGAGATCGCAGCATTGCACTCCAGCCTGGGCAACAAGAGTGAAACTCTG
TCTCAGAAAAGAAAAAAAAAAAAAAAAAAAAAACTAGCCAGGGGCATATCGGGTGGTGCT
GTCTTCTAGTCTTTCCAAGCATGAACTGGGAGGAGCTGGAGAAGGCTTTGCAAGGCTTCC
CTTGGGTTGGGTTGCACTGCCCAGGCAGGAGGGAAAGGCAGCATTGATATATTGATCACC
TGCGACACATCAGGTGCTCTCATGTTCGTTTCCCGCTTCATCCCCTATCCATGCTGCCGG
ATGGGTGGTAACTGTGGACAGATGGAAGCAGAGACTCAGGGAGGTAGAAGGGCTTCTCTG
AGGTCACACCTGGCTGCACCTGGTTTGCTCCCCCATGCTGTCTGTTTTGCCCAA
>ENST00000593700.5 cdna chromosome:GRCh38:19:38730458:38735677:-1 gene:ENSG00000182472.8 gene_biotype:protein_coding transcript_biotype:retained_intron gene_symbol:CAPN12 description:calpain 12 [Source:HGNC Symbol;Acc:HGNC:13249]
GCCCCGCGAGGATGAGCCCAGGGCTCCACGGTCCCTACCTAGACCCCACGCGATTCCTCA
CCTGAGACCCCGTCCCACACAGCCCCAGCTGGGGCAAACAGCCCCCTCCCCACTTCCCAT
CTGTAATTTGCAGGGAGATCGACGACGTGATCAGCGCAGACCTGCAGTCTCTCCAGGTGG
GGACTGTTCCTGGAGGGGCGGCATGGGGCGGGGATCTTGGCCAGCGCTAAACTTCCGCCA
TGCGGCAGGGCCCCTACCTGCCCCTGGAGCTGGGGTTGGAGCAGCTGTTTCAGGAGCTGG
CTGGAGAGCCAGGGCCCATACCTCCACCCCCAGAGAGATCGGGCTCAGGACCTGTGAGCA
GCTGCTGCAGTGTTTCGGGCATGGGCAAAGCCTGGCCTTACACCACTTCCAGCAGCTCTG
GGGCTACCTCCTGGAGTGGCAGGCCATATTTAACAAGTTCGATGAGGACACCTCTGGAAC
CATGAACTCCTACGAGCTGAGGCTGGCACTGAATGCAGCAGGCTTCCACCTGAACAACCA
GCTGACCCAGACCCTCACCAGCCGCTACCGGGATAGCCGTCTGCGTGTGGACTTCGAGCG
GTTCGTGTCCTGTGTGGCCCACCTCACCTGCATCTTCTGCCACTGCAGCCAGCACCTGGA
TGGGGGTGAGGGGGTCATCTGCCTGACCCACAGACAGTGGATGGAGGTGGCCACCTTCTC
CTAGGATCTCCGGATGGGCGCACCTGCTGCTCAGGGCAGGGTTGCTGAGCAAGACCACCT
CCCTAGGCCTTGCCTGGCATGGGTGCCACTCTCTCTGGCATCCACCTGTCTGGGGCTAGT
CTCTGGCCCTCACTGCTCACGGCCGGGTGACCACTCTGGCCTGCGTACTCCTCACTCAGA
AACAAGAACAGCGACAGCCCTTCTCGAGCAGATGACACGAGCTAGTCCACGTTGACAGCT
TAAGACAGTGCTAGCTCTGCCCTGGCTCTCCTAGAAGGTGGAGGACAGACACAGGAGAAA
TAAAAAAAGATGATGCTGCAGGAATCCTTCTTAAAAATATTACATGTTTTATTATCCTGT
CCCCAGAGGGTGGTTTATCCAGAAACCAAGAAAAAAAA
>ENST00000524095.5 cdna chromosome:GRCh38:8:61370346:61458408:1 gene:ENSG00000177182.10 gene_biotype:protein_coding transcript_biotype:protein_coding gene_symbol:CLVS1 description:clavesin 1 [Source:HGNC Symbol;Acc:HGNC:23139]
ATTCCCCTCCTATCCTTCCCCCCAAGTCTCCAAAGTCCACTGTATCATTCTTTTTTTTTT
TTGAGACAGACTCTCATTCTGTCACCCAGGCTGGAGTGCAGTGGCACGATCTCGGCTCAC
TGCAAGCTCCGCCTCCTGGGTTCATGCCATTCTGCTGCCTTAGCCTCCTGAGTAGCTGGC
ATTACAGGTGCCCGACGCCACGTCAGGCTAATTTTTTGTATTTTTAGTAGAGATGGGGTT
TCACCGTGTTAGCCAAGATGGTCTTGATCTCCTGACCTCGTGATCCGCCCGCCTAGGCCT
CCCAAAGTGCTGGGATTCCAGGAACTCCTTCACAGACATCCTTCGTGCCATCCTGCTGTC
ATTGGAAGTCCTAATCGAAGATCCGGAGCTTCAGATAAATGGCTTCATTTTAATTATAGA
CTGGAGTAATTTTTCCTTCAAACAAGCCTCCAAACTGACACCTTCAATCCTTAAACTGGC
CATTGAAGGGTTGCAGGACAGCTTTCCTGCCCGCTTTGGAGGAGTCCACTTTGTCAACCA
GCCCTGGTACATTCATGCCCTCTACACACTCATCAAGCCATTTCTTAAAGACAAGACCAG
GAAACGGATTTTCCTGCATGGAAACAATTTAAACAGCCTTCACCAGCTAATACACCCTGA
ATTTTTGCCCTCTGAATTTGGAGGAACTCTTCCTCCTTATGACATGGGA
>ENST00000549856.5 cdna chromosome:GRCh38:12:92721505:92749723:1 gene:ENSG00000187510.7 gene_biotype:protein_coding transcript_biotype:protein_coding gene_symbol:PLEKHG7 description:pleckstrin homology and RhoGEF domain containing G7 [Source:HGNC Symbol;Acc:HGNC:33829]
TGGGGCAACGCAACTCAGGGTTCTACGAGCACAGGCGGAGTTCTGTGGTGCTGAACTTAC
CTGGACTTGAGGTGTTCCCCGGGGACCTTCTGGTGTCAGATGGAGCTGCTGATTACCTAT
GCCATCCACTTCTGCTGCTGAATTCAGAATCCAAAAAGCCAAGATGGCCTTTCTCCAAAA
GAGGAGTGGGCAAAGACAAACACAAGCACATATCTGATCTGGAAAACTGCCTGTCCTCTG
TGAAAATTACCAGCTTCAGGGGCTATGACTTCTACGGTCTTAAGGATAAGACCTGGGATG
AAGTCTTGGAAACACATCACAAACTCCCGACCGATCAATTAGACCTGAAAAAGCAGCAAG
AGGCCGTGTGGGAACTTTTCACAAGTGAATGCACCTATTTTTTGGACCATTTATTAGTTC
TTAAGATGATCTTTATGAATACACTAAGATATCTGCAAACTCATGAATATCTCCTAGATG
TGGATTTATGGAGACTTTTTGCAAACCTGGAGGAGTTAACTCAGACAAGCCTTGGTTTTG
TGAACAGTCTCTTTGGCATCATCAAGGACTATGTAGACGCTTCTGAGATTTCCTCATCAC
TGGATTTTATTTCCGTGCTCACAAAGTATTTCCGAGGGAGTCTCTGTCAGAGCCACCAGA
CCTACTGCCTGAACTATTCAGCTGCTATCTTTTATCTTGAGAGCCTGAGGCAGAGAGATG
ACTTTGGAATTTATTTAAAAAAACAAAACGATGCAGAGGAAGAAACTGGGAACTTCGTAC
CAAGTCTCTTCGTGTGGCACAACTAACAATGGCTAAGAACTCTAGCTGCCATGGACTGAG
TGTTTGAGATGTGCCAGGCTCTGTTCTAAGCACTTTGTGAGAATTATCTCATTAAAACCT
CTCACCAACCTAA
>ENST00000482623.5 cdna chromosome:GRCh38:3:58637155:58657696:-1 gene:ENSG00000198643.6 gene_biotype:protein_coding transcript_biotype:nonsense_mediated_decay gene_symbol:FAM3D description:family with sequence similarity 3 member D [Source:HGNC Symbol;Acc:HGNC:18665]
GGTAGCTCTGCAGGTGCTGGGAGGGCAACTCAGCCCAGAGGAAGAGCAGGCTGGGGAGCC
CTCACCGCCCAATGGGGACTGACCCCTGGCCCCTGCCCCTCTCCACCCCACTGCCCTGAA
GCCAGATTTCCTGCTCAGCATGGACAGGACAGCAAGAGGCTAACCCTCTGCCCAGGTGGA
AGCTGACCCCAAGCCACCCTTCACCTGGACAGGATGAGAGTGTCAGCCCCCAGCCCCCAA
CCTCCATCCTGCAGGAGGGTCCGAAGTGCTTTTCCTCTAACCAGATTCTGTCTTCTCTCC
AGCAGCCTCGCCCACCAAGGAGATCCAGGTTAAAAAGTACAAGTGTGGCCTCATCAAGCC
CTGCCCAGCCAACTACTTTGCGTTTAAAATCTGCAGTGGGGCCGCCAACGTCGTGGGCCC
TACTATGTGCTTTGAAGACCGCATGATCATGAGTCCTGTGAAAAACAATGTGGGCAGAGG
CCTAAACATCGCCCTGGTGAATGGAACCACGGGAGCTGTGCTGGGACAGAAGGCATTTGA
CATGTACTCTGGAGATGTTATGCACCTAGTGAAATTCCTTAAAGAAATTCCGGGGGGTGC
ACTGGTGCTGGTGGCCTCCTACGAC
>ENST00000557425.1 cdna chromosome:GRCh38:14:74535932:74612168:-1 gene:ENSG00000119681.11 gene_biotype:protein_coding transcript_biotype:processed_transcript gene_symbol:LTBP2 description:latent transforming growth factor beta binding protein 2 [Source:HGNC Symbol;Acc:HGNC:6715]
AGCCGTGCGAGCCCAGCTGGAGTAGGAGCGCGGACTCGAGGCTCGGGGCGCGCAGCCCTC
GTTCCGCCGAGAGCCGGGCCCCCAGTCGGCCGCTTCAGGGCCCCCTAGACTCAGAGAAGC
TGGCCTCCGTGAACCCCTCCCTGGTGAAGGTGCACATTCACCACCCACCCGAGGCCTCAG
TGCAGATCCACCAGGTGGCCCAGGTGCGGGGCGGGGTGGAGGAGGCCCTAGTGGAGAACA
GCGTGGAGACCAGACCCCCGCCCTGGCTGCCTGCCAGCCCTGGCCACAGCCTCTGGGACA
GCAACAACATCCCTGCTCGGTCTGGAGAGCCCCCTCGGCCACTGCCCCCAGCAGCACCCA
GGCCTCGAGGACTGCTGGGCCGGTGTTACCTGAACACTGTGAACGGACAGTGTGCCAACC
CTCTGCTGGAGCTGACTACCCAGGAGGACTGCTGTGGCAGTGTGGGAGCCTTCTGGGGGG
TGACTTTGTGTGCCCCATGCCCACCCAGACCAGCCTCCCCGGTGATTGAGAATGGCCAGC
TGGAGTGTCCTCAGGGGTACAAGAGACTGAACCTCACTCACT
>ENST00000513890.1 cdna chromosome:GRCh38:5:176862624:176874400:1 gene:ENSG00000113763.10 gene_biotype:protein_coding transcript_biotype:nonsense_mediated_decay gene_symbol:UNC5A description:unc-5 netrin receptor A [Source:HGNC Symbol;Acc:HGNC:12567]
GTGCCCAGCAGAGTGCCACCGTGGCCAACCCAGTGCCTGGTGCCAACCCGGACCTGCTTC
CCCACTTCCTGGTGGAGCCCGAGGATGTGTACATCGTCAAGAACAAGCCAGTGCTGCTTG
TGTGCAAGGCCGTGCCCGCCACGCAGATCTTCTTCAAGTGCAACGGGGAGTGGGTGCGCC
AGGTGGACCACGTGATCGAGCGCAGCACAGACGGGAGCAGTGAGGGAGATAGAGAGGGTT
GGCGGCCAATGTAGCCCAACAGAACCCTGGGCACCAACACCTCCCAGGACCAGAGCCTCT
CCCGGCCCCAGCGGAGGTGCCAGAGGCCTCCCTGCCCAGCAGCAGGGCCCACCTTGTCTT
GCTGGGAGGGTCTGCAGGAGAACCGCAGGGTCCTCTTCTGCCCCGAGCATCCGACTCCAG
CCTCCCATGGCCGGAACATCTGAACGTTCATTGATCTCATCGATTTCTCAACCCAAAGCC
ATCGAGTGCTTTGAGGTGAAGAAAAAGGCTTTCCTTACCCACGGCAGATACCACGGCAGT
GGCGCCACGCCGCCAAAGACCAAAGACCCCAAACCAGAAACGTTCTGTGGTCAGACAGGG
CTGCCCACCATGGAGGTCCGCATTAATGTCTCAAGGCAGCAGGTCGAGAAGGTGTTCGGG
CTGGAGGAATACTGGTGCCAGTGCGTGGCATGGAGCTCCTCGGGCACCACCAAGAGTCAG
AAGGCCTACATCCGCATAGCCTATTTGCGCAAGAACTTCGAGCAGGAGCCGCTGGCCAAG
GAGGTGTCCCTGGAGCAGGGCATCGTGCTGCCCTGCCGTCCACCGGAGGGCATCCCTCCA
GCCGAGGTGGAGTGGCTCCGGAACGAGGACCTGGTGGACCCGTCCCTGGACCCCAATGTA
TACATCACGCGGGAGCACAGCCTGGTGGTGCGACAGGCCCGCCTTGCTGACACGGCCAAC
TACACCTGCGTGGCCAAGAACATCGTGGCACGTCGCCGCAGCGCCTCCGCTGCTGTCATC
GTCTACGTGGACGGCAGCTGGAGCCCGTGGAGCAAGTGGTCGGCCTGTGGGCTGGACTGC
ACCCACTGGCGGAGCCGTGAGTGCTCTGACCCAGCACCCCGCAACGGAGGGGAGGAGTGC
CAGGGCACTGACCTGGACACCCGCAACTGTACCAGTGACCTCTGTGTACACACTGCTTCT
GGCCCTGAGGACGTGGCCCTCTATGTGGGCCTCATCGCCGTGGCCGTCTGCCTGGTCCTG
CTGCTGCTTGTCCTCATCCTCGTTTATTGCCGGAAGAAGGAGGGGCTGGACTCAGATGTG
GCTGACTCGTCCATTCTCACCTCAGGCTTCCAGCCCGTCAGCATCAAGCCCAGCAAAGCA
GACAACCCCCATCTGCTCACCATCCAGCCGGACCTCAGCACCACCACCACCACCTACCAG
GGCAGTCTCTGTCCCCGGCAGGATGGGCCCAGCCCCAAGTTCCAGCTCACCAATGGGCAC
CTGCTCAGCCCCCTGGGT
>ENST00000503389.1 cdna chromosome:GRCh38:5:14769007:14788217:-1 gene:ENSG00000154122.12 gene_biotype:protein_coding transcript_biotype:processed_transcript gene_symbol:ANKH description:ANKH inorganic pyrophosphate transport regulator [Source:HGNC Symbol;Acc:HGNC:15492]
GTTCTGCTGGCATTTCGTCGGGATGAAGACAACACAGCCAGGAAATCCAGAGGTTGGCCT
TGATAACTTAGAGTTCTAACAAGGGCAGCACTGATAGTCCTGGCCTTGAACCGGGGCATT
GCTGCTGTCAAGGAGGATGCAGTCGAGATGCTGGCCAGCTACGGGCTGGCGTACTCCCTC
ATGAAGTTCTTCACGGGTCCCATGAGTGACTTCAAAAATGTGGGCCTGGTGTTTGTGAAC
AGCAAGAGAGACAGGACCAAAGCCGTCCTGTGTATGGTGGTGGCAGG
>ENST00000393272.7 cdna chromosome:GRCh38:2:110123336:110205066:-1 gene:ENSG00000144061.12 gene_biotype:protein_coding transcript_biotype:protein_coding gene_symbol:NPHP1 description:nephrocystin 1 [Source:HGNC Symbol;Acc:HGNC:7905]
GGGGCTGGGAGGCGGGCGCACATCGATGGCGTCACCTTCTGGCGCCGCCGGTTGGTTTCC
CTGGCAACTGGAGCAATCAGAGCACCGCAGCCAGGGAGATGCTGGCGAGACGACAGCGAG
ATCCTCTCCAGGCCCTGCGGCGCCGCAATCAGGAGCTGAAGCAACAGGTTGATAGTTTGC
TTTCTGAGAGCCAACTGAAAGAAGCTCTAGAACCCAATAAAAGACAACATATTTATCAAA
GATGTATCCAGTTAAAGCAGGCAATAGATGAAAATAAAAATGCTCTTCAAAAATTAAGCA
AAGCTGATGAATCTGCACCTGTTGCAAACTATAATCAGAGAAAAGAAGAGGAGCATACTC
TTTTGGACAAGCTTACCCAACAACTGCAGGGCCTTGCTGTGACAATAAGCAGAGAAAATA
TAACTGAAGTTGGGGCACCTACTGAAGAAGAGGAAGAAAGTGAAAGTGAAGATAGTGAAG
ACAGTGGTGGGGAGGAAGAAGATGCAGAGGAGGAAGAGGAAGAGAAAGAGGAAAATGAAT
CTCACAAATGGTCAACCGGTGAAGAATACATCGCTGTTGGAGATTTTACTGCTCAGCAAG
TTGGAGATCTTACATTTAAGAAAGGGGAAATTCTCCTTGTAATTGAAAAAAAACCTGATG
GTTGGTGGATAGCTAAGGATGCCAAAGGAAATGAAGGTCTTGTTCCCAGAACCTACCTAG
AGCCTTATAGTGAAGAAGAAGAAGGCCAAGAGTCAAGTGAAGAGGGCAGTGAAGAAGATG
TAGAGGCGGTGGATGAAACAGCAGATGGAGCAGAAGTTAAGCAAAGAACTGATCCCCACT
GGAGTGCTGTTCAGAAAGCGATTTCAGAGGCGGGCATCTTCTGTCTTGTTAATCATGTCT
CGTTTTGCTACCTAATAGTTCTGATGCGAAATAGGATGGAGACTGTGGAAGACACCAATG
GATCTGAAACAGGGTTCAGGGCATGGAATGTACAGAGCAGAGGACGTATATTTCTGGTTT
CTAAGCCTGTGCTCCAAATAAACACTGTTGATGTGTTAACTACGATGGGAGCTATTCCTG
CAGGGTTCAGGCCTTCCACGCTCTCACAGCTTCTGGAGGAAGGGAATCAATTTCGAGCAA
ATTACTTCTTACAACCAGAGCTCATGCCTTCACAACTGGCCTTCAGAGATCTGATGTGGG
ATGCTACAGAAGGCACTATTAGGTCGAGACCAAGTCGTATTTCATTGATTCTGACATTAT
GGAGCTGTAAAATGATTCCTCTTCCAGGAATGAGCATACAGGTTCTCAGCAGACATGTAC
GCCTCTGTCTATTTGATGGTAATAAGGTTCTGAGCAACATTCATACAGTCAGAGCCACAT
GGCAACCTAAAAAGCCCAAAACATGGACCTTTTCTCCCCAGGTTACTCGCATCTTACCAT
GTTTGCTTGATGGTGATTGCTTTATCAGGTCTAATTCTGCATCTCCAGATCTTGGAATAT
TATTTGAACTTGGAATTTCTTATATTCGCAATTCAACTGGTGAAAGAGGAGAGTTAAGCT
GTGGCTGGGTGTTTCTTAAACTTTTTGATGCCAGTGGAGTTCCTATTCCAGCAAAAACTT
ATGAGCTTTTCTTGAATGGTGGTACTCCTTATGAAAAAGGTATTGAAGTGGACCCTTCAA
TATCCAGAAGAGCACACGGCAGTGTTTTCTACCAGATTATGACAATGAGAAGGCAGCCTC
AACTTCTAGTGAAACTGAGATCCTTGAACAGAAGATCAAGAAATGTACTAAGTCTACTGC
CAGAAACATTAATTGGAAATATGTGTTCTATTCACTTGTTGATATTTTATCGACAAATTC
TTGGAGATGTGCTCCTGAAAGACAGGATGAGCTTGCAAAGTACTGATTTAATTAGCCATC
CCATGCTGGCCACCTTCCCCATGCTCTTGGAGCAGCCTGATGTGATGGATGCTCTCAGGA
GTTCGTGGGCTGGAAAAGAAAGCACATTAAAAAGATCAGAGAAGAGAGACAAAGAGTTCC
TGAAGTCCACGTTTCTCCTGGTTTACCATGACTGCGTGCTCCCACTTCTCCACTCCACAC
GCCTACCCCCATTCAGGTGGGCAGAAGAAGAGACTGAGACTGCACGGTGGAAAGTTATCA
CTGACTTCCTTAAGCAAAACCAAGAAAACCAGGGCGCCCTCCAAGCTCTGCTGTCACCAG
ACGGAGTTCATGAACCTTTTGACCTTTCAGAGCAGACCTATGACTTCTTGGGTGAAATGA
GAAAGAATGCAGTGTGACAGTGGCAGCCTCTAGCCCTCAGCTTCCCACGGAATCAGATGG
ATCCTCCACGATTACGTGAATAAAATGATGGAACCAAAAATCACTGTCACTTTACAACTT
AGGTTTTACTCTTTTCTTTCTACAGACCATATTTTTAAAGAAATGTTTATACAATAATTT
AAATATTTTTTAAAACCATAAAATAAATTTTTATAAGGAATACTGTTATATCTAAATTTA
AACAGTATTTATTTTTTCAAAAACAGCTACTTAAGTTAATGGTATAGATTTCTATAAAAG
CAAGATTTTGTCAAAAACTAAATTTATGATTATTCAAGAAAGTGAAAAAAACAACCTACA
GAATGGGAAAACATATTTGCAAATCATCTAACTGATAAAGGTCTAGTATCCAAAATATTT
AAATTTATGAGTGTTAATAAAATTTATCTTGTTCAATGAAGAGGAAGTTAAA
>ENST00000527064.1 cdna chromosome:GRCh38:11:62803550:62805471:-1 gene:ENSG00000162231.13 gene_biotype:protein_coding transcript_biotype:retained_intron gene_symbol:NXF1 description:nuclear RNA export factor 1 [Source:HGNC Symbol;Acc:HGNC:8071]
GTATAAATGCGGTGGCGCCCGGCGTAGGGACACTTCGGTCCTGAGCGCTTGGGAGTTAGG
TTGTTTGCCGGCGTAGCGGCCAGCGCCTGAGCCCGCCCTTGATCTTCGCTGTGGCATGGC
GGACGAGGGGAAGTCGTACAGCGAACACGATGATGAACGCGTTAATTTCCCTCAAAGAAA
GAAGAAAGGCCGGGGTCCCTTCCGGTGGAAATATGGTGAAGGAAACCGTAGGTCTGGAAG
AGGCGGTTCTGGTATTCGGTCTTCCCGCCTTGAGGAAGATGATGGAGATGTGGCAATGAG
TGATGCCCAGGATGGTCCCCGAGTACGATAGTGAGTGACCAGTTGGTCTGGTTTGAATTT
AGTGGCTCATGAGATTATATGGCCCTTTTACTGTCCATGTCATTTCCTTTCCCACCTGTT
AGAGTGAGAAATGCCAGGACTAGCTTAGTGATTAAACAGTCTTAGTTGTAGTCCCACTAA
CAGTGCAGGAAGGCCTTTGAGAAGACTTTCCTAGCATTTGTGGTCATTTTATTCTCTGCT
TACCCACAGCAACCCCTATACCACCCGACCTA
>ENST00000631733.1 cdna chromosome:GRCh38:CHR_HSCHR16_1_CTG1:15701941:15708306:-1 gene:ENSG00000277140.2 gene_biotype:protein_coding transcript_biotype:retained_intron gene_symbol:KIAA0430 description:KIAA0430 [Source:HGNC Symbol;Acc:HGNC:29562]
TAATGTCAATATGTGTGTTTTAAGCAGGAGTATGTCTCCAAACCTTTTAAACAGAGCATC
CCCGCTTGCTTTCAACATTGCAAATTCGAGCAGCGAAGCCGACTGCCCAGACCCATTTGC
AAATGGTGCTGATGTCCAAGTCAGCAACATAGACTACAGATTATCCCGGAAGGAGCTGCA
GCAGCTCCTGCAGGAAGCATTTGCCAGGCATGGCAAGGTGAAGAGTGTTGAGCTCAGCCC
CCATACAGATTATCAACTCAAGGCTGTTGTGCAAATGGAAAACTTACAAGATGCGATCGG
TGCAGTGAATAGCCTCCACAGATACAAAATTGGCAGCAAAAAGATCCTGGTCTCACTTGC
CACCGGGGCTGCCAGCAAATCACTCTCTTTACTGAGTGCAGAAACAATGTCTGTTCTTCA
GGATGCCCCTGCCTGTTGCCTGCCTCTGTTTAAATTTACAGATATCTATGAAAAAAAGTT
TGGACACAAGTTGAATGTGTCAGATCTATATAAATTAACAGACACGGTCGCAATCCGTGA
ACAAGGAAACGGACGGCTGGTGTGTCTCCTACCCAGCAGTCAGGCCCGCCAGAGCCCCTT
GGGGTCTTCCCAGTCACACGACGGCTCCTCCACGAATTGCAGCCCAATTATATTTGAAGA
GTTAGAATATCACGAGCCTGTCTGCAGACAGCATTGTTCCAATAAGGATTTCAGCGAACA
TGAATTTGATCCAGACTCTTACAAGATTCCTTTTGTGATTCTTTCTTTGAAGACATTTGC
GCCCCAGGTTCACAGTCTTCTCCAGACCCACGAGGGCACCGTGCCTTTATTGAGGTGAAC
CATCTCAAAGCCTTTGTCGATATAATGCCCTAGTTCTGCTTTTTATAGGAAGCCTGCCCT
TTCTGCCCACATCTCTTTACAAATAAGTACTCTACAATGCTTCATCCTCATGTGTTTAGC
CTTCAGTCAAAGTACAGTCATGCACCACATAACAAAATTTTGGCCAACCATGGACTGTAT
ATAGGACAGTGGTCCCATAAGATTATAATCACATATTTTCACTAGACCTTTCGATGATTA
GATACACAAATACCATTGTGT
>ENST00000480925.1 cdna chromosome:GRCh38:9:98056770:98061259:1 gene:ENSG00000095380.10 gene_biotype:protein_coding transcript_biotype:processed_transcript gene_symbol:NANS description:N-acetylneuraminate synthase [Source:HGNC Symbol;Acc:HGNC:19237]
CCAGACTGGTAGTGAGGCTTTGGACCCCGAGCCGCTGCAATGCCGCTGGAGCTGGAGCTG
TGTCCCGGGCGCTGGGTGGGCGGGCAACACCCGTGCTTCATCATTGCCGAGATCGGCCAG
AACCACCAGGGCGACCTGGACGTAGCCAAGCGCATGATCCGCATGGCCAAGGAGTGTGGG
GCTGATTGTGCTAAGTTCCAGAAGAGTGAGCTAGAATTCAAGTTTAATCGGAAAGCCTTG
GAGAGGCCATACACCTCGAAGCATTCCTGGGGGAAGACGTACGGGGAGCACAAACGACAT
CTGGAGTTCAGCCATGACCAGTACAGGGAGCTGCAGAGGTACGCCGAGGAGGTTGGGATC
TTCTTCACTGCCTCTGGCATGGATGAGGTGAGTCCTCTGCTGCTCTGTCATTTGTCACTT
TAGCAGACCAAGGGTCAGCAGGCAGCCTGGTGACTTCCGGCTTAGGGCCACCTCCAGCCC
TTGCTCATCCTTTCTGTTCCCAGCTACTGGAGAGGCTAGCAGGCGCCAAAGCCCAGTGAG
AATCTGTGGGAAGGATGCCATTGTTTTAAAAACACATTGTCTCTGGCCGGGCTTGATGGC
TCACACCTGTAATCCCGGCACTTTGGGAGACTGAGGGGGATGGATCACC
>ENST00000395505.6 cdna chromosome:GRCh38:9:92845031:92878038:-1 gene:ENSG00000127081.13 gene_biotype:protein_coding transcript_biotype:protein_coding gene_symbol:ZNF484 description:zinc finger protein 484 [Source:HGNC Symbol;Acc:HGNC:23385]
ATGCGCAAACCCAGGCAGCGCTGTAAGAAGTACCTCTAGGCCTGGGAGGCATTGAGAAAA
AGGAAGTGGGTCCTGTTCTGGTTCTTGCGACTATAGTCACCTCCCGAGGCAAATGACCAC
TGTCCTGAGAGGACGTGGGTGAGGGGCAGGTGAGTAGAGGGATGGCAGCATCTGTGGACT
GAGCAAGAAGAATCTCTGATGTCTGTCCTGAGCCTTCCGGAATCAGTGTCATTCAAGGAC
GTAACTGTAGACTTCAGTAGGGATGAGTGGCAACAATTAGACCTTGCTCAGAAAAGCCTG
TACAGAGAAGTGATGCTGGAAAACTATTTCAACTTGATCTCAGTGGGATGTCAAGTTCCC
AAACCAGAAGTCATCTTCAGCTTGGAACAAGAAGAGCCATGTATGTTGGATGGTGAGATC
CCCAGTCAGAGCCGTCCAGATGGGGACATTGGTTTTGGACCTTTACAACAGAGGATGTCT
GAAGAAGTTTCTTTCCAGTCTGAGATTAATATTAATCTCTTCACAAGAGATGACCCATAT
TCCATTTTAGAAGAATTGTGGAAAGACGATGAACACACAAGAAAATGTGGAGAAAACCAG
AACAAACCTTTAAGTCGTGTTGTCTTCATTAACAAGAAAACACTAGCTAATGACAGCATC
TTTGAATATAAGGACATTGGGGAAATAGTTCATGTAAACACACACCTGGTTTCCTCAAGA
AAAAGACCCCATAACTGTAACTCGTGTGGAAAGAATTTGGAGCCTATCATAACCTTATAT
AATAGAAACAATGCAACAGAAAATTCTGATAAGACTATTGGAGATGGTGATATTTTCACT
CATTTGAATTCTCATACAGAAGTGACTGCTTGTGAATGTAACCAATGTGGGAAACCTCTG
CATCATAAGCAAGCTCTCATTCAACAACAGAAAATTCATACTAGAGAGAGCCTCTATTTG
TTTTCTGACTACGTAAATGTTTTCTCCCCGAAGTCACATGCCTTTGCACATGAGAGTATT
TGTGCTGAAGAAAAGCAGCATGAATGCCATGAATGTGAGGCAGTCTTCACTCAGAAGTCC
CAGCTTGATGGCAGTCAGAGGGTTTATGCAGGAATATGCACTGAATATGAGAAGGATTTT
TCCCTCAAGTCAAACCGTCAGAAAACTCCTTATGAGGGGAATTACTATAAATGCAGTGAC
TATGGAAGAGCCTTTATCCAGAAGTCAGATCTGTTCAGATGCCAGAGAATTCATTCTGGA
GAAAAACCTTATGAGTACAGTGAATGTGAGAAAAACCTCCCTCAGAATTCAAACCTTAAT
ATACATAAAAAAATTCATACTGGAGGGAAACACTTTGAATGTACTGAATGTGGAAAAGCT
TTCACAAGGAAATCAACACTAAGTATGCATCAGAAAATCCATACAGGAGAAAAACCTTAT
GTATGTACTGAATGTGGGAAGGCCTTTATCCGGAAGTCACATTTTATCACACATGAAAGA
ATTCATACTGGAGAAAAACCCTATGAATGCAGTGACTGTGGGAAATCCTTTATTAAAAAA
TCACAACTCCATGTGCATCAGCGAATTCACACAGGAGAGAATCCCTTTATATGTTCAGAA
TGTGGGAAGGTCTTCACTCACAAGACAAATCTCATTATACACCAGAAAATTCATACAGGA
GAAAGACCCTATATATGTACTGTGTGTGGTAAGGCCTTTACTGACAGGTCAAATCTCATT
AAGCACCAAAAAATTCATACTGGAGAGAAACCTTATAAATGCAGCGACTGTGGAAAATCA
TTCACCTGGAAGTCTCGGCTCAGGATACATCAGAAGTGTCATACTGGAGAGAGACATTAT
GAATGCAGTGAATGTGGGAAAGCATTCATTCAGAAGTCAACATTAAGTATGCACCAGAGA
ATTCATAGAGGGGAAAAACCATATGTTTGCACTGAATGTGGTAAGGCCTTCTTCCACAAA
TCCCATTTTATTACACATGAGAGAATTCATACTGGAGAGAAACCCTATGAATGCAGTATT
TGTGGGAAATCCTTCACTAAGAAATCACAGCTCCACGTACATCAGCAGATTCACACAGGA
GAGAAACCCTATAGGTGTGCTGAATGTGGAAAGGCTTTTACTGACAGATCAAATCTCTTT
ACACACCAGAAAATTCACACTGGAGAGAAACCTTATAAATGTAGTGACTGTGGGAAAGCC
TTCACTAGGAAGTCAGGTCTCCATATACATCAGCAATCCCATACTGGAGAAAGGCATTAT
GAGTGCAGTGAATGTGGGAAAGCCTTTGCAAGAAAATCAACACTAATTATGCATCAGAGA
ATTCATACAGGAGAGAAACCCTATATTTGTAATGAATGTGGGAAATCCTTCATCCAGAAG
TCACACTTAAATAGACACAGGAGAATTCATACTGGAGAGAAACCCTATGAATGCAGTGAC
TGTGGCAAGTCTTTCATTAAGAAATCACAACTCCATGAGCATCATCGAATTCACACAGGA
GAGAAACCATATATATGTGCTGAGTGTGGAAAGGCCTTCACCATCAGATCAAATCTTATT
AAACACCAGAAAATTCATACTAAACAGAAACCCTATAAGTGCAGTGACTTGGGGAAAGCC
TTAAACTGGAAGCCACAACTCAGTATGCCTCAGAAATCTGACAATGGGGAAGTAGAGTGC
TCCATGCCACAATTATGGTGTGGGGACTCAGAAGGTGACCAAGGCCAACTTTCTTCTATC
TAGTTAGAATTATGAACATCTGGATCATATAGCTGATGTGTAGTTACACATATGGGGAGA
CACTTTTGAGAGTGTTTAAGCAATGTATAGTGGCCATCTTTGGTTACTTGATATTGGTGT
TGTCAAGCTCCTGCAAATAATAGTAAATGTGCAAGGAGATGATTGGCAGTCTTTCTTGTT
TCACTTTTTGGGCAAACAGTTTTATAAATTCATGGCTGTTGAGTTTTTCATGTTCTGGGT
ACCACAACTATTCAATATTGACCCGCAAAAATTCATAATGAGTAGTATGATGAGATAATT
TTACATTGTCTAAGCAGCCTAAGGACACTGAGATCAAGGCAAAGAGAGGGCAATTTAGGT
CTATAATGAAAGTGAATCAGCAGTTTTTGTGAAAACACTAAAGACAGAAAGAAAGGACTC
TACTTTTTTTAAAATTTTCTTTGGGAAGTCACCATTATTTATTGTTATATCTGTTGGCGT
ATGCTGGGGCAGCAGTTAGCCAAGAGGTCTGAAATTGCTCTTTGCCTATTTCTCAAAAGT
CTATATTATTACCTTAGAACTGGCCCTACGATCATGGAACTTAGATACAGGGACCCAGGT
CTAGATAGCAGCACTTTAGATCCTCAGCTTTCACCACAGAAACCTGCACTTTTTTGATGT
TGTTGTTACCAACTCCTGTTTGAAAAATAGGACAAATTAAGAAAATGGATATCAAATCCT
AAAATTTTTTCCCACTAATTTTGTTAGTACATTCTCTACATGTTCGTTACTTGCTAGATT
ACCATGAGACACAAGCATCTTGAATTTTAGTTTGTGTCCTTAGAAGATAAAATGTAGTTG
AACATTTGGAAGACTTCTCCTTTTATCTCCTCACAATCTCTACAAACTAATCTTAATTAA
TTTTGTTTTTCAAATTCTCTGTATTTGAATAGACTTTTTTGTCTTTTCTTCTATCAAATA
CTGAAAGAACTGTGTTGTAATTTTACAAATAATTGTGAATTTGTCTCCTTTAGAGCTACT
AATTTTTGCTTTATATATTTTGTCTTTGATTTTACATACAATTTAGAATTGTTGTAATCT
TCCTGGTTAATTGACACATTATCATTATTAGATGTTTCTTTTTATCTCTAGTAATTTTTT
GCCTTAAATGTACTATGTCAGATACTAATATACATATGGATTAAAAGCTAATGTAAATTA
>ENST00000533389.1 cdna chromosome:GRCh38:11:12161868:12204290:1 gene:ENSG00000133816.13 gene_biotype:protein_coding transcript_biotype:protein_coding gene_symbol:MICAL2 description:microtubule associated monooxygenase, calponin and LIM domain containing 2 [Source:HGNC Symbol;Acc:HGNC:24693]
ATAGGGGAAGAGATTACCTGCAATGCCACATCGACAGGCCAAAAGGCACAATTCTGTATC
TGTTATAAATATTTATGTTTAGTATTGAACACTAAATAGTGTGGTTAATATTTGAATGTC
TTAAAGAAATTGCATTTTTACTTCTCAGCACCCATCCCCCACCCTAACCTCATCGTCCAA
AGCTGACCTCTGCCTCCCCCTACTTTCACAGGTGTGACGTTTCTCCAGATACTTCATGCT
GTTCACCTGTGTCCTCGCCGCACCACTGCCGCACACGACTCCTGAACCATGGGGGAAAAC
GAGGATGAGAAGCAGGCCCAGGCGGGGCAGGTTTTTGAGAACTTTGTCCAGGCATCCACG
TGCAAAGGTACCCTCCAGGCCTTCAACATTCTCACACGACACCTGGACCTAGACCCTCTG
GACCACAGAAACTTTTATTCCAAGCTCAAGTCCAAGGTGACCACCTGGAAAGCCAAAGCC
CTGTGGTACAAATTGGATAAGCGTGGTTCCCACAAAGAGTATAAGCGAGGGAAGTCGTGC
ACGAACACCAAGTGTCTCATAGTTGGGGGAGGACCCTGTGGCTTGCGCACTGC
>ENST00000253727.9 cdna chromosome:GRCh38:19:50376469:50382982:1 gene:ENSG00000131408.13 gene_biotype:protein_coding transcript_biotype:protein_coding gene_symbol:NR1H2 description:nuclear receptor subfamily 1 group H member 2 [Source:HGNC Symbol;Acc:HGNC:7965]
CGGGGTTGCCGGAAGAAGTGGCGAAGTTACTTTTGAGGGTATTTGAGTAGCGGCGGTGTG
TCAGGGGCTAAAGAGGAGGACGAAGAAAAGCAGAGCAAGGGAACCCAGGGCAACAGGAGT
AGTTCACTCCGCGAGAGGCCGTCCACGAGACCCCCGCGCGCAGCCATGAGCCCCGCCCCC
CGCTGTTGCTTGGAGAGGGGCGGGACCTGGAGAGAGGCTGCTCCGTGACCCCACCATGTC
CTCTCCTACCACGAGTTCCCTGGATACCCCCCTGCCTGGAAATGGCCCCCCTCAGCCTGG
CGCCCCTTCTTCTTCACCCACTGTAAAGGAGGAGGGTCCGGAGCCGTGGCCCGGGGGTCC
GGACCCTGATGTCCCAGGCACTGATGAGGCCAGCTCAGCCTGCAGCACAGACTGGGTCAT
CCCAGATCCCGAAGAGGAACCAGAGCGCAAGCGAAAGAAGGGCCCAGCCCCGAAGATGCT
GGGCCACGAGCTTTGCCGTGTCTGTGGGGACAAGGCCTCCGGCTTCCACTACAACGTGCT
CAGCTGCGAAGGCTGCAAGGGCTTCTTCCGGCGCAGTGTGGTCCGTGGTGGGGCCAGGCG
CTATGCCTGCCGGGGTGGCGGAACCTGCCAGATGGACGCTTTCATGCGGCGCAAGTGCCA
GCAGTGCCGGCTGCGCAAGTGCAAGGAGGCAGGGATGAGGGAGCAGTGCGTCCTTTCTGA
AGAACAGATCCGGAAGAAGAAGATTCGGAAACAGCAGCAGGAGTCACAGTCACAGTCGCA
GTCACCTGTGGGGCCGCAGGGCAGCAGCAGCTCAGCCTCTGGGCCTGGGGCTTCCCCTGG
TGGATCTGAGGCAGGCAGCCAGGGCTCCGGGGAAGGCGAGGGTGTCCAGCTAACAGCGGC
TCAAGAACTAATGATCCAGCAGTTGGTGGCGGCCCAACTGCAGTGCAACAAACGCTCCTT
CTCCGACCAGCCCAAAGTCACGCCCTGGCCCCTGGGCGCAGACCCCCAGTCCCGAGATGC
CCGCCAGCAACGCTTTGCCCACTTCACGGAGCTGGCCATCATCTCAGTCCAGGAGATCGT
GGACTTCGCTAAGCAAGTGCCTGGTTTCCTGCAGCTGGGCCGGGAGGACCAGATCGCCCT
CCTGAAGGCATCCACTATCGAGATCATGCTGCTAGAGACAGCCAGGCGCTACAACCACGA
GACAGAGTGTATCACCTTCTTGAAGGACTTCACCTACAGCAAGGACGACTTCCACCGTGC
AGGCCTGCAGGTGGAGTTCATCAACCCCATCTTCGAGTTCTCGCGGGCCATGCGGCGGCT
GGGCCTGGACGACGCTGAGTACGCCCTGCTCATCGCCATCAACATCTTCTCGGCCGACCG
GCCCAACGTGCAGGAGCCGGGCCGCGTGGAGGCGTTGCAGCAGCCCTACGTGGAGGCGCT
GCTGTCCTACACGCGCATCAAGAGGCCGCAGGACCAGCTGCGCTTCCCGCGCATGCTCAT
GAAGCTGGTGAGCCTGCGCACGCTGAGCTCTGTGCACTCGGAGCAGGTCTTCGCCTTGCG
GCTCCAGGACAAGAAGCTGCCGCCTCTGCTGTCGGAGATCTGGGACGTCCACGAGTGAGG
GGCTGGCCACCCAGCCCCACAGCCTTGCCTGACCACCCTCCAGCAGATAGACGCCGGCAC
CCCTTCCTCTTCCTAGGGTGGAAGGGGCCCTGGGCCGAGCCTGTAGACCTATCGGCTCTC
ATCCCTTGGGATAAGCCCCAGTCCAGGTCCAGGAGGCTCCCTCCCTGCCCAGCGAGTCTT
CCAGAAGGGGTGAAAGGGTTGCAGGTCCCGACCACTGACCCTTCCCGGCTGCCCTCCCTC
CCCAGCTTACACCTCAAGCCCAGCACGCAGTGCACCTTGAACAGAGGGAGGGGAGGACCC
ATGGCTCTCCCCCCTAGCCCGGGAGACCAGGGCCTTCCTCTTCCTCTGCTTTTATTTAAT
AAAAACTAAAAACAGAAA
>ENST00000258888.5 cdna chromosome:GRCh38:15:84816680:84873482:1 gene:ENSG00000136383.6 gene_biotype:protein_coding transcript_biotype:protein_coding gene_symbol:ALPK3 description:alpha kinase 3 [Source:HGNC Symbol;Acc:HGNC:17574]
GTATCAGGACTCAGCCCATTTCCCCCTCTGGTGCTGAGAAATGGAGGCCGAAGGAGTGAT
CTAGAAGTGTTAATTGAGCCCCTAATCTATGCTAGTTACTGGGGGTGTTGGGGGAGACAG
GAGAGAGATCCCACGGGGTTCCGGCCTCCCAGGGACTCAGGTCACTAATGGAGGTGGCTT
GGCTTGTCTATGTGCTGGGCCAACAGCCACTGGCGAGGCAAGGCGAGGGTCAGTCACGGC
TGGTGCCAGGAAGAGGGCTGGTTCTTTGGCTCCCTGGTCTCCCGCGGTCTAGCCCAAGCT
GGCCAGCGGTTGACCTGGCTCCCCTGGCCCCGGCCAGGCCTCGTGGACCCCTCATATGCC
ACACGGGACATGAGCAGGCCGGCCGGGAGCCGGGTCCCGGGAGCTCCACGAAGGGGCCTG
TCCTCCATGACCAGGACACCCGCTGCGCCTTCCTCCCGAGGCCTCCCGGGCCTCTCCAGA
CGCGGCGCTACTGCAGACACCAGGGCCGCCAAGGGAGCGGACTCGGAGCCGGCCCTGGGG
CGGGCACATGGGCCCCGGCGCCCCCCGGCGTCTCCAAGCCGCGCTGCCCGGGTCGGGCCA
GGCCAGGGGAGGGACAGCAGCAGGTGACGACGGCCCGGCCACCGGCTATAAATAGGGGCG
CGCGTCAGCCGCGGGCGGGAGCGGCGGCGGCGGGCAGGGGCCCGGGGGCCGGGGCCTGGA
GGACAGGCGAGGCAGCGGCGAGTGCGGGGCCGGCGGTCGGGGAGGGCGGTGCCATGGGGT
CGCGGAGGGCCCCCAGCCGGGGCTGGGGCGCGGGTGGGCGGTCGGGGGCGGGGGGCGACG
GTGAGGACGACGGCCCCGTGTGGATCCCCAGCCCAGCCAGCCGGAGCTACCTGCTCAGCG
TGCGGCCCGAGACCAGCTTATCAAGCAACCGGTTGTCTCACCCCAGCTCTGGAAGGAGCA
CCTTCTGCTCCATCATTGCTCAGCTCACAGAGGAGACCCAGCCGCTATTTGAGACCACGC
TCAAGTCCCGGTCTGTGTCCGAGGACAGCGACGTCAGGTTCACCTGCATCGTCACAGGAT
ACCCAGAGCCAGAGGTGACCTGGTACAAGGATGATACGGAGCTGGACCGCTACTGTGGCT
TGCCAAAATATGAGATCACTCATCAGGGCAACCGCCACACACTGCAGCTGTACAGGTGTC
GAGAAGAAGATGCCGCCATCTACCAGGCCTCTGCCCAGAACAGCAAGGGCATTGTGTCCT
GCTCAGGGGTCCTGGAGGTGGGCACCATGACTGAGTACAAGATCCACCAGCGCTGGTTCG
CCAAGTTGAAGCGCAAGGCTGCGGCAAAGCTGCGCGAGATCGAGCAGAGCTGGAAGCACG
AGAAGGCGGTGCCTGGGGAGGTCGACACTCTGCGCAAGCTCAGCCCCGACCGCTTCCAGC
GAAAGCGGCGATTGAGCGGGGCTCAAGCGCCGGGCCCCTCGGTCCCTACCAGGGAGCCTG
AGGGTGGGACCCTGGCGGCTTGGCAGGAGGGAGAGACTGAGACTGCTCAGCACTCAGGTT
TGGGCCTGATCAACAGTTTTGCTTCTGGAGAAGTGACCACCAACGGGGAGGCTGCCCCCG
AGAATGGAGAGGACGGAGAGCATGGCTTGCTGACATACATCTGTGACGCCATGGAGCTGG
GGCCTCAGAGAGCCCTCAAAGAGGAGAGTGGGGCCAAGAAGAAAAAGAAAGATGAGGAAT
CCAAGCAAGGCCTGCGGAAGCCAGAGTTAGAGAAGGCAGCCCAAAGCCGCCGTTCTTCAG
AAAACTGCATCCCCAGCTCAGACGAGCCTGACTCCTGTGGGACTCAGGGGCCCGTGGGCG
TGGAGCAGGTTCAGACCCAGCCCAGAGGCAGGGCTGCACGGGGGCCTGGGTCCTCTGGCA
CAGATAGTACCAGGAAGCCAGCCTCTGCTGTGGGCACTCCAGACAAGGCCCAGAAGGCCC
CTGGCCCAGGCCCAGGCCAGGAAGTGTATTTCTCCTTGAAGGACATGTACCTGGAGAACA
CCCAGGCAGTCAGGCCTCTTGGGGAAGAGGGACCCCAGACCCTGAGTGTCCGGGCGCCTG
GGGAGAGTCCCAAGGGGAAGGCACCCCTCAGGGCTAGAAGCGAGGGGGTGCCTGGCGCTC
CTGGCCAGCCCACACACTCCTTGACCCCCCAGCCGACTAGGCCTTTCAACAGAAAGAGAT
TTGCCCCTCCAAAGCCCAAAGGAGAGGCCACCACTGACAGCAAGCCCATTTCTTCTCTGA
GTCAAGCTCCAGAATGCGGGGCCCAGAGCTTAGGAAAGGCCCCACCTCAGGCCTCTGTGC
AGGTGCCGACGCCCCCTGCCCGGCGGAGACATGGCACCCGGGACAGCACGTTGCAGGGGC
AAGCAGGCCACAGGACTCCAGGAGAGGTCCTGGAATGCCAGACAACCACGGCTCCTACCA
TGTCGGCCAGCAGCAGCTCTGATGTAGCCTCCATTGGGGTTAGCACTTCCGGAAGTCAAG
GTATCATTGAACCCATGGATATGGAAACCCAGGAGGATGGGAGAACATCTGCTAACCAGA
GAACTGGAAGCAAGAAGAATGTGCAGGCAGATGGGAAGATACAAGTGGATGGAAGGACCA
GGGGAGATGGAACACAGACAGCCCAGAGGACACGTGCAGATAGGAAGACGCAGGTGGATG
CTGGGACACAAGAAAGCAAGAGGCCACAGTCAGACAGGAGTGCACAGAAGGGCATGATGA
CACAGGGAAGGGCAGAGACACAGCTAGAAACAACACAGGCAGGTGAGAAGATACAGGAAG
ACAGGAAGGCCCAGGCAGATAAGGGCACACAGGAAGACAGAAGGATGCAGGGAGAGAAGG
GGATGCAGGGAGAGAAGGGGACGCAGTCAGAGGGGAGCGCGCCCACAGCCATGGAAGGTC
AGTCTGAGCAAGAGGTGGCAACCAGCCTCGGCCCACCATCCAGAACCCCCAAACTCCCAC
CTACAGCGGGTCCTAGAGCTCCTCTGAATATTGAATGTTTTGTACAGACCCCAGAAGGGT
CTTGTTTCCCAAAAAAACCTGGTTGCCTGCCCAGATCTGAGGAGGCAGTAGTAACAGCCT
CCAGGAACCATGAGCAAACTGTGCTGGGTCCCCTGTCAGGGAACCTCATGCTCCCAGCAC
AGCCGCCCCATGAGGGGAGTGTGGAGCAGGTGGGAGGAGAGAGATGCCGAGGGCCACAGT
CATCAGGCCCAGTCGAGGCCAAGCAGGAGGACAGCCCGTTCCAGTGCCCCAAGGAGGAGC
GGCCAGGGGGAGTGCCGTGTATGGATCAGGGTGGCTGTCCTCTAGCTGGCCTGAGCCAGG
AGGTACCCACGATGCCTTCTCTTCCTGGAACTGGGCTGACAGCTAGCCCAAAGGCGGGGC
CGTGTAGCACCCCGACTTCTCAGCACGGGAGCACAGCCACCTTCCTGCCCTCTGAGGATC
AGGTCCTGATGAGTTCTGCCCCAACACTGCACCTGGGGCTGGGGACCCCCACTCAGAGTC
ACCCACCAGAAACCATGGCCACCAGCAGTGAGGGGGCCTGCGCCCAGGTACCAGATGTGG
AGGGGCGGACCCCAGGTCCCCGGAGCTGTGACCCTGGCCTCATAGATTCCCTGAAGAACT
ACCTGCTTCTGCTGCTGAAGCTGTCCAGCACAGAGACAAGTGGAGCAGGGGGAGAGTCCC
AGGTGGGGGCAGCCACCGGAGGTCTGGTGCCCTCAGCCACTCTGACACCCACTGTGGAAG
TGGCTGGGCTTAGTCCCCGGACATCGAGGCGCATCCTGGAGCGTGTGGAGAACAACCACC
TGGTGCAGAGTGCACAGACCCTGCTGCTGAGCCCCTGTACCTCCCGCCGCCTCACCGGCC
TCCTGGACCGTGAGGTGCAGGCTGGCCGCCAGGCCCTTGCTGCTGCCCGAGGCTCCTGGG
GTCCTGGTCCCAGCTCCCTCACTGTCCCTGCCATTGTGGTAGACGAGGAGGACCCTGGGC
TGGCCTCAGAAGGAGCCAGTGAGGGTGAAGGAGAGGTTTCCCCTGAGGGGCCTGGCCTCC
TGGGGGCCTCTCAGGAGAGCAGCATGGCTGGTCGACTGGGGGAGGCGGGTGGGCAGGCAG
CCCCTGGACAGGGGCCCTCAGCAGAGAGCATAGCCCAGGAGCCCTCCCAAGAGGAGAAGT
TCCCAGGGGAGGCTCTGACAGGTCTCCCGGCAGCTACACCTGAGGAACTGGCTCTAGGGG
CCCGGAGGAAGAGATTTCTCCCTAAGGTCAGAGCAGCAGGAGACGGGGAGGCAACCACAC
CTGAAGAAAGGGAGAGCCCCACGGTTTCCCCCCGGGGGCCCAGGAAAAGCCTGGTGCCTG
GGTCCCCAGGGACTCCAGGGCGGGAGAGACGCTCCCCTACGCAGGGCAGAAAGGCGAGCA
TGCTGGAGGTGCCTCGGGCAGAGGAGGAGCTGGCGGCAGGAGACCTGGGCCCCAGCCCCA
AGGCCGGCGGTCTGGACACAGAGGTGGCCCTGGATGAAGGCAAGCAGGAGACACTGGCCA
AGCCCAGGAAAGCCAAAGACCTGCTGAAAGCCCCACAGGTGATCCGGAAGATTCGGGTGG
AGCAGTTTCCTGATGCCTCCGGTAGCCTGAAGCTGTGGTGCCAGTTTTTCAACATTCTTA
GTGACTCAGTCTTGACATGGGCCAAGGATCAGCGCCCAGTGGGCGAGGTGGGCAGGAGCG
CAGGGGATGAGGGGCCGGCGGCCTTGGCCATCGTGCAGGCCTCCCCCGTAGACTGCGGTG
TGTATCGGTGCACCATCCACAATGAGCACGGCTCGGCCTCCACCGACTTCTGCCTCAGCC
CTGAGGTGTTGTCAGGATTCATCTCCAGAGAAGAAGGTGAAGTTGGAGAAGAGATTGAGA
TGACCCCTATGGTGTTTGCTAAGGGTCTGGCTGACTCTGGCTGCTGGGGGGACAAGCTCT
TTGGGCGACTGGTAAGCGAGGAGCTCCGAGGGGGTGGATATGGGTGTGGCCTTCGGAAGG
CCTCCCAGGCCAAGGTCATCTACGGGCTGGAACCCATCTTCGAGTCGGGCCGCACGTGCA
TCATCAAGGTGTCCAGCCTGCTTGTGTTTGGGCCCAGCAGTGAGACTTCTCTTGTGGGCA
GAAACTACGACGTCACCATCCAGGGGTGCAAGATCCAGAACATGAGTCGGGAGTACTGCA
AAATCTTCGCAGCAGAAGCCCGGGCCGCGCCTGGCTTTGGGGAGGTGCCTGAGATCATCC
CACTGTATCTGATCTACCGGCCTGCAAACAATATCCCATATGCTACCCTGGAGGAAGACC
TGGGCAAGCCCCTGGAGTCTTACTGTTCTCGGGAATGGGGCTGTGCTGAGGCTCCGACAG
CATCTGGCAGCTCTGAGGCCATGCAGAAATGCCAGACCTTCCAACACTGGCTGTATCAGT
GGACAAATGGCAGCTTCCTTGTCACAGACTTGGCAGGGGTTGACTGGAAGATGACTGATG
TGCAGATTGCTACCAAACTCCGAGGATACCAGGGCCTCAAGGAAAGCTGCTTCCCTGCCC
TGCTGGACCGGTTCGCCTCCTCCCACCAGTGCAATGCCTACTGTGAGCTGCTGGGGCTGA
CACCTCTCAAGGGCCCGGAGGCGGCCCACCCCCAAGCCAAAGCCAAAGGCTCTAAGAGTC
CATCTGCTGGCAGGAAAGGCTCCCAGCTGAGTCCTCAGCCCCAGAAGAAAGGCCTCCCTA
GTCCTCAGGGCACCCGGAAGAGTGCTCCAAGTTCCAAGGCCACCCCTCAGGCCTCAGAGC
CAGTCACCACTCAGTTGTTGGGACAGCCTCCCACCCAAGAGGAGGGCTCCAAGGCCCAGG
GCATGCGGTAGCCTCCGCAGAGGCTGGGGGCCTCCACCCAGCAGCAGACCAACCAGGAAG
CAGCTTGAACTGGATGGAGACTTTCCAAATATGGAACTAACTGGAGAAGGTGCACGAAGG
AGACACCACTTGGGGACCTCTCTGAGCAGGCTCTCGTGAATCAGCTCGTCATCAGATGGC
TTTGGTGCATGGCACATAGCCCACTGGCCTCTTCTGGTGCCACTGTCACCCAGGGCTCCC
GGGCCTCAAGCAGTCCCCACCTCCAAGTGCCTGGCAACCTAGGCCCTCCTTGAAGTTTAC
ACTTTGCCACTGCTGGAGGCTCCCCTGAGTCCTCTGCATGAGTTCTGCACCCCAAGCCCT
TGCCCCAGCCCAGTCCAGCAGCAGATGTTACAATCTGAGTGAGGACATGCAGGCCAACTT
TTACCCTCCTGCATTTGCCTGGCCCTGATCTCGCCTGTCCTCAGGGATCCAGACTTCCTC
TGCTGGTCTGGCCTGGTGACTCTCAGGGTATCTTCTCCTTCCAGCTACTTTCGCTCACTG
ATCTCAGCTTATCCTGCAACTAACCATCCTTGAGCCCAGATGGGGCTCAGGGCCCTTCCA
GAGCCTGTCATGTCCTTGTGCAGTGGCCTTTGATGTGTGTTCACGCTCTTCCCCCTTCAC
TCACTCGCCTGCTTCCCATGCTCCCTTGTACCCCCTCGCCACATCCCTGTCTTGGGGCCC
AGCTGCAGCCTGCTGCCTGCCCTTCATGGCTCTGCACATGGCCCTTTGCTTGAGGGCTCC
CCACTCCCTGCCCACCAATACCCAGGTGAGGAACAGACCCTCTGGCCTCTCACCCCACTT
CAGTGCTCTCTTCCCCAACTTCTCTCGGGCTCTTTGCTCATGAGGTGAGAGCTGGTGTGA
GGGTTGTGTCAGCAGCTGTAGCCAGAGAGAGGTGTTGACTCTGAGAGACCTTGCACTCCA
TACTGAAAGGAGGTGGGGTCACAGTGAATTTCACATCCCCTCTCAACCAGGAGTGGAGGG
CTAGGTCCCTTCCCCATGGGGAGTACACTTGGGTGTTCTAGGAGGGATGCAGTCTATCCA
TGCACTTGGGTGGAGGGGAGTCTCTGTGCCTGGGAATTAGGACCCCTGCTCCAACCATCG
CTCTTGATCCTGGGGCCCCAGCTCTGGGTCCTCATGTATGGGCTCCCAAGGACCCAGCAG
CCTGGATCCTTCCAGAGCATCCCTCCTGGAGGCCTGGGATGGGGTAGGTCTGCAGCTAGC
CTACTCCCTTTGGAATGCAATAAAGGCAGCATTGTGTGCCCTGCTTGCCCTCATCTGGTG
TGGTTGGAGGTCTGTGGAGTCAAGGTCCCCCTCTCCCAGGCAGGCTCTCTGAGGGCATTC
TGTAGTCCCAGGCCCACTGGAAAAATGAATCTATATTTTGGTTCCTGGACCGAAGTTCAG
TCGCAGCCTTCTGTGGCCACAGAAAGACAGCTTGTGCTGCTTGCACAACTGAGCTGCTGG
TGTGTACCCCTTAGCAGGGTGTCTGGGGACTTACGCCTTTGGAATTGCTCTTCATTCAGA
AGAGGAACACAAAGGAAGCCACCCAGGAAGGAAGCACAGAGCTGGGGGCTCTGGAAACGC
CCTGTGTCTCTGGCTACAGCAAGACCAGCCCAGGAGCCCACCAGCACCTGCCTCTCAGCT
ACTTGCTGACCATTTCCTGCTTCTCAAGCTGCAGAGAAGCTTTTCATTCCCACCCCCACC
CGGAACCTCCCCTTGCCTAACATTTCCCCTCTATGGTAACATCTCTGACTTCTCTACCTC
CTCTGTGCTCAGGTGACTCCACATCTTCTGCCCCAGTGTGTCCCCACCTCTCCCAGCCTG
TATACCCAGATTACTTTGGTGAACTGAGAGCTGGAGTACTGTTCATTCATTTATTCATTC
ACCCACTCATTCAGCAGACATATACTGAGTGCTACTTTATGCCAGACCCTGGGCTGGCAG
CTGTTTGGAGGCAAAGATGTATGAGGCCATCTCAGGAGAGACTACTTGTTAGGATTCTTG
AGTTTTGACCAACAGAAATGAACTTGGACCAACTTAAGCAAGGAAAAAGCGTTCATGGGA
AGGATGCTGGGATAGCTCACAAAACCAAAAGAATAGCTGAACAATTAATTGGCCCTGGGA
AGGGTGGGAGCTGGGGCAACTACGAGGCTTGCCTCCCAGGAGCTGCTGCGGTTGGCAGAT
CAACACCAACTTGCCATTGGTTCTAGTGGGTCCCCTTCCACTCAAGATTCAAATTCCAAG
TGAAAGAACCTGGCCTGGAGCTCAGGGCTTCATAGAGTGGGAGGGGGGCAGTCTTCCAAA
AGATGCGGACTCTTGCCACATGGAATGGTGGAGTACGGAAGGGTGGAAAGGGTTTGGTAG
GTAAACCCTGAAGATGCTTCTAACACACGTGCTGTTCTCCCATCTCACGTATGACGACTC
TCCCACAGGTAACCAAAACCACATTTCTCTCTGCTTAGGGAATTCAAGATCATATCTAAC
TTCGAATTCCAGGGGTAATGACACGGCTTCTATTCTCCAAAGTCCAGTGTCATTAGGGAT
AATCTCCCTCTTTCAGTTTTATCACAATTCCATTTTGAAATTCTACAACCTGTAGATTAA
CTGGTAAAATTAACCATATTCAACCAAAATTGTATAACCCAGCAAGAATGGAAGAATGGG
TAAAGTCTACAGTCCATTTCTAGAACTGGTCATGAGAACTCATGTTTATGATGATGGACT
TTTGATCTGGTGGAGGGACCCAAACCTTCAGTTCTGAAGCTCATTAGTGGTCCTACCTGT
GTGACAGGCATTTACTATTGGACTGGCAGTCCCAGGACAAACTCCAGGAATCCCCCCATG
TCCATCTCTACTCCTGCCCTCTTTTACGTAGCAGCAATCATATTTTCCCTTGATAGGGTT
CATCATTCTAGATACTCCGATGACTTCTTTATAATGAGCCTGAAGTGGCCTGGTGGCTGC
CTCAGCTTCCAGTTCAGTTGAATAGCTACTACGTCTTTGAGGATGTGCTCCTTGCTGGGG
GACTAAACTCTCCACGCCAGCCCAGTCCCAAACCTAAACCTCGGGTATGAGAAAAGCATT
GAGATCTAGCAATAGCAGGGCCATGTCCACACTGCGTCCTATCCCTGAAGGAGAAACAGC
GCCAGGTATGGTTGCCGGCTCCAAGCGCATGCTGCCTCCTGCAGGCCTGACCCAGCCTCT
CGGGGTGTTGTTTCTGGTGCCATAGTTGAATTTTCAACAAACCATTTCACCACCCTCTCA
AGACAGCTGCTGCTGGTTTGTGGGTTCCTGACAAGATGAGTGAATGCCTGCCCATCAACC
CGTTACTATTCTTTTAGCTGTAAAGTGAATTCTCTGGTTGGGTGCAGTATGTGAGGAGGT
CACATGATGTTTATGGCATTTGAGAATTCCATGGATATTGATGGCAGGAGAGGCATGATG
GGTTAGAAAAGCAAATCCAAATCCAGAACAAGGGCCCAAAAGGGCCAAGACAAATTACTG
CCCCTCTCAGAGCCACAGGTGTAGACAGGTGAAAACACTGGACAGTGAGTGAGCTACCCA
CACACGACCCACTGGTGCCTTCAGAGCCTTAGCCTGGAGCGACAGTGTACCGTTGATAAT
GGAACGCACTGGCCATGCCAGACTTTATGGCTAGGCGGTCAGATAACACTACGAGGGGCA
GCATGGCCACCAAGTGTGCCAGGGCCAAGTGTTCAGGCTCTCCCAGAGCCCAGTGGTGAG
CCAGAAGGGCATTTTGTACAAGGATAATGGTTACTTTTTGGCCAGAGCATCACTTGGCTC
CAAATCCTGGGTTCCCGTATCATATTTTCTTGTCAGGACTTACCGCAAGCTATGTATGGC
TCCGCGGTATGCCACCCATGGAAAGACACCTCATGCACCATTGACCTGCCAGGTCACGTG
GCCTGATGGCAGCGTCGGCTGCACAAAAGACTTTCCCAGCTGCAATGCCTTCGCCTGCTC
TAGGCCCACCCCAAAGCTGGCAGTCTTCTAGGTCAGTTGGTAAATGGGTTAGAACAAGAT
GCCCCAAAGTGGCATAAATTGCATGGAATTAGGCCTTAGTGGCGAGGGATTCGACATACA
GTCATTTGTCCTACATTGTGAAGGAAACATTCTGACCTCAAACAGATCCCTCAACCCCAG
AACTTTATAGAAGGGGCAGACCTTGGCATTTTCACATGATTTATCTCCCACTCTGATTCA
CATATGTTTGACCAAGGCACTGGGCAGCTGCCAATTTCCCGTCCCTTCTGTAGTCCCAGA
TGAATGGATACAGACCTCTTTGGGGAAGGCTGCAAGGAAGGTTCACAACATGCATCTAAG
TGTTAAAATAAGTTTTTCCTTCAAAAATACATTTGACTTCCTCTCCATTTAAGGTCTGGA
AATCAAGTGGGAGATCTTGACTTTACCTTGGCACTTGAGACAGAACTGTTGGCCCAGAAG
TCTTTAGTTAAGGTCATTACTAGGCCATATCTTAGGGGCGTCTGGCCTTTTTCATTCCTG
GGACCCACAGCTCGAGGTCTGGTTTCCATGCCCTATCCCTTACGATGAGCGCCCTATTTT
GTTCCTTCTGTCTATCTCTGTTGCTGAGATCAGGGAGCCCACGTTCACAGCAGCTCTTTC
AAGCAGCCTCCCAGGCCTAGAGAGGAAAATCAGCAGAGCCTCGTGAATGTATTTCTCGTG
GCAAGAAGGGAGCTCATCTTCTGGGTCCTGCCAGAGGGCAGTGAGGGGGTTGATGGGCTG
GGTGCATGCCAGGGACCCAATCAAGCATTTTTATCTTCTGAAATCTTTGAATTCCTGCCT
TTCTTGGATGTTTGGTCTTTTGATATAATTTAGCATGGGCCAACATTTGGTCCAGATTTG
TATTAGCCAAGCCCTCCTAAAATAGTAATAACAGTATCTGGCGATTTGAGCTTTTACGTA
GAATGTAGAATCTCTGGTGAGTGAACATATCAATAAAGACAACCTGAACCAAAATTA
>ENST00000520233.1 cdna chromosome:GRCh38:8:96493813:96537343:1 gene:ENSG00000169439.11 gene_biotype:protein_coding transcript_biotype:processed_transcript gene_symbol:SDC2 description:syndecan 2 [Source:HGNC Symbol;Acc:HGNC:10659]
AGATACCCCCGGAGCTCCAGCCGCGCGGATCGCGCGCTCCCGCCGCTCTGCCCCTAAACT
TCTGCCGTAGCTCCCTTTCAAGCCAGCGAATTTATTCCTTAAAACCAGAAACTGAACCTC
GGCACGGGAAAGGAGTCCGCGGAGGAGCAAAACCACAGCAGAGCAAGAAGAGCTTCAGAG
AGCAGCCTTCCCGGAGCACCAACTCCGTGTCGGGAGTGCAGAAACCAACAAGTGAGAGGG
CGCCGCGTTCCCGGGGCGCAGCTGCGGGCGGCGGGAGCAGGCGCAGGAGGAGGAAGCGAG
CGCCCCCGAGCCCCGAGCCCGAGTCCCCGAGCCTGAGCCGCAATCGCTGCGGTACTCTGC
TCCGGATTCGTGTGCGCGGGCTGCGCCGAGCGCTGGGCAGGAGGCTTCGTTTTGCCCTGG
TTGCAAGCAGCGGCTGGGAGCAGCCGGTCCCTGGGGAATATGCGGCGCGCGTGGATCCTG
CTCACCTTGGGCTTGGTGGCCTGCGTGTCGGCGGAGTCGATAAGGAAAAAAACCCCACTC
TGATTCTAAAACCCGCTGGAATT
>ENST00000503824.1 cdna chromosome:GRCh38:1:35716160:35716911:-1 gene:ENSG00000142686.7 gene_biotype:protein_coding transcript_biotype:processed_transcript gene_symbol:C1orf216 description:chromosome 1 open reading frame 216 [Source:HGNC Symbol;Acc:HGNC:26800]
GATTCCCCTGCCTCAGCCTCCCAAATAGCTGGGATTACAGGTGCCTGTCACCATGCCTGG
CTAATTTTTGTATTTTTAGTAGAGATGGGGTTTCACCATGTTGGCCAGTCTAGTCTCGAA
CTCCTGACCTCAGGTGATCTGCCTGCCTCGGCCTCCCAAAGTGCTGGGATTACAGGTATG
AGCCACCATGCCTGGACTGGTTATGTAGAATTTGAGGAGACTATGGTTGGTTGCAGGGTT
GGATAGCAGTTGGATCTGGGCTGAAGACAGATCTGAGAGTCACCAGCATATGATGGTCTT
TGAAGCTACAGCAGAGAATGAGGTCCTCTGGAGAGAAATGCACAAAATCAGAAGACAGCC
TGGCTCTGAGGACGGAGGAAAAACCCTTTGCAGGAGACTGAGAATGAACAGGCTAGATGT
TCGCCATCCAGCCAGGGCTAGCTGAGGGGGGCCAATTCCTGGGGGACCCACCTCCTGGAT
TATGTCAGCCCGAGCTCCAACCAGACAGCAACTCCAACTTCATGGCAAGTGCCAAGGATG
CTAACGAGAATTGGCATGGGATGCCAGGCAGAGTGGAA
>ENST00000428081.1 cdna chromosome:GRCh38:CHR_HSCHR6_MHC_APD_CTG1:29111918:29112853:1 gene:ENSG00000226271.1 gene_biotype:protein_coding transcript_biotype:protein_coding gene_symbol:OR2J3 description:olfactory receptor family 2 subfamily J member 3 [Source:HGNC Symbol;Acc:HGNC:8261]
ATGAATGATGATGGAAAAGTCAATGCTAGCTCTGAGGGGTACTTTATTTTAGTTGGATTT
TCTAATTGGCCTCATCTGGAAGTAGTTATCTTTGTGGTTGTCTTGATCTTCTACTTGATG
ACACTGATAGGAAACCTGTTCATCATCATCCTGTCATACCTGGACTCCCATCTGCACACA
CCAATGTACTTCTTCCTTTCAAACCTCTCATTTCTGGATCTCTGCTACACCACCAGCTCT
ATCCCTCAGTTGCTGGTCAATCTCTGGGGCCCGGAAAAGACCATCTCTTATGCTGGTTGC
ATGATTCAACTTTACTTTGTTCTCGCACTGGGAACCACAGAGTGTGTCCTACTGGTGGTG
ATGTCCTATGACCGTTATGCAGCTGTGTGTAGACCTTTGCATTACACTGTCCTCATGCAC
CCTCGTTTCTGCCACCTGCTGGCTGTGGCTTCTTGGGTAAGTGGTTTTACCAACTCAGCA
CTTCATTCCTCCTTCACCTTCTGGGTACCTCTGTGTGGACACCGCCAAGTAGATCACTTT
TTCTGTGAAGTTCCAGCACTTCTGCGATTATCGTGTGTTGATACCCATGTCAATGAGCTG
ACCCTCATGATCACAAGCTCCATATTTGTTCTCATACCTCTCATCCTCATTCTCACTTCT
TATGGTGCCATCGTCCGAGCTGTACTGAGGATGCAGTCAACCACTGGGCTTCAGAAAGTG
TTTGGAACATGTGGAGCTCATCTTATGGCTGTATCTCTCTTTTTCATTCCGGCCATGTGC
ATATATCTCCAGCCACCATCAGGAAATTCTCAAGATCAAGGCAAGTTCATTGCCCTCTTT
TATACTGTTGTCACACCTAGTCTTAACCCTCTAATCTACACCCTCAGAAACAAAGTTGTA
AGAGGGGCAGTGAAGAGACTAATGGGGTGGGAATGA
>ENST00000506996.5 cdna chromosome:GRCh38:5:122845626:123002142:1 gene:ENSG00000064652.10 gene_biotype:protein_coding transcript_biotype:protein_coding gene_symbol:SNX24 description:sorting nexin 24 [Source:HGNC Symbol;Acc:HGNC:21533]
GCGCGGCCATGGAGGTCTACATCCCGTCCTTTCGCTATGAAGAGAGCGACCTGGAGCGGG
GATACACGGTGTTTAAGATAGAAGTGCTAATGAATGGAAGAAAACATTTTGTTGAAAAGA
GATACAGCGAATTTCATGCTTTGCACAAAAAGCTTAAGAAATGTATAAAAACTCCAGAAA
TCCCTTCTAAACATGTTAGGAACTGGGTCCCCAAAGTCTTGGAACAGCGACGACAAGGCT
TGGAAACATACTTACAGGCTGTCATTTTAGAAAATGAAGAACTTCCCAAACTGTTTCTTG
ATTTCCTAAATGTGCGACACTTGCCCTCTCTACCAAAGGCAGAAAGTTGTGGATCTTTTG
ATGAAACAGAGTCTGAAGAGTCAAGCAAACTGTCCCACCAGCCTGTGCTGCTGTTCCTCA
GGGATCCATATGTCTTGCCTGCAGCCAGCGGTAATCAAACCTGTCATCTGCTAACAGCTC
TTTACTGATCTGACCCTGCACCACATAAACCACGTTTTTAATACAGGTCTAACAGAGTGA
CATTGGTCCCGGGCTTAATAATCTGCCAATAAACCAGTGCTCTTGGTA
>ENST00000485188.1 cdna chromosome:GRCh38:13:110705521:110713535:-1 gene:ENSG00000134905.16 gene_biotype:protein_coding transcript_biotype:processed_transcript gene_symbol:CARS2 description:cysteinyl-tRNA synthetase 2, mitochondrial (putative) [Source:HGNC Symbol;Acc:HGNC:25695]
GGCCTTGCCTGTCACTTTTTCCAGAGGCGAGGGTCGCGGAGGGGACAGCGTCAGGGCCGC
TGGGGTGTGGACGGCGGGCGAGGCGCAAACTTTACTAGGAGTTTTTGGCACTTGGAGGCA
GAGCCTGTTGGGCGGCACAGCACGCCCGCTGGGAAACGCAGGGGAGCGGCCTGCTTCGCT
GAAAACCCGACCAGGACCTAACGGGCCGCGGGACAGAAACCTCCGAGACCATGGTACACA
GCAACTACCGCAACTCGCTCCTCAGCCCCTGACTCTTCGTCCCCGCCCCACAGAGCAGTA
TAAGTAGGGCCCGAAACAGAACTGGCAACCGCAGTAGCCAATCTACTTGCCAACATCACT
TTGACAGCCCAATCACGATGAAGAGGAGGCGGGGAGACCGCGGAGTCTCCCTCTGTTGCC
CAGGCTGCAGTGCAGTGGTGTGACCTCAGCTCACTGTGAGCTCTGCCTCCTGGGTTCAAG
CGATTCTCTTGTCTCAGCCTCCCCAGTAGCTGGGACTACAGATGCACGCCACCACGCCCG
GCTAATTTGTGTATTTTTAGTAGAGACGGGGTTTCACCATATTGGTCAGGCTGGTCTCGA
ACTCCTGACCTCAGGTGATCCATCCGCCTCAGCCTCCCAAAGTGCTGGGATTACAGGTGT
GAGCCACTGCGCCTGGCCCAATAGAGGCACGTTTGTCAAGCTATTGTATAGCTGTGGACC
AACTGTATATGATCATGCGCACCTTGGCCATGCTTG
>ENST00000460465.5 cdna chromosome:GRCh38:1:1702881:1724324:-1 gene:ENSG00000008128.22 gene_biotype:protein_coding transcript_biotype:nonsense_mediated_decay gene_symbol:CDK11A description:cyclin dependent kinase 11A [Source:HGNC Symbol;Acc:HGNC:1730]
GATACTTCTGGCGAGCGCCGGTTGCTGTTTCTTCTCAGGCTCAGGGACCGGCCGCGGCCC
CGTAGGGTGTTTTAACTCAAATGGGTGATGAAAAGGACTCTTGGAAAGTGAAAACTTTAG
ATGAAATTCTTCAGGAAAAGAAACGAAGGAAGGAACAAGAGGAGAAAGCAGAGATAAAAC
GCTTAAAAAATTCTGATGACCGGGATTCCAAGCGGGATTCCCTTGAGGAGGGGGAGCTGA
GAGATCACTGCATGGAGATCACAATAAGGAACTCCCCGTATAGAAGAGAAGACTCAATGG
AAGACAGAGGAGAAGAAGATGATTCTTTGGCCATCAAACCACCCCAGCAAATGTCTCGGA
AAGAAAAAGTTCATCACAGAAAAGATGAAAAGAGAAAAGAAAAATGTAGGCATCATAGCC
ATTCAGCAGAAGGGGGGAAGCATGCTAGAGTGAAAGAAAGAGAGCACGAACGTCGGAAAC
GACATCGAGAAGAACAGGATAAAGCTCGCCGGGAATGGGAAAGACAGAAGAGAAGGGAAA
TGGCAAGGGAGCATTCCAGGAGAGAAAGGGACCGCTTGGAGCAGTTAGAAAGGAAGCGGG
AGCGGGAGCGCAAGATGCGGGAGCAGCAGAAGGAGCAGCGGGAGCAGAAGGAGCGCGAGC
GGCGGGCGGAGGAGCGGCGCAAGGAGCGGGAGGCCCGCAGGGAAGTGTCTGCACATCACC
GAACGATGAGAGAGGACTACAGCGACAAAGTGAAAGCCAGCCACTGGAGTCGCAGCCCGC
CTCGGCCGCCGCGGGAGCGGTTCGAGTTGGGAGACGGCCGGAAGCCAGTAAAAGAAGAGA
AAATGGAAGAAAGGGACCTGCTGTCCGACTTACAGGACATCAGCGACAGCGAGAGGAAGA
CCAGCTCGGCCGAGTCCTCGTCAGCGGAATCAGGCTCAGGTTCTGAGGAAGAAGAGGAGG
AGGAGGAAGAGGAGGAGGAGGAAGGGAGCACCAGTGAAGAATCAGAGGAGGAGGAGGAGG
AAGAGGAAGAGGAGGAGGAGGAGACCGGCAGCAACTCTGAGGAGGCATCAGAGCAGTCTG
CCGAAGAAGTAAGTGAGGAAGAAATGAGTGAAGATGAAGAACGAGAAAATGAAAACCACC
TCTTGGTTGTTCCAGAGTCACGGTTCGACCGAGATTCCGGGGAGAGTGAAGAAGCAGAGG
AAGAAGTGGGGCTGCCGGAGCGTCGAGGAGTTCCAGTGCCTGAACAGGATCGAGGAGGGC
ACCTATGGAGTGGTCTACAGAGCAAAAGACAAGAAAACAGATGAAATTGTGGCTCTAAAG
CGGCTGAAGATGGAGAAGGAGAAGGAGGGCTTCCCGATCACGTCCCTGAGGGAGATCAAC
ACCATCCTCAAGGCCCAGCATCCCAACATTGTCACCGTTAGAGAGATTGTGGTGGGCAGC
AACATGGACAAGATCTACATCGTGATGAACTACGTGGAGCACGACCTCAAGAGCCTGATG
GAGACCATGAAACAGCCCTTCCTGCCAGGGGAGGTGAAGACCCTGATGATCCAGCTGCTG
CGGGGGGTGAAACACCTGCACGACAACTGGATCCTGCACCGTGACCTCAAGACGTCCAAC
CTGCTGCTGAGCCACGCCGGCATCCTCAAGGTGGGTGATTTTGGGCTGGCGCGGGAGTAC
GGATCCCCTCTGAAGGCCTACACCCCGGTCGTGGTGACCCAGTGGTACCGCGCCCCAGAG
CTGCTGCTTGGTGCCAAGGAATACTCCACGGCCGTGGACATGTGGTCAGTGGGCTGCATC
TTCGGGGAGCTGCTGACTCAGAAGCCTCTGTTCCCCGGGAATTCGGAAATCGATCAGATC
AACAAAGTGTTCAAGGAGCTGGGGACCCCCAGTGAGAAAATCTGGCCCGGCTACAGTGAG
CTCCCAGTAGTCAAAAAGATGACCTTCAGCGAGCACCCCTACAACAACCTCCGCAAGCGC
TTCGGGGCTCTGCTCTCAGACCAGGGCTTCGACCTCATGAACAAGTTCCTGACCTACTTC
CCCGGGAGGAGGATCAGCGCTGAGGACGGCCTCAAGCATGAGTATTTCCGCGAGACCCCC
CTCCCCATCGACCCCTCCATGTTCCCCACGTGGCCCGCCAAGAGCGAGCAGCAGCGTGTG
AAGCGGGGCACCAGCCCGAGGCCCCCTGAGGGAGGCCTGGGCTACAGCCAGCTGGGTGAC
GACGACCTGAAGGAGACGGGCTTCCACCTTACCACCACGAACCAGGGGGCCTCTGCCGCG
GGCCCCGGCTTCAGCCTCAAGTTCTGAAGGTCAGAGTGGACCCCGTCATGGGG
>ENST00000460654.5 cdna chromosome:GRCh38:10:56357816:56359731:-1 gene:ENSG00000122952.16 gene_biotype:protein_coding transcript_biotype:processed_transcript gene_symbol:ZWINT description:ZW10 interacting kinetochore protein [Source:HGNC Symbol;Acc:HGNC:13195]
AAACGGACACAACTCCGGGAAGCCTTTGAGCAGCTCCAGGCCAAGAAACAAATGGCCATG
GAGAAACGCAGAGCAGTCCAGAACCAGTGGCAGCTACAACAGGAGAAGCATCTGCAGCAT
CTGGCGGAGGTTTCTGCAGAGGTGAGGGAGCGTAAGACAGGGACTCAGCAGGAGCTTGAC
AGGGTGTTTCAGAAACTTGGAAACCTGAAGCAGCAGGCAGAACAGGAGCGGGACAAGCTG
CAGAGGGTAAGCTGTTGTTCCCTGAGGCTGAGGCTGAGGCAGAGAATCTTCCAGATGATA
AACCCCAGCAGCCGACTCGACCCCAGGAGCAGAGTACAGGAGACACCATGGGGAGAGACC
CTGGTGTGTCCTTCAAGGCTGTTGGTCTACAACCTGCTGGAGATGTAAATTTGCCATGAC
TTCCTGGAGGACAGCAGCATGGAGAAAGATCCTAGAAAAGGCCTCTGACTTCCCTCACCT
CCCAACCATCATTACAGGAAAGACTGTGAACTCCTGAGTTCAGCTTGATTTCTGACTACA
TCCCAGCAAGCTCTGGCATCTGTGGATTAAAATCCCTGGATCTCTCTCAGTTGTGTATTT
GTTCATCTTCATATGCTGGCAGGAACAACTATTAATACAGATACTCAGAAGCCAATAACA
TGACAGGAGCTGGGACTGGTTTGAACACAGGGTGTGCAGATGGGGAGGGGGTACTGGCCT
TGGGCCTCCTATGATGCAGACATGGTGAATTTAATTCAAGGAGGAGGAGAATGTTTTAGG
CAGGTGGTTATATGTGGGAAGATAATTTTATTCATGGATCCAAATGTTTG
>ENST00000586390.5 cdna chromosome:GRCh38:17:77130094:77191307:1 gene:ENSG00000129657.14 gene_biotype:protein_coding transcript_biotype:processed_transcript gene_symbol:SEC14L1 description:SEC14 like lipid binding 1 [Source:HGNC Symbol;Acc:HGNC:10698]
AAATCTCATCAGATGCAGGCTGTGCTTTCTGCTACAGAAACTCACCACCTAAGCCAGGCC
GCTTCCCTGGACTTGATGTCCTCGCCTGGTGACACGAGCTAGACTTCGGGCTCCTTGAGG
ATATTCAGTTTTGTATGTTTGAATATCCTCTCACCATGTTCAGCATAAAGTACCATTCTT
AATGATTATCCTCAACAAGACAGGTGTGAGAGGGTTGCTGTTGTATTGCAATCATGGTGC
AGAAATACCAGTCCCCAGTGAGGGTGTACAAATACCCCTTTGAATTAATTATGGCTGCCT
ATGAAAGGAGGTTCCCTACATGTCCTTTGATTCCGATGTTCGTGGGCAGTGACACTGTGA
ATGAATTCAAGAGCGAAGATGGGGCTATTCATGTCATTGAAAGGCGCTGCAAGCTGGATG
TAGATGCACCCAGACTGCTGAAGAAGGAGTTGATTATGTTTATTTTGTCCAGAAAAACTC
ACTGAATTCTCGGGAACGTACTTTGCACATTGAGGCTTATAATGAAACGTTTTCCAATCG
GGTCATCATTAATGAGCATTGCTGCT
>ENST00000367229.5 cdna chromosome:GRCh38:1:203216079:203229671:-1 gene:ENSG00000133063.15 gene_biotype:protein_coding transcript_biotype:protein_coding gene_symbol:CHIT1 description:chitinase 1 [Source:HGNC Symbol;Acc:HGNC:1936]
TTTGTATGGGCTGCAGCCTGCCGCTGAGCTGCATCATGGTGCGGTCTGTGGCCTGGGCAG
GTTTCATGGTCCTGCTGATGATCCCATGGGGCTCTGCTGCAAAACTGGTCTGCTACTTCA
CCAACTGGGCCCAGTACAGACAGGGGGAGGCTCGCTTCCTGCCCAAGGACTTGGACCCCA
GCCTTTGCACCCACCTCATCTACGCCTTCGCTGGCATGACCAACCACCAGCTGAGCACCA
CTGAGTGGAATGACGAGACTCTCTACCAGGAGTTCAATGGCCTGAAGAAGATGAATCCCA
AGCTGAAGACCCTGTTAGCCATCGGAGGCTGGAATTTCGGCACTCAGAAGTTCACAGATA
TGGTAGCCACGGCCAACAACCGTCAGACCTTTGTCAACTCGGCCATCAGGTTTCTGCGCA
AATACAGCTTTGACGGCCTTGACCTTGACTGGGAGTACCCAGGAAGCCAGGGGAGCCCTG
CCGTAGACAAGGAGCGCTTCACAACCCTGGTACAGGACTTGGCCAATGCCTTCCAGCAGG
AAGCCCAGACCTCAGGGAAGGAACGCCTTCTTCTGAGTGCAGCGGTTCCAGCTGGGCAGA
CCTATGTGGATGCTGGATACGAGGTGGACAAAATCGCCCAGAACCTGGATTTTGTCAACC
TTATGGCCTACGACTTCCATGGCTCTTGGGAGAAGGTCACGGGACATAACAGCCCCCTCT
ACAAGAGGCAAGAAGAGAGTGGTGCAGCAGCCAGCCTCAACGTGGATGCTGCTGTGCAAC
AGTGGCTGCAGAAGGGGACCCCTGCCAGCAAGCTGATCCTTGGCATGCCTACCTACGGAC
GCTCCTTCACACTGGCCTCCTCATCAGACACCAGAGTGGGGGCCCCAGCCACAGGGTCTG
GCACTCCAGGCCCCTTCACCAAGGAAGGAGGGATGCTGGCCTACTATGAAGTCTGCTCCT
GGAAGGGGGCCACCAAACAGAGAATCCAGGATCAGAAGGTGCCCTACATCTTCCGGGACA
ACCAGTGGGTGGGCTTTGATGATGTGGAGAGCTTCAAAACCAAGGTCAGCTATCTGAAGC
AGAAGGGACTGGGCGGGGCCATGGTCTGGGCACTGGACTTAGATGACTTTGCCGGCTTCT
CCTGCAACCAGGGCCGATACCCCCTCATCCAGACGCTACGGCAGGAACTGAGTCTTCCAT
ACTTGCCTTCAGGCACCCCAGAGCTTGAAGTTCCAAAACCAGGTCAGCCCTCTGAACCTG
AGCATGGCCCCAGCCCTGGACAAGACACGTTCTGCCAGGGCAAAGCTGATGGGCTCTATC
CCAATCCTCGGGAACGGTCCAGCTTCTACAGCTGTGCAGCGGGGCGGCTGTTCCAGCAAA
GCTGCCCGACAGGCCTGGTGTTCAGCAACTCCTGCAAATGCTGCACCTGGAATTGAGTCG
CTAAAGCCCCTCCAGTCCCAGCTTTGAGGCTGGGCCCAGGATCACTCTACAGCCTGCCTC
CTGGGTTTTCCCTGGGGGCCGCAATCTGGCTCCTGCAGGCCTTTCTGTGGTCTTCCTTTA
TCCAGGCTTTCTGCTCTCAGCCTTGCCTTCCTTTTTTCTGGGTCTCCTGGGCTGCCCCTT
TCACTTGCAAAATAAATCTTTGGTTTGTGCCCCTCTTCCCAAAGATGTGGTGACTTAAGA
GGCTCTCTAAGCACACTGTTGACTCCAAAACATCCGCAGGTCAGAGCCAGGTGGGAAGGT
GGTCCGTGCAGGATGTGCCAGGCCCTGTGGCAGGTCTTGCCCCATGAGTCCATATGCCAG
TGGGCAGTTTCCAGTACACAGGTGATGGCAGCCAGAGCGCGGCCCCAAGTGCAACACGTT
CTTTGGTTATTGGCTCAGAAGCCTGGAAACAGGAGCTTCTGCGGACCTTCACGCACGTGT
TATTCCCAAAATGCCACTAGATGGCAGCAGAGAAGAACTTTTCCCTGATTTAAGCGCTCT
GCGAGCAGCCACTCAGCATTACACTAAGAATTCAGACCCCTGGTACTCAGGGGTCTTCGA
GATAAATCCTGTTTGGGCCCTTTGCAGGCCCTATCTCACCTACTGCCCCCGTTCACCAGA
TGAAGAAGGAACAATGATTATTCTCACTTTATAGGCATTTAAACTGAAGACTGATTCTAA
CCAATTCTGAGTCCAGAACCAAGGCCTGAAATGGGCCAGAGAGCATGCACACGGTGTCCT
GGTTAAATAAAGTCATCCCAACATTC
>ENST00000554047.1 cdna chromosome:GRCh38:14:20314211:20316408:-1 gene:ENSG00000100814.17 gene_biotype:protein_coding transcript_biotype:nonsense_mediated_decay gene_symbol:CCNB1IP1 description:cyclin B1 interacting protein 1 [Source:HGNC Symbol;Acc:HGNC:19437]
GTGAGTTTAGTCGCTCACCAGCTATCTGTCCTGCCTGCAACAGTACCCTTTCTGGAAAGC
TAGATATTGTCCGCACAGAACTCAGTCCATCAGAGGAATATAAAGCTATGGTATTGGCAG
GACTGCGACCAGAGATCGTGTTGGACATTAGCTCCCGAGCGCTGGCCTTCTGGACATATC
AGTATTTCCTTTGAAAGACCTCCCTGTGGATGACTTTAAGCATGTCCTTGAATGTATTGT
TATATCTTACATATACACTTATACTTCTTAAGGATGTTTGTCATCTGTCAAGTAACTTTT
TATTATATTTTTCTGGGGTCTTTCACAGAGCAGAGATTTTTAAGTTTAATGAAGTCCTGC
TTATCAATTTTCTCTTTCACGGATTATACCTTTGGTGTATTTTAAAAGTCACTGCCAAAT
CCAAGATCCACCTGGATTTTACCCTATGTTATCTTCTGGGAGTTTCATAGTTTTGCATTT
TATGTTTAAGTCTGTGAACCATTTTGAGTTTATTTTTGTGAAAAGTATAAGATCTGTCTA
GATTCATTGGGTCCTCAATTTTTTGCTGGCTATTGGCCAGAGGCTGTTCTTAGTTACTTG
TCTCTTGGGCCTTCCTGACATGACTGCTTGCTTCCTCAAAGCCAGCAAGGGAGTGTGTCT
CCTAGTAAGACAGACCTTATAGTCTTAGGTAATATACTTATGAAGTGACAACCTGTCACA
TTTTCTGTAGTATTCTAGTCACAGGTCCTGCCCAC
>ENST00000477188.1 cdna chromosome:GRCh38:1:45509433:45510505:1 gene:ENSG00000132763.14 gene_biotype:protein_coding transcript_biotype:processed_transcript gene_symbol:MMACHC description:methylmalonic aciduria (cobalamin deficiency) cblC type, with homocystinuria [Source:HGNC Symbol;Acc:HGNC:24525]
AGACAGAGTCTTACTCTGTCACCTAGGCTGGAGTGCAGTGGCACAGTCTCTACTCACTGC
AACCTCTGCCTCCTGGGCTGAGGCAGTAGAATCATTTGAACCAGGGAGGCAGAGATTGCA
GTGAGCCGAGATTGCATGGCTGCACTCTAGCCTGGGTGACAGTGTGAGACTCTGTCTCAA
AAAAAAAAAAAAAAGTACCTACCTCAGGTAGGGACTGAATAAACACGTGTAAGGCACTTT
GGAAAAATACCTGGCATATATAGTAAGCAGTATGTTGGCCATTACCAAAGGCCCTGGGAA
TTCTGTACTGCTGCTCATGGGTGTAGTCGGTTCTAGAGGGGTGGGCAGGTGGGAGTAGCT
GAGGAAGACAAGTGGCTGGAATGGTATCACATGATACACAGAAGTATCCTCAGTTCTGAA
TCTACCTTGGCCTCAAGGGCCCAGGAGAATAACTTTTCCCAGCTGACAGCCTCTCTGAGG
ACAATGACATATGAATGAGGATCAAAACGAGCTTTGGCCAGGCACTGTGGCGCTCACCTG
TAATCCCACCATTTTGGGAGGCTGAGGCGGAGGACCGCCTGAGGCAAGGAATTCAGAACC
ACTCTGG
>ENST00000503328.1 cdna chromosome:GRCh38:4:159229337:159241363:1 gene:ENSG00000109756.8 gene_biotype:protein_coding transcript_biotype:processed_transcript gene_symbol:RAPGEF2 description:Rap guanine nucleotide exchange factor 2 [Source:HGNC Symbol;Acc:HGNC:16854]
ATTAGGGACACTGATAGAAGAGGCTTCTATGCTCTGTGACTGCCTTTCGTGGAAAGCTCA
CACTGGCAGAAAGTGCTCTTGACCCAACTTGGGAGAGGAGAATGTGGTCACAGAAACTTC
GGACAATTTGGCCTTACAACACCTGCAGCACCCTGTCTGGTGTTTCATTGCCTATGGGTA
TTTACGAAAACTAGTTTTGGCAAGCGTTCTGCAGGAAGTTTTAGGCGTGGCTGTGAATGC
ATTGTTTTAGAGCCTTCTGAAATGATTGTGGTGGACTATATGGATGAAAATGAAGAATAT
TTTCAGCGGCAAGCTTCCCATAGACAGTCTCGAAGGAGATTTAGAAAAATCAACCAGAAA
GGTGAAAGACAAACAATTATTGACACTGTGGATCCTTATCCCATGGGCAAACCTCCTTTG
CCTAGAGGCTATC
>ENST00000558505.5 cdna chromosome:GRCh38:15:40288572:40291330:-1 gene:ENSG00000137841.11 gene_biotype:protein_coding transcript_biotype:retained_intron gene_symbol:PLCB2 description:phospholipase C beta 2 [Source:HGNC Symbol;Acc:HGNC:9055]
GCCACCGGGCGTGGGGGGCGTCGGGGCCTGCAAGCTCGGTCCCGGCAAGGGCTCTCGCAA
GAAGAGCAAATCTCCAAAATGATGGAGCTGGCCAGAGAGAAACAGGCGGCAGAGCTGAAG
GCCCTGAAGGAGACGTCGGAGAAGTACGACTGCCTCCCTCCCACACCTGCTTCGCCTCCC
AGCAAGGGCTCAGCCGCACAAAACAGCTCCTTCATGCCTGTCTCTCTGCAGCGACACCAA
AGAGATGAAGAAAAAGCTGGAGACAAAGAGACTGGAGCGGATCCAGGGCATGACCAAAGT
CACCACAGACAAGATGGCCCAGGAGAGGTTGAAGAGAGAGATTAACAACTCCCACATCCA
GGAAGTAGTGCAGGTGATCAAGCAGATGACGGAGAACTTGGAGAGGCACCAGGAGAAGCT
GGAGGAGAAGCAGGCGGCTTGCCTGGAACAGATACGGGAGATGGAAAAGCAGGAAAAAGG
AGCCCCAGCCTTCTGAGGCTGTGGGAACCTGTGGCTGCCTTGGACGCTGCAGCCCCCTCC
TCA
>ENST00000392393.7 cdna chromosome:GRCh38:6:132722926:132734765:-1 gene:ENSG00000093134.14 gene_biotype:protein_coding transcript_biotype:protein_coding gene_symbol:VNN3 description:vanin 3 [Source:HGNC Symbol;Acc:HGNC:16431]
AATGTAAAGTTTTTCCAGTGAAACAAAACGTAAGAATCTGAGTTTGTTTTTCAAAGATCA
CTAAATTTTAGTTATGATTATATCACATTTTCCAAAATGTGTGGCAGTTTTTGCCCTCCT
TGCTCTGAGTGTTGGTGCACTGGACACTTTTATTGCTGCAGTATATGAGCATGCGGTGAT
ATTACCAAACAGAACAGAAACACCTGTTTCAAAAGAAGAAGCTTTGCTCCTGATGAACAA
GAACATAGATGTTTTGGAGAAAGCAGTTAAGCTGGCAGCGAAGCAGGGTGCACATATCAT
TGTGACCCCAGAAGATGGAATCTATGGTTGGATCTTCACCAGGGAGAGCATTTACCCCTA
TCTAGAGGATATACCAGACCCTGGAGTGAACTGGATTCCATGTAGAGACCCCTGGAGGAA
GAGTAAAAAGATGAATGAGCCTGTTTCCAAAGAGCTTTGCTATCACTGTCATTCAGAATG
CAATCAATATGGCCAATGGAAATTGTATAGGACTTGAAAAAGGAAGCCCTACTTCTGGGA
CCACATTTTACGACCACCTAGCTGAGTGATAAATCACTAAAATATAGTAAGTTTGAGGAA
ATGTCTATTGAATTAGATTCGGCAACACACCAGTGCAACAAAGACTCAGCTGCCTGGCCA
AGGACAACTCTATCTATGTCGTGGCTAATATTGGGGACAAGAAGCCATGCAATGCCAGTG
ACTCTCAGTGTCCCCCTGATGGCCGTTACCAATACAACACTGATGTGGTGTTTGATTCTC
AGGGAAAACTGTTGGCACGCTACCATAAGCATGGTACAACACGCTGCCCCTCCTCTCGGC
TGTTCCCTTCCATTCAGCATGGGCCAAGGCCATGGGAGTCAATCTACTTGCTGCAAATAC
CCACAACACCAGCATGCACATGACAGGGAGTGGAATCTACGCCCCAGAAGCAGTCAAGGT
GTACCACTATGACATGGAAACAGAGAGTGGTCAGCTGTTGCTATCAGAACTGAAGTCTCG
GCCCCGCCGTGAGCCCACCTACCCTGCAGCTGTTGACTGGCATGCGTATGCCAGCAGTGT
CAAGCCATTTTCCTCTGAACAGTCAGATTTTCTGGGGATGATTTATTTTGATGAGTTTAC
CTTCACCAAGCTTAAGAGAAATACAGGAAATTACACAGCTTGCCAGAAAGATCTGTGTTG
TCACTTAACTTACAAGATGTCTGAGAAGCGAACAGACGAGATCTATGCCCTAGGTGCTTT
TGATGGACTGCACACAGTAGAAGGCCAATATTACTTACAGATATGTGCATTACTGAAGTG
TCAAACCACTGACCTGGAAACGTGTGGAGAACCTGTGGGGTCAGCTTTTACCAAGTTTGA
AGACTTCTCCCTCAGTGGCACATTTGGAACGCGTTATGTTTTCCCACAGATCATTCTAAG
TGGGAGTCAGCTTGCCCCTGAAAGACATTATGAGATTTCAAGAGATGGACGCTTGAGGAG
CCGAAGTGGAGCCCCTTTGCCTGTCTTAGTTATGGCCCTGTATGGAAGAGTGTTTGAGAA
GGACCCTCCACGCTTAGGGCAGGGATCTGGGAAATTCCAGTGA
>ENST00000560038.5 cdna chromosome:GRCh38:15:90352303:90360178:1 gene:ENSG00000196391.10 gene_biotype:protein_coding transcript_biotype:nonsense_mediated_decay gene_symbol:ZNF774 description:zinc finger protein 774 [Source:HGNC Symbol;Acc:HGNC:33108]
ACGAATCCCGGTCGGGTTCTGGGAGGCACAGCCTCGGGGTTGCGGGCCGGGTGCGGCTCG
GCGGTGGAGGACTCACTTCCTGCTCCATCCCCGGCTGGGCCCTGGGGCGGAACTGATGAC
GCTTGATAATGTGGCTGGGGACTTCAGGGAAGAGTGGGTTACCTGGACACTGCTTAGAGA
ATCCTCTCCAGGAATGCCACCCAGCACAGTTAGAAGAATGGGCTCTCAAAGGCCTGGGTT
GGACTCTCACCTCTGCCACTTAACTTCTGAGACTTCTGAGGTCTTTGTGGAAAAGGAGAA
TTTCCAGGCCTAGTGTAATCTCCCAGCCGGAGCAGAAAGAAGAGCCATGGGTCCTACCAC
TCCAAAACTTTGAGGCGAGGAAGATCCCGAGGGAAAGCCACACAGACTGTGAGCATCAGG
TGGCAAAGCTCAATCAGGACAATTCTGAAACAGCAGAACAATGTGGAACATCCTCAGAAA
GGACCAATAAAGATCTTTCTCATACTCTTAGTTGGGGAGGAAACTGGGAGCAAGGCCTAG
A
>ENST00000482661.1 cdna chromosome:GRCh38:3:179377062:179378790:1 gene:ENSG00000171109.18 gene_biotype:protein_coding transcript_biotype:retained_intron gene_symbol:MFN1 description:mitofusin 1 [Source:HGNC Symbol;Acc:HGNC:18262]
GGGAAGACCAAATTGATAGACTGGACTTTATTCGAAACCAGATGAACCTTTTAACACTGG
ATGTTAAGAAAAAAATCAAGGAGGTTACCGAGGAGGTGGCAAACAAAGTGGGTAACAGTA
GCTTCATGATTAAAATAACCTGGATGGAAATTATTTTTGATAATGCTAAAAATGTTATTC
CTGTTACTTTAAAAGAATGTTTTCAGATTTTTCAATTTAATTTTTTTGAATAATTGATAA
TCTTGTTTAATTATTTTAACTCCAAAATTTTCATATTTTCAGGTTTCATGTGCAATGACA
GATGAAATTTGTCGACTGTCTGTTTTGGTTGATGAATTTTGTTCAGAGTTTCATCCTAAT
CCAGATGTATTAAAAATATATAAAAGTGAATTAAATAAGCACATAGAGGATGGTATGGGA
AGAAATTTGGCTGATCGATGCACCGATGAAGTAAACGCCTTAGTGCTTCAGACCCAGCAA
GAAATTATTGAAAATTTGAAGCCATTACTTCCAGCTGGTATACAGGATAAACTACATACA
CTGATCCCTTGCAAGAAATTTGATCTCAGTTATAATCTAAATTACCACAAGTTATGTTCA
GATTTTCAAGAGGATATTGTATTTCGTTTTTCCCTGGGCTGGTCTTCCCTTGTACATCGA
TTTTTGGGCCCTAGAAATGCTCAAAGGGTGCTCCTA
>ENST00000372454.6 cdna chromosome:GRCh38:6:43477569:43502293:1 gene:ENSG00000137221.14 gene_biotype:protein_coding transcript_biotype:protein_coding gene_symbol:TJAP1 description:tight junction associated protein 1 [Source:HGNC Symbol;Acc:HGNC:17949]
CACTACCCGGCCTGCCCCGCGGCAAGATGGCGGCCTGAACGCAGCTGGCAGCGGCGGAAA
CTGAAGATTCAGGTGCCCCAGGGACTGGAAGAAATTACAGTGCCTACTTGGAAAGAAGAA
GAGATAGCGACTTGCCCCAGTCCAACCCCAGAGCGGGAGCTGTGGCTAAAGGAAGTGGAG
GGGCCGTGGGATGCGGAGAGCCGAGGGCTAACTCCCGGACAGCGGAACAGAGAGAGCTGC
CGACAAACAGACGCAGGCGGAGGAGCCGTCACCTCCCAGAATGACTAGTGCCGCCCCTGC
TAAGAAACCCTACCGTAAGGCACCACCAGAGCATCGGGAGCTGCGTTTGGAAATTCCTGG
ATCCCGGCTTGAGCAGGAGGAACCCCTGACTGATGCAGAAAGGATGAAGCTCTTACAGGA
GGAGAATGAAGAGCTTCGCCGGCGCCTGGCCTCCGCCACCAGACGCACTGAGGCCCTGGA
ACGTGAGCTGGAAATTGGGCAGGACTGCCTGGAGCTGGAGCTGGGCCAGAGCCGCGAGGA
GCTGGACAAATTTAAGGATAAGTTCCGCAGGCTGCAGAACA
>ENST00000422689.2 cdna chromosome:GRCh38:19:52369951:52385795:1 gene:ENSG00000221923.8 gene_biotype:protein_coding transcript_biotype:protein_coding gene_symbol:ZNF880 description:zinc finger protein 880 [Source:HGNC Symbol;Acc:HGNC:37249]
CGTGGAGTGACGGTCATGCTGCGGCGTGGACACTTGGCATTCAGGGACGTGGCCATAGAA
TTCCCTCAGGAGGAGTGGAAATGTCTGGACCCTGCTCAGAGGACTTTATACAGGGAAGTG
ATGGTGGAGAACTACAGGAACCTGGTCTTTCTGGGAATCTGTCTTCCTGACCTGAGTGTT
ATCTCCATGTTGGAGCAAAGGAGAGATCCCCGGAATCTGCAGAGTGAAGTGAAAATAGCA
AACAATCCAGGTGGCAGGGAGTGCATCAAAGGTGTGAACGCAGAGAGCAGCTCTAAATTG
GGAAGCAATGCCGGAAACAAGTCTCTTAAAAATCAACTTGGATTAACCTTTCAGTTACAT
CTGAGTGAACTGCAGCTATTTCAAGCTGAAAGGAATATTTCTGGATGTAAACATGTCGAA
AAACCTATCAACAATTCCTTAGTTTCACCACTTCAAAAAATTTATTCTAGTGTCAAATCC
CACATTTTAAATAAATACAGAAATGATTTTGATGATTCTCCATTTCTCCCACAAGAACAA
AAAGCACAAATAAGGGAAAAACCGTGTGAATGTAATGAGCATGGCAAAGCCTTTAGAGTG
TCTTCAAGACTTGCTAACAATCAAGTAATCCACACTGCAGATAACCCTTACAAATGTAAT
GAATGTGACAAGGTCTTCAGTAACAGTTCAAACCTTGTACAACATCAAAGAATTCATACT
GGAGAGAAGCCTTACAAGTGTCATGAATGTGGCAAGCTCTTCAATCGAATTTCACTCCTT
GCACGACATCAGAGAATACATACTGGAGAGAAACCTTACAAATGTCATGAGTGTGGCAAA
GTCTTCACTCAAAATTCTCACCTTGCAAATCATCACAGAATCCACACTGGAGAGAAACCT
TACAAATGTAATGAGTGTGGCAAGGTCTTCAACAGAAATGCACACCTTGCACGACATCAG
AAAATTCATAGTGGAGAGAAACCTTACAAATGTAAGGAATGTGGCAAAGCATTTTCAGGG
GGTTCAGGCCTTACTGCTCATCTTGTAATTCACACTGGAGAGAAACTTTACAAATGTAAT
AAATGTGGCAAGGTCTTCAATCGAAATGCACACCTTACCAGACATCAAAGAATCCATACT
GGAGAGAAACCTTATGAATGTAAAGAATGTGGCAAGGTCTTCAGGCACAAGTTTTGTCTA
ACCAATCATCATAGAATGCACACGGGAGAGCAACCTTACAAATGTAATGAATGTGGCAAA
GCATTTAGAGACTGTTCAGGCCTTACTGCCCATCTACTAATTCACACTGGAGAGAAACCT
TACAAATGTAAAGAATGTGCCAAGGTCTTCAGGCATAGATTATCCCTAAGCAATCATCAG
AGATTTCATACTGGAGAGAAACCTTACAGATGTGATGAATGTGGCAAGGACTTCACTCGA
AATTCAAACCTTGCAAATCATCACAGAATCCATACTGGAGAGAAACCTTACAAATGCAGT
GAATGTCACAAAGTCTTTAGTCACAATTCACACCTTGCACGACATAGGCAAATTCATACT
GGAGAGAAGTCTTACAAATGCAATGAATGTGGCAAGGTCTTCAGCCACAAGTTATACCTA
AAAAAACATGAGAGAATTCATACTGGGGAGAAACCGTACAGATGTCATGAATGTGGTAAG
GACTTCACTCGAAATTCAAACCTGGCAAATCATCACAGAATCCATACTGGAGAGAAACCG
TACAGATGAAATGTGTGTGGTAAGATCTTTAGTAATAATTCACACCTTGCACAGCATGAG
ATAATTCATTCATGAGAGAGTTCTTACAAACTGAGTATGGCAAACTCTTCATGCTAAGTT
CTAGCATTAATCAACATCAGAGATTCCATACTAAAGAGAAATCATAGCAATGTATGTGAA
TCAGGTCTCTTGAGGCCTGCCAAATGACTAGATATCAAAACATACATCTTGGATGAAACC
ATACAGATGGATTATGTATGCTGAGGCTATTATTCAAGGACCATTACTATGGAACATGAT
AAGATTTACACAAGCGATAATTCAGTCTCTAGTTCTCCAATATTTATGATACTGCATGCT
GCAGAAAAGTCACAGCTCCAAATACGTTGAATCTCATGACGCGATGCATGTCGAAGGTCC
AAGGGCATGTGGAAATGGTCAGTTATATTCAGGCAATTAAAAAACCTAATTATATGGGGT
TTTTTGAAAA
>ENST00000455976.6 cdna chromosome:GRCh38:15:48332103:48343369:1 gene:ENSG00000128951.13 gene_biotype:protein_coding transcript_biotype:protein_coding gene_symbol:DUT description:deoxyuridine triphosphatase [Source:HGNC Symbol;Acc:HGNC:3078]
AGCCAGAACTGTGGACTCGTCCCGGGGAGGGGCGGTGGGTGGGGCGGGGCTGGCGGGAAA
TTTCGGTTTTGGCGCGCTCCCTGCGGCGACGCTCATCGTGCGCTCTCCTCTTCCCCCGGT
GGTCTCCTCGCTCGCCTTCTGGCTCTGCCATGCCCTGCTCTGAAGAGACACCCGCCATTT
CACCCAGTAAGCGGGCCCGGCCTGCGGAGGTGGGCGGCATGCAGCTCCGCTTTGCCCGGC
TCTCCGAGCACGCCACGGCCCCCACCCGGGGCTCCGCGCGCGCCGCGGGCTACGACCTGT
ACAGTGCCTATGATTACACAATACCACCTATGGAGAAAGCTGTTGTGAAAACGGACATTC
AGATAGCGCTCCCTTCTGGGTGTTATGGAAGAGTGGCTCCACGGTCAGGCTTGGCTGCAA
AACACTTTATTGATGTAGGAGCTGGTGTCATAGATGAAGATTATAGAGGAAATGTTGGTG
TTGTACTGTTTAATTTTGGCAAAGAAAAGTTTGAAGTCAAAAAAGGTGATCGAATTGCAC
AGCTCATTTGCGAACGGATTTTTTATCCAGAAATAGAAGAAGTTCAAGCCTTGGATGACA
CCGAAAGGGGTTCAGGAGGTTTTGGTTCCACTGGAAAGAATTAAAATTTATGCCAAGAAC
AGAAAACAAGAAGTCATACCTTTTTCTTAAAAAAAAAAAAAAAGTTTTTGCTTCAAGTGT
TTTGGTGTTTTGCACTTCTGTAAACTTACTAGCTTTACCTTCTAAAAGTACTGCATTTTT
TACTTTTTTTTATGATCAAGGAAAAGATCATTAAAAAAAAACACAAAGAAGTTTTTCTTT
GTGTTTGGATCAAAAAGAAACTTTGTTTTTCCGCAATTGAAGGTTGTATGTAAATCTGCT
TTGTGGTGACCTGATGTAAACAGTGTCTTCTTAAAATCAAATGTAAATCAATTACAGATT
AAAAAAAAAAGCCTGTATTTAACTCATATGATCTCCCTTCAGCAACTTATTTTGCTTTAA
TTGCTTTAAATCTTAAGCAATATTTTTTATTCAGTAAACAAATTCTTTCACAAGGTACAA
AATCTTGCATAAGCTGAACTAAAATAAAAATGAAAAGGAGAGATTAAAGGTATTCCTTGT
TCTTCCCTTCTCTTCACTAGTCTAAAAACTTCTTTTTAATCTTAAGATTCTTTGTGATGA
GGGTGAGAAAAAGAATCCTCAGTTTATTTTTCCACTATTAATCTTTCTTTTGATAAATCC
TCTATTGACTGGGTAGAGGTATGTTTGTGAAAGACATGTAACTTGGGGATTTGTTACTTT
AGGTTTGTTCCCTTGAATTTCATCTCATCAGGCAAATTGTACTAGTTGTAGTTACGAGTT
TTCCCTCAGTGAAGTAGCAATAGGCTGTAATCAAGAAAATATGCCATTTATAGAGATAAG
ATAAATGAAATAATACTTCAGCCACCAGGTTTTTCTGTCTCACATACATAAGCAGCATTT
CATTGCAGATATGGGACTGATTCTGTGGCTTACCTTGATTAACATCTTTTGGAAGTTTTG
CTAGTGTGCTTTCCTTTCTTTACTATGTTTCTCAGATTCCTTTGTATCAGGGTTTTGGGT
GTCACTTAGGTTTTGTCCATCAGATTCTGTGAGACACCAGGCATCGTTTTGAGGATGTGG
GTTATACACATGGAGTGCTTCTGGAACTATCAGCCCACTTGACCACCCAGTTTGTGGAAG
CACAGGCAAGAGTGTTCTTTTCTGGTGATTCTCCAGGCCATTTAATACCCTGCAATGTAA
TTGTCCCTCTGTGGCTCACATTTCATTAGTGAGCCATGAAATCAACTCAGTGGGACATAG
CCAGCATTTTTGCATACCAGGTTGGGCTATAAAATATTTCTGTTGTCAATAAATTTTAAA
TGTTTTCCTGCTAAA
>ENST00000409148.1 cdna chromosome:GRCh38:2:80301880:80304274:-1 gene:ENSG00000162951.10 gene_biotype:protein_coding transcript_biotype:protein_coding gene_symbol:LRRTM1 description:leucine rich repeat transmembrane neuronal 1 [Source:HGNC Symbol;Acc:HGNC:19408]
AGATCCGCCGGCCGCGGACCGGGGCTGCCTCGGAAACACAGAGGGGTCTTCTCTCGCCCT
GCATATAATTAGCCTGCACACAAAGGGAGCAGCTGAATGGAGGTTGTCACTCTCTGGAAA
AGGGTGGATTTCTGACCGAGCGCTTCCAATGGACATTCTCCAGTCTCTCTGGAAAGATTC
TCGCTAATGGATTTCCTGCTGCTCGGTCTCTGTCTATACTGGCTGCTGAGGAGGCCCTCG
GGGGTGGTCTTGTGTCTGCTGGGGGCCTGCTTTCAGATGCTGCCCGCCGCCCCCAGCGGG
TGCCCGCAGCTGTGCCGGTGCGAGGGGCGGCTGCTGTACTGCGAGGCGCTCAACCTCACC
GAGGCGCCCCACAACCTGTCCGGCCTGCTGGGCTTGTCCCTGCGCTACAACAGCCTCTCG
GAGCTGCGCGCCGGCCAGTTCACGGGGTTAATGCAGCTCACGTGGCTCTATCTGGATCAC
AATCACATCTGCTCCGTGCAGGGGGACGCCTTTCAGAAACTGCGCCGAGTTAAGGAACTC
ACGCTGAGTTCCAACCAGATCACCCAACTGCCCAACACCACCTTCCGGCCCATGCCCAAC
CTGCGCAGCGTGGACCTCTCGTACAACAAGCTGCAGGCGCTCGCGCCCGACCTCTTCCAC
GGGCTGCGGAAGCTCACCACGCTGCATATGCGGGCCAACGCCATCCAGTTTGTGCCCGTG
CGCATCTTCCAGGACTGCCGCAGCCTCAAGTTTCTCGACATCGGATACAATCAGCTCAAG
AGTCTGGCGCGCAACTCTTTCGCCGGCTTGTTTAAGCTCACCGAGCTGCACCTCGAGCAC
AACGACTTGGTCAAGGTGAACTTCGCCCACTTCCCGCGCCTCATCTCCCTGCACTCGCTC
TGCCTGCGGAGGAACAAGGTGGCCATTGTGGTCAGCTCGCTGGACTGGGTTTGGAACCTG
GAGAAAATGGACTTGTCGGGCAACGAGATCGAGTACATGGAGCCCCATGTGTTCGAGACC
GTGCCGCACCTGCAGTCCCTGCAGCTGGACTCCAACCGCCTCACCTACATCGAGCCCCGG
ATCCTCAACTCTTGGAAGTCCCTGACAAGCATCACCCTGGCCGGGAACCTGTGGGATTGC
GGGCGCAACGTGTGTGCCCTAGCCTCGTGGCTCAACAACTTCCAGGGGCGCTACGATGGC
AACTTGCAGTGCGCCAGCCCGGAGTACGCACAGGGCGAGGACGTCCTGGACGCCGTGTAC
GCCTTCCACCTGTGCGAGGATGGGGCCGAGCCCACCAGCGGCCACCTGCTCTCGGCCGTC
ACCAACCGCAGTGATCTGGGGCCCCCTGCCAGCTCGGCCACCACGCTCGCGGACGGCGGG
GAGGGGCAGCACGACGGCACATTCGAGCCTGCCACCGTGGCTCTTCCAGGCGGCGAGCAC
GCCGAGAACGCCGTGCAGATCCACAAGGTGGTCACGGGCACCATGGCCCTCATCTTCTCC
TTCCTCATCGTGGTCCTGGTGCTCTACGTGTCCTGGAAGTGTTTCCCAGCCAGCCTCAGG
CAGCTCAGACAGTGCTTTGTCACGCAGCGCAGGAAGCAAAAGCAGAAACAGACCATGCAT
CAGATGGCTGCCATGTCTGCCCAGGAATACTACGTTGATTACAAACCGAACCACATTGAG
GGAGCCCTGGTGATCATCAACGAGTATGGCTCGTGTACCTGCCACCAGCAGCCCGCGAGG
GAATGCGAGGTGTGATTGTCCCAGTGGCTCTCAACCCATGCGCTACCAAATACGCCTGGG
CAGCCGGGACGGGCCGGCGGGCACCAGGCTGGGGTCTCCTTGTCTGTGCTCTGATATGCT
CCTTGACTGAAACTTTAAGGGGATCTCTCCCAGAGACTTGACATTTTAGCTTTATTGTGT
CTTAAAAACAAAAGCGAATTAAAACACAACAAAAAACCCCACCCCACAACCTTCAGGACA
GTCTATCTTAAATTTCATATGAGAACTCCTTCCTCCCTTTGAAGATCTGTCCATATTCAG
GAATCTGAGAGTGTAAAAAAGGTACCAATCATTGATTTTTTTTTTTTTTGTAAACTAAAA
TGTTTAAAATAAAATAGCATTTACAG
>ENST00000553566.5 cdna chromosome:GRCh38:14:54481395:54488861:-1 gene:ENSG00000197045.12 gene_biotype:protein_coding transcript_biotype:processed_transcript gene_symbol:GMFB description:glia maturation factor beta [Source:HGNC Symbol;Acc:HGNC:4373]
GGTTTCCGGAGCCGGCGGCGGCGGGCAGCGCCCAGGAGGGCTCGGCGGCCGCTTCCGCTC
CCAGCAGCTGGCCAGTGCCCATAGCTAGAGTACTTGGCCTCTGCCGCCGCCACCACGCCT
CAGGGCAGCATCTTCCAGCTGGGCCCGGGGTGGACCCGCCCAGCGGGCCATGGGACTAGG
AGTGAGTCTTTGGTTGTTTGTGATGTTGCCGAAGATTTAGTGGAAAAGCTGAGAAAGTTT
CGTTTTCGCAAAGAAACGAACAACGCTGCTATTATAATGAAGATTGACAAGGATAAACGC
CTGGTGGTACTGGATGAGGAGCTTGAGGGCATTTCACCAGATGAACTTAAAGATGAACTA
CCTGAACGACAACCTCGATATCCTTTTCTTA
>ENST00000510044.1 cdna chromosome:GRCh38:3:126957010:126960406:1 gene:ENSG00000159685.10 gene_biotype:protein_coding transcript_biotype:processed_transcript gene_symbol:CHCHD6 description:coiled-coil-helix-coiled-coil-helix domain containing 6 [Source:HGNC Symbol;Acc:HGNC:28184]
GGCTGTCTCAGGCATAAAGGGATGGCTATCCTGGGCACAGCGGGGCGGGTTGTCCTGGAG
GCGGGCTGCACCATCCTCATGGGGGCCCTCCAGTGGGGCTTTCCTGTCTCCTGAGTGTAC
ACAGGCCCCAGTGAAGGAGCCCGGTGTGGAGCCCCATACCACAGCATGTTTCAGTGTCTG
CTATATTGTGAGCCTAAGCCACCCACCACAGGGCTTGACCCTGCGACCGTCCTCTCATTT
CTAGAACGGGAAAGCACAGTGCTTCTCCTTGAGGGTTAAAAGGATGCTGCTGGGTGTCAG
GGACTTAGCCTAGCGCCTGGGAGGCCCCGCAGGGTGGAGCCCGTCTGCTCAGGGTTGCAG
GCCCAGATTCTCCACTGCTACCGAGATCGCCCGCATGAGGTGCTGCTGTGCTCGGACCTG
GTCAAGGCATACCAGCGCTGCGTGAGCGCCGCCCACAAGGGCTGAGGAGCAGACATCATT
CCCTGCCCTGGCAGTGACTTGGAGCCCTGAAGAAGGGACCAATCATGGGACCACAGCCAC
TGTGCCCTGCCGTTTCCTGCTGGGCCCCTGCATATGCCCCTGAGCCTGGGGCTGCCACGT
GTTTAGGAAACAAAGTATGCGCTACTGTCTGAAAACAAATAAAGCAGATGCCTTTGTTTT
CAGTCGTTGA
>ENST00000457799.1 cdna chromosome:GRCh38:1:157674321:157676732:-1 gene:ENSG00000160856.20 gene_biotype:protein_coding transcript_biotype:processed_transcript gene_symbol:FCRL3 description:Fc receptor like 3 [Source:HGNC Symbol;Acc:HGNC:18506]
CCATGTCTTTGTAACACTTAGCCCTGTGCAAATCAGAGTATGTGAGTGGAAGAAGGGCTC
CACATGGCTGGGAAGGCCTCAGGAAACTTACAGTCATGGAAGAAGATGTAAGAAAAGCAA
AGACCTTCACACGGCAGCAGGAAACAGCGAGTTAGCAAGAGCTGGGAAGACTGCCTTACA
AAACCATCAAATCTTGTGAGAACTCACTCACTATCACGAGAACAGCATGGGAGAAACTGC
CCGCATAATCCAATCACCTCCCAACAGGTCCCTCCCTTGACACATGGGAATTATGGGGAT
TACAATTCAAGATGAGACTTGAGTTTGAGAGCAAAACTATATCAATGGCTTTGCATCACA
TAATTTATTACAGGTGTGTTCTGGAATAGTTTCTATAAATTGATCCATTCTTGT
>ENST00000463939.1 cdna chromosome:GRCh38:20:57177696:57187156:-1 gene:ENSG00000101144.12 gene_biotype:protein_coding transcript_biotype:processed_transcript gene_symbol:BMP7 description:bone morphogenetic protein 7 [Source:HGNC Symbol;Acc:HGNC:1074]
CTGAGGCTGTGGCTCCCTGGATGTGGCTGTCCTGACAGCTGCCCAAGGCAAGCCAGACAC
CTTCACTCAGAGGTACAGAGAGACTTTTTGCAGCGCGTGGATTTAAGGGCAGAGCATCAA
CCCCAAGTTGGCGGGCCTGATTGGGCGGCACGGGCCCCAGAACAAGCAGCCCTTCATGGT
GGCTTTCTTCAAGGCCACGGAGGTCCACTTCCGCAGCATCCGGTCCACGGGGAGCAAACA
GCGCAGCCAGAACCGCTCCAAGACGCCCAAGAACCAGGAAGCCCTGCGGATGGCCAACGT
GGCAGCCCTCATCTCCATGTAAGTCATGTGCACTCACTTATCTATGACCCGCCTCTCGTT
CTGGAAAAGCCCCTGAGTGGCAGGGCTTTGCTGTCTTACACCTGGGACTCATCTCATGCC
TGCACACCAGGAAGCAGCCCCTAGCAATGGCTGAATGAATGAGTGACTCCACAAGGCATG
CAGGCCGCGAGGGCAGGGCACCCAGGGGCAAGCGCTCCTGCCCCAAAGCCTGGAGCCCAC
CAGCCCCGCCCCAGCCTTCAGCAAGTTCACTTCACCGAAAGTCTCAAGTGTCTCCTCAGG
AATCACACATGTGATTCGGTTATAATCAATTAAATGTAATTTCGTTA
>ENST00000509153.5 cdna chromosome:GRCh38:14:72926480:72958946:1 gene:ENSG00000119599.16 gene_biotype:protein_coding transcript_biotype:protein_coding gene_symbol:DCAF4 description:DDB1 and CUL4 associated factor 4 [Source:HGNC Symbol;Acc:HGNC:20229]
ACGCTTCGCTCCAACTCCTGCAGAGCTGAGCCGGAGGGGAATCCGGAAGGGACACGCTGA
ACAGGAACAGAAATGAATAAAAGTCGCTGGCAGAGTAGAAGACGACATGGGAGAAGAAGC
CACCAGCAGAACCCTTGGTTCAGACTCCGTGATTCTGAAGACAGGTCTGACTCCCGGGCA
GCACAGCCCGCTCACGATTCCGGCCACGGTGATGACGAGTCTCCGTCAACCTCGTCTGGC
ACAGCTGGGACCTCCTCTGTGCCAGAGCTACCTGGGTTTTACTTTGACCCTGAAAAGAAA
CGCTACTTCCGCTTGCTCCCTGGACATAACAACTGCAACCCCCTGACGAAAGAGAGCATC
CGGCAGAAGGAGATGGAGAGCAAGAGACTGCGGCTGCTCCAGGAAGAAGACAGACGGAAA
AAGGCAGATACCAACAGTGACCGGCTCTTCACAGTGAACGATGTTAAAGTTGGAGGCTCC
AAGTATGGTATCATCAACCTGCAAAGTCTGAAGACCCCTACGCTCAAGGTGTTCATGCAC
GAAAACCTCTACTTCACCAACCGGAAGGTGAATTCGGTGTGCTGGGCCTCGCTGAATCAC
TTGGATTCCCACATTCTGCTATGCCTCATGGGACTCGCAGAGACTCCAGGCTGTGCCACC
CTGCTCCCAGCATCACTGTTCGTCAATAGTCACCCAGCAGGAATAGACCGGCCTGGCATG
CTCTGCAGTTTCCGGATCCCTGGTGCCTGGTCCTGTGCCTGGTCCCTGAATATCCAAGCA
AATAACTGCTTCAGTACAGGCTTGTCTCGGCGGGTCCTGTTGACCAACGTGGTGACGGGA
CACCGGCAGTCCTTTGGGACCAACAGTGATGTCTTGGCCCAGCAGTTTGCTCTCATGGCT
CCTCTGCTGTTTAATGGCTGCCGCTCTGGGGAAATCTTTGCCATTGATCTGCGTTGTGGA
AATCAAGGCAAGGGATGGAAGGCCACCCGCCTGTTTCATGATTCAGCAGTGACCTCTGTG
CGGATCCTCCAAGATGAGCAATACCTGATGGCTTCAGACATGGCTGGAAAGATCAAGCTG
TGGGACCTGAGGACCACGAAGTGCGTAAGGCAGTACGAAGGCCACGTGAATGAGTACGCC
TACCTGCCCCTGCATGTGCACGAGGAAGAAGGAATCCTGGTGGCAGTGGGCCAGGACTGC
TACACGAGAATCTGGAGCCTCCACGATGCCCGCCTACTGAGAACCATACCCTCCCCGTAC
CCTGCCTCCAAGGCCGACATTCCCAGTGTGGCCTTCTCGTCGCGGCTGGGGGGCTCCCGG
GGCGCGCCGGGGCTGCTCATGGCTGTCGGGCAGGACCTTTACTGTTACTCCTACAGCTAA
TTCTGCAGGGCACAGCCCAGAGCCATGTGGATTTGACTTACGGGAGTAAAGCGTAACTTT
TTACTGCATCTAATGAGGGTGTTTTAAGTGACACTCAGTGTACACAGATCCCATCCTCTG
GCTGCTAGGAGAGAAGTGCTG
>ENST00000619045.1 cdna chromosome:GRCh38:3:94058754:94062899:-1 gene:ENSG00000178700.7 gene_biotype:protein_coding transcript_biotype:protein_coding gene_symbol:DHFR2 description:dihydrofolate reductase 2 [Source:HGNC Symbol;Acc:HGNC:27309]
GGTAAAGGCTGATACTTCCCAGGACGCGGAGGCACGTAAAAAAATTTGAAGAAGGGAATT
TCGCGGCATTCTTGGCCTGGCTTCCTGGCGTAGCCAGCAAGTTCGGAGGTGTTAACCGCT
GCTGTCATGTTTCTTTTGCTAAACTGCATCGTCGCTGTGTCCCAAAACATGGGCATCGGC
AAGAACGGGGACCTGCCCAGGCCGCCGCTCAGGAATGAATTCAGGTATTTCCAGAGAATG
ACCACAACTTCTTCAGTAGAGGGTAAACAGAATCTGGTGATTATGGGTAGGAAGACCTGG
TTCTCCATTCCTGAGAAGAATCGACCTTTAAAGGATAGAATTAATTTAGTTCTCAGCAGA
GAACTCAAGGAACCTCCACAAGGAGCTCATTTTCTTGCCAGAAGTTTGGATGATGCCTTA
AAACTTACTGAACGACCAGAATTAGCAAATAAAGTAGACATGATTTGGATAGTTGGTGGC
AGTTCTGTTTATAAGGAAGCCATGAATCACCTAGGCCATCTTAAACTATTTGTGACAAGG
ATCATGCAGGACTTTGAAAGTGACACGTTTTTTTCAGAAATTGACTTGGAGAAATATAAA
CTTCTGCCTGAATACCCAGGTGTTCTCTCTGATGTCCAGGAGGGGAAACACATCAAGTAC
AAATTTGAAGTATGTGAGAAGGATGATTAATATGAAGGTGTTTTCTGGTTTAAGTTGTTC
CCCCTCCCTCTGAGAAAAGTATGCATTTTTACATTAGAAAAGGGACTTTTGTTGACTTCA
GATCTATGGATAATTATTTCTAAGCAACGTGTTTTTATTCCTCACTAATCTTGGCTATAT
CAGATACCATTTATGAAACATTCTTGCTATAACTGTCTCTCCAAGACCCCGACTGAGTCC
CCAGCACCTGCTACAGTGAGCTGCCATTCCACACCCATCACATGTGGCACTCTTGCCACT
CCTTGACATTGTCAGGCTTTTCTAATGTTGGTAGTATTTATTAAAGATGAAGATGCACAT
ACCCTTCAGCTGAGCAGTTTCACTAGTAGGAAATACCAAAAGCTTCGTACATGTATATCC
AGAGGTTTGTAGACAAATGTTGCAGCCTTTTTTGTAACAGTGAAAAACTGAAAACAACCT
GGAAGTCCAGTGATGGGAAAATGAATATATTTCTGTCTTAGATTGGGGAACCCAAAGCAG
ATTCCAAGACTGAAATTTAAGTGAAAGCAGTTTATTTGCTAGGTCATACCAGAAGTCATC
AATCGAAGTATGGAGAAATGGAACTGAGAAGGTAAAAACCAGTTCAAAATCAGTGAGGAG
GTTCTCAATGGTAACGAGCTCCATACTGCTGAGATACAGGGAAACGGAGGGGAGAAAGCT
AGAGTATTTAACCCCCACTCCTTGGTTGTCAGCTCCCTGTCCTGTGTGTGGGCAGAACGT
ACTCCACCTACTCAATAGCAAGTTCCAGGTGTTTGCTGAAAGAAGCTGCTGTAATGTACG
GGAACGGTGAATGCCAAACACTTAAAGCAATTCCATGTTTAAGTATGTAAACTCTTCATA
CTTTTTTTTTTTTTTCTTTTTAAGACAGAATTTCACTCTTGTTGCCCAGGCGGAGTGCAA
TGGAACAACCTTGGCTCACGGCAACTTCAGCCTTCCCAGCTACTCAGGAGGCTAAGCAAA
AGGATGGCTTGAGCCCAAGAGTTCAGAGCAGCCTGGCCACCATAGTGAGATCCCTTCTCT
TAAAAATAATAGGTTATTGCCAGATTTGGGGCATTTGGAAAGAAGTGCATTGAAGATAAA
GC
>ENST00000481281.5 cdna chromosome:GRCh38:1:32292135:32327674:1 gene:ENSG00000116478.11 gene_biotype:protein_coding transcript_biotype:processed_transcript gene_symbol:HDAC1 description:histone deacetylase 1 [Source:HGNC Symbol;Acc:HGNC:4852]
GGACCGACTGACGGTAGGGACGGGAGGCGAGCAAGATGGCGCAGACGCAGGGCACCCGGA
GGAAAGTCTGTTACTACTACGACGGGGATGTTGGAAATTACTATTATGGACAAGGCCACC
CAATGAAGCCTCACCGAATCCGCATGACTCATAATTTGCTGCTCAACTATGGTCTCTACC
GAAAAATGGAAATCTATCGCCCTCACAAAGCCAATGCTGAGGAGATGACCAAGTACCACA
GCGATGACTACATTAAATTCTTGCGCTCCATCCGTCCAGATAACATGTCGGAGTACAGCA
AGCAGATGCAGAGATTCAACGTTGGTGAGGACTGTCCAGTATTCGATGGCCTGTTTGAGT
TCTGTCAGTTGTCTACTGGTGGTTCTGTGGCAAGTGCTGTGAAACTTAATAAGCAGCAGA
CGGACATCGCTGTGAATTGGGCTGGGGGCCTGCACCATGCAAAGAAGTCCGAGGCATCTG
GCTTCTGTTACGTCAATGATATCGTCTTGGCCATCCTGGAACTGCTAAACCAGTTTCCAC
GTCTCTGGTGCTTAGAGATACCTGAGGGAGGCAGCCAGCCCGGTATCACCAGAGGGTGCT
GTACATTGACATTGATATTCACCATGGTGACGGCGTGGAAGAGGCCTTCTACACCACGGA
CCGGGTCATGACTGTGTCCTTTCATAAGTATGGAGAGTACTTCCCAGGAACTGGGGACCT
A
>ENST00000544807.6 cdna chromosome:GRCh38:14:87933723:87992838:-1 gene:ENSG00000054983.16 gene_biotype:protein_coding transcript_biotype:protein_coding gene_symbol:GALC description:galactosylceramidase [Source:HGNC Symbol;Acc:HGNC:4115]
AGTCAGCAGGCGGTTGGGGCGGGCCCGCTGCGGGGCTGGGGCGGGTGCTTTCTCGTTTAA
CACGAACCAGACAGGCAGTTAGGTTTGAACAAATGAGGATCCGGAGGTCCAGAGAGTATA
GGTGCAGAGAGTAAAGTGACAGGTCTAAGTAGTGAAGTAGCCGGGGCTGGAACCCTCGTC
CCAGGCAGTGGGGCACAGGCTGTCTTCATCGCGGAGATGGCAGTCGGGGAGCGTCGCTCC
AGAAAGGGCCAGGGAGTGCGGGAGCGTCCGTGTGCGAAAGAGAACGCCCCAGTGGGATGC
TTTGGCTGTGTCTCTCCCTTTTGGAGGAGTTGGTGGGTGGTGGAGTCGTTAAGTCCCGTG
CAGTTGTTAGTGCAGGGTAAGAATGGGCTCCTCCAGAGAGGGTAGCGCCGAATAGGATTT
CGTTTGGAGGCAGGACTGGTGCCTCAAGGTCTCTTTAAAAGGAAGATAAGCGAGCGGCCT
GAAACTACCGGGTACTCCCTCTGGGCCCATGGGCTTCATGGTGGCCGACCTTTGGGCAAC
CTCCCGACTTCTAGTAAATTACCCAGAGCCCTATCGTTCTCAGATATTGGATTATCTCTT
TAAGCCGAATTTTGGTGCCTCTTTGCATATTTTAAAAGTGGAAATAGGTGGTGATGGGCA
GACAACAGACGGCACTGAGCCCTCCCACATGCATTATGCACTAGATGAGAATTATTTCCG
AGGATACGAGTGGTGGTTGATGAAAGAAGCTAAGAAGAGGAATCCCAATATTACACTCAT
TGGGTTGCCATGGTCATTCCCTGGATGGCTGGGAAAAGGTTTCGACTGGCCTTATGTCAA
TCTTCAGCTGACTGCCTATTATGTCGTGACCTGGATTGTGGGCGCCAAGCGTTACCATGA
TTTGGACATTGATTATATTGGAATTTGGAATGAGAGGTCATATAATGCCAATTATATTAA
GATATTAAGAAAAATGCTGAATTATCAAGGTCTCCAGCGAGTGAAAATCATAGCAAGTGA
TAATCTCTGGGAGTCCATCTCTGCATCCATGCTCCTTGATGCCGAACTCTTCAAGGTGGT
TGATGTTATAGGGGCTCATTATCCTGGAACCCATTCAGCAAAAGATGCAAAGTTGACTGG
GAAGAAGCTTTGGTCTTCTGAAGACTTTAGCACTTTAAATAGTGACATGGGTGCAGGCTG
CTGGGGTCGCATTTTAAATCAGAATTATATCAATGGCTATATGACTTCCACAATCGCATG
GAATTTAGTGGCTAGTTACTATGAACAGTTGCCTTATGGGAGATGCGGGTTGATGACGGC
CCAGGAGCCATGGAGTGGGCACTACGTGGTAGAATCTCCTGTCTGGGTATCAGCTCATAC
CACTCAGTTTACTCAACCTGGCTGGTATTACCTGAAGACAGTTGGCCATTTAGAGAAAGG
AGGAAGCTACGTAGCTCTGACTGATGGCTTAGGGAACCTCACCATCATCATTGAAACCAT
GAGTCATAAACATTCTAAGTGCATACGGCCATTTCTTCCTTATTTCAATGTGTCACAACA
ATTTGCCACCTTTGTTCTTAAGGGATCTTTTAGTGAAATACCAGAGCTACAGGTATGGTA
TACCAAACTTGGAAAAACATCCGAAAGATTTCTTTTTAAGCAGCTGGATTCTCTATGGCT
CCTTGACAGCGATGGCAGTTTCACACTGAGCCTGCATGAAGATGAGCTGTTCACACTCAC
CACTCTCACCACTGGTCGCAAAGGCAGCTACCCGCTTCCTCCAAAATCCCAGCCCTTCCC
AAGTACCTATAAGGATGATTTCAATGTTGATTACCCATTTTTTAGTGAAGCTCCAAACTT
TGCTGATCAAACTGGTGTATTTGAATATTTTACAAATATTGAAGACCCTGGCGAGCATCA
CTTCACGCTACGCCAAGTTCTCAACCAGAGACCCATTACATGGGCTGCCGATGCATCCAA
CACAATCAGTATTATAGGAGACTACAACTGGACCAATCTGACTATAAAGTGTGATGTATA
CATAGAGACCCCTGACACAGGAGGTGTGTTCATTGCAGGAAGAGTAAATAAAGGTGGTAT
TTTGATTAGAAGTGCCAGAGGAATTTTCTTCTGGATTTTTGCAAATGGATCTTACAGGGT
TACAGGTGATTTAGCTGGATGGATTATATATGCTTTAGGACGTGTTGAAGTTACAGCAAA
AAAATGGTATACACTCACGTTAACTATTAAGGTGGCTGGAAGAAGGAAGAAAACCTGATA
TAGCCAATGCTGTTGTAGTCGTTTCCTCAGCCTCATCTCACTGTGCTGTGGTCTGTCCTC
ACATGTGCACTGGTAACAGACTCACACAGCTGATGAATGCTTTTCTCTCCTTATGTGTGG
AAGGAGGGGAGCACTTAGACATTTGCTAACTCCCAGAATTGGATCATCTCCTAAGATGTA
CTTACTTTTTAAAGTCCAAATATGTTTATATTTAAATATACGTGAGCGTGTTCATCATGT
TGTATGAT
>ENST00000614472.5 cdna chromosome:GRCh38:1:62584403:62653783:-1 gene:ENSG00000116641.17 gene_biotype:protein_coding transcript_biotype:nonsense_mediated_decay gene_symbol:DOCK7 description:dedicator of cytokinesis 7 [Source:HGNC Symbol;Acc:HGNC:19190]
CCACATGTTAGAGACTGTATAAGAAGTTATACAGAAGACTGGGCAATTGTCATCAGAAAA
TATCATAAATTGGGAACAGGATTTAATCCCAATACATTAGATAAACAGAAAGAAAGGCAA
AAAGGTTTGCCAAAACAAGTTTTTGAATCTGATGAAGCTCCAGATGGCAACAGCTACCAG
GATGATCAAGATGACCTTAAAAGACGTTCAATGTCAATAGATGATACCCCAAGGGGTAGC
TGGGCCTGTAGTATCTTTGACTTGAAAAATTCACTTCCTGATGCTTTGCTTCCCAATTTA
CTTGATCGAACTCCAAATGAAGAAATAGACCGTCAGAATGATGACCAAAGGAAATCAAAC
CGTCACAAAGAACTTTTTGCTTTGCATCCATCACCAGATGAGGAAGAACCAATAGAACGG
CTTAGTGTTCCTGATATACCCAAAGAACATTTTGGTCAAAGACTTCTTGTAAAATGCTTA
TCACTCAAGTTTGAAATTGAAATTGAACCCATTTTTGCAAGTTTGGCTTTATATGATGTC
AAGGAAAAGAAAAAGATTTCAGAAAACTTTTATTTTGACCTTAATTCTGAGCAGATGAAA
GGGTTGTTACGTCCACATGTACCACCTGCTGCCATTACTACCCTGGCAAGATCAGCAATT
TTTTCTATCACTTATCCTTCCCAAGATGTTTTTCTTGTAATAAAGTTCTCAGGCTTGGGC
TTCCATTACTATGCCTAATAGCTAGAAAAAGTCCTACAGCAAGGAGACATTGGAGAGTGT
GCAGAACCATATATGATTTTCAAAGAAGCAGATGCCACCAAGAATAAAGAAAAACTGGAG
AAACTGAAGAGTCAAGCAGATCAGTTTTGCCAAAGACTTGGGAAATATCGCATGCCTTTT
GCTTGGACTGCAATCCATTTAATGAATATTGTTAGCAGTGCTGGGAGTTTGGAAAGAGAT
TCTACAGAAGTAGAAATCAGTACTGGAGAACGAAAAGGGTCTTGGTCAGAGAGGAGGAAT
TCTAGTATTGTTGGCAGACGATCACTTGAAAGGACAACAAGTGGAGATGATGCTTGTAAC
TTGACGAGCTTTCGACCAGCTACTCTCACAGTGACAAATTTTTTTAAGCAGGAAGGAGAC
CGCTTAAGTGATGAAGATCTCTACAAATTCCTTGCTGATATGAGAAGGCCATCTTCTGTC
TTACGGCGACTAAGACCTATTACAGCTCAGCTCAAGATAGACATTTCTCCCGCACCTGAA
AATCCCCATTATTGCCTAACTCCGGAGCTGCTTCAAGTGAAGCTTTACCCTGACAGTAGA
GTTAGACCTACCAGAGAAATCTTAGAGTTTCCCGCAAGGGATGTTTATGTTCCAAACACT
ACTTACAGAAATCTTCTCTACATATACCCTCAGAGTCTTAATTTTGCCAATCGTCAAGGT
TCTGCTAGAAATATAACAGTGAAAGTCCAGTTTATGTATGGAGAGGATCCAAGCAATGCC
ATGCCGAGCCCCAGCTGCACCCATCCTATACCGACAGTTAGACCTCTCCCTCTTTGGTGC
TACCATAGCATCTTCTCACTTCTTTCATGGGACTTTATCACTTGATGATTCTATATTTCT
TAATTTCACCCATTAGATTGTGAGCTCCTTGAGGGCAGGGACGATGTCTTACTCATGTCT
ATATCTTGACTCCTGTCACATTTTTGGATAAATAATTAATGCTCAATCCATATTGCTAAA
TGATTAAAAGTACATGTCAAATGGTCAAAAAAGGAACACTGTCTGCTTTATGTCATATTA
TGAAAATAAACAAGTTATTTTGTGAAAAGTGATAGCTTCTCAGAGGGAAAAAAGGTATTG
CATTTCTTTTACTTGTGTGTTATTAGTCATATGAAAATACAATGTTTTTATGTATGAAAT
GGCTGATTTGAAAGAGTATATAAACATAGACATACTGTGTTTGCCTTTTTTAAAAAAAGG
GC
>ENST00000478563.1 cdna chromosome:GRCh38:7:40078414:40093020:1 gene:ENSG00000065883.14 gene_biotype:protein_coding transcript_biotype:retained_intron gene_symbol:CDK13 description:cyclin dependent kinase 13 [Source:HGNC Symbol;Acc:HGNC:1733]
TTTAGAAAAAACTATACTGTTCAGTTCTTAATTTGTATAATAACAGCAAATTACCGATAA
GTAACAATATATACTATTGTTTAGAAAGTGGTTACAAAAATTATGTAAAAATGAAATATT
TATTCAAAGGAAAATTCGGATTTATTGAAGTAAAGTATTATGCACATATTAAAAAAGTAT
TTACAATTATTTTTAAATGATCTTAGTTTTAGTTTTAAAATTTAATTAAAAATAATTTAA
GCTCCTAAAGAAACATAAGCTTGTGTCTAAAGAACACATCTAACTTTTGTAATCCTCTCA
TGCTAGTATTCCTGCAGCTGCGCTAGACTTATTTGATTACATGCTTGCCTTGGATCCTAG
TAAGCGCTGCACTGCTGAACAGGCTCTTCAGTGCGAGTTCCTCCGAGATGTGGAACCCTC
AAAAATGCCTCCACCAGATCTCCCTTTATGGCAAGATTGTCATGAGTTATGGAGTAAAAA
GCGAAGAAGACAGAAGCAGATGGGCATGACTGATGATGTTTCCACAATTAAAGCCCCCAG
GAAGGACTTGTCTCTGGGCTTGGATGACAGCAGAACCAACACACCCCAGGGTGTGCTGCC
ATCTTCACAGCTGAAATCTCAGGGCAGCTCAAATGTGGCACCTGGTGAAAAACAGACAGA
TCCATCAACACCACAACAGGAGTCTTCGAAACCGTTGGGA
>ENST00000461056.5 cdna chromosome:GRCh38:7:127679045:127698937:1 gene:ENSG00000197157.10 gene_biotype:protein_coding transcript_biotype:processed_transcript gene_symbol:SND1 description:staphylococcal nuclease and tudor domain containing 1 [Source:HGNC Symbol;Acc:HGNC:30646]
ATCATGGACCCTTCAGCTCAATGACTTTCCTGGTTCTCCTTTCTGTGTGACACACAGGAT
GCTCGCTATATTGTTTCTGAGAAAAAGCTTGTATTGCTTCTGGCCATTTTCATCCTTTTT
AGAGCTTTGTAGATTTCACTGAAGTTCTGTCTTTTTCCTGTGGCTTCCTACCTAGTTATT
TCTAGAGGATTTGAAGGTTTATACTTATAGCCGCTTCTGGGGTCCTCTCAGGGTGCGCCA
TCATTGTCCGAGGTCAGCCTCGTGGTGGGCCTCCTCCTGAGCGGCAGATCAACCTCAGCA
ACATTCGTGCTGGAAATCTTGCTCGCCGGGCAGCCGCCACACAACCTGATGCAAAGGATA
CCCCTGATGAGCCCTGGGCATTTCCAGCTCGAGAGTTCCTTCGAAAGAAGCTGATTGGGA
AGGAAGTCTGTTTCACGATAGAAAACAAGACTCCCCAGGGGCGAGAGTATGGCATGATCT
ACCTTGGAAAAGATACCAATGGGGAAAACATTGCAGAATCACTGGTTGCAGAGGGCTTAG
CCACCCGGAGAGAAG
>ENST00000613493.4 cdna chromosome:GRCh38:CHR_HSCHR6_MHC_DBB_CTG1:32268827:32347227:-1 gene:ENSG00000226892.6 gene_biotype:protein_coding transcript_biotype:protein_coding gene_symbol:C6orf10 description:chromosome 6 open reading frame 10 [Source:HGNC Symbol;Acc:HGNC:13922]
ATGACAGTCTTGGAAATAACTTTGGCTGTCATCCTGACTCTACTGGGACTTGCCATCCTG
GCTATTTTGTTAACAAGATGGGCACGACGTAAGCAAAGTGAAATGTATATCTCCAGATAC
AGTTCAGAACAAAGTGCTAGACTTCTGGACTATGAGGATGGTAGAGGATCCCGACATGCA
TATTCAACACAAAGTGAGAGATCCAAAAGAGATTACACACCATCAACCAACTCTCTAGCA
CTGTCTCGATCAAGTATTGCTTTACCTCAAGGATCCATGAGTAGTATAAAATGTTTACAA
ACAACTGAAGAACCTCCTTCCAGAACTGCAGGAGCCATGATGCAATTCACAGCCCCTATT
CCCGGAGCTACAGGACCTATCAAGCTCTCTCAAAAAACCATTGTGCAAACTCTAGGACCT
ATTGTACAATATCCTGGATCCAATGCTGGTCCACCTTCAGCACCCCGCGGTCCACCCATG
GCACCCATAATAATTTCACAGAGAACCGCAAGTCAGCTGGCAGCACCTATAAGAATACCT
CAAGTTCACACTATGGACAGTTCTGGAAAAATCACACTGACTCCTGTGGTTATATTAACA
GGTTACATGGATGAAGAACTTGCAAAAAAATCTTGTTCCAAAATCCAGATTCTAAAATGT
GGAGGCACTGCAAGGTCTCAGAATAGCCGAGAAGAAAACAAGGAAGCACTAAAGAATGAC
ATCATATTTACGAATTCTGTAGAATCCTTGAAATCAGCACACATAAAGGAGCCAGAAAGA
GAAGGAAAAGGCACTGATTTAGAGAAAGACAAAATAGGAATGGAGGTCAAGGTAGACAGT
GACGCTGGAATACCAAAAAGACAGGAAACCCAACTAAAAATCAGTGAGATGAGTGTACCA
CAAGGACAGGGAGCCCAAATAAAGAAAAGTGTGTCAGATGTACCAAGAGGACAGGAGTCC
CAAGTAAAGAAGAGTGAGTCAGGTGTCCCAAAAGGACAAGAAGCCCAAGTAACGAAGAGT
GGGTTGGTTGTACTGAAAGGACAGGAAGCCCAGGTAGAGAAGAGTGAGATGGGTGTGCCA
AGAAGACAGGAATCCCAAGTAAAGAAGAGTCAGTCTGGTGTCTCAAAGGGACAGGAAGCC
CAGGTAAAGAAGAGGGAGTCAGTTGTACTGAAAGGACAGGAAGCCCAGGTAGAGAAGAGT
GAGTTGAAGGTACCAAAAGGACAAGAAGGCCAAGTAGAGAAGACTGAGGCAGATGTGCCA
AAGGAACAAGAGGTCCAAGAAAAGAAGAGTGAGGCAGGTGTACTGAAAGGACCAGAATCC
CAAGTAAAGAACACTGAGGTGAGTGTACCAGAAACACTGGAATCCCAAGTAAAGAAGAGT
GAGTCAGGTGTACTAAAAGGACAGGAAGCCCAAGAAAAGAAGGAGAGTTTTGAGGATAAA
GGAAATAATGATAAAGAAAAGGAGAGAGATGCAGAGAAAGATCCAAATAAAAAAGAAAAA
GGTGACAAAAACACAAAAGGTGACAAAGGAAAGGACAAAGTTAAAGGAAAGAGAGAATCA
GAAATCAATGGTGAAAAATCAAAAGGCTCGAAAAGGGCGAAGGCAAATACAGGAAGGAAG
TACAACAAAAAAGTGGAAGAGTAA
>ENST00000525100.1 cdna chromosome:GRCh38:11:8985771:9004001:-1 gene:ENSG00000175352.10 gene_biotype:protein_coding transcript_biotype:protein_coding gene_symbol:NRIP3 description:nuclear receptor interacting protein 3 [Source:HGNC Symbol;Acc:HGNC:1167]
GCTGGAGGAGCTCGAGGCTGAGGCTGCCGGGGGGCTGTGGGCTACCGGGCCGCCGGCGCC
TCAGCGATGTTTTACTCAGGGCTCCTCACTGAGGGCGGCCGCAAGGAGACCGACATGCGG
GAGGCGGCGTCACTGCGACAGCAGCGCCGGATGAAGCAGGCGGTGCAGTTCATCCACAAG
GACTCCGCCGACCTGCTGCCCCTGGACGGCCTCAAGAAGCTGGGCTCGTCCAAGGACATG
AGGCGCCTCATGGAAACCAACCTGTCTAAGCTCCGAAGCGGTCCCCGTGTCCCTTGGGCC
TCTAAGACGAACAAACTCAATCAGGCTAAGTCTGAGGGGCTAAAGAAGTCTGAGGAGGAT
GACATGATTTTGGTTTCTTGCCAGTGTGCTGGAAAGGATGTGAAAGCCTTGGTTGACACA
GGCTGCCTATATAATCTCATCTCTTTGGCCTGTGTGGACAGATTGGGACTCAAGGAGCAT
GTCAAATCCCACAAGCATGAAGGAGAAAAGCTTTCTCTACCCCGGCATCTCAAAGTAGTG
GGCCAGA
>ENST00000579335.1 cdna chromosome:GRCh38:12:103930425:103930555:1 gene:ENSG00000166598.13 gene_biotype:protein_coding transcript_biotype:miRNA gene_symbol:HSP90B1 description:heat shock protein 90 beta family member 1 [Source:HGNC Symbol;Acc:HGNC:12028]
CGGCTGGAGGTGTGAGGATCCGAACCCAGGGGTGGGGGGTGGAGGCGGCTCCTGCGATCG
AAGGGGACTTGAGACTCACCGGCCGCACGCCATGAGGGCCCTGTGGGTGCTGGGCCTCTG
CTGCGTCCTGC
>ENST00000404869.7 cdna chromosome:GRCh38:2:9843497:9852124:1 gene:ENSG00000115750.16 gene_biotype:protein_coding transcript_biotype:processed_transcript gene_symbol:TAF1B description:TATA-box binding protein associated factor, RNA polymerase I subunit B [Source:HGNC Symbol;Acc:HGNC:11533]
ACCCGGGTAACGGGTCCCGGCTGTGGAAGCTCCCGCGGCGCCGCGATGGACCTCGAGGAG
GCGGAAGAGTTTAAAGAACGCTGTACTCAGTGTGCTGCTGTCTCATGGGGTCTTACTGAT
GAAGGCAAATATTATTGCACTTCTTGCCACAATGTTACAGAGAGATATCAGGAAGTTACA
AACACTGATCTTATTCCTAATACCCAAATAAAAGCCCTCAACCGGGGGCTTAAAAAAAAA
AACAATACTGAAAAAGGCTGGGATTGGTATGTGTGTGAAGGTTTCCAGTATATTCTTTAT
CAACAAGCAGAAGCCTTAAAGAACCTTGGAGTAGGCCCAGAGTTAAAGGGAATGTCCTGT
GTGTTATTCACAATTTGAGAACAAAATCGTTTGGTGTATGTACATAACGTCCATCAGGAC
TTGAGTTCCACAGAATGCACTTTGGACAGCGATATGCTAAACCAGTCGTTCACCTGAGTG
CATCAGAATCACCTGGAGTGCTTGA
>ENST00000463791.1 cdna chromosome:GRCh38:1:212080369:212100426:1 gene:ENSG00000143476.17 gene_biotype:protein_coding transcript_biotype:processed_transcript gene_symbol:DTL description:denticleless E3 ubiquitin protein ligase homolog [Source:HGNC Symbol;Acc:HGNC:30288]
GTAACAAAAGACATACTAGTAGAATGTATATGAAGAATAAACTAAAGAGTCAGCTTTGTT
GGAAATCTGGAATGATTCCTGAAAGCAAGAAATGGATGTACATGATCTTTAAGATATTAT
TTTCTATATCCTGTTTATTAGACAAAATAATTATCCAGTCACAAGGCCTTAAGACACACC
TGTTTTTTAATGTATTTTGAATCTTGATTGAAATTTCTTAATTCCCTTCTTGGTACTCCC
TCTTAGATTGCTACCTGTTCTGATGACAATACACTAAAAATCTGGCGCTTGAATAGAGGC
TTAGAGGAGAAACCAGGAGGTGATAAACTTTCCACGGTGGGTTGGGCCTCTCAGAAGAAA
AAAGAGTCAAGACCTGGCCTAGTAACAGTAACGAGTAGCCAGAGTACTCCTGCCAAAGCC
CCCAGGGCAAAGTGCAATCCATCCAATTCTTCCCCGTCATCCGCAGCTTGTGCCCCAAGC
TGTGCTGGAGACCTCCCTCTTCCTTCAAATACTCCTACGTTCTCTATTAAAACCTCTCCT
GCCAAGGCCCGGTCTCC
>ENST00000511435.1 cdna chromosome:GRCh38:5:145795075:145835304:-1 gene:ENSG00000186314.11 gene_biotype:protein_coding transcript_biotype:protein_coding gene_symbol:PRELID2 description:PRELI domain containing 2 [Source:HGNC Symbol;Acc:HGNC:28306]
AGCTCTGAGCTCGCGGAGGCGTGGCCGGTGCGCGGGGCCCGCGGCGCGCGGGGATGGGGG
TCTCGGTGGATGTGCACCAGGTGTACAAGTACCCCTTCGAGCAGGTGGTCGCCAGCTTTC
TCCGAAAGTACCCCAACCCCATGGATAAAAATGTCATCTCAGTAAAAATCATGGAGGAAA
AAAGAGATGAATCAACAGGGGTCATCTACAGAAAGAGGATTGCAATCTGTCAGAACGTGG
TTCCAGAAATTTTAAGGAAGGTGAGCATTTTGAAAGTACCTAATATCCAATTAGAAGAGG
AGTCATGGCTCAATCCTCGGGAAAGAAACATGGCCATACGGAGTCACTGCCTTACGTGGA
CACAGTATGCATCCATGAAGGAAGAGTCTGTCTTCCGGGAAAGTATGGAAAACCCAAATT
GGACAGAGTTCATTCAAAGAGGCAGGATTTCAATCACAGGGGTTGGATTTCTCAACTGTG
TTTTAGAAACTTTTGCCAGCACATTCTTACGACAGGGAGCCCAGAAGGTAACCATATTTC
TGCTTTGAACCAACATTAATTTTAAAAAACAATAGGAGTTCCAATAGGGTTATTGAATAA
GACTCATGAGCAGACATAATGAGAAAAACATATAGTTAATAAACAAATATATGCAAAAAT
AATCAACCTCAAAATTATTACATAAATTCAAATCAAAGTAAAACTAAAGTGGCATTTATG
GCTCATTAAATTAAAAATATGCCAATGAAGAGTATGTGAAAATTTGGAGCATACTTATAA
TCTAATTAAAAGAAATAATCAGAATGAATAATAATGTATAGTATGATGACAACTATTTAA
TAAAGATAATGATAGTTAATATTTATTGAGCACTTACTATGTACTACTGACTGCTAAAAG
AATTTGTATTATTAACTCATTGAATCCTCACAAACCTTTGCAGGAGCTGTTATTGTTGTC
CTAATATTATGGATGAGGAAAATACAGAGACCCCAATTGTCCACTCTTATAGTTTTCAAA
CTCTATTCTCAAGGGAGCTTAGGCTTCCATGAAAGTGATTCAGAAGCCATGTTGGAGTTC
TAAGGTCCTGTGTGCTCTATTTTAAGTAGAGCTTTTCCATTTTAATCTGTCCTCTATGGT
ATTCCATATAACATTTATATCTTCTATTTTCTTTCCTTAATAGCATTATTTTTAAAACTT
CATGTCAAAACCCATTGCTTATGCATTTTTATGTGCTTATTGCAGTGCTCAGTATAAAGC
AGTTGCTCCTAAGTGTTTTATTATTGTTATTAATTACGATGATAATTATACTCATTTATT
TCCAGATTTTACTCAGGACTTTTTGTATAAGTTTACCTCATTTTGTTTTGTGGGATAGAA
TTAACCGCTGGTGTAAAGAACCATTGTTATGACCCTCAGAGACTTCCTGGCAATGGACCC
TTGTTTTCATTTTTGCATGTCTAGGTTCAAGGATGAACCTGTACTAGGAGGTGTTCATCT
GGGAGGCTGAGGGCGGTGAATGAATATTCAGTACCGTTCTGTACACCATAGACATACTGT
TGTGATTGATGATGTGTTCTTGCTCCAGTTGAGGTGGTTCCTGGCACATATTCAGACTGG
TCCAGCCTCTTTAAACCTGGACTTGAAGGGAGTAGTTGAACTTCCGGAAGATCTTATGTC
ACCTTTACTCACTCAGACATTATTGCAAATTTTTCTGCTATATTGCAATTTATGCGTTTG
TAAAAACTCCCATGTTCTGCAGCATTGCATTCTAAAAATAGTGGAACTGATGAGAAAAGT
AATTTCATTGCCATGTTTCTTACTGAGTTGACTTTTTGTGCATCCTTTAAACTCTGTATG
ATGATAATAGTAATAATAAATTGAATTTTTTTAT
>ENST00000543524.5 cdna chromosome:GRCh38:11:73647714:73661496:1 gene:ENSG00000021300.13 gene_biotype:protein_coding transcript_biotype:protein_coding gene_symbol:PLEKHB1 description:pleckstrin homology domain containing B1 [Source:HGNC Symbol;Acc:HGNC:19079]
AACATCCGCAACAAGTGTAGACAAGGTGGGTGCATCAAGGGGAGGGGCTGGAAAAGGAGT
CTGCACCTGACCCTCTTGTCTGATCTGTGTCAAGACCGTGGAGAGGGGAGGGAGCGGCAA
GAGGAACAGACAAGGCTGGGCCTTCCAGCCCAGGTCCCGCCTGACTCCGCTCTGGAAAGT
CCTTTTGAAGAAATGGCCCTGGTGAGGGGCGGCTGGCTGTGGAGACAGAGCTCCATCCTC
CGCCGCTGGAAGCGGAACTGGTTTGCCCTGTGGCTGGACGGGACCCTGGGATACTACCAC
GATGAGACAGCGCAGGACGAGGAGGACCGTGTGCTCATCCACTTCAATGTCCGTGACATA
AAGATCGGCCCAGAGTGCCATGATGTGCAGCCCCCAGAGGGCCGGAGCCGAGATGGCCTG
CTGACTGTGAACCTACGGGAAGGCGGCCGCCTGCACCTCTGTGCGGAGACCAAGGATGAT
GCCCTAGCATGGAAGACAGCACTGCTGGAGGCAAACTCCACCCCGGTGCGCGTCTACAGC
CCGTACCAAGACTACTACGAGGTGGTGCCCCCCAATGCACACGAGGCCACGTATGTCCGC
AGCTACTACGGACCGCCCTACGCAGGCCCTGGCGTGACGCACGTGATAGTGCGGGA
>ENST00000254850.11 cdna chromosome:GRCh38:17:7101322:7114823:-1 gene:ENSG00000161944.16 gene_biotype:protein_coding transcript_biotype:protein_coding gene_symbol:ASGR2 description:asialoglycoprotein receptor 2 [Source:HGNC Symbol;Acc:HGNC:743]
TACTGTCCAAAGTCCCAGGCCAGGAGGTGCCAGGTTAGAGCTTGGACACTCAGACCCTCC
AGTGCAGGCCTTGCCCGGACCAGCCCCTCCTCCACTCTCCTCTCCCCTGTGAGCTCCACC
TGCCCCAGTTCTCCTGGCTTTAACCCCTCCTTGGCCAAGGCCAGGGTTGCCTGCGGGAGC
CAGGTGTCCGCTCTCCACACCTTTCACAGCCCCAGCCCTCAGAGCAACCTCAGCCCAGCC
CAGCCCAGCTCCAGCTCCAGCTCCAGCCCGGGCCCCATCATGGCCAAGGACTTTCAAGAT
ATCCAGCAGCTGAGCTCGGAGGAAAATGACCATCCTTTCCATCAAGGGCCACCTCCTGCC
CAGCCCCTGGCACAGCGTCTCTGCTCCATGGTCTGCTTCAGTCTGCTTGCCCTGAGCTTC
AACATCCTGCTGCTGGTGGTCATCTGTGTGACTGGGTCCCAAAGTGCACAGCTGCAAGCC
GAGCTGCGGAGCCTGAAGGAAGCTTTCAGCAACTTCTCCTCGAGCACCCTGACGGAGGTC
CAGGCAATCAGCACCCACGGAGGCAGCGTGGGTGACAAGATCACATCCCTAGGAGCCAAG
CTGGAGAAACAGCAGCAGGACCTGAAAGCAGATCACGATGCCCTGCTCTTCCATCTGAAG
CACTTCCCCGTGGACCTGCGCTTCGTGGCCTGCCAGATGGAGCTCCTCCACAGCAACGGC
TCCCAAAGGACCTGCTGCCCCGTCAACTGGGTGGAGCACCAAGGCAGCTGCTACTGGTTC
TCTCACTCCGGGAAGGCCTGGGCTGAGGCGGAGAAGTACTGCCAGCTGGAGAACGCACAC
CTGGTGGTCATCAACTCCTGGGAGGAGCAGAAATTCATTGTACAACACACGAACCCCTTC
AATACCTGGATAGGTCTCACGGACAGTGATGGCTCTTGGAAATGGGTGGATGGCACAGAC
TATAGGCACAACTACAAGAACTGGGCTGTCACTCAGCCAGATAATTGGCACGGGCACGAG
CTGGGTGGAAGTGAAGACTGTGTTGAAGTCCAGCCGGATGGCCGCTGGAACGATGACTTC
TGCCTGCAGGTGTACCGCTGGGTGTGTGAGAAAAGGCGGAATGCCACCGGCGAGGTGGCC
TGACCCCAGCACACCTCTGGCTAACCCATACCCCACACCTGCCCAGCTCTGGCTTCTCTG
TTGAGGATTTTGAGGAAAGGAAGAAACACTGAGACAGGGGTATGGGGAAGAGCTGAGCAA
AGAGAGAAAGGAGGTAGTTTAAGAGTCCCTGACCCTGGAGGACTGAGATCCCACCTCCTT
CTGTAATTCATTGTAATTATTATAATCGTCAGCCTCTTCAATGGCGTAGGAAAGAAGAAA
CAAATGCTTGAATCTC
>ENST00000461549.1 cdna chromosome:GRCh38:9:37819294:37860441:1 gene:ENSG00000122741.15 gene_biotype:protein_coding transcript_biotype:processed_transcript gene_symbol:DCAF10 description:DDB1 and CUL4 associated factor 10 [Source:HGNC Symbol;Acc:HGNC:23686]
GCTGACAGTTGCTTGTGAACAAACTGAAGTTCTGCTTTTTGACCCTATATCTTCAAAGCA
CATAAAAACACTTTCTGAAGCTCATGAAGACTGTGTAAATAATATCAGGTATACAGAAGA
TGGGTGTCCACATAAGAAATTCTTTCACACACGTTTTCTCATGCGAATGAGGTTAACACC
AGATTGTTCCAAAATGTTGATTTCAACGTCCTCTGGATATCTCTTAATTTTGCATGACCT
TGACTTAACTAAGTCTTTAGAAGTAGGCAGCTATCCCATTTTAAGAGCAAGAAGAACTAC
TTCAAGTTCAGATTTGACCACTTCATCAAGTTCATCTGGTCCTAGAGTTTCTGGCTCACC
TTGTCATCATAGTGATTCTAATTCTTCTGAGAAACACATGTCACGAGCCTCTCAAAGAGA
AGGAGTTTCACCACGAAATAGTCTTGAAGTCGTAACCCCTGAAGTTCTTGGTGAGAGTGA
CCACGGAAACTGCATCACGTCCTTACAGCTGCACCCAAAAGGCTGGGCCACTCTTCTTCG
GTGCTCAAGCAACAGTGATGATGAGGAGGTACAGGCAGCAGCACTCCACCTTCAACAGGG
CTCATTGGACAAATTGCCATTGCCGTGTGTGCAGAGCTTAGGCCGATCGCTGACTGCAGT
CTCTGCCTTCAAGGGCATACTGCTAGAGATCCTGCTTCTCGACTCTCCTGTTTCTGTCCT
CTCTTGCTTCATATGGTATCATTATCCCTTCCAAACTCTTCTTATTCCTCTCCTGCTGGG
GTTGAGCAAGGTGGGAGGTACTTTAAAGGCCAGCAT
>ENST00000412007.1 cdna chromosome:GRCh38:6:33389374:33389475:-1 gene:ENSG00000225644.1 gene_biotype:processed_pseudogene transcript_biotype:processed_pseudogene gene_symbol:RPL35AP4 description:ribosomal protein L35a pseudogene 4 [Source:HGNC Symbol;Acc:HGNC:33460]
CACGGAAACAGTGACATGATTCGTGCCAAATTCTGAAGCAATCTTCCCACTAAGGCTATT
GGACACAGAATCCGAGTGATGCTGTACCCTTCAAGGATTTAA
>ENST00000508092.5 cdna chromosome:GRCh38:X:109682864:109733325:-1 gene:ENSG00000068366.19 gene_biotype:protein_coding transcript_biotype:protein_coding gene_symbol:ACSL4 description:acyl-CoA synthetase long-chain family member 4 [Source:HGNC Symbol;Acc:HGNC:3571]
TCCGGGCTCGCGCTGAGTCCCGCCTCCGCCGGCTGTCCGGGTGCGCGCGCGCCGCTGCGG
CTTTTTCTCTGGCCTCCGCCGCGCGCTCCTCCTCGTCCCAGCGCTAGCGGGCACGCGGTT
CCTTTTTGCGAGCTTTCCGAGTGCCAGGCGCCGGCCGGCTGCGAAGACGCGGTGGGCCGC
CCCTCCGCACAATAAGGCTTTCAAAAGCCAAAGAATAACAAGAAATAAGCACCATTTTAG
AAGCCTTTCCACTATGAAACTTAAGCTAAATGTGCTCACCATTATTTTGCTGCCTGTCCA
CTTGTTAATAACAATATACAGTGCCCTTATATTTATTCCATGGTATTTTCTTACCAATGC
CAAGAAGAAAAACGCTATGGCAAAGAGAATAAAAGCTAAGCCCACTTCAGACAAACCTGG
AAGTCCATATCGCTCTGTCACACACTTCGACTCACTAGCTGTAATAGACATCCCTGGAGC
AGATACTCTGGATAAATTATTTGACCATGCTGTATCCAAGTTTGGGAAGAAGGACAGCCT
TGGGACCAGGGAAATCCTAAGTGAAGAAAATGAAATGCAGCCAAATGGAAAAGTTTTTAA
GAAGTTAATTCTTGGGAATTATAAATGGATGAACTAT
>ENST00000376627.6 cdna chromosome:GRCh38:1:11736153:11750578:1 gene:ENSG00000177674.15 gene_biotype:protein_coding transcript_biotype:protein_coding gene_symbol:AGTRAP description:angiotensin II receptor associated protein [Source:HGNC Symbol;Acc:HGNC:13539]
TCGGAGCCTAGGAGCCCCCCGCGGCTGCGGCGCAGGTGCCCTCGGCCTGAGTCGGGATGG
AGCTGCCTGCTGTGAACCTGAAGTGCGCCAGCTCCAGTGTCCCAAGAAATCACCCTCACG
TGATTCTCCTAGGTCACTGGCTGCTGACAACCTGCTTCTGGAGACATTTCTCTGCCAAAC
CAAGACTGGAAACCATTGAGCTCACCTGTGCACTTTGCAAACTTCGAAGTGCAGCGCACA
GGGCAACAGCTGGGCTGCATTGTATTCTCAGGCTCCTATGCCTGGGCCAACTTCACCATC
CTGGCCTTGGGCGTGTGGGCTGTGGCTCAGCGGGACTCCATCGACGCCATAAGCATGTTT
CTGGGTGGCTTGCTGGCCACCATCTTCCTGGACATCGTGCACATCAGCATCTTCTACCCG
CGGGTCAGCCTCACGGACACGGGCCGCTTTGGCGTGGGCATGGCCATCCTCAGCTTGCTG
CTCAAGCCGCTCTCCTGCTGCTTCGTCTACCACATGTACCGGGAGCGCGGGGGTGAGCTC
CTGGTCCACACTGGTTTCCTTGGGTCTTCTCAGGACCGTAGTGCCTACCAGACGATTGAC
TCAGCAGAGGCGCCCGCAGATCCCTTTGCAGTCCCAGAGGGCAGGAGTCAAGATGCCCGA
GGGTACTGAAGCCAGCCACGCTGCGCCCGGCCCTGCCCCGGGCCTTCCTCGTGCCTGGGA
GGTCGTTCTAGGGATGCTCCTGACCTCCGTCTCTTGGACCTAAGATGGAATGTGTCCCCA
GCTCAGGGATTGCCTGAACCAAGAGGCCAGGAGCCCCCATGGGCCGCCCAGTACCATGCA
CACTCCTGTCCCGAACTCCCTGAGGCCTCCCCTCCCTTCAGGGCACCCACTGGTTCCCAG
GCTGGAACCAGGGTCTCTCTTTACCTCCTACCCCATGGTGGCACCACAGAGGCCCTCAGC
CGAGTCCTGCCTGAGTGTTGCAAGCTCAGGCCTTTAAGGACTGCTGATGCCCCCTCAGGC
CTCCCCCAAGTTTGCTGGGCTTTGGTGGAAGCCCT
>ENST00000338415.7 cdna chromosome:GRCh38:2:37344574:37373322:1 gene:ENSG00000115828.15 gene_biotype:protein_coding transcript_biotype:protein_coding gene_symbol:QPCT description:glutaminyl-peptide cyclotransferase [Source:HGNC Symbol;Acc:HGNC:9753]
CTGCAGCCTGCGCGACGCGGCGGGAGGCTACCCGGGGGCGATGGGAAGGCGGGCGCAGTC
GACCCAAGGGTGGAGAAGAGGGAAGGCGAAGGACGCGCGTTCCCGGGCTCGTGACCGCCA
GCGGCCCGGGGAACCCGCTCCCAGACAGACTCGGAGAGATGGCAGGCGGAAGACACCGGC
GCGTCGTGGGCACCCTCCACCTGCTGCTGCTGGTGGCCGCCCTGCCCTGGGCATCCAGGG
GGGTCAGTCCGAGTGCCTCAGCCTGGCCAGAGGAGAAGAATTACCACCAGCCAGCCATTT
TGAATTCATCGGCTCTTCGGCAAATTGCAGAAGGCACCAGTATCTCTGAAATGTGGCAAA
ATGACTTACAGCCATTGCTGATAGAGCGATACCCGGGATCCCCTGGAAGCTATGCTGCTC
GTCAGCACATCATGCAGCGAATTCAGAGGCTTCAGGCTGACTGGGTCTTGGAAATAGACA
CCTTCTTGAGTCAGACACCCTATGGGTACCGGTCTTTCTCAAATATCATCAGCACCCTCA
ATCCCACTGCTAAACGACATTTGGTCCTCGCCTGCCACTATGACTCCAAGTATTTTTCCC
ACTGGAACAACAGAGTGTTTGTAGGAGCCACTGATTCAGCCGTGCCATGTGCAATGATGT
TGGAACTTGCTCGTGCCTTAGACAAGAAACTCCTTTCCTTAAAGACTGTTTCAGACTCCA
AGCCAGATTTGTCACTCCAGCTGATCTTCTTTGATGGTGAAGAGGCTTTTCTTCACTGGT
CTCCTCAAGATTCTCTCTATGGGTCTCGACACTTAGCTGCAAAGATGGCATCGACCCCGC
ACCCACCTGGAGCGAGAGGCACCAGCCAACTGCATGGCATGGATTTATTGGTCTTATTGG
ATTTGATTGGAGCTCCAAACCCAACGTTTCCCAATTTTTTTCCAAACTCAGCCAGGTGGT
TCGAAAGACTTCAAGCAATTGAACATGAACTTCATGAATTGGGTTTGCTCAAGGATCACT
CTTTGGAGGGGCGGTATTTCCAGAATTACAGTTATGGAGGTGTGATTCAGGATGACCATA
TTCCATTTTTAAGAAGAGGTGTTCCAGTTCTGCATCTGATACCGTCTCCTTTCCCTGAAG
TCTGGCACACCATGGATGACAATGAAGAAAATTTGGATGAATCAACCATTGACAATCTAA
ACAAAATCCTACAAGTCTTTGTGTTGGAATATCTTCATTTGTAATACTCTGATTTAGTTT
AGGATAATTGGTTCTAGAATTGAATTCAAAAGTCAAGGCATCATTTAAAATAATCTGATT
TCAGACAAATGCTGTGTGGAAACATCTATCCTATAGATCATCCTATTCTTATGTGTCTTT
GGTTATCAGATCAATTACAGAATAATTGTGTTGTGATATTGTGTCCTAAATTGCTCATTA
ATTTTTATTTACAGATTGAAAAAGAGGGACCGTGTAAAGAAAATGGAAAATAAATATCTT
TCAAAGACTCTTTTAGATAAACACGATGAGGCAAAATCAGGTTCATTCATTCAACGATAG
TTTCTCAACAGTACTTAAATAGCGGTTGGAAAACGTAGCCTTCATTTTATGATTTTTTCA
TATGTGGAAATCTATTACATGTAATACAAAACAAACATGTAGTTTGAAGGCGGTCAGATT
TCTTTGAGAAATCTTTGTAGAGTTAATTTTATGGAAATTAAAATCAGAATTAAATGCTA
>ENST00000477916.5 cdna chromosome:GRCh38:1:23581495:23640568:1 gene:ENSG00000197880.8 gene_biotype:protein_coding transcript_biotype:processed_transcript gene_symbol:MDS2 description:myelodysplastic syndrome 2 translocation associated [Source:HGNC Symbol;Acc:HGNC:29633]
GGAGGCAGCTGGGCTGCAGCTCAGAAAGCAACGCTCATCTGCAAGTTGGGACAGCAGAGG
CCCTTCATTCCTCCCCAGGGCTCCCACACCTTGGGAGGGACTGTGAAGAGTGACTCTTGT
CCAGTGGTTTTCAAACTGGGTTCCTCTAAGCCCTGGGGTATTAGTGCCCCAGGGACCCCT
GAAGTTTGTTACTGCTGCTCTGAAGCTTTTCAGCATTTCTTGAAATAATGAATTCCAGTA
ACACTGATAGCTCTTGGCCGGCCCACCATGAAGCCCTTGATCCCAGCCTGGCTGAGAATA
GACTGTTTCACACATCACTAACTCTGCCCCAGCCTCTGGCTCAGAGCTAGTAGCAGGACA
TGAAGGTTTACTGAACACCAAACAGATGGTGAGTGCCCTGCTAAGAACTTCACATACATC
TGCCCCCTCCATCCTCCTCACTGTGAGGAAGTGTCATCGTCCCCACCAGAAAAACAAGGA
CTGGGAGGTGTCCTGACTTGCCCAGGCAGAGACTGGGTCTTGCTCTGTCACCCAGGCTGG
GGTGCAATGGCGTGATCTCGGCTCACTGCAACCTCCACCTCCTGGGCTCAAGTGATTCTC
ATGCCTCAGCCTCCCAAGTAGCTGCGGTTATAGATGTGCACCACCACGCCCGGCTAATTT
TTGTATTTTTCACAGAGACGGTGTTTCACCAGGTTGCCCAGGCTGGTCTCGAACTCCCGG
CCTCAAGTGATCTGCCCACCTTGGCCTCCCAAAGTGCTGGGATTACGGGCGTGAGCCACT
GCACCCAGCCTAATTTACACACATTTAAACACGCGTGTAAAGGGAGGGGAGAGAGAGAGA
GAGCACGTTGTGCATGAATCACTGCTACAGAGTCACACTCCAATTCCACTTGGTGAGCAC
TCACCCCTTGAGAGGGAATGTGACCTGCCAGGTTCCCCCCGCCGGTCCAAGTTCCTGCAC
TTCCAGCCTCATGTGGGCTCTCATCATGCTGAGTGTGATCCTGCTGTTCAAATGGTTTTT
ATGTGGTGTGGCCCCAGATACAAGCCAACCATTTCACCTGTGGTGAGCGGAAGGCGCAGC
TATCTATAACACCTGAGAAAAAAAGAACCTGCTGTACTAGCTGTCAGCTGCTGGAGACCT
TGCTTTCTGTTTCACTGGGAAACAGAAGCAATCAGAAGGAAACTTCCTCAGACTCCACCT
CTCCCTTCACTCCCGCCTGTATCCGTGCCTGTTACCTGGACGCCTTGTGGAACTTGAATT
CTACGCCCTCCACTGGGACACTGCCCTTCATCCTCTCTCACCTCCTCCAGGACAACAAGA
CGGGATTTCACCGTGTTAGCCAGGATGGTCTCGATCTCCTGACCTCGTGATCCGCCTGTC
TCGACCTCCCAAAGTGCTGGGATTACAGAATGTTGTAGTCCTCATCATCAGCAGAGACTT
TGTGCCATCCTCTGCTATATTATCCTGAAGAGTGCCTGGCTCATGCTGCAGTGTTCTGAA
TAGCAGTCCAGCTATGAGGGGAGGTGCCCGTGGCAGGCCTCAGCTGACCCTGGAGAGGCC
ATTAAGACCTGGCTGTCGCCTCCACAGCTGCTCGGAGGCAGAGAAAGGTGGCTTTGTAAG
AAGAAAAGAGATCATTCTTTTTCCACCATGTGAGGACCCAGCAAGAGGGTGGCTGTCTGC
AAACCCAGGGAGAGAGCCCTCACCAGGAATCTGCTGGCACCTTAATCTTGGACTTCCCAG
CCTCCACAACTGTGAGGAATAAATGTATGTTGTTTAAGCCA
>ENST00000361528.8 cdna chromosome:GRCh38:7:135362885:135510091:-1 gene:ENSG00000080802.18 gene_biotype:protein_coding transcript_biotype:protein_coding gene_symbol:CNOT4 description:CCR4-NOT transcription complex subunit 4 [Source:HGNC Symbol;Acc:HGNC:7880]
ACCCTAATGTAAGATGGTGGCCCGTCTGGCTGTGGAACCCACCGAAAGCTGAGAGTCTCT
CTCTCAGCCGTAAAGGTCGGACTCGCTGAAGCAATCAGGCCCGGTTCTGAAGAGTTTTTT
CCCCGACGCTCGTTCGGTGGTTTCTTGTGAGGACGCGGCAGCCCGTGGAGTCGGCTGAGG
GAAAAGCGAGGCAAGGCAGGCGGGTCGTCAAAGTCCTACATTTTAGCTTTCAGTGCTGAA
CTTCCTTCTCCCTTAAATTATTATAAACTTTTGCTGCTGTTTAATAAACGTGAAGATGTC
TCGCAGTCCTGATGCGAAGGAAGACCCTGTGGAGTGCCCTCTTTGCATGGAGCCCTTGGA
GATAGATGATATCAACTTTTTCCCTTGCACCTGTGGCTACCAGATTTGCCGATTTTGTTG
GCATCGAATTCGCACTGATGAAAATGGGCTTTGTCCTGCATGTAGAAAGCCATATCCAGA
AGACCCAGCAGTTTATAAACCACTCTCCCAGGAAGAGCTGCAAAGGATAAAGAATGAGAA
AAAACAGAAACAAAATGAGAGAAAACAGAAAATATCAGAAAATCGCAAACATTTGGCTAG
TGTACGTGTCGTACAAAAAAACCTCGTCTTTGTTGTAGGTTTATCTCAGCGCCTAGCAGA
CCCAGAGGTTTTAAAACGACCAGAATATTTTGGGAAGTTTGGTAAAATACATAAAGTTGT
CATCAATAATAGCACATCATATGCAGGCTCACAGGGTCCAAGTGCCAGTGCTTATGTAAC
CTATATCCGGTCAGAAGACGCTCTCAGAGCCATACAGTGTGTCAACAATGTGGTAGTAGA
TGGCAGAACACTTAAGGCATCTCTAGGTACAACAAAATACTGCAGTTACTTCTTAAAGAA
TATGCAGTGTCCAAAACCTGACTGCATGTATCTTCATGAATTGGGGGATGAGGCGGCCAG
CTTCACAAAAGAGGAAATGCAGGCGGGTAAACACCAAGAATATGAACAGAAGCTACTTCA
AGAATTATATAAATTAAATCCCAATTTTCTTCAGCTATCTACGGGTTCAGTTGATAAAAA
TAAGAACAAAGTGACACCACTGCAGAGCCCCATTGACAAACCTTCAGATTCTCTCAGTAT
AGGGAACGGTGATAATTCCCAGCAGATATCTAACAGTGATACGCCTTCACCACCACCTGG
TTTGTCAAAATCCAATCCAGTCATCCCCATCAGTTCATCCAATCACAGTGCACGGTCCCC
TTTTGAAGGGGCAGTAACAGAGTCACAGTCGTTATTCTCAGACAATTTTCGCCATCCCAA
CCCTATCCCAAGTGGGCTTCCTCCTTTCCCCAGCTCCCCACAGACATCCAGTGACTGGCC
TACAGCACCAGAACCACAGAGCCTCTTCACATCAGAAACAATCCCAGTATCATCCTCTAC
AGACTGGCAAGCAGCTTTTGGCTTTGGTTCTTCTAAACAACCAGAGGATGACTTGGGTTT
TGATCCCTTCGATGTCACTCGAAAAGCCTTAGCAGACCTGATTGAGAAGGAACTGTCCGT
TCAAGACCAACCTTCCCTTTCGCCCACATCTCTTCAGAACTCCTCTTCACACACTACAAC
CGCCAAAGGTCCAGGCTCTGGATTCCTGCATCCTGCTGCAGCTACAAATGCCAATTCTCT
CAATAGTACCTTTTCAGTCTTGCCCCAGAGGTTCCCTCAATTTCAGCAGCACCGAGCGGT
TTATAATTCATTCAGTTTTCCAGGCCAGGCAGCCCGCTATCCTTGGATGGCCTTTCCACG
CAATAGCATCATGCACTTGAACCACACAGCAAACCCCACCTCAAATAGTAATTTCTTGGA
CTTGAATCTCCCGCCACAGCACAACACAGGTCTGGGAGGGATCCCTGTAGCAGGTATTCC
AGCGTCTTCAGGAAACAGTTTAGACTCTCTTCAAGATGACAATCCTCCACACTGGCTAAA
ATCCCTTCAGGCCCTCACAGAGATGGACGGCCCCAGCGCTGCTCCATCACAGACCCACCA
CAGCGCCCCCTTCAGCACACAGATCCCGCTGCACAGAGCCAGTTGGAATCCCTACCCTCC
TCCTTCAAACCCTTCCAGCTTCCACTCCCCACCCCCAGGCTTTCAGACAGCCTTCAGACC
CCCCAGCAAAACCCCCACAGATTTACTACAGAGTTCAACACTGGACCGCCATTAG
>ENST00000635273.1 cdna chromosome:GRCh38:9:2181233:2192796:1 gene:ENSG00000080503.21 gene_biotype:protein_coding transcript_biotype:processed_transcript gene_symbol:SMARCA2 description:SWI/SNF related, matrix associated, actin dependent regulator of chromatin, subfamily a, member 2 [Source:HGNC Symbol;Acc:HGNC:11098]
TTCATTTAAAAATGAAATTTTTAGCTAACAAGGATATTTTAAATATTTCTATCAAAATAA
AGAGATATATTTGCTCTGAAAGGGAAATCCACAGTTTCAGGGCGACAGCTCAGTGAAGTC
TTCATTCAGTTACCTTCAAGGAAAGAATTACCAGAATACTATGAATTAATTAGGAAGCCA
GTGGATTTCAAAAAAATAAAGGAAAGGATTCGTAATCATAAGTACCGGAGCCTAGGCGAC
CTGGAGAAGGATGTCATGCTTCTCTGTCACAACGCTCAGACGTTCAACCTGGAGGGATCC
CAGATCTATGAAGACTCCATCGTCTTACAGTCAGTGTTTAAGAGTGCCCGGCAGAAAATT
GCCAAAGAGGAAGAGAGTGAGGATGAAAGCAATGAAGAGGAGGAAGAGGAAGATGAAGAA
GAGTCAGAGTCCGAGGCAAAATCAGTCAAGGTGAAAATTAAGCTCAATAAAAAAGATGAC
AAAGGCCGGGACAAAGGGAAAGGCAAGAAAAGGCCAAATCGAGGAAAAGCCAAACCTGTA
GTGAGCGATTTTGACAGCGATGAGGAGCAGGATGAACGTGAACAGTCAGAAGGAAGTGGG
ACGGATGATGAGTGATCAGTATGGACCTTTTTCCTTGGTAGAACTGAATTCCTTCCTCCC
CTGTCTCATTTC
>ENST00000495679.5 cdna chromosome:GRCh38:3:109328890:109337517:-1 gene:ENSG00000121570.12 gene_biotype:protein_coding transcript_biotype:nonsense_mediated_decay gene_symbol:DPPA4 description:developmental pluripotency associated 4 [Source:HGNC Symbol;Acc:HGNC:19200]
ATGTTGCGAGGCTCCGCTTCTTCTACAAGTATGGAGAAGGCAAAAGGCAAGGAGGAACAT
CAGCAAAGAGAACCAAAGAAAAAATGTCTATCAAAGGCAGTAAAGTGCTCTGCCCTAAGA
AAAAGGCAGAGCACACTGACAACCCCAGACCTCAGAAGAAGATACCAATCCCTCCATTAC
CTTCTAAACTGCCACCTGTTAATCTGATTCACCGGGACATTCTGCGGGCCTGGTGCCAAC
AATTGAAGCTGAGCTCCAAAGGCCAGAAATTGGATGCATATAAGCGCCTGTGTGCCTTTG
CCTACCCAAATCAAAAGGATTTTCCTAGCACAGCAAAAGAGGCCAAAATCCGGAAATCAT
TGCAAAAAAAATTAAAGGTGGAAAAGGGGGAAACGTCCCTGCAAAGTTCTGAGACACATC
CTCCTGAAGTGGCTCTTCCTCCTGTGGGGGAGCCGCCTGCCCTGGAAAATTCCACTGCTC
TCCTTGAGGGAGTTAATACAGTTGTGGTGACAACTTCTGCCCCAGAGGCTTTGCTGGCCT
CCTGGGCGAGAATTTCAGCCAGGGCGAGGACACCAGAGGCAGTGGAATCTCCACAAGAGG
CCTCTGGTGTCAGGTGGTGTGTGGTCCATGGGAAAAGTCTCCCTGCAGACACAGATGGTT
GGGTTCACCTGCAGTTTCATGCTGGTCAAGCCTGGGTTCCAGAAAAGCAAGAAGGGAGAG
TGAGTGCACTCTTCTTGCTTCCTGCCTCCAATTTTCCACCCCCGCACCTTGAAGACAATA
TGTTGTGCCCCAAATGTGTTCACAG
>ENST00000593926.5 cdna chromosome:GRCh38:19:50377245:50382944:1 gene:ENSG00000131408.13 gene_biotype:protein_coding transcript_biotype:protein_coding gene_symbol:NR1H2 description:nuclear receptor subfamily 1 group H member 2 [Source:HGNC Symbol;Acc:HGNC:7965]
GGAGGTGGGGGGAAACTACATGGCATGGAGGCCGTGAAGGCAGAGCATGATTAAAGGAGA
ATGGGCCCTACCTAGAAAAAGCAGGCTGCTCCGTGACCCCACCATGTCCTCTCCTACCAC
GAGTTCCCTGGATACCCCCCTGCCTGGAAATGGCCCCCCTCAGCCTGGCGCCCCTTCTTC
TTCACCCACTGTAAAGGAGGAGGGTCCGGAGCCGTGGCCCGGGGGTCCGGACCCTGATGT
CCCAGGCACTGATGAGGCCAGCTCAGCCTGCAGCACAGACTGGGTCATCCCAGATCCCGA
AGAGGAACCAGAGCGCAAGCGAAAGAAGGGCCCAGCCCCGAAGATGCTGGGCCACGAGCT
TTGCCGTGTCTGTGGGGACAAGGCCTCCGGCTTCCACTACAACGTGCTCAGCTGCGAAGG
CTGCAAGGGCTTCTTCCGGCGCAGTGTGGTCCGTGGTGGGGCCAGGCGCTATGCCTGCCG
GGGTGGCGGAACCTGCCAGATGGACGCTTTCATGCGGCGCAAGTGCCAGCAGTGCCGGCT
GCGCAAGTGCAAGGAGGCAGGGATGAGGGAGCAGTGCGTCCTTTCTGAAGAACAGATCCG
GAAGAAGAAGATTCGGAAACAGCAGCAGGAGTCACAGTCACAGTCGCAGTCACCTGTGGG
GCCGCAGGGCAGCAGCAGCTCAGCCTCTGGGCCTGGGGCTTCCCCTGGTGGATCTGAGGC
AGGCAGCCAGGGCTCCGGGGAAGGCGAGGGTGTCCAGCTAACAGCGGCTCAAGAACTAAT
GATCCAGCAGTTGGTGGCGGCCCAACTGCAGTGCAACAAACGCTCCTTCTCCGACCAGCC
CAAAGTCACGCCCTGGCCCCTGGGCGCAGACCCCCAGTCCCGAGATGCCCGCCAGCAACG
CTTTGCCCACTTCACGGAGCTGGCCATCATCTCAGTCCAGGAGATCGTGGACTTCGCTAA
GCAAGTGCCTGGTTTCCTGCAGCTGGGCCGGGAGGACCAGATCGCCCTCCTGAAGGCATC
CACTATCGAGATCATGCTGCTAGAGACAGCCAGGCGCTACAACCACGAGACAGAGTGTAT
CACCTTCTTGAAGGACTTCACCTACAGCAAGGACGACTTCCACCGTGCAGGCCTGCAGGT
GGAGTTCATCAACCCCATCTTCGAGTTCTCGCGGGCCATGCGGCGGCTGGGCCTGGACGA
CGCTGAGTACGCCCTGCTCATCGCCATCAACATCTTCTCGGCCGACCGGCCCAACGTGCA
GGAGCCGGGCCGCGTGGAGGCGTTGCAGCAGCCCTACGTGGAGGCGCTGCTGTCCTACAC
GCGCATCAAGAGGCCGCAGGACCAGCTGCGCTTCCCGCGCATGCTCATGAAGCTGGTGAG
CCTGCGCACGCTGAGCTCTGTGCACTCGGAGCAGGTCTTCGCCTTGCGGCTCCAGGACAA
GAAGCTGCCGCCTCTGCTGTCGGAGATCTGGGACGTCCACGAGTGAGGGGCTGGCCACCC
AGCCCCACAGCCTTGCCTGACCACCCTCCAGCAGATAGACGCCGGCACCCCTTCCTCTTC
CTAGGGTGGAAGGGGCCCTGGGCCGAGCCTGTAGACCTATCGGCTCTCATCCCTTGGGAT
AAGCCCCAGTCCAGGTCCAGGAGGCTCCCTCCCTGCCCAGCGAGTCTTCCAGAAGGGGTG
AAAGGGTTGCAGGTCCCGACCACTGACCCTTCCCGGCTGCCCTCCCTCCCCAGCTTACAC
CTCAAGCCCAGCACGCAGTGCACCTTGAACAGAGGGAGGGGAGGACCCATGGCTCTCCCC
CCTAGCCCGGGAGACCAGGGCCTTCCTC
>ENST00000475023.1 cdna chromosome:GRCh38:9:91342715:91356121:-1 gene:ENSG00000148090.11 gene_biotype:protein_coding transcript_biotype:processed_transcript gene_symbol:AUH description:AU RNA binding methylglutaconyl-CoA hydratase [Source:HGNC Symbol;Acc:HGNC:890]
CAAAAATTCACTCAGTAAAAATCTTATAAAAATGCTATCAAAAGCTGTGGATGCTTTGAA
ATCTGATAAGAAAGTACGGACCATAATAATCAGGAGTGAAGTCCCAGGGATATTCTGTGC
TGTTGACCCTTGAGCAACATGAGAGGTTAGGAGAGATGACACCTCCACCTGCACCCCTGC
CCCCACCCCTCACAGTTGAAAATCCTCCTATAACTTGACTTCTCAAAAACTGAACTACTA
ATAGTCTACTGTTGACTGGAGGCCTCACTGGTAACATAAAGGGTTGAGTAACAAACATTT
TGTATGTTATATGTATTATATGCTTTATTCTTACAGTAAAGTAAGCTAAAGAAAAGAAAA
TGTTACTAAGAAAACCATAAGGAAGAGAAAATACATTTACTATCAAGTGGAAGTGGGTCA
TCACACAGGTTATCCTTGTCATCTTCATGTTGAGTAGGTTAAGGAGAAAGAGGAGGGGTT
GTCTTGCTGTCTCAAAGGGGTGGCAGAGGTGGAAGAAAATCTGTGTACAAATAGACCTGA
TGTTGTTCAAAGGTCAGCTGCACTTAAATTTTAATGTTTTCATTTGAGCACGTCAGAGAT
GCCGTTAAAAATGACTCAGAGTACTCGTGCCCTTTCTGTGT
>ENST00000456014.6 cdna chromosome:GRCh38:7:23710255:23735628:1 gene:ENSG00000196335.12 gene_biotype:protein_coding transcript_biotype:protein_coding gene_symbol:STK31 description:serine/threonine kinase 31 [Source:HGNC Symbol;Acc:HGNC:11407]
GCTACGGCGGGCGGAGGGCCGAAAGTCCAGTATGTGGGTCCAGGGTCACTCTTCTAGAGC
TTCCGCAACGGAAAGTGTGAGGAATTGTTCAAATGGATGAAGATACACATTACGATAAAG
TGGAAGATGTGGTTGGAAGTCACATAGAAGATGCAGTAACATTTTGGGCCCAGAGTATCA
ATAGAAATAAGGATATCATGAAGATTGGTTGCTCACTGTCTGAAGTTTGCCCCCAGGCCA
GTTCAGTTTTGGGGAATCTTGACCCAAACAAGATTTATGGTGGATTATTTTCTGAAGATC
AGTGTTGGTACAGATGCAAAGTACTGAAAATCATCAGCGTTGAAAAGTGTCTGGTGAGGT
ACATTGACTATGGAAATACTGAAATTCTAAATCGATCTGATATAGTTGAAATTCCTTTGG
AGCTGCAGTTTTCTAGTGTTGCCAAAAAGTATAAACTTTGGGGACTACACATTCCTTCTG
ATCAAGAAGTTACCCAGTTTGATCAGGGCACAACCTTTTTGGGGAGCTTGATTTTTGAAA
AGGAAATAAAAATGAGAATTAAAGCAACCTCTGAAGATGGAACAGTTATTGCTCAGG
>ENST00000601099.1 cdna chromosome:GRCh38:19:7120620:7123158:-1 gene:ENSG00000171105.13 gene_biotype:protein_coding transcript_biotype:retained_intron gene_symbol:INSR description:insulin receptor [Source:HGNC Symbol;Acc:HGNC:6091]
TATCTGTCTGCTGTCCGGGCAGGTATGTCTGCTCTCCTAGACCAGGGCTGAGCACGCTGC
ATCCAGGCCACAGGGTGCTGTGTGTGACATAGACACCAGGGAGGGAGGAGAACCCTGGTG
AGTCGAATCACGGACCCTCCTCCAAGAACCCTGGTTGCTTGCTCTGCAGGTGCGCCTCCT
GGGAGTGGTGTCCAAGGGCCAGCCCACGCTGGTGGTGATGGAGCTGATGGCTCACGGAGA
CCTGAAGAGCTACCTCCGTTCTCTGCGGCCAGAGGCTGAGAATAATCCTGGCCGCCCTCC
CCCTACCCTTCAAGAGATGATTCAGATGGCGGCAGAGATTGCTGACGGGATGGCCTACCT
GAACGCCAAGAAGTTTGTGCATCGGGACCTGGCAGCGAGAAACTGCATGGTCGCCCATGA
TTTTACTGTCAAAATTGGAGACTTTGGAATGACCAGAGACATCTATGAAACGGATTACTA
CCGGAAAGGGGGCAAGGGTCTGCTCCCTGTACGGTGGATGGCACCGGAGTCCCTGAAGGA
TGGGGTCTTCACCACTTCTTCTGACATGTG
>ENST00000220003.13 cdna chromosome:GRCh38:15:74782057:74803198:1 gene:ENSG00000103653.16 gene_biotype:protein_coding transcript_biotype:protein_coding gene_symbol:CSK description:c-src tyrosine kinase [Source:HGNC Symbol;Acc:HGNC:2444]
GCAGGCGCGCTGCCGCGGGCGGAGGATCCGGGCCGCGCTTCCTCTCGCCAGGCCTGCGAG
CTTCCTCCCAGCGGAGCCCTGGGCGAGCCGAGGTTGGCCGCCGCCGCCGCCGAGCCCGCT
GCCGCCCTCCCGCTCCTGCCCCACCCGCGCCTTGCCCGGGGGCTTCTGCCGGGGTGGGGT
CCGAGCCGGGCGACCGCCCGGCTGCGCCGCCGTCGGGGCCGTAACCCGGCCCGCCGTCCC
TCCCGCCCCAGCCAGCCTCTGGCCGCCGGAGCCCGCGGGGCGTGGAGCGCGAGGAGCCCC
GCGGCCCCGATCGAGCGTCCGGGGCGGCCCCCGGCAGCCAGCGCGACGTTCCAAAATCGA
ACCTCAGTGGCGGCGCTCGGAAGCGGAACTCTGCCGGGGCCGCGCCGGCTACATTGTTTC
CTCCCCCCGACTCCCTCCCGCCCCCTTCCCCCGCCTTTCTTCCCTCCGCGACCCGGGCCG
TGCGTCCGTCCCCCTGCCTCTGCCTGGCGGTCCCTCCTCCCCTCTCCTTGCACCCATACC
TCTTTGTACCGCACCCCCTGGGGACCCCTGCGCCCCTCCCCTCCCCCCTGACCGCATGGA
CCGTCCCGCAGGCCGCTGATGCCGCCCGCGGCGAGGTGGCCCGGACCGCAGTGCCCCAAG
AGAGCTCTAATGGTACCAAGTGACAGGTTGGCTTTACTGTGACTCGGGGACGCCAGAGCT
CCTGAGAAGATGTCAGCAATACAGGCCGCCTGGCCATCCGGTACAGAATGTATTGCCAAG
TACAACTTCCACGGCACTGCCGAGCAGGACCTGCCCTTCTGCAAAGGAGACGTGCTCACC
ATTGTGGCCGTCACCAAGGACCCCAACTGGTACAAAGCCAAAAACAAGGTGGGCCGTGAG
GGCATCATCCCAGCCAACTACGTCCAGAAGCGGGAGGGCGTGAAGGCGGGTACCAAACTC
AGCCTCATGCCTTGGTTCCACGGCAAGATCACACGGGAGCAGGCTGAGCGGCTTCTGTAC
CCGCCGGAGACAGGCCTGTTCCTGGTGCGGGAGAGCACCAACTACCCCGGAGACTACACG
CTGTGCGTGAGCTGCGACGGCAAGGTGGAGCACTACCGCATCATGTACCATGCCAGCAAG
CTCAGCATCGACGAGGAGGTGTACTTTGAGAACCTCATGCAGCTGGTGGAGCACTACACC
TCAGACGCAGATGGACTCTGTACGCGCCTCATTAAACCAAAGGTCATGGAGGGCACAGTG
GCGGCCCAGGATGAGTTCTACCGCAGCGGCTGGGCCCTGAACATGAAGGAGCTGAAGCTG
CTGCAGACCATCGGGAAGGGGGAGTTCGGAGACGTGATGCTGGGCGATTACCGAGGGAAC
AAAGTCGCCGTCAAGTGCATTAAGAACGACGCCACTGCCCAGGCCTTCCTGGCTGAAGCC
TCAGTCATGACGCAACTGCGGCATAGCAACCTGGTGCAGCTCCTGGGCGTGATCGTGGAG
GAGAAGGGCGGGCTCTACATCGTCACTGAGTACATGGCCAAGGGGAGCCTTGTGGACTAC
CTGCGGTCTAGGGGTCGGTCAGTGCTGGGCGGAGACTGTCTCCTCAAGTTCTCGCTAGAT
GTCTGCGAGGCCATGGAATACCTGGAGGGCAACAATTTCGTGCATCGAGACCTGGCTGCC
CGCAATGTGCTGGTGTCTGAGGACAACGTGGCCAAGGTCAGCGACTTTGGTCTCACCAAG
GAGGCGTCCAGCACCCAGGACACGGGCAAGCTGCCAGTCAAGTGGACAGCCCCTGAGGCC
CTGAGAGAGAAGAAATTCTCCACTAAGTCTGACGTGTGGAGTTTCGGAATCCTTCTCTGG
GAAATCTACTCCTTTGGGCGAGTGCCTTATCCAAGAATTCCCCTGAAGGACGTCGTCCCT
CGGGTGGAGAAGGGCTACAAGATGGATGCCCCCGACGGCTGCCCGCCCGCAGTCTATGAA
GTCATGAAGAACTGCTGGCACCTGGACGCCGCCATGCGGCCCTCCTTCCTACAGCTCCGA
GAGCAGCTTGAGCACATCAAAACCCACGAGCTGCACCTGTGACGGCTGGCCTCCGCCTGG
GTCATGGGCCTGTGGGGACTGAACCTGGAAGATCATGGACCTGGTGCCCCTGCTCACTGG
GCCCGAGCCTGAACTGAGCCCCAGCGGGCTGGCGGGCCTTTTTCCTGCGTCCCAGCCTGC
ACCCCTCCGGCCCCGTCTCTCTTGGACCCACCTGTGGGGCCTGGGGAGCCCACTGAGGGG
CCAGGGAGGAAGGAGGCCACGGAGCGGGAGGCAGCGCCCCACCACGTCGGGCTTCCCTGG
CCTCCCGCCACTCGCCTTCTTAGAGTTTTATTCCTTTCCTTTTTTGAGATTTTTTTTCCG
TGTGTTTATTTTTTATTATTTTTCAAGATAAGGAGAAAGAAAGTACCCAGCAAATGGGCA
TTTTACAAGAAGTACGAATCTTATTTTTCCTGTCCTGCCCGTGAGGGTGGGGGGGACCGG
GCCCCTCTCTAGGGACCCCTCGCCCCAGCCTCATTCCCCATTCTGTGTCCCATGTCCCGT
GTCTCCTCGGTCGCCCCGTGTTTGCGCTTGACCATGTTGCACTGTTTGCATGCGCCCGAG
GCAGACGTCTGTCAGGGGCTTGGATTTCGTGTGCCGCTGCCACCCGCCCACCCGCCTTGT
GAGATGGAATTGTAATAAACCACGCCATGAGGACACCGCCGCCCGCCTCGGCGCTTCCTC
CACCGAG
>ENST00000523997.5 cdna chromosome:GRCh38:5:154823561:154836322:-1 gene:ENSG00000170271.10 gene_biotype:protein_coding transcript_biotype:processed_transcript gene_symbol:FAXDC2 description:fatty acid hydroxylase domain containing 2 [Source:HGNC Symbol;Acc:HGNC:1334]
AAGGACCTCTCAGTGATTTCCAGTGGTCTCTCCTTGACCCTCAGAATGGCTAGTCGTCTT
GTCCAGCTGGGAGCCTGGGCTAATCTTGCTGGAAGGCAGAGAGGGGTTATTAAAAGTCAG
AAAGTGGCCGGGCACAGTGGCTTGTGCCTGTAATCCCAGCACTTTGGGAGGATGGGGCAG
GAGGGACACATCTGGGGCTCTATGAGGAGGACAGCTTTCATCCTGGGCTCTGGACTTCTC
TCATTTGTGGCCTTCTGGAACTCAGTGACATGGCATCTTCAGAGATTTTGGGGTGCTTCT
GGCTACTTTTGGCAAGCCCAGTGGGAGAGGCTGCTGACTACATTTGAAGGGAAGGAGTGG
ATCCTCTTCTTTATAGGTGCCATCCAAGTGCCTTGTCTCTTCTTCTGGAGCTTCAATGGG
CTTCTATTGGTGGTTGACACAACAGGAAAACCTAACTTCATCTCTCGCTACCGAATTCAG
GTCGGCAAGAATGAACCTGTGGATCCTGTGAAACTGCGCCAGTCTATCCG
>ENST00000479804.1 cdna chromosome:GRCh38:7:130175176:130178461:-1 gene:ENSG00000146842.16 gene_biotype:protein_coding transcript_biotype:retained_intron gene_symbol:TMEM209 description:transmembrane protein 209 [Source:HGNC Symbol;Acc:HGNC:21898]
CAATCGTTCAGTATCTAGACCTTACTCCAAATCAGGAATACTTGTTTGAAAGGATCAAAG
AACTATCTCAGGGAGGTTGTATGAGCTCATTTCGATGGAACAGAGGTGGCGACTTCAAAG
GACGAAAGTGGGATACAGACCTGCCCACCGATTCTGCTGTAAGCCCCTAGATTCTTTCAT
TCATTTATTTATTTACTGTTGATTGACTGACACAGGGTCTTACTCTGTCACCCAGGCTGT
AGTGCAGTGGCACAGTCACGTCTCACTGCAGCTTTGATCTCCCAGGGCTCAAGTGCTCCT
CCCAGCTCAGCCTCCCAAGTAGCTGGGACTAGGCCTGAACCACCACACCCAGCTAATTTT
TTTAATTTTTTGTAGAGATGGGGTCTCACTTTTTTGCCCAGGCTGGTCTTGAAGTCCTGG
GTTCAAGTGATCCCCCTGCCTCAGCTTCCCAAAGTGCTGGGTTTACAGACACGAGCTACT
GTGCCTGACCCTTA
>ENST00000486016.1 cdna chromosome:GRCh38:2:75690488:75694479:-1 gene:ENSG00000005436.13 gene_biotype:protein_coding transcript_biotype:retained_intron gene_symbol:GCFC2 description:GC-rich sequence DNA-binding factor 2 [Source:HGNC Symbol;Acc:HGNC:1317]
CTACTTTTAAAAGAGTATGAAAAATAAACTAATTTTTATTTTATTTATTTAGATTAACAT
TACTACAGGAAACTCACCGCTCACACCTGAGGGAGTATGAAAAATACGTACAAGATGTCA
AAAGCTCAAAGAGTACCATCCAGAACCTAGAGAGTTCATCAAATCAAGCTCTAAATTGTA
AATTCTATAAAAGCATGAAAATTTATGTGGAAAATTTAATTGACTGCCTTAATGAAAAGA
TTATCAACATCCAAGAAATAGAATCATCCATGCATGCACTCCTTTTAAAACAAGCTATGA
CCTTTATGAAACGCAGGCAAGATGAATTAAAACATGAATCAACGTATTTACAACAGTTAT
CACGCAAAGATGAGACATCCACAAGTGGAAACTTCTCAGTAGATGAAAAAACTCAGTGGA
TTTTAGAAGAGATTGAATCTCGAAGGTACCTATATAAAGTGAAGATTTAAAGAAAGCATC
ATTGAGCAAGTACTTTTCACTACTGAAATATAATTAACCACATGATGTCATTAACTATAC
CTGATATACATTATTAATTTGTAAGAATAATAGAAAAGCAAAATTTAGTAAAACC
>ENST00000547477.5 cdna chromosome:GRCh38:12:46779780:46825985:-1 gene:ENSG00000139209.15 gene_biotype:protein_coding transcript_biotype:protein_coding gene_symbol:SLC38A4 description:solute carrier family 38 member 4 [Source:HGNC Symbol;Acc:HGNC:14679]
GCAGCGCCTGGAGCATGAGCCGGGTGGTGGCGTGCACGGAGGATCGCGGGAGGCTGCCGC
CTCGGGACACCCCACTCACACAGGGCAAAAGGATGTATACACTCCATCTTCATTTAAAAC
ACTGGAGGATTGGAAAGGAGAAAAGGAACAGGACAGAAAAAAAAACAGAGTGTTCTGAAC
ATCAACACAAAGTGGAAGAACCTTAAGCTGAAGGTACAGTATATTATTTACACTGAAGGG
GCTTGTGTGTGGACAAGAAAGCGCTGACAGCTCAAATGGATCCCATGGAACTGAGAAATG
TCAACATCGAACCAGATGATGAGAGCAGCAGTGGAGAAAGTGCTCCAGATAGCTACATCG
GGATAGGAAATTCAGAAAAGGCAGCAATGAGCAGTCAATTTGCTAATGAAGACACTGAAA
GTCAGAAATTCCTGACAAATGGATTTTTGGGGAAAAAGAAGCTGGCAGATTATGCTGATG
AACACCATCCCGGAACCACTTCCTTTGGAATGTCTTCATTTAACCTGAGTAATGCCATCA
TGGGCAGTGGGATCCTGGGCTTGTCCTATGCCATGGCCAACACAGGGATCATACTTTTTA
TAATCATGCTGCTTGCTGTGGCAATATTATCACTGTATTCAGTTCACCTTTTATTAAAAA
CAGCCAAGGAAGGAGGGTCTTTGATTTATGAAAAATTAGGAGAAAAGGCATTTGGATGGC
CGGGAAAAATTGGAGCTTTTGTTTCCATTACAATGCAGAACATTGGAGCAATGTCAAGCT
ACCTCTTTATCATTAAATATGAACTACCTGAAGTAATCAGAGCATTCATGGGACTTGAAG
AAAATACTGGAGAATGGTACCTCAATGGCAACTACCTCATCATATTTGTGTCTGTTGGAA
TTATTCTTCCACTTTCGCTCCTTAAAAATTTAG
>ENST00000591344.1 cdna chromosome:GRCh38:19:36743485:36772814:-1 gene:ENSG00000267041.5 gene_biotype:protein_coding transcript_biotype:protein_coding gene_symbol:ZNF850 description:zinc finger protein 850 [Source:HGNC Symbol;Acc:HGNC:27994]
GTTTGCTGTGCCGATTTAGCTGCCGCCGCGCCTTGGAGTCCTGAGGAACTTGGCTAGGCT
GGCCCCGAGCGGAACCAGAGAATGCTGAGGCTCTAACCATGGAATATTCGGAATGTCCCA
TTCTATGAAGGAGGTTTGCTGGCTGCAACAGGAATATTCATGAACATGGAGGGGTTGGTC
ATGTTCCAGGATCTGTCTATAGACTTCTCTCAGGAGGAATGGGAGTGCCTGGACGCTGCT
CAGAAGGACTTATACAGAGATGTAATGATGGAGAACTACAGCAGCCTGGTCTCACTAGGT
CTCTCTATCCCAAAGCCTGATGTGATTTCCTTACTGGAGCAAGGGAAAGAGCCCTGGATG
GTTTCAAGGGACGTGCTGGGAGGATGGTGCCGAGACTCGGAGTTTAGATGTAAGACCAAA
GATTCATGTTTGCCAAAAGAAATCTATGAAGTAACATCATCTCAGTGGGTGAGAATGGAA
AAATGTCATAGCCTTGTGGGCTCCAGTGTCAGAGATGACTGGGAATGCAAAGGCCAGTTT
CAGCACCAAGATATAAATCAGGAGCGATATTTGGAAAAAGCAATAATGACTTATGAAACA
ACACCAACTTTCTGCCTACAGACATCTCTCACTCTGCATCATCGGATTCATCCTGGAGAG
AAACTGTATAAATCCACAGAATGTATGGCTTTTAAGTATGGCTCAGAACTTACACAACAG
CAAGAAACCCATACTGGTGAAAAACTCTATAAATGTAAGGAGTGTGGGAAGGCCTTTCAT
CACTTTTCCTATCTTGTTAAACATCAGAGAATTCATACTGGGGAAAAGCCCTGTGCATGT
AAAGAATATGGAAAAGCTTTTATTTCTGGCTCACATCTTATTCAACACCAGAAAATGTAT
ACAGATGAGAGACCTCATGAGTGTCAGGAATCCGTGAAGGCCTTTAGACCGTCTGCACAT
CTTATTCAACATTGGAGAATTCATACTGGTGACAAACCTTATGAATGTAAAGAATGTGGG
AAATCTTTTACTTCTGGCTCAACACTAAATCAACATCAGCAAATTCACACTGGTGAGAAA
CCCTATCATTGTAAGCAATGTGGAAAATCTTTTACTGTTGGCTCAACACTAATTCGACAC
CAGCAAATTCACACTGGTGAGAAACCGTATGATTGTAAGGAATGTGGAAAATCTTTTGCT
TCAGGCTCAGCACTAATTCGACATCAGCGAATTCACACTGGTGAGAAACCCTATGACTGT
AAGGAATGTGGAAAATCTTTTACTTTTCACTCAGCTCTAATTCGACATCAGCGAATTCAC
ACTGGTGAGAAACCCTATGATTGTAAGGAATGTGGGAAATCTTTTACTTTTCGCTCAGGG
TTAATTGGACACCAGGCAATTCACACTGGTGAGAAACCCTATGATTGTAAAGAATGTGGA
AAATCTTTTACTGCTGGCTCAACACTAATTCAACATCAGCGAATTCACACTGGTGAGAAA
CCCTATGATTGTAAGGAGTGTGGGAAATCTTTTGCTTCGGGCTCAGCACTACTTCAACAT
CAGCGGATTCACACTGGTGAGAAACCCTATTGTTGTAAGGAATGTGGAAAATCTTTTACT
TTTCGCTCAACACGCAATCGACACCAGCGAATCCACACTGGTGAGAAACCCTATAATTGT
AAAGAATGTGGAAAATCTTTTGCTTCTGGCTCAGCACTACTTCAACATCAGCGAATTCAC
ACTGGTGAGAAACCCTATCATTGTAAGGAATGTGGAAAATCTTTTACTTTTCGCTCAGGG
CTAATTGGACATCAGGCAGTTCACACTGGTGAGAAACCCTATGATTGTAAAGAATGTGGA
AAATCTTTTACTTCTCGCTCAGCACTAATTCAACATCAGCGAATTCACACTGGTGAGAAA
CCCTATCACTGTAAGGAATGTGGAAAATCTTTTACTGTTGGCTCAACACTACTTCAACAT
CAGCAAATTCACACTGGTGAGAAACCTTATGATTGTAAGGAATGTGGGAAGGCCTTTAGA
CTTCGTTTACGACTTACTCAACATCAACAAATCCATACTGGTGAGAAACCTTATCAATGT
CAGGAATGTGGGAAAGCCTTTGTCAGTGTCTCAGGACTCACCCAACATCACAGAATTCAC
ACTGGTGAGAAACCCTATGAATGTCCGGACTGTGGGAAGGCCTTTAGACAGCGTACATAC
CTTAATCAACATCGGAGAATTCATACTGGTGAGAAACCTTATGAATGTAAAGAATGTGGG
AAATCTTTTACTTTCTGCTCAGGACTAATTCAACATCAGCAAAATCACACTGATGAGAAA
CCCTATGATGGTAAGGAATGTGGGAAATCTTTTACTTCTCACTCAACACTAATTCAACAT
CAGCAAATTCACACTGGTGAGAAACCCTATGATTGTAAGGAATGTGGGAAATCTTTTACT
TCTCACTCAACACTAATTCAACATCAGCAAATACACACTGGTGAGAAGCTCTATGATTGT
AAGGAATGTGGGAAATCTTTTACTTCTCATTCAACACTAATTCAACATCAGCCACTTCAC
ACTGGTGAGAAACCTTATCATTGCAAGGAATGTGGGAAATCTTTTACTCTTCGCTCAGCA
CTAATTCAACATCGGCCAGTTCACACTGGTGAGAAACGCTACAGTTGTAAAGAATGTGGG
AAATCTTTTACTTCTCGCTCAACACTAATTGAACATCAGCGAATTCACACTGGTGAGAAA
CCCTATCATTGTAAGGAATGTGGAAAATCTTTTGCTTTTCGCTCAGCAATAATCCAACAT
CGGCGAATTCACACTGGTGAGAAACCCTATGATTGTAAGGAATGTGGCAAGGCCTTTAGA
CGTCGTTCAAAACTTACTCAACATCAACGAATCCATACTGGTGAGAAACCTTATCGATGT
CATGAATGTGGAAAAGCCTTTGTCCGTTTCTCAGGACTCACCAAACATCACAGTATTCAC
ACTGGCGAGAAACCCTATGAATGTAAGACATGTGGGAAGTCCTTCAGACAGCGTACACAC
CTTACTCTACATCAGAGAATTCATACCGGTGACAGACCTTATGAATGTAAAGAATGTGGG
AAATCTTTTACTTGCGGCTCAGAACTAATTCGACATCAGCGAACTCACACTGGTGAGAAA
CCTTATGATTGTAAGGAATGTGGGAAGGCCTTTAGATGTCCTTCACAACTTAGTCAACAT
AAACGAATCCATACTGGTGAGAAAACTTATCAATGTCCGGAATGTGGGAAAGCCTTTTTC
TATGCCTCAGGACTCAGCCGACATCAGAGTGTTCACACTGGCGAGAAACCCTATGAATGT
AAGACATGTGGGAAGGCCTTTAAACAGCTTACACAGCTTACTCGACATCAGAGAATTCAT
GACCTAACATAATTAATGTAGGAAACTGTTCTCATGCCATTTGTCATGGATCATCAGCAG
ATTCCATATGTGGGTCAAATACAATGGATGTGTATTACTTCATATTCACTTTTTCCAGAA
TTACGACTTTTTTTTTTTTTTTTGAGACGGAGTCTTGCTCTGTCGCCCAGGCTGGAGTGC
AGTGGCGCTATCTCGGCTCACTGCAAGCTCTGCCTCCTGGGTTCATGCCATTCTCCTGCC
TCAGCCTCCCTAGTAGCTGGGACTACAGGTACCTGCCACCACGCCTGGCTAATTTTTTTG
TTTTTGTATTTTTAGTAGAGACAGGGTTTCACTGTGTTAGCCAGGATGGTCTCGATCTCC
TGACCTGGTGATCCACCCACCAAAATTAGGACATTTAATACTGAAAGAAATTGATAATGA
ATGTAGATGAGTTTTCTATCATGATTCAAAGCTTATTGAAGTTATACAAATTCATATTAG
AGAATGTGGTCAATGACAAAAGACAACCATTTACTACCTACGTGACATTAGGCTAGTTAT
GTAAATTCTCTGTGCCAAAATTACTAATTGATAAAATGTTGATGGCAATAGTTGTTTTTG
TGTATTTTTTGTTTGTTTGTTTTGTTTTGAGACAGAGTCTTGCTCTGTTGCCCAGGCTGG
AGTGCAGTGGTGCTATCTTGGCTCACTGCAACCTCTGCCTCCTGGGTTCAAGTGATTCTC
CTGCCTCTGCCTCCTGAGTAGCTCAGATTACAGGCATGCACCACCATGCTTGGCTAATTT
TTGTATTTTTAGTAGAGACGGGGTTTCACTGTGTTGGTCAGGGTGGTCTCAAACTTTTGA
CCTCGTGATCCCCCTACCTCGGCCTCCCAAAGTGCTGGGATTACAGGTGTGAGCCACCAC
GCCTGGCTAGTAATAGTTTTTTTATAATAAATAAGTGTGACTATATTTTTCATGTTTGAC
TACTGACTTTGTTTTAAGCTTCGCCTTCCCTGTCTATTTCCCTGTCTACTTTAGCCCATA
ACTGCAAAGGTGGCTAAGAAAGTCCTTGCTGGAAAGAAAGCAAGCAAAACTAAAGTCTGT
GCGCACCTTCTCCTTTGGATCCAGTGGGCAATTTATATTAGAAATTCCAAGCCGGGCGTG
GTGGCTCACGCCTGTAATGCCAGCACTTTCGGAGGCTGAGGTGGGTGGATCACCTGAGGT
TAAGAGTTCAAGACCAGCCTGGCCAACATGTTGAAACCCCATCTCTACTAAAAATACAAA
ATCAGCCAGACATGGTGGCATATGCCTGTAATCCCAGCTATTCAGGAGGCAAGGCTGGAG
AATCGCTTGAACCTGGGAGGCGGATGTTGCAGTGAGCCAGTCAGTGGAGCAGTCAGAACA
CACACAGTGTTTATCAATTAAGTTTGTAGTCAGAACACACACCATGTTTATCAATTAAGT
TTGCTGTCTTATATGGACACAGTTTGTGATGCCCTAAAACAAGTAGTGGTGCCTAAGATA
ATCATAGGCCACCATAACAGATATAACAACAATGAGAAAGTTGAAATATTGTTGGGATCA
TCCAAATATGACACAGATACAAAGTGAGCACATGCTGGTGAATAAATGGAGCCAATAGAC
TTGTTCACTGCATGGTTACGTCAGAGGCGTGTAAACCAGAGCAACTTCTTCTTGAATAGG
AGCTGTGTAAAGTAACACTGAAACCTACTGGACTGCATTCCTAGACAGATAAGTCATTCT
AAGTCACAAGATGAGATATGAGGTCAGCATAAGATACAGGTCATAAAGACCTTGCTGAGA
AAACATCTTGCAGTAAAGAAGTCGGCCAAATCCAAGATGGTGACAAGAGTGACCTCTGGT
CGTCCTCACTGCTATACTCCCAGCAGCACCATGACACCCAGCTAAGTTTTTATTTTTTAT
TTCAGTAGAGTTGGAGTCTTGCTTTGTTACCCAGGCTGGTCTTGAATTCCTGTCTTCAAG
CAATCTTCCCACCTTATGAATATAAAGAATGGCCCACCTTGTCCTCTCAAAGTGCTGGGA
TTACAATCATGAGCCACTGCACCTGGGACTTTCTTTTTCTTTTTTCTTTTTTTTTTTTTT
GAGATGGAGTTTTGCTCTTGTTGCCCAGGCTGGAGTGCAATGGCACGATCTTGGCTCACT
GCAACCTCCGCCTCCCAGGTTCAAGCGATTCTCTTGACTCAGCCTCCTGAGTAACTGGGA
TTACAGGCATGCTCCACCATGCCCGACTAATTTTTGTATTATTTAGTAGAGACGGGGTTT
CTCCATGTTGGTCAGGCTGGTCTCTGAACTCTGGGCAGGACTAATTTAGATAAGGTAGTC
AGGAAAGGCATTTCTTACAAGGTGGTATTTGCATGAATGTAGACATATGGTTGCATTTTA
TTATATGTAAATTACACTTCAATAAAGTTGATGAAAAAAATCTTACCTCATCGTCTATGC
ACTTCGGATTGTTGTATTTCATTCTATTTAAATTACACTTGCGTTTAAAAAATTTAACAC
TTCTCTAAAACATATCTGTTGATTTGTACTTTTACTAATATGCTTATGGATGATTTATAT
ACACACACACACACACACATATCTTTTAAGAAGGTTATTTTAAGGTTAATCAATTGAGGC
TTTGTCTCAATTGATTTTTTTTGAGACAGTCTCGTTCTGTCGCCCAGGCTGGAGTGCAGT
GGCGTGATCTCGACTCACTGCAAGCTCCACCTCCCAGGTTCACGCCATTCTCCTGCCTCA
GCCTCCCTAGTAGCTGTGACTACAGGTGCCCGCCACCACGCCTGGCTAATTTTTTGTATT
TGTAGTAGAGACGGAATTTCACCATGTTAGCCAGGATGGTCTCAATCTCCTGACCTCATG
ACCCGCCCACCTCGGCCTCCCAAAGTGCTGGGATTACAGGCGTGAGCCACCCCGCCCGGC
TCAATTGATTCTTTTGTCTCAATTTGTAGTCAGTTGAGGTTTGTCTCAATTTATGGAAAC
AAATCAAATGTTTGTTCTCAAATTCTTACTCTGTCATTTATTATTCTCCATGTTTTTGTA
ACTGCTTCCTTGGAGATATTTAAACATAAATATATACAGAGAGGGTGAAGATGGAGGAGT
GCTTTTTACAGTTCACAGTTGTCTTTTTCATGTGTGACAGGTTTTTGCTGTGTTGCCCAG
GCTGGAGTGCAATGCCACAATCTTGGCTCACTGCAGCCTCAACTTCCCGGGCTCAATCGA
TCCCCCACCTCAGCCTCCCGAGTAGCAAGGACTACAGGCGCACACCACCACACCTAGCTA
ATTTTTGTATCTTTTGTAGAGACAGGGTTTCACCATGTTGTCCAGGCTGGTCTTGAACTC
TTGGGCTCAATTGGTCCTAGCACCTCAGCCTCCTAGGTGCTGGGATTACAGGTGTGAGCC
ACTGTGTTCAGCCAATACTCTTAACGTTTTTACTTTTCACTTTTAAAAATTAACTCTTTT
TATGAAAAAAGTAGAATTTTTTAAAGAGCAGAGAAAAGCACAATGAAGACAGAAAGATCA
CCTGTATATTCTTATTGACCAAAGATGATCTATTTGGGGTAAATCCTTTTTTTTTTTTTT
GAGACGGGAGTTTTGCTATTGTTGCCCAGGCTGGAGTGCAATGGCACGATCTCGGCTTAC
CGCAACCTCTGCCTCCCAGGTTTAAACAATTCTCCTGCCTCAGCCTCCTGAGTAGCTGGG
ATTACAGGCATGCACCACCACGCCCGGCTAATTTTGTATTTTTAATAGAGACAGGGTTTC
TCCATGTTGAGGCTGGGCTTGAACTCCAGACCTCAGGTGATCTGACTGCCTCGGCCTCCC
AAAGTGCTGGGATTACAGGCAGGATCCACGTGCCCGGCCGGTAAATCCTTTTAATAGAGG
AGTTTCAATATTTCTCCTCTGCCATAGTATTAGAAAGAAAAGAATCATTATTGACATCTT
TACGACATTGAGTTTTTCTCTTGTACCTGGTGTGTCTTTATTTCAGTAGGTATTCTTTTA
TGTGCTTTAGTAAGTCTTTATATTTTTAGCATAAAAGTGTACACATTTCTTGTTTTACTT
ATTTCTAGATACTTAATGGCTTTTGTTTATAATATGATTGGGATATTTTTTCTGTTGTGT
AATTGATTACTATTACTATGTACTAAACTGTTGGTTTTTGTCTAAGGATTGTAACATTGA
TGAACTACTTTAGTAGATGAAATGGTTTCTTCATGAGATTGAATTGTCTAAAGAGATGTT
GGTATTATTTGTAAATAAAAGTATTTGCCTATTC
>ENST00000563984.1 cdna chromosome:GRCh38:16:46682882:46689180:-1 gene:ENSG00000069329.15 gene_biotype:protein_coding transcript_biotype:retained_intron gene_symbol:VPS35 description:VPS35, retromer complex component [Source:HGNC Symbol;Acc:HGNC:13487]
CTACGCGCGGGGCGGGTGCTGCTTGCTGCAGGCTCTGGGGAGTCGCCATGCCTACAACAC
AGCAGTCCCCTCAGGATGAGCAGGAAAAGCTCTTGGATGAAGCCATACAGGCTGTGAAGG
TCCAGTCATTCCAAATGAAGAGATGCCTGGTAAGAATGGAGATGTGGGAGGCACAGTTGC
AGTTCGTGTGTTCCTAAGGAAGCATGTGCAGTGTCTTCTAGAGTCAGGTGTTTCTGGTAA
ATCTAATCTTCACCGTTTACCAGCATCTATCTTCAGTCTCATCTCCCTCAAGCACTTTGT
GGAGCAATTTCAACAAAGAGCCCTGTTTACTCACATGTATATTTATGGTTTGGGATTGTC
TGTCTTCCCTACTAGAATACAAGCTCATAAGAATAAGAGACCCTTCCTTTTATTTACACA
TTACTGTATTATTACCACACCAGTGTCTGACCAGAATTACTAGCCTCCTTGGTTCTATAC
CTCAGACCTGAGGAATATTTAACATATAATAGGTACTCAGTAAATATTTGTTGAATGAAT
GGATTTAAATGCTTTGCATTTGAATTATTCAGCTTTTTTTCTAAATATCTTGAAAACTTT
AATTTCTTTGCTGAATAGATATATTTATTGTAGAAGCTAGCTTAAAAATTATACTTAACA
CTTATTTACATATTTTTATATTCTAAAAGATAAAGTAAGAGATAATCTGTGTAGATACTT
TTGATTCTCTGGATTAAAATGTAAGGAATTGAGCCAAATTGGTTAGTACTTTAAA
>ENST00000615726.1 cdna chromosome:GRCh38:CHR_HSCHR19LRC_COX2_CTG3_1:54069947:54081380:-1 gene:ENSG00000275384.1 gene_biotype:protein_coding transcript_biotype:protein_coding gene_symbol:TARM1 description:T cell-interacting, activating receptor on myeloid cells 1 [Source:HGNC Symbol;Acc:HGNC:37250]
ACTCTGGGAGGGCTAAGGAGCCATCATGATCCCTAAGCTGCTTTCCCTCCTCTGTTTCAG
ACTGTGCGTGGGCCAAGGAGACACAAGGGGAGATGGGTCACTGCCCAAGCCGTCCCTCAG
TGCCTGGCCCAGCTCGGTGGTCCCTGCCAACAGCAATGTGACGCTGCGATGTTGGACTCC
TGCCAGAGGTGTGAGCTTTGTTCTCAGGAAGGGAGGAATTATTCTGGAGTCCCCGAAGCC
CCTTGATTCTACAGAGGGCGCGGCCGAATTTCACCTCAATAATCTAAAAGTCAGAAATGC
TGGAGAGTACACCTGTGAATACTACAGAAAAGCATCCCCCCACATCCTTTCACAGCGCAG
TGACGTCCTTCTACTGTTGGTGACAGGACATTTATCTAAACCTTTCCTCCGAACCTACCA
AAGGGGTACAGTGACCGCAGGTGGAAGGGTGACTCTGCAGTGCCAGAAGCGAGACCAATT
GTTTGTGCCTATCATGTTCGCTCTACTGAAGGCAGGGACGCCATCACCCATCCAGCTGCA
GAGTCCAGCGGGGAAGGAGATAGACTTCTCTCTGGTGGACGTGACAGCCGGCGATGCTGG
GAACTACAGCTGCATGTACTACCAGACAAAGTCTCCCTTCTGGGCCTCAGAACCCAGTGA
TCAGCTTGAGATATTGGTGACAGTTCCCCCAGGTACCACATCGAGCAACTACTCCCTGGG
TAACTTCGTACGACTGGGTCTGGCTGCCGTAATTGTGGTTATCATGGGAGCTTTCCTGGT
GGAGGCCTGGTACAGCCGGAATGTGTCTCCAGGTGAATCAGAGGCCTTCAAACCAGAGTG
ACTCCATCTTGAACCGGGGCTGGGTAAACTGAGGCTGCAACCTGCTGGACTGCATTC
>ENST00000289788.4 cdna chromosome:GRCh38:6:28432655:28443467:-1 gene:ENSG00000187987.9 gene_biotype:protein_coding transcript_biotype:protein_coding gene_symbol:ZSCAN23 description:zinc finger and SCAN domain containing 23 [Source:HGNC Symbol;Acc:HGNC:21193]
CTGCGGTTGTCAAGGATTCAGAGCAGATGTGATCTGCGCTAGGTGGCATCTCCTCTCACG
GATGCCTCGATCTCGGGGTTTCCAGAAGAAAAGATCAAGGGAGAATTATCAAGAATAGAT
TATTTTTCTGAATAGTTAAACCTTTGATGGCCATAACCTTGACCCTTCAGACTGCAGAGA
TGCAGGAAGGACTTCTGGCAGTGAAGGTAAAGGAGGAAGAGGAGGAACATTCCTGTGGGC
CAGAATCAGGCCTGTCAAGAAATAACCCTCATACCAGAGAGATCTTTCGTAGACGCTTCA
GGCAGTTCTGCTATCAGGAGTCCCCTGGGCCCCGGGAGGCTCTTCAAAGACTCCAGGAGC
TCTGCCATCAGTGGCTGAGACCAGAGATGCACACCAAGGAGCAGATCCTAGAGCTGCTGG
TGCTGGAGCAGTTCCTGACTATCCTGCCTGAGGAGCTCCAGGCCTGGGTCAGACAGCACC
GTCCTGTGAGTGGAGAGGAGGCAGTGACTGTGCTGGAGGATTTGGAGAGAGAGCTGGATG
ACCCAGGAGAGCAGGTCCTGAGCCATGCTCATGAACAGGAAGAGTTTGTAAAGGAGAAGG
CAACTCCAGGAGCAGCTCAGGAGTCATCAAATGACCAATTCCAAACCTTGGAAGAGCAAC
TTGGGTATAATTTGCGAGAGGTGTGCCCAGTTCAAGAGATTGATGGCAAGGCTGGGACTT
GGAATGTGGAGTTAGCCCCAAAGAGGGAGATTTCTCAGGAAGTGAAATCTCTTATACAAG
TTCTTGGAAAACAGAATGGTAATATTACTCAGATTCCTGAGTATGGAGATACCTGTGACC
GTGAGGGCAGATTGGAAAAGCAAAGGGTGAGCTCTTCAGTGGAGAGACCCTATATCTGTA
GTGAATGTGGAAAAAGCTTCACCCAGAATTCCATCCTTATCGAGCACCAGAGAACACACA
CAGGTGAGAAGCCTTATGAATGTGATGAGTGTGGGCGGGCCTTCAGCCAGAGGTCAGGCC
TATTCCAGCACCAGAGACTCCACACTGGGGAGAAGCGCTACCAGTGCAGTGTTTGTGGCA
AAGCCTTCAGCCAGAATGCCGGGCTTTTCCATCACCTCAGAATTCACACTGGGGAGAAGC
CTTACCAGTGCAATCAGTGCAATAAGAGTTTTAGTCGACGTTCAGTCCTCATTAAGCATC
AGAGAATTCACACTGGAGAGAGACCTTATGAATGTGAAGAATGTGGCAAGAACTTCATTT
ACCATTGCAACCTAATCCAGCATCGGAAAGTCCACCCAGTGGCTGAATCAAGCTAGCTCC
TTGGAACAGGTAGGGGATAATATTTCTTACTTTGTCCCTGCTGTGTCCTCTAGCATAGAA
AAGTTCAAGGGAAAGCCAGTAAAAATTCCCTTACTTTTATGCAGAGAGAAGCATAATATC
TTAAATACATCTGCCGAGTTCTCTGATCAGTGACATCCACAGCTTTGCAATACTGAATGT
TGCCTCTTGTGTTGATTTCATCATGTATGCTGTAGACCTAGTTTCACACACATCTGTGCA
AGAAGTTTTCTATTTCAGGAAAACTTCTTCATCCTAGTTTTTAAAAACTTTTTTTAAAAG
TTTAAAATAGTTATATGTAGGCTGAGTACAAAATAATCTCAAATGCAGTTCACCGAGTAT
TTAAAAATTAACTTAAAAATAATTGTAATAAAATTCATAATATAGGTTTCCTGACTTCTT
TCCATTCACATAAAATATGATAATTTGTTTTGTAACCTACAAAAAGGGGCAGATGAATCC
TCCTATATAAATGTAGATTTATAGTAAGTTAGATTTCTATAGATTTTTTAGTTAGCCTTT
AGGAACCAAGGAACTGAAGCAGCCATATGTTATTAGCAGCTCAGTGGCTCCTCATAACAA
ATATTGCTCATGATTTTAAATTTACGCAGAGGCTAAGAAACTTAGCTAAAAATCTGATAT
CTCACCTCAGATTTCTTATTGGAAAATACAGGCCTCTTTGTATTTTTCCCGTAACATATA
ATGAGCATTTTTTTGTTTTTGCCTTTTTCTCCTTTATTCAATATTTTGTATGGAAAATTT
GAAACATATTCAAGATTGAAGAGAAGAGTATGATCACTCTTTCATGTTGATTGTTTTTAT
AACCTCCACATTTTCTCAGCATTTACTATTGATTACCACCAAGATCATAAATAAAAAAAT
TTATTTCCCTTAACATTGACTTAGTAACTCTTTACAAAGCTTTACACAAGGTCCAGGAGA
CAAAGAAATGGAAAACCTATGGTGAAAACAATCTGGTTTGGAATACACCCAAATACCCAA
TACATAGCAAGTAACTTTAGAATAACAGAATCACTCTAAGGGACCTTAGAGATCACTTCT
GCTTGCTCTTATTTGACAGATAAGAGAAAAGGAAGTTCTGGGAAGTAACTAAGATCATAC
AGCCAGTTAAAAGCAGAGCTGGAACTAGAACCCTGTCTCCTACTTCCTAGTGTAACATTC
TATTAAGCCACTGGAGGCATTATATCACCAAATAAAAATTACAAGTATATGGAATTTATA
GGATTTATAAGTCACTGAAGTTGCTCAACAAACCCACCCATTTATATGTTTCAATAAAGC
ACAACTCCTCTATTTAATTTACAGTGGAGTCCAGGAAAGACTCTTCTCATTTATTCCTCA
TTGAAAGCATTTTATTTTTGTAATTATTATTTTTAGCTTTTAAAATTTAATTTACTCAGT
AGGACTTTTTTAAAAAGATAATTCATTCTTCACCTGGTTCAAAAATCAAAATAATACAAA
AAGGTCTACTTTCCCTTTATAAGTAGCCATTGTACTAGTTTCTTATGTATCTTTCAGTGT
TTCTTTATGTAAATATAGGCAAATATGAATGTATAATCTTATTTCTTCCATTACTCAGGA
AGATGGCATATTATTTATACTCTTCTAATACCTTGCTGTTTTCATGAAAGAATATAATCT
TTAGAGATGTCCACATCATAACAGAACTTCTTCATTCTTTTTATAAGTGAATAGAATTTT
ATTTGTTCATACTCCATAGTTTAACAAACTCCTATAGATGAAAAATCTCACTATTTTAAA
ATGTTA
>ENST00000222248.3 cdna chromosome:GRCh38:19:17871973:17895174:1 gene:ENSG00000105641.3 gene_biotype:protein_coding transcript_biotype:protein_coding gene_symbol:SLC5A5 description:solute carrier family 5 member 5 [Source:HGNC Symbol;Acc:HGNC:11040]
GCTGTCAGCGCTGAGCACAGCGCCCAGGGAGAGGGACAGACAGCCGGCTGCATGGGACAG
CGGAACCCAGAGTGAGAGGGGAGGTGGCAGGACAGACAGACAGCAGGGGCGGACGCAGAG
ACAGACAGCGGGGACAGGGAGGCCGACACGGACATCGACAGCCCATAGATTCCTAACCCA
GGGAGCCCCGGCCCCTCTCGCCGCTTCCCACCCCAGACGGAGCGGGGACAGGCTGCCGAG
CATCCTCCCACCCGCCCTCCCCGTCCTGCCTCCTCGGCCCCTGCCAGCTTCCCCCGCTTG
AGCACGCAGGGCGTCCGAGGACGCGCTGGGCCTCCGCACCCGCCCTCATGGAGGCCGTGG
AGACCGGGGAACGGCCCACCTTCGGAGCCTGGGACTACGGGGTCTTTGCCCTCATGCTCC
TGGTGTCCACTGGCATCGGGCTGTGGGTCGGGCTGGCTCGGGGCGGGCAGCGCAGCGCTG
AGGACTTCTTCACCGGGGGCCGGCGCCTGGCGGCCCTGCCCGTGGGCCTGTCGCTGTCTG
CCAGCTTCATGTCGGCCGTGCAGGTGCTGGGCGTGCCGTCGGAGGCCTATCGCTATGGCC
TCAAGTTCCTCTGGATGTGCCTGGGCCAGCTTCTGAACTCGGTCCTCACCGCCCTGCTCT
TCATGCCCGTCTTCTACCGCCTGGGCCTCACCAGCACCTACGAGTACCTGGAGATGCGCT
TCAGCCGCGCAGTGCGGCTCTGCGGGACTTTGCAGTACATTGTAGCCACGATGCTGTACA
CCGGCATCGTAATCTACGCACCGGCCCTCATCCTGAACCAAGTGACCGGGCTGGACATCT
GGGCGTCGCTCCTGTCCACCGGAATTATCTGCACCTTCTACACGGCTGTGGGCGGCATGA
AGGCTGTGGTCTGGACTGATGTGTTCCAGGTCGTGGTGATGCTAAGTGGCTTCTGGGTTG
TCCTGGCACGCGGTGTCATGCTTGTGGGCGGGCCCCGCCAGGTGCTCACGCTGGCCCAGA
ACCACTCCCGGATCAACCTCATGGACTTTAACCCTGACCCGAGGAGCCGCTATACATTCT
GGACTTTTGTGGTGGGTGGCACGTTGGTGTGGCTCTCCATGTATGGCGTGAACCAGGCGC
AGGTGCAGCGCTACGTGGCTTGCCGCACAGAGAAGCAGGCCAAGCTGGCCCTGCTCATCA
ACCAGGTCGGCCTGTTCCTGATCGTGTCCAGCGCTGCCTGCTGTGGCATCGTCATGTTTG
TGTTCTACACTGACTGCGACCCTCTCCTCCTGGGGCGCATCTCTGCCCCAGACCAGTACA
TGCCTCTGCTGGTGCTGGACATCTTCGAAGATCTGCCTGGAGTCCCCGGGCTTTTCCTGG
CCTGTGCTTACAGTGGCACCCTCAGCACAGCATCCACCAGCATCAATGCTATGGCTGCAG
TCACTGTAGAAGACCTCATCAAACCTCGGCTGCGGAGCCTGGCACCCAGGAAACTCGTGA
TTATCTCCAAGGGGCTCTCACTCATCTACGGATCGGCCTGTCTCACCGTGGCAGCCCTGT
CCTCACTGCTCGGAGGAGGTGTCCTTCAGGGCTCCTTCACCGTCATGGGAGTCATCAGCG
GCCCCCTGCTGGGAGCCTTCATCTTGGGAATGTTCCTGCCGGCCTGCAACACACCGGGCG
TCCTCGCGGGACTAGGCGCGGGCTTGGCGCTGTCGCTGTGGGTGGCCTTGGGCGCCACGC
TGTACCCACCCAGCGAGCAGACCATGAGGGTCCTGCCATCGTCGGCTGCCCGCTGCGTGG
CTCTCTCAGTCAACGCCTCTGGCCTCCTGGACCCGGCTCTCCTCCCTGCTAACGACTCCA
GCAGGGCCCCCAGCTCAGGAATGGACGCCAGCCGACCCGCCTTAGCTGACAGCTTCTATG
CCATCTCCTATCTCTATTACGGTGCCCTGGGCACGCTGACCACTGTGCTGTGCGGAGCCC
TCATCAGCTGCCTGACAGGCCCCACCAAGCGCAGCACCCTGGCCCCGGGATTGTTGTGGT
GGGACCTCGCACGGCAGACAGCATCAGTGGCCCCCAAGGAAGAAGTGGCCATCCTGGATG
ACAACTTGGTCAAGGGTCCTGAAGAACTCCCCACTGGAAACAAGAAGCCCCCTGGCTTCC
TGCCCACCAATGAGGATCGTCTGTTTTTCTTGGGGCAGAAGGAGCTGGAGGGGGCTGGCT
CTTGGACCCCCTGTGTTGGACATGATGGTGGTCGAGACCAGCAGGAGACAAACCTCTGAG
GACAGGGCCAGCCGCGGGACTGACACCCTGGGATGGAACCTCAGGATGGGCCAAACCCAG
ACAACGGGCCCATGGCCTTGGGCTCTGATTGGCTGGATTGCCTTGTATGCAAATGAGTTC
AGGACTACAATACCCTACCCTATGGGGAGGCCCTGCCTCCGGGAGGTCATTTTTTAAATC
CAGCCCCTTGCTTCAACCGTCCCCAGTATTAGACGCTGCAGCCCTGACGGCTCCCCCCAA
ATAAGGCTGGGTTTTTCTCTCTCTCTTTTTTTTTTTTTTTTTTTTTTGAGACAGGGTCAT
GCTCTGTCACCCAGGCTGGAGTGCAGTGGTGTGATCTCGGCTCACTGCAACCTCTGCCTC
CCAGGCTCAAGTGATTCTCCTGCCTCAGCCTCTTGAGTAGCTGGGATTGTAGGTGCCCAC
CACCATGCCCAGCCAACTTTTTGTATTTTTAGTAGAGACAGGGTTTCACCATGTTGGTCA
GGCTGGTCTCGAACTCCTGACCTCAAGTGATCCACCTGCCTCGGCCTCCCAAAGTGCTGG
GTTACAGGCGTAAGCTACCATGCCCAGCCTACCGTTTTTCTCAATCTATAATAGAAAGCC
ACCACGCCCAGGTAATTTTTGTAATTTTGTATTTTTGTAGAGACGGGGTTTTGCCATGTT
GGCCAGGCTGGTCTCAAACTCCTGATCTCAGGTGATCCTCCTGCCTTGGCCTCCCAAAGG
GCTGGGATTACAGGGGTGAGCCACCGCGCCCCACCTCTTTCTTATTTTCTTCCTGGGATT
GGGGAGGGGATGATTCAGACCCCACATGGCCTCCAACCTTGGCCCACACACCTGCCATGG
CTCCCATCATCCTGAGCATGCTAGCGTCCCCTCCTCACCTGACAATGGAGGCTCTCGAAT
TGGGTTGTGTCCCCCCAAAATTTATGTCTACCCAGAACCTCAGAACATGAGCTTACTTGG
AAATAGGGTCTTTGCAGGTGTAACTGGTTAAATTAAAAGAGGTATTACTGGAGGAGGATG
GATGAATCCAGTGACTGGTTCCTCATATGAAGTAGAGAAGAGATGCAGAGAAACACATGG
GGAAGATGCCACGTGAAGACAGAGGCAGTGGTTGGATCAATGCATCTACGAGTCGGAGAA
CCCAAGGATTGCCAGCAACAACCAGAAATCAGGAGGGGGGCATGAGATGCATTATTTCTT
AGAGCCTTTAGAGGGAACATGGCCCTACTGACACCTTGATGTCAGACTTCTGGCTGCTAG
AACTGTCAGAGAATAAATTTCTGTTGTTTGATGCCA
>ENST00000513775.1 cdna chromosome:GRCh38:4:44678494:44689409:1 gene:ENSG00000151806.13 gene_biotype:protein_coding transcript_biotype:nonsense_mediated_decay gene_symbol:GUF1 description:GUF1 homolog, GTPase [Source:HGNC Symbol;Acc:HGNC:25799]
TTGTCTTCGCTTCACAGGATCTGTTTGAGTCCTGTCCACCGGATCCTACGGGGGGTACCT
TCGAAAAAAAACGGGCTATGCTGCTGTTGCGTGTGGGTACCCTCTCCTGACGCCTCCGCC
GCCCGGGTCATGTGGACCCTCGTGGGTCGGGGCTGGGGGTGCGCACGCGCTCTCGCGCCA
CGAGCCACTGGGGCCGCGCTTCTGGTGGCCCCGGGGCCCCGGTCCGCGCCGACCCTTGGG
GCTGCTCCAGAGTCCTGGGCTACCGACAGGCTCTACAGCTCCGCAGAATTCAAGGGACAA
TTGATAAAACAAAGAATAATAAGCAGGTTCTTGATAAATTGCAAGTGGAACGAGAAAGAG
GAATCACTGTTAAAGCACAGACAGCATCTCTCTTTTACAATTGTGAAGGAAAGCAGTACC
TTTTAAATCTCATTGATACACCGGGCCATGTTGATTTTAGTTATGAAGTATCCAGGTCAC
TTTCTGCTTGCCAGGGTGTTTTACTTGTGGTTGATGCAAATGAGGGAATTCAAGCCCAAA
CTGTAGCAAACTTCTTTCTTGCCTTCGAAGCACAGCTATCGGTAATTCCAGTTATAAATA
AGATAGATCTGAAGAATGCTGATCCTGAAAGGGTTGAAAACCAAATTGAGAAAGTGTTTG
ATATTCCAAGTGATGAATGTATTAAGATTTCTGCTAAACTTGGAACAAATGTTGAGAGTG
TTCTTCAGGCAATTATTGAAAGAATCCCCCCTCCTAAAGTGCATCGCAAAAATCCTCTGA
GAGCTTTGGTATTTGACTCCACCTTTGACCAGTATAGAGGTGTGATAGCCAATGTAGCAT
TATTTGACGGAGTGGTTTCCAAAGGAGATAAAATTGTATCTGCACATACTCAAAAGACAT
ACGAAGTTAATGAAGTAGGAGTCTTGAATCCTAATGAGCAGCCAACTCATAAATTATATG
CAGGACAGGTGGGCTATCTGATTGCTGGGATGAAAGATGTCACTGAAGCGCAAATAGGAG
ATACATTATGTTTACATAAGCAACCAGTGGAGCCCTTGCCTGGGTTTAAATCAGCGAAAC
CAATGGTATTTGCAGGAATGTATCCTCTAGACCAATCTGAATATAACAATCTGAAGAGTG
CTATAGAAAAACTGACTTTAAATGATTCCAGTGTGACCGTTCATCGGGATAGTAGCCTTG
CTCTGGGTGCTGGCTGGAG
>ENST00000557329.1 cdna chromosome:GRCh38:14:21394109:21394767:-1 gene:ENSG00000100888.12 gene_biotype:protein_coding transcript_biotype:retained_intron gene_symbol:CHD8 description:chromodomain helicase DNA binding protein 8 [Source:HGNC Symbol;Acc:HGNC:20153]
AACCTCACTTGCATGCAGTAATCATTAACTCTCAGGTAGGTCTCCTGTGTAGACATTTTC
ATTGATATTTGTCTGTGTCTTTTCCCCCTTGGCTCTGTAATTCTTACTCATTACAGAGTA
CCTCTCACTACCTCTTCTGGGCCTTTTTTTTTTTTTTTTTTTGCGTCTACTTTCAATTTT
TGTGTTTTCAGATATTCTAAAACACATTAAAAAATAACCAGTTTTCTTGTGTTCTTCTGA
TGTGTTCTTCTGATTATTGTTGCCCTACTTTTCCTTTTGTAGATGGACAAGGCGTGAACA
AACTGATTTTTATCGAGTGGTGTCTACGTTTGGTGTGGAATATGACCCTGACACCATGCA
GTTCCATTGGGATCGCTTCCGCACTTTTGCTCGACTAGACAAAAAGACAGATGAAAGCCT
TACCAAGTACTTCCATGGCTTTGTGGCCATGTGCCGCCAAGTATGCCGCCTTCCCCCAGC
AGCTGGAGATGAACCCCCCGACCCTAACCTGTTCATTGAGCCCATCACTGAGGAGAGAGC
CTCACGGACTCTCTACCGTATAGAATTGCTTCGGCGCT
>ENST00000409614.1 cdna chromosome:GRCh38:15:43792839:43794046:1 gene:ENSG00000140264.19 gene_biotype:protein_coding transcript_biotype:protein_coding gene_symbol:SERF2 description:small EDRK-rich factor 2 [Source:HGNC Symbol;Acc:HGNC:10757]
GGCCTCGATGGGCCGTTGTCGGGGCCCGGAGATTGAAGTGGTGTTGGATCCTGCTGCTGG
CCGCGCTGGGGTAGAAGGGTCGCCGGTGTGTGGGCAGAGCGGCCCCCGCGTCTCACCTTT
AATTTTCTTTCCTTAGGCGGTAACCAGCGTGAGCTCGCCCGCCAGAAGAATATGAAAAAG
CAGAGCGACTCGGTTAAGGGAAAGCGCCGAGATGACGGGCTTTCTGCTGCCGCCCGCAAG
CAGAGGGACTCGGAGATCATGCAGCAGAAGCAGAAAAAGGCAAACGAGAAGAAGGAGGAA
CCCAAGTAGCTTTGTGGCTTCGTGTCCAACCCTCTTGCCCTTCGCCTGTGTGCCTGGAGC
CAGTCCCACCACGCTCGCGTTTCCTCCTGTAGTGCTCACAGGTCCCAGCACCGATGGCAT
TCCCTTTGCCCTGAGTCTGCAGCGGGTCCCTTTTGTGCTTCCTTCCCCTCAGGTAGCCTC
TCTCCCCCTGGGCCACTCCCGGGGGTGAGGGGGTTACCCCTTCCCAGTGTTTTTTATTCC
TGTGGGGCTCACCCCAAAGTATTAAAAGTAGCTTTGTAATTC
>ENST00000560535.1 cdna chromosome:GRCh38:15:40561999:40562803:-1 gene:ENSG00000128891.15 gene_biotype:protein_coding transcript_biotype:processed_transcript gene_symbol:C15orf57 description:chromosome 15 open reading frame 57 [Source:HGNC Symbol;Acc:HGNC:28295]
GCAGGATTCAGAAGTGTATTTAGCATCTCTAGAACCCTCTTGCCTACTGTTGGTTGCCCG
TATATTCAAATAACTCAAAAGTGTTAAACCTTATGCCATCCTGCAAGAAAATGTGATGGC
CCCAGGGCTACATGTGGATTTCTGATGCTGGAGTTTGAAAAACTTACATAAATAGATTGA
TTGTTGAGAATGGGAGCATATTGACATAAGATTCATTCTGCCTCTTGTTAGCCATTTTAT
>ENST00000494634.1 cdna chromosome:GRCh38:6:29613461:29622569:-1 gene:ENSG00000204681.10 gene_biotype:protein_coding transcript_biotype:retained_intron gene_symbol:GABBR1 description:gamma-aminobutyric acid type B receptor subunit 1 [Source:HGNC Symbol;Acc:HGNC:4070]
TTTGCCTCTTGAGGTTGACATCATGCTGTCTGTCCCAGTCCTTGCCTTGTCTTTTCCTGG
TTCCTTTATGTTTCTTTACCCCATCTTTGCCTTCAGTGGTAGGAGTGGGTGAATGGAGTG
GCTTCCCCCACACAGAGCCTCAGCAGGGGCTCACCATTCACCTTCCCACTTGGAATCCAC
ATCCTAAGACCAGATGCCTTCCCGAACTCCTCACTTCAGGGACAGAAGCTGTTGAAGGAA
GGTTCAGAATGGCTGCTTCTTTGCTCTATCTGAGTATTGCTCTGAAATCCCCAGTTAACC
TCTCTGGTCTTTATTCCCTCATGCACCCCGTGTTTTTCCAACTTGTTTTTTATTCCCACC
CAAGACTCTGGACGACCTGGAGGAACGAGTGAAGGAGGCTGGAATTGAGATTACTTTCCG
CCAGAGTTTCTTCTCAGATCCAGCTGTGCCCGTCAAAAACCTGAAGCGCCAGGATGCCCG
AATCATCGTGGGACTTTTCTATGAGACTGAAGCCCGGAAAGTTTTTTGTGAGGTGTACAA
GGAGCGTCTCTTTGGGAAGAAGTACGTCTGGTTCCTCATTGGGTGGTATGCTGACAATTG
GTTCAAGATCTACGACCCTTCTATCAACTGCACAGTGGATGAGATGACTGAGGCGGTGGA
GGGCCACATCACAACTGAGATTGTCATGCTGAATCCTGCCAATACCCGCAGCATTTCCAA
CATGACATCCCAGGAATTTGTGGAGAAAC
>ENST00000392519.6 cdna chromosome:GRCh38:14:105526603:105530202:1 gene:ENSG00000184986.10 gene_biotype:protein_coding transcript_biotype:protein_coding gene_symbol:TMEM121 description:transmembrane protein 121 [Source:HGNC Symbol;Acc:HGNC:20511]
AGAGGCTGGGCGGGCGGGCCCGGGAGCGGCGCAGCATCTGCGGGCGGCGGGGTTTCGAGC
TCGCCGGGCCGTGTCGCGCCATGCCCGCTGGCTGAGCGCCGCAGGGCCTCGTCCCGCCAG
GCGTGGGGGCCGCGCGCGCCCAGGCCGGGGCCCGGCGGCCGACCATGGTGCTGCCGCCCC
CGGACCGGCGCCACGTGTGCCTGACCACGCTGGTGATCATGGGCAGCATGGCCGTCATGG
ACGCGTACCTGGTGGAGCAGAACCAGGGCCCGCGCAAGATCGGCGTGTGCATCATCGTGC
TGGTGGGCGACGTGTGCTTCCTGCTGGTGCTGCGCTACGTGGCCGTGTGGGTGGGCGCCG
AGGTGCGCACGGCCAAGCGCGGCTACGCCATGATCCTGTGGTTCCTTTACATCTTCGTGC
TGGAGATCAAGCTCTACTTCATCTTCCAGAACTACAAGGCGGCGCGGCGCGGCGCGGCGG
ACCCCGTGGCGCGCAAGGCGCTGACGCTGCTGCTGTCTGTGTGTGTGCCCGGCCTGTTCC
TGCTGCTCGTGGCGCTGGACCGCATGGAGTACGTGCGCACCTTCCGCAAGCGCGAGGACC
TGCGCGGCCGCCTGTTTTGGGTGGCGCTGGACCTGCTGGACCTGCTGGACATGCAGGCCA
GCCTGTGGGAGCCGCCGCGCTCCGGGCTGCCGCTGTGGGCCGAGGGCCTCACCTTCTTCT
ACTGCTACATGCTGCTGCTGGTGCTGCCGTGCGTGGCGCTCAGCGAGGTCAGCATGCAGG
GCGAGCACATAGCGCCGCAGAAGATGATGCTGTACCCGGTGCTCAGCCTCGCCACCGTCA
ATGTGGTGGCCGTGCTGGCGCGCGCCGCCAACATGGCGCTGTTCCGGGACAGCCGTGTCT
CGGCCATCTTCGTCGGCAAAAACGTGGTGGCGCTCGCCACCAAGGCCTGCACCTTCCTGG
AGTACCGCCGCCAGGTGCGCGACTTCCCGCCGCCTGCGCTATCACTGGAGCTGCAGCCGC
CACCCCCGCAGCGCAACTCGGTGCCGCCGCCGCCGCCGCCGCTGCACGGCCCGCCTGGGC
GCCCCCACATGTCCTCGCCCACGCGTGACCCCCTGGACACGTGACAGGGCCCGCGCGGCC
CCCGACACGCCCCTGGGGCGCAGAGACACCGGGTTGGCTTGGGGCGCGCGGTTTGCATGG
GATGGGGTGGGGGCGGGCTCCCCTAGGGACAGGTGCCTCGAGTGCCCGTGCCTGGGGTCC
CGCGGCCGCTTCTTCATCTCAGGAATCTCTCGGACCGCGGATCCTCAGCCCCCGCTCCAC
CAGCCCGCCCCAGCGCGTGGGTCTGTTTGGGAGGCCTGGGCCGGAGCAGAGCAGAGGTGA
TCCGGCCCCTGCCTGCTGGGCCGCCCGGGTTGGAAGGGAGGGCAGTGTGGGCGGAGATCT
GCTCCTTCGGTGGGGGCCTCTGGCTCAGATTTGGGGCCAAGGAGGCCTCTGTCATTTTAA
AGACTCGTGTTTACAGTTTTGTATCCAAGGCC
>ENST00000490952.1 cdna chromosome:GRCh38:3:60535810:61251384:-1 gene:ENSG00000189283.9 gene_biotype:protein_coding transcript_biotype:retained_intron gene_symbol:FHIT description:fragile histidine triad [Source:HGNC Symbol;Acc:HGNC:3701]
CCCAGTGGGCACACTCCCAGGCGGCGCTCCGGCCCCGCGCTCCCTCCCTCTGCCTTTCAT
TCCCAGCTGTCAACATCCTGGAAGCTTTGAAGCTCAGGAAAGAAGAGAAATCCACTGAGA
ACAGTCTGTAAAGAGTGAGAAGTGGACCTTGGACCACCCTGTCTGGAGTCATTCCCTGGG
CTTCTCCAGCCCCTGAAGAAAATAGTCTCACTCTTGTCACCCAGGCTGGAGTGCAATGGC
TCGATCTCAGCTCACTGCAACCTCTGACTCCTGGGTTCAAGATATTCTCCTGCCTCAGTC
TCCCGAGTAGCTGGTATTACAGGCATGCGCCACCACACCTGGCTAATTTTTGTATTTTTA
GTAGAGACAGAGATTCACCATGTTGGCCAGGCTGGTCTTGAACTGCTGACCTTGGGTGAT
CTGTCCACCTCAGCCTCCCAAAGTGCTGGGATTACAGGTATCCTAGGAATACCTGCCTGC
TTAGACCCTCTATAAAAGCTCTGTGCATCCTGCCACTGAGGACTCCGAAGAGGTAGCAGT
CTTCTGAAAGACTTCAACTGTGAGGACATGTCGTTCAGATTTGGCCAACATCTCATCAAG
CCCTCTGTAGTGTTTCTCAAAACAGAACTGTCCTTCGCTCTTGTGAATAGGAAACCTGTG
GTACCAGGACGTATCCTTTCTTTTTTTTTTTGGAGAGGGAAAATAAAAGTCTTCTGAGCC
TAACCAGCCAAATGAATATAAATACAAGATTGGCCTCCAGTCTGTCCAAAAAGGTAAATA
AAGAATCCATCTCCCTCCCACTTCGGAGACACCAGGTAAGATGTTACTCATATTTATTCT
GAATCCAGTTGGTGGCACCAGTAATATGCTTGATCAATGTTGCAGAACTTCTGAGGAGAG
TTGCTTAGCAACCGTGGCTTTGGAGGTGAATTTTTGCTTGACCTTTTCACTACCATAGCT
GAGTAAATAAATAGGTGCTTCTAAAATGAGCCCAGTGAATATCACGGGCACTTGGTTTTC
AGCTTATCTGTTGTGAATTTTAATAGTAGATTGAGTGGTGCCTTTGTGATGTGGAAGTAA
GATATGTGAGGATTTGAGACTGACTTTGTTGCTTTACCTCTTGGAGATCATTCAAGTTGT
GCGTTTTAATTAAATTTATATTATAGATATACTTACAAATTTTTTTTAAAAAATATTAGG
ACCTGAAATAGCATTTTCTCTTGGGAAAAATACCAGCTTGCAGATCATTGACCAGTGTCA
TTGGTGGAGTTGTTTTATTTCCCTCTGACCACTGAGTTGTAGTCTTTCCTCCTATAGACT
TCAATAGGAGCTTTATTCTTTTGCAGTGGGAATAACAAGTATTGGTGAAATGCTTGGGAA
GTTATCTTTATGTTGTTAAAAGTTTCACTCCTGATTGTGTGCATATGAATTTTGTACGGA
CTCTTCAGGATGTTTTTCTCTTTCCTCCTTCACTTAGTTTGCCATGCAGAAGGCAACAGA
ATAAAATTTGATATTTTCAGATAATAAGTATTTTCCACGCTGAGACATGATTTTGCTTTG
AAATGAATTTCTTAGTAATTCTGAATGTACAAATATGCCAAGAGGTTTTTCAGAGTAAGC
TACATTTTTTTTCCAGTGAAAATGTGGAAAGTGCCTGAGAACTTTATGAACAAGCTTCTT
TTCTAGCCACGTAACTATTGTATGCTAAAAAAAAAAAAAA
>ENST00000519588.1 cdna chromosome:GRCh38:8:53814732:53843245:-1 gene:ENSG00000047249.16 gene_biotype:protein_coding transcript_biotype:nonsense_mediated_decay gene_symbol:ATP6V1H description:ATPase H+ transporting V1 subunit H [Source:HGNC Symbol;Acc:HGNC:18303]
CTTCTACCTGTGCGGCCCTCAACGTCTCCTTGGTGCGGGACCCGCTTCACTTTCGGCTCC
CGGAGTCTCCCTCCACTGCTCAGACCTCTGGACCTGACAGGAGACGCCTACTTGGCTCTG
ACGCGGCGCCCCAGCCCGGCTGTGTCCCCGGCGCCCCGGACCACCCTCCCTGCCGGCTTT
GGGTGCGTTGTGGGGTCCCGAGGATTCGCGAGATTTGTTGAAAGACATTCAAGATTACGA
AGTTTAGATGACCAAAATGGATATCCGAGGTGCTGTGGATGCTGCTGTCCCCACCAATAT
TATTGCTGCCAAGAGATGCTTCAAACTGAAGGCAGCCAGTGTGCTAAAACATTTATAAAT
CTGATGACTCATATCTGCAAAGAACAGACCGTTCAGTATATACTAACTATGGTGGATGAT
ATGCTGCAGGAAAATCATCAGCGTGTTAGCATTTTCTTTGACTATGCAAGATGTAGCAAG
AACACTGCGTGGCCCTACTTTCTGCCAATGTTGAATCGCCAGGATCCCTTCACTGTTCAT
ATGGCAGCAAGAATTATTGCCAAGTTAGCAGCTTGGGG
>ENST00000579279.5 cdna chromosome:GRCh38:17:39077949:39107487:-1 gene:ENSG00000161381.13 gene_biotype:protein_coding transcript_biotype:protein_coding gene_symbol:PLXDC1 description:plexin domain containing 1 [Source:HGNC Symbol;Acc:HGNC:20945]
CAAGGCTGGGAAGACAAGGGCAGTTTCACCTTCCAGGCAGCTCTGCACCATGACGGCCGC
ATTGTCTTTGCCTATAAAGAGATCCCTATGTCTGTCCCGGAAATCAGCTCCTCCCAGCAT
CCTGTCAAAACCGGCCTATCGGATGCCTTCATGATTCTCAATCCATCCCCGGATGTGCCA
GAATCTCGGCGAAGGAGCATCTTTGAATATCACCGCATAGAGCTGGACCCCAGCAAGGTC
ACCAGCATGTCGGCCGTGGAGTTCACCCCATTGCCGACCTGCCTGCAGCATAGGAGCTGT
GACGCCTGCATGTCCTCAGACCTGACCTTCAACTGCAGCTGGTGCCATGTCCTCCAGAGG
TCCCTCAACAACCAGGATGAAAACACATGCTCCAGTGGCTTTGACCGCTATCGCCAGGAG
TGGATGGACTATGGCTGTGCACAGGAGGCAGAGGGCAGGATGTGCGAGGACTTCCAGGAT
GAGGACCACGACTCAGCCTCCCCTGACACTTCCTTCAGCCCCTATGATGGAGACCTCACC
ACTACCT
>ENST00000490885.6 cdna chromosome:GRCh38:1:186672893:186680423:-1 gene:ENSG00000073756.11 gene_biotype:protein_coding transcript_biotype:processed_transcript gene_symbol:PTGS2 description:prostaglandin-endoperoxide synthase 2 [Source:HGNC Symbol;Acc:HGNC:9605]
AATTGTCATACGACTTGCAGTGAGCGTCAGGAGCACGTCCAGGAACTCCTCAGCAGCGCC
TCCTTCAGCTCCACAGCCAGACGCCCTCAGACAGCAAAGCCTACCCCCGCGCCGCGCCCT
GCCCGCCGCTGCGATGCTCGCCCGCGCCCTGCTGCTGTGCGCGGTCCTGGCGCTCAGCCA
TACAGCAAATCCTTGCTGTTCCCACCCATGTCAAAACCGAGGTGTATGTATGAGTGTGGG
ATTTGACCAGTATAAGTGCGATTGTACCCGGACAGGATTCTATGGAGAAAACTGCTCAAC
ACCGGAATTTTTGACAAGAATAAAATTATTTCTGAAACCCACTCCAAACACAGTGCACTA
CATACTTACCCACTTCAAGGGATTTTGGAACGTTGTGAATAACATTCCCTTCCTTCGAAA
TGCAATTATGAGTTATGTGTTGACATCCAGATCACATTTGATTGACAGTCCACCAACTTA
CAATGCTGACTATGGCTACAAAAGCTGGGAAGCCTTCTCTAACCTCTCCTATTATACTAG
AGCCCTTCCTCCTGTGCCTGATGATTGCCCGACTCCCTTGGGTGTCAAAGGTAAAAAGCA
GCTTCCTGATTCAAATGAGATTGTGGAAAAATTGCTTCTAAGAAGAAAGTTCATCCCTGA
TCCCCAGGGCTCAAACATGATGTTTGCATTCTTTGCCCAGCACTTCACGCATCAGTTTTT
CAAGACAGATCATAAGCGAGGGCCAGCTTTCACCAACGGGCTGGGCCATGGGGTGGACTT
AAATCATATTTACGGTGAAACTCTGGCTAGACAGCGTAAACTGCGCCTTTTCAAGGATGG
AAAAATGAAATATCAGATAATTGATGGAGAGATGTATCCTCCCACAGTCAAAGATACTCA
GGCAGAGATGATCTACCCTCCTCAAGTCCCTGAGCATCTACGGTTTGCTGTGGGGCAGGA
GGTCTTTGGTCTGGTGCCTGGTCTGATGATGTATGCCACAATCTGGCTGCGGGAACACAA
CAGAGTATGCGATGTGCTTAAACAGGAGCATCCTGAATGGGGTGATGAGCAGTTGTTCCA
GACAAGCAGGCTAATACTGATAGGTAAACAAGAAAATGATTTATATAAAACCCTCTTCCC
CAGGGAAAATTAGTGTGCTATCTTTGTTATGTTTTGAGTAAATGACAAGATGTGGTAAAT
GAAAACTCACACATTCTATATACATTAAATATGTAAGCATGACTGATAAAATAGCTATCT
TTTGATACTGACAAGGAAGAAAACAGAAATGAAGGAATAGCAAATTTTAAAAATTGCATT
CCAGTTGCTTGAAAGCTTGTGATCAGATGCAATAAATGTTTTTATTATTTATTTTGTGCA
AATAGGAGAGACTATTAAGATTGTGATTGAAGATTATGTGCAACACTTGAGTGGCTATCA
CTTCAAACTGAAATTTGACCCAGAACTACTTTTCAACAAACAATTCCAGTACCAAAATCG
TATTGCTGCTGAATTTAACACCCTCTATCACTGGCATCCCCTTCTGCCTGACACCTTTCA
AATTCATGACCAGAAATACAACTATCAACAGTTTATCTACAACAACTCTATATTGCTGGA
ACATGGAATTACCCAGTTTGTTGAATCATTCACCAGGCAAATTGCTGGCAGGGTTGCTGG
TGGTAGGAATGTTCCACCCGCAGTACAGAAAGTATCACAGGCTTCCATTGACCAGAGCAG
GCAGATGAAATACCAGTCTTTTAATGAGTACCGCAAACGCTTTATGCTGAAGCCCTATGA
ATCATTTGAAGAACTTACAGGAGAAAAGGAAATGTCTGCAGAGTTGGAAGCACTCTATGG
TGACATCGATGCTGTGGAGCTGTATCCTGCCCTTCTGGTAGAAAAGCCTCGGCCAGATGC
CATCTTTGGTGAAACCATGGTAGAAGTTGGAGCACCATTCTCCTTGAAAGGACTTATGGG
TAATGTTATATGTTCTCCTGCCTACTGGAAGCCAAGCACTTTTGGTGGAGAAGTGGGTTT
TCAAATCATCAACACTGCCTCAATTCAGTCTCTCATCTGCAATAACGTGAAGGGCTGTCC
CTTTACTTCATTCAGTGTTCCAGATCCAGAGCTCATTAAAACAGTCACCATCAATGCAAG
TTCTTCCCGCTCCGGACTAGATGATATCAATCCCACAGTACTACTAAAAGAACGTTCGAC
TGAACTGTAGAAGTCTAATGATCATATTTATTTATTTATATGAACCATGTCTATTAATTT
AATTATTTAATAATATTTATATTAAACTCCTTATGTTACTTAACATCTTCTGTAACAGAA
GTCAGTACTCCTGTTGCGGAGAAAGGAGTCATACTTGTGAAGACTTTTATGTCACTACTC
TAAAGATTTTGCTGTTGCTGTTAAGTTTGGAAAACAGTTTTTATTCTGTTTTATAAACCA
GAGAGAAATGAGTTTTGACGTCTTTTTACTTGAATTTCAACTTATATTATAAGAACGAAA
GTAAAGATGTTTGAATACTTAAACACTGTCACAAGATGGCAAAATGCTGAAAGTTTTTAC
ACTGTCGATGTTTCCAATGCATCTTCCATGATGCATTAGAAGTAACTAATGTTTGAAATT
TTAAAGTACTTTTGGTTATTTTTCTGTCATCAAACAAAAACAGGTATCAGTGCATTATTA
AATGAATATTTAAATTAGACATTACCAGTAATTTCATGTCTACTTTTTAAAATCAGCAAT
GAAACAATAATTTGAAATTTCTAAATTCATAGGGTAGAATCACCTGTAAAAGCTTGTTTG
ATTTCTTAAAGTTATTAAACTTGTACATATACCAAAAAGAAGCTGTCTTGGATTTAAATC
TGTAAAATCAGTAGAAATTTTACTACAATTGCTTGTTAAAATATTTTATAAGTGATGTTC
CTTTTTCACCAAGAGTATAAACCTTTTTAGTGTGACTGTTAAAACTTCCTTTTAAATCAA
AATGCCAAATTTATTAAGGTGGTGGAGCCACTGCAGTGTTATCTTAAAATAAGAATATTT
TGTTGAGATATTCCAGAATTTGTTTATATGGCTGGTAACATGTAAAATCTATATCAGCAA
AAGGGTCTACCTTTAAAATAAGCAATAACAAAGAAGAAAACCAAATTATTGTTCAAATTT
AGGTTTAAACTTTTGAAGCAAACTTTTTTTTATCCTTGTGCACTGCAGGCCTGGTACTCA
GATTTTGCTATGAGGTTAATGAAGTACCAAGCTGTGCTTGAATAATGATATGTTTTCTCA
GATTTTCTGTTGTACAGTTTAATTTAGCAGTCCATATCACATTGCAAAAGTAGCAATGAC
CTCATAAAATACCTCTTCAAAATGCTTAAATTCATTTCACACATTAATTTTATCTCAGTC
TTGAAGCCAATTCAGTAGGTGCATTGGAATCAAGCCTGGCTACCTGCATGCTGTTCCTTT
TCTTTTCTTCTTTTAGCCATTTTGCTAAGAGACACAGTCTTCTCATCACTTCGTTTCTCC
TATTTTGTTTTACTAGTTTTAAGATCAGAGTTCACTTTCTTTGGACTCTGCCTATATTTT
CTTACCTGAACTTTTGCAAGTTTTCAGGTAAACCTCAGCTCAGGACTGCTATTTAGCTCC
TCTTAAGAAGATTAAAAGAGAAAAAAAAAG
>ENST00000635806.1 cdna chromosome:GRCh38:9:128598486:128604335:1 gene:ENSG00000197694.14 gene_biotype:protein_coding transcript_biotype:nonsense_mediated_decay gene_symbol:SPTAN1 description:spectrin alpha, non-erythrocytic 1 [Source:HGNC Symbol;Acc:HGNC:11273]
GCAGGCTGTGCAACAACAGGAAGTGTATGGCATGATGCCCAGGGATGAAACTGATTCCAA
GACAGCCTCCCCGTGGAAGTTCTAGCATCTTCCCTCCTGACCCAGCTCTTCAGGAATACA
TCACTTGAGTTACAGTCTGCTCGTCTGATGGTTCACACCGTGGCCACCTTTAATTCCATC
AAGGAGCTGAATG
>ENST00000507230.1 cdna chromosome:GRCh38:4:2969169:2971192:1 gene:ENSG00000125388.19 gene_biotype:protein_coding transcript_biotype:retained_intron gene_symbol:GRK4 description:G protein-coupled receptor kinase 4 [Source:HGNC Symbol;Acc:HGNC:4543]
CACTGGATAGAGGAGCGATTGCAGAGAATCCTCAAAGTTGCCTTTGAAATTCCCTAGCTG
AGGAAATTAAAAGACTGCTCTTTCTAGTCTTGAACTCCTGACCTCAAATGATCCACCCGC
CTTGCCCTTCCAAATTGTTGGGATTCCAGGTGTGAGCCACCGCGCCTGGCCAAAAGAATG
TTCTTGAGCTTTATATTTTGACCCAAATTAGGCAATAGTTACCTTAAAGAAAAATGATAC
AGTCAAAATCATTTTGGCTTTATTAAAGCTCCTCAAAAAACTCTAGAATTAGGGCTTTCT
TAAGTTACTTTTTAGCAGAAACATTTACGGTATTTTGTACATATGTGTGCAAAGTTGCTT
ATTAACATTTATGTCATGGTCATAAAGACTAATT
>ENST00000535157.5 cdna chromosome:GRCh38:13:77535674:77645259:1 gene:ENSG00000136155.16 gene_biotype:protein_coding transcript_biotype:protein_coding gene_symbol:SCEL description:sciellin [Source:HGNC Symbol;Acc:HGNC:10573]
AAGAAACCTCTGAACTGTTCACTAATACAGTCAGGTAGAGGTTGAGACTCCACTGAATAA
ACTCTAGGTTCCCATTTCTTTCAGCCAGATCCTCCCAGGGAATCACTACAGGCTGGTTAG
CCAAAAAGTCCTGATTTTCTGCTCAATAGAGGTCCTTACTGGAAGGCAGCATGTCCAATG
TTACCTTGAGAAAAATGTCTCCCACAGGAAATGAGATGAAGAGCACCACTCAGGGAACCA
CACGGAAGCAGCAGGATTTTCACGAGGTGAACAAAAGAAGAACTTTCTTACAGGATAACA
GTTGGATAAAGAAACGCCCTGAAGAAGAAAAAGATGAAAATTACGGTAGGGTGGTGCTCA
ACCGACATAATTCCCATGATGCATTGGACAGGAAAGTAAATGAGAGAGATGTGCCAAAAG
CTACAATTAGTCGGTACAGTTCTGATGACACTTTGGACAGGATCTCAGACAGAAATGATG
CTGCTAAAACATATAAGGCCAATACCTTGGATAACCAACTAACCAATAGGAGCATGTCCA
TGTTTAGATCACTGGAAGTAACAAAGTTGCAACCTGGCGGTTCATTGAATGCCAACACCT
CCAACACCATAGCATCCACTTCTGCTACTACTCCTGTAAAGAAGAAGAGGGAACCAGGTG
TTCACCCTCCAATACCTCCAAAGCCCAGTTCTCCTGTTTCTTCTCCTAACCAGCTGAGAC
AGGATAATAGGCAGATACATCCACCTAAACCAGGTGTATATACAGAAACCAACAGATCTG
CTGAAAGAAATATAAGGAGTCAGGATCTTGATAACATCGTCAAAGTGGCCACTTCACTTC
AGAGAAGTGACAAAGGTGAAGAATTGGATAATCTCATCAAAATGAACAAAAGCTTGAATA
GGAATCAAGGTCTTGATAGTCTCTTCAGAGCAAATCCAAAGGTAGAAGAAAGAGAGAAAA
GAGCCAAAAGCCTTGAAAGTCTCATCTATATGAGTACCCGGACAGATAAAGATGGCAAAG
GAATCCAAAGCCTTGGAAGTCCGATTAAAGTTAATCAAAGGACTGACAAAAATGAGAAAG
GAAGACAAAATCTCGAATCTGTTGCTAAAGTGAATGCCAGGATGAATAAAACGAGCAGAA
GAAGTGAAGACCTTGATAATGCTACTGAAGTAAATCCCAAAGGACATGAAAATACCACTG
GGGGCCAGAGCCTTGATAATCTCATCAAAGTGACCCCTGAAGTAAAGAGAAGTAACCAAG
GTTCCAAAGACCTTAATAACTTCATCAAAGTGTATCCAGGAACAGAAAAAAGTACTGAAG
GGGGCCAAAGTCTCGACAGCCTCATTAAAGTGACTCCTGAAAGAAACAGAACTAACCAAG
GGAACCAAGACTTGGAAAATCTTATCAAAGTGATCCCTTCAGCAAACAAAAGCAGTGAAC
AAGGTCTTGATGAACATATTAATGTCAGCCCCAAAGCTGTCAAAAACACTGATGGAAAAC
AAGATCTTGATAAACTCATCAAGGTGAATCCTGAAATTTTCACAAACAACCAAAGAAACC
AAGATCTTGCTAACCTCATCAAAGTAAATCCTGCAGTAATCAGAAACAATCAGAGCCAAG
ACTTGGACAATCTTATTAAAGTGAAACCTTCAGCTCTTAGAAACACTAATCGAGACCAGA
ACCTGGAAAATTTAATTGAAGTAAATTCTCATGTGTCTGAAAACAAGAATGGAAGCTCTA
ACACTGGAGCCAAGCAGGCAGGACCACAGGATACTGTTGTGTACACAAGGACATATGTGG
AGAATAGTAAATCACCCAAGGATGGATATCAGGAGAATATCTCTGGAAAATACATACAAA
CTGTTTATTCAACTTCTGATAGGTCTGTCATTGAAAGAGATATGTGCACTTACTGCCGAA
AACCCTTGGGTGTAGAAACTAAAATGATTTTAGATGAATTACAAATTTGCTGCCATTCTA
CTTGCTTTAAGTGTGAAATATGCAAGCAGCCTTTGGAAAATCTACAAGCGGGTGATAGTA
TTTGGATTTATAGACAGACAATACACTGTGAACCTTGCTACTCTAAAATTATGGCAAAGT
GGATTCCATAACTCTGGCACAAGGAAATCAAGATGAAAAGCACTCATTAAGGAATTAAAG
TTACAAGTTTTATCTTAATAATATGTAATCTAGAAAAGCTTTCACATTGAAGATCAACTC
TTGTACAAAATTAACAATTCTGTTATTGCATAAGTAATCTAATTGTCTTCAATAAGGTCA
CACACATAAAAAGAGCCATCTGGTCTCTGGCTAGAGTTAGCAATAAAAAGTTCAAATGGT
TCCAGATTCCAGTGTCAAAGGAGTGATGCATTACACTCCAGCCAGGTCCATCCCTGCTCC
GTATGTTGGCTGTGAGTGGTGGTTTCCATTTAAACCAAGTTTCTCATTTCTTCACCTTTT
TTTCTCTAAGAATTTGGATTCGTAGACATTGACATCCCGAAGAACTGTCAAGGAAGCAAG
ATATGCTTTCTTCATCTGCAAAAGAAATACTAACAACAATTTTCTTATACAGTTTGGCAG
AAAGATGTTAACATAAAAAGTTTATATACCTCAAAAATCACTAAACTTTCCAGATCTCTG
TCCTATTATTTGTAACACAAGGGGCATTGGATAAAATGATTTCTAGGGTTCCTTTTGCTT
CCCAAATTCTCTGATTCTAAAGCAGTTTTTAGAATCATTAGCTCTTTGGAAACATATATG
CATACATGTTTGTTAAGCCTATTGAACTAGGTAGGACATATAAACAATTTAATTTTAGTG
TCATTGTTTAATCACAGACTTAGTGTTTGAAAACTGTGTTTTAAAAACAGAAACAGATTG
ATGGGTAACAGGTAAAATATGACATGTATAGCTTACATGTTATTATTTGTTAAATTTTCT
TTGTATACATTTCAAAATCTGGGTATACTTATAATCCATTAGAAGTAATGGTTATGGACT
AAAAAGATATGTTCTTTAGTATGTTATATATACTCATATTACATAGCAGTATGTTTACAA
AAGGCTTATAAAAATAAAATGAACTATCAGTTACAT
>ENST00000559522.1 cdna chromosome:GRCh38:15:64818010:64818824:-1 gene:ENSG00000140451.12 gene_biotype:protein_coding transcript_biotype:retained_intron gene_symbol:PIF1 description:PIF1 5'-to-3' DNA helicase [Source:HGNC Symbol;Acc:HGNC:26220]
CAGCTGTCTTCTGTAGTATACTTTATAAACAGGAGACAGTCCTGATTCCTCCCTCAATGT
TGGGGGTGGGCAGAAGATTTTCCTTAGGGCACCCAAGGGGAAAATGCAGGCACAGTGTAT
CTGAGAGGGGTGGCAGGACCTAGAGGCCATCCCTCAAGATCTGTGGTCCACAGATGTACC
TATAACCAAGCCAATCATTTTCAAAGCCCTGTGATAGAGGTTGCCTTATTGATCCCTTAC
CACCTCCTTCTGGGGCAAATTGAGCAAATATTATTCCTCTTTGACATAAAGAAAAATTGG
GACCGAGGAAGATAAGGCAACTTGCCCCAGGGGTCACAGGCAGCCAGTGGCAGAGCTAAG
GATTGGGATTCAGTGTCCCCATGACAGCTCCCTGCCCTCAGCCTCTGAGAACAGCCATGG
CGAAGCTAAGACCAGGCATGGGTAGGGGGGCTGCTGTCCATTCCTCTCTCTCCCTTGCAG
GTGATGCTGGTGAAAAACTTATCGGTGTCTCGGGGCCTGGTGAATGGTGCCCGAGGGGTG
GTAGTTGGGTTCGAGGCAGAAGGGAGAGGGCTACCCCAGGTGCGGTTCCTGTGTGGAGTC
ACTGAGGTCATCCACGCTGACCGCTGGACGGTGCAGGCCACCGGGGGCCA
>ENST00000557710.5 cdna chromosome:GRCh38:14:100380910:100530290:1 gene:ENSG00000176473.13 gene_biotype:protein_coding transcript_biotype:nonsense_mediated_decay gene_symbol:WDR25 description:WD repeat domain 25 [Source:HGNC Symbol;Acc:HGNC:21064]
GTGGTTTGGCTTTGAATGACAGCAAGAACTCTGTCTTTAATGGCTTCATTGGTAGCGTAT
GATGATTCGGACTCGGAGGCTGAGACAGAGCATGCAGGAAGTTTTAATGCTACCGGCCAG
CAGAAAGACACTTCTGGTGTGGCCAGACCACCTGGGCAGGATTTTGCATCTGGTACACTG
GATGTGCCCAAAGCAGGGGCACAGCCCACAAAGCATGGCTCCTGTGAAGACCCAGGGGGC
TATCGCCTTCCATTGGCTCAGCTTGGGAGAAGCGATTGGGGATCTTGCCCCAGCCAGAGG
CTACAGTGGCCCGGGAAGGAGCCTCAAGTCACCTTCCCCATCAAAGAGCCTTCTTGTTCT
TCTCTGTGGACGAGCCATGTTCCAGCCAGCCACATGCCCCTGGCAGCTGCCCGCTTTAAG
CAAGTAAAACTCTCCAGGAACTTTCCCAAGTCATCTTTCCATGCTCAAAGTGAGTCTGAA
ACCGTAGGTAAAAATGGCAGCTCTTTTCAGAAGAAAAAATGTGAGGACTGTGTGGTACCC
TATACTCCCAGAAGACTAAGACAGCGGCAGGCATTAAGCACGGAGACAGGCAAGGGTAAA
GACGTGGAGCCACAGGGGCCCCCTGCAGGGCGTGCCCCAGCCCCTCTCTACGTGGGCCCG
GGAGTGTCTGAGTTTATTCAGCCATATTTGAATAGCCATTATAAAGAAACCACAGTTCCC
CGGAAAGTGCTTTTCCACCTGAGAGGCCACAGGGGCCCTGTCAACACCATTCAGTGGTGT
CCAGTCCTTTCTAAGAGCCACATGCTTCTCTCCACTTCTATGGATAAAACTTTCAAGGAA
CCCAGCTATTTAGTGGTCGAAGTGACTTTAGAATCACTACCTTGAAATTCCATCCAAAAG
ACCACAACATCTTTTTATGTGGAGGCTTCAGCTCTGAAATGAAAGCTTGGGATATAAGGA
CTGGCAAGGTGATGAGAAGCTACAAGGCGACCATCCAGCAGACCTTGGACATCCTGTTCC
TCCGGGAAGGCTCCGAGTTCCTGAGCAGCACAGACGCTTCCACCCGGGACTCAGCTGACC
GCACCATTATTGCCTGGGATTTCCGGACCTCTGCCAAAATCTCCAACCAGATTTTCCACG
AGAGGTTCACCTGCCCCAGCCTCGCCTTGCACCCGAGAGAGCCCGTGTTCCTGGCACAGA
CCAATGGCAACTACCTGGCCCTTTTCTCCACTGTGTGGCCCTACCGGATGAGCAGACGGC
GGCGCTATGAAGGGCACAAGGTGGAGGGCTACTCAGTGGGCTGCGAGTGCTCCCCAGGCG
GTGACTTGCTGGTGACGGGCAGCGCCGATGGCCGGGTCCTGATGTACAGCTTCCGCACAG
CCAGCCGAGCATGCACACTGCAGGGGCACACACAGGCCTGTGTCGGCACCACCTATCACC
CCGTGCTGCCCTCCGTCCTCGCCACCTGCTCCTGGGGAGGGGACATGAAGATCTGGCACT
GAGCTTTTTGTCACTGAACCTTCCCGATGCCAGCTGGGCTCTTGGACTCCCCTCTTCCTC
AAGGGTAGATGAGAGGAACGAGCACAGAGGTTGGCTGTGGGTCCTGGGTACCACCTTCTG
AGCCTCAGTTTCCTCATCTGTAAAGTGGGGAGAAAAGTCTGTTTGCCTCAGGAGTGTGAG
GACTACACTAGTGAAAGCGCCTGGCGGGCAGCCGGCGATGCCCAATAAATGTGTGTTTTG
CTGTTTGTTAA
>ENST00000437409.1 cdna chromosome:GRCh38:2:113059387:113062560:1 gene:ENSG00000136695.14 gene_biotype:protein_coding transcript_biotype:protein_coding gene_symbol:IL36RN description:interleukin 36 receptor antagonist [Source:HGNC Symbol;Acc:HGNC:15561]
TTTTCTGTTGTTTATTCCAAAATAGGGGAGTCTACACCCTGTGGAGCTCAAGATGGTCCT
GAGTGGGGCGCTGTGCTTCCGAATGAAGGACTCGGCATTGAAGGTGCTTTATCTGCATAA
TAACCAGCTTCTAGCTGGAGGGCTGCATGCAGGGAAGGTCATTAAAGGTGAAGAGATCAG
CGTGGTCCCCAATCGGTGGCTGGATGCCAGCCTGTCCCCCGTCATCCTGGGTGTCCAGGG
TGGAAGCCAGTGCCTGTCATGTGGGGTGGGGCAGGAGCCGACTCTAACACTAGAGCCAGT
GAACATCATGGAGCTCTATCTTGGTGCCAAGGAATCCAAGAGCTTCACCTTCTACCGGCG
GGACATGGGGCTCACCTCCAGCTTCGAGTCGGCTGCCTACCCG
>ENST00000533821.5 cdna chromosome:GRCh38:8:109586099:109680219:-1 gene:ENSG00000147642.16 gene_biotype:protein_coding transcript_biotype:protein_coding gene_symbol:SYBU description:syntabulin [Source:HGNC Symbol;Acc:HGNC:26011]
AATTTTGTACTGCAGGCTTTGCTCTAGAATGTGCCTCCTCCTGGACGGCGGCAGCGGCGG
CGCGAGGAGCCGGCGGGCAGCGGCGCGATGGGGCCCCTCCGCGAGAGCAAGGAGCACAGA
GTGCAGCATCATGACAAGGAGATTTCTCGAAGCCGAATTCCCCGGTTGATTCTTCGGCCC
CATATGCCCCAACAACAGCACAAAGTGTCCCCAGCCTCTGAGTCTCCTTTCTCTGAGGAA
GAGAGCAGAGAGTTCAACCCCAGCAGCTCTGGGCGCTCAGCGAGGACCGTTAGCAGCAAC
AGCTTCTGCTCAGATGACACAGGCTGTCCTAGCAGCCAGTCAGTGTCTCCTGTGAAGACA
CCCTCAGATGCTGGAAACAGCCCCATTGGCTTTTGCCCTGGAAGTGATGAAGGCTTCACC
AGAAAGAAATGCACGATTGGAATGGTTGGTGAAGGAAGCATTCAGTCCTCTCGATATAAG
AAGGAATCAAAGTCAGGCCTTGTGAAACCAGGTAGTGAAGCTGATTTTAGCTCCTCGAGC
AGCACAGGCAGCATTTCCGCTCCTGAGGTCCATAT
>ENST00000488962.1 cdna chromosome:GRCh38:11:45870613:45880992:1 gene:ENSG00000121671.11 gene_biotype:protein_coding transcript_biotype:retained_intron gene_symbol:CRY2 description:cryptochrome circadian clock 2 [Source:HGNC Symbol;Acc:HGNC:2385]
CTTGCAAAGGGAGACTGAGTGCTGTCTTTCAGGTTGACACCTTCGCTGGGTATGGGACAC
TGCAGGCTGGGATGAACTGGGCCTTCCTGAGTAGTTGTGGGGCTGTGGGAGGAAATGGAA
CCTCAGTGTCTTGCTCCTACCCTCCCCACCCCCACTTGCTTCATCCTGCCCTGTAGCCCT
CTGCAATCCTGCGAGACGGCACTCTGATTACTCCTCGCCTCTCTCCCAGGTCTACTGGCA
TCTGTCCCTTCCTGTGTGGAAGACCTCAGTCACCCTGTGGCAGAGCCCAGCTCGAGCCAG
GCTGGCAGCATGAGCAGTGCAGGCCCAAGACCACTACCCAGTGGCCCAGCATCCCCCAAA
CGCAAGCTGGAAGCAGCCGAGGAACCACCTGGTGAAGAACTCAGCAAACGGGCCCGGGTG
GCAGAGTTGCCAACCCCAGAGCTGCCGAGCAAGGATGCCTGAGACTGCAGAGCCCTTGCT
CCGTGAGCAAAGCCTGGGTGCCCAAGCAGCCACCGCAGCAGCAGAGTACAACCTGCAGAG
AAG
>ENST00000514029.5 cdna chromosome:GRCh38:X:67544820:67696075:1 gene:ENSG00000169083.15 gene_biotype:protein_coding transcript_biotype:nonsense_mediated_decay gene_symbol:AR description:androgen receptor [Source:HGNC Symbol;Acc:HGNC:644]
GACACTGAATTTGGAAGGTGGAGGATTTTGTTTTTTTCTTTTAAGATCTGGGCATCTTTT
GAATCTACCCTTCAAGTATTAAGAGACAGACTGTGAGCCTAGCAGGGCAGATCTTGTCCA
CCGTGTGTCTTCTTCTGCACGAGACTTTGAGGCTGTCAGAGCGCTTTTTGCGTGGTTGCT
CCCGCAAGTTTCCTTCTCTGGAGCTTCCCGCAGGTGGGCAGCTAGCTGCAGCGACTACCG
CATCATCACAGCCTGTTGAACTCTTCTGAGCAAGAGAAGGGGAGGCGGGGTAAGGGAAGT
AGGTGGAAGATTCAGCCAAGCTCAAGGATGGAAGTGCAGTTAGGGCTGGGAAGGGTCTAC
CCTCGGCCGCCGTCCAAGACCTACCGAGGAGCTTTCCAGAATCTGTTCCAGAGCGTGCGC
GAAGTGATCCAGAACCCGGGCCCCAGGCACCCAGAGGCCGCGAGCGCAGCACCTCCCGGC
GCCAGTTTGCTGCTGCTGCAGCAGCAGCAGCAGCAGCAGCAGCAGCAGCAGCAGCAGCAG
CAGCAGCAGCAGCAGCAGCAGCAGCAAGAGACTAGCCCCAGGCAGCAGCAGCAGCAGCAG
GGTGAGGATGGTTCTCCCCAAGCCCATCGTAGAGGCCCCACAGGCTACCTGGTCCTGGAT
GAGGAACAGCAACCTTCACAGCCGCAGTCGGCCCTGGAGTGCCACCCCGAGAGAGGTTGC
GTCCCAGAGCCTGGAGCCGCCGTGGCCGCCAGCAAGGGGCTGCCGCAGCAGCTGCCAGCA
CCTCCGGACGAGGATGACTCAGCTGCCCCATCCACGTTGTCCCTGCTGGGCCCCACTTTC
CCCGGCTTAAGCAGCTGCTCCGCTGACCTTAAAGACATCCTGAGCGAGGCCAGCACCATG
CAACTCCTTCAGCAACAGCAGCAGGAAGCAGTATCCGAAGGCAGCAGCAGCGGGAGAGCG
AGGGAGGCCTCGGGGGCTCCCACTTCCTCCAAGGACAATTACTTAGGGGGCACTTCGACC
ATTTCTGACAACGCCAAGGAGTTGTGTAAGGCAGTGTCGGTGTCCATGGGCCTGGGTGTG
GAGGCGTTGGAGCATCTGAGTCCAGGGGAACAGCTTCGGGGGGATTGCATGTACGCCCCA
CTTTTGGGAGTTCCACCCGCTGTGCGTCCCACTCCTTGTGCCCCATTGGCCGAATGCAAA
GGTTCTCTGCTAGACGACAGCGCAGGCAAGAGCACTGAAGATACTGCTGAGTATTCCCCT
TTCAAGGGAGGTTACACCAAAGGGCTAGAAGGCGAGAGCCTAGGCTGCTCTGGCAGCGCT
GCAGCAGGGAGCTCCGGGACACTTGAACTGCCGTCTACCCTGTCTCTCTACAAGTCCGGA
GCACTGGACGAGGCAGCTGCGTACCAGAGTCGCGACTACTACAACTTTCCACTGGCTCTG
GCCGGACCGCCGCCCCCTCCGCCGCCTCCCCATCCCCACGCTCGCATCAAGCTGGAGAAC
CCGCTGGACTACGGCAGCGCCTGGGCGGCTGCGGCGGCGCAGTGCCGCTATGGGGACCTG
GCGAGCCTGCATGGCGCGGGTGCAGCGGGACCCGGTTCTGGGTCACCCTCAGCCGCCGCT
TCCTCATCCTGGCACACTCTCTTCACAGCCGAAGAAGGCCAGTTGTATGGACCGTGTGGT
GGTGGTGGGGGTGGTGGCGGCGGCGGCGGCGGCGGCGGCGGCGGCGGCGGCGGCGGCGGC
GGCGGCGAGGCGGGAGCTGTAGCCCCCTACGGCTACACTCGGCCCCCTCAGGGGCTGGCG
GGCCAGGAAAGCGACTTCACCGCACCTGATGTGTGGTACCCTGGCGGCATGGTGAGCAGA
GTGCCCTATCCCAGTCCCACTTGTGTCAAAAGCGAAATGGGCCCCTGGATGGATAGCTAC
TCCGGACCTTACGGGGACATGCGTTTGGAGACTGCCAGGGACCATGTTTTGCCCATTGAC
TATTACTTTCCACCCCAGAAGACCTGCCTGATCTGTGGAGATGAAGCTTCTGGGTGTCAC
TATGGAGCTCTCACATGTGGAAGCTGCAAGGTCTTCTTCAAAAGAGCCGCTGAAGGATTT
TTCAGAATGAACAAATTAAAAGAATCATAATCAGACACTAACCCCAAGCCATACTGCATG
GCAGCACCAATGGGACTGACAGAAAACAACAGAAATAGGAAGAAATCCTACAGAGAAACA
AACTTGAAAGCTGTCTCATGGCCTTTGAATCATACTTAAGTTTTATGATGGAAGGATACG
ACTATGAAGAAAGACACAGAGCAACATCAGACAGTCAAGAATTTCAGAGCCAGCTGGCAT
GCAGTGGACCTCATGCCAGCCCATTTTATGACTATTTAGGGAAACAGAAGTACCTGTGCG
CCAGCAGAAATGATTGCACTATTGATAAATTCCGAAGGAAAAATTGTCCATCTTGTCGTC
TTCGGAAATGTTATGAAGCAGGGATGACTCTGGGAGAAAAATTCCGGGTTGGCAATTGCA
AGCATCTCAAAATGACCAGACCCTGAAGAAAGGCTGACTTGCCTCATTCAAAATGAGGGC
TCTAGAGGGCTCTAGTGGATAGTCTGGAGAAACCTGGCGTCTGAGGCTTAGGAGCTTAGG
TTTTTGCTCCTCAACACAGACTTTGACGTTGGGGTTGGGGGCTACTCTCTTGATTGCTGA
CTCCCTCCAGCGGGACCAATAGTGTTTTCCTACCTCACAGGGATGTTGTGAGGACGGGCT
GTAGAAGTAATAGTGGTTACCATTCATGTAGTTGTGAGTATCATGATTATTGTTTCCTGT
AATGTGGCTTGGCATTGGCAAAGTGCTTTTTGATTGTTCTTGATCACATATGATGGGGGC
CAGGCACTGACTCAGGCGGATGCAGTGAAGCTCTGGCTCAGTCGCTTGCTTTTCGTGGTG
TGCTGCCAGGAAGAAACTTTGCTGATGGGACTCAAGGTGTCACCTTGGACAAGAAGCAAC
TGTGTCTGTCTGAGGTTCCTGTGGCCATCTTTATTTGTGTATTAGGCAATTCGTATTTCC
CCCTTAGGTTCTAGCCTTCTGGATCCCAGCCAGTGACCTAGATCTTAGCCTCAGGCCCTG
TCACTGAGCTGAAGGTAGTAGCTGATCCACAGAAGTTCAGTAAACAAGGACCAGATTTCT
GCTTCTCCAGGAGAAGAAGCCAGCCAACCCCTCTCTTCAAACACACTGAGAGACTACAGT
CCGACTTTCCCTCTTACATCTAGCCTTACTGTAGCCACACTCCTTGATTGCTCTCTCACA
TCACATGCTTCTCTTCATCAGTTGTAAGCCTCTCATTCTTCTCCCAAGCCAGACTCAAAT
ATTGTATTGATGTCAAAGAAGAATCACTTAGAGTTTGGAATATCTTGTTCTCTCTCTGCT
CCATAGCTTCCATATTGACACCAGTTTCTTTCTAGTGGAGAAGTGGAGTCTGTGAAGCCA
GGGAAACACACATGTGAGAGTCAGAAGGACTCTCCCTGACTTGCCTGGGGCCTGTCTTTC
CCACCTTCTCCAGTCTGTCTAAACACACACACACACACACACACACACACACACACGCTC
TCTCTCTCTCTCCCCCCCCAACACACACACACTCTCTCTCTCTCTCACACACACACACAT
ACACACACACTTCTTTCTCTTTCCCCTGACTCAGCAACATTCTGGAGAAAAGCCAAGGAA
GGACTTCAGGAGGGGAGTTTCCCCCTTCTCAGGGCAGAATTTTAATCTCCAGACCAACAA
GAAGTTCCCTAATGTGGATTGAAAGGCTAATGAGGTTTATTTTTAACTACTTTCTATTTG
TTTGAATGTTGCATATTTCTACTAGTGAAATTTTCCCTTAATAAAGCCATTAATACACC
>ENST00000550194.5 cdna chromosome:GRCh38:12:70278132:70335464:1 gene:ENSG00000111596.11 gene_biotype:protein_coding transcript_biotype:protein_coding gene_symbol:CNOT2 description:CCR4-NOT transcription complex subunit 2 [Source:HGNC Symbol;Acc:HGNC:7878]
AGGGAGACGTGGTGGGCGGTCCTTCCTGTGACACGACCCTTGAGTGACAGTTCTATTTGA
TTGCCTCCGGTACTGTGAGGAAAGGACACGACTCTATGGTGAGGACTGATGGACATACAT
TATCTGAGAAAAGAAACTACCAGGTGACAAACAGCATGTTTGGTGCTTCAAGAAAGAAGT
TTGTAGAGGGGGTCGACAGTGACTACCATGACGAAAACATGTACTACAGCCAGTCTTCTA
TGTTTCCACATCGGTCAGAAAAAGATATGCTGGCATCACCATCTACATCAGGTCAGCTGT
CTCAGTTTGGGGCAAGTTTATACGGGCAACAAAGTGCACTAGGCCTTCCAATGAGGGGGA
TGAGCAACAATACCCCTCAGTTAAATCGCAGCTTATCACAAGGCACTCAGTTACCGAGCC
ACGTCACGCCAACAACAGGGGTACCAACAATGTCACTTCACACGCCTCCATCTCCAAGCA
GGGGTATTTTGCCTATGAATCCTAGGAATATGATGAACCACTCCCAGGTTGGTCAGGGCA
TTGGAATTCCTAGCAGGACAAATAGCATGAGCAGTTCAGGGTTAGGTAGCCCCAACAGAA
GCTCGCCAAGCATAATATGTATGCCAAAGCAGCAGCCTTCTCGACAGCCTTTTACTGTGA
ACAGGAATCAGGCATTTGGAATGAATAACTCCTTATCAAGTAACATTTTTAATGGAACAG
ACGGAAGTGAAAATGTGACAGGATTGG
>ENST00000477425.1 cdna chromosome:GRCh38:1:224419549:224433838:-1 gene:ENSG00000162923.14 gene_biotype:protein_coding transcript_biotype:processed_transcript gene_symbol:WDR26 description:WD repeat domain 26 [Source:HGNC Symbol;Acc:HGNC:21208]
GCCACCGTCGCAGCTGCCTCCGCCACCACCGCCGCCTCCTCTTCCTTGGCCACCCCAGAA
CTGGGCAGCAGCCTCAAGAAGAAGAAGCGGCTCTCCCAGTCAGATGAGGATGTCATTAGG
CTAATAGGACAGCACTTGAATGGCTTAGGGCTCAAGCAGAAAATGACCTGAATGAACTAA
AGCCTTTAGTGCATTCTCCTCATGCTATTGTGGTAAGAGGCGCACTTGAAATCTCTCAAA
CGTTGTTGGGAATAATTGTGGCACAAACATTTTCTGAAACTTCCATCAACTTTTTTCCCC
TGACTGCTGCTTTCTGTCATGTCAGAGGATGAAGTTTTTGCTGCTGCAGCAGAAGTACCT
AGAATACCTGGAGGATGGCAAGGTCCTGGAGGCACTTCAAGTTCTACGCTGTGAATTGAC
GCCGCTGAAATACAATACAGAGCGCATTCATGTTCTTAGTGGGTATCTGATGTGTAGCCA
TGCAGAAGACCTACGTGCAAAAGCAGAATGGGAAGGCAAAGGGACAGCT
>ENST00000407834.3 cdna chromosome:GRCh38:2:240676438:240682900:-1 gene:ENSG00000185176.12 gene_biotype:protein_coding transcript_biotype:protein_coding gene_symbol:AQP12B description:aquaporin 12B [Source:HGNC Symbol;Acc:HGNC:6096]
GCCAGCTCCTGCTCTGTCCCCTCAGGTGTCCTGCAGGCACAGCATCTCGGGGGGCCCAGG
CCGATGGCAGGTCTTAACGTGTCCCTCTCCTTCTTCTTTGCCACCTTCACCCTCTGTGAG
GCAGCCAGGCGGGCCTCCAAGGCCCTGCTCCCAGTGGGCGCCTATGAAGTCTTCGCCCGG
GAGGCGGTGGGCGCGGTGCAGCTCGGGGCCTGCTTCCTGGAGATGAGGACGCTGGTCGAG
CTCGGGCCCTGGGCTGGGGACTTTGGGCCTGACCTGCTGCTCACCCTGCTCTTCCTGCTC
TTCCTGGCGCACGGGGTCACCTTGGACGGGGCCTCGGCCAACCCCACCGTGTCCCTGCAG
GAGTTCCTCATGGCCGAGGAGTCTCTGCCTGGCACGCTGCTGAAGCTGGCGGCACAGGGG
CTGGGCATGCAGGCCGCCTGCACCCTGACGCGCCTCTGCTGGGCCTGGGAGCTCAGTGAC
CTGCACCTGCTGCAGAGCCTCATGGCCCAGAGCTGCAGCTCGGCCCTGCGCACATCCGTG
CCCCACGGGGCGCTTGTGGAGGCCGCCTGCGCCTTTTGTTTCCATCTGACCCTCCTGCAC
CTGCGGCACAGTCCTCCCGCCTACAGCGGGCCCGCTGTGGCTCTGTTGGTCACCGTCACG
GCCTACACGGCCGGGCCCTTCACGTCTGCCTTCTTCAACCCTGCCCTGGCCGCCTCTGTG
ACCTTTGCCTGCTCGGGACACACCTTACTGGAGTACGTGCAGGTGTACTGGCTGGGCCCT
CTGACAGGGATGGTCCTGGCTGTGCTGCTGCACCAGGGCCGCCTTCCCCACCTTTTCCAG
AGGAACCTGTTCTACGGCCAGAAGAACAAGTACCGAGCACCCCGAGGGAAGCCGGCCCCG
GCCTCAGGGGACACCCAGACCCCTGCAAAGGGGTCCAGTGTCCGGGAGCCTGGGCGCAGT
GGTGTTGAGGGGCCACATTCCAGCTGAGTGGCCTTGCTCTGTGTGAGCCCCGTGCGAGGG
CCCTGCTTGTAGCTGGACCCTGGAACCTTCTGTAGCTAAGAGGGAATCCTGGCCCCCTCC
CCAGAAGCCATTTG
>ENST00000390675.2 cdna chromosome:GRCh38:12:11030387:11031407:-1 gene:ENSG00000256436.1 gene_biotype:protein_coding transcript_biotype:protein_coding gene_symbol:TAS2R31 description:taste 2 receptor member 31 [Source:HGNC Symbol;Acc:HGNC:19113]
CGAACCCACCTGCAGGAACCAACTCCGGACACAACACCAGCATTAAAACAATTTTTTTTT
GTCTGTTCAGACATGACAACTTTTATACCCATCATTTTTTCCAGTGTGGTAGTGGTTCTA
TTTGTTATTGGAAATTTTGCTAATGGCTTCATAGCATTGGTAAATTCCATTGAGCGGGTC
AAGAGACAAAAGATCTCTTTTGCTGACCAGATTCTCACTGCTCTGGCGGTCTCCAGAGTT
GGTTTGCTCTGGGTATTATTATTAAATTGGTATTCAACTGTGTTTAATCCAGCTTTTTAT
AGTGTAGAAGTAAGAACTACTGCTTATAATGTCTGGGCAGTAACCGGCCATTTCAGCAAC
TGGCTTGCTACTAGCCTCAGCATATTTTATTTGCTCAAGATTGCCAATTTCTCCAACCTT
ATTTTTCTTCACTTAAAGAGGAGAGTTAAGAGTGTCATTCTGGTGATGCTGTTGGGGCCT
TTACTATTTTTGGCTTGTCAACTTTTTGTGATAAACATGAAAGAGATTGTACGGACAAAA
GAATATGAAGGAAACTTGACTTGGAAGATCAAATTGAGGAGTGCAGTGTACCTTTCAGAT
GCGACTGTAACCACGCTAGGAAACTTAGTGCCCTTCACTCTGACCCTGCTATGTTTTTTG
CTGTTAATCTGTTCTCTGTGTAAACATCTCAAGAAGATGCAGCTCCATGGTAAAGGATCT
CAAGATCCCAGCACCAAGGTCCACATAAAAGCTTTGCAAACTGTGATCTTTTTCCTCTTG
TTATGTGCCGTTTACTTTCTGTCCATAATGATATCAGTTTGGAGTTTTGGGAGTCTGGAA
AACAAACCTGTCTTCATGTTCTGCAAAGCTATTAGATTCAGCTATCCTTCAATCCACCCA
TTCATCCTGATTTGGGGAAACAAGAAGCTAAAGCAGACTTTTCTTTCAGTTTTGCGGCAA
GTGAGGTACTGGGTGAAAGGAGAGAAGCCTTCATCTCCATAGATTCATGAGAGGGGCATT
G
>ENST00000447246.1 cdna chromosome:GRCh38:2:43974150:43995976:-1 gene:ENSG00000138095.18 gene_biotype:protein_coding transcript_biotype:protein_coding gene_symbol:LRPPRC description:leucine rich pentatricopeptide repeat containing [Source:HGNC Symbol;Acc:HGNC:15714]
GTGCTTCCCGCTGCGGGGACGTTCGAGCAATGGCAGCCCTGCTGAGATCCGCGCGTTGGT
TGCTGCGTGCCGGGGCGGCCCCGCGCCTCCCGCTCTCCCTGCGCCTCCTCCCTGGCGGCC
CGGGCCGGCTGCATGCCGCCTCCTATCTGCCCGCCGCTCGCGCCGGGCCCGTGGCCGGGT
GAGTGCCCAGGCCCTTTCTCCAGAGGACTACTGAGCCCAGCCAGGCTGTATGCCATTGCT
GCCAAAGAAAAAGATATTCAAGAGGAGTCCACTTTTTCTTCTAGGAAGATTTCCAATCAG
TTTGATTGGGCTCTAATGAGACTAGATCTTTCTGTTCGAAGAACTGGCCGCATTCCAAAG
AAGCTTCTACAAAAAGTTTTTAATGATACCTGCCGCTCAGGTGGCCTAGGTGGTAGTCAT
GCCTTGCTTCTACTACGTAGTTGTGGTTCTCTCTTGCCTGAACTAAAGCTTGAAGAGAGA
ACAGAATTTGCTCATAGGATATGGGACACACTTCAGAAATTAGGTGCTGTGTATGATGTG
AGTCACTATAATGCTTTACTTAAAGTCTATCTTCAAAATGAATATAAATTCTCACCAACT
GATTTCCTGGCAAAAATGGAGGAAGCAAACATTCAACCAAATCGAGTGACATACCAGAGA
TTGATTGCTTCTTATTGTAATGTAGGAGATATTGAAGGTGCCAGCAAGATTCTTGGATTT
ATGAAAACTAAGGATCTCCCAGTTACAGAGGCAGTATTCAGTGCCCTTGTGACAGGGCAT
GCCAGAGCTGGTGATATGGAGAATGCAGAAAACATTCTCACAGTGATGAGAGATGCCGGA
ATTGAGCCTGGTCCAGACACATACCTCGCATTATTGAATGCATATGCTGAGAAGGGCGAC
ATTGACCATGTTAAGCAGACTCTGGAGAAGGTGGAGAAGTCCGAGCTTCACCTTATGGAC
CGTGATTTACTGCAAATTATTTTTAGCTTCAGTAAAGCTGGGTATCCTCAGTATGTCTCA
GAAATTTTGGAAAAAGTTACATGTGAAAGAAGATATATTCCAGATGCAATGAACCTCATT
TTACTTTTAGTCACTGAAAAATTGGAAGATGTAGCGTTGCAAATTTTACTAGCATGCCCC
GTATCAAAGGAAGATGGCCCAAGTGTCTTTGGCAGTTTCTTTTTACAACACTGTGTGACT
ATGAATACG
>ENST00000490633.1 cdna chromosome:GRCh38:7:100153486:100155944:1 gene:ENSG00000188186.10 gene_biotype:protein_coding transcript_biotype:protein_coding gene_symbol:LAMTOR4 description:late endosomal/lysosomal adaptor, MAPK and MTOR activator 4 [Source:HGNC Symbol;Acc:HGNC:33772]
CGGCATGAATGTGCCCTTCAAGCGCCTGTCTGCTTTTTATTTCATCCCCAAAATCTAAGG
GTCCTGCCTCCGTCCACCCCAGCATTCTGCATCACTCAGCACTCAGCCCAGACCCTCCCC
AGCCCACCTCGAAGAGCCCCGTCCTCAGAGCCTGGAAGGCCACACTGAAGGTGAGCGCGC
TGCCCTTCCGGGAAAAGCCAAGGTTGTTGAGGGGCGTGTGGCAGACGACGGAGTCCAGGG
CAGCCTGCATGGCCCGGCGCTCCTCCTCACACAGCTGCTTTCCTGGGGGCAGAAACAGGG
ACCAGCAAACACTACAGCGTTCCTCATTCCCACAGGGCCTTCGCCAGCACAGTCTCATCT
GATTCTCAAAGCCACTCTGTGGAGTAAACTGAGCAAACGTT
>ENST00000338662.5 cdna chromosome:GRCh38:12:53665202:53677398:-1 gene:ENSG00000135390.17 gene_biotype:protein_coding transcript_biotype:protein_coding gene_symbol:ATP5G2 description:ATP synthase, H+ transporting, mitochondrial Fo complex subunit C2 (subunit 9) [Source:HGNC Symbol;Acc:HGNC:842]
ATTCCTGTAATGGCGTCGCTCGGGGTCCCGGGAAATTGCTCCGTGGGCTTTCAGCGGCGG
TTTTTATCGCCGGCCGGGGTGTGCCTGTCTGCGGCTCGCCTCTCCTCCGGGACCGTAAAG
CTGCTGCCGTGATTTATCCTCCCCTTCTCCCAAATCCGATTAAATGGAGGAGCTCGGGGC
CGGGGCGCCGCGGGGCCCGGGAGCCGGGAGGGGGCGGCGGGAAGGACGGGGCCAAGGAGG
GGAGGACAAACGGCCCCTCAGAGAGTGGCGGATTTGCCTTTATTTACAGCCGCGGCTTTC
TTTTTATTTTTTATTTTTTATGGGGTTTGGTGAGCTTTTCCCGTCTTTCTCGTGCTGCGT
TCAAGCACGATGCAGGGACGGCAGGGGTTTGGAACTGGATAGGCCTTGTCGCCCTGTTCC
AAAGGGCAGGGCAGGTCCTGTCTGGGAGACAAGGAGGCCTAGGAAAGATGAGGGCCAGGA
AGCCTCCCCCACCTCCTTCCATCAGGGGAAGGGCGAGCGAAAGGGGAGAGAAAACCCACG
TTCAGGAGAGCATGGGGGCGGGAGGGGAGGGCGCTGCTTATCCCAACTCGCGTAGTTGAA
ACCTGAGCAGAGGCTCGGGCAAGCCTGGAGTGACCTCGCAACCTTACAGCGGGTCGCAGG
TGCCCGTTATTCCTAGACTGTCCCAGGAGCCAGGAAAGAGGGATTCGGATCATATTTAAC
CCTATCTTCTGGCTCGCTGATGCTGCTTCTCTCATGGTTTATCACCGGAATGGAAAGGAG
GAAACGGGGAGTGGGGGAAAGGGCGAAGCCACCAGAAGCAGCTGCGGCATTTTGCTGACT
ATTCGCCCATGGAGCCGGTTTGCCATCCAGTGATGCCAGAGTCCCGGCGCGACAGAAAGC
AGGACTCCCAAGATCTTCCTCCTGCTGCATTTTAGGCACTGAACCCCAATCCCGACCGTA
TGTTAACACTGAATTCTGAGTAGGAGTTTTGTTTTGGCAGTGTGACGACTGCGCATGCTC
GGAAAGGGGACGCAAGTCCGAGATCCCAAACGCGGTACAGACCAAACCGCAGTCCACGTT
ACGGATCGGCTTACTCCGCGGAGTTGGCCTCATTTCTGCAGTCGGCGCTCCCTGTAGTTT
CTCCTCTCGAACGCCAGGTGGAGCAACCGGCCGGATACCGCCACAGCCCTGGCAGGCGGC
GCTGTGATGCCTGAGCTGATCCTCTCTCCTGCCACAGCTCCTCACCCCCTGAAAATGTTC
GCCTGCTCCAAGTTTGTCTCCACTCCCTCCTTGGTCAAGAGCACCTCACAGCTGCTGAGC
CGTCCGCTATCTGCAGTGGTGCTGAAACGACCGGAGATACTGACAGATGAGAGCCTCAGC
AGCTTGGCAGTCTCATGTCCCCTTACCTCACTTGTCTCTAGCCGCAGCTTCCAAACCAGC
GCCATTTCAAGGGACATCGACACAGCAGCCAAGTTCATTGGAGCTGGGGCTGCCACAGTT
GGGGTGGCTGGTTCTGGGGCTGGGATTGGAACTGTGTTTGGGAGCCTCATCATTGGTTAT
GCCAGGAACCCTTCTCTGAAGCAACAGCTCTTCTCCTACGCCATTCTGGGCTTTGCCCTC
TCGGAGGCCATGGGGCTCTTTTGTCTGATGGTAGCCTTTCTCATCCTCTTTGCCATGTGA
AGGAGCCGTCTCCACCTCCCATAGTTCTCCCGCGTCTGGTTGGCCCCGTGTGTTCCTTTT
CCTATACCTCCCCAGGCAGCCTGGGGAACGTGGTTGGCTCAGGGTTTGACAG
>ENST00000567329.1 cdna chromosome:GRCh38:16:8902139:8904522:-1 gene:ENSG00000187555.14 gene_biotype:protein_coding transcript_biotype:retained_intron gene_symbol:USP7 description:ubiquitin specific peptidase 7 [Source:HGNC Symbol;Acc:HGNC:12630]
GTTGGTGGAGCGATTACAAGAAGAGAAAAGGATCGAGGCTCAGAAGCGGAAGGAGCGGCA
GGAAGCCCATCTCTATATGCAAGTGCAGATAGTCGCAGAGGACCAGTTTTGTGGCCACCA
AGGGAATGACATGTACGATGAAGAAAAAGTGAAATACACTGTGTTCAAAGTATTGAAGAA
CTCCTCGCTTGCTGAGTTTGTTCAGAGCCTCTCTCAGACCATGGGATTTCCACAAGATCA
AATTCGATTGTGGCCCATGCAAGCAAGGAGTAATGGAACAAAACGACCAGCAATGTTAGA
TAATGAAGCCGACGGCAATAAAACAGTAAATATTGTTAATAGCGTATCTGGTTTGGAACC
GTGCAGAAGGCGTTAGTCCTCTGCACTTAGTGCAGCTTGTTTCCCTTTTGGTCCACTTAA
CTAGAATTGGACGTTTTCTTCAATACTTGACTGTAGTTTTTCGCTCTGTCACCTAAGCCA
TTAGACTCTTCTAAAATCAGCGTCTCTTTTGGAAATAGATGATTGAGCTCAGTGATAATG
AAAACCCTTGGACAATATTCCTGGAAA
>ENST00000477612.5 cdna chromosome:GRCh38:20:62816244:62825030:1 gene:ENSG00000092758.15 gene_biotype:protein_coding transcript_biotype:processed_transcript gene_symbol:COL9A3 description:collagen type IX alpha 3 chain [Source:HGNC Symbol;Acc:HGNC:2219]
CCTGAGGCAGAGCTTGGCCGGACCTGGCGACCCCTGAGCTTCTGGGAAATGGACATGGCC
AGCACCGCCTTCAGAGAGTGGGACTCCCCGGCCCCCCCGGCCCCCCAGGGCCGCCCGGGA
AGCCCGGCCAGGACGGCATTGACGGAGAAGCTGGTCCTCCAGGTCTGCCTGGGCCCCCGG
GACCAAAGGGGGCCCCAGGAAAGCCGGGGAAACCAGGAGAGGCTGGGCTGCCGGGACTGC
CGGGTGTGGATGGTCTGACTGGACGAGATGGACCCCCTGGACCCAAGGGTGCCCCTGGGG
AACGGGGAAGTCTGGGACCCCCGGGGCCGCCCGGGCTGGGGGGCAAAGGCCTCCCTGGAC
CCCCCGGAGAGGCAGGAGTGAGCGGCCCCCCAGGTGGGATCGGCCTCCGCGGCCCCCCGG
GACCTTCTGGACTCCCCGGCCTCCCTGGTCCCCCAGGACCTCCCGGACCCCCTGGACACC
CAGGAGTCCTCCCTGAAGGCGCTACTGACCTTCAGTGCCCAAGTATCTGCCCGCCAGGTC
CCCCAGGGCCCCCTGGAATGCCAGGGTTCAAGGGACCCACTGGCTACAAAGGCGAGCAGG
GGGAAGTCGGCAAGGACGGCGAGAAGGTGAAGCTG
>ENST00000539264.5 cdna chromosome:GRCh38:12:132560047:132570104:1 gene:ENSG00000112787.12 gene_biotype:protein_coding transcript_biotype:processed_transcript gene_symbol:FBRSL1 description:fibrosin like 1 [Source:HGNC Symbol;Acc:HGNC:29308]
GAGCGCGCAGAGCCGGCGCGGCGGACATGCGCGTCCCCGGCCCGAGCTCCGGCTGAGCAG
GGCACGCGGGGAGAGGGGTCGCCTGGACGGGCCAGGGCCACCCGGGGCTCGCGCTCCACG
CCCGCGTCCATGCAGCCCGGCTCCGGCCCCGGGACTAGGGGCGACTGCCTGGGGCGCCGG
CGAGGCATCCGTGGGCTCTGAGAAGCTCTTTGCGCCGGGAACCGATAAAGGCCCAGCGCT
TGAGAAGTCGGAGGCCAAGGCCGGGCCGGTGCCCAAGGTGTCAGGCCTGGAGCGCAGCCG
CGAGCTCAGCGCCGAGAGCTTCCTGCCCACTGCCAGCCCCGCGCCCCATGCCGCGCCCTG
CCCGGGGCCCCCGCCCGGCTCCCGCGCCAATCCCTTGGTGAAGAAGGAA
>ENST00000451029.5 cdna chromosome:GRCh38:7:90245211:90304753:1 gene:ENSG00000105792.19 gene_biotype:protein_coding transcript_biotype:nonsense_mediated_decay gene_symbol:CFAP69 description:cilia and flagella associated protein 69 [Source:HGNC Symbol;Acc:HGNC:26107]
TCAGAGGTCTGGGTCAACTGGGGGGCGGCAGCGGCGCTAAGCGGACTGTATGGCGGTGGC
CTAGGCCCCTGGCGGAATTTTGGGACCTTTCGCGACTCTAGCGACTCTCAGGCTGCCTTC
CCTTCTCGGTGGCGGGGCCTCTTTGGGCCCAGCGGCTGCGGGCGCACTGTAGGACAGGAA
GATCCCCCCACTCTCCACCCCGCCGCCACCGGCCATGTGGACAGAGGAAGCCGGGGCGAC
CGCCGAGGCCCAGGAATCCGGCATCAGGAACAAGTCTAGCAGTTCCAGTCAAATCCCGGT
GGTTGGGGTGGTGACGGAGGACGATGAGGCGCAGGATGTTTTCAAGCCTATGGACCTTAA
TCGTGTCATCAAACTCCTCGAAGAGACTGATAAAGATGGCTTGGAAGAAAAACAACTTAA
ATTTGTCAAGAAACTGGTACAGTGTTATCAGAATGGACTTCCATTAAGGGATTTAGCACA
GATATTTAAAATTCTGAATCTGTGTTCAGGAAAAATAAAAAACCAGCCTCGTTTTATAGA
ATCTGCATATGATATCATAAAACTGTGTGGCTTGCCATTTTTGAAAAAGAAAGTGTCGGA
TGAAATAACTTATGCTGAAGATACTGCTAATTCAATTGCACTTCTGGGTGACTTAATGAA
AATACCAAGTTCTGAATTGAGGATACAAATTTGTAAGTGTATTGTTGATTTTTATCATGC
AGAACCACCAAAGAAGCATATTCCAGGTTACCAGCAAGCGAGTTCATCATACAAGATTCA
AATGGCTGAAGTTGGAGGATTAGCAAAAACAATGGTCCAGTCAATGACCTTGCTTGAAAA
TCAACTTGTTGAGAAACTTTGGGTACTTAAAGTTCTGCAGCATCTCTCAACTTCTGGGCT
TTGAAGGAAGTATTTAAAAATCTGTTTATGAGAGGTTTCAGTCATTATGACCGTCAGCTT
AGAAATGACATATTAGTGATCACTACAATTATAGCTCAAAATCCTGAAGCACCAATGATT
GAGAATTTCTCTCGGAGCTACTACTCATCTGTACCAGAAGCTGAGCCTTCACATATTTTA
TAATTAAAAATCATTGAATGATTGAAATTATTTAATAGAGATCCTTGGCAACAATATTCA
CAAGTCAGTCACGAATGTGGCTTTACCAAGGATTTGATACTGTTTGCCACCTTTAATGAA
GTTAAAAGTCAAAATCTTTTGGTAAAAGGACTTAAGCTTTCTAATTCCTATGAAGATTTT
GAGTTGAAGAAATTACTATTCAACGTAATTGTGATCTTATGTAAAGATTTACCTACTGTA
CAGCTATTAATTGATGGCAAAGTTATTTTGGCTTTGTTTACCTATGTTAAGAAGCCTGAG
AAGCAAAAAATAATTGACTGGTCTGCAGCACAGCATGAAGAATTACAACTGCATGCAATT
GCCACTTTGTCATCAGTGGCTCCTTTATTAATAGAAGAATACATGTCATGCCAGGGAAAT
GCTCGAGTCCTTGCATTTCTAGAATGGTGTGAGAGTGAAGATCCGTTTTTCAGTCATGGT
AACAGTTTTCATGGTACAGGTGGCCGAGGCAACAAGTTTGCCCAGATGCGTTACAGTTTA
AGACTCCTGAGAGCCGTGGTCTACCTTGAAGATGAGACTGTAAACAAAGATCTTTGTGAA
AAGGGAACAATTCAGCAAATGATAGGAATCTTTAAAAATATAATAAGCAAGCCTAATGAA
AAGGAAGAAGCCATTGTTTTGGAAATCCAGTCTGATATATTACTTATCCTATCTGGCCTT
TGTGAGAATCACATTCAAAGGAAGCTCCATAGTGAACTCTGAGTCTCAGAGATTGATAAT
TTAAATGTTAAATAGCAAGGGATGGAATTGGAAAGATAAAAACAAAAAAATGATGGTTTC
AATAGATAGATTTTAAGTGAACGCCTGTTTAGCTCCAAGCTTTGATGCAATTTCTCATCA
TATTCTACCACCCTGTGCCTGGGCTCCTCTGGAAAAATAATCATAATCTTGCTTACTGGG
AACCAGAACTGAACAGCAAGGCAATAAGAAAGGAAATTTTCGGAACTGAAGGAGTAGATA
TCGTTCTTCATGTGATGAAAACAGACCCCAGGAAGTTACAGAGTGGCTTAGGCTATAATG
TACTTCTTTTTAGTACATTGGACAGCATTTGGTGCTGTATTTTGGGATGTTATCCCTCAG
AGGATTATTTTCTTGAAAAGGAAGGCATTTTTCTCCTTTTGGATTTGTTAGCATTGAACC
AAAAAAAATTCTGTAATCTAATACTTGGAATAATGGTTGAATTTTGTGATAATCCCAAAA
CTGCAGCTCATGTCAATGCTTGGCAAGGGAAGAAGGATCAGACAGCTGCTAGTCTTTTAA
TTAAATTGTGGAGAAAGGAGGAAAAAGAACTAGGAGTAAAACGTGATAAAAATGGGAAGA
TCATTGATACAAAAAAACCTCTATTTACTAGCTTTCAAGAAGAGCAAAAAATCATCCCAC
TGCCTGCTAACTGCCCATCTATTGCGGTTATGGATGTTTCTGAGAATATTAGAGCAAAAA
TTTATGCTATATTGGGCAAACTAGATTTTGAAAA
>ENST00000471914.5 cdna chromosome:GRCh38:22:31833866:31843662:1 gene:ENSG00000100150.16 gene_biotype:protein_coding transcript_biotype:retained_intron gene_symbol:DEPDC5 description:DEP domain containing 5 [Source:HGNC Symbol;Acc:HGNC:18423]
TTTTGCAGAGTGAGCCTTCTTAAGACAAGCTGTTTTTATCTTTCCATAGGTATGAATCCT
AGGACCCAGAATAAGGATTCTCTAGAGGACAGTGTTTCTACCTCTCCAGACCCAATGCCA
GGCTTCTGTTGCACAGTTGGAGTGGACTGGAAGTCTCTCACTACTCCGGCGTGCCTCCCC
CTTACCACCGACTACTTCCCTGACCGCCAGGGCCTGCAGAATGACTACACAGAGGGCTGT
TATGATCTCCTTCCAGAAGCAGACATCGACAGGAGGGACGAAGATGGTGTGCAGATGACA
GCCCAGCAGGTATTTGAAGAGTTTATTTGCCAACGTCTCATGCAGGGCTACCAAATCATA
GTGCAGCCCAAGACACAGAAACCCAATCCTGCTGTCCCGCCCCCGCTGAGCAGTAGCCCA
CTCTATAGCCGAGGCCTTGTGTCCCGAAACCGCCCTGAGGAGGAGGACCAGTATTGGCTG
AGTATGGGCAGAACGTTCCACAAAGTGACGCTGAAGGATAAGATGATCACAGTGACGCGA
TACCTTCCCAAGTATCCTTATGAATCTGC
>ENST00000567664.5 cdna chromosome:GRCh38:16:30086035:30091213:-1 gene:ENSG00000149922.10 gene_biotype:protein_coding transcript_biotype:nonsense_mediated_decay gene_symbol:TBX6 description:T-box 6 [Source:HGNC Symbol;Acc:HGNC:11605]
AGGCCAGACGGAACTACAACATGTACCATCCACGAGAATTGTACCCGTCCCTGGGGGCCG
GCTACCGCCTGGGGCCCGCCCAACCTGGGGCCGACTCCAGCTTCCCACCCGCCCTAGCGG
AGGGCTACCGCTACCCCGAACTGGACACCCCTAAACTGGATTGCTTCCTCTCCGGGATGG
AGGCTGCTCCCCGCACCCTGGCCGCGCACCCACCTCTGCCCCTTCTGCCCCCTGCCATGG
GCACTGAGCCGGCCCCATCAGCTCCAGAGGCCCTCCATTCCCTCCCGGGGGTCAGCCTGA
GCCTGGAGAACCGGGAGCTATGGAAGGAGTTCAGCTCTGTGGGAACAGAAATGATCATCA
CCAAAGCTGGGAGGCGCATGTTCCCTGCCTGCCGAGTGTCAGTCACTGGCCTGGACCCCG
AGGCCCGCTACTTGTTTCTTCTGGATGTGATTCCGGTGGATGGGGCTCGCTACCGCTGGC
AGGGCCGGCGCTGGGAGCCCAGCGGCAAGGCAGAGCCCCGCCTGCCTGACCGTGTCTACA
TTCACCCCGACTCTCCTGCCACTGGTGCACATTGGATGCGGCAGCCTGTGTCTTTCCATC
GTGTCAAGCTCACCAACAGCACGCTGGACCCCCACGGCCACCTGATCCTGCACTCCATGC
ACAAGTACCAACCCCGCATACACCTAGTTCGGGCAGCCCAGCTCTGCAGCCAGCACTGGG
GGGGCATGGCCTCCTTCCGCTTCCCCGAGACCACATTCATCTCCGTGACAGCCTACCAGA
ACCCACAGATCACACAACTGAAGATTGCAGCCAATCCCTTTGCCAAAGGCTTCCGGGAGA
ACGGCAGAAACTGTAAGAGGTGGGAGTTGTTCATTCATTTGTTCATGCATTCAACAAATG
TTTATTAATCACTCACTGTGTGCCAGGCACCGTGCTGGACATCAGAAATGCAGTGACACA
CCAGGTGGTCCCTGCGACTCCACCCTGGGTGGAGACATTCGTGAATCAGATCCAGAACAG
GCCCCAGCCCCCGGGGAAGCCACCGCTGCCCCGGCACCTCTGTGTGGTGGCCCCAGTGCT
GAGGCCTACCTCCTGCACCCTGCGGCTTTCCATGGGGCCCCCAGTCACCTTCCCACCAGG
AGCCCCAGCTTCCCGGAGGCTCCAGACTCCGGGCGCTCAGCCCCCTACTCGGCTGCATTT
CTGGAGCTGCCGCACGGGTCAGGGGGCTCCGGGTACCCAGCGGCTCCACCGGCGGTACCC
TTTGCCCCGCACTTTCTCCAAGGGGGCCCCTTCCCTCTACCATACACCGCGCCTGGGGGC
TATCTGGATGTGGGCTCCAAACCCATGTACTGAACCACTGCTGGGCCCCTCTGCCTCCAT
CACAAACCTCCCGCTCCCTTCCCCCAGCCCTGGAGCCCCCTCACCTCCACCGGCCCCATC
CCCCACACCAAATGGCCGCCTTGGGCCTGCCCACCCACCCCCTCAACTTCACACCTTGAT
TTCACTCCCACCCCCCTCTGGCTTCAAAGCCTAACCAAGGCTG
>ENST00000373278.8 cdna chromosome:GRCh38:6:38716561:38734514:1 gene:ENSG00000124721.17 gene_biotype:protein_coding transcript_biotype:protein_coding gene_symbol:DNAH8 description:dynein axonemal heavy chain 8 [Source:HGNC Symbol;Acc:HGNC:2952]
GAAGTTTTGCTGCCTGCTAAGCTCTCTTAGCCCTTCGTTAATTCACCTGTCATTGACATT
GACCATCTTGTGTTGTATTCAATAGTCTGTCACACCAATTTGATTGTGCATTTTGCTTTG
GAGAAGTCCTTAGTCTTTTATGTAGCCACAGTGGCCAGACATGCAGAAGACGTTCAATAT
TGCTGAATGAACTAATGCATTTGGGATAGGGTTACAGAAATGGGTGCAAGAGAAAAGGGT
GTGGTTGAATTGGCTGTACCCAGCACACAGGTTTCGAAGTATAAAGCATTCCGCACGACG
GGGGATGGAGAAGGATGCTGAAGATGGCGCCCCTTCTGAGGGAGCAGAGGCTCCTCCCTC
TACGGAAGAGGCTGCCCCTCCCCGTTCAGAAGAGGAAGAGGCCCCGCGCCCTCCGACAGT
GGAGGCCCCGGCAGAAGATGGTTTCTCTCCTTCCGCAGAAGATGCTGTTTCTTCTGTGGT
GGATTATCGGGATCTCATTCCTTCTGAAGAAGGGATAGTTCTTCCAGATGATCATGAAGC
GGATCTGAATAGAGTTCGACAGAGGCTTGCACCGCGACCGGTTCAGTCAGTGATTTCGGA
AGTGCTGTCCTTGCCGTCTTCCCGGAGGTCCTCCAGATACCGCCGGAGTATGAGTGGCCT
TCCCAATCTACAGGAAACATTAAAAGAGAGACAGGCAAGATTTAGAGAGGCAAGGGAAAG
CCGAAGACTGAAAATTGACCCTTCATACAAATATATATTTGAAATTCTAGCAGAAAATCT
TGGCCTGGACATAGTAACTGTTGAAGAATTAATTTTGGATTGCCCATCTCTGGAAGCATT
TACTAATTTTTTTGCGAAAGATGGTTGTAAGACACTGAAATTTTTGTACCAAGAAGGAGA
TGTACCTGGTATTGAATGTGGTCGAACTATTGCTGGAGCAACTAAAGGGGCAAAA
>ENST00000469720.1 cdna chromosome:GRCh38:3:55510563:55647226:-1 gene:ENSG00000187672.12 gene_biotype:protein_coding transcript_biotype:processed_transcript gene_symbol:ERC2 description:ELKS/RAB6-interacting/CAST family member 2 [Source:HGNC Symbol;Acc:HGNC:31922]
AGTTCATCGGGAGGCGGGGATTGTAGTGCAGGAAACGAGAACTGGGCAGGGGAGGTCACT
AAATACTAATGAAGACTGCCAGCAGAGGAACCTACAGAGGATTTTTGTTCAAAGAGGACA
GTTTGAGGAGGAGGATGGGTAACAAAAATGTGTCCTTCAGCAGTCGGCCTGTGGTGAGCT
GAAGAAGCAGCTATTAGAAGGGCTGAATAAAGGGAACATGCAGCTCTGCAGCAATATTCT
GATAATGTATTGCAGTGCGGCTCACATCACTGTCCACCACCACCTGGAGCGGCTCATCAG
AACTGAAGGGGAGTTTTCACTTACCTTATTGAGCGTGATTCTGTTCTACTTGATATTTCC
TTCACCACCTCATGTCATTTCTCATGGATTTGGTTATGATGGAAAGGAAGAATGCAGAGG
AGGAGAAAAGTGACAGATCCTCCATTTTTGTTGGGATGCGGGCATTTTGAATGTGATCAT
CTTTGCTGAATGTCATTATTTGATAACATTTTGTTTATGTTACTTAAACATCATTGGATA
AATTTGAACTCCATGGGATTTTATCTGTGGATTCAGCTTCTGTTGGACAACTAGCCTCAT
CTCCAGTATCCTGCTGGTTCACTCTAATTGGTCATTCCTAATGCATTAGATTATCAAAAA
GTATAAATTCGCTGTGAGTGAGTGGTGTTGGCAGTGTTTGTATACCATGATGCATGGAGT
GTTTGACGAAGAAACAAAAAACACCAAAAATTGCGAGCCTTTACCCTCCTCTATTTCTTT
AATCTGTTGTTTGAAGAACCGCATTTTGAGGGTGTAACCAGTAGTCACCTCTGGGCCAGG
TTGGAAAAGAAATCAATTTTTTAAACCACTAATGCTTGCCAAGAAATCGCCTTATGAGAA
CATG
>ENST00000503407.5 cdna chromosome:GRCh38:4:184755601:184766702:-1 gene:ENSG00000151726.13 gene_biotype:protein_coding transcript_biotype:protein_coding gene_symbol:ACSL1 description:acyl-CoA synthetase long-chain family member 1 [Source:HGNC Symbol;Acc:HGNC:3569]
AAGAGGAAAGAAGCAGAGCTTCGCAGCGGCATCATCAGAAACAACAGCCTGTGGGACCGG
CTGATCTTCCACAAAGTACAGTCGAGCCTGGGCGGAAGAGTCCGGCTGATGGTGACAGGA
GCCGCCCCGGTGTCTGCCACTGTGCTGACGTTCCTCAGAGCAGCCCTGGGCTGTCAGTTT
TATGAAGGATACGGACAGACAGAGTGCACTGCCGGGTGCTGCCTGACCATGCCTGGAGAC
TGGACCGCAGGCCATGTTGGGGCCCCGATGCCGTGCAATTTGATAAAACTTGTTGATGTG
GAAGAAATGAATTACATGGCTGCCGAGGGCGAGGGCGAGGGCTACTTGAAGGACCCAGCG
AAAACAGCAGAAGCTTTGGACAAAGACGGCTGGTTACACACAGGGGACATTGGAAAATGG
TTACCAAATGGCACCTTGAAAATTATCGACCGGAAAAAGCACATATTTAAGCTGGCACAA
GGAGAATACATAGCCCCTGAAAAGATTGAAAATATCTACATGCGAAGTGAGCCTGTTGCT
CAGGTGTTTGTCCACGGAGAAAGCCTGCAGGCATTTCTCATTGCAATTGTGGTACCAGAT
GTTGAGACATTATGTTCCTGGGCCCAAAAGAGAGGATTTGAAGGGTCGTTTGAGGAACTG
TGCAGAAATAAGGATGTCAAAAAAGCTATCCTCGAAGATATGGTGAGACTTGGGAAGGAT
TCTGGTCTGAAACCATTTGAACAGGTCAAAGGCATCACATTGCACCCTGAATTATTTTCT
ATCGACAATGGCCTTCTGACTCCAACAATGAAGGCGAAAAGGCCAGAGCTGCGGAACTAT
TTCAGGTCGCAGATAGATGACCTCTATTCCACTATCAAGGTTTAGTGTGAAGAAGAAAGC
TCAGAGGAAATGGCACAGTTCCACAATCTCTTCTCCTGCTGATGGCCTTCATGTTGTTAA
TTTTGAATACAGCAAGTGTAGGGAAGGAAGCGTTCGTGTTTGACTTGTCCATTCGGGGTT
CTTCTCATAGGAATGCTAGAGGAAAGAGAACACTGCCTTACAGTCACCTCATGTTGCAGA
CCATGTTTATGGTAATACACACTTTCCAAAATGAGCCTTAAAAATTGTAAAGGGGATACT
ATAAATGTGCTAAGTTATTTGAGACTTCCTCAGTTTAAAAAGTGGGTTTTAAATCTTCTG
TCTCCCTGTTTCTCTAATCAAGGGGTTAGGACTTTGCTATCTCTGAGATGTCTGCTACTT
GCTGCAAATTCTGCAGCTGTCTGCTGCTCTAAAGAGTACAGTGCACTAGAGGGAAGTGTT
CCCTTTAAAAATAAGAACAACTGTCCTGGCTGGAGAATCTCACAAGCGGACCAGAGATCT
TTTTAAATCCCTGCTACTGTCCCTTCTCACAGGCATTCACAGAACCCTTCTGATTCGTAA
GGGTTACGAAACTCATGTTCTTCTCCAGTCCCCTGTGGTTTCTGTTGGAGCATAAGGTTT
CCAGTAAGCGGGAGGGCAGATCCAACTCAGAACCATGCAGATAAGGAGCCTCTGGCAAAT
GGGTGCTCATCAGAACGCGTGGATTCTCTTTCATGGCAGAATGCTCTTGGACTCGGTTCT
CCAGGCCTGATTCCCCGACTCCATCCTTTTTCAGGGGTTATTTAAAAATCTGCCTTAGAT
TCTATAGTGAAGACAAGCATTTCAAGAAAGAGTTACCTGGATCAGCCATGCTCAGCTGTG
ACGCCTGAATAACTGTCTACTTTATCTTCACTGAACCACTCACTCTGTGTAAAGGCCAAC
AGATTTTTAATGTGGTTTTCATATCAAAAGATCATGTTGGGATTAACTTGCCTTTTTCCC
CAAAAAATAAACTCTCAGGCAAGCATTTCTTTAAAGCTATTAAGGGAGTATATACTTGAG
TACTTATTGAAATGGACAGTAATAAGCAAATGTTCTTATAATGCTACCTGATTTCTATGA
AATGTGTTTGACAAGCCAAAATTCTAGGATGTAGAAATCTGGAAAGTTCATTTCCTGGGA
TTCACTTCTCCAGGGATTTTTTAAAGTTAATTTGGGAAATTAACAGCAGTTCACTTTATT
GTGAGTCTTTGCCACATTTGACTGAATTGAGCTGTCATTTGTACATTTAAAGCAGCTGTT
TTGGGGTCTGTGAGAGTACATGTATTATATACAAGCACAACAGGGCTTGCACTAAAGAAT
TGTCATTGTAATAACACTACTTGGTAGCCTAACTTCATATATGTATTCTTAATTGCACAA
AAAGTCAATAATTTGTCACCTTGGGGTTTTGAATGTTTGCTTTAAGTGTTGGCTATTTCT
ATGTTTTATAAACCAAAACAAAATTTCCAAAAACAATGAAGGAAACCAAAATAAATATTT
CTGCATTTC
>ENST00000626418.1 cdna chromosome:GRCh38:CHR_HG2217_PATCH:119055488:119057133:-1 gene:ENSG00000280682.2 gene_biotype:protein_coding transcript_biotype:retained_intron gene_symbol:HYOU1 description:hypoxia up-regulated 1 [Source:HGNC Symbol;Acc:HGNC:16931]
AGTTTGCAAACCGAGAGGAGTTGTGAAGGGCGCGGGTGGGGGGCGCTGCCGGCCTCGTGG
GTACGTTCGTGCCGCGTCTGTCCCAGAGCTGGGGCCGCAGGAGCGGAGGCAAGAGGGGCA
CTATGGCAGACAAAGTTAGGAGGCAGAGGCCGAGGAGGCGAGTCTGTTGGGCCTTGGTGG
CTGTGCTCTTGGCAGACCTGTTGGCACTGAGTGATACACTGGCAGTGATGTCTGTGGACC
TGGGCAGTGAGTCCATGAAGGTGGCCATTGTCAAACCTGGAGTGCCCATGGAAATTGTCT
TGAATAAGTGAGGGTGGCCCCCGTGTTAAGGGTGGGGAACGAGGGAGTCTGGGCTCCAAG
TGTGAATGTGTTAGTCATAGTGCCCACAGCAGACTTCGGCATCTGAGTGGTTAAATGTGT
GTGAGTGTCGAGGCTTCTGAGTCCTTCTGCTGCAGGCACCTGGGCCCAAAATCTCTTTTC
CTCAGGGAATCTCGGAGGAAAACACCGGTGATCGTGACCCTGAAAGAAAATGAAAGATTC
TTTGGAGACAGTGCAGCAAGCATGGTGA
>ENST00000541818.1 cdna chromosome:GRCh38:1:161169284:161171181:1 gene:ENSG00000143224.17 gene_biotype:protein_coding transcript_biotype:retained_intron gene_symbol:PPOX description:protoporphyrinogen oxidase [Source:HGNC Symbol;Acc:HGNC:9280]
TTTTGTGCCTTAGAAGCTACTTAGACATGGGCTACCCCAGAATCCTAGGCCCTATTTGTG
AACCTTCCTCAAAGAGCCTATGCAAGTCTGTGGATAGAAGTAGTACTTATAAGTGGCTTA
GAGATAGGGGAAAGAACCCAGCTTCACTGAACATTTCAGAACAGCCACACTGGCCTGTCT
GGTCCACTTCCTGGAGTACACAGAGGAATGATTTTTTGTGAAGTCTACATAGTCACCCAA
TCTCTTCATCCTGGGTCAGTACACAGTCTCCCCGGCCACATGGGTGCCTGGGAAACTGAG
AGTGAGGCACCAGAAGTCTCTTTTCACTCATCAAATTCTCATTTTCTGGGTCTCTCAAAT
GTTTTCATGCTCTCAGGTATCTCTAAGGGACAGCAGTCTGGAGGCTGACCACGTTATTAG
TGCCATTCCAGCTTCAGGTAATGGAATAGCCACCTTCCCCTTCCCCAACCCCTACCAGTG
AGAAGCAAAAGCTATACCTTCCTGGGTCAGCAGGACCACACCATGCCCCTGAACTGGTCA
TCTCTATGGGAGTCTAATCCCAAAGAGGACTGACAACTGTAATGGGAATGCCTTCTGAGT
CAGGCCTCTGCCTGATCTCTAGTGCTCAGTGAGCTGCTCCCTGCTGAGGCTGCCCCTCTG
GCTCGTGCCCTGAGTGCCATCACTGCAGTGTCTGTAGCTGTGGTGAATCTGCAGTACCAA
GGAGCCCATCTGCCTGTCCAGGGATTTGGACATTTGGTGCCATCTTCAGAAGATCCAGGA
GTCCTGGGAATCGTGTATGACTCAGTTGCTTTCCCTGAGCAGGACGGGAGCCCCCCTGGC
CTCAGAGTGACTGTGATGCTGGGAGGTTCCTGGTTACAGACACTGGAGGCTAGTGGCTGT
GTCTTATCTCAGGAGCTGTTTCAACAGCGGGCCCAGGAAGCAGCTGCTACACAATTAGGA
CTGAAGGAGATGCCGAGCCACTGCTTGGTCCATCTACACAAGAACTGCATTCCCCAGTAT
ACACTAGGTCACTGGCAAAAACTAGAGTCAGCTAGGCAATTCCTGACTGCTCACAGGTTG
CCCCTGACTCTGGCTGGAGCCTCCTATGAGGGAGTTGCTGTTAATGACTGTATAGAGAGT
GGGCGCCAGGCAGCAGTCAGTGTCCTGGGCACAGAACCTAACAGCTGATCCCC
>ENST00000518461.2 cdna chromosome:GRCh38:8:22120843:22122690:-1 gene:ENSG00000168453.14 gene_biotype:protein_coding transcript_biotype:retained_intron gene_symbol:HR description:hair growth associated [Source:HGNC Symbol;Acc:HGNC:5172]
TTGGCAAGGCCAAGCTGCCCGGGACTGCCTGTTGGTCTACACTCACCACCAACCTCCCTC
TCCTGCCCACCCCCACCCCCAGCTTTGGCAGAGCTGAGCACTGCAATGCACCAGGTCTGG
GTCAAGTTTGATATCCGGGGGCACTGCCCCTGCCAAGCTGATGCCCGGGTATGGGCCCCC
GGGGATGCAGGCCAGCAGAAGGAATCAACACAGAAAACGCCCCCAACTCCACAACCTTCC
TGCAATGGCGACACCCACAGGACCAAGAGCATCAAAGAGGAGACCCCCGATTCCGCTGAG
ACCCCAGCAGAGGACCGTGCTGGCCGAGGGCCCCTGCCTTGTCCTTCTCTCTGCGAACTG
CTGGCTTCTACCGCGGTCAAACTCTGCTTGGGCCATGAGCGAATACACATGGCCTTCGCC
CCCGTCACTCCGGCCCTGCCCAGTGATGACCGCATCACCAACATCCTGGACAGCATTATC
GCACAGGTGGTGGAACGGAAGATCCAGGAGAAAGCCCTGGGGCCGGGGCTTCGAGCTGGC
CCGGGTCTGCGCAAGGGCCT
>ENST00000490895.5 cdna chromosome:GRCh38:2:130342894:130346052:1 gene:ENSG00000136718.9 gene_biotype:protein_coding transcript_biotype:retained_intron gene_symbol:IMP4 description:IMP4 homolog, U3 small nucleolar ribonucleoprotein [Source:HGNC Symbol;Acc:HGNC:30856]
CACAGATTCTCCCGGACCCACGTGGAAGCGGCACTCAAGATGGTAGGAGAATGAGCTCCT
GTTTCGGAGCTGCGCCGCGAGGCCCGCCTGCGCCGCGAGTACCTGTACCGCAAGGCCCGG
GAGGAGGCGCAGCGCTCAGCCCAGGAGAGGAAGGAGCGGCTGCGGCGCGCGCTGGAAGAA
AACCGCCTGATTCCCACTGAGTTACGCCGAGAGGCTCTGGCCTTACAGGGGTCCCTGGAG
TTTGATGATGCTGGAGGTGAAGGTGTGACCAGCCACGTGGATGATGAATACCGATGGGCA
GGAGTCGAGGATCCCAAGGTTATGATCACTACCTCCCGAGACCCCAGTTCCCGCCTCAAG
ATGTTTGCAAAGGTACTGGTGAGCAGGGAGTGAGGGAGAGACACCCAGGACACACAGCCC
CAGTCCTGACTGTACACTGCCATCCACGCCCAGGAGCTGAAGCTGGTGTTCCCGGGCGCC
CAGCGAATGAACCGAGGTCGACATGAAGTGGGGGCACTGGTGCGAGCCTGCAAAGCCAAC
GGCGTCACCGATCTGCTGGTCGTTCACGAGCATCGGGGCACACCTGTGGGGCTCATCGTC
AGCCACCTGCCCTTTGGTCCTACTGCCTACTTCACGCTGTGCAATGTGGTCATGCGGCAT
GACATCCCAGACCTGGGCACCATGTCGGAGGCCAAGCCCCACCTCATCACACACGGCTTC
TCCTCCCGCCTGGGCAAGCGGGTCTCTGACATCCTCCGATACCTATTTCCCGTGCC
>ENST00000464921.5 cdna chromosome:GRCh38:20:6028271:6034555:1 gene:ENSG00000088766.11 gene_biotype:protein_coding transcript_biotype:processed_transcript gene_symbol:CRLS1 description:cardiolipin synthase 1 [Source:HGNC Symbol;Acc:HGNC:16148]
GAGAAGGATGAAAACAAATTCTTTGGCTTATATGTTAATTAGAGAGTGGAAGGCAAATCC
AAGTTAATTTCTACTTAGATTTATGTCCACTGAACTTAGATCTGTGTGTATTTGTTCTGC
CACATTTTTGTATTATTTTATTTTTATTATTTTATTTATTTTGTATTATTATATTTTGTA
TTATTATATTGTTTCTGGTTTACCATCTGGTAAATTCTTATTTCTGGTTTAAGTCAATTT
CTAGAATATTCTGTTAAGTTTACCGTTTTCAGTGTAAAAACCTATAGTGTTGATGTTAAC
CATTTTTAATATGTAAACGATTTTATGAACTATTTCCCTTTAATGCTAATAAAACTTGTC
CATGATGTCTGGCTTTGTGGGCTATGTGATCTCTGTTACAGCTACTCAGCTCTGCTGTTG
TAGTGTGAAAGCAGCCACAGAAAATATTTAAATTATTCCACTTACTTACATGATCATTTC
GAGAGATGTAATGTTGATTGCTGCTGTTTTTTATGTCAGATACCGAACTCTTCCAACACC
ACGAACACTTGCCAAGTATTTCAATCCTTGCTATGCCACTGCTAGGTTAAAACCAACATT
CATCAGCAAGGTGAATACAGCAGTCCAGTTAATCTTGGTGGCAGCTTCTTTGGCAGCTCC
AGTTTTCAACTATGCTGACAGCATTTATCTTCAGATACTATG
>ENST00000044462.11 cdna chromosome:GRCh38:15:78540413:78552419:1 gene:ENSG00000041357.15 gene_biotype:protein_coding transcript_biotype:protein_coding gene_symbol:PSMA4 description:proteasome subunit alpha 4 [Source:HGNC Symbol;Acc:HGNC:9533]
AACCCAGCGGTTCTGCGCATGCGCGGGGGCCATATTAGCAGCGGTTATTCGGTGAGCGGT
GGTGGTTTATTCTTCCGTGGAGTTAAGGGCTCCGTGGACATCTCAGGTCTTCAGGGTCTT
CCATCTGGAACTATATAAAGTTCAGAAAACATGTCTCGAAGATATGACTCCAGGACCACT
ATATTTTCTCCAGAAGGTCGCTTATACCAAGTTGAATATGCCATGGAAGCTATTGGACAT
GCAGGCACCTGTTTGGGAATTTTAGCAAATGATGGTGTTTTGCTTGCAGCAGAGAGACGC
AACATCCACAAGCTTCTTGATGAAGTCTTTTTTTCTGAAAAAATTTATAAACTCAATGAG
GACATGGCTTGCAGTGTGGCAGGCATAACTTCTGATGCTAATGTTCTGACTAATGAACTA
AGGCTCATTGCTCAAAGGTATTTATTACAGTATCAGGAGCCAATACCTTGTGAGCAGTTG
GTTACAGCGCTGTGTGATATCAAACAAGCTTATACACAATTTGGAGGAAAACGTCCCTTT
GGTGTTTCATTGCTGTACATTGGCTGGGATAAGCACTATGGCTTTCAGCTCTATCAGAGT
GACCCTAGTGGAAATTACGGGGGATGGAAGGCCACATGCATTGGAAATAATAGCGCTGCA
GCTGTGTCAATGTTGAAACAAGACTATAAAGAAGGAGAAATGACCTTGAAGTCAGCACTT
GCTTTAGCTATCAAAGTACTAAATAAGACCATGGATGTTAGTAAACTCTCTGCTGAAAAA
GTGGAAATTGCAACACTAACAAGAGAGAATGGAAAGACAGTAATCAGAGTTCTCAAACAA
AAAGAAGTGGAGCAGTTGATCAAAAAACATGAGGAAGAAGAAGCCAAAGCTGAGCGTGAG
AAGAAAGAAAAAGAACAGAAAGAAAAGGATAAATAGAATCAGAGATTTTATTACTCATTT
GGGGCACCATTTCAGTGTAAAAGCAGTCCTACTCTTCCACACTAGGAAGGCTTTACTTTT
TTTAACTGGTGCAGTGGGAAAATAGGACATTACATACTGAATTGGGTCCTTGTCATTTCT
GTCCAATTGAATACTTTATTGTAACGATGATGGTTACCCTTCATGGACGTCTTAATCTTC
CACACACATCCCCTTTTTTTGGAATAAAATTTGGAAAATGGAAATGAAGGAATAAATTCT
CTGTAGCAGTAATTGTTAAATATACAAAAACTGACAGGGCGATTACTTTTTGCACATTGT
GGCTTACAGTCCTTTCACAAAGATGGGCACGTTCCTCAGGCTGGCCAGATTATTCGTCTC
TGTCTGCAGGAATTGGTTTGAGAATGAACACGTGAGCTGAACAAAGCCAGAATTGATGTG
TGGGTGTGGATCTCGCAGCTAGGACTGAGGCTGCCCACAGGCAGCAGCTCAAGCTGCGCG
GAAGATGAGGTGTAGAAGTTAAGGCCACAGAGGAAAAGTGGAACCAAGAGATGAGAACAG
TTACGTGTTGGCTGAAGGGAGCTCTGTTGCTGGGGTTTGTTCAACCTGAGTTCCCTTGGC
TATCTGTGGCTTCATGACAGAAGTGATACAGGGCAGTGGTACTTAATGCGTAGCCATGGT
GCTTTAGCATCACCTATGCAGATTCTGATGTCCCATCCCAGATCTACTGAATTAAAATCT
CTGAGGGTGAAACCCAGTAATCTGTTCTAACAAGCTCTGCATGTGATTCTTAGGAATGCT
AAGTAAAACTTTAAGAAGTTTTTGTTGCATATTAGAATCACCTAGGAAGCTTTTGCAGCT
TGTAAGCATGCTGTATCGATTAACTCAAGCTCTGTGGTGGAACCCAGATATTAACATTGC
TTAAACTCTTCAGGTGATTTCCATCAGCTAGGGTGAGTGCATTGAGCCATCATTTACCCT
TCTCTCAGCTGTTGTCAACCAAATATGTGCTCCCAGTCTAATTTCTCATTGTAGATTTTC
TTAATGCAGCTCCCTGCAGTTTTCTGTATAGGCTAAAGTATTTACAAGCCCTATTTGCAG
CACTTTTTTGAACTTCTAAATTATTCTCTTACTCTGTACAGCAGGTTCTCGTTATTTTTG
GTAGTTATGTTCTAAAGTCACCACAAAAACTAACAAAATACTGAACTCTTGCACCTAGAG
AAAGTACTGGGTTAGGGTCCTACAAGCCACTGGTCACATTTTTATCAACTGATCAGTACA
TAACCTGTTTTTTGTGTATTTCTACTTAAAGACACCTTTTTAAATGTGTATTGTGGATTC
ATTAACATAGAACTCAGCCAACAGCTCTTTACGTGAATGTTTTTGTTTTGTTTTGTTTTT
TGAGACTGGGTCTTGCTCTGTCACCCAGGCTGGAGTGCAGTGGCGTGATCATATTTCACT
GCAGGCTCAAACGGTCTTCCTGCCTTGACCTCCCAAAGTGTTGACATCACAGCCCTCTTA
TGCTTAGGAACAACACTAAACAGTGTTTTTTTCATAGAGACGGTGAGCAGGGAAGGTCTC
ACCATGTTTCCCATGCCGGTCTCAAGCTCCTGGACTCAAGCGATCCTCCTGCCTCAGCCT
CCCAAAGTGCTGACATCACAGCCCTCTTGTGCTTAGGAACATTAAACAGCACTTCAGCAC
TATACCTGGGTGCCATTTGAAATAGTAAAATCACTAAGAAAAATGCAAAAATAAACGGCA
CAAGGTAGACTGCAGGAACACTTACACGGTGTGAGAGCTGAAACAAGAATTCAGAGTGTC
GCCTTGCTCAACCTCAGATGGGAACATGTGCACCTGGGTACTCAAAATTTTCACCACTCT
GCATGTCAACAAATGACTAAAAGTACCACAAGTATTGGTTTGGGGGTTACATGTACATTT
TATGAGAATGCAAATTTTGCAAATTCACAAGTACAGAATCAGCAAGTAGTGAAGATGAAT
GGCACGTCTTCACCCTCCAGTCTTGCTACACCCAGAGGTTGAGGTAGTCAATAAATCTTA
TTAACTCTGTCTGCAGAATTTACCCATAATCCAGCCACTTTCCACTGCAGGAACGCTGGT
CCAATTCACCATTATCTCTGACTTGGACTATTGCAACAGCCTCCTAACTGGTTCCTTGCC
TCCACTTCATTCCCCACAGTCAATTCTCCAGCAGCAGCCACAGTGATCCTTTCAAAATGT
AAACGGTACTACTGCACAGTTTTGGCTCAAAACCCTCCAATGGCTTCCCATCTTGCTCAG
TAAGAGTCAAATTCTTTGTACTGGTTCATGAGGTATCCTGTATTCTGGCCTTGTGCTACC
TTCCATGTGCTTCCTTCCTCACTCATTCATCCAAATGAGCCTTCTCATCATTCCCTGAAT
GTGCCAAGCTCCCCTCACATCACTTGCCAATCCCTCTGCCTTGGGAATGCTCTTCCTGGG
TATCTATTGCCCACTCCCTCATCTCCAGGTCTCTGCTTGCATGTCACCTTTTTTGGGGTA
CTTCTGTGAAGGAGCAATCTCTTTCCCCTGCACACTCACATTTTCTATTCCCTATACATA
CCCTGTTGAGTTTTTCTCCATAGCACTCATCACCAGCTGGCATATTTGTTTCTTGTCTCT
CCCCACTGGAATACAGACTTCCAGAGCAGTACTTTGTTTTCATTCAATAGTCGTGTCTCG
GTACCTAGAACAGAAACTGGCACGTGTTAGGCAACAAATAAGTACTGATGAATGAATAAA
TACCCTGGATATGCTGGTGTGAAATCCTAAAAAATACCTGCTTTCCATCCAGATCAGTAG
CACTGGTGGATTTTCTGTATCCTGACTACCCCTTCAACATTTGCCTAAAGCTAGGACAAC
TTCTTCAAAGGCAATAGTGAATAAGAGAGCCTGGTATAGTTTGCCGCCACATTAGGAAAG
TCTTCAGAATTTGACCCTAACAGCAGGCAAATTTCAACGTATTCATCTTTTTGTTGAAAT
AAATTCATACTGTGAGGAAAAGCAAAAGATAGGAGGTGAGGCAAAAGCTACTCTTTAACT
GTGAGTTTTTTTTCCTTGCGATGGGGTTTGGCTGCCTAGTCTAGATTCTCACGCTAGCCC
CACTTTCGTCTGCTCTGTGGCATATTTTTAACCTGAGTTGCAGGACAGGTGGTTTCCAGA
GTGTTGCCTGATGCATCCCAAATGCTGCCTTAGCAATACACATCTGAACAGGGGCCCATC
ACTAATAGCAAGCATTTCATTAATCTGAGCAAAACTCATGGGTTTTCACAGGGACCCTAC
CAGCTCAGAAGCACGTTGATATAAATAAGTAGAAAACCAAAGACAGCTAAGTTTTAAATC
TTGAGTCAAAACTTTAAAATCAAAGTCAAATTGATTTCATTTTGGTGAGCTTTCAAATCA
TGCTTTTAAAAATAAATTATGTAAAAAAATC
>ENST00000495640.1 cdna chromosome:GRCh38:17:17264860:17270807:-1 gene:ENSG00000141030.12 gene_biotype:protein_coding transcript_biotype:nonsense_mediated_decay gene_symbol:COPS3 description:COP9 signalosome subunit 3 [Source:HGNC Symbol;Acc:HGNC:2239]
TTGCTGGGCTTTGCCATCAGCTAACAAATGCACTTGTGGAAAGAAAACAGTGACAACATA
AGATCCAATGTGCTGCCATCTTTGAGAACTTATCTGAAAGAGATGTCATTTCTGACAGCC
CCTGCGAGGAATTGGCATCCTTAAGCAAGCCATAGACAAGATGCAGATGAATACAAACCA
GCTGACCTCAATACATGCTGATCTCTGCCAGCTTTGTTTGCTAGCAAAATGCTTTAAGCC
TGCCCTTCCATATCTTGACGTGGATATGATGGATATCTGTAAAGAGAATGGAGCCTATGA
TGCAAAACACTTTTTATGTTACTATTATTATGG
>ENST00000421744.5 cdna chromosome:GRCh38:7:73683573:73696740:1 gene:ENSG00000071462.11 gene_biotype:protein_coding transcript_biotype:nonsense_mediated_decay gene_symbol:WBSCR22 description:Williams-Beuren syndrome chromosome region 22 [Source:HGNC Symbol;Acc:HGNC:16405]
AAAAACCGGGTGCCGGCAGGCGCCAGTCGCAGGTGTGCTGCTGAGGCGTGAGAATGGCGT
CCCGCGGCCGGCGTCCGGAGCATGGCGGACCCCCAGAGCTGTTTTATGACGAGACAGAAG
CCCGGAAATACGTTCGCAACTCACGGATGATTGATATCCAGACCAGGATGGCTGGGCGAG
CATTGGAGCTTCTTTATCTGCCAGAGAATAAGCCCTGTTACCTGCTGGATATTGGCTGTG
GCACTGGGCTGAGTGGAAGTTATCTGTCAGATGAAGGGCACTATTGGGTGGGCCTGGATA
TCAGCCCTGCCATGCTGGGTCCGGGGATCCCGAGCTGTCCTGCAGCTGTACCCTGAGAAC
TCAGAGCAGTTGGAGCTGATCACAACCCAGGCCACAAAGGCAGGCTTCTCCGGTGGCATG
GTGGTAGACTACCCTAACAGTGCCAAAGCAAAGAAATTCTACCTCTGCTTGTTTTCTGGG
CCTTCGACCTTTATACCAGAGGGGCTGAGTGAAAATCAGGATGAAGTTGAACCCAGGGAG
TCTGTGTTCACCAATGAGAGGATCCTTCTTGTCCTTACACTGGTGTCTTCAAACGACATG
TCCTAAAAGTAAATGTGGGTAAGTTGAATGACCTGAGCATCCATTCCTCAGCTATTCAAA
AAGTAGGGGTAGTGCCACCTATCTTGGCAGTGTGTTGAGGGTGCCCAGCACGTACCTTGC
CATCCCTCGTTCTGTAGGCTCTCACTTCCAGTTCCTCAGATGAGGTACAGGGCAGGGAGG
AGCTTCTCCCGTTACTGTCATCTCAGTCTAACCACATTCAGGACACTTGTTTATTTTAAA
TAAACAGGTGAATTAAGAAAAAGTTTTTTAAGTCTTTACCTAATCAGTCTCCAGG
>ENST00000498365.1 cdna chromosome:GRCh38:2:189462484:189464211:1 gene:ENSG00000115368.9 gene_biotype:protein_coding transcript_biotype:retained_intron gene_symbol:WDR75 description:WD repeat domain 75 [Source:HGNC Symbol;Acc:HGNC:25725]
GCACCAGTCTGCTGAGTGGCGGTCGTGAATCTGTACTTGTAGAGTGGCGCGATGCAACAG
AGAAGAATAAGGAGTTTCTCCCGCGTTTAGGAGCTACTATTGAACATATCTCAGTCTCGC
CTGCAGGAGATTTATTCTGCACTTCTCACTCTGATAATAAGATAATAATTATTCACCGAA
ACCTTGAAGCATCCGCAGTAATTCAAGGCCTAGTGAAAGGTATTGCAGAACTCAGTGGAT
TTGGAATCATGAACATTTTAAAGAGTGCATATTTCTCTTATTTCACCTGTTATTTGTCAC
CACTTCTGCAGATAGGAGTATCTTCACTGGTTTGATGATTGATCCAAGAACTAAAGCTTT
GGTTTTGAATGGAAAACCTGGCCACCTGCAGTTTTATTCTCTCCAGAGTGATAAACAGTT
ATACAATGTAAGATTTTGATCATTAGCCTTGAAATTAATGAAAGCTCTTTACAGTACCAC
TGGAGTCAAGCAATTTGTTTAGTAGCTTTTAAAACAAGATCCTGTGCATATGTTTACTTG
AACATAGTATTATCCGTGGTTACTTAGTTCAGTTGTTCAGAGCATAATTCCATTGAGGCC
ACAGTTGCAGGTTACATGTAAGCCAGTTGGCACTCCTGTACGTGCTGTCTCTGTCTTTTG
TTTCAGAATGCCCTCCT
>ENST00000245932.10 cdna chromosome:GRCh38:19:45507416:45526983:1 gene:ENSG00000125753.13 gene_biotype:protein_coding transcript_biotype:protein_coding gene_symbol:VASP description:vasodilator-stimulated phosphoprotein [Source:HGNC Symbol;Acc:HGNC:12652]
AAGGCGCGGGGCATTGTGGGTGCGGGGAGTGGAATTTTGGAACGAAATGTAACGAAGAGA
AGTACAGTAGTAAGAGTAACACTGTAGCCGCCACCGGCAAGGGGTGCGCGCTGGGGAGCG
GACGCTGCATCCCCTTTCTGCTGCAGGAACCTCTCATCAGACCGCCTGAGGGAAGCGGCG
CCCGGAGACCCGCCCCGGCCCGGTCCACATTCTCCCCAGGAAGCCGGACTCTATGGGGCG
GGACCCTGGGGGAGCCTGAGCCGAGCCCGGAGCCAGCCCCGAACCCCTGAACCTCCAGCC
AGGGGCGCCCCGGGAGCAGCCAGCCCGTGGGCGAGCCGCCCGCCCGCCGAGCAGCCATGA
GCGAGACGGTCATCTGTTCCAGCCGGGCCACTGTGATGCTTTATGATGATGGCAACAAGC
GATGGCTCCCTGCTGGCACGGGTCCCCAGGCCTTCAGCCGCGTCCAGATCTACCACAACC
CCACGGCCAATTCCTTTCGCGTCGTGGGCCGGAAGATGCAGCCCGACCAGCAGGTGGTCA
TCAACTGTGCCATCGTCCGGGGTGTCAAGTATAACCAGGCCACCCCCAACTTCCATCAGT
GGCGCGACGCTCGCCAGGTCTGGGGCCTCAACTTCGGCAGCAAGGAGGATGCGGCCCAGT
TTGCCGCCGGCATGGCCAGTGCCCTAGAGGCGTTGGAAGGAGGTGGGCCCCCTCCACCCC
CAGCACTTCCCACCTGGTCGGTCCCGAACGGCCCCTCCCCGGAGGAGGTGGAGCAGCAGA
AAAGGCAGCAGCCCGGCCCGTCGGAGCACATAGAGCGCCGGGTCTCCAATGCAGGAGGCC
CACCTGCTCCCCCCGCTGGGGGTCCACCCCCACCACCAGGACCTCCCCCTCCTCCAGGTC
CCCCCCCACCCCCAGGTTTGCCCCCTTCGGGGGTCCCAGCTGCAGCGCACGGAGCAGGGG
GAGGACCACCCCCTGCACCCCCTCTCCCGGCAGCACAGGGCCCTGGTGGTGGGGGAGCTG
GGGCCCCAGGCCTGGCCGCAGCTATTGCTGGAGCCAAACTCAGGAAAGTCAGCAAGCAGG
AGGAGGCCTCAGGGGGGCCCACAGCCCCCAAAGCTGAGAGTGGTCGAAGCGGAGGTGGGG
GACTCATGGAAGAGATGAACGCCATGCTGGCCCGGAGAAGGAAAGCCACGCAAGTTGGGG
AGAAAACCCCCAAGGATGAATCTGCCAATCAGGAGGAGCCAGAGGCCAGAGTCCCGGCCC
AGAGTGAATCTGTGCGGAGACCCTGGGAGAAGAACAGCACAACCTTGCCAAGGATGAAGT
CGTCTTCTTCGGTGACCACTTCCGAGACCCAACCCTGCACGCCCAGCTCCAGTGATTACT
CGGACCTACAGAGGGTGAAACAGGAGCTTCTGGAAGAGGTGAAGAAGGAATTGCAGAAAG
TGAAAGAGGAAATCATTGAAGCCTTCGTCCAGGAGCTGAGGAAGCGGGGTTCTCCCTGAC
CACAGGGACCCAGAAGACCCGCTTCTCCTTTCCGCACACCCGGCCTGTCACCCTGCTTTC
CCTGCCTCTACTTGACTTGGAATTGGCTGAAGACTACACAGGAATGCATCGTTCCCACTC
CCCATCCCACTTGGAAAACTCCAAGGGGGTGTGGCTTCCCTGCTCACACCCACACTGGCT
GCTGATTGGCTGGGGAGGCCCCCGCCCTTTTCTCCCTTTGGTCCTTCCCCTCTGCCATCC
CCTTGGGGCCGGTCCCTCTGCTGGGGATGCACCAATGAACCCCACAGGAAGGGGGAAGGA
AGGAGGGAATTTCACATTCCCTTGTTCTAGATTCACTTTAACGCTTAATGCCTTCAAAGT
TTTGGTTTTTTTAAGAAAAAAAAATATATATATATTTGGGTTTTGGGGGAAAAGGGAAAT
TTTTTTTTCTCTTTGGTTTTGATAAAATGGGATGTGGGAGTTTTTAAATGCTATAGCCCT
GGGCTTGCCCCATTTGGGGCAGCTATTTAAGGGGAGGGGATGTCTCACCGGGCTGGGGGT
GAGATATCCCCCCACCCCAGGGACTCCCCTTCCCTCTGGCTCCTTCCCCTTTTCTATGAG
GAAATAAGATGCTGTAACTTTTTGGAACCTCAGTTTTTTGATTTTTTATTTGGGTAGGTT
TTGGGGTCCAGGCCATTTTTTTTACCCCTTGGAGGAAATAAGATGAGGGAGAAAGGAGAA
GGGGAGGAAACTTCTCCCCTCCCACCTTCACCTTTAGCTTCTTGAAAATGGGCCCCTGCA
GAATAAATCTGCCAGTTTTTATAAA
>ENST00000439848.5 cdna chromosome:GRCh38:2:213007357:213148629:-1 gene:ENSG00000030419.16 gene_biotype:protein_coding transcript_biotype:nonsense_mediated_decay gene_symbol:IKZF2 description:IKAROS family zinc finger 2 [Source:HGNC Symbol;Acc:HGNC:13177]
ATGGAAACAGAGGCTATTGATGGCTATATAACGTGTGACAATGAGCTTTCACCCGAAAGG
GAGCACTCCAATATGGCAATTGACCTCACCTCAAGCACACCCAATGGACAGCATGCCTCA
CCAAGTCACATGACAAGCACAAATTCAGTAAAGCTAGAAATGCAGAGTGATGAAGAGTGT
GACAGGAAACCCCTGAGCCGTGAAGATGAGATCAGGGGCCATGATGAGGGTAGCAGCCTA
GAAGAACCCCTAATTGAGAGCAGCGAGGTGGCTGACAACAGGAAAGTCCAGGAGCTTCAA
GGCGAGGGAGGAATCCGGCTTCCGAATGGTAAACTGAAATGTGACGTCTGTGGCATGGTT
TGCATTGGGCCCAATGTGCTTATGGTACATAAAAGGAGTCACACTGGGGTGGCAGTGGTG
AAAACTACCTTTTCAGAATTCTGCTAGTATTGGATTGCAGAAAAACAGAGAGTAGCCTGG
GTCTTGACTTCCAGCCTTCAAATCTGAATAGCATATCAGAAAAGAAGTTTGGGATTCAGT
TTCCACAGTTCTTAATATAGCAATAATATGATAAGGGTTCAAAAGGTGAACGCCCCTTCC
ACTGTAACCAGTGTGGAGCTTCTTTTACTCAGAAGGGCAACCTTCTGAGACACATAAAGT
TACACTCTGGAGAGAAGCCGTTCAAATGTCCTTTCTGTAGCTACGCCTGTAGAAGAAGGG
ACGCCCTCACAGGACACCTCAGGACCCATTCTGTGGGTAAACCTCACAAGTGCAACTACT
GTGGACGAAGCTACAAGCAGCGCAGTTCACTGGAGGAGCACAAGGAACGCTGCCACAACT
ATCTCCAGAATGTCAGCATGGAGGCTGCTGGGCAGGTCATGAGTCACCATGTACCTCCTA
TGGAAGATTGTAAGGAACAAGAGCCTATTATGGACAACAATATTTCTCTGGTGCCTTTTG
AGAGACCTGCTGTCATAGAGAAGCTCACGGGGAATATGGGAAAACGTAAAAGCTCCACTC
CACAAAAGTTTGTGGGGGAAAAGCTCATGCGATTCAGCTACCCAGATATTCACTTTGATA
TGAACTTAACATATGAGAAGGAGGCTGAGCTGATGCAGTCTCATATGATGGACCAAGCCA
TCAACAATGCAATCACCTACCTTGGAGCTGAGGCCCTTCACCCTCTGATGCAGCACCCGC
CAAGCACAATCGCTGAAGTGGCCCCAGTTATAAGCTCAGCTTATTCTCAGGTCTATCATC
CAAATAGGATAGAAAGACCCATTAGCAGGGAAACTGCTGATAGTCATGAAAACAACATGG
ATGGCCCCATCTCTCTCATCAGACCAAAGAGTCGACCCCAGGAAAGAGAGGCCTCTCCCA
GCAATAGCTGCCTGGATTCCACTGACTCAGAAAGCAGCCATGATGACCACCAGTCCTACC
AAGGACACCCTGCCTTAAATCCCAAGAGGAAACAAAGCCCAGCTTACATGAAGGAGGATG
TCAAAGCTTTGGATACTACCAAGGCTCCTAAGGGCTCTCTGAAGGACATCTACAAGGTCT
TCAATGGAGAAGGAGAACAGATTAGGGCCTTCAAGTGTGAGCACTGCCGAGTCCTTTTCC
TAGACCATGTCATGTACACCATTCACATGGGTTGCCATGGCTACCGGGACCCACTGGAAT
GCAACATCTGTGGCTACAGAAGCCAGGACCGTTATGAGTTTTCATCACACATTGTTCGAG
GGGAGCACACATTCCACTAGGCC
>ENST00000546063.5 cdna chromosome:GRCh38:19:10560381:10566008:-1 gene:ENSG00000129347.19 gene_biotype:protein_coding transcript_biotype:retained_intron gene_symbol:KRI1 description:KRI1 homolog [Source:HGNC Symbol;Acc:HGNC:25769]
AGAACCGCCATGCCGGAACCGCGCGGGTCGTCGCAGCTGCGGGTGAACGCGGCGTTTGCC
GCGCGGTACAACCGCTACCGGGAGCGCGAGGAACTGCAGCGGCGAATTTGATCCCCAGCA
GGAGCGGGACTTTTACAAAACGCTCTCCTTGTTGAAGAAGAAGGACCCCCGCATTTATCA
GAAAGATGCCACCTTCTATAACAGAACAGCATCGTCATCAGACAGTGAGGAGGACCCAGA
AGCCTTGGAGAAGCAGAAGAAAGTGCGGCCCATGTACCTGAAGGACTACGAGAGGAAGGT
TATCTTGGAGAAGGCAGGCAAATATGTTGATGAGGAGAACTCAGACGGGGAGACTTCCAA
TCACAGACTCCAGGTGGGTGGGGTGAAGGCTGGGTCGGGGGGCTGAGGGGCCTGGGGCTG
GCCTGAGACCTATGGCCCTCTCTGCAGGAGACATCGTCGCAAAGTTATGTGGAGGAACAG
AAACAGCTCAAGGAAAGCTTCCGGGCATTTGTGGAGGACAGTGAGGACGAGGACGGCGCT
GGGGAGGGCGGCTCCAGTTTGCTGCAGAAACGTGCCAAAACCAGGCAGGAGAAGGCCCAG
GAGGAGGCCGACTACATCGAGTGGCTGAAGGGACAGAAAGAGATTCGGAACCCAGATTCC
CTGAAGGAACTGACGCATCTCAAGGAATACTGGAACGACCCTGAGTTGGATGAAGGGGAG
CGGTTCCTGCGGGATTACAT
>ENST00000589372.1 cdna chromosome:GRCh38:19:9827926:9830076:1 gene:ENSG00000198258.10 gene_biotype:protein_coding transcript_biotype:retained_intron gene_symbol:UBL5 description:ubiquitin like 5 [Source:HGNC Symbol;Acc:HGNC:13736]
CCGGGGTTCAGCGCTCGGGTGAGGAGCTGGTGGCGTCGGCAGGTTCGAGGCGATTCGAGC
TCCAGCTAGGATGATCGAGGTTGTTTGCAACGACCGTCTGGGGAAGAAGGTCCGCGTTAA
ATGCAACACGGATGATACCATCGGGGACCTTAAGAAGCTGATTGCAGCCCAAACTGGTAC
CCGTTGGAACAAGATTGTCCTGAAGAAGTGGTACACGATTTTTAAGGACCACGTGTCTCT
GGGGGACTGTATCCTTTGTGTGACTTTTTGAGGAAGCATCTACATACCCAGCCTCGGTTA
TCTGTTCAAAACTAAAGTCTGCATGAGCTTATGCATATTAAGTGTTTAACTTAATACGTG
GCACATGGTGAGCACTTAGAAAATGGGAGCTAGGTAATTATTTGGTTGGGGAGGAGAGTG
GTTGGTGAAATAGTTTGACTTCAAGTTCAAAATATTTATTACTGACCTCCACCTGAGTGC
TGGACAGTAGGTCAGGGTGGGGTGAGACTCAGGCATATCTATTGTGCAAAAGGAGCAGAA
ACTTTTTACAATTTTTATTTTATTTATTTATTTTTTTGAGACAGTCTGGCTCTGTCGCCC
AGGCTGGAGTGCAGTGGCACGATCTTGACCCACTGCAACCTCCACCTCCCGGGTTCAAGC
AATTCTGCCTCAGCTTCCCAAGTAGCTGGGATTACAGGTGTGTGCCACCACTCCCTGCTA
GTTTTTGTATTTTTAGTAGAGATGAGGTTCCACCATGTATGCCAGGCTAGTCTCAAACTC
CTGGCCTCAAGTGATCCTCCCGCCTCGGCCTCCCAAAGTGCTGGGATTATAGCCGTGAGC
CACTGTGCCTGGCCTAGAAGGAACAGAAACTTTTTTTTTTTTTTTTGAGATGGAGTTTTG
CTCTTGTTGCCCAGGCTGGAGTGCAGTGGTACAATCTTGGCTCACTGCAGCCTCTACCTC
CCAGGTTTAAGCGATTTTCCTGTCTCAGCCTTCCAAGTAGCTGGGATTACAGGTGCCCAC
CACCACACCCAGCTAACTTTTTGTATTTTTAGTAGAGACAGGGTTTCATCGTGTTGGCCA
GGCTGGTCTCAAACTCCTGACGTCAAGTGAGCCACCTGCTTCGTCCTCTCAAAGTGCTGG
GATTACAGGTGTGAGCCACTGCACCCAGCCAGAAATTCTTTTGTAAAGTTTTGGTTCTCT
CCAAATAAAAATGGCCTGGTCCAAAATGGGCTTCCTTAGCCCTGGGCTGAGACCTCAGGC
CACCTGACCCGGCTGTGAATGGATGAGAGGGGTGGGGACGGAAGTCAGAGTCAGGATTCC
TTAACACCTTTCCTTCAGATGAAATCCACGATGGGATGAACCTGGAGCTTTATTATCAAT
AGATGAGAATCCTCATCTTCCTGCCCCGCTTTCCTCTCCCATCCTCATCCCCCACACTGG
GATAGATGCT
>ENST00000218340.3 cdna chromosome:GRCh38:X:46836940:46882358:1 gene:ENSG00000102218.5 gene_biotype:protein_coding transcript_biotype:protein_coding gene_symbol:RP2 description:retinitis pigmentosa 2 (X-linked recessive) [Source:HGNC Symbol;Acc:HGNC:10274]
GGGGTGCTGGGCCTGGCGGGCAAACTAAGGCTGCGGACCGTTGGGCGGTTCCGCGGGGCG
TTGTCCGGAGAGCTGCGAGGCCGGGGTTCCCAGGGTTCACGCCACACTCTAGGAAGTGCC
TGAGCTAGTGAGCTGGCCAACGAGCTCCGCGGGCTGGGACCATGGGCTGCTTCTTCTCCA
AGAGACGGAAGGCTGACAAGGAGTCGCGGCCCGAGAACGAGGAGGAGCGGCCAAAGCAGT
ACAGCTGGGATCAGCGCGAGAAGGTTGATCCAAAAGACTACATGTTCAGTGGACTGAAGG
ATGAAACAGTAGGTCGCTTACCTGGGACGGTAGCAGGACAACAGTTTCTCATTCAAGACT
GTGAGAACTGTAACATCTATATTTTTGATCACTCTGCTACAGTTACCATTGATGACTGTA
CTAACTGCATAATTTTTCTGGGACCCGTGAAAGGCAGCGTGTTTTTCCGGAATTGCAGAG
ATTGCAAGTGCACATTAGCCTGCCAACAATTTCGTGTGCGAGATTGTAGAAAGCTGGAAG
TCTTTTTGTGTTGTGCCACTCAACCCATCATTGAGTCTTCCTCAAATATCAAATTTGGAT
GTTTTCAATGGTACTATCCTGAATTAGCTTTCCAGTTCAAAGATGCAGGGCTAAGTATCT
TCAACAATACATGGAGTAACATTCATGACTTTACACCTGTGTCAGGAGAACTCAACTGGA
GCCTTCTTCCAGAAGATGCTGTGGTTCAGGACTATGTTCCTATACCTACTACCGAAGAGC
TCAAAGCTGTTCGTGTTTCCACAGAAGCCAATAGAAGCATTGTTCCAATATCCCGGGGTC
AGAGACAGAAGAGCAGCGATGAATCATGCTTAGTGGTATTATTTGCTGGTGATTACACTA
TTGCAAATGCCAGAAAACTAATTGATGAGATGGTTGGTAAAGGCTTTTTCCTAGTTCAGA
CAAAGGAAGTGTCCATGAAAGCTGAGGATGCTCAAAGGGTTTTTCGGGAAAAAGCACCTG
ACTTCCTTCCTCTTCTGAACAAAGGTCCTGTTATTGCCTTGGAGTTTAATGGGGATGGTG
CTGTAGAAGTATGTCAACTTATTGTAAACGAGATATTCAATGGGACCAAGATGTTTGTAT
CTGAAAGCAAGGAGACGGCATCTGGAGATGTAGACAGCTTCTACAACTTTGCTGATATAC
AGATGGGAATATGAAGTGCAATGTGGAACCAGGACTTGGTATTAAGCCTTTCCCAACTTG
TGAATATAGAATTTGATAATACACTTTTGTGTATTAGCAATGGTTTTTACTAATGCTAAA
ACTTTTAAAGTTTATTTTTTAATAAATTGTTGAGTATTACATCATTTACTTGAGGTTCAA
AAATAATTCATTTTAAATTAAGTAGTTTTAATCAGCTTAAAAGCTATTTAACCCATTTTA
ATAAGCTTGCAGTTTTGTTTCTCTGCATATGATATTCTTATTAGAAAACAGAAGTAGCTA
AAAGTTTATTATTTTAATCCTATTTAAATGTTCTTTCAAATCTCTAATAATTTAAACTTT
CCTCAGTGCTCCATGATACTTTTTTTGAGACTCCATATCATTGCTTATTTTACCTTTTTC
AATTTAGAGGGATTTGTTACTAGTCGATCAATTAGAATGAACCTATGCACATTTTTATGT
ACACATATCCAGTTATATAATTGCTTCCTAGTTGCATTATATGGCAAATGAGATTTTGTA
CATGGAGTTGACATAATACTTTGTAAATTGAATTTTTTAAAGAAATAGGCATTTGATAAC
CAGCTTGGCAAGTAACTCTACTAACAGATGTTGGTATAGCTATTTAAAGACTACTTCGTA
AGTAGTATGATTATTTGAATAAATTACACATTGTTTAGTTTTTTAATACAACTGCTATAT
GACTCTTCTGCTTCCTGATAAGAAAAGGTATATGCAATGCTAAAACTGTAGAAGCCCAAT
CACCAGCAGTTTTTAAAAAGGTGATAACTTTTATTAGCTCTTGTGGGCTATCAAGAGAAT
TGGAACAAAACCTTGTGACTTTTAGGTAAGAAATAGGCATGATGATAAGCTATGCAGATT
ATTAAAAAGCTTGATACATTTGATTTTTCATTAGATATGCCATTCATATCAAGTAATGTT
CAAGTATGATAAAATTATTTTGGTTGCTTTAAAGCACTGTTTCCCAAATCTACCTGATCA
TAATAATTTACCAGGAAGCAGAGGAGAGCTACTTGTTTAAAAATCCACATTCTTGGACCC
AATCCTCAGATGCACGGATTCAGTCTTCAGGGGAAACTCTGTTTTAAGGGGTATGTTGTA
ATCTAAAGTAATTGGTTCAGGAGGTGTCAATAGGTTGAACTTGTGAGAAGGCACTGAATC
TGCCATCCACATCACATATAGCAGCTATTATGAAATCAGCTTTCATAGGCCTATTTTTAA
AAGGAATCTGAAATTTAATTCTATTTTGATAAAACTAAGACTGAAAATAACCACTTGTAA
ACATTCCTATGATTGTTACTAAAATGTATTTTCATGTTTAAAATGTTTTTGGATATTTTT
GGGTTAATAACTACTACATTGAATTGCATGTTAAGGTGCAGAAATAATACATTAAAAGAT
TTTCACTTTAAATTAATTAGTAATATTGAGCGCTCACCCTGTGCGTGGCCTTGTGCTAAC
CATTAGCACTGCATCATTTCAATTCTTTTATAAGGGCATTCAATACTACAAAATCAACAT
GATTTCATAAGGTGCAAATAAAAGTTGGTGACAGATTTAATATAATTTTGATCACAATTT
ACAAATGATCTTTGCAAATAGTGGTCAGACGGCATTAGTTTTTCCCTTAGTTAAGCTAAA
TTAAAGGGACTCCATCCTGTTATGATTATATTATTATTATTATTATTATTATTTTTGAGG
TGGAGTTTCACTCTTGTTGCCCAAGCTGGAGTGCAATGGCGCGATCTCGGCTCACCACAA
CATCCGCCTCCTGGGTTCAAGCGATTCTCCTGCCTCAGCCTCCTGAGTAGCTGGGAATAC
AGGCATGCGCCACTACACCTGGCTAATTTTTGTATTTTTAGTTGAGATGGGGTTTTTCCA
CGTTGGTCAGGCTGGTCTCGAACTCCTGACCTCAGGTGATCCGTCCACCTCAGCCTCCCA
AAGAGCTGGGATTACAGGTGTGAGCTACCGCGCCTGGCCATGATGATATTATTAAACACC
ATTATTCACATTTCAAATAATAACAATACTTTTTGTTTTTCAAAAATAAAATGCAATGTT
ATATAAAGCTATAAACTAAGTTCTTTATGATATTTGAGCAACAACTCAGGAATATAACAT
ATAAGGGAGATGTTAATTTAAAAATTTCCACTACACTTATTATCTATTAACCAAAGCTTA
AAATTTTGTATTCTTCTGTTAGATAAGACCTTTTACCCATTTAATTTGTCTTTAAGGACA
GTCATTTGGCTTCTGAATGTTTGAAACGATTTTAAAAAATAAGTAGTGCTATGGTTGTTT
CTATAATTCTAACCTTTGATAGTAATCAGAATGTATTACATTTCATTTCTGAATAGCTTT
TGAATTTATGAAAAATTATTAACAATGAAAAATTGGTAATTTTATTAAGTTATATGTGTT
TAAATATTATATTAGCTTATTTCTCTTGCATTAATAGTACTGCTGTTTTTGTTTTGCTTC
TTTATATTTATGTCTAGCTTTTATATGTAATTTATCTAGTGTTTATAAAATGTGATTTGT
AATAAATGTTGTTAAAATGAAAA
>ENST00000549749.1 cdna chromosome:GRCh38:CHR_HSCHR6_MHC_APD_CTG1:29425576:29427804:-1 gene:ENSG00000232289.8 gene_biotype:protein_coding transcript_biotype:protein_coding gene_symbol:OR11A1 description:olfactory receptor family 11 subfamily A member 1 [Source:HGNC Symbol;Acc:HGNC:8176]
CTCTAATAACGTTAGGCTTGGTATAGAAGATGCAGAGACATGCTAAAATTTCTCCCCCAA
TTATTGCCAAGCAGAAACTTGGACGATCGACATGGAAATTGTCTCCACAGGAAACGAAAC
TATTACTGAATTTGTCCTCCTTGGCTTCTATGACATCCCTGAACTGCATTTCTTGTTTTT
TATTGTATTCACTGCTGTCTATGTCTTCATCATCATAGGGAATATGCTGATTATTGTAGC
AGTGGTTAGCTCCCAGAGGCTCCACAAACCCATGTATATTTTCTTGGCGAATCTGTCCTT
CCTGGATATTCTCTACACCTCCGCAGTGATGCCAAAAATGCTGGAGGGCTTCCTGCAAGA
AGCAACTATCTCTGTGGCTGGTTGCTTGCTCCAGTTCTTTATCTTCGGCTCTCTAGCCAC
AGCTGAATGCTTACTGCTGGCTGTCATGGCATATGACCGCTACCTGGCAATTTGCTACCC
ACTCCACTACCCACTCCTGATGGGGCCCAGACGGTACATGGGGCTGGTGGTCACAACCTG
GCTCTCTGGATTTGTGGTAGATGGACTGGTTGTGGCCCTGGTGGCCCAGCTGAGGTTCTG
TGGCCCCAACCACATTGACCAGTTTTACTGTGACTTTATGCTTTTCGTGGGCCTGGCTTG
CTCGGATCCCAGAGTGGCTCAGGTGACAACTCTCATTCTGTCTGTGTTCTGCCTCACTAT
TCCTTTTGGACTGATTCTGACATCTTATGCCAGAATTGTGGTGGCAGTGCTGAGAGTTCC
TGCTGGGGCAAGCAGGAGAAGGGCTTTCTCCACATGCTCCTCCCACCTAGCTGTAGTGAC
CACATTCTATGGAACGCTCATGATCTTTTATGTTGCACCCTCTGCTGTCCATTCCCAGCT
CCTCTCCAAGGTCTTCTCCCTGCTCTACACTGTGGTCACCCCTCTCTTCAATCCTGTGAT
CTATACCATGAGGAACAAGGAGGTGCATCAGGCACTTCGGAAGATTCTCTGTATCAAACA
AACTGAAACACTTGATTGAAGGAGAGTAATGAAGATGTTATTTTGGACTTCGGACACCTC
CATTGGGGACTCTTCCAGGATGGGTTGGAGAGGAGTAACTTTGTCTTATTCGACCATTCT
CTTTGAACTCTTCTGCAGTTATACTAAAAATGAAAATGATAGGGCAACAATTTTTTAACT
TTTATTTTAAGTTCAAGGGTACATGTGCAGGTTTGTTACATAGGTAAACTTGTGTCATGG
GGGTTTACTGTACAGATTATTTCATCACCCAGGTATTAAGCCTAGTACTCATTAATCATT
TTTCCTGATCTTCTCCCTCCTCCCAACCTCCACCCTCAAGTAGGATTCAGTGTGTTGTTC
CCCTCTATGTATCCATATGTTTTCATAATTTAGCTCCCACTTATGAGTGAAGACATACGG
TATTTGATTTTCTGTTCCTGTGTTAGTTTGCGAAGGATAGTAGCCTCCAATTCCATCCAT
GTCAAATAATCAAAATTATTTAAACTTTGATTAGTTCTTTATTAAATATGTCATAAATAT
TTAAAAATAATACAGCAATACCAAAATAAACCTAGAAATATTGTTTTTTATATTATTGTT
GTATGACATTTAAAAATTTCTTTCTATGTGTATTTATATTTATACATACAAGTTGGATCA
TGGAGTTTGTAATCTGGTTTTCCACTGAACACTGTGTCACGAACAACTTTTTCTATTAAC
AAGCATCTATTTCTTTATTCTTCTGGGCTTCATCGTATGGCTAAACATGATTTGTTATTC
TATTTTGGGAATTTTTAGTTGTATTCTATTCTTTTACTGTACATTGTTTACATCTGGATT
TTCCTGTAATAAACTTTTAGCACCTAAATTGCAAGATCTAAGGATATGTGTTTTTAAAAA
TCTAAAGCTGAATTCCTTTTCTTTTAAACTTCTTTTCTTGTAGAACATTTCAAACATACA
TAAAAGAGAAGAGCACAGTGAACCCCCATGTACTCCATGTAGCCACCATCCAGCTTCAAC
ATCAACATTTTGCTAATCTTATTTTAATTAGCTACAGCTCCTTGTTTGTTAGTTTTCATG
GAAAATTTTAGGGCAAATTCCAGATGTTGTATAACTATTATGTTGTGTAAGTTATGTATG
TACATATTCCACATATGTATTTAGTATAATCTGTGACTAATAAAGACATTTTAAAAAACC
ATGCCCACA
>ENST00000579345.5 cdna chromosome:GRCh38:19:40236024:40239132:-1 gene:ENSG00000105221.16 gene_biotype:protein_coding transcript_biotype:retained_intron gene_symbol:AKT2 description:AKT serine/threonine kinase 2 [Source:HGNC Symbol;Acc:HGNC:392]
GTGCAGCCGGTATGTGAACCCCATATGGCTGACTCCTGGGGGCCCCAGCCAGGGCAGGGT
GTGTGTGTGCAGAATAAGCAGGGCCAGGGCCCTGCCCTGGCATGGCTCAGCAGAGCCCTC
CTCCCTCCCACCTCCCACCCTGCTGCCTTCATCCCCCAGGCGCTGAAGTATGCCTTCCAG
ACCCACGACCGCCTGTGCTTTGTGATGGAGTATGCCAACGGGGGTGAGCTGTTCTTCCAC
CTGTCCCGGGAGCGTGTCTTCACAGAGGAGCGGGCCCGGTTTTATGGTGCAGAGATTGTC
TCGGCTCTTGAGTACTTGCACTCGCGGGACGTGGTATACCGCGACATCAAGCTGGAAAAC
CTCATGCTGGACAAAGATGGCCACATCAAGATCACTGACTTTGGCCTCTGCAAAGAGGGC
ATCAGTGACGGGGCCACCATGAAAACCTTCTGTGGGACCCCGGAGTACCTGGCGCCTGAG
GTGCTGGAGGACAATGACTATGGCCGGGCCGTGGACTGGTGGGGGCTGGGTGTGGTCATG
TACGAGATGATGTGCGGCCGC
>ENST00000301490.8 cdna chromosome:GRCh38:11:67627938:67629930:-1 gene:ENSG00000167799.9 gene_biotype:protein_coding transcript_biotype:protein_coding gene_symbol:NUDT8 description:nudix hydrolase 8 [Source:HGNC Symbol;Acc:HGNC:8055]
CGGCCGCGCAGGACTTGACATGCTGCCCGACTGCCTGTCGGCCGAGGGCGAGCTGCGCTG
CCGCCGGCTGCTGGCAGGGGCCACGGCCCGGCTCCGCGCGCGGCCCGCGTCGGCCGCGGT
GCTCGTGCCGCTCTGCTCAGTGCGTGGGGTCCCGGCGCTGCTGTACACGCTGCGGTCCAG
CCGCCTGACCGGGAGGCACAAGGGCGACGTCAGTTTCCCAGGCGGCAAGTGCGACCCGGC
TGACCAAGATGTGGTGCACACGGCCCTGCGGGAAACCCGGGAGGAGCTGGGCCTGGCAGT
GCCCGAGGAGCACGTGTGGGGCCTGCTGCGGCCTGTGTATGATCCGCAAAAGGCCACCGT
GGTGCCAGTGCTTGCTGGTGTAGGCCCACTGGATCCCCAGAGCCTCAGGCCCAACTCGGA
GGAGGTGAGCTGGGGGATATGAGGGGGTTGGGCTGTTCCAGTCCTCTGTCTACCCTCTCT
GCCTCCTGCCTGCAGGTAGATGAGGTGTTTGCACTGCCGCTGGCCCACCTGCTGCAGACG
CAGAATCAGGGCTATACCCACTTCTGCCGGGGTGGCCACTTCCGCTACACACTACCCGTC
TTCCTGCATGGACCACACCGGGTCTGGGGCCTCACAGCTGTCATCACTGAGTTTGCCCTG
CAGCTGCTGGCACCTGGTACCTACCAGCCCCGCCTGGCCGGCCTGACCTGCTCAGGGGCT
GAGGGTCTGGCCCGCCCTAAGCAGCCCCTGGCTTCACCCTGTCAGGCCAGCTCCACTCCA
GGACTGAATAAAGGTCTTTGACAGCTCTA
>ENST00000309534.10 cdna chromosome:GRCh38:3:88051944:88059048:-1 gene:ENSG00000163320.10 gene_biotype:protein_coding transcript_biotype:protein_coding gene_symbol:CGGBP1 description:CGG triplet repeat binding protein 1 [Source:HGNC Symbol;Acc:HGNC:1888]
AATGCTGCTCGGCGGTTGCTGGGGACCGCCTACGGGCTCTGCCATAGGCGGTGCAGGCGG
ACGGGGCGCGGCGGGGGACACGGCGGCCGCCGCGGGGCTCGATCGGGCAACGGCGGCGAC
GGCGGCAGCGACGGATCCTCCTCCTCCCTTATTCCCTTGCTCCTCTTTCTTCCTTTTCTT
TTCCTTTCCGGCCGGGCCTCGTCCACTTTCCCTAACGGCGGCCTCGATCCTACGTAAAGG
CATGACTTCCTGGCACCACAGGGAAAATCGGGTGCAAGCCCAGAAACTATTTCCCCACCA
CCACTTGTTGAAAAACTGATTTGAAGGCATCTCCGGGGTTGAACAAACGGAAAGTGCCAG
GATTTGATGCGTCTCTGGTTTCGCTCTGGAGACCATTCCCTGCTAAGTATCAAGACGAAA
AAAACTGGAAACTAATCCGAACCATATTTATTTAGAGTCAGAATGGAGCGATTTGTAGTA
ACAGCACCACCTGCTCGAAACCGTTCTAAGACTGCTTTGTATGTGACTCCCCTGGATCGA
GTCACTGAGTTTGGAGGTGAGCTGCATGAAGATGGAGGAAAACTCTTCTGCACTTCTTGC
AATGTGGTTCTGAATCATGTTCGCAAGTCTGCCATTAGTGACCACCTCAAGTCAAAGACT
CATACCAAGAGGAAGGCAGAATTTGAAGAGCAGAATGTGAGAAAGAAGCAGAGGCCCCTA
ACTGCATCTCTTCAGTGCAACAGTACTGCGCAAACAGAGAAAGTCAGTGTTATCCAGGAC
TTTGTGAAAATGTGCCTGGAAGCCAACATCCCACTTGAGAAGGCTGATCACCCAGCAGTC
CGTGCTTTCCTATCTCGCCATGTGAAGAATGGAGGCTCCATACCTAAGTCAGACCAGCTA
CGGAGGGCATATCTTCCTGATGGATATGAGAATGAGAATCAACTCCTCAACTCACAAGAT
TGTTGACTAGGAGGTTACCACCATTGTGATCAAGATAAATGTGGAGTATTAAAGTTATGT
GTTGATTGTGTGGTTCATTTTTGTATTTATTTCATTTAAAATCATGTGACGCAGAATAGT
TTTGCAATGTGTATATAGTTGCAGGCAAAAAAAAAACCACCTCACTGCAAAACTTATTGT
TAATTTTAGTCACCAATGGTATAAAGCAAAACCTAGGTTTAGAGTGTGCTAGGATACCTG
AAACCTGATGGTTATCTTTAAAATTAATGGTTTTTCTCCTGAAATGTTTGTGCATGGAAG
AACTGCCCTGCTTTTTTACCCTGTTGCCATGTATGATTATTCCTTGTGAGATTACTTAAT
TACTTGGATTGAAGACTAGCCTATTGAAGCTGCTGCCAGGCAACACCACTTAACAGTAAC
TTAAAGGAATTATTTTCTTTAGAGGATCCTCTTCAAAAAGGAAGGGAGATAGTGGAAAAC
TGTTCTTATATCTTCAGATCCCTAGCAGAAATGACTGTTTATTTCAAACTATGTTTTACT
TGTATATGATGTAGTCACCTTAACTATCTTTCAATTCCATACTTCCCCCGCCCCCATTTT
AAAGGCTTATTGTTGTATTTTGTAGCAGCTTCAAGTGACCAAAAGACTAAAATCTTTCAA
CGTCAATGCCAAAAGCCAAGGGGAATTTTGCAGTGACAGGATTTTAGTCTCTTACTATGA
ATACTAATTTCGAACCATAGCTTTCATTTTAAGCATCATCTTGAATTTCTAAACTTTTTT
CTATGTCTTGGTGTTAAAAGATTTCAAGATTGGCATTTTTACTTAAACAGACATTTTATG
GTTGAGTTTTCTCTTTATTATAGAGAATTAGTAATTTTTTTTTGGCTGACAGATCAGATA
AAATTACTTTCTATTCATTAATTTTTCTCTACAACTTTATGAGTTTATTTAGGTGAATAG
TCTAGACTAGAAACAAGTTTACTTTATCTGCTTTGCCTCTGGTGGTACAAGGTTTTTAAC
ATGGATGGTAAACAATTGTCTAGAAATTCTGGCAGGTTTTTTGTATTGGAGATCTGGCAG
TATCCTGCATAACTTTGGGTGAGGAAATTGTTCTCTTAAAGATCAGCCATGTTCAGGAAA
TGATCTCTGTTTGAACCTCACTATCCTGTAAGGTTATCCAAGTAGCTTAGCCCAGCTAAG
TTCTATCAGAGACCCAAATTATATTTTTTAAAAATTTAACAGCTGGAAACTTGGACTAGA
GCTTTAATAAAAAATCTTAAATTCTTTGAAATTCAAGTTAAAAATACTTATATATTTCTA
TTACAAAGCAGTGACAAATGATGCCCTGTGTGACTTGGAGTTATCTTTGACTTTTACCAC
AAATCTTCATTTATAAAAGAAAAAGCCAAAGTGAAAAAAAGTTAGATTGTGTATTTTTCA
GTAACAGCTTTCCATGTCTTAAGATTTTTTTACAGACTTAAGTTTCTAATTCAGGTTGTC
AAACTGGCCATTTGACTTCAGAGATTTGTTTTCATTAAAAAATAAGCCTGCCGCCAAAAT
AAATCACTTATCAAAATGTGAACTGTTTTCCTCATGTTCAGTTATGTTAAAGTAGTATGA
TAAATGCATGCCTAGAGTAGTGCTCTCGTTGATGAAGCACATGTATGAGGAGACCAGCAG
CAAAACATAACCATATGTGTTTTGCGTTTACTTCCTCTAGAAAAGAATTTGCAGGCAACC
ATGTTTAATTTGAACTATCTAAGATGGTAGATTTTAGAAGCTAGGAATAATTGAGTTTTA
TAGCACTATTTTCAGAATACGAAAAGATACACAATCATTCTGTTTTTTGAAATTCCATGT
GATTCAAACTGCTCCCTATTATTTGGGTATTAATTTGCACTAATAGCAAAATGTAATGGC
AGATCAGCTTTGAGAGTGGTCCTAAGCAGTAAACTGGATGATGTTGCATTAGAAAAACAT
CAATAATTCATATTTAAGTTTTAGTAGTTACTACTGATTTGATAATCACTTAAATTTTAT
ATATCTTAATGTATTTTTTCAGACTCCTAATTAATTCCCACATTCACTGTAACTAGGGGC
ATAGTCCATTCTGTTAGGATTATATCCTCTCCTTAGAAATGTTTTCCATCCTGTTGTGGG
GATTTGGTATTAATGTTTCTTCATTGATTATGGAACTTTTGTTCCCTGAAGCTAGTTAAC
TGTGTCTAAAGTTAAATAAATACAGCAGAATGATTGTTTTAGCCTGCTCGAACTGATACA
AATCCCTGAAACCATGATTGGCATATGTTAGATAACAAATGAGGATGTCTAAGAGGCATA
TGCTGCTTTGGAGGTGTAGTGAACGTGTGTACAGAAGTTTTCAATCTTAACTATATAGTG
TTAGTGTGATGCTATACTATTGGAAAAATAGCAGCTTTTTTCTATTTTATAAGTTGTATG
CATAAACATAAGATTTGTAATGTTTCATTTATAAACTGCCTTCTTCAACACATGTTAATA
GTGTTTTCTCAAAGTATTGATAGTATGTCTTCCAGAATTTCACAATATGCTTACAGTAAA
TATTTCCTAGCTTGTTGAAATGTTCAATTCTTTGTTGGCTTTCTTCTTGATTCTGTGGGG
GTGTATAACAAGCCTGAAGGACATTGTAATCATTTCTTACAAGGTGAAAATTAAGAAAGA
TTGTGTATGAGAGCCTATATAGTTGTTTTATCCATTATCATCTTTGATTAAGACTTTAAA
AAAATGCTATTTCCAGTTAATGCATTTGGCCCTATTGAATTTTCAGGGACCAGAAAACAT
TAAAAAGTTCTGCATCTTATAATGGTAACCAATTAAGCTTGAGATTGTTCTGAAAGTATC
AATTGCTTTAAAACTGTTGTAAGTACAGTTGGCAAGATCTCCAAGCTGAAACTTCCACGT
TAAAACTTTTGCCTGTAAGAATTTGCACATGAATGTTAATGGAAAACACAAAACTTAAGA
TGGCCCAAAACAAAAGCCACAAACAGTTCATCATTTGGTGCTTAGTCTTTGTAAGGGCTC
TCTGTGGTTTGACTTACCCCAGCTACCGTTAAATGAGGACAAATCACCTTAAAACATGTT
CATTTGATTCATAACAAGGAAAATTGGGTCTATGATTTTTTGCCAATCTTAGCCTAAAAG
AAATTGCTTTAGCTTCTGGTCAGCACTGATTAAAATGTGAATAGTGAAGTGGCTATCCTA
AACTGGTTTATCTCCACCCACACTATCATAGATTTCTTAGGTAAATACAATTCTTATCTA
GTGGTATTCTACTTGTATTCAGAATACTGTATTAAAATTTTACTATTTCATTTTTGTATT
CTGTGCTTATTTTTTTTGCTCACGCATGTATGCTTAGTATAAATGTGTCACTTCTAAAGT
TTTGTCTCTGACTTTTAGAAATAAATTTCAGAAAAATTGTTTCAAAAGATTTTGAAAGCA
CATTTTGTTTTGTGAGTCAATGACAAATATATTTCCTGATTACAAAACAGCAGAA
>ENST00000556338.5 cdna chromosome:GRCh38:14:100354445:100375612:-1 gene:ENSG00000140105.17 gene_biotype:protein_coding transcript_biotype:protein_coding gene_symbol:WARS description:tryptophanyl-tRNA synthetase [Source:HGNC Symbol;Acc:HGNC:12729]
GATGCAATGACCAGCTAATGGCTCGATTCTCAAGAGGGTTTCATTGGTCTCAACCTGGCC
CCCCAGGCAACCCACCCCTGATTGGACAGTCTCATCAAGAAGGATGAAATTGATTCTGCA
GTAAAGATGTTGGTGTCATTAAAAATGAGCTACAAAGCTGCCGCGGGGGAGGATTACAAG
GCTGACTGTCCTCCAGGGAACCCAGCACCTACCAGTAATCATGGCCCAGATGCCACAGAA
GCTGAAGAGGATTTTGTGGACCCATGGACAGTACAGACAAGCAGTGCAAAAGGCATAGAC
TACGATAAGCTCATTGTTCGGTTTGGAAGTAGTAAAATTGACAAAGAGCTAATAAACCGA
ATAGAGAGAGCCACCGGCCAAAGACCACACCACTTCCTGCGCAGAGGCATCTTCTTCTCA
CACAGAGATATGAATCAGGTTCTTGATGCCTATGAAAATAAGAAGCCATTTTATCTGTAC
ACGGGCCGGGGCCCCTCTTCTGAAGCAATGCATGTAGGTCACCTCATTCCATTTATTTTC
ACAAAGT
>ENST00000421101.1 cdna chromosome:GRCh38:7:111091043:111123593:1 gene:ENSG00000173114.12 gene_biotype:protein_coding transcript_biotype:protein_coding gene_symbol:LRRN3 description:leucine rich repeat neuronal 3 [Source:HGNC Symbol;Acc:HGNC:17200]
ATCTTGGCTGTCTGAAGCGATTGGCTCCTCTCTGGGGAGTGGAGGGTGTTCAGTTATTAA
TGACCGCTGAGCAGGCAGCACCATGTCAGTGTGACAACTGATCGGGTGAACGATGCACCA
CTAACCACCATGGAAACAAGGAAAAATAAAGCCAGCTCACAGGATCTCTCTTCACTGGAT
TGAGAGCCTCAGCCTGCCGACTGAGAAAAAGAGTTCCAGGAAAAAGAAGGAATCCCGGCT
GCAGCCTCCTGCCTTCCTTTATATTTTAAAATAGAGAGATAAGATTGCGTGCATGTGTGC
ATATCTATAGTATATATTTTGTACACTTTGTTACACAGACACACAAATGCACCTATTTAT
ACCGGGCAAGAACACAACCATGTGATTATCTCAACCAAGGAACTGAGGAATCCAGCACGC
AAGGACATCGGAGGTGGGCTAGCACTGAAACTGCTTTTCAAGGAGGTGAAGCATTCCACA
GATAATCAGCTACTCTATTCAGGGAAGGAGTGTAAACATCACCACTTTTTGCATGTTTGC
ATAAAAAAGGCCCACTGAATCAGTTAAAGACGAGGAAGAGGAGGAGAAAGAGAAAGAAGA
GGAAGATGTTGGGCAACATTTATTTAACATGCTCCACAGCCCGGACCCTGGCATCATGCT
GCTATTCCTGCAAATACTGAAGAAGCATGGGATTTAAATATTTTACTTCTAAATAAATGA
ATTACTCAATCTCCTATGACCATCTATACATACTCCACCTTCAAAAAGTACATCAATATT
ATATCATTAAGGAAATAGTAACCTTCTCTTCTCCAATATGCATGACATTTTTGGACAATG
CAATTGTGGCACTGGCACTTATTTCAGTGAAGAAAAACTTTGTGGTTCTATGGCATTCAT
CATTTGACAAATGCAAGCATCTTCCTTATCAATCAGCTCCTATTGAACTTACTAGCACTG
ACTGTGGAATCCTTAAGGGCCCATTACATTTCTGAAGAAGAAAGCTAAGATGAAGGACAT
GCCACTCCGAATTCATGTGCTACTTGGCCTAGCTATCACTACACTAGTACAAGCTGTAGA
TAAAAAAGTGGATTGTCCACGGTTATGTACGTGTGAAATCAGGCCTTGGTTTACACCCAG
ATCCATTTATATGGAAGCATCTACAGTGGATTGTAATGATTTAGGTCTTTTAACTTTCCC
AGCCAGATTGCCAGCTAACACACAGATTCTTCTCCTACAGACTAACAATATTGCAAAAAT
TGAATACTCCACAGACTTTCCAGTAAACCTTACTGGCCTGGATTTATCTCAAAACAATTT
ATCTTCAGTCACCAATATTAATGTAAAAAAGATGCCTCAGCTCCTTTCTGTGTACCTAGA
GGAAAACAAACTTACTGAACTGCCTGAAAAATGTCTGTCCGAACTGAGCAACTTACAAGA
ACTCTATATTAATCACAACTTGCTTTCTACAATTTCACCTGGAGCCTTTATTGGCCTACA
TAATCTTCTTCGACTTCATCTCAATTCAAATAGATTGCAGATGATCAACAGTAAGTGGTT
TGATGCTCTTCCAAATCTAGAGATTCTGATGATTGGGGAAAATCCAATTATCAGAATCAA
AGACATGAACTTTAAGCCTCTTATCAATCTTCGCAGCCTGGTTATAGCTGGTATAAACCT
CACAGAAATACCAGATAACGCCTTGGTTGGACTGGAAAACTTAGAAAGCATCTCTTTTTA
CGATAACAGGCTTATTAAAGTACCCCATGTTGCTCTTCAAAAAGTTGTAAATCTCAAATT
TTTGGATCTAAATAAAAATCCTATTAATAG
>ENST00000351008.3 cdna chromosome:GRCh38:3:172889358:173141268:-1 gene:ENSG00000144962.6 gene_biotype:protein_coding transcript_biotype:protein_coding gene_symbol:SPATA16 description:spermatogenesis associated 16 [Source:HGNC Symbol;Acc:HGNC:29935]
ATGGGCCTCGTGGCACGGGACGTTTCAAGTCCTGGCGTCCCCGCGAGCAAGCAGCCTGAT
CAGGCCTCGCAGTGGGACGTTGGGAAGCCGGTGTTGGCAGATGCTGTGGCTGGGAGGAGT
CCAGAGCTTCGCCCTGTCCCCGCGGGGCTGAGCCACAACTGCTTAGGAGTTTTGGGCAGG
ATCGATGGATGCAGGAAGCAGTAGGAGTTTGGAGAATGCAGTGAATAGGATCTATCATGA
TCAGCTTGTTCCAAAGATAAACACAAGCAAGAAAATGTCCACCTTAGCGCACCCACCTAA
CATCCTGGAAATGTCACAAGAGATTAAGAAAAACTGTGGAGGTAAACAGGTAGAAATCAC
ACTTGAAAGAACAAAAATGACAAAGGGCATCAAAGAAAAACAAAGCAATGATTTAGAGAA
AGCAGCCTTTAAACGGAAGGCAGAAGGTGAAGAAAAGCCAACTAGAAAGAAACAGGCAAA
GATAACAGAACTTGACAATCAGTTAATCACCATGCCTCTGCCTCACATCCCCTTAAAGAA
CATAATGGATGTGGAAATGAAGTTGGTCTACATTGATGAAATGGGTGTTCGCTATGAGTT
TGTAGAGTCCTTCATGTCTACTGGGAGTCAGCCAACATGCCAAGCTGCTGAAATAGTAGA
CCCTTTGAGTGTACATAATTTCAGCTTTCTGCCTCAGATTGACAAATGGCTTCAGGTAGC
CTTAAAGGATGCCAGCTCTTGCTATAGACAAAAGAAATACGCCTTGGCAGCAGGACAGTT
CAGAACAGCACTTGAGCTTTGCAGCAAAGGAGCAGTTCTGGGAGAACCATTTGATGCACC
TGCTGAAGATATAGCAAGCGTGGCAAGTTTCATTGAGACAAAGCTTGTTACCTGTTATCT
ACGGATGAGGAAACCAGATCTTGCCCTGAATCATGCACACAGGAGCATTGTTTTAAACCC
AGCCTATTTCCGGAATCATCTTCGTCAAGCAACAGTGTTTAGATGTCTGGAGAGGTATTC
AGAGGCTGCCCGGAGTGCCATGATTGCTGACTACATGTTCTGGCTTGGTGGAGGAAGGGA
AGAGAGCATAAGCAAGCTCATCAAACTGTATTGGCAGGCCATGATTGAGGAAGCCATCAC
CAGAGCTGAATCTTTCTCGGTTATGTACACACCATTTGCGACAAAAATAAGAGCTGATAA
AATAGAAAAAGTAAAAGATGCTTTCACAAAAACTCATCCTGCATATGCAGAGTATATGTA
CACAGATCTTCAAGCACTCCACATGTTGCCTCAGACAGTTGACTGGTCATCTTTTCCTCC
CCAACAATATCTCTTGACTCTTGGGTTCAAAAACAAAGATGATGGAAAATTTTTGGAAAA
AATATCAAGCAGGAAGCTGCCGATATTCACAGAGCATAAAACACCTTTCGGTCTGACCAG
AGAAGATACAGTGAGGCAAATGGAGACAATGGGGAAGCGAATCTTGCCAATATTGGATTT
TATTAGAAGCACCCAATTGAATGGGAGTTTTCCTGCATCCTCAGGTGTGATGGAGAAGTT
GCAATATGCCAGCCTCCTCAGCCAGCTGCAGAGAGTAAAGGAGCAGTCCCAGGTGATTAA
TCAAGCAATGGCAGAGCTAGCAACCATTCCCTACCTACAGGACATCAGTCAACAGGAGGC
AGAATTGCTGCAGTCACTAATGGCAGATGCTATGGACACCCTTGAAGGAAGAAGAAACAA
TAATGAACGTGTGTGGAATATGATCCAAAAGGTTGGACAAATTGAAGATTTTCTATACCA
ATTAGAGGACAGTTTCTTAAAAACTAAAAAACTGAGAACTGCTCGAAGGCAAAAAACAAA
AATGAAGCGACTTCAAACTGTTCAGCAAAGGTAGTCATTAGGGAGCAGGCACTACCACTA
AGATATCCCAGAAGAAGAGGCAAGGGCATCCACTCCAATGCCCACCTAGTACTGTGAAGC
TGGATAACAAAAGCTTGTCACCAAAAGAAAGAGGTGGTATTCCCCTCAGTTCATCTTTAC
CAAAGACACTCTATGTTTCATTAATCTCAACTGGCAGCAATAAATATTCTCAGCAAGTTT
GACTTG
>ENST00000553586.5 cdna chromosome:GRCh38:14:77324569:77331484:1 gene:ENSG00000100577.18 gene_biotype:protein_coding transcript_biotype:protein_coding gene_symbol:GSTZ1 description:glutathione S-transferase zeta 1 [Source:HGNC Symbol;Acc:HGNC:4643]
GACATTTCCTGGGAGGCTGAGGGTCACCACGATACCATGACAGAGTCTGGCAAGCCCATC
CTCTATTCCTATTTCCGAAGCTCCTGCTCATGGAGAGTTCGAATTGCTCTGGCCTTGAAA
GGCATCGACTACGAGACGGTGCCCATCAATCTCATAAAGGATGGGGGCCAACAGTTTTCT
AAGGACTTCCAGGCACTGAATCCTATGAAGCAGGTGCCAACCCTGAAGATTGATGGAATC
ACCATTCACCAGTCACTGGCCATCATTGAGTATCTAGAGGAGATGCGTCCCACTCCGCGA
CTTCTGCCTCAGGACCCAAAGAAGAGGGCCAGCGTGCGTATGATTTCTGACCTCATCGCT
GGTGGCATCCAGCCCCTGCAGAACCTGTCTGTCCTGAAGCAAGTGGGAGAGGAGATGCAG
CTGACCTGGGCCCAGAACGCCATCACTTGTGGCTTTAACGCCCTGGAGCAGATCCTACAG
AGCACAGCGGGCATATACTGTGTAGGAGACGAGGTGACCATGGCTGATCTGTGCTTGGTG
CCTCAGGTGGCAAATGCTGAAAGATTCAAGGTGGATCTCACCCCCTACCCTACCATCAGC
TCCATCAACAAGAGGCTGCTGGTCTTGGAGGCCTTCCAGGTGTCTCACCCCTGCCGGCAG
CCAGATACACCCACTGAGCTGAGGGCCTAGCTCCCAAATCCTGCCCCGTTGGCACAGGGC
CACAGGAGCAGAAGCTGGGTGGGCTGAAGAGGCCTGGAAACGAGAGTCTTAATTGAGGAG
ATGGGAGACTCGAACTCTAGCCCTGGATCTGCCTTCCTGCTGAAACTTGTTCCACCTCAG
TCCCCTCATCTGTCACACGCATGTGGGGTGGAGTAGGGAGATGCGGGGAGCAGGGTGGGC
AGGAATACTGTTATCTATGTGACGGGGCAGTCGTGAGGCTGAGATGAGAATGCGGATTAA
AATGCCTGGCGTGCTCACC
>ENST00000361444.3 cdna chromosome:GRCh38:9:127908447:127916996:-1 gene:ENSG00000136840.18 gene_biotype:protein_coding transcript_biotype:protein_coding gene_symbol:ST6GALNAC4 description:ST6 N-acetylgalactosaminide alpha-2,6-sialyltransferase 4 [Source:HGNC Symbol;Acc:HGNC:17846]
GGCCCGGGGGCCATGGAGCTCCGAGCGGCGGATCGCGAGCCTCCTGCGAACCCCAGCCTG
CACGCCCGGTTAGCATTCGGCCGGGAGATGCGGCAGTGGAATCTGGAAGGGCGGTGAAAA
ACCTACGTCCTGCCCTCGCCCGGCCTCTCCATTCGTCCCCCGGGTAGAGAGGGTCGGCTC
GTGCTCATCATCCTGTGCTCCGTGGTCTTCTCTGCCGTCTACATCCTCCTGTGCTGCTGG
GCCGGCCTGCCCCTCTGCCTGGCCACCTGCCTGGACCACCACTTCCCCACAGGCTCCAGG
CCCACTGTGCCGGGACCCCTGCACTTCAGTGGATATAGCAGTGTGCCAGATGGGAAGCCG
CTGGTCCGCGAGCCCTGCCGCAGCTGTGCCGTGGTGTCCAGCTCCGGCCAAATGCTGGGC
TCAGGCCTGGGTGCTGAGATCGACAGTGCCGAGTGCGTGTTCCGCATGAACCAGGCGCCC
ACCGTGGGCTTTGAGGCGGATGTGGGCCAGCGCAGCACCCTGCGTGTCGTCTCACACACA
AGCGTGCCGCTGCTGCTGCGCAACTATTCACACTACTTCCAGAAGGCCCGAGACACGCTC
TACATGGTGTGGGGCCAGGGCAGGCACATGGACCGGGTGCTCGGCGGCCGCACCTACCGC
ACGCTGCTGCAGCTCACCAGGATGTACCCCGGCCTGCAGGTGTACACCTTCACGGAGCGC
ATGATGGCCTACTGCGACCAGATCTTCCAGGACGAGACGGGCAAGAACCGGAGGCAGTCG
GGCTCCTTCCTCAGCACCGGCTGGTTCACCATGATCCTCGCGCTGGAGCTGTGTGAGGAG
ATCGTGGTCTATGGGATGGTCAGCGACAGCTACTGCAGGGAGAAGAGCCACCCCTCAGTG
CCTTACCACTACTTTGAGAAGGGCCGGCTAGATGAGTGTCAGATGTACCTGGCACACGAG
CAGGCGCCCCGAAGCGCCCACCGCTTCATCACTGAGAAGGCGGTCTTCTCCCG
>ENST00000551886.5 cdna chromosome:GRCh38:12:50400932:50435599:1 gene:ENSG00000161813.21 gene_biotype:protein_coding transcript_biotype:protein_coding gene_symbol:LARP4 description:La ribonucleoprotein domain family member 4 [Source:HGNC Symbol;Acc:HGNC:24320]
ATCCTAGCAATTGGGGCGCGGGCCTGTGAGCCAGTTGGAGTTGCGGCGGCGGGAACGATT
GGGCTGAGCAGAGGACGACATGTTGCTTTTCGTGGAGCAGGTAGCATCTAAAGGAACTGG
TTTAAATCCTAATGCCAAAGTATGGCAAGAAATTGCTCCTGGAAATACTGATGCCACCCC
AGTAACTCATGGAACTGAAAGCTCTTGGCATGAAATAGCAGCTACATCAGGTGCTCATCC
TGAGGGTAATGCAGAGCTCTCAGAAGATATATGTAAAGAATATGAAGTAATGTATTCTTC
ATCTTGTGAAACCACAAGAAATACTACAGGCATTGAAGAATCAACTGATGGGATGATTTT
AGGACCAGAAGATCTGAGTTACCAAATATATGATGTTTCCGAAAGCAATTCAGCAGTTTC
TACAGAAGACCTAAAAGAATGTCTGAAGAAACAATTAGAATTCTGTTTTTCACGAGAAAA
TTTGTCAAAGGATCTTTACTTGATATCTCAAATGGATAGTGATCAGTTCATCCCAATTTG
GACAGTTGCCAACATGGAAGAAATAAAAAAGTTGACTACAGACCCT
>ENST00000524380.5 cdna chromosome:GRCh38:11:36376202:36401266:1 gene:ENSG00000135362.13 gene_biotype:protein_coding transcript_biotype:protein_coding gene_symbol:PRR5L description:proline rich 5 like [Source:HGNC Symbol;Acc:HGNC:25878]
AGTTGCTGAAGGGGAGGAGGAGTGAGATGGGGTGAAGCGCGCGGAGTCTGGGGCGGAGGC
GAGCGGCGGGTGTGCGCGACTCGGGGTGATTCACGCCGGGGACCCCAAGGAGAAGAGGCA
ATTCGGACATAAAGAGAAACATCAAGGGCATGAGTGCACAGAGGAAAGACCATGTGACGG
CATGGCTACAAGGCAGCCATCTGTAAACCAAGGAGAGAGACCCCAAAGGAAATCAACCCT
GCTGACACCTTGATCGTGGACTTCTAGCCTCCAGAACTGTGTTGGCTACGTTTGTGGTTT
TAAGAAAGCCTGAGGGCCTGAAGGCAGCCCCTGGAGAAGCCCTTTCCGAGGGCATTCGGA
ACCTTCTGGTCCTAGAGGTGAAGCTGAACTGTCACCAGGACTTATGACCCGCGGCTTCGC
TCCCATTCTGCCCGTCGAGTTCCACAAGATGGGCTCCTTCCGCAGGCCTAGACCGCGCTT
CATGAGCTCCCCCGTGCTCAGCGACCTTCCCCGATTCCAAGCAGCTCGGCAGGCTCTGCA
GCTGAGCT
>ENST00000430176.5 cdna chromosome:GRCh38:2:197494148:197500208:-1 gene:ENSG00000144381.16 gene_biotype:protein_coding transcript_biotype:protein_coding gene_symbol:HSPD1 description:heat shock protein family D (Hsp60) member 1 [Source:HGNC Symbol;Acc:HGNC:5261]
CGGAAGAAAAAAGGAGCTGTTTCTAGGCTTTTCTAGGCGCCCAGCCGAGAAATGCTTCGG
TTACCCACAGTCTTTCGCCAGATGAGACCGGTGTCCAGGGTACTGGCTCCTCATCTCACT
CGGGCTTATGCCAAAGATGTAAAATTTGGTGCAGATGCCCGAGCCTTAATGCTTCAAGGT
GTAGACCTTTTAGCCGATGCTGTGGCCGTTACAATGGGGCCAAAGGGAAGAACAGTGATT
ATTGAGCAGAGTTGGGGAAGTCCCAAAGTAACAAAAGATGGTGTGACTGTTGCAAAGTCA
ATTGACTTAAAAGATAAATACAAAAACATTGGAGCTAAACTTGTTCAAGATGTTGCCAAT
AACACAAATGAAGAAGCTGGGGATGGCACTACCACTGCTACTGTACTGGCACGCTCTATA
GCCAAGGAAGGCTTCGAGAAGATTAGCAAAGGTGCTAATCCAGTGGAAATCAGGAGAGGT
GTGATGTTAGCTGTTGATGCTGTAATTGCTGAACTTAAAAAGCAGTCTAAACCTGTGACC
ACCCCTGAAGAAATTGCACAGGTTGCTACGATTTCTGCAAACGGAGACAAAGAAATTGGC
AATATCATCTCTGATGCAATGAAAAAAGTTGGAAGAAAGGGTGTCATCACAGATGGAAAA
ACACTGAATGATGAATTAGAAATTATTGAAGGCATGAAGTTTGATCGAGGCTATATTTCT
CCATACTTTATTAATACATCAAAAGGTAAGAACA
>ENST00000532707.5 cdna chromosome:GRCh38:11:65999363:66002136:-1 gene:ENSG00000175376.8 gene_biotype:protein_coding transcript_biotype:protein_coding gene_symbol:EIF1AD description:eukaryotic translation initiation factor 1A domain containing [Source:HGNC Symbol;Acc:HGNC:28147]
AGACTCAGACTCACGTCGCACTCCTCGCAGTTGGACTGGTGGGAACTGGGAACACTGGAG
ACCTGATTTCTAACTGACGCTACCGTCGCGGCCGCCGGCAAGTTCCTTTACTGTGTTTTC
TTGGTTCAGCCTTGAAGTGAGTCGTGGACGATCCTCTCTCAGCGTCCAGCCTAGACGGCG
GTGTTGCTCCGGCAGCGTTCCTGGGAGCCGAGGGCCAGAGACTAAGTTGTGGGACGACTT
CAGCATGTCTCAGGCCACCAAGAGGAAGCATGTGGTGAAGGAGGTGCTAGGGGAGCACAT
AGTGCCCTCCGACCAGCAGCAGATTGTCAGGGTACTCAGGACCCCAGGGAACAATCTGCA
TGAGGTGGAGACAGCCCAAGGGCAGCGCTTCCTGGTGAGCATGCCCTCCAAATACCGCAA
GAACATCTGGATCAAGAGAGGGGACTTTCTCATTGTTGACCCCATTGAAGAGGGAGAAAA
GGTGAAGGCTGAAATCTCGTTTGTGCTCTGCAAGGACCACGTGCGCTCTCTGCAGAAGGA
GGGGTTTTGGCCTGAGGCCTTCTCTGAAGTGGCTGAGAAACACA
>ENST00000632860.1 cdna chromosome:GRCh38:CHR_HSCHR16_1_CTG1:14555654:14610743:-1 gene:ENSG00000274829.4 gene_biotype:protein_coding transcript_biotype:protein_coding gene_symbol:PARN description:poly(A)-specific ribonuclease [Source:HGNC Symbol;Acc:HGNC:8609]
AGGCGAATGGTGCAGGAGCTCTGTCCTATGTATCTCCTAACACTTCAAAATGTCCTGTCA
CGATTCCTGAGGATCAAAAGAAGTTTATTGACCAAGTGGTAGAGAAAATAGAGGATTTAT
TACAAAGTGAAGAAAACAAGAACTTGGATTTAGAGCCATGTACCGGGTTCCAAAGAAAAC
TAATTTATCAGACTTTGAGCTGGAAGTATCCGAAAGGCATTCATGTTGAGACTTTAGAAA
CTGAAAAGGAGGAGCTGAATGATGCTGTGGGATTTTCTAGAGTCATTCACGCCATTGCTA
ATTCGGGAAAACTTGTTATTGGACACAATATGCTCTTGGACGTCATGCACACAGTTCATC
AGTTCTACTGCCCTCTGCCTGCGGACTTAAGTGAGTTTAAAGAGATGACAACATGTGTTT
TCCCCAGACTCTTGGATACTAAATTGATGGCCAGCACACAACCTTTTAAGGATATCATTA
ACAACACATCCCTTGCGGAATTGGAAAAGCGGTTAAAAGAGACACCTTTCAACCCTCCTA
AAGTTGAAAGTGCCGAAGGTTTTCCAAGTTATGACACAGCCTCTGAACAACTCCACGAGG
CAGGCTACGATGCCTACATCACAGGGCTGTGCTTCATCTCCATGGCCAATTACCTAGGTT
CTTTTCTCAGCCCTCCAAAAATTCATGTGTCTGCCAGATCAAAACTCATTGAACCTTTTT
TTAACAAGTTATTTCTTATGAGGGTCATGGATATCCCCTATCTAAACTTGGAAGGACCAG
ACT
>ENST00000239852.10 cdna chromosome:GRCh38:13:41252282:41263569:-1 gene:ENSG00000120662.15 gene_biotype:protein_coding transcript_biotype:nonsense_mediated_decay gene_symbol:MTRF1 description:mitochondrial translation release factor 1 [Source:HGNC Symbol;Acc:HGNC:7469]
CGGGTTTGTCGGGCTGAAATGTGGCGGGTCTCGGAAGGTTCCGACCTCAGTAAAGAGAGC
TAACGTGTATTCTTCTTTTTCTTAGCGTGTTGCTTTGTCGCCCACGCTGGTTGCAGTGGT
GCGATCTCAGTTCACTGCAACCTTCGCCTCCCAGGTTCAAGCGATTATCCTGCCTCAGCT
TCCCGAGCAGCTAGGACTACAGGTGTGTGCCATCACGCTCAGCTAATTTTTTTGGTATTT
TTAGTAGAGATGGGGTTTTCCCATGTTGGCCAGGCTGGTCTCGAACTCCTGACCTCAGAT
GATCTGCCCGCCTCGGCCTCCCAAAGTGGTAGGATTACAGGCGTGAGCCACTGTGCTCGG
CACATTTTGATGCTGAGATGAATCGTCACCTGTGTGTTTGGCTTTTTAGACATCCATCTC
TTAATGGTTACCTCCAGTGTCACATCCAGCTCCATTCTCATCAATTTAGACAGATACATC
TTGATACAAGGCTGCAAGTTTTTAGACAAAACAGGAATTGCATTCTTCATCTGTTAAGTA
AGAATTGGTCCAGGAGATATTGCCATCAAGACACCAAGATGCTCTGGAAGCATAAAGCAC
TACAGAAATATATGGAGAACCTGAGTAAGGAGTACCAAACACTTGAGCAATGTCTGCAGC
ATATCCCTGTGAATGAGGAAAACCGAAGGTCCTTGAACAGAAGGCATGCTGAGTTGGCAC
CTCTTGCAGCCATTTACCAAGAAATTCAGGAGACTGAACAAGCAATTGAAGAATTAGAAT
CAATGTGTAAAAAGACAGAGTCTTGCTCTGTGGCCCAGGCTGGAATGCAGTAGTGTAATC
ATAGCTCACTTTAACCTTGAACTCCTGGACTCAAGCAATCCTCCAACCTCAGCCTCCCAA
GTAGCTGGGACTACAGGCCTAAATAAACAAGATGAAAAGCAGTTACAAGAACTTGCACTG
GAAGAAAGGCAAACCATTGATCAAAAAATCAACATGTTGTACAATGAGCTTTTCCAGAGC
CTTGTGCCAAAGGAGAAATATGACAAAAATGATGTTATTTTAGAGGTGACAGCTGGAAGG
ACTACTGGAGGTGACATCTGCCAACAATTTACCCGAGAAATATTTGACATGTACCAGAAT
TATTCGTGCTATAAACACTGGCAATTTGAACTTCTGAATTATACACCAGCAGATTATGGT
AGGCATATTGAGGAATTTGCCTGTAGGAGATACTGAAAATTATTTTACCTCTGATCTTGA
TTAGAACCATATTGTCCCATTTTTTTTTGAAACTTTTGGTGTATATCTACTAAACACTGT
GGCATAGGCTCATCAATCACAGTGGCTTACTATTATAGCAGAGTTGTTAGCTAGGAGAAG
ACAGTAGAAAGGAGGGAAGCATTTGCTTAGGGAGAAATATGTGAATTAGAGAAAATTCCC
CTGAGGAACTTAGATACGTATCTTGCCTCAAAATCATTTTTCTCTATTATTGAAAGCAAA
GGTATATTAAGGTTTTTACTTTAAATAACTTTATAAAATAATATAAGTATTACTAATTAG
A
>ENST00000581387.5 cdna chromosome:GRCh38:18:5397393:5419815:-1 gene:ENSG00000082397.17 gene_biotype:protein_coding transcript_biotype:protein_coding gene_symbol:EPB41L3 description:erythrocyte membrane protein band 4.1 like 3 [Source:HGNC Symbol;Acc:HGNC:3380]
GTGACTCCGGAGAAGAAGGCTGAGGAGGAGCGGGACGAGGAAGAGGACAAACGGAGGAAG
GGGGAAGAAGTCACGCCCATCTCGGCCATCCGGCACGAGGGAAAGACTGACAGTGAGCGC
ACGGACACCGCAGCCGACGGGGAGACCACTGCCACTGAGGAGCTAGAAAAAACTCAAGAT
GACCTGATGAAACATCAAACCAACATTAGCGAGCTGAAAAGAACCTTCTTAGAAACCTCA
ACAGACACTGCCGTAACGAATGAATGGGAGAAGAGGCTTTCCACCTCCCCCGTGCGACTG
GCCGCCAGGCAGGAGGATGCCCCCATGATCGAACCACTTGTCCCTGAAGAGACCAAAGAA
GAAACAGAGATTTCTGAAAAAGTTATATTTTTGCAGCAAGGAAGCGCTCCATTCCTTGAG
TCTCAGACTAAGCAGTCTTCTGGGGAAAAGCTCATGGATGGCTCTGAAATCTTCAGTTTA
TTAGAGTCTGCGCGAAAACCAACAGAATTCATAGGAGGGGTTACTTCTACTTCTCAAAGC
TGGGTTCAGAAAATGGAAACCAAGACGGAGTCCAGTGGAATAG
>ENST00000366810.5 cdna chromosome:GRCh38:1:226223618:226227054:1 gene:ENSG00000185155.11 gene_biotype:protein_coding transcript_biotype:protein_coding gene_symbol:MIXL1 description:Mix paired-like homeobox [Source:HGNC Symbol;Acc:HGNC:13363]
CCTGGCCCGGGAGGGTATAAGTGCGGCCCGCGCCCCTCCGAGCGGCGCGCTGGGTTCCGG
AGCGATGGCCACAGCCGAGTCCCGTGCGCTCCAGTTTGCCGAGGGCGCCGCGTTTCCAGC
GTACCGGGCCCCCCACGCCGGCGGGGCGCTCCTGCCGCCCCCGAGCCCTGCGGCAGCCCT
GCTCCCTGCGCCGCCCGCGGGCCCCGGCCCAGCGACCTTTGCGGGCTTCCTCGGCCGGGA
CCCCGGGCCGGCCCCGCCGCCCCCCGCCAGCCTGGGCTCGCCTGCGCCCCCCAAAGGCGC
GGCCGCCCCGTCGGCGTCGCAGCGCCGCAAGCGCACGTCTTTCAGCGCCGAACAGCTGCA
GCTGCTGGAGCTCGTCTTCCGCCGGACCCGGTACCCCGACATCCACTTGCGCGAGCGCCT
GGCCGCGCTCACCCTGCTCCCCGAGTCCAGGATCCAGGTATGGTTCCAGAACAGGCGTGC
CAAGTCTCGGCGTCAGAGTGGGAAATCCTTCCAACCTTTGGCTAGGCCGGAGATTATCCT
CAACCACTGTGCTCCTGGAACTGAAACGAAATGTCTGAAGCCCCAGCTGCCTCTTGAGGT
AGATGTGAACTGCCTGCCCGAACCAAACGGGGTTGGAGGGGGCATCTCTGACTCTAGCTC
CCAAGGTCAGAATTTTGAAACCTGTTCCCCTCTCTCTGAAGACATTGGTTCAAAGCTGGA
CTCATGGGAGGAACACATCTTTTCTGCCTTTGGTAACTTTTGAGGATTCTGGGAGAATTC
GGGATAAGCTCTGAGGAGCCATGACTGACAGCCTGGGAGAGACACATCAGCATACTGTCC
TTTCTGACTTCCATGCTAAGGACATGTCCTTGTTAACCTTGATGATGGTTTTGACAGCAC
CTCTCACATTTGAAGGTACCCCGCCACTTTGTCAATGACGTTTTAAGCCCACACTCCCAC
CCCAGAGTTCCCGCATTCGTTTTTACCTGTGTTCTCTCCAAGCCTGCACATTCCATTGGT
CTGCATCCCTATGCCTTCTTGCCAGGCCTGTTTTTAGTTTTTGGACTGGTTGTTCAGAAC
TCATTATTTTCTTCACAAGAATGCCTCAGCTTGACTCAGTTTCCCCTTGTGTTTGACAGC
TGCCATTTTCTCCTGGTCCCTCCAAGGCTTATAATCTTAAAGTCACTCTACCCCGTCTCT
TCAACCCTCATCCTAGGTTTATTACTTTTTAAAATTGGGCCTGTCATCTTCACGTTCAAT
CATAGCTCCAATGACTCTGCATGCAGATTATTTCGACAGCCCCCTTGCCTCTAGCTTCTC
AACTACTTAAAAAAAATTACCCTCTGTGGGCCAGGTGCAGTGGCTCACTCCTGCAATCTC
AGCACTTTGGGAGGCCGAGTGGGTGGATCACCTGAAGTCAGGAGTTCAAGACCAGCCTGG
CCAATATGGCGAAACCCCATCTCTGCTAAAAATATAAAACTTAGCTGGGCACGGTGACGG
GAGCCTGTAGTCCCAGCTACTCAGGAGGCTGAGGCAGGAGAATCACTTGAGCCTGGGAGG
TGGAGGTTGCAGTGATCTAAGATCGTGCCACTGCACTTCAGCCTGGGAGACAGAGGGAGG
CTCTCAAAAAAAAAAAAAAAAAAAAAAAAAATTACTCTATGGTTCTGTGGTAGCCTCCAG
TTGCTACCAAATTATAAAAAGCTTTCAGTTACCCTCCCAGATAACTGATATCATCCTTAG
CCTGCAGGACAGCTATGCAAATCTGAAGGTCAACTATCCACAATATATGCTTTGGTCTTA
AAGTCACTCCTTTCAGTTTTGAACCAAATTCATACCTTTTGCTTTCAAAACACTCGAGGA
CTCCCCACCTGCCTTCTGAAGTCTGAAATTTTCTCTAAGTAATCCTGATTTTGCACCTGT
TACTTCGATCACTCCATTACCCTTAGCACTTGTTATTGTACTTCCTGTGCAAGTTTTGTG
GATTATTAAATGTCTTTCACAAATG
>ENST00000613567.4 cdna chromosome:GRCh38:18:63702960:63705798:1 gene:ENSG00000206072.12 gene_biotype:protein_coding transcript_biotype:retained_intron gene_symbol:SERPINB11 description:serpin family B member 11 (gene/pseudogene) [Source:HGNC Symbol;Acc:HGNC:14221]
AGTCTAACTTGCCACTCTGTGAACTTCACTACTGGAAAGCAACAAAGAGACGGGGTTTTC
GCCACGTTGCCCAGGCTGGCTTCAAACTCCTGGGCTCAAGGGATCCACCTGCCTCCGCCT
CCCAAAGCTGATGTTAAGTATTATCTAACATAACTTCATTTATGAAAATTTAAAAATGCG
TAAGATAAAGAAATCAATGTTTTACAGGAGCACATATACATAAAAGAATATGCTTTAAAC
AAATTATAAGTGGTGTCTATGGTGGTGGAGAAGAAAGGAAATGAACTGGGTCAAAGGCCA
TAAGTAAAGAAGAGAATGGCCTTCTAATCCAGTCATGGCTTATGCCAAGAACCAGAGCAT
GTGATGACCTCAACCTTGTGTACTTGTGGTTATAAAAGAAGAAACAATCAAATAAACAGA
CTAATAAAAGTGTCTGGCACACAATAAGTGGCCTATCAGTGTATTCCAAACTCTTTTCTT
AGGTGCTCTAGTAACTGCAGGGCTACAATAGTTATGATATGTGAATAGGCGATTTTATAA
CAACAACAGGACATAAATTTAAGATAAATAAATTCACGTTACTTT
>ENST00000471560.1 cdna chromosome:GRCh38:2:169824182:169824872:-1 gene:ENSG00000138382.14 gene_biotype:protein_coding transcript_biotype:retained_intron gene_symbol:METTL5 description:methyltransferase like 5 [Source:HGNC Symbol;Acc:HGNC:25006]
CAGAGGTGCGTGGTCGTGGCGCGAGGGATCCTGAGGCTGCTCCAGCAGTGCGCCGCCGCC
GTCTCCTGGGGCGGCTTGGGTTAGCCGGGAGATCCTGTGCCTTCAAACCCTACGAGTCCA
TACTTTAAAACAAAATGAAGAAAGTAAGGCTTAAGGAACTAGAGAGTCGCCTGCAACAAG
TGGATGGATTTGAAAAGCCCAAGCTACTTCTGGAACAGTATCCTACCAGGCCGCACATTG
CAGGTAGGGCGGCTGGTTCACCACGCCCCGGCTTTCGGCGTTAGTCCAGTCTACTCTGTG
ATAAAAATAGAACAGTTATTTGGATACAGAGAATGTCTAGAGAAATTCTGCCCTAAGATC
ACCTGTCGCGTTAGAGAGGCCTTCCTTGACACTGCAGCTCAAGGCACACCCTCCACAGAC
ATACACACTATCATTTTACTGTCTAGTTTTCTGCATATCCCTTAACACTGCCAGACATCT
TTTTAATGTGTTTTTTTCTCTTCTCACATTACAATCTCTGAGGACAAGGAATTTGTTAGA
CTTGTTCATA
>ENST00000584565.1 cdna chromosome:GRCh38:18:76898092:76899123:1 gene:ENSG00000130856.15 gene_biotype:protein_coding transcript_biotype:processed_transcript gene_symbol:ZNF236 description:zinc finger protein 236 [Source:HGNC Symbol;Acc:HGNC:13028]
CATGTAATCTGCATTTGATCTGAGAAGACCTGAAGGCTTTAGCTGGGCCAGGAGGAGGAC
CGGGGACCTGTTTGTACTGAGGAGTTAGACCTTTTGCTTGTCCTCACTGTGACAAAAAAT
TTCGAACCTCAGGCCATAGGAAGACTCACATTGCTTCCCACTTTAAACATACGGAATTAA
GGAAAA
>ENST00000505959.5 cdna chromosome:GRCh38:5:60751793:60844215:-1 gene:ENSG00000164181.13 gene_biotype:protein_coding transcript_biotype:protein_coding gene_symbol:ELOVL7 description:ELOVL fatty acid elongase 7 [Source:HGNC Symbol;Acc:HGNC:26292]
CAGTCGCCGCCCTCTCTCCCGCGCGCGCCCGGCGCTTCGGCTCCGCTCCCTGTGCGGCAT
TTAAACTTCCCTCTTAGAACTGCTTTTGTGGCATCCCATAAGTTTTGAACCCATTAAAAG
AGCCAGTAAATCCTGTGGAAAATGGCCTTCAGTGATCTTACATCGAGGACTGTGCATCTT
TATGATAATTGGATCAAAGATGCTGGTTGATTCTTACCTATCAACTAGAAATTGCAAGTC
TACCAAATTCAGGAAGGAAATGCACACCTCTTGGCACCTACCACAGATGAAATTATAGTC
AAATTTACAACGATTTCAGCAAAGATACACTGTTTCATCATTTGCAGCTTTCTCAGCAGA
CTACTAAAGACCAAATTTATCTCACTAAAAGTGTTCCCAACAGTTTTTCCTTTGAGGAAT
GCCAAGGTTCTTTCTTCTTCATTTCATTAGTACTTGGAATCTTAAAGATGTACTCTTTGA
GCCAGTACCTGCTACTTAAGAAGAGAATACTCTCTTAGAAGCAGCTGATGGAAAAGCCCA
TTAATATTCTATATCCAAGAGTTGAAGATTGGCTCCTCATGTCCTCGCCTCTGCCACAAA
CCATCCTCCTAGGATTCTATGTCTATTTTGTCACTTCCTTGGGACCAAAGCTCATGGAAA
ATCGCAAGCCCTTTGAACTCAAGAAAGCAATGATAACGTACAATTTTTTCATAGTACTCT
TTTCTGTGTATATGTGTTATGAGTTTGTGATGTCTGGCTGGGGTATAGGTTATTCATTTC
GATGTGACATTGTTGACTATTCACGGTCACCCACAGCTTTGAGGATGGCACGTACCTGCT
GGCTTTATTACTTCTCCAAATTTATTGAGCTATTAGATACGATCTTTTTTGTTCTGCGCA
AGAAAAATAGCCAAGTGACTTTCCTTCATGTATTCCATCATACCATCATGCCGTGGACCT
GGTGGTTTGGAGTCAAATTTGCTGCAGGTGGTTTGGGAACATTCCATGCCCTTCTAAATA
CAGCTGTACATGTAGTCATGTATTCCTACTATGGACTTTCTGCATTGGGGCCAGCCTACC
AGAAGTATTTGTGGTGGAAAAAATATTTGACATCATTACAGCTTGTCCAGTTTGTTATTG
TCGCCATCCACATAAGCCAGTTCTTTTTCATGGAGGATTGCAAGTATCAGTTTCCAGTCT
TTGCGTGCATCATTATGAGTTACAGTTTCATGTTTCTGCTGCTCTTTCTCCATTTTTGGT
ACCGTGCTTACACCAAAGGTCAGAGGTTGCCCAAAACTGTGAAAAATGGAACTTGCAAAA
ACAAAGATAATTGAAGCCCAACATAAGTCTATGATCGAAACTGATACATTGTCTTCCTTG
ACAATCAAGAGATATTTACCTATGCAGTGCATTTTGTATATTTTTCAAAACTAAGAGCTT
GTATTTTTATGGTAAGTTATTGGGATGTCTGATATTTGAGAGCCCGAAGCTTCCAGATAA
CAGTCTTCTGATAATTAGAGCCTACAGCAGCCAGAATTTGTTTTTGTTTTTGTTTTTGTT
TTTTTAGCTGCTTTTAAACCTAATCCAAAGGTTTTGTTTAAAACATTTTGTTGCAGTGAA
AAAAAGATATGAAGCAATACAGTACTCTTCAAAGAAGTCCAATAAAGATGAAAAATATCA
TTAGGTATTTTGAGCACAGACGGAGATCCATGTGATAAAATAGATTCCTTCTGCTGGGTC
TGGAAAGTCTGGAAACCACCTGTAGGCCCTGGCTTTGTCATTTATTGACTGTATTCAGAA
GATACTATATTTGCTCTAGAGTTAACTCCCATTTTAGCAAGCTAGCACAGGTGAAAATTG
AGTGAGTTTTTGATAACTTGTCATTTAAAATCATTAATGATAATTTTCAATGGATCTTTT
CAGTAGCCATCACCAGTTTTGCTGATAAGACTTCCTCACAACCCATTTGTTGTACAAACT
GTTTCAAAGTAGCAATCCTTTGGGTTAGTACACTTGATACCAAGTTTCATTCAGTTGATT
ATTTTCAAAACAAGGTGATTTGTTTTAATGGGTTAATGAATACTTTGCTATTACTGTTTT
ACAATTAACTTTGTATATCTCTGGAAAGAGGTGAATTTGTCAATGAAAAAAGTATTGTGT
AGTTCAGTGGGAAAAACCTGTTGTCTGTTATAGTATCACATCACTTTCTTACATTGTCAT
GGTTTAAATTATTATCTTGGTGAAATATATAGGTTAGATACTTAAATGTTCATATTATTA
GCACACTACAGGTACTACCCTTAAATCATAAATAATATTACCCATTGTACACAGTTTCCA
GATATGAGTTAGAGTGGCTGTGAAGCAACTAGAGGCAAATTGTGGCACAGAGAATATCCA
GGGGAAAATTGATTATGTAAGCAAGGGCTGTTCTACTTTGAGAGAGAGACAGACAGACTA
CATAATAGTAATATATTATATAATTAATGTTATAGATACACTGAACAATAAAACATTTTC
TGGAATTATGAATTAATTAACAACCTGGATTTCTGTTTCCAGACCTATAAACCATGTAAT
GAAGGACTGAAATTCGTTTGGCATACACTTTGTTTCTTTAAAATTGCTAGTTTCTTTCTG
TTATTTTTACATTTTCTTGTCAGAGAATCAAAACTATTAGTCAGTAGAGTTTTGTCCATG
AAATAATATTTGGACATTTGTGAATTTTTCCCTATTTTTTTTCTTCTTTTATTTATACTC
AATTTTGAAGCACTGTTTATGTTTGTAGGACTTTAAACAATTAGTACTTAAAGCCCCAGT
TAATTTTGAACACACAGAGATACTTATTGTACTCTGTGTACAGTAAGTATTTTTATGTTT
ACACTTACCAGATTCATAAGGTTATTTGCCTTTAAGTGATCTTTTGTGATTTTACTTGAT
TACAGCATGAGAAGGTAAAGGTTGATAAATGGGAGTAATTACATATATATATATAATTTA
TTATTTTTTTTTCTGAAGCAGAGTTTTACTCTTGTTGCCCAGGCTAGAGTGCAATGGCAC
AATCTCGGTTCACTGCAACCTCTGCCTCCCAGGTTCAAGTGATTCTCCTGTCTCAGCCTC
CCAAGTAGCTGGGATTACAGGTGCCCGCCACCATGCTCAGCTAATTTTTGTATTTTTAGT
AGAGACAGGGTTGGCCAGGCTGGTCTCGAGCTCCTGACCTCAGGTGATCCTCCCACCTCG
GCCTCCCAAAGTTCTGGGATTACAGGGGTGAGCCACTGTGCCCGGCCATAATTTTATATT
TTTAGAAAATAAAGAATGAAGGACAAAAGAGCACAGCTAAATGAAACTGCTGCTCTAATT
TATTCCACTGGAAAGGTCTCAGGACTCCTTAACTGTTTTCCAGGTTTGGCTCTTCATATC
TAACCTGTGCTAAAATGAGAAGGTATGCTAGGTGCTGTTAGAAATCACACCATTTCCAAA
GAACCCAAGTAGTATAGAGACCAAAATGAGGCAAAAATAAAAGAGATGAAACAGGAGAGT
TTATTTCTTGCATACTTTCCGACCTTCATCATACAACCTCTCCTAACCTCCCTGTAGTCT
TTAAAATGTTTAACTTGCCTATAAGCTAACATGTAATAAAACACATACTCAATTATATGA
ATAGAAGTGGAGAGCCAGAATGCTACAAAAGAAATCACAGCTGCTAGAAGTATCCTCCAT
AGAAACATCAACATGATTGTGGATCAAAATGATTTTCACTGGATATGGAATTTGTATGGG
CCATATTTATTAAAAGAGTTCTGTGTGGTCACATAGAGTTCCTTTGGGATTTCATCCCAC
TTTTCAGGACTTAATTTGTTTGGGTTTGCTTACCTAACAAGCAACAACAACAACAAAATA
AATAGTTCCAAAATCTAGTTTATTACATAAATCTCTATGAATCCTTGAGGGCCTATATCT
ATATTATAAATAAATACAAATATAGATTTTTAAATATCTATGGGACTTTGCCATTTACAG
CCTTAAGTATAAAATTACGAGATTATATTCTTTCCATTACCCTTTATTTCTGCTAACTTT
TTAAAGACTGGAACATTCTGTGGATGTTGTCAAAGTTTGAGTTTGTTTTTCCCTGTGTAT
TATAATAAATTTGTGGTATTGCATG
>ENST00000353088.6 cdna chromosome:GRCh38:20:1442162:1466828:-1 gene:ENSG00000088833.17 gene_biotype:protein_coding transcript_biotype:protein_coding gene_symbol:NSFL1C description:NSFL1 cofactor [Source:HGNC Symbol;Acc:HGNC:15912]
GAAGATGGCGGCGGAGCGACAGGAGGCGCTGAGGGAGTTCGTGGCGGTGACGGGCGCCGA
GGAGGACCGGGCCCGCTTCTTTCTCGAGTCGGCCGGCTGGGACTTGCAGATCGCGCTAGC
GAGCTTTTATGAGGACGGAGGGGATGAAGACATTGTGACCATTTCGCAGGCAACCCCCAG
TTCAGTGTCCAGAGGCACAGCCCCCAGTGATAATAGAGTGACATCCTTCAGAGACCTCAT
TCATGACCAAGATGAAGATGAGGAGGAAGAGGAAGGCCAGAGGTTTTATGCTGGGGGCTC
AGAGAGAAGTGGACAGCAGATTGTTGGCCCTCCCAGGAAGAAAAGTCCCAACGAGCTGGT
GGATGATCTCTTTAAAGGTGCCAAAGAGCATGGAGCTGTAGCTGTGGAGCGAGTGACCAA
GAGCCCTGGAGAGACCAGTAAACCGAGAGTTCATGTAGTATTGAAACTCTGGAAGAGTGG
ATTCAGCCTGGATAATGGAGAACTCAGAAGCTACCAAGACCCATCCAATGCCCAGTTTCT
GGAGTCTATCCGCAGAGGGGAGGTGCCAGCAGAGCTTCGGAGGCTAGCTCACGGTGGACA
GGTGAACTTGGATATGGAGGACCATCGGGACGAGGACTTTGTGAAGCCCAAAGGAGCCTT
CAAAGCCTTCACTGGCGAGGGTCAGAAACTGGGCAGCACTGCCCCCCAGGTGTTGAGTAC
CAGCTCTCCAGCCCAACAGGCAGAAAATGAAGCCAAAGCCAGCTCTTCCATCTTAATCGA
CGAATCAGAGCCTACCACAAACATCCAAATTCGGCTTGCAGACGGCGGGAGGCTGGTGCA
GAAATTTAACCACAGCCACAGGATCAGCGACATCCGACTCTTCATCGTGGATGCCCGGCC
AGCCATGGCTGCCACCAGCTTTATCCTCATGACTACTTTCCCGAACAAAGAGCTGGCTGA
TGAGAGCCAGACCCTGAAGGAAGCCAACCTGCTCAATGCTGTCATCGTGCAGCGGTTAAC
ATAACCGCCCAGCCAGCTGCCTGGCCTCCCTCCTGTGTTTCCCATGGCCAGTGGCCATGC
CCCATGGGGATCGCCCCTCCTGCCCCCTTGTGCACACCCAGCAGTCCAGTGCAACGTCTC
CTCCATAGCTCTGGGTTCTTAGATCTTGGTTGGACGTTTGTTTTCTCCTTAGTTGCATTT
CCTGGGTTTTTGTGATGATCAATGGACTTTAATGAAAAAAAAAATAAAAACAACCAAAAA
AATTGAAGGAATATCACCAGCATGTTGTACGGAAACTCTCCCACTGAAGCAGGCTTTAAT
TGCTTTAAAATTATATTTATCTTGGGGCCTGTGGGAGGAAACTTCCTTCCATCTTCTCTG
CATAAAAACTTGTGGCACACAATGCTTATTCACTAGTGTGTCCCACCCGCCAGCCCCACA
GATGACTGGAGGAAGGAGGGGAAATGTGTAGAAAGAGGCTTCGCCACCACTTGTTCCCAC
GAGAATATGTCACTTGCCCAGATAAAACTGGGCGGCAGCCAGAGTTCCCTGAAGTGGGAA
GTCAGAGCTCCATGCACACAGTGTCTTCAGAAGGTGAAAATAAATATTTCCCTGTGCTCC
TTTTACTCAACCCCTGGGGTATCTAATCTTGCCAGGTCTTGGCCAGTTGAGATTCTGTTC
CACCTGCCTGCCTGGCCCTTTCCTCCATTACCATCCAGACTGCTCGCCTCCTGGGGATTC
TCAGGGGCTCCATTATGGCTTGATTTACTCCACGTGCAGAAGTCTTGAGTGGACCTAGGA
GGTAGGTGGGATATTTTTTTTCACTAGGATACAGCTCATGCCAACCCATCCTAAGTGAGT
TCAGAATCAGGGTATCTTGCCCTATAAGATAAACAGTCAAAATGCCACCGAGCTGTTCAC
TAGTGATGTGTGGCAAATCAAATCAACTGTTGAAGAAGGGGTGAGTTTTCTGTGCTACAA
GCACCTGTCACTGTTGGTACTTGCAGGAGGCTTCTGCTGGGTATGTTTTGGAAGTGAGTG
TCACTACTTGGCTTTGCTTAGCAGGTTCTGCTTCACACTTGTTCTTTGACCTGCTGACTT
GTGACTTGCAGAAACATAGGCAGTAGTCCTAGCCTGGTAAAGACCCTCCACCACCCCTAT
AAGTTTGATTGCTATGCAGGTTTGGGAGAGGAGGCCTATTGGGCTCTTGGATGGAACCCT
TTCCCGTATTAAACAAACCAGAGACAGAATCAGTGCTGACTCAGGATCTCCTGGTTTGGA
ATCGTAATGTGCCTCAATCCTCTTTCCAAGCAGGCCTCACCAGTCTCTTTCTCTTTCCTG
CTTCACCCCTGCAATGAGCCAAGAACCAACACTACATCCACCTAGAACTGCAGAAGGGCT
TGTGGTTTCAACCAAGACCCATCCTGAGCAAGGGACTTGGCTTGGTGCTTTTGATCCCAA
AGTTCCCACACCGGCAGTGGCCTGCTGGGGCAATGGCATCTGTCACGGTGTTTTCTCCAG
CAGGTGGAGATTATGGAACCTACATATGGGTCTGGAAAAACTGTACACTGTTGTCACCTT
GACCATTAAAAACCAGAATGAGGACAATGGA
>ENST00000519718.1 cdna chromosome:GRCh38:5:134167170:134226071:-1 gene:ENSG00000272772.1 gene_biotype:protein_coding transcript_biotype:protein_coding gene_symbol:CTD-2410N18.5
AGAGAGCCGAGCTCTGGAGCCTCAGCGAGCGGAGGAGGAGGCGCAGCGGCCGACGGCCGA
GTACTGCGGTGAGAGCCAGCGGGCCAGCGCCAGCCTCAACAGCCGCCAGAAGTACACGAG
GAACCGGCGGCGGCGTGTGCGTGTAGGCCCGTGTGCGGGCGGCGGCGCGGGAGCAGCGCG
GAGCGGCAGCCGGCTGGGGCGGGTGGCATCATGGACGAGAAGGTGTTCACCAAGGAGCTG
GACCAGTGGATCGAGCAGCTGAACGAGTGCAAGCAGCTGTCCGAGTCCCAGGTCAAGAGC
CTCTGCGAGAAGATGCCTTCAATTAAGTTGCAGAGTTCTGATGGAGAGATATTTGAAGTT
GATGTGGAAATTGCCAAACAATCTGTGACTATTAAGACCATGTTGGAAGATTTGGGAATG
GATGATGAAGGAGATGATGACCCAGTTCCTCTACCAAATGTGAATGCAGCAATATTAAAA
AAG
>ENST00000579611.1 cdna chromosome:GRCh38:17:73286282:73312001:-1 gene:ENSG00000179604.9 gene_biotype:protein_coding transcript_biotype:protein_coding gene_symbol:CDC42EP4 description:CDC42 effector protein 4 [Source:HGNC Symbol;Acc:HGNC:17147]
AGAGGGAAACAAACGCCGGCGCTGACAGGGGCCGCCAGCCCCTCCGCCGCGCGGAGCCCA
CGAAGGGGACAGCGCAGCCGGCCCAGAGCTCGGGTCTCCGGGGACCGAGTTTCAGGGAAA
GTGTGTCCGAGGCTACTGGAACTCTAACCAGATTTGCAAAATCACTCCTCTACTCTGAAT
GCCTGCGGATGAAGAAACAGGCAGGGTTATACCATGGATTGCTGGCTTATTTCACAGCAT
TTAACTTTGCCTTATGATCTCCTCATTGCGTCCCCCTCTGCCCACTGGACTTGGACTTCA
GATCTGACCCCAGACCTGCCGGCTACCTCGGGAGGGCCCACCTCCCCGCCCATCCAGCAA
GATGCCAATCCTCAAGCAACTGGTGTCCAGCTCGGTGCACTCCAAGCGCCGTTCCCGAGC
GGACCTCACGGCCGAGATGATCAGCGCCCCGCTGGGCGACTTCCGCCACACCATGCACGT
TGGCCGGGCCGGAGACGCCTTTGGGGACACCTCCTTCCTCAATAGCAAGGCTGGCGAGCC
CGACGGCGAGTCCTTGGACGAACAGCCCTCTTCTTCATCT
>ENST00000449662.6 cdna chromosome:GRCh38:17:64002595:64006932:-1 gene:ENSG00000108622.10 gene_biotype:protein_coding transcript_biotype:protein_coding gene_symbol:ICAM2 description:intercellular adhesion molecule 2 [Source:HGNC Symbol;Acc:HGNC:5345]
CTGGGTTATGCCCTGCTTATCAGCAGCTTCCCAGCTTCCTCTGCCTGGATTCTTAGAGGC
CTGGGGTCCTAGAACGAGCTGGTGCACGTGGCTTCCCAAAGATCTCTCAGATAATGAGAG
GAAATGCAGTCATCAGTTTGCAGAAGGCTAGGGATTCTGGGCCATAGCTCAGACCTGCGC
CCACCATCTCCCTCCAGGCAGCCCTTGGCTGGTCCCTGCGAGCCCGTGGAGACTGCCAGA
GATGTCCTCTTTCGGTTACAGGACCCTGACTGTGGCCCTCTTCACCCTGATCTGCTGTCC
AGGATCGGATGAGAAGGTATTCGAGGTACACGTGAGGCCAAAGAAGCTGGCGGTTGAGCC
CAAAGGGTCCCTCGAGGTCAACTGCAGCACCACCTGTAACCAGCCTGAAGTGGGTGGTCT
GGAGACCTCTCTAGATAAGATTCTGCTGGACGAACAGGCTCAGTGGAAACATTACTTGGT
CTCAAACATCTCCCATGACACGGTCCTCCAATGCCACTTCACCTGCTCCGGGAAGCAGGA
GTCAATGAATTCCAACGTCAGCGTGTACCAGCCTCCAAGGCAGGTCATCCTGACACTGCA
ACCCACTTTGGTGGCTGTGGGCAAGTCCTTCACCATTGAGTGCAGGGTGCCCACCGTGGA
GCCCCTGGACAGCCTCACCCTCTTCCTGTTCCGTGGCAATGAGACTCTGCACTATGAGAC
CTTCGGGAAGGCAGCCCCTGCTCCGCAGGAGGCCACAGCCACATTCAACAGCACGGCTGA
CAGAGAGGATGGCCACCGCAACTTCTCCTGCCTGGCTGTGCTGGACTTGATGTCTCGCGG
TGGCAACATCTTTCACAAACACTCAGCCCCGAAGATGTTGGAGATCTATGAGCCTGTGTC
GGACAGCCAGATGGTCATCATAGTCACGGTGGTGTCGGTGTTGCTGTCCCTGTTCGTGAC
ATCTGTCCTGCTCTGCTTCATCTTCGGCCAGCACTTGCGCCAGCAGCGGATGGGCACCTA
CGGGGTGCGAGCGGCTTGGAGGAGGCTGCCCCAGGCCTTCCGGCCATAGCAACCATGAGT
GGCATGGCCACCACCACGGTGGTCACTGGAACTCAGTGTGACTCCTCAGGGTTGAGGTCC
AGCCCTGGCTGAAGGACTGTGACAGGCAGCAGAGACTTGGGACATTGCCTTTTCTAGCCC
GAATACAAACACCTGGACTTA
>ENST00000513300.5 cdna chromosome:GRCh38:5:36035337:36066882:-1 gene:ENSG00000168671.9 gene_biotype:protein_coding transcript_biotype:protein_coding gene_symbol:UGT3A2 description:UDP glycosyltransferase family 3 member A2 [Source:HGNC Symbol;Acc:HGNC:27266]
AGTGCCTTTGGCGCACTGAGGTGCACAGGGTCCCTTAGCCGGGCGCAGGGCGCGCAGCCC
AGGCTGAGATCCGCGGCTTCCGTAGAAGTGAGCATGGCTGGGCAGCGAGTGCTTCTTCTA
GTGGGCTTCCTTCTCCCTGGGGTCCTGCTCTCAGAGGCTGCCAAAATCCTGACAATATCT
ACAGTAGATTTTAAAAAGGAAGAAAAATCATATCAAGTTATCAGTTGGCTTGCACCTGAA
GATCATCAAAGAGAATTTAAAAAGAGTTTTGATTTCTTTCTGGAAGAAACTTTAGGTGGC
AGAGGAAAATTTGAAAACTTATTAAATGTTCTAGAATACTTGGCGTTGCAGTGCAGTCAT
TTTTTAAATAGAAAGGATATCATGGATTCCTTAAAGAATGAGAACTTCGACATGGTGATA
GTTGAAACTTTTGACTACTGTCCTTTCCTGATTGCTGAGAAGCTTGGGAAGCCATTTGTG
GCCATTCTTTCCACTTCATTCGGCTCTTTGGAATTTGGGCTACCAATCCCCTTGTCTTAT
GTTCCAGTATTCCGTTCCTTGCTGACTGATCACATGGACTTCTGGGGCCGAGTGAAGAAT
TTTCTGATGTTCTTTAGTTTCTGCAGGAGGCAACAGCACATGCAGTCTACATTTGACAAC
ACCATCAAGGAACATTTCACAGAAGGCTCTAGGCCAGTTTTGTCTCATCTTCTACTGAAA
GCAGAGTTGTGGTTCATTAACTCTGACTTTGCCTTTGATTTTGCTCGACCTCTGCTTCCC
AACACTGTTTATGTTGGAGGCTTGATGGAAAAACCTATTAAACCAGTACCACAAGACTTG
GAGAACTTCATTGCCAAGTTTGGGGACTCTGGTTTTGTCCTTGTGACCTTGGGCTCCATG
GTGAACACCTGTCAGAATCCGGAAATCTTCAAGGAGATGAACAATGCCTTTGCTCACCTA
CCCCAAGGGGTGATATGGAAGTGTCAGTGTTCTCATTGGCCCAAAGATGTCCACCTGGCT
GCAAATGTGAAAATTGTGGACTGGCTTCCTCAGAGTGACCTCCTGGCTCACCCAAGCATC
CGTCTGTTTGTCACCCACGGCGGGCAGAATAGCATAATGGAGGCCATCCAGCATGGTGTG
CCCATGGTGGGGATCCCTCTCTTTGGAGACCAGCCTGAAAACATGGTCCGAGTAGAAGCC
AAAAAGTTTGGTGTTTCTATTCAGTTAAAGAAGCTCAAGGCAGAGACATTGGCTCTTAAG
ATGAAACAAATCATGGAAGACAAGAGATACAAGTCCGCGGCAGTGGCTGCCAGTGTCATC
CTGCGCTCCCACCCGCTCAGCCCCACACAGCGGCTGGTGGGCTGGATTGACCACGTCCTC
CAGACAGGGGGCGCGACGCACCTCAAGCCCTATGTCTTTCAGCAGCCCTGGCATGAGCAG
TACCTGCTCGACGTTTTTGTGTTTCTGCTGGGGCTCACTCTGGGGACTCTATGGCTTTGT
GGGAAGCTGCTGGGCATGGCTGTCTGGTGGCTGCGTGGGGCCAGAAAGGTGAAGGAGACA
TAAGGCCAGGTGCAGCCTTGGCGGGGTCTGTTTGGTGGGCGATGTCACCATTTCTAGGGA
GCTTCCCACTAGTTCTGGCAGCCCCATTCTCTAGTCCTTCTAGTTATCTCCTGTTTTCTT
GAAGAACAGGAAAAATGGCCAAAAATCATCCTTTCCACTTGCTAATTTTGCTACAAATTC
ATCCTTACTAGCTCCTGCCTGCTAGCAGAATTCTTTCCAGTCCTCTTGTCCTCCTTTGTT
TGCCATCAGCAAGGGCTATGCTGTGATTCTGTCTCTGAGTGACTTGGACCACTGACCCTC
AGATTTCCAGCCTTAAAATCCACCTTCCTTCTCATGCGCCTCTCCGAATCACACCCTGAC
TCTT
>ENST00000588915.1 cdna chromosome:GRCh38:17:59707192:59707676:1 gene:ENSG00000062716.11 gene_biotype:protein_coding transcript_biotype:processed_transcript gene_symbol:VMP1 description:vacuole membrane protein 1 [Source:HGNC Symbol;Acc:HGNC:29559]
AAAGGACGGTTCGCAGAACAGGAACAGAGGGCTCAGCGGCCCCTGGGCGGAAGACAGTTT
ATAAAGGAGAAAATGAAGAAGGGCCCGCACTAAGAGCCTAACTGAAATCCCGCGAGGATC
AACCGAGCTCGCCGAAAGGAGGGAGGAACGTATCCCTTCTGGAGGCTGTCTCAGGGGGCA
GAGGGACCGGACCGGAAGTGACGTGAGCGGGTTCCGGTTGTCTGGAGCCCA
>ENST00000561603.5 cdna chromosome:GRCh38:15:41517176:41544257:-1 gene:ENSG00000103932.11 gene_biotype:protein_coding transcript_biotype:protein_coding gene_symbol:RPAP1 description:RNA polymerase II associated protein 1 [Source:HGNC Symbol;Acc:HGNC:24567]
GCGGGGCAAGATGGCGGCGCCCAGACAGGCCTGGAGCACGGATGAATAAGAGGGAACCCC
CACACGGAGACACTGCTGGAGAGAGTCGTACTGGGGAGGCAGCTGGAGCAGCAAGATGCT
GTCGAGACCGAAGCCAGGGGAGTCCGAGGTGGACCTGCTGCACTTCCAGAGTCAGTTTCT
CGCAGCTGGTGCAGCCCCAGCAGTGCAGTTGGTGAAGAAAGGAAATAGGGGCGGTGGTGA
TGCCAACTCAGACCGGCCTCCGCTCCAGGACCATCGGGATGTGGTGATGTTGGACAATCT
CCCAGATTTGCCCCCAGCTTTGGTCCCTTCTCCTCCAAAGAGAGCCAGGCCCAGCCCTGG
CCACTGCCTGCCTGAGGATGAGGACCCAGAAGAGAGGCTGAGGAGGCATGATCAGCACAT
CACTGCTGTCTTGACTAAGATTATTGAACGAGATACAAGTTCAGTGGCCGTGAATCTGCC
TGTGCCCAGTGGTGTTGCTTTCCCTGCTGTGTTCCTTCGCTCGCGGGACACACAGGGGAA
ATCAGCAACATCTGGTAAGAGAAGCATCTTTGCCCAGGAAATTGCGGCAAGGAGGATAGC
TGAAGCCAAGGGCCCATCAGTTGGGGAAGTTGTGCCCAACGTGGGCCCACCAGAGGGTGC
CGTGACCTGTGAGACACCCACTCCTAGGAACCAGGGCTGCCAGCTTCCTGGGAGCAGCCA
CAGCTTTCAGGGACCCAATCTGGTCACAGGGAAGGGGCTCAGGGATCAAGAAGCTGAGCA
GGAAGCCCAGACTATCCATGAAGAGAACATAGCAAGACTGCAGGCCATGGCTCCTGAGGA
GATCCTGCAGGAACAGCAGCGGTTGCTGGCCCAGCTTGACCCCAGCTTGGTTGCTTTCTT
GAGATCTCACAGCCACACGCAAGAGCAAACAGGAGAGACAGCCTCTGAGGAGCAGAGGCC
AGGAGGACCCTCTGCTAATGTCACCAAGGAGGAACCCCTCATGTCAGCTTTTGCCAGTGA
GCCCAGGAAGAGAGACAAGCTGGAGCCAGAAGCCCCAGCTCTGGCATTGCCCGTGACCCC
TCAGAAAGAATGGCTGCACATGGACACTGTCGAGCTGGAGAAGCTCCACTGGACCCAGGA
CTTGCCCCCTGTCCGGCGGCAGCAGACACAGGAGAGGATGCAGGCTCGATTCAGTCTTCA
GGGAGAACTACTGGCCCCTGACGTGGACCTGCCCACCCACCTGGGTCTGCACCACCATGG
AGAGGAGGCAGAGAGAGCGGGGTATTCCCTACAGGAGCTGTTCCACCTGACCCGCAGCCA
GGTTTCCCAGCAGAGAGCACTGGCACTGCATGTGTTAGCCCAGGTCATCAGCAGGGCCCA
GGCTGGTGAGTTTGGGGACCGGCTAGCAGGCAGTGTCTTAAGCCTCCTTTTGGATGCTGG
TTTCCTCTTCCTACTGCGCTTCTCCTTGGATGACAGAGTGGATGGGGTCATTGCAACCGC
CATCCGTGCTCTTCGGGCTCTGCTGGTGGCTCCTGGAGATGAGGAGCTCCTCGACAGCAC
CTTCTCTTGGTACCATGGAGCTTTGACGTTCCCTCTGATGCCCAGCCAGGAGGACAAGGA
GGATGAGGACGAGGATGAAGAATGCCCAGCAGGAAAAGCAAAAAGGAAAAGCCCTGAAGA
AGAAAGCCGGCCTCCACCTGACCTGGCCCGACATGATGTCATCAAGGGGCTCCTGGCTAC
CAGCCTGCTGCCTCGGCTGCGCTACGTGCTGGAGGTGACATACCCAGGACCTGCGGTGGT
CCTTGACATCCTGGCTGTGCTCATCCGCCTGGCCCGGCATTCCCTGGAATCAGCCACAAG
GGTCCTGGAGTGCCCTCGGCTGATAGAGACTATAGTTCGAGAGTTCTTGCCCACCAGTTG
GTCTCCTGTGGGGGCAGGGCCTACCCCTAGTCTATACAAAGTACCCTGTGCTACTGCCAT
GAAACTACTTCGTGTCCTGGCCTCAGCTGGGAGGAATATTGCTGCCCGGCTGTTGAGCAG
CTTTGATCTCCGGAGCCGCCTGTGCCGCATCATAGCTGAGGCTCCCCAAGAACTGGCCTT
GCCCCCAGAGGAAGCTGAGATGCTGAGCACCGAGGCCCTCCGTCTGTGGGCTGTGGCTGC
CTCCTATGGCCAGGGCGGTTACCTTTACAGGGAGCTCTACCCAGTGCTGATGCGGGCCTT
GCAGGTGGTGCCGCGGGAGCTCAGCACCCACCCACCTCAACCCCTGTCCATGCAGCGGAT
AGCCTCACTGCTCACTCTCCTCACCCAGCTAACCCTGGCAGCCGGCAGTACCCCTGCTGA
AACCATCAGTGATTCTGCTGAGGCCAGCCTCTCGGCCACCCCTTCCTTAGTCACTTGGAC
ACAGGTGTCTGGGCTCCAGCCTCTTGTTGAGCCGTGTCTAAGGCAGACCTTGAAGTTGCT
GTCCAGACCTGAGATGTGGAGAGCCGTGGGCCCAGTGCCCGTTGCCTGCCTGTTGTTCCT
GGGAGCCTACTACCAGGCCTGGAGCCAGCAACCAAGCTCATGCCCGGAGGATTGGCTCCA
GGACATGCAGCGCCTGTCAGAGGAGCTGCTGCTGCCACTGCTGAGTCAGCCCACACTGGG
CAGCCTGTGGGATTCCCTTAGGCACTGCTCCCTTCTCTGCAACCCGCTGTCCTGTGTGCC
AGCCCTTGAAGCTCCCCCCAGCCTCGTGTCACTGGGCTGCTCGGGAGGCTGCCCCCGTCT
CAGTCTGGCTGGCTCAGCCTCACCCTTCCCATTCCTCACTGCCCTCCTCTCTCTTCTTAA
TACCCTGGCCCAGATCCACAAGGGGCTGTGTGGCCAGCTGGCTGCCATATTGGCTGCCCC
GGGACTCCAGAATTACTTCCTCCAGTGTGTGGCTCCTGGGGCTGCCCCACACCTCACACC
TTTCTCTGCATGGGCCCTGCGCCATGAGTACCACCTGCAGTACCTGGCACTCGCTCTGGC
CCAGAAAGCGGCAGCGCTGCAGCCACTGCCAGCCACCCATGCTGCCCTCTATCATGGTAT
GGCCTTGGCCCTGCTGAGCCGGCTGCTGCCCGGAAGTGAGTACCTCACCCATGAGCTGCT
GCTGAGCTGTGTATTCCGGCTGGAGTTCCTCCCTTGCCTGTGTCCCTGGAGTGTTACACA
GTGCCTCCTGAAGACAACCTGGCCCTCCTTCAGCTCTACTTCCGGACCCTGGTTACTGGT
GCGCTCCGCCCACGTTGGTGCCCCGTGCTCTATGCTGTGGCTGTGGCTCATGTCAATAGC
TTCATCTTCTCTCAGGACCCACAGAGCTCAGATGAGGTCAAAGCTGCCCGCAGGAGTATG
CTGCAGAAAACATGGCTGCTGGCAGATGAGGGTCTCCGGCAGCACCTCCTGCACTATAAG
CTTCCCAATTCCACGCTCCCAGAGGGCTTTGAGCTCTATTCTCAGTTGCCCCCTCTGCGT
CAGCACTACCTCCAGAGACTGACTTCAACAGTGCTCCAAAATGGGGTATCAGAGACCTAG
GATAGTTGATATAGATGGAAAGATGGGTACGTTGTCCTGTATCCAGCCTTTCAACAGATG
TCTGGCCAGACGAAGAACATTGTGTCCTAATGGTAGGCAGGAGACCAAGGAGCAGAAGGC
TTGCCTTCCTGGGAGCAGGTTGTTTGAGCTGTTTTAGAGCAGTGAGCCCTACCATTACAT
CCTGATATCTGGGGCTTCTGAAGGTCTGTACTGGGAGTGAAGAGTGGCTTAGCTATTTAC
CCGCTCTTTGGGGACAGGGCAAACTAAATGCATCCCTTCTTACCTAACTCCCAACCCCTG
CCCTGGGCTGAGGCATATGAATGCTATAGTTGTGCATTAAAATAAATGTTTTTTATCTCC
TGGAAA
>ENST00000439918.6 cdna chromosome:GRCh38:17:81843994:81860560:-1 gene:ENSG00000185624.14 gene_biotype:protein_coding transcript_biotype:protein_coding gene_symbol:P4HB description:prolyl 4-hydroxylase subunit beta [Source:HGNC Symbol;Acc:HGNC:8548]
AAAGGCGAGGCCGGGACCGGCGCGCGCTCTCGTCGCCCCCGCTGTCCCGGCGGCGCCAAC
CGAAGCGCCCCGCCTGATCCGTGTCCGACATGCTGCGCCGCGCTCTGCTGTGCCTGGCCG
TGGCCGCCCTGGTGCGCGCCGACGCCCCCGAGGAGGAGGACCACGTCCTGGTGCTGCGGA
AAAGCAACTTCGCGGAGGCGCTGGCGGCCCACAAGTACCTGCTGGTGGAGTTCTATGCCC
CTTGGTGTGGCCACTGCAAGGCTCTGGCCCCTGAGTATGCCAAAGCCGCTGGGAAGCTGA
AGGCAGAAGGTTCCGAGATCAGGTTGGCCAAGGTGGACGCCACGGAGGAGTCTGACCTGG
CCCAGCAGTACGGCGTGCGCGGCTATCCCACCATCAAGTTCTTCAGGAATGGAGACACGG
CTTCCCCCAAGGAATATACAGGTGACGTGGAGTCGGACTCTGCCAAGCAGTTTTTGCAGG
CAGCAGAGGCCATCGATGACATACCATTTGGGATCACTTCCAACAGTGACGTGTTCTCCA
AATACCAGCTCGACAAAGATGGGGTTGTCCTCTTTAAGAAGTTTGATGAAGGCCGGAACA
ACTTTGAAGGGGAGGTCACCAAGGAGAACCTGCTGGACTTTATCAAACACAACCAGCTGC
CCCTTGTCATCGAGTTCACCGAGCAGACAGCCCCGAAGATTTTTGGAGGTGAAATCAAGA
CTCACATCCTGCTGTTCTTGCCCAAGAGTGTGTCTGACTATGACGGCAAACTGAGCAACT
TCAAAACAGCAGCCGAGAGCTTCAAGGGCAAGATCCTGTTCATCTTCATCGACAGCGACC
ACACCGACAACCAGCGCATCCTCGAGTTCTTTGGCCTGAAGAAGGAAGAGTGCCCGGCCG
TGCGCCTCATCACCCTGGAGGAGGAGATGACCAAGTACAAGCCCGAATCGGAGGAGCTGA
CGGCAGAGAGGATCACAGAGTTCTGCCACCGCTTCCTGGAGGGCAAAATCAAGCCCCACC
TGATGAGCCAGGAGCTGCCGGAGGACTGGGACAAGCAGCCTGTCAAGGTGCTTGTTGGGA
AGAACTTTGAAGACGTGGCTTTTGATGAGAAAAAAAACGTCTTTGTGGAGTTCTATGCCC
CATGGTGTGGTCACTGCAAACAGTTGGCTCCCATTTGGGATAAACTGGGAGAGACGTACA
AGGACCATGAGAACATCGTCATCGCCAAGATGGACTCGACTGCCAACGAGGTGGAGGCCG
TCAAAGTGCACAGCTTCCCCACACTCAAGTTCTTTCCTGCCAGTGCCGACAGGACGGTCA
TTGATTACAACGGGGAACGCACGCTGGATGGTTTTAAGAAATTCCTGGAGAGCGGTGGCC
AGGATGGGGCAGGGGATGATGACGATCTCGAGGACCTGGAAGAAGCAGAGGAGCCAGACA
TGGAGGAAGACGATGATCAGAAAGCTGTGAAAGATGAACTGTAATACGCAAAGCCAGACC
CG
>ENST00000413213.5 cdna chromosome:GRCh38:3:107645836:107728806:1 gene:ENSG00000114439.18 gene_biotype:protein_coding transcript_biotype:protein_coding gene_symbol:BBX description:BBX, HMG-box containing [Source:HGNC Symbol;Acc:HGNC:14422]
AATCCTGCTGCATCACAGAAGCTGGAAGTTCTGATGTTCCACTGAAATCACAATGGAAAG
TCTTGACTTGACTGGTAAGAGCTGTTGTGAAGGTACATCTTACTTACTTACCTGGAAGCA
GTGAGGCAGTCAAGAATTATGTGCTGTCAGAGCTGGTCTCAGCATGATCAAGGAAGTGTG
ATCATTGGATATTTTTTTCTTGTCAATTTTATTATTTTTTAAAGTGTGACTTTTATTGAT
CTCCATTATCAAGCATATGGGCCACTGAAAACTTCTGAGCAATGGATATAAATGAGATGG
AACAGAAGGAAAAAAAGGTAGACATTGGAAAGACTGGTTTAGGGGGCTTTACTATTATCC
TAGGTCACAGTAATGAAAGGCAGTAATAGAAATAAGGATCATTCAGCAGAAGGAGAAGGG
GTTGGAAAACGACCAAAACGAAAGTGTCTTCAGTGGCATCCATTGCTAGCAAAGAAACTT
CTTGATTTTTCAGAAGAGGAAGAAGAGGAAGACGAAGAGGAGGATATTGATAAGGTTCAA
CTTCTTGGGGCCGATGGCCTAGAGCAAGATGTTGGTGAAACTGAAGATGATGAATCACCA
GAGCAGCGAGCCCGGAGACCAATGAATGCATTTCTTTTATTTTGCAAACGCCATCGCTCT
CTTGTACGTCAGGAACACCCCAGGCTTGATAACCGAGGTGCTACCAAGATACTAGCTGAT
TGGTGGGCTGTTCTTGATCCAAAGGAAAAGCAGAAATACACAGACATGGCCAAGGAGTAT
AAGGATGCATTTATGAAAGCAAATCCTGGCTACAAATGG
>ENST00000445224.6 cdna chromosome:GRCh38:3:159839861:159897360:1 gene:ENSG00000151967.18 gene_biotype:protein_coding transcript_biotype:protein_coding gene_symbol:SCHIP1 description:schwannomin interacting protein 1 [Source:HGNC Symbol;Acc:HGNC:15678]
TTTTCTTTGTGCCTATAATATAATTGGCTGATTGTGCGGGTGATGAGCGCCCCCTCCCCC
AGCCCGGTCCCAGCTCCATGTTCCTAAGCCTGCCTCACTGGTTTCGGAGGGCTGGAGAGC
AGCTCAGCTCGCTAGCTGCGCGCTTCCCGGCACAGGCAGTGCCACTGCGCAGGTTGATCA
GCGAAACAGCATCCATTTTAATCTGCGGGGAGCCCCTGCCTTACCAGGGCGTTCTCTCCG
CCCGCCGGTGGATGCTCCGCGCCTGCCCTCCGCAGCCTCGCTCAGCAGTCCTGCGTTGGG
GTCTGCGCCCTAGGATGCACTGAGATGGTACATCAGGATAACTGCTCGTATCAGGCACAG
AAAAATGAGAGAGAGTCTATCAGACAGAAGTTGGCACTTGGAAGCTTCTTTGATGATGGC
CCAGGAATTTATACCAGCTGTAGCAAAAGTGGGAAGCCAAGCCTTTCCTCCCGACTGCAG
AGTGGGATGAACTTGCAGATATGCTTTGTCAACGACAGTGGCAGTGATAAGGACAGTGAT
GCTGATGACAGTAAGACTGAAACCAGCTTGGACACCCCCTTGTCTCCCATGAGCAAACAG
AGTTCTTCCTATTCTGATAGAGACACTACTGAAGAGGAGTCTGAATCCTTGGATGACATG
GACTTCCTTACAAGGCAAAAGAAATTGCAAGCTGAAGCCAAAATGGCCCTTGCCATGGCC
AAACCAATGGCCAAAATGCAAGTAGAAGTGGAGAAACAGAACAGGAAAAAGTCTCCCGTC
GCTGATCTTCTGCCACACATGCCTCATATAAGTGAATGCTTGATGAAAAGAAGTTTAAAA
CCCACCGACCTGAGAGACATGACTATTGGGCAGCTACAAGTGATAGTCAATGATCTCCAT
TCCCAGATAGAAAGCTTGAATGAAGAGTTGGTCCAGCTGCTTCTCATCCGAGATGAGCTG
CACACAGAGCAGGATGCCATGCTGGTGGACATTGAAGACTTGACCAGACATGCTGAAAGT
CAGCAGAAGCACATGGCAGAGAAAATGCCTGCAAAGTGAAAAGAAGCCATTCAACCAGAG
AACAAGCTAGAATTTATTTTGCTTCTGTGGTTGTAAAAATGCTGTTGCTAAAGGTGGCGC
AGAAACAAATATCAGTGTTAGTCATTGATAATGTCTGAAGCTTAATGTCCAGTGATTGGC
CTTTGCTTCTTAATTTATTTTAATTTTTTACTTGTGCCACTTAATATCAGGCATTTTAAT
AAAATATTGTTACAAAAAATGTACAGTACTGACACCACCACAAATCATGGTTAATAAAAG
AGAGTAGTTTTAACTTTATTTTTATTTGTTTAGAGATTTTAAGTTGGAACAGTATTTTCC
CATTGACTACTTTTCATTCTTCACTGTAGTTTTAAAGAAGAACTGTAAATGACGGTGCTA
TACAAGTCAAAAAATACATGCCTGCCTCGTAGTGAAGTTGTAGCTCTCCGTAATATGTAT
ATTTTACTCAGTTTTCAACATTTTGTGAATGTTGACTACCTGAAGTTCCTTTTTAGATGT
GCTATTAACATTCTGTTGGATTCAGAGGGTTCCTTGAAAGTTTTATGTATAAATATGTAA
AATAAAAATTAAAACTTTGTTTCAT
>ENST00000359008.8 cdna chromosome:GRCh38:1:117143587:117173266:-1 gene:ENSG00000134258.16 gene_biotype:protein_coding transcript_biotype:protein_coding gene_symbol:VTCN1 description:V-set domain containing T cell activation inhibitor 1 [Source:HGNC Symbol;Acc:HGNC:28873]
CTGCAATTGTGTCCGGAATTTATTCCTTCTGGTGGGTTCATGGTCTTGCTGACTTCAAGA
ATGAAGCCGCTGACCTCGCGCATAATTAGCATCATCATTATTCTGGCTGGAGCAATTGCA
CTCATCATTGGCTTTGGTATTTCAGGGAGACACTCCATCACAGTCACTACTGTCGCCTCA
GCTGGGAACATTGGGGAGGATGGAATCCTGAGCTGCACTTTTGAACCTGACATCAAACTT
TCTGATATCGTGATACAATGGCTGAAGGAAGGTGTTTTAGGCTTGGTCCATGAGTTCAAA
GAAGGCAAAGATGAGCTGTCGGAGCAGGATGAAATGTTCAGAGGCCGGACAGCAGTGTTT
GCTGATCAAGTGATAGTTGGCAATGCCTCTTTGCGGCTGAAAAACGTGCAACTCACAGAT
GCTGGCACCTACAAATGTTATATCATCACTTCTAAAGGCAAGGGGAATGCTAACCTTGAG
TATAAAACTGGAGCCTTCAGCATGCCGGAAGTGAATGTGGACTATAATGCCAGCTCAGAG
ACCTTGCGGTGTGAGGCTCCCCGATGGTTCCCCCAGCCCACAGTGGTCTGGGCATCCCAA
GTTGACCAGGGAGCCAACTTCTCGGAAGTCTCCAATACCAGCTTTGAGCTGAACTCTGAG
AATGTGACCATGAAGGTTGTGTCTGTGCTCTACAATGTTACGATCAACAACACATACTCC
TGTATGATTGAAAATGACATTGCCAAAGCAACAGGGGATATCAAAGTGACAGAATCGGAG
ATCAAAAGGCGGAGTCACCTACAGCTGCTAAACTCAAAGGCTTCTCTGTGTGTCTCTTCT
TTCTTTGCCATCAGCTGGGCACTTCTGCCTCTCAGCCCTTACCTGATGCTAAAATAATGT
GCCTCGGCCACAAAAAAGCATGCAAAGTCATTGTTACAACAGGGATCTACAGAACTATTT
CACCACCAGATATGACCTAGTTTTATATTTCTGGGAGGAAATGAATTCATATCTAGAAGT
CTGGAGTGAGCAAACAAGAGCAAGAAACAAAAAGAAGCCAAAAGCAGAAGGCTCCAATAT
GAACAAGATAAATCTATCTTCAAAGACATATTAGAAGTTGGGAAAATAATTCATGTGAAC
TAGACAAGTGTGTTAAGAGTGATAAGTAAAATGCACGTGGAGACAAGTGCATCCCCAGAT
CTCAGGGACCTCCCCCTGCCTGTCACCTGGGGAGTGAGAGGACAGGATAGTGCATGTTCT
TTGTCTCTGAATTTTTAGTTATATGTGCTGTAATGTTGCTCTGAGGAAGCCCCTGGAAAG
TCTATCCCAACATATCCACATCTTATATTCCACAAATTAAGCTGTAGTATGTACCCTAAG
ACGCTGCTAATTGACTGCCACTTCGCAACTCAGGGGCGGCTGCATTTTAGTAATGGGTCA
AATGATTCACTTTTTATGATGCTTCCAAAGGTGCCTTGGCTTCTCTTCCCAACTGACAAA
TGCCAAAGTTGAGAAAAATGATCATAATTTTAGCATAAACAGAGCAGTCGGCGACACCGA
TTTTATAAATAAACTGAGCACCTTCTTTTTAAACAAACAAATGCGGGTTTATTTCTCAGA
TGATGTTCATCCGTGAATGGTCCAGGGAAGGACCTTTCACCTTGTCTATATGGCATTATG
TCATCACAAGCTCTGAGGCTTCTCCTTTCCATCCTGCGTGGACAGCTAAGACCTCAGTTT
TCAATAGCATCTAGAGCAGTGGGACTCAGCTGGGGTGATTTCGCCCCCCATCTCCGGGGG
AATGTCTGAAGACAATTTTGGTTACCTCAATGAGGGAGTGGAGGAGGATACAGTGCTACT
ACCAACTAGTGGATAGAGGCCAGGGATGCTGCTCAACCTCCTACCATGTACAGGACGTCT
CCCCATTACAACTACCCAATCCGAAGTGTCAACTGTGTCAGGGCTAAGAAACCCTGGTTT
TGAGTAGAAAAGGGCCTGGAAAGAGGGGAGCCAACAAATCTGTCTGCTTCCTCACATTAG
TCATTGGCAAATAAGCATTCTGTCTCTTTGGCTGCTGCCTCAGCACAGAGAGCCAGAACT
CTATCGGGCACCAGGATAACATCTCTCAGTGAACAGAGTTGACAAGGCCTATGGGAAATG
CCTGATGGGATTATCTTCAGCTTGTTGAGCTTCTAAGTTTCTTTCCCTTCATTCTACCCT
GCAAGCCAAGTTCTGTAAGAGAAATGCCTGAGTTCTAGCTCAGGTTTTCTTACTCTGAAT
TTAGATCTCCAGACCCTGCCTGGCCACAATTCAAATTAAGGCAACAAACATATACCTTCC
ATGAAGCACACACAGACTTTTGAAAGCAAGGACAATGACTGCTTGAATTGAGGCCTTGAG
GAATGAAGCTTTGAAGGAAAAGAATACTTTGTTTCCAGCCCCCTTCCCACACTCTTCATG
TGTTAACCACTGCCTTCCTGGACCTTGGAGCCACGGTGACTGTATTACATGTTGTTATAG
AAAACTGATTTTAGAGTTCTGATCGTTCAAGAGAATGATTAAATATACATTTCCTACACC
A
>ENST00000586123.5 cdna chromosome:GRCh38:19:56141303:56147123:1 gene:ENSG00000167685.14 gene_biotype:protein_coding transcript_biotype:protein_coding gene_symbol:ZNF444 description:zinc finger protein 444 [Source:HGNC Symbol;Acc:HGNC:16052]
GTGCGCATGTGCGGGGAGGTGAGGGGGCTTGGGGGGCCTCGCCTGAGAGAGTGAGTCAAC
GAAATGGAGATACAGGGTATTACAAAAGGTGCCTTGTACCTCGTCCAAGGACACAGAGCT
GGTAGGAGGCAGAGCTGGAATTTGCCCCAGAGCCTTTGTGCCGTAGGACAGGCTGCGGGA
GGAGCTGCAGGACTGAGGTACAGAGGCCAGGGGCCCAGGGCAGGACCCAGCCTGGACTTG
ACTCCCTGGGATCCCAGGAAGGGCACACCCTTTCCTCACCACCCGAGTGAGCGCTGCCCC
CTCACAGAGACCTCTTTGCCCCCTGGGCCAGGCAGAGCAGGCGCTGCGGTCCGGGAGGCC
CCATGGAGGTGGCGGTGCCCGTGAAGCAGGAGGCCGAGGGCCTGGCGCTGGACTCCCCGT
GGCACCGCTTCCGCCGCTTCCACCTGGGCGACGCGCCGGGCCCGCGGGAGGCGCTGGGGC
TGCTCCGCGCCCTGTGCCGGGACTGGCTGCGGCCCGAGGTGCACACCAAGGAGCAGATGT
TGGAGCTGCTGGTGCTGGAACAGTTCCTGAGCGC
>ENST00000470290.1 cdna chromosome:GRCh38:X:37425752:37453646:1 gene:ENSG00000130962.17 gene_biotype:protein_coding transcript_biotype:retained_intron gene_symbol:PRRG1 description:proline rich and Gla domain 1 [Source:HGNC Symbol;Acc:HGNC:9469]
TGGCTATGTTTTCTAAAGAGCATCTAGCAGTTTTCATCTGGTATATCAACTTGCCACATA
GGTTTTTTATACTTATATTTCTTTTTAGTTTTCCTCACGGGAGAAAAAGCCAATTCCATA
TTAAAACGCTACCCAAGAGCTAATGGGTTTTTTGAAGAAATAAGACAGGGCAACATTGAG
CGTGAGTGCAAAGAAGAATTCTGTACATTTGAAGAAGCAAGAGAAGCTTTTGAAAATAAT
GAAAAAACTAAGGAGTTTTGGAGCACCTACACAAAAGCGCAACAAGGGGAGAGTAACCGA
GGAAGTGACTGGTTTCAGTTTTACCTTACCTTTCCGTTAATCTTTGGCCTCTTCATTATC
CTCCTTGTCATTTTCCTAATCTGGAGATGCTTCCTAAGAAACAAAACTCGTAGACAGACA
GTGACTGAAGGCCACATTCCTTTCCCTCAGCACCTTAATATTATCACCCCACCCCCCCCA
CCAGATGAAGTGTTTGACAGCAGTGGATTGTCTCCAGGCTTTCTGGGATATGTAGTTGGG
CGCTCAGATTCCGTCTCTACTCGCCTGTCCAATTGTGATCCCCCGCCAACCTATGAGGAA
GCCACTGGCCAAGTGAACCTGCAGAGGAGTGAAACAGAACCTCATTTAGACCCACCCCCA
GAGTATGAGGACATAGTCAACTCCAACTCAGCCAGTGCCATTCCTATGGTGCCTGTGGTC
ACCACCATCAAATGAAGCTGCAAACTTCTTTTTACTCTAA
>ENST00000482229.1 cdna chromosome:GRCh38:3:113008171:113011536:-1 gene:ENSG00000163608.14 gene_biotype:protein_coding transcript_biotype:retained_intron gene_symbol:NEPRO description:nucleolus and neural progenitor protein [Source:HGNC Symbol;Acc:HGNC:24496]
TATAGTGTTTTTTATCTGTACTGGAGGACCTTGATAGCCATTTATTTTCAGCTTTCAATC
TTGCAGTTTATTATGTAATCTGCAAATTGTAATTACTGGCTAATTAATGAGCTCCTATTT
CTTTCTCTAGGGTTCTCTATAAAGGTGTCTTAAAAAGGTTGATTTTGTTATATGAGCCTT
TGTTTGGATTGCTTCAAGAGGTCGCTAGGATTCAACCAATGCCTTACTTCAAAGATTTTA
CCTTTCCTTCTGATATCACTGAATTTTTAGGACAGCCATATTTTGAAGCCTTTAAGAAAA
AAATGCCTATAGCTTTTGCAGCTAAAGGAATAAATAAATTGCTAAATAAACTGTTTTTAA
TAAATGAGCAGTCACCAAGAGCCAGTGAAGAAACCTTGCTTGGAATTTCAAAAAAAGCTA
AACAAATGAAGATCAATGTACAGAATAATGTGGATCTTGGACAGCCAGTAAAGAATAAGA
GAGTCTTCAAAGAAGAGTCATCAGAATTTGATGTGAGGGCTTTCTGCAACCAGCTGAAAC
ACAAAGCTACTCAGGAGACCAGTTTTGATTTTAAATGTTCTCAATCCAGACTAAAGACAA
CCAAGTATTCTTCTCAGAAAGTGATAGGAACTCCTCATGCCAAAAGTTTTGTGCAAAGAT
TCCGAGAGGCTGAGTCCTTCACACAACTTTCTGAAGAAATCCAGATGGCAGTTGTATGGT
GCAGGAGCAAAAAACTCAAGGCTCAGGCCATTTTTCTGGGTAACAAACTTCTTAAAAGCA
ACCGGCTTAAACATCTGGAAGCTCAAGGTACTAG
>ENST00000592316.1 cdna chromosome:GRCh38:19:35870454:35874620:1 gene:ENSG00000105290.11 gene_biotype:protein_coding transcript_biotype:protein_coding gene_symbol:APLP1 description:amyloid beta precursor like protein 1 [Source:HGNC Symbol;Acc:HGNC:597]
CTAGGGAAGCGATGTCCTCATGAATACTAGAGCCTTGAAAACGGACCTGGCCGGGCGCGG
TGGCTCACGCCTGTAATCGCAGCACTTGGGGAGGCCGAGGCAGGCGGATCACCTGAGGTC
AGAAGTTCGAGACCAGCCTGGCCAACACGGCGAAACTCCGTCTCTACTAAAAATACAAAA
ATTAGCCTGGCATGGTGGTGCGTGCCTGTAATCCCAGCTACTCAGGAGGCTGAGACAGGA
GAATCGCTTGAACCTGGGAGGAGGAGGTTGCAGTGAGCCGAGATTGTACCATTCCACTCC
AGCCTGGGCGACAAGAGCAAATCTCCGTCTCAAAGAAAGAAAGAAAGAGGGAGAAAGAAA
GAGAAAAGGGACCTGACTACTGGAGAGGGGTGGCTGGCAGGGGCGGGGCAGTGGGCTGAT
TGCCCCCATCTGATCCCCCCAGATGTACCCGGAGCTGCAGATTGCACGTGTGGAGCAGGC
TACGCAGGCCATCCCCATGGAGCGCTGGTGCGGGGGTTCCCGGAGCGGCAGCTGCGCCCA
CCCCCACCACCAGGTTGTGCCCTTCCGCTGCCTGCCTGGTGAATTTGTGAGTGAGGCCCT
GCTGGTGCCTGAAGGCTGCCGGTTCTTGCACCAGGAGCGCATGGACCAATGTGAGAGTTC
AACCCGGAGGCATCAGGAGGCACAGGAGGCCTGCAGCTCCCAGGGCCTCATCCTGCACGG
CTCGGGCATGCTCTTACCCTGTGGCTCGGATCGGTTCCGTGGTGTGGAGTATGTGTGCTG
TCCCCCTCCAGGGACCCCCGACCCATCTGGGACAGCAGTTGGTGACCCCTCCACCCGGTC
CTGGCCCCCGGGGAGCAGAGTAGAGGGGGCTGAGGACGAGGAAGAGGAGGAATCCTTCCC
ACAGCCAGTAGATGATTACTTCGTGGAGCCTCCGCAGGCTGAAGAGGAAGAGGAAACGGT
CCCACCCCCAAGCTCCCATACACTTGCAGTGGTCGGCAAAGTCACTCCCACCCCGAGGCC
CACAGACGGTGTGGATATTTACTTTGGCATGCCTGGGGAAATCAGTGAGCACGAGGGGTT
CCTGAGGGCCAAGATGGACCTGGAGGAGCGTAGGATGCGCCAGATTAATGAGGTGATGCG
TGAATGGGCCATGGCAGACAACCAGTCCAAGAACCTGCCTAAAGCCGACAGACAGGCCCT
GAATGAGCACTTCCAGTCCATTCTGCAGACTCTGGAGGAGCAGGTGTCTGGTGAGCGACA
GCGCCTGGTGGAAACCCACGCCACCCGCGTCATCGCCCTTATCAACGACCAGCGCCGGGC
TGCC
>ENST00000439482.5 cdna chromosome:GRCh38:1:51302357:51330564:-1 gene:ENSG00000085831.15 gene_biotype:protein_coding transcript_biotype:protein_coding gene_symbol:TTC39A description:tetratricopeptide repeat domain 39A [Source:HGNC Symbol;Acc:HGNC:18657]
GCACAGCGCCCGGCTCGGGGTTGCGGCGGCAGCACCTGGGCCGCGATTGGCGTCCGGCTG
GGGCAGCGCCGCCCGCGCCCCTCGGCGATGACCTCGGCTGGCGGCGCCCCAGGAGCCCTG
CCCGCGGGGACTCCTGAGAGCAGCCTCCATGAGGCCCTGGACCAGTGCATGACCGCCCTG
GACCTCTTCCTCACCAACCAGTTCTCAGAAGCACTCAGCTACCTCAAGCCCAGAACCAAG
GAAAGCATGTACCACTCACTGACATATGCCACCATCCTGGAGATGCAGGCCATGATGACC
TTTGACCCTCAGGACATCCTGCTTGCCGGCAACATGATGAAGGAGGCACAGATGCTGTGT
CAGAGGCACCGGAGGAAGTCTTCTGTAACAGATTCCTTCAGCAGCCTGGTGAACCGCCCC
ACGCTGGGCCAATTCACTGAAGAGGAAATCCACGCTGAGGTCTGCTATGCAGAGTGCCTG
CTGCAGCGAGCAGCCCTGACCTTCCTGCAGGACGAGAACATGGTGAGCTTCATCAAAGGC
GGCATCAAAGTTCGAAACAGCTACCAGACCTACAAGGAGCTGGACAGCCTTGTTCAGTCC
TCACAATACTGCAAGGGTGAGAACCACCCGCACTTTGAAGGAGGAGTGAAGCTTGGTGTA
GGGGCCTTCAACCTGACACTGTCCATGCTTCCTACTAGGATCCTGAGGCTGTTGGAGTTT
GTGGGGTTTTCAGGAAACAAGGACTATGGGCTGCTGCAGCTGGAGGAGGGAGCGTCAGGG
CACAGCTTCCGCTCTGTGCTCTGTGTCATGCTCCTGCTGTGCTACCACACCTTCCTCACC
TTCGTGCTCGGTACTGGGAACGTCAACATCGAGGAGGCCGAGAAGCTCTTGAAGCCCTAC
CTGAACCGGTACCCTAAGGGTGCCATCTTCCTGTTCTTTGCAGGGAGGATTGAAGTCATT
AAAGGCAACATTGATGCA
>ENST00000418498.5 cdna chromosome:GRCh38:7:141929131:141947007:-1 gene:ENSG00000258227.6 gene_biotype:protein_coding transcript_biotype:nonsense_mediated_decay gene_symbol:CLEC5A description:C-type lectin domain family 5 member A [Source:HGNC Symbol;Acc:HGNC:2054]
CCCTTTGCCAAGAACCCCACTGAACAGGAAGAGGTATTTCTTGGGGATGCTACCAAGGCA
GAGACTGTGAAGAAGGAAGAACGTTGCTTGGGCAAAAGGAGCATATTCTCAGGAGACGGG
GCCCCTGCCTGCCACACCAAGCATTAGGCCACCAGGAAGACCCCCATCTGCAAGCAAGCC
TAGCCTTCCAGGGAGAAAGAGGCCCCTGCAGCTCCTTCATCATGAACTGGCACATGATCA
TCTCTGGGCTTATTGTGGTAGTGCTTAAAGTTGTTGGAATGACCTTATTTCTACTTTATT
TCCCACAGATTTTTAACAAAAGTAACGATGGTTTCACCACCACCAGGAGCTATGGAACAG
AAGTTTCTTCAGGACATAACTGATGCTGAGAAGTATTTTATTGGCTTAATTTACCATCGT
GAAGAGAAAAGGTGGCGTTGGATCAACAACTCTGTGTTCAATGGCAATGTTACCAATCAG
AATCAGAATTTCAACTGTGCGACCATTGGCCTAACAAAGACATTTGATGCTGCATCATGT
GACATCAGCTACCGCAGGATCTGTGAGAAGAATGCCAAATGATCACAGTTCCCTGTGACA
AGAACTATACTTGCAACTCTTTTTGAATCCATACAGGTCGTCTGGCCAATGATTCTTTTA
CTTACCTATCTGTCTACCAGTAGCGGTCCTTGCCCATTTGGGAAACTGAGCTTCTTTCTT
CTGCACTGGGGGACTGGATGCTAGCCATCTCCAGGAGACAGGATCAGTTTTACGGAAACA
ACTCAGTTAGTATAGAGATGAGGTCCGCTTCTGTAGTACTGAGCATTTCTGACTGATCAA
AAAGGCCTAGTCTGTTGACAGGGTTTGTTTTATTTTAGCCTCAGAGTATACCATACTACT
AGGGAGTAACTGTAGAGTGAGAAATTATAAACATTATTTAGGGATTACCATGGTGGAAGA
GGGATAAACATAGGTCCTGTGACTTCGTCTCTGTTCTCAAGGGAACCCCATTCACATGCC
CCTCCTAACTCCACAAGCGAGGGTAGCAGAGGCTCTCCTCAGTCTGAACTAAGGCTTGGC
CTTGGGGAGGGCTCCTAGTGCTGAGCTTGGAGCAGCACGGACAGCAGCATTGTTTATGGG
AATGGAGAGAGGTCTGGGCAGGATAGGAACCTTCTTGGAGACCCCTTTGAAGAAAACCAG
GCAGCCAAGGGAGCCAAACACACTAGATTTCTGTTCTTCAGCAAAGCCCTGAAGAGACAC
TTAAGCTAAAAATTCCCTTGTCATATTTCTGAAACTCCATTATAACATATGTAACTCCTT
TGTAACCAAAATTTAGGTAAGCAGGCTTCCTTTGCTCTGAAGGTTTTGAGTACCTGGCTG
TATTTGTTGAGTATTTTTAAAATTTTGGATAGTCTCTTAGGCAACAATAATCACAATATA
TTCATCCCTTCAGTTCTGGAGAAAGCCTGATACCAGGCACAGCCTACTGACCCCAAGGAG
CCTGGCACTGATTGGCATCACATTGATCTAGAACTGGTCCAGCCGACGAAGAGTA
>ENST00000568298.1 cdna chromosome:GRCh38:16:67454579:67481157:-1 gene:ENSG00000159720.11 gene_biotype:protein_coding transcript_biotype:retained_intron gene_symbol:ATP6V0D1 description:ATPase H+ transporting V0 subunit d1 [Source:HGNC Symbol;Acc:HGNC:13724]
AGCTGACCTGGGGAGTCGCGATTCGTGCCGGCCGGTCCTGGTTCTCCGGTCCCGCCGCTC
CCGCAGCAGCCATGTCGTTCTTCCCGGAGCTTTACTTTAACGTGGACAATGGCTACTTGG
AGGGACTGGTGCGCGGCCTGAAGGCCGGGGTGCTCAGCCAGGCCGACTACCTCAACCTGG
TGCAGTGCGAGACGCTAGAGGGAATGGATGGTGCCACAAGGGATGCCAGAGGGACTTGTC
CCTGAGTGATGACAGTCCAGTGACAGTGCTGATGGTCCATGCCTGTCAGGTGAGCAGTGA
GTGTTCAGGCTGCCTCCGAGGAGGGGAAGAAGGCATGCCCTGGCTTCTCCCACCCCTCTG
CCACCACCTGCCAGCTCATCTGGGACTGAAATCTGTCTGGACAGCTGAGTCTGTATCTGA
AAAGCCTGTCCTGGGTCAAGGGCTGGGGAATAGAGCGGTAAAGGAGGTGCAGAGTGGGGA
GGAGAGGAGGAAACTAGATCTGGGGACAGATAGAATCCCCCAGGCCTGCTCCACATCCCA
GCCCCTCTATGCCCCAACTCTGGGACTCTGGACAGGTTTCATGTTCTGTCTGATTTCTGT
TCCTGAGGCTGAGATGGGCATGGTTGAGAGGTCCAGCACACAGGTTGCTCCTGGCATGGG
GATGAGTACACCGTACAGCCCATGTGTTTCCAGTTAGAGTAGATCTGGGTTGCCCGCTTC
ATGTTGGGATGAGGGGACTCCCCCCTGGCCAGTCCCAGGTGTTGGATAGAGAGTCATGGA
GGCCTAGGGAGGGGAAAGGTGCTTGGCAGTGGGGAAGTTGCTGAGCTAGGGAGAGAAGCC
ATGTGGAGCAAAGTGGGAGGCTGGAGCAGAGGAAGTTTCATGCTGCTTGAGAGCTCATGA
GGATCCTGAGTAGGAGGTGACAGCTCACTCGGGGAAGCCTCCCAGCAGCTTGTGCCAGGG
CCTGGAAGAGCAGTGTGTACACAGATGCCCGGGTGAGGCCCAGCCCCTGATGCTTTGGAG
GGGAGGGATCAGGAGGCCAGACCGGGGTCCAGACTCCCAGTCCCAGGGAATAGTGGAGTC
ACTGGCAGGAGTGCCACCACCCAAAGGACTGAGTTTTTCTCTGGAGCTCACCCTGTACAT
CTGGCCCGGCCTCTAGGCCCAGGCTATAGCTGAAAAGGAAGAAGTCTCCTGGCCTGAGAA
GGGCTCTTGGCTGGCTGCAGTGGCTGTGTGAATAAGCAGACAGGTTTGGTCTGGCAGCTG
CCGCACCAGTGCCTGGGTCTGACCCAGAGAACTGTATTCCAGTCTTGGCTCCCAGCTGCC
ATCCGCTCTGCAGCTTCCCCTAGTGGAGATTTCAGCACTTGCTGGGCCTGGGCCAGAACC
CCAAGTATATAAAATCAGAGCATGAACATGACTTTGATAAATTAAGAAGGCTTCATTTTA
ATACCACAGTAAGAGGAACCAGTTAATATTCTTACCATTTCACATCCACAAAAACCACAT
CAGGGGCATTAACAATCTCTCAGTTTTGTACAAATAAACCATGTTTCTCTTAAAAAGACT
TGCACACGTGGTTCACGCCTGTAATCGCAGCACTTTGGGAGGCTGAGGCAGGTGGAGGCT
GAGGTCAGGAGTTCGAGACCAGCCTGGCCAACATAGTGAAACCCCGTCTCTACTAAAAAT
AAAAAAAAATTAGCCAGGCATGGTGGCATGCACCTTTAGTCCCAGCTACTCGGGAGGCTG
AGGCAGGAGAATCGTTTAAACCCGGGAGGCAGAGGTTGCAGTGAGCCGAGATTGTGCCAC
TGCACTCCAGCCTGGGCAACAGAGCAAGATTCCATCTCAGAAAAAAAAAAAAAAAAGGCT
TGCATACTTGCCCAAGCTCAAGGATATTAAAATCTAGCACATGAAACCCATTTCTAGAGG
TAGAAATACAGGCAATATATTATTTCAGCAATGACCATCAATTACAGTTAAGAACAGTTA
ACAACCAAATGGGTAATGAAATAATGCAACCACCCAAGTTTACTGAGCAAAGCATCTTTT
CTCACCCATGCCTTACTCTAGGAGTAGCTGGGGCTTGGTTAGATGTGGTGAGGATGTGGG
AGAAGAGATCTCAGGGCAAGGGTTCATTGCAGACGGCCTGGGGTAAGGATGTAGGAGAGT
GCACATTTCCCAGGCAAAAAGGCATTGGGGTCCACAGAGCAGAACAGGGGCTGGTGGCTT
CTGCCTGCCCTGCCTGACTTTCTCTTCTATGCCCTTTTGGGTGGCCATGGGAGAAAAGTA
GTGGTCAATTGCAGAGTAATGGTGAAGGCAGCAGGTGTCTCCTGCAGGCCTCAGGAGGTT
GAAGTTCACTCCATGAGTGCCCAGGAGCCACAGAGGTCATGAGTGTGGCCTGCTACCAGC
CCCCCAGAGATGCAGGTGGAAGGCATCTATTCCAGAGACCTGCTGTATTCCAACATGCTG
TGTTCCATCTCTCCTTTAGCTCGCCTGACTCCAGGTTGGGGCTGTCTTCTCCTGATGGAG
TACAGCAGGAGGGGCATCACAGGGGTCCCCTAAGCTTGTAGAGGGTTTATGTGCCCCACT
TCCCTTCTTCTCTAAACAACCCAGGCTAGCATGGTCTCCTGAGCCTCAAAGACATCTGGG
GAGGCCGTGGCCAGGACAGCGTGTGGAGGTGGTCCCAAGTGCAGCTCCGCCTTTGATCCC
CTGGGCAGCCTCCCCAGGGGACAGAGAGGCATGTAGTCTTCCAAGCCAGCCTCCGCCACC
ATGTGCCTGGGTATCTTCTCAGCCACTGTCCTTGGTACTGTCCCCAGGGAGCTTCTGTGT
CCTGTATCAGGTGGGATAAGTACTGCTAAGAAGAATAACACAAGGGACAGTGATGGGCTG
CTGGAGAAGCCTCTGAAGAGGGGGCGTGTGAGGAAAGATCTGAAGGAAGAGGGGGAGACA
GCTCCACTTTCAGGCCAGGGGACGGGGAAGGGCCCTGAGGTGGGGACATGGCTGGGGATA
GTGAGCATGGGGGAATGGCAGGACCTAAGTCAGAGAGGTTAAGCGGGGATGGTGGGACCA
CCACATGAGGGCTCTGGAAGGGACTCTTTCTGAGTAAAGTAGGAGTAGCGGAGAGTTTAA
GGCCAATGAATGGCATGGTCTGCCTTGTGTTTTAAAAAGATCACTCTGGCTGGCACATGC
CTGTAGTCCCAGCCACTTGGGAGGCTGAGGCCAGAGGATCACTTGAGACTAGGAGTTCAA
GTTCAGCCTGGGAACCTAGCAAGATGCCATCTCT
>ENST00000477854.5 cdna chromosome:GRCh38:11:18727928:18743842:-1 gene:ENSG00000110786.17 gene_biotype:protein_coding transcript_biotype:protein_coding gene_symbol:PTPN5 description:protein tyrosine phosphatase, non-receptor type 5 [Source:HGNC Symbol;Acc:HGNC:9657]
GGAATTCTGAGCTACCGCACCAGCATCTGAGACCTCACACCCTGCCTCCCTAACCTAAGA
ATCCAGAACACAGGGCCTCCCCGACCCCTGAGCTCCCAGCCGTACAGGGTTCTCCTGAGA
ACTCCTGTCTGTGGAGGCCTTTCTAGGAGACTACTCTTTTGATGTACATATTTGTGAGGT
CCTCTCTGGAAAGGGCTTTCTCTTGGTTCCCTTCAGTCAGCTTTTCTCCAAGGAGAGTCC
TGAGGCCTCCCCGGGCACGCAGCACCGGGGCCCTGCTCTCAGCTGCCCGGTCTGGACCTT
AGAGGTTCAGGAGCCTCCATGCAGGGCCAGGTTGAGGCTGCAGGTGAGCTCTGCTGGGGG
AACACGGGGGAAGGGGGCCGGCTCCATACTCAGCCTGCTCCCCTGTGCCCCAGCTTGCCT
GTGGGGTGCTCTGGTTCAGCGGTTATGGCCACATCTGGTCACAGAACGCCACAAACCTCG
TCTCCTCTTTGCTGACGCTCCTGAAACAGCTGGAACCCACGGCCTGGCTTGACTCTGGGA
CGTGGGGAGTCCCCAGTCTGCTGCTGGTCTTTCTGTCCGTGGGCCTGGTCCTCGTTACCA
CCCTGGTGTGGCACCTCCTGAGGACACCCCCAGAGCCACCCACCCCACTGCCCCCTGAGG
ACAGGCGCCAGTCAGTGAGCCGCCAGCCCTCCTTCACCTACTCAGAGTGGATGGAGGAGA
AGATCGAGGATGACTTCCTGGACCTCGACCCGGTGCCCGAGACTCCTGTGTTTGATTGTG
TGATGGACATCAAGCCTGAGGCTGACCCCACCTCACTCACCGTCAAGTCCATGGGTCTGC
AGGAGAGGAGGGGTTCCAATGTCTCCCTGACCCTGGACATGTGCACTCCGGGCTGCAACG
AGGAGGGCTTTGGCTATCTCATGTCCCCACGTGAGGAGTCCGCCCGCGAGTACCTGCTCA
GCGCCTCCCGTGTCCTCCAAGCAGAAGAGCTTCATGAAAAGGCCCTGGACCCTTTCCTGC
TGCAGGCGGAATTCTTTGAAATCCCCATGAACTTTGTGGATCCGAAAGAGTACGACATCC
CTGGGCTGGTGCGGAAGAACCGGTACAAAACCATACTTCCCAACCCTCACAGCAGAGTGT
GTCTGACCTCACCAGACCCTGACGACCCTCTGAGTTCCTACATCAATGCCAACTACATCC
GGGGCTATGGTGGGGAGGAGAAGGTGTACATCGCCACTCAGGGACCCATCGTCAGCACGG
TCGCCGACTTCTGGCGCATGGTGTGGCAGGAGCACACGCCCATCATTGTCATGATCACCA
ACATCGAGGAGATGAACGAGAAATGCACCGAGTATTGGCCGGAGGAGCAGGTGGCGTACG
ACGGTGTTGAGATCACTGTGCAGAAAGTCATTCACACGGAGGATTACCGGCTGCGACTCA
TCTCCCTCAAGAGTGGGACTGAGGAGCGAGGCCTGAAGCATTACTGGTTCACATCCTGGC
CCGACCAGAAGACCCCAGACCGGGCCCCCCCACTCCTGCACCTGGTGCGGGAGGTGGAGG
AGGCAGCCCAGCAGGAGGGGCCCCACTGTGCCCCCATCATCGTCCACTGCAGTGCAGGGA
TTGGGAGGACCGGCTGCTTCATTGCCACCAGCATCTGCTGCCAGCAGCTGCGGCAGGAGG
GTGTGGTGGACATCCTGAAGACCACGTGCCAGCTCCGTCAGGACAGGGGCGGCATGATCC
AGACATGCGAGCAGTACCAGTTTGTGCACCACGTCATGAGCCTCTACGAAAAGCAGCTGT
CCCACCAGTCCCCAGAATGACTGCGCTTCTCCTACAAGGTTCTCTGGGCACTGCCCAGCC
TGAGTCTCGGCCCTCACCCAGGGCCCTGCCTCGGGTCCTGGGCCTGCTCCCCGCTTCCTC
CCCTTCAGTCAGCTCCCTCTGTCCTCTGTCAGCCTGGCCTGACCCCTACCCTCCAGCATT
GCTCTTCCTACTGTACATATTGGGGAGTGGGGGGCAGGGTCGGGAAGGGACATGCCAGGC
CAGGCCTGGGGCCCCGGGGCCTGACCCACACCACGCAGACCCCGGGCTCCAGTTTTTAAC
GATGGTTCCATCAATACCTGATCCAGAATGTTTCCGTGCTACACTTTGTGTCCTGCTGCA
ATGTGTTCTGTCTGTCCATCCATCTCTGCCCTCTGTACCGGACACTGTGTCTCCTCAGCC
AGGAAGGGGTAATGAGCTCCAGCCCCTAAGCAACCGGACTTGCCTGCCTCGGCCTCACCC
GCACTTCTCCCAAAAGGCAGATGACGGGGAGTTAGGCATGGGGAGCTCCAGAAGGTCACC
AGAGAGCTTTCAGCTGAGGGAGAGTTCTCTAGGTTGGAGTGGGCATCACAGCCAGGGTGG
CCTCTGGGTGTCAGATGCTCTCAGGAGGGTGCCCAGCCTGTGAGGCACTGGCAAGGTAGG
GGGCAGATGGGGCATGGAGAACCCAGAGGATCTAGGCCCTGTTGGGGAGGGGAGGGGAGC
TCAAGGTTTGGGTGGGGACTCAGCCCAGATCTACGTGAGACATTTTTCTGTGTCACTGTG
GGAAAGCCTTCCCAGAAGTCTCACTGCGTGTTGCTCTGCGTGTGTTCCCATGTCCATGCG
TGTGTTGAGAGCCCATCAGGAGGGCATGCATGACTCTTTGGCAACATGTATTATCTTGGA
GCCACGTGTTTTTATTGCTGACTTTAAATATTTATCCCACGGCAGACAGAGACATTTGGT
GTCTTTTTATAATTCGCTCGTGGTCATTGAATAGAGCAATAAACGGAGCATTTTGAGCAA
AACTAA
>ENST00000536481.1 cdna chromosome:GRCh38:11:73364214:73365122:1 gene:ENSG00000110237.3 gene_biotype:protein_coding transcript_biotype:retained_intron gene_symbol:ARHGEF17 description:Rho guanine nucleotide exchange factor 17 [Source:HGNC Symbol;Acc:HGNC:21726]
GCTTGTGGTCTACCAAAGGGAAGCAGGCCATTTCTGGGACCCCCAGAACTTCAAATCAGT
GACCTTGGGCACCCAGGGGAGCCCCATCACCAAGATGGTATCTGTGGGTGGGCGGCTGTG
GTGTGGCTGCCAGAACCGAGTCCTTGTCCTGAGCCCTGACACGCTGCAGCTGGAGGTAGC
AGGGGGTGGGGGAATGGAATTGGTGCCATGGGATGAGCTAGGTCCGTGTGACAGGGAGAT
GGAGACCATGGTAGGGGCATAAGCAGCATCCAGCAGAGGGCTAGGGCCTTCCTCTGACCA
CAGAGTGACGCTGGCCAGTCCCTGTCCTCCTTCGATCCTCATTTCTTCTGTAGCTGATGA
GGAATACAGTAAGTGTCCCATATACATTAGGAATCTTATTCATCCTCCTGCCCACCCTAT
CTCTCAACTCAGGTTTTAGGGTCCTTTGGGGATAGGACAAGAGTCCTTTCTGATGTCAAC
ATCCATTAGCATTAGACTCTGGCATTTATTGCTGCACATGTCACTTGCACACATGTCAGA
AGTATCCAGGGGCAACGGGTTCCCTTAATTTCCCTCACTTATTCCATTGTTGGCTGGGCA
GGAGTCCAAAGCCCTGGGTTCAGGCCCCAGCTCTGTGACTGACTTGCTGTGTGACCTTTC
CCTTCTAGGCTTCAGCTTCCCCACCTGTCCAGGGGGA
>ENST00000418404.7 cdna chromosome:GRCh38:17:10298084:10373130:-1 gene:ENSG00000006788.12 gene_biotype:protein_coding transcript_biotype:protein_coding gene_symbol:MYH13 description:myosin heavy chain 13 [Source:HGNC Symbol;Acc:HGNC:7571]
GAGAGATCAGGGCTACGACGCATTTACATCTAACAAGTAAATGGTGCTCCCCCAAATATA
GCCAAGTTAGAGTGCTGGGCTGGCAGATTTGGGAGTATAAAGAGAGCTGGGGGGTCACAC
TCCTGAAATTGCTGTGACCGCAGCATCTCTAGCCCTCTGCAGTCATGAGCTCTGACGCAG
AAATGGCCATTTTTGGAGAAGCAGCTCCCTACCTCCGGAAACCAGAGAAGGAGAGAATCG
AGGCTCAAAATCGTCCATTCGATTCCAAGAAAGCCTGCTTTGTAGCGGATAATAAGGAAA
TGTATGTGAAAGGCATGATCCAGACTAGGGAAAATGACAAAGTCATAGTCAAGACCCTCG
ATGACCGGATGCTCACTCTGAACAATGACCAGGTCTTCCCCATGAACCCTCCCAAATTTG
ACAAGATCGAGGACATGGCCATGATGACTCACCTGCATGAACCTGCTGTTCTGTACAACC
TCAAAGAGCGCTATGCAGCCTGGATGATCTACACCTACTCAGGCCTCTTCTGTGTCACCG
TCAACCCCTACAAGTGGCTGCCGGTGTACAAGCCCGAGGTGGTGGCTGCCTACAGAGGCA
AAAAGCGCCAGGAGGCCCCGCCCCACATCTTCTCCATCTCTGACAATGCCTATCAGTTCA
TGCTGACTGATCGAGACAACCAGTCTATCCTCATCACCGGAGAATCCGGGGCTGGGAAGA
CTGTGAACACCAAGCGTGTCATCCAGTATTTTGCAACAATTGCAGTTACCGGGGACAAGA
AGAAGGAGACACAGCCAGGCAAAATGCAGGGAACCCTAGAGGATCAGATCATCCAGGCCA
ACCCACTGCTGGAGGCCTTTGGAAATGCCAAGACTGTGAGGAATGACAACTCCTCAAGAT
TTGGGAAGTTCATTCGGATTCATTTTGGAGCCACAGGAAAGCTGGCATCGGCAGACATCG
AAACTTATCTGTTAGAAAAATCCAGAGTGACGTTTCAATTATCCAGTGAGAGAAGCTATC
ATATTTTCTACCAAATTATGTCAAACAAGAAGCCAGAACTAATTGACCTGCTTCTGATCT
CCACCAACCCCTTCGACTTCCCCTTCGTGAGCCAAGGAGAGGTCACGGTAGCCAGTATCG
ATGACAGTGAAGAACTGCTGGCGACAGATAATGCCATTGACATCCTGGGCTTCAGCTCAG
AGGAGAAAGTCGGGATCTACAAACTGACGGGAGCCGTGATGCATTATGGGAACATGAAGT
TCAAGCAGAAGCAGCGTGAGGAGCAGGCGGAGCCAGACGGCACCGAAGTGGCTGACAAAG
CCGGATACCTGATGGGACTGAATTCTGCAGAAATGCTGAAGGGCCTGTGCTGTCCAAGGG
TGAAGGTTGGCAATGAATATGTCACTAAAGGGCAAAATGTCCAGCAGGTGACCAATTCGG
TGGGTGCTCTGGCCAAAGCCGTCTACGAGAAGATGTTCCTGTGGATGGTCACCCGCATCA
ACCAGCAGCTGGACACCAAGCAGCCCAGGCAGTACTTCATCGGGGTCTTGGACATTGCTG
GCTTTGAGATCTTTGATTTCAACAGCCTGGAGCAGCTGTGCATCAACTTCACCAATGAGA
AACTGCAACAGTTTTTCAACCACCACATGTTCGTGCTGGAGCAGGAAGAGTACAAGAAGG
AAGGCATCGAGTGGGAGTTCATTGACTTCGGAATGGACCTGGCTGCCTGCATCGAGCTCA
TCGAGAAGCCTATGGGCATCTTCTCCATCCTGGAAGAGGAGTGCATGTTCCCCAAGGCAA
CAGACACCTCCTTCAAGAACAAGCTGTATGACCAGCATCTTGGAAAATCCAACAACTTCC
AGAAGCCCAAGCCTGCCAAAGGCAAGGCTGAGGCTCACTTCTCGCTGGTGCACTATGCCG
GCACCGTGGACTACAACATCGCCGGCTGGCTGGACAAAAACAAGGACCCCCTGAACGAGA
CTGTGGTGGGGCTGTACCAGAAGTCTTCGCTGAAGCTTCTCTCCTTCCTTTTTTCCAACT
ATGCTGGTGCAGAGACAGGCGACTCCGGAGGAAGCAAGAAGGGCGGGAAGAAGAAGGGCT
CCTCTTTCCAGACCGTGTCGGCCGTGTTCAGGGAAAATTTAAACAAATTGATGACTAACT
TAAGGAGCACCCACCCTCACTTTGTACGATGTCTGATTCCCAATGAGACCAAGACTCCTG
GTGTGATGGACCACTACTTGGTCATGCACCAGCTGCGCTGTAACGGGGTCCTCGAGGGCA
TCCGGATTTGCAGGAAGGGATTCCCCAGCCGGATCCTCTATGCTGACTTCAAGCAGCGGT
ACCGGATCCTCAATGCCAGTGCTATCCCTGAAGGGCAGTTCATTGACAGCAAAAATGCCT
CAGAGAAGCTCCTCAACTCCATCGATGTGGACCGGGAGCAGTTCAGGTTCGGCAACACCA
AGGTGTTTTTCAAAGCTGGGCTCCTGGGACTTTTGGAGGAGATGAGAGATGAGAAGCTGG
TGACGCTGATGACAAGCACGCAGGCGGTGTGCAGGGGGTACCTGATGCGGGTGGAGTTCA
AGAAGATGATGGAGAGGAGGGACTCCATCTTCTGCATCCAGTACAACATCCGCTCTTTTA
TGAACGTCAAGCACTGGCCCTGGATGAACCTGTTCTTCAAAATCAAGCCCCTGCTGAAGA
GTGCAGAGGCCGAGAAGGAGATGGCCACCATGAAGGAAGACTTTGAGAGGACCAAGGAAG
AACTGGCCCGATCTGAGGCTCGCCGGAAGGAGCTGGAGGAGAAAATGGTCTCCCTCCTGC
AGGAGAAGAATGACCTCCAATTGCAGGTCCAGTCTGAAACAGAAAATCTGATGGACGCTG
AGGAACGGTGTGAAGGACTCATCAAAAGCAAGATCCTACTGGAAGCAAAAGTCAAGGAGC
TGACGGAGAGATTGGAAGAGGAAGAGGAGATGAATTCTGAATTGGTTGCCAAGAAGAGGA
ATCTGGAAGATAAATGCTCCTCTCTCAAGAGAGACATTGATGACCTGGAGCTGACCTTGA
CGAAAGTTGAAAAGGAGAAGCATGCCACAGAGAACAAGGTAAAGAATCTTTCCGAAGAAA
TGACAGCACTTGAAGAAAACATTTCCAAATTGACCAAAGAAAAGAAATCTCTACAGGAGG
CCCATCAGCAAACACTGGATGATCTTCAGGTGGAAGAAGATAAAGTCAATGGTCTAATCA
AAATAAATGCCAAGCTTGAACAGCAAACAGATGATCTTGAGGGTTCCTTAGAGCAGGAGA
AGAAACTGCGGGCGGACTTGGAAAGGGCGAAGAGGAAGCTGGAAGGAGATCTGAAAATGT
CCCAGGAATCCATTATGGATCTAGAAAATGACAAGCAGCAAATAGAAGAGAAATTGAAAA
AGAAGGAGTTTGAACTCAGTCAGTTACAAGCCAAAATAGATGACGAACAAGTCCACAGTT
TGCAGTTTCAAAAGAAGATTAAAGAACTGCAAGCCCGCATAGAAGAGCTGGAGGAGGAAA
TTGAAGCGGAACACACGCTCAGAGCCAAGATTGAGAAGCAGCGCTCAGATCTGGCCAGGG
AACTGGAGGAGATCAGCGAGAGGCTGGAAGAAGCCAGTGGGGCCACTTCAGCCCAGATTG
AGATGAACAAGAAGAGGGAGGCTGAGTTCCAGAAAATGCGCAGGGACCTGGAGGAGGCCA
CCCTGCAGCACGAAGCCACAGCAGCCACCCTGAGGAAGAAGCAAGCAGATAGTGTGGCCG
AGCTTGGGGAGCAGATTGACAACCTGCAGCGGGTGAAGCAGAAGCTGGAGAAGGAGAAGA
GCGAGCTGAAGATGGAGATTGACGACATGGCCAGCAACATCGAGGCTCTCTCCAAGTCAA
AGAGTAACATAGAAAGAACGTGCCGGACGGTAGAAGATCAATTTAGTGAAATCAAAGCCA
AGGACGAGCAACAGACACAGTTGATCCATGATCTGAACATGCAGAAAGCAAGACTGCAGA
CCCAAAATGGGGAGCTGAGCCACCGAGTGGAAGAGAAGGAGTCTCTGATTTCACAGCTGA
CCAAAAGCAAGCAGGCCCTCACCCAGCAGCTGGAGGAGCTTAAGAGGCAAATGGAAGAAG
AAACCAAGGCCAAGAACGCCATGGCGCACGCCCTGCAGTCCTCCCGCCACGACTGTGACC
TGCTGCGGGAACAGTATGAGGAGGAGCAGGAAGCCAAGGCCGAGCTGCAGAGGGCGCTGT
CCAAGGCCAACAGTGAGGTTGCCCAGTGGAGGACCAAATACGAGACGGACGCCATTCAGC
GCACAGAGGAGCTGGAGGAGGCCAAGAAAAAACTGGCCCAGAGGCTCCAGGAAGCAGAGG
AGAACACGGAGACGGCGAACTCCAAGTGCGCATCGTTGGAGAAAACCAAGCAGAGGCTGC
AGGGAGAGGTGGAGGATCTGATGCGGGATCTGGAGCGCTCCCACACCGCCTGTGCCACAC
TGGACAAGAAGCAGAGGAACTTCGACAAGGTCCTTGCAGAGTGGAAGCAAAAGCTGGACG
AAAGCCAGGCTGAGTTGGAAGCTGCTCAGAAGGAGTCCAGGTCACTCAGCACTGAACTCT
TCAAGATGAGGAATGCCTATGAGGAGGTGGTGGACCAGTTAGAGACACTGAGGCGAGAGA
ACAAAAATCTGCAAGAAGAGATTTCCGACTTAACTGAGCAGATTGCAGAAACTGGCAAGA
ATCTTCAGGAAGCGGAAAAGACCAAGAAGCTAGTGGAGCAGGAAAAGTCAGATCTGCAGG
TCGCCTTAGAAGAAGTGGAGGGTTCCTTGGAACACGAGGAGAGCAAGATCTTGCGCGTGC
AGCTAGAGCTGAGCCAGGTGAAATCCGAGCTAGACCGCAAGGTCATTGAGAAGGATGAAG
AAATCGAGCAGCTAAAAAGAAACAGCCAGCGGGCAGCAGAGGCCCTGCAGAGCGTGCTGG
ATGCTGAAATCCGCAGCCGGAACGACGCCCTGAGGCTAAAGAAGAAGATGGAGGGAGACC
TTAATGAGATGGAGATTCAGCTGGGCCACTCCAACCGCCAGATGGCAGAGACCCAGAAGC
ATCTGCGCACGGTCCAGGGCCAGCTCAAGGACTCCCAGCTGCATCTCGATGACGCCCTGA
GGAGCAATGAGGACCTCAAGGAGCAGCTGGCCATCGTGGAGCGCAGGAATGGCCTCCTGC
TGGAGGAGCTGGAGGAAATGAAGGTGGCCCTGGAACAGACGGAGCGGACCCGCAGGCTGT
CAGAGCAGGAGCTGCTGGACGCCAGCGACCGCGTGCAGCTCCTGCACTCCCAGAACACAA
GCCTGATAAATACCAAGAAAAAACTGGAGGCTGACATAGCTCAGTGCCAGGCAGAGGTGG
AGAACTCGATCCAGGAGTCCAGGAACGCAGAGGAGAAGGCCAAGAAGGCCATCACGGATG
CTGCCATGATGGCTGAGGAGCTAAAGAAGGAACAGGACACCAGCGCCCACCTGGAGCGGA
TGAAGAAGAACCTGGAGCAGACGGTGAAGGACCTGCAGCACCGTCTAGATGAGGCTGAAC
AACTGGCGCTGAAGGGCGGGAAGAAGCAGATCCAGAAACTGGAGAACCGGGTGCGGGAGC
TGGAAAATGAGCTTGATGTGGAACAGAAGAGGGGAGCTGAAGCCCTGAAGGGAGCCCACA
AGTACGAACGCAAAGTCAAGGAGATGACTTACCAGGCTGAGGAGGACCACAAGAATATCC
TTAGGCTCCAGGACCTGGTGGACAAGCTGCAGGCCAAAGTGAAGTCTTACAAGAGGCAGG
CTGAGGAGGCGGAGGAGCAGGCCAACACGCAGCTGTCCAGATGCCGGAGAGTCCAGCATG
AGCTAGAGGAGGCCGCGGAGAGGGCGGACATCGCTGAGTCCCAGGTCAACAAGCTGAGGG
CCAAGAGCCGAGACGTGGGCAGCCAGAAGATGGAAGAATGAGGCTCACCTGATGCTCGTT
GCCATGGGACACCTCCGAGAGAGTGGAGGGAAAATGTGTGAGAAATAAATTCTCCTAAAT
ACTCGGATTCCCGGCTCTGCTGTGTTTATTATCATGGTCCATTCCTCTTCTATGAAGCTG
ATATTTAGATTCTTGCTGCTCTATCGTAAATATAAAATAAGGAATGTGAAAGTGGAGGAT
CTTTGCTCCAAGTAGAAAACATGGAAATCCAACCCATGGCCAGATTCTCCTTTTCATCTC
ATCACCAGCCCACCCCAAATGCCTTTGACACAGTGGGGTTGGAAATTGAGGAGGAT
>ENST00000627283.1 cdna chromosome:GRCh38:CHR_HSCHR22_1_CTG7:23780880:23783441:1 gene:ENSG00000275365.3 gene_biotype:protein_coding transcript_biotype:nonsense_mediated_decay gene_symbol:MMP11 description:matrix metallopeptidase 11 [Source:HGNC Symbol;Acc:HGNC:7157]
CAGCCCATGAATTTGGCCACGTGCTGGGGCTGCAGCACACAACAGCAGCCAAGGCCCTGA
TGTCCGCCTTCTACACCTTTCGCTACCCACTGAGTCTCAGCCCAGATGACTGCAGGGGCG
TTCAACACCTATATGGCCAGCCCTGGCCCACTGTCACCTCCAGGACCCCAGCCCTGGGCC
CCCAGGCTGGGATAGACACCAATGAGATTGCACCGCTGGAGCCAGACGCCCCGCCAGATG
CCTGTGAGGCCTCCTTTGACGCGGTCTCCACCATCCGAGGCGAGCTCTTTTTCTTCAAAG
CGGGCTTTGTGTGGCGCCTCCGTGGGGGCCAGCTGCAGCCCGGCTACCCAGCATTGGCCT
CTCGCCACTGGCAGGGACTGCCCAGCCCTGTGGACGCTGCCTTCGAGGATGCCCAGGGCC
ACATTTGGTTCTTCCAAGAGCTGGGATTTCCATCCTCAACTGGCAGAGATGAGAGCCTGG
AGCATTGCAGATGCCAGGGACTTCACAAATGAAGGCACAGCATGGGAAACCTGCGTGGGT
TCCAGGGCAGTCCAGCCTGCAGGGGCCCAGGGAGTGGTCAGTAGGCATTTGTCACAGCCA
AATGCCAGTGGAAGGAGCAGCCGCCCAGGCAGCCCTCTACTGATGAGAGTAACCTCACCC
GTGCACTAGTTTACAGAGCATTCACTGCCCCAGCTTATCCCAGGCCTCCCGCTTCCCTCT
GCGGGTGGGGTGCTGAGCAGGCATTATTGGCCTGCATGTTTTACTGATGAGGAAACTGAG
GCTGGGAGAGTCTGTGGTAGGGGTCAAGCAGGTCCACAGTGGCGGGGCATGGCAGTGGTG
GCTGGGCAGGTCCTTGCAGCCTTCCCTCTCCGGCAGGTGCTCAGTACTGGGTGTACGACG
GTGAAAAGCCAGTCCTGGGCCCCGCACCCCTCACCGAGCTGGGCCTGGTGAGGTTCCCGG
TCCATGCTGCCTTGGTCTGGGGTCCCGAGAAGAACAAGATCTACTTCTTCCGAGGCAGGG
ACTACTGGCGTTTCCACCCCAGCACCCGGCGTGTAGACAGTCCCGTGCCCCGCAGGGCCA
CTGACTGGAGAGGGGTGCCCTCTGAGATCGACGCTGCCTTCCAGGATGCTGATGGCTATG
CCTACTTCCTGCGCGGCCGCCTCTA
>ENST00000532884.1 cdna chromosome:GRCh38:8:143817080:143818476:-1 gene:ENSG00000179950.13 gene_biotype:protein_coding transcript_biotype:protein_coding gene_symbol:PUF60 description:poly(U) binding splicing factor 60 [Source:HGNC Symbol;Acc:HGNC:17042]
TCTACTATGAGCTGGGGGAGGACACCATCCGCCAGGCCTTTGCCCCCTTTGGCCCCATCA
AGAGCATCGACATGTCCTGGGACTCCGTCACCATGAAGCACAAGGGCTTTGCCTTCGTGG
AGTATGAGGTCCCCGAAGCTGCACAGCTGGCCTTGGAGCAGATGAACTCGGTGATGCTGG
GGGGCAGGAACATCAAGGTGAGGCAGGGAGCCAAGGCCTCGATCCCGCAGGCGTGCAGGG
CTGCCCCTCCACGGAAGCCTTTTGTGGCCGGGCCTGGGTTGACCGGTCTTTCCATCTCAC
CGCCTCTTCCCCAGGACCTCTCAGACGATGACATCAAGAGCGTGTTTGAGGCCTTTGGCA
AGATCAAGTCCTGCACACTGGCCCGGGACCCCACAACTGGCAAGCACAAGGGCTACGGCT
TCATTGAGTACGAGAAGGCCCAGTCGTCCCAAGATGCTGTGTCTTCCATGAACCTCTTTG
ACCTGGGTGGCCAGTACTTGCGGGTGGGCAAGGCTGTCACACCGCCCATGCCCCTACTCA
CACCAGCCACGCCTGGAGGCCTCCCACCTGCCGCTGCTGTGGCAGCTGCTGCAGCCACTG
CCAAGATCACAGCTCAGGAAGCAGTGGCCGGAGCAGCGGTGCTGGGTACCCTGGGCACAC
CTGGACTGGTGTCCCCAGCACTGACCCTGGCCCAGCCCCTGGGCACTTTGCCCCAGGCTG
TCATGGCTGCCCAGGCACCTGGAGTCATCACAGGTGTGACCCCAGCCCGTCCTCCTATCC
CGGTCACCATCCCCTCGGTGGGAGTGGTGAACCCCATCC
>ENST00000450034.7 cdna chromosome:GRCh38:17:7107680:7115015:-1 gene:ENSG00000161944.16 gene_biotype:protein_coding transcript_biotype:retained_intron gene_symbol:ASGR2 description:asialoglycoprotein receptor 2 [Source:HGNC Symbol;Acc:HGNC:743]
AGGGAAACGGCAAACTGCACCCCAGCCCCTCCTGGCCTGGCACCCCTTCCAAATGGTGCA
ATGAGTGGGTCCCAGGCCAGGAGGTGCCAGGTTAGAGCTTGGACACTCAGACCCTCCAGT
GCAGGCCTTGCCCGGACCAGCCCCTCCTCCACTCTCCTCTCCCCTGTGAGCTCCACCTGC
CCCAGTTCTCCTGGCTTTAACCCCTCCTTGGCCAAGGCCAGGGTTGCCTGCGGGAGCCAG
GTGTCCGCTCTCCACACCTTTCACAGATCCTACCCAGGCCACCACCCCGAACCCCTCCGA
CCCTGCGTTCCATCCCACCATCAACCTCCACGTGAATCTGCACCTCTGCCCCAGCCCCAG
CCCTCAGAGCAACCTCAGCCCAGCCCAGCCCAGCTCCAGCTCCAGCTCCAGCCCGGGCCC
CATCATGGCCAAGGACTTTCAAGATATCCAGCAGCTGAGCTCGGAGGAAAATGACCATCC
TTTCCATCAAGGGCCACCTCCTGCCCAGCCCCTGGCACAGCGTCTCTGCTCCATGGTCTG
CTTCAGTCTGCTTGCCCTGAGCTTCAACATCCTGCTGCTGGTGGTCATCTGTGTGACTGG
GTCCCAAAGTGCACAGCTGCAAGCCGAGCTGCGGAGCCTGAAGGAAGCTTTCAGCAACTT
CTCCTCGAGCACCCTGACGGAGGTCCAGGCAATCAGCACCCACGGAGGCAGCGTGGGTGA
CAAGATCACATCCCTAGGAGCCAAGCTGGAGAAACAGCAGCAGGACCTGAAAGCAGGTCA
GAGAGCCTCCGGGGTGTGTGCGCATGTGCGTGCATGTGTACGTGTGCGGTGTGTGTAGTG
TGTACGTGTGCGGTGTGTGTAGTGTGCACGTGTGCGTGCGTGCGTGTGTGTGCCTGCAAG
CATGTGTATCTGTGTCTCTCTCCGTATGTGTG
>ENST00000482680.1 cdna chromosome:GRCh38:7:150368812:150371803:1 gene:ENSG00000214022.11 gene_biotype:protein_coding transcript_biotype:protein_coding gene_symbol:REPIN1 description:replication initiator 1 [Source:HGNC Symbol;Acc:HGNC:17922]
CGGGCCTGGCAGTTGTGAACTCGAACCTGCCGCTGTCGCCGCGGCGGGGCGGGGAGCGAG
AGTGGGCCGCGGAGGCCGGCCTTCGGGCTCCATGGACGGGCGCCGCGTCCCTGCACAGCC
CGCCGCAGAGGTAAGGCTGGCCTCTCTGCAGTCAGAGGTCTGAGCTCTGCCATGGGGATA
GGGGTGTCTTTATTACTGCAGTTTTCTCTAACACCTGGGGGCTACCGGAGTGTGGGCCGA
AGCAGGCGCTGCAGCCGCGGAAGTATCCCCAGGAACATCCCCAAGAGGAGCTGGAAAAAG
CCTCATCCCCAGCTCTGCAGTCTCCAGGGGAGCTCAGTGTCTGTTTGTCCAGCTTCTCAG
AGTTGCTGTGCAGCTCGGATGTGGCATAGGAAACAGCAGACACAGGGAGAGGGCAGCATA
AGGCACTGTAGGGAGCAGTGGCCACATTTTCTGCAGAGGAAGAACCGATGCTGGAACGTC
GTTGCAGGGGCCCCCTGGCCATGGGCCTGGCCCAGCCCCGACTCCTTTCTGGGCCCTCCC
AGGAGTCACCCCAGACCCTGGGGAAGGAGTCCCGCGGGCTGAGGCAACAAGGCACGTCAG
TGGCCCAGTCTGGTGCCCAAGCCCCAGGCAGGGCCCATCGCTGTGCCCACTGTCGAAGGC
ACTTCCCTGGCTGGGTGGCTCTGTGGCTTCACACCCGCCGGTGCCAGGCCCGGCTGCCCT
TGCCCTGCCCTGAGTGTGGCCGTCGCTTTCGCCATGCCCCCTTCTTAGCACTGCACCGCC
AGGTCCATGCTGCTGCCACCCCAGACCTGGGCTTTGCCTGCCACCTCTGTGGGCAGAGCT
TCCGAGGCTGGGTGGCCCTGGTTCTGCATCTGCGGGCCCATTCAGCTGCAAAGCGGCCCA
TCGCTTGTCCCAAATGCGAGAGACGCTTCTGGCGACGAAAGCAGCTTCGAGCTCATCTGC
GGCGGTGCCACCCTCCCGCCCCGGAGGCCCGGCCCTTCATATGCGGCAACTGTGGCCGGA
GCTTTGCCC
>ENST00000581912.1 cdna chromosome:GRCh38:18:74499358:74501433:1 gene:ENSG00000133313.14 gene_biotype:protein_coding transcript_biotype:protein_coding gene_symbol:CNDP2 description:CNDP dipeptidase 2 (metallopeptidase M20 family) [Source:HGNC Symbol;Acc:HGNC:24437]
GTGTGGCCTCTTGGTCAGGTGCTTGTGGAGGTTTAGCTGATGCCCTTTGGCTGTTTCTGG
ACTAAGATCATCAACTTTCTTAAACTGAATCTGGTTTTCCTTGGGCTCTGTCGTCTGTGT
TGTGGGTTTGTGGTGGTGGACACAGGATGTGACATTCTTGCTGGGATCCCTGAAGTGACT
ATATCCTCTGCAATAACAGAAAGTGAAACTTATCTTTGTGCTTTAAGAGTGTAAAAATTT
TTATTAAAGTACCAGTAAAACTAAAAGTGCCTACTTTTAGTTTTCACTGTATTTTCTTCA
ACTCAGGCCCTCCCTCTGTTGTTACCTGCCATCTGACACGGAATTTTGTAACCTTCGAGA
TCTGCGGTCTGGGGTCTGGTTGAAAGATGGCGGCCCTCACTACCCTGTTTAAGTACATAG
ATGAAAATCAGGATCGCTACATTAAGAAACTCGCAAAATGGGTGGCTATCCAGAGTGTGT
CTGCGTGGCCGGAGAAGAGAGGCGAAATCAGGAGGATGATGGAAGTTGCTGCTGCAGATG
TTAAGCAGTTG
>ENST00000473423.1 cdna chromosome:GRCh38:1:35442267:35443255:-1 gene:ENSG00000142687.17 gene_biotype:protein_coding transcript_biotype:retained_intron gene_symbol:KIAA0319L description:KIAA0319 like [Source:HGNC Symbol;Acc:HGNC:30071]
ACAACAAGTGAAGACAGGCTGGAAGTGTCTTTCTAGTGGCCTCCTGACTGCTCCAGTTTT
GTCCAGTCGAGATGAGAAAGGCAGGCACCATGCCCAAGGTGGGTCTCGAGGACATTTCAC
CACATAGCATTAATCTGGGGTGCTTTGGTGCCCTCATGGGCTCTAGGTGCTGCTTGTCAC
CCCTGGCTGAGTCTTGTTGACTTTCTTCCCTTTGCTGCCACTCTCAGCATGTCAGCTGAA
CTGTTCCGACCATGGCCACTGTGACTCGTTCACCAAACGCTGTATCTGTGACCCTTTTTG
GATGGAGAATTTCATCAAGGTGCAGCTGAGGGATGGAGACAGCAACTGTGAGTGGAGCGT
GTTATATGTTATCATTGCTACCTTTGTCATTGTTGTTGCCTTGGGAATCCTGTCTTGGAC
>ENST00000561929.1 cdna chromosome:GRCh38:16:668209:670940:1 gene:ENSG00000140983.13 gene_biotype:protein_coding transcript_biotype:protein_coding gene_symbol:RHOT2 description:ras homolog family member T2 [Source:HGNC Symbol;Acc:HGNC:21169]
GACGTGCGCATCCTGTTACTGGGCGAGGCCCAGGTGGGGAAGACGTCGCTGATCCTGTCC
CTGGTGGGCGAGGAGTTCCCCGAGGAGGTCCCTCCCCGCGCGGAGGAGATCACCATCCCC
GCGGACGTCACCCCGGAGAAGGTGCCCACCCACATCGTGGACTACTCAGAAGCCGAGCAG
ACGGACGAGGAGCTGCGGGAGGAGATCCACAAGATTCGAACTAAGTGGATCCCACTGGTG
AATGGGGGGACCACGCAGGGGCCCAGGGTGCCCATCATCCTAGTGGGCAACAAGTCAGAC
CTGCGGTCGGGGAGCTCCATGGAGGCCGTGCTCCCCATCATGAGCCAGTTTCCCGAGATT
GAGACCTGCGTGGAGTGTTCGGCCAAGAACCTGAGGAACATCTCAGAGCTGTTCTACTAC
GCCCAGAAGGCCGTCCTGCATCCCACAGCCCCCCTCTATGACCCTGAGGCCAAGCAGTTG
AGGCCCGCGTGCGCCCAGGCGCTGACGCGCATCTTCAGGCTCTCAGATCAGGACCTGGAC
CAGGCGCTCAGTGACGAAGAGCTCAACGCTTTCCAGAAATCCTGCTTTGGGCACCCCCTG
GCCCCGCAGGCCCTGGAGGACGTGA
>ENST00000446285.5 cdna chromosome:GRCh38:2:10444095:10448309:-1 gene:ENSG00000115758.12 gene_biotype:protein_coding transcript_biotype:processed_transcript gene_symbol:ODC1 description:ornithine decarboxylase 1 [Source:HGNC Symbol;Acc:HGNC:8109]
CGCCGCCGCCGCCGCCCGCCGCCCCTCTGCCAGCAGCTCCGGCGCCACCTCGGGCCGGCG
TCTCCGGCGGGCGGGAGCCAGGCGCTGACGGGCGCGGCGGGGGCGGCCGAGCGCTCCTGC
GGCTGCGACTCAGGCTCCGGCGTCTGCGCTTCCCCATGGGGCTGGCCTGCGGCGCCTGGG
CGCTCTGAGATTGTCACTGCTGTTCCAAGGGCACACGCAGAGGGATTTGGAATTCCTGGA
GAGTTGCCTTTGTGAGAAGCTGGAAATATTTCTTTCAATTCCATCTCTTAGTTTTCCATA
GGAACATCAAGAAATCATGAACAACTTTGGTAATGAAGAGTTTGACTGCCACTTCCTCGA
TGAAGGTTTTACTGCCAAGGACATTCTGGACCAGAAAATTAATGAAGTTTCTTCTTCTTC
AAATGTAATGATAGCAAAGCCATCGTGAAGACCCTTGCTGCTACCGGGACAGGATTTGAC
TGTGCTAGCAAGACTGAAATACAGTTGGTGCAGAGTCTGGGGGTGCCTCCAGAGAGGATT
ATCTATGCAAATCCTTGTAAACAAGTATCTCAAATTAAGTATGCTGCTAATAATGGAGTC
CAGATGATGACTTTTGATAGTGAAGTTGAGTTGATGAAAGTTGCCAGAGCACATCCCAAA
GCAAA
>ENST00000609360.5 cdna chromosome:GRCh38:11:6395125:6419070:-1 gene:ENSG00000166313.18 gene_biotype:protein_coding transcript_biotype:protein_coding gene_symbol:APBB1 description:amyloid beta precursor protein binding family B member 1 [Source:HGNC Symbol;Acc:HGNC:581]
ATGTTGTGATGGAGAAGCCGCGGCGGAGCCCGAACCCCGCAGCCTGAGCCACCTCCGTCA
TCTGGGCCCGGGGCCTCACCGCGCAGGAGCTGCCAAGGCCATGTCTGTTCCATCATCACT
GAGCCAGTCGGCCATTAATGCCAACAGCCACGGAGGCCCCGCACTGAGCCTACCCCTGCC
TCTGCACGCTGCCCACAACCAGCTGCTCAACGCCAAGCTGCAGGCCACAGCTGTGGGACC
CAAGGACCTGCGCAGCGCCATGGGGGAGGGTGGTGGGCCTGAGCCAGGCCCTGCCAATGC
CAAGTGGCTAAAAGAGGGCCAGAACCAGCTCCGGCGGGCCGCCACGGCCCACCGTGACCA
GAATCGCAATGTGACCTTGACCTTGGCGGAGGAGGCCAGCCAGGAGCCTGAGATGGCACC
CTTGGGCCCCAAAGGCCTGATACACCTGTACTCTGAGCTGGAGCTCTCAGCTCACAACGC
AGCCAACCGAGGCCTACGAGGACCTGGCCTGATCATCAGCACTCAAGAGCAGGGGCCAGA
TGAGGGAGAGGAGAAGGCGGCCGGGGAGGCCGAGGAGGAGGAGGAGGATGATGATGATGA
AGAGGAGGAGGAGGACTTATCTTCTCCCCCAGGGCTGCCTGAGCCCCTGGAGAGTGTGGA
GGCCCCTCCCAGGCCCCAAGCCCTTACAGATGGCCCCCGGGAACACAGCAAGAGTGCCAG
CCTCCTGTTTGGCATGCGGAACAGTGCAGCCAGTGATGAGGACTCAAGCTGGGCTACCTT
ATCCCAGGGCAGCCCCTCCTATGGCTCCCCAGAGGACACAGATTCCTTCTGGAACCCCAA
CGCCTTCGAGACGGATTCCGACCTGCCGGCTGGATGGATGAGGGTCCAGGACACCTCAGG
GACCTATTACTGGCACATCCCAACAGGGACCACCCAGTGGGAACCCCCCGGCCGGGCCTC
CCCCTCACAGGGGAGCAGCCCCCAAGAGGAGTCCCAGCTCACCTGGACAGGTTTTGCTCA
TGGAGAAGGCTTTGAGGATGGAGAATTTTGGAAGGATGAACCCAGTGATGAGGCCCCAAT
GGAGCTGGGACTGAAGGAACCTGAGGAGGGGACGTTGACCTTCCCAGCTCAGAGCCTCAG
CCCAGAGCCGTTGCCCCAAGAGGAGGAGAAGCTTCCCCCACGGAATACCAACCCAGGGAT
CAAGTGTTTCGCCGTGCGCTCCCTAGGCTGGGTAGAGATGACCGAGGAGGAGCTGGCCCC
TGGACGCAGCAGTGTGGCAGTCAACAATTGCATCCGTCAGCTCTCTTACCACAAAAACAA
CCTGCATGACCCCATGTCTGGGGGCTGGGGGGAAGGAAAGGATCTGCTACTGCAGCTGGA
GGATGAGACACTAAAGCTAGTGGAGCCACAGAGCCAGGCACTGCTGCACGCCCAACCCAT
CATCAGCATCCGCGTGTGGGGCGTCGGGCGGGACAGTGGAAGAGAGAGGGACTTTGCCTA
CGTAGCTCGTGATAAGCTGACCCAGATGCTCAAGTGCCACGTGTTTCGCTGTGAGGCACC
TGCCAAGAACATCGCCACCAGCCTGCATGAGATCTGCTCTAAGATCATGGCCGAACGGCG
TAATGCCCGCTGCTTGGTAAATGGACTCTCCCTGGACCACTCTAAACTTGTGGATGTCCC
TTTCCAAGTGGAATTCCCAGCGCCTAAGAATGAGTTGGTCCAGAAGTTCCAAGTCTATTA
CCTGGGGAATGTACCTGTTGCTAAACCTGTTGGGGTAGATGTGATTAATGGGGCCCTCGA
GTCAGTCCTGTCCTCCAGCAGCCGTGAACAATGGACCCCAAGTCATGTCAGTGTGGCCCC
TGCTACCCTCACCATCTTGCACCAGCAGACAGAGGCAGTGCTGGGAGAGTGTCGGGTGCG
TTTCCTCTCCTTCCTGGCCGTGGGCAGAGATGTCCACACGTTTGCATTCATCATGGCTGC
CGGCCCAGCCTCCTTCTGCTGCCACATGTTCTGGTGCGAGCCCAATGCTGCCAGCCTCTC
AGAGGCTGTGCAGGCTGCGTGCATGCTTCGCTACCAGAAGTGTCTGGATGCCCGTTCCCA
GGCCTCCACCTCCTGCCTCCCAGCACCCCCTGCTGAGTCTGTGGCACGGCGTGTAGGGTG
GACTGTCCGCAGGGGTGTTCAGTCGCTGTGGGGCTCCCTGAAGCCCAAACGGCTGGGGGC
CCATACCCCATGAAGAAGCCCCCACCTTCCCTCCACCTGCTTGTGTTGGGCCCCAGGGAA
CTAAAGGGTGTGGGTCAGGGAGGGGTCTAGAGGCTATTCCTAGGCCTCAGGCCTCCCAAA
TATGCCCCTCCCCAGTAGCTACGGTTCCCTGCCTAGGAGCTGGGGAGGGAGAGATCTAAT
CCCTTCAAGGAAGTGATAACACTGGAGTGGTAACAAGAGGAGCAGGAAGCAAGGCCAGCC
CTGGTTCTCCATCCCCATGTGTTTCAGGTGGAACAGGAGGAACTGGTCCAGGCCAGGCCT
CATCCTCCTGGACCCAGCAGGGGCAGAAGGAGGAAGGGACTGGTCCAGGCATGGGTCCCT
TCCCCCTGCTCCATGGGCACCTCTGCTGTATTGATATCACTAATAAAGTCTGTCTGCACT
GC
>ENST00000486084.1 cdna chromosome:GRCh38:1:161037898:161038916:-1 gene:ENSG00000215845.10 gene_biotype:protein_coding transcript_biotype:retained_intron gene_symbol:TSTD1 description:thiosulfate sulfurtransferase like domain containing 1 [Source:HGNC Symbol;Acc:HGNC:35410]
CGGAGACTCGCGGTTGCTACGCGCACCATGGCTGGAGCGCCCACGGTCTCGCTTCCTGAA
CTCCGTTCACTCCTAGCCTCCGGACGGGCCCGGCTCTTCGACGTGCGCTCTCGCGAGGAG
GCGGCAGCTGGGACCATCCCAGGGGCGCTCAACATCCCGGGTATAGGGTGGAGAGGGGAC
GCCCAGGTGGTGGAATAGAGACCGTTCAGGAGGTTCTTTGCCAATGGGACCTCATTTAGG
ATGGAATGGGGAAGGCACTGATTATGGGGGTCCTGCATTCCCGGGAGCCAGCCCTCAGCT
TCCGTAGGAAGGACTGATGGGGGGCGGATCTTGGCATCGGAACTGGCCCATCCAGTTTGA
GAAGACAGCAGGCGGAGAGGAGAGGGGCAGACCAGCTTCTCTTGACCTCCCCAAATCTGG
ACGCCTGAGGGGGCATCCCGCCCCGCCTCCTCACAGCTTAGGGAGTGGCTTGCATTCAAA
AGTTGTCGGTTTCTGTTCCTTGAAATTGGGGTGGGGGTAGGGGATGGTTATCATATGTTG
TTTGGGGGCCCCCAGGACCCAGCCCTTCCAGGCCCAGCTTCCGAACCTGAGTGCCAAATT
GCTGGCTTTCCCTTCTACCCTCTCCACTCCTCCAGTGTCCGAGTTGGAGAGTGCTCTGCA
GATGGAGCCAGCTGCCTTCCAGGCTTTATATTCTGCTGAGAAGCCAAAGCTGGAAGATGA
GCATCTCGTTTTCTTCTGTCAGATGGGCAAGCGGGGCCTCCAGGCCACGCAGCTGGCCCG
GAGTCTTGGATACACTGGGTACGGGGAGGTGTG
>ENST00000544112.5 cdna chromosome:GRCh38:12:128794173:128810358:-1 gene:ENSG00000139370.10 gene_biotype:protein_coding transcript_biotype:retained_intron gene_symbol:SLC15A4 description:solute carrier family 15 member 4 [Source:HGNC Symbol;Acc:HGNC:23090]
CCAAAATTACAGTAGCCCAGTTTCACTTTGACTAGAAAGTCCCTTTGTCAGCTGTTTCAG
TACATTCTGTGACATTTAGAAATAATTTAGGTAGCTGTGTTGGGTGTGTACAATTAGTAA
GTGATGGAATGAGTTGAAGCAGATTCAATACAGTGAGCTGGTTTCTTACCTCCAAACTTA
ATTTGTGACCAAATAATTGATTGCTGGGAGGGGAAGAAAACTAATTCCTTCATTTTATTT
CCCAAAGTGAAGGCATTGGAGTCTTTCAGCAATCTTCTAAACAAAGTCTGTTTGATTCAT
GTAAGATGTCTCATGGTGGGCCATTTACAGAAGAGAAAGTGGAAGATGTGAAAGCTCTGG
TCAAGATTGTCCCTGTTTTCTTGGCTTTGATACCTTACTGGACAGTGTATTTCCAAGTGA
GTGGTGACAAACAGGTTTAATTTCCTTTATCTTCCTATGAAGTCTTACCCTAGCACTTGT
TTTGGCCATTTCTAAAGTAGGTAGGACTAGGTGATTTTTTTTCCCATGAGTCTACAGAAT
CTTGGAATTTTTGGTTTTAGTTATGGAGTCATTTTGGCTGCTTTAACTATGTCTAAAGCC
TCTCTGAAAAAGAAGCTGAGAACAGGTACGCTTCTGGTTTTTCAGGCCCCTCTTGTTAAT
GTAATTTCTCCTTTGGATAACTGGCCATTCTTTTTCAAAATTGATCTCCAGAGGACTTTA
CGATGACCAAATCATTGACCTGTCTGTTTTCAAACTTGAGCCATTGTCTATTTCTGGGAG
TCACTGTGTGTCGCATCTGAGTCTAGCTTAGGGGAGGGGCAGGATGCTTAGAGTGTTTGA
GAGCACAGTTGGTCCACATATAATGATACTGTTTTTTATACCTAGATGCAGACAACATAT
GTTTTACAGAGTCTTCATTTGAGGATTCCAGAAATTTCAAATATTACAACCACTCCTCAC
ACGCTCCCTGCAGCCTGGCTGACCATGTTTGATGCTGTGCTCATCCTCCTGCTCATCCCT
CTGAAGGACAAACTGGTCGATCCCATTTTGAGAAGACATGGCCTGCTCCCATCCTCCCTG
AAGAGGATCGCCGTGGGCATGTTCTTTGTCATGTGCTCGGCCTTTGCTGCAGGAATTTTG
GAGAGTAAAAGGCTGAACCTTGTTAAAGAGAAAACCATTAATCAGACCATCGGCAACGTC
GTCTACCATGCTGCCGATCTGTCGCTGTGGTGGCAGGTGCCGCAGTACTTGCTGATTGGG
ATCAGCGAGATCTTTGCAAGTATCGCAGGCCTGGAATTTGCATACTCAGCTGCCCCCAAG
TCCATGCAGAGTGCCATAATGGGCTTGTTCTTTTTCTTCTCTGGCGTCGGGTCGTTCGTG
GGTTCTGGACTGCTGGCACTGGTGTCTATCAAAGCCATCGGATGGATGAGCAGTCACACA
GACTTTGGTAATATTAACGGCTGCTATTTGAACTATTACTTTTTTCTTCTGGCTGCTATT
CAAGGAGCTACCCTCCTGCTTTTCCTCATTATTTCTGTGAAATATGACCATCATCGAGAC
CATCAGCGATCAAGAGCCAATGGCGTGCCCACCAGCAGGAGGGCCTGACCTTCCTGAGGC
CATGTGCGGTT
>ENST00000393212.7 cdna chromosome:GRCh38:12:85036351:85047286:1 gene:ENSG00000133640.18 gene_biotype:protein_coding transcript_biotype:protein_coding gene_symbol:LRRIQ1 description:leucine rich repeats and IQ motif containing 1 [Source:HGNC Symbol;Acc:HGNC:25708]
GTGTAGCGGCTATGGGCGCTGTCTTACAACAAAGCCAAGGAATCTCGCTGCTGAGGGAAT
AATGGACGATGATGATGCAAAGCTCAAAGCAGAAATAGAAGCTGAATTGGATAAACTCAG
CATTTCCTCCTTGGAAAAAGAAGACATTGAGAGTGATGCAAAATCAGAAACCCAGAGTGA
TGATAGTGATACAGATTCAGTTGAATTACCAGAATCAGTTCTTCACTGTATTAACATCAT
AAAGAACAGGAGTAAAGCTGTTGAAGAGCTCATTCTTCAGGACCTGGAAGATACTGATAT
TTTAAGCTGTAGTTATGGAGCAGTTTCTAATAATCATATGCATTTAAGAACAGGACTATC
AACTGAATATGAAGAAAGTTCAGAGCAATTAATTAAGATATTATCTGAAATAGAAAAAGA
AGAATTTATGAGAAGTAAAACCGATTGTGCCACTCCTGATTTTGTTCCTGAGCCTAGTCC
TCATGACTTGCCTATGGATGAACATGTTTTACCAGATGATGCTGATATAAATTTTGGATA
CTGTGAAGTGGAAGA
>ENST00000399494.5 cdna chromosome:GRCh38:13:30460907:30465242:-1 gene:ENSG00000189403.14 gene_biotype:protein_coding transcript_biotype:protein_coding gene_symbol:HMGB1 description:high mobility group box 1 [Source:HGNC Symbol;Acc:HGNC:4983]
GCAGTGCGGGCCCGGCCGGCCTCGGCCCGGTCGCGGCGGCGGCGGCGGCCGGGCGGCGGG
GGGAGCGGCGCCGCTGCGCTCGCTGGAACATGGCTGACTCGGGCCCGGCGCTGCTGGCTG
GAGAGAAAACAAGGCGGGCGGGCGGGGGAGCTGGGCGCAGCAGTTCCGAGAAAAATAACT
AAACATGGGCAAAGGAGATCCTAAGAAGCCGAGAGGCAAAATGTCATCATATGCATTTTT
TGTGCAAACTTGTCGGGAGGAGCATAAGAAGAAGCACCCAGATGCTTCAGTCAACTTCTC
AGAGTTTTCTAAGAAGTGCTCAGAGAGGTGGAAGACCATGTCTGCTAAAGAGAAAGGAAA
ATTTGAAGATATGGCAAAAGCGGACAAGGCCCGTTATGAAAGAGAAATGAAAACCTATAT
CCCTCCCAAAGGGGAGACAAAAAAGAAGTTCAAGGATCCCAATGCACCCAAGAGGCCTCC
TTCGGCCTTCTTCCTCTTCTGCTCTGAGTATCGCCCAAAAATCAAAGGAGAACATCCTGG
CCTGTCCATTGGTGATGTTGCGAAGAAACTGGGAGAGATGTGGAATAACACTGCTGCAGA
TGACAAGCAGCCTTATGAAAAGAAGGCTGCGAAGCTGAAGGAAAAATATGAAAAGGATAT
TGCTGCATATCGAGCTAAAGGAAAGCCTGATGCAGCAAAAAAGGGAGTTGTCAAGGCTGA
AAAAAGCAAGAAAAAGAAGGAAGAGGAGGAAGATGAGGAAGATGAAGAGGATGAGGAGGA
GGAGGAAGATGAAGAAGATGAAGATGAAGAAGAAGATGATGATGATGAATAAGTTGGTTC
TAGCGCAGTTTTTTTTTTCTTGTCTATAAAGCATTTAACCCCCCTGTACACAACTCACTC
CTTTTAAAGAAAAAAATTGAAATGTAAGGCTGTGTAAGATTTGTTTTTAAACTGTACAGT
GTCTTTTTTTGTATAGTTAACACACTACCGAATGTGTCTTTAGATAGCCCTGTCCTGGTG
GTATTTTCAATAGCCACTAACCTTGCCTGGTACAGTATGGGGGTTGTAAATTGGCATGGA
AATTTAAAGCAGGTTCTTGTTGGTGCACAGCACAAATTAGTTATATATGGGGATGGTAGT
TTTTTCATCTTCAGTTGTCTCTGATGCAGCTTATACGAAATAATTGTTGTTCTGTTAACT
GAATACCACTCTGTAATTGCAAAAAAAAAAAAAAAGTTGCAGCTGTTTTGTTGACATTCT
GAATGCTTCTAAGTAAATACAA
>ENST00000559127.5 cdna chromosome:GRCh38:15:41387494:41402459:-1 gene:ENSG00000137806.8 gene_biotype:protein_coding transcript_biotype:nonsense_mediated_decay gene_symbol:NDUFAF1 description:NADH:ubiquinone oxidoreductase complex assembly factor 1 [Source:HGNC Symbol;Acc:HGNC:18828]
TAGGCTCGGGGAGGTAAGCGGCGGCAGGCCGGCGGTTGGTGTGTCCCGGGTGTGGGGAGG
CGACAGAGCCCTGGCACTTGAGGGTTGAGGGGGCCTCCCCAGCGCGGCGAACCGTCTAGC
CTCCGGAGGCCAGGCCGTGAGTGCGGGAGGTATACGCCAAGGCGGAAGAATTTTGCCACT
CACTACCTGTGTGACCTCGGGTAAATTAGCCTTGGAACGTCAGTTTCTTCGTCTCTATAA
TTGAAATAATAATAGTACCTCTCTCAGGATTGTTGTGAGCCGTCAGTGAAACACTTAGAG
CAGTTTCTGGCACATGGTAGAATTGGGCTATTTGCTGAAGCTTCTTGGTGGCCCTTGCTA
GCCCAGGAAGAAACTTACATTTTGATTTTTTTGTACCATGGCTTTGGTTCACAAATTGCT
GCGTGGTACTTATTTTCTCAGAAAATTCTCTAAGCCAACTTCTGCCTTGTATCCATTTTT
GGGTATTCGCTTTGCAGAGTATTCCAGTAGTCTTCAGAAACCAGTGGCTTCTCCTGGCAA
AGCCTCCTCACAGAGGAAGACTGAAGGGGATTTGCAAGGAGATCACCAGAAAGAAGTTGC
TTTGGATATAACTTCTTCTGAGGAGAAGCCTGATGTTAGTTTCGATAAAGCAATTAGAGA
TGAAGCAATATACCATTTTAGGCTTTTGAAGGATGAAATTGTGGATCATTGGAGAGGACC
GGAAGGCCACCCTCTGCATGAGGTCTTGCTGGAACAAGCCAAGGTTGTCTGGCAATTCCG
GGGGAAAGAAGATTTGGATAAGTGGACAGTGACTTCTGATAAGACGATTGGAGGCAGAAG
TGAAGTGTTTTTGAAAATGGGCAAGAATAACCAAAGTGCACTGCTATATGGAACTCTGAG
CTCTGAGGCGCCTCAGGACGGGGAGTCTACCCGAAGTGGGTACTGTGCAATGATATCCAG
GATTCCAAGGGGTGCTTTTGAGAGGAAGATGTCTTACGATTGGTCCCAGTTCAATACTCT
GTATCTCCGTGTACGTGGGGATGGTCGGCCTTGGATGGTGAATATCAAGGAGGACACAGA
TTTCTTCCAGAGGACGAATCAGATGTATAGTTACTTCATGTTCACCCGCGGGGGACCCTA
CTGGCAGGAGGTCAAGGCAACTCTGCTAAAGTTGGTGTCCTAGGCCTGCGTGGTGGCTCA
CACCTGTAATCCCAGCACTTTGGGAGGCCAAGGCGGACGGATCACTTGAGGTTGGGAGTT
CGACACCAGCCTGACCAACATGGAGAAACCCTGTTGTCTCTACTAAAAAAAATACAAAAT
TAGCTGGGCGTGGTGGCGCATGCCTGTAATCCCAGCTACTCGGGAGGCTAAGGCAGGATA
ATTGCTTGAACCCAGGAGGCGGAGGTTTCGATTCCTTTTTCCAAATTTTTCTTCTCTAAT
CGAGGAAGAATCCGGGATGTTCAGCATGAGCTTCCGCTTGATAAGATCTCTTCTATAGGA
TTCACCTTGGCTGATAAAGTGGATGGTCCATTCTTCCTGGAGATAGATTTTATTGGCGTG
TTTACTGATCCAGCTCATACAGAAG
>ENST00000393313.5 cdna chromosome:GRCh38:7:127370043:127392691:-1 gene:ENSG00000048405.9 gene_biotype:protein_coding transcript_biotype:protein_coding gene_symbol:ZNF800 description:zinc finger protein 800 [Source:HGNC Symbol;Acc:HGNC:27267]
CGCTGCCGGAGAGTCTCTGCTTCCCCCTTCCTACGCGCTCCGCGGCGGTAGCTCGGGCTC
TCCGGAGGAGGGGGCGACAGAGTAAAAGAGAGGCTGACTTAATAAAGTTTCCTGAAACAA
CAACTACCACCGAAAAGGCCCAAGGTTGGGGGAGACCCCCATTTTTCTCCGCCCCTCTCC
TAAAGCCTGAGGGACCGTTGCAGGTGGAGCGGCGCTGGTGGGACCCGGGTTGCGGCGGCA
GCCGTTGCCCCGGCGAGGGAAGCCTCAGGTCCTGCCCGCTCCGGTTCCGGCTCCTTCGGT
GGTGGCGGCGGCAGCTGCTGCCGGGCGGTTCCTCCTGTCAACTGCCTCCGCCCGCGCGCC
TCCCGCCTAGCCACACAGCGCGGAGGACGCCGTGAGCCGCCGCCGCAGTCGTCTCGGCCC
GCGGAGGGACGTGGTGAGCTGTGGCGCTTCCGCGTCAGCGCCGGCGGGGACTCTTTGGGA
GCGCGTCGGGCCCGAGTCCGGGTTCCCCCGCGTGGTCAGCGGAGGCTGCGCCAGCCACGC
CGCAATGAAGAGCTTCTTACAGTGAAAGCAAAGTAGGTCGAGTCCACTGAAAATGCCTTT
AAGGGACAAATACTGTCAGACTGACCACCATCATCACGGATGCTGTGAACCAGTTTATAT
CCTGGAACCTGGAGATCCTCCTTTGTTACAGCAACCACTACAGACATCCAAATCTGGTAT
TCAACAAATAATTGAGTGCTTTCGATCAGGAACTAAACAACTTAAGCATATTTTATTAAA
AGATGTGGACACTATTTTTGAATGTAAGTTATGCCGCAGTCTCTTCAGAGGATTACCAAA
TTTAATTACCCATAAAAAATTCTACTGCCCACCAAGTCTCCAGATGGATGACAACCTTCC
TGATGTAAATGATAAACAAAGCCAAGCCATAAATGATCTCCTAGAAGCCATATATCCAAG
TGTGGACAAACGAGAATATATTATTAAGCTAGAACCCATAGAAACTAATCAAAATGCAGT
ATTTCAATATATTTCGAGGACTGATAATCCTATTGAAGTCACAGAGTCAAGCAGTACTCC
TGAACAAACCGAAGTTCAGATACAGGAAACTAGCACTGAACAGTCAAAAACAGTACCGGT
TACAGATACAGAGGTGGAAACTGTAGAGCCCCCTCCTGTTGAGATTGTTACAGATGAAGT
TGCACCTACATCTGATGAACAACCTCAGGAGTCGCAGGCTGACTTGGAAACTTCTGACAA
TTCTGATTTTGGTCACCAGTTGATATGTTGTCTTTGTAGAAAAGAATTCAATTCTAGACG
AGGTGTTCGCCGTCACATTCGAAAAGTACACAAGAAAAAGATGGAAGAACTAAAAAAGTA
CATTGAAACACGAAAGAATCCAAACCAATCCTCTAAAGGACGCAGTAAGAATGTTCTAGT
TCCATTAAGTAGGAGTTGTCCAGTATGTTGTAAATCATTTGCTACAAAAGCGAATGTAAG
GAGGCATTTTGATGAAGTTCATAGAGGACTAAGGAGGGATTCAATTACTCCTGATATAGC
AACAAAGCCTGGGCAACCTTTGTTCCTGGATTCTATTTCTCCTAAAAAATCTTTTAAGAC
TCGAAAACAAAAGTCTTCTTCAAAGGCTGAATACAATTTAACTGCATGCAAATGCCTCCT
TTGCAAGAGGAAATATAGTTCACAAATAATGCTTAAAAGACATATGCAAATTGTCCACAA
GATAACTCTTTCTGGAACAAACTCTAAAAGAGAAAAAGGCCCTAATAATACTGCCAACAG
TTCAGAAATAAAAGTTAAAGTTGAACCAGCAGATTCTGTAGAATCTTCACCCCCTTCCAT
TACCCATTCTCCACAGAATGAATTAAAGGGAACAAATCATTCAAATGAAAAAAAGAACAC
ACCGGCAGCACAGAAAAATAAAGTTAAACAAGACTCTGAAAGCCCTAAATCAACTAGTCC
GTCGGCTGCAGGTGGCCAGCAAAAAACCAGAAAACCAAAACTTTCAGCTGGCTTTGACTT
TAAGCAACTTTACTGTAAACTTTGTAAACGTCAGTTTACTTCCAAACAGAACTTGACTAA
ACACATCGAGTTGCACACAGATGGAAATAACATTTATGTTAAATTCTACAAGTGTCCTCT
TTGCACTTATGAAACTCGTCGGAAACGTGATGTGATACGACATATAACTGTGGTTCATAA
AAAGTCATCTCGTTATCTTGGGAAAATAACAGCCAGTTTAGAGATCAGAGCTATAAAAAA
GCCTATTGATTTTGTTCTAAATAAAGTGGCAAAAAGAGGCCCTTCGAGGGATGAAGCAAA
ACATAGTGATTCAAAACATGATGGCACTTCTAACTCTCCTAGTAAAAAGTATGAAGTAGC
TGACGTCGGTATTGAAGTAAAAGTCACAAAAAACTTTTCTCTTCACAGATGCAATAAATG
TGGAAAGGCATTTGCCAAAAAGACTTACCTTGAACATCATAAGAAAACTCATAAGGCAAA
TGCTTCCAATTCACCTGAAGGAAACAAAACCAAAGGCCGAAGTACAAGATCTAAGGCTCT
TGTCTGATAACTTCAAGTGATGTACGAAAAGGTTTGGAGTTCATTTTTGTGGAAAGACTT
TAAATTGGTGTTAGAACCACTAAACATCTTCAAATGGTACTATGAGGAAAAAAAGAAAAA
CATTTTTCTAAATATTCAACTATAACTGCTGTTTTCTGACTAAAATAACCATCTAACCAC
TTGTTTCTAAGGCACTGCCTATTCCAGCACTTTCAAGTAGCTGTGATATTACATGTTGTC
ATCACAGTCCATCAGCTATCCACCCTTGACCTTGTGCATTTGGTCGACAGTTTCTACAAA
AATGTTACAAATTTTGTTTTCTAAACAATTTGTTGATTAAGTGATCAACAACCTGAAGAA
AATATCAATTTTTAATTGACAAAGACTTTATATCTTAGTGATTTTAGTTTTGTTTCTCTT
TATTTGGCAACATTTTCATCTGAATTGTATAGATATATGATTTTCTAGTGAGTGTATGTT
AGGAACAAAAGACAAAATAGTATCAACACATTATAAATATTTAGCTTACTAAATATTTGT
AATTATTTTTACATCCATTTATTTCTAGCTTGTTCTCCAGCACTTCAGTGTTTGAAAGTT
TCATCCTAAAATATATACTACAGGAAAGCTGCAGTTCATTTTCATGCATGGATCATTACA
TTTTTCACTTGTAAATGTAGGTTTTTATGAAAATTAAACATTCCCCTATTTTTCTTTAAA
TTTTATACAAAGCACTTTAATGATAGATGCAACCTTATTTTTCAGTTCCTATTTTTTTAA
AGACCACACATTTACTAATGTTAATATGAAGGTAATAAATAGCTTACTGATATTTTATGG
ATGCAGACAATCCATGCACAACCACTTCTTATGATACTAGTTTATTTCCTTAAATATTGC
TACAAAAGGAAGATGCGGGTGTAAGCCCTGATTTTTTTTTCTCCCAAGAAAAATCTTAAA
GGACCACTTTAGATAATATTTGATTCCTACTGTAAAATTTAGAAAATGATGAATTCTTGT
CCATTTTTGTAATCAAGATTTTAGGAAAAACAGAAGTACATCTATCTTTATGAAATTTTG
GGCAGGTTTTTGTGTATCAATATTTTGTACTTTTAGGGAATATTTTATTTTTTAGTTATT
TGTGTCAAATTATAATTATAAAAGGTACAGCAGAAAATATACCATGTTTTTATATAGGTT
CACACCTGTACTTAGGAGGGACCCTGTCCATCTATATACTTTTTGTATAAAATTTTAAAA
TGTTAAAGATCCACAAGGTCTTAATAAAATGATTCTATAGCTAGAAAAACATTTACCTTC
CCAGTGCTTTGCACTAAAATATACTGTGAAAGGAAACTAGAAAGACTGTAACTATTGCTG
GAAATGTTCTATATTGAATGTACATGCTCTTGTTGGAAAAATGTACTATATGTGATGGAA
ATAAACCAGAATCGAAGTTATTTCAGCTAAATGTGCTTCAGCAAAGGTGCATTGGTTGAA
ACTTAAATGTTTTATTATCAAATTTAAACTTATTCAGTGACTATGAGCAGCTACACTTGA
ATTATATTCTGATAGTTTTATTTCTAAGAAATAGAGTAATAATTTCTCTTTAATTTAAAA
ACAGATTTACTTTCCCACATATTGAAAATTTGTACTTATAGATCTAACTTTAATAACTAA
TAGTATAATATATTTAGGGAACTAAATGTGTAGGTGGTATTTCATTTATAAGCCATCTTC
ATTAGTTGCACATTATTAAACCTATATGTTTGACTTTT
>ENST00000377848.7 cdna chromosome:GRCh38:12:109139397:109268223:1 gene:ENSG00000076555.15 gene_biotype:protein_coding transcript_biotype:protein_coding gene_symbol:ACACB description:acetyl-CoA carboxylase beta [Source:HGNC Symbol;Acc:HGNC:85]
ATTTTCTGAATGGTCTTGCTTCTTTGTCTATCTTGTCTGATTTTCTCCTGTCTGACCTTT
TCCTGGTTAAAAATCTGGGGGAAAATGACGGACTCCAAGCCGATCACCAAGAGTAAATCA
GAAGCAAACCTCATCCCGAGCCAGGAGCCCTTTCCAGCCTCTGATAACTCAGGGGAGACA
CCGCAGAGAAATGGGGAGGGCCACACTCTGCCCAAGACACCCAGCCAGGCCGAGCCAGCC
TCCCACAAAGGCCCCAAAGATGCCGGTCGGCGGAGAAACTCCCTACCACCCTCCCACCAG
AAGCCCCCAAGAAACCCCCTTTCTTCCAGTGACGCAGCACCCTCCCCAGAGCTTCAAGCC
AACGGGACTGGGACACAAGGTCTGGAGGCCACAGATACCAATGGCCTGTCCTCCTCAGCC
AGGCCCCAGGGCCAGCAAGCTGGCTCCCCCTCCAAAGAAGACAAGAAGCAGGCAAACATC
AAGAGGCAGCTGATGACCAACTTCATCCTGGGCTCTTTTGATGACTACTCCTCCGACGAG
GACTCTGTTGCTGGCTCATCTCGTGAGTCTACCCGGAAGGGCAGCCGGGCCAGCTTGGGG
GCCCTGTCCCTGGAGGCTTATCTGACCACAGGTGAAGCTGAGACCCGCGTCCCCACTATG
AGGCCGAGCATGTCGGGACTCCACCTGGTGAAGAGGGGACGGGAACACAAGAAGCTGGAC
CTGCACAGAGACTTTACCGTGGCTTCTCCCGCTGAGTTTGTCACACGCTTTGGGGGGGAT
CGGGTCATCGAGAAGGTGCTTATTGCCAACAACGGGATTGCCGCCGTGAAGTGCATGCGC
TCCATCCGCAGGTGGGCCTATGAGATGTTCCGCAACGAGCGGGCCATCCGGTTTGTTGTG
ATGGTGACCCCCGAGGACCTTAAGGCCAACGCAGAGTACATCAAGATGGCGGATCATTAC
GTCCCCGTCCCAGGAGGGCCCAATAACAACAACTATGCCAACGTGGAGCTGATTGTGGAC
ATTGCCAAGAGAATCCCCGTGCAGGCGGTGTGGGCTGGCTGGGGCCATGCTTCAGAAAAC
CCTAAACTTCCGGAGCTGCTGTGCAAGAATGGAGTTGCTTTCTTAGGCCCTCCCAGTGAG
GCCATGTGGGCCTTAGGAGATAAGATCGCCTCCACCGTTGTCGCCCAGACGCTACAGGTC
CCAACCCTGCCCTGGAGTGGAAGCGGCCTGACAGTGGAGTGGACAGAAGATGATCTGCAG
CAGGGAAAAAGAATCAGTGTCCCAGAAGATGTTTATGACAAGGGTTGCGTGAAAGACGTA
GATGAGGGCTTGGAGGCAGCAGAAAGAATTGGTTTTCCATTGATGATCAAAGCTTCTGAA
GGTGGCGGAGGGAAGGGAATCCGGAAGGCTGAGAGTGCGGAGGACTTCCCGATCCTTTTC
AGACAAGTACAGAGTGAGATCCCAGGCTCGCCCATCTTTCTCATGAAGCTGGCCCAGCAC
GCCCGTCACCTGGAAGTTCAGATCCTCGCTGACCAGTATGGGAATGCTGTGTCTCTGTTT
GGTCGCGACTGCTCCATCCAGCGGCGGCATCAGAAGATCGTTGAGGAAGCACCGGCCACC
ATCGCCCCGCTGGCCATATTCGAGTTCATGGAGCAGTGTGCCATCCGCCTGGCCAAGACC
GTGGGCTATGTGAGTGCAGGGACAGTGGAATACCTCTATAGTCAGGATGGCAGCTTCCAC
TTCTTGGAGCTGAATCCTCGCTTGCAGGTGGAACATCCCTGCACAGAAATGATTGCTGAT
GTTAATCTGCCGGCCGCCCAGCTACAGATCGCCATGGGCGTGCCACTGCACCGGCTGAAG
GATATCCGGCTTCTGTATGGAGAGTCACCATGGGGAGTGACTCCCATTTCTTTTGAAACC
CCCTCAAACCCTCCCCTCGCCCGAGGCCACGTCATTGCCGCCAGAATCACCAGCGAAAAC
CCAGACGAGGGTTTTAAGCCGAGCTCCGGGACTGTCCAGGAACTGAATTTCCGGAGCAGC
AAGAACGTGTGGGGTTACTTCAGCGTGGCCGCTACTGGAGGCCTGCACGAGTTTGCGGAT
TCCCAATTTGGGCACTGCTTCTCCTGGGGAGAGAACCGGGAAGAGGCCATTTCGAACATG
GTGGTGGCTTTGAAGGAACTGTCCATCCGAGGCGACTTTAGGACTACCGTGGAATACCTC
ATTAACCTCCTGGAGACCGAGAGCTTCCAGAACAACGACATCGACACCGGGTGGTTGGAC
TACCTCATTGCTGAGAAAGTGCAGGCGGAGAAACCGGATATCATGCTTGGGGTGGTATGC
GGGGCCTTGAACGTGGCCGATGCGATGTTCAGAACGTGCATGACAGATTTCTTACACTCC
CTGGAAAGGGGCCAGGTCCTCCCAGCGGATTCACTACTGAACCTCGTAGATGTGGAATTA
ATTTACGGAGGTGTTAAGTACATTCTCAAGGTGGCCCGGCAGTCTCTGACCATGTTCGTT
CTCATCATGAATGGCTGCCACATCGAGATTGATGCCCACCGGCTGAATGATGGGGGGCTC
CTGCTCTCCTACAATGGGAACAGCTACACCACCTACATGAAGGAAGAGGTTGACAGTTAC
CGAATTACCATCGGCAATAAGACGTGTGTGTTTGAGAAGGAGAACGATCCTACAGTCCTG
AGATCCCCCTCGGCTGGGAAGCTGACACAGTACACAGTGGAGGATGGGGGCCACGTTGAG
GCTGGGAGCAGCTACGCTGAGATGGAGGTGATGAAGATGATCATGACCCTGAACGTTCAG
GAAAGAGGCCGGGTGAAGTACATCAAGCGTCCAGGTGCCGTGCTGGAAGCAGGCTGCGTG
GTGGCCAGGCTGGAGCTCGATGACCCTTCTAAAGTCCACCCGGCTGAACCGTTCACAGGA
GAACTCCCTGCCCAGCAGACACTGCCCATCCTCGGAGAGAAACTGCACCAGGTCTTCCAC
AGCGTCCTGGAAAACCTCACCAACGTCATGAGTGGCTTTTGTCTGCCAGAGCCCGTTTTT
AGCATAAAGCTGAAGGAGTGGGTGCAGAAGCTCATGATGACCCTCCGGCACCCGTCACTG
CCGCTGCTGGAGCTGCAGGAGATCATGACCAGCGTGGCAGGCCGCATCCCCGCCCCTGTG
GAGAAGTCTGTCCGCAGGGTGATGGCCCAGTATGCCAGCAACATCACCTCGGTGCTGTGC
CAGTTCCCCAGCCAGCAGATAGCCACCATCCTGGACTGCCATGCAGCCACCCTGCAGCGG
AAGGCTGATCGAGAGGTCTTCTTCATCAACACCCAGAGCATCGTGCAGTTGGTCCAGAGA
TACCGCAGCGGGATCCGCGGCTATATGAAAACAGTGGTGTTGGATCTCCTGAGAAGATAC
TTGCGTGTTGAGCACCATTTTCAGCAAGCCCACTACGACAAGTGTGTGATAAACCTCAGG
GAGCAGTTCAAGCCAGACATGTCCCAGGTGCTGGACTGCATCTTCTCCCACGCACAGGTG
GCCAAGAAGAACCAGCTGGTGATCATGTTGATCGATGAGCTGTGTGGCCCAGACCCTTCC
CTGTCGGACGAGCTGATCTCCATCCTCAACGAGCTCACTCAGCTGAGCAAAAGCGAGCAC
TGCAAAGTGGCCCTCAGAGCCCGGCAGATCCTGATTGCCTCCCACCTCCCCTCCTACGAG
CTGCGGCATAACCAGGTGGAGTCCATTTTCCTGTCTGCCATTGACATGTACGGCCACCAG
TTCTGCCCCGAGAACCTCAAGAAATTAATACTTTCGGAAACAACCATCTTCGACGTCCTG
CCTACTTTCTTCTATCACGCAAACAAAGTCGTGTGCATGGCGTCCTTGGAGGTTTACGTG
CGGAGGGGCTACATCGCCTATGAGTTAAACAGCCTGCAGCACCGGCAGCTCCCGGACGGC
ACCTGCGTGGTAGAATTCCAGTTCATGCTGCCGTCCTCCCACCCAAACCGGATGACCGTG
CCCATCAGCATCACCAACCCTGACCTGCTGAGGCACAGCACAGAGCTCTTCATGGACAGC
GGCTTCTCCCCACTGTGCCAGCGCATGGGAGCCATGGTAGCCTTCAGGAGATTCGAGGAC
TTCACCAGAAATTTTGATGAAGTCATCTCTTGCTTCGCCAACGTGCCCAAAGACACCCCC
CTCTTCAGCGAGGCCCGCACCTCCCTATACTCCGAGGATGACTGCAAGAGCCTCAGAGAA
GAGCCCATCCACATTCTGAATGTGTCCATCCAGTGTGCAGACCACCTGGAGGATGAGGCA
CTGGTGCCGATTTTACGGACATTCGTACAGTCCAAGAAAAATATCCTTGTGGATTATGGA
CTCCGACGAATCACATTCTTGATTGCCCAAGAGAAAGAATTTCCCAAGTTTTTCACATTC
AGAGCAAGAGATGAGTTTGCAGAAGATCGCATTTACCGTCACTTGGAACCTGCCCTGGCC
TTCCAGCTGGAACTTAACCGGATGCGTAACTTCGATCTGACCGCCGTGCCCTGTGCCAAC
CACAAGATGCACCTTTACCTGGGTGCTGCCAAGGTGAAGGAAGGTGTGGAAGTGACGGAC
CATAGGTTCTTCATCCGCGCCATCATCAGGCACTCTGACCTGATCACAAAGGAAGCCTCC
TTCGAATACCTGCAGAACGAGGGTGAGCGGCTGCTCCTGGAGGCCATGGACGAGCTGGAG
GTGGCGTTCAATAACACCAGCGTGCGCACCGACTGCAACCACATCTTCCTCAACTTCGTG
CCCACTGTCATCATGGACCCCTTCAAGATCGAGGAGTCCGTGCGCTACATGGTTATGCGC
TACGGCAGCCGGCTGTGGAAACTCCGTGTGCTACAGGCTGAGGTCAAGATCAACATCCGC
CAGACCACCACCGGCAGTGCCGTTCCCATCCGCCTGTTCATCACCAATGAGTCGGGCTAC
TACCTGGACATCAGCCTCTACAAAGAAGTGACTGACTCCAGATCTGGAAATATCATGTTT
CACTCCTTCGGCAACAAGCAAGGGCCCCAGCACGGGATGCTGATCAATACTCCCTACGTC
ACCAAGGATCTGCTCCAGGCCAAGCGATTCCAGGCCCAGACCCTGGGAACCACCTACATC
TATGACTTCCCGGAAATGTTCAGGCAGGCTCTCTTTAAACTGTGGGGCTCCCCAGACAAG
TATCCCAAAGACATCCTGACATACACTGAATTAGTGTTGGACTCTCAGGGCCAGCTGGTG
GAGATGAACCGACTTCCTGGTGGAAATGAGGTGGGCATGGTGGCCTTCAAAATGAGGTTT
AAGACCCAGGAGTACCCGGAAGGACGGGATGTGATCGTCATCGGCAATGACATCACCTTT
CGCATTGGATCCTTTGGCCCTGGAGAGGACCTTCTGTACCTGCGGGCATCCGAGATGGCC
CGGGCAGAGGGCATTCCCAAAATTTACGTGGCAGCCAACAGTGGCGCCCGTATTGGCATG
GCAGAGGAGATCAAACACATGTTCCACGTGGCTTGGGTGGACCCAGAAGACCCCCACAAA
GGATTTAAATACCTGTACCTGACTCCCCAAGACTACACCAGAATCAGCTCCCTGAACTCC
GTCCACTGTAAACACATCGAGGAAGGAGGAGAGTCCAGATACATGATCACGGATATCATC
GGGAAGGATGATGGCTTGGGCGTGGAGAATCTGAGGGGCTCAGGCATGATTGCTGGGGAG
TCCTCTCTGGCTTACGAAGAGATCGTCACCATTAGCTTGGTGACCTGCCGAGCCATTGGG
ATTGGGGCCTACTTGGTGAGGCTGGGCCAGCGAGTGATCCAGGTGGAGAATTCCCACATC
ATCCTCACAGGAGCAAGTGCTCTCAACAAGGTCCTGGGAAGAGAGGTCTACACATCCAAC
AACCAGCTGGGTGGCGTTCAGATCATGCATTACAATGGTGTCTCCCACATCACCGTGCCA
GATGACTTTGAGGGGGTTTATACCATCCTGGAGTGGCTGTCCTATATGCCAAAGGATAAT
CACAGCCCTGTCCCTATCATCACACCCACTGACCCCATTGACAGAGAAATTGAATTCCTC
CCATCCAGAGCTCCCTACGACCCCCGGTGGATGCTTGCAGGAAGGCCTCACCCAACTCTG
AAGGGAACGTGGCAGAGCGGATTCTTTGACCACGGCAGTTTCAAGGAAATCATGGCACCC
TGGGCGCAGACCGTGGTGACAGGACGAGCAAGGCTTGGGGGGATTCCCGTGGGAGTGATT
GCTGTGGAGACACGGACTGTGGAGGTGGCAGTCCCTGCAGACCCTGCCAACCTGGATTCT
GAGGCCAAGATAATTCAGCAGGCAGGACAGGTGTGGTTCCCAGACTCAGCCTACAAAACC
GCCCAGGCCGTCAAGGACTTCAACCGGGAGAAGTTGCCCCTGATGATCTTTGCCAACTGG
AGGGGGTTCTCCGGTGGCATGAAAGACATGTATGACCAGGTGCTGAAGTTTGGAGCCTAC
ATCGTGGACGGCCTTAGACAATACAAACAGCCCATCCTGATCTATATCCCGCCCTATGCG
GAGCTCCGGGGAGGCTCCTGGGTGGTCATAGATGCCACCATCAACCCGCTGTGCATAGAA
ATGTATGCAGACAAAGAGAGCAGGGGTGGTGTTCTGGAACCAGAGGGGACAGTGGAGATT
AAGTTCCGAAAGAAAGATCTGATAAAGTCCATGAGAAGGATCGATCCAGCTTACAAGAAG
CTCATGGAACAGCTAGGGGAACCTGATCTCTCCGACAAGGACCGAAAGGACCTGGAGGGC
CGGCTAAAGGCTCGCGAGGACCTGCTGCTCCCCATCTACCACCAGGTGGCGGTGCAGTTC
GCCGACTTCCATGACACACCCGGCCGGATGCTGGAGAAGGGCGTCATATCTGACATCCTG
GAGTGGAAGACCGCACGCACCTTCCTGTATTGGCGTCTGCGCCGCCTCCTCCTGGAGGAC
CAGGTCAAGCAGGAGATCCTGCAGGCCAGCGGGGAGCTGAGTCACGTGCATATCCAGTCC
ATGCTGCGTCGCTGGTTCGTGGAGACGGAGGGGGCTGTCAAGGCCTACTTGTGGGACAAC
AACCAGGTGGTTGTGCAGTGGCTGGAACAGCACTGGCAGGCAGGGGATGGCCCGCGCTCC
ACCATCCGTGAGAACATCACGTACCTGAAGCACGACTCTGTCCTCAAGACCATCCGAGGC
CTGGTTGAAGAAAACCCCGAGGTGGCCGTGGACTGTGTGATATACCTGAGCCAGCACATC
AGCCCAGCTGAGCGGGCGCAGGTCGTTCACCTGCTGTCTACCATGGACAGCCCGGCCTCC
ACCTGACCGTGGCCCGCCCAGCCACTCCCGGGACCACGGCAAAAGGAACCACCCAGACCC
ACCACCCGTACACCCTCAGCAGACCCTGAAGACTTGCTTTTAAACAAAGAAAATCCTGGG
CACTTCTGCAGGGCTGCTGGTTCCGAGCTGACACCCGTCTTAACAAAAGGCCCAGGAGTG
CCTCTTCCAAACAAAAACAGCCTCCTCTCCATAGCTGGGAAGTTTATTTTGTTTTGTCTC
TGAAGACAGCAGTTTTATTGCATCACTAAATCTAATCAAGCTAAAACATCCCTGTTTCCT
TTTGCAAAACAGTGCCTGGCATGTGGGATCCAGGCGTTCTTTAGGATCCTTGGATACCAC
ATCGTGAAATCTTTTATTTTTTTACTCTGAGACCAGCACCAGATGTAAGTAAGCATCTCA
TATATTTCAGCCAAATAAATGGGCCAAGGGAAAAAAATATATATATATAGACAGGACTAG
AGAAAACCTATTTTTGTAATGATGTTTCTTTGGATACTGTCTAGTCACCCAGAAAAATGT
ATGGATGAATTTTTTTTTTTTTTTTTGAGACAAAGTCTCACTGTGTCATGCAGGCTGGAG
TGCAGTGGCATGATCTCACTGCAACCTCCATCTCCTGTCTCAGCCTCCTAGATAACTGGG
ATTACAGGTGCCCACCACCATGCCCGGCTAATTTTTGTATTTTTGGTAGAGACAGAGTTT
CACCAGGTTGGTCAGGCTGGTCTCAAACTCTTGACTTCAGGTAATCCACCCACCTTGGCC
TCCCAAAGTGCTGGGATTACAGGCATGAGCCACCATCTTCAGCCAGATGATTTTTTTATT
GAGAGAGTGAAATGCTATTTTGTTCCCCAAATGGCGCTAGTGAATCACTAGGAGGGTCCC
ACTGATAGGCCATGTTTAGCACTGGTTGCCAGGGATTCTCTTTTTGAGAGAGGGAAAGCA
AAATGAATGGAAGTACCCAGCTGGAGGTTTCAGGGCTTCTGGAGGATGCTCTCGCATAGC
TCGAGGTCCTCTGCCCACCTCTTCTCTCCAAGGAAAATGAGGACTGCCCCTTCCCCCTGC
AGGATTGGCCCCCAGCCTGCGCATGCACCCTCCTCTTGCCCAAGTGGGGAGCACAGAGGC
GGAGAGGAATCCCTTACCACACCCACGGCCCAGCTTGCTCACGAGTGTCACCTCTGTGAC
GGTCACCACTGCTCCCTTGGAGGGCCACTTGAGTTACTGTTGCTTCCTCGCCTGCTGGCT
TGATGAGCACCGATGGTGGGATCTGACCCCGAGGGGCAGAGCTGTCGGTGACTGAGGACT
GGACTGTGGTGACCATGCCGATTTGCTCAGGGAGAACGTTGCAATGCACCCAGCAGCTCC
TGGCTCTGCAGGCGGCACAGCCTGGGGCCCTGTGATCCTCTGGTTTCTTCCATTGGGGCG
GAGTCGGGGATGGAGGGAGCTGGCCACAACCCACTGCTCTGATGGGTGGTTTGTCCAAGG
ATGCTGAATGTAATGCCTGGTCAATGTGGAAGCCCATGAGGTTGCCCAGGGAAGCCTCCA
AAAGCTGGGATGCTTGAGGGTATCCAAGTTGAAAAAGACAAAATCTGACCATCAGCCAGT
GACAGTCCTGGCAAATGAAGGTGGGGCGGGGCAGTGAGGGGTGGGAGAAGGTGAATGATT
CATTATTCCACCCCGAGGTTTGCTGGGGTGAGGGGAAGAATCGATGCTGCTTTGGGAACT
GAAGGTTTTTCTGTTGGGAAGGCCCTCTTGGTTTTGGAGAGAAAGACAAGTTATGAGTAG
CTGCTACCCTGGAACGGTGGGCAGAGAGCCTACTAGGAAATGTGCAGAATAAACTATTTT
TTGAAGG
>ENST00000254901.9 cdna chromosome:GRCh38:5:138439087:138446969:1 gene:ENSG00000132563.15 gene_biotype:protein_coding transcript_biotype:protein_coding gene_symbol:REEP2 description:receptor accessory protein 2 [Source:HGNC Symbol;Acc:HGNC:17975]
GCTGCTGCAGCGGCTGCTGCTGCTACTGCGGCTCCTGCTGCCGCCGCCGCCGCCGCTCGG
CCTCAGGCAGCTGCATCCTCGGCCGGGCCGGGTCCCCGCCCCGCGCCGCGCCCGGCCCCG
CCATGGTGTCCTGGATCATCTCTCGCCTGGTGGTGCTCATCTTTGGCACCCTGTACCCAG
CCTATTCTTCCTACAAGGCCGTGAAGACAAAAAACGTGAAGGAATATGTGAAATGGATGA
TGTACTGGATCGTCTTTGCCTTCTTCACCACGGCCGAGACGCTCACGGATATAGTGCTCT
CCTGGTTCCCCTTCTACTTTGAACTGAAGATCGCCTTCGTGATATGGCTGCTGTCCCCTT
ACACCAAGGGCTCCAGCGTGCTCTACCGCAAGTTCGTGCACCCAACGCTGTCCAACAAGG
AGAAGGAGATCGACGAGTACATCACGCAGGCCCGAGACAAGAGCTATGAGACCATGATGA
GGGTGGGCAAGAGGGGCCTGAACCTTGCCGCCAATGCTGCAGTCACAGCTGCCGCCAAGG
GGGTGCTGTCAGAGAAGCTCCGCAGCTTCAGCATGCAGGACCTGACCCTGATCCGGGACG
AGGACGCACTGCCCCTGCAGAGGCCTGACGGCCGCCTCCGACCCAGCCCTGGCAGCCTCC
TGGACACCATCGAGGACTTAGGAGATGACCCTGCCCTGAGTCTAAGGTCCAGCACAAACC
CGGCAGATTCCCGGACAGAGGCTTCTGAGGATGACATGGGAGACAAAGCTCCCAAGAGGG
CCAAACCCATCAAAAAAGCGCCCAAAGCTGAGCCACTGGCTTCCAAGACACTGAAGACCC
GGCCCAAGAAGAAGACCTCTGGCGGGGGCGACTCAGCTTGAGCCCCTCCACCCCCGCAGG
CTGCAGAGCAAGGATGAAGCCTCAGGAGGGGCCTCAGACCCAGCCCCTGCTCCACACTGT
GCCAGTAGCCTAGGTGTCTCAGGCCCCTGGGCCCCGCAGATGGCCATTTCCGGTGCCTGC
CCAGTGGCCACTCTTCTGGAAGGGGCTTGGAAAAGAGGAAGGAGGCCCAGCTGTGGGGGT
TGAGGGTAGAGGGTGGACCAGAGGCTGAGGACTGAGCCACCCAAGGAGGTGGGGACTGCT
CGGCCTCCACCGCTGTTCCGCTGCAGCCCCGCCCTGCCCCACCCACCCAGTGCCTTGCTG
AAGCCCATAGCAATCCGCTTCTCAGAGGTCCTGTCGTGTTTCCACTGCTCGCCTTGGTTT
GGGAGCAGGGAGGGGGAAGTCCTAGCCCAGATGGACCAAGGACGGGCCTGAAGGCACATG
GGGGAAAGGGAGCACACGGGGAGGACGTTGGGGACCCTGGGTGGGGCCTCCAGGTGCAGC
TGTGGATGGAAGACAGGGATTGGCCTGTGCTTCAGCGACCAGGATGGCCAGGCCAGAGCT
GCAGCTGGGGGCTCTTTTCCTGGTCATTGGGTGGGGCTGAGTGCCACATGTTCCCACATT
AAAAAGGGGGGTCCAGGGCTGTGTGAGTGTGTCTTTCTGGGTCTAGGGCTCGGGGTAGTT
TGGGTCAAGGACTGTCCCTCCAGCAGTCGCCTCCTCCCACCCTGAGCCCCACAGTCATCT
GGCCCTTTCCCTGCTCAACCCTCCATCCTAGGCTCTGAGCCTCAGAGGACCCAGCCCATG
AGAGAACGGGGATCTGGGGGGCCTCTCACCTGCTCCTATGACCTTGCTCCCTTTTAGGTC
ACCCCATTGCCACCGTGCCCCTGGGCTGGACTCCCGTGCTCCTCAGGGCCCACCCCTGCT
CTGTCTGGTACAGGCCCCTGCTGAGTGGGCCCCTCTCCTCTGCCCCTGGGGTCCATCCCC
TCTTGCCCAGGGTCCCCATCCTGTACCAAGCAGACTGGGCCCTAAGACCCCTGGCAGAAC
CCAGCCTCTGCTCACACCCGCCCCAGCTTCTGCCACGGCTTCAGTCAGGGCCAGGAGGAA
CACGTGAAGGAGAAAGAGAAATGCAGGAGCCGCGGGGCTCCCGGTTCCTTGGGAAGAGGG
TGCCCATTGGACCTTTGGCACTGGATGAGCCAATAAACCAAACTCTGGCACCTCATTTA
>ENST00000511505.5 cdna chromosome:GRCh38:5:146157397:146182649:-1 gene:ENSG00000133706.17 gene_biotype:protein_coding transcript_biotype:processed_transcript gene_symbol:LARS description:leucyl-tRNA synthetase [Source:HGNC Symbol;Acc:HGNC:6512]
GTAAGGAGCCGGATGATTGCCTCAGCAGGTGTGAAGCGTGTGCTTTAGTTTCGTGGGAGG
CCTGGCATCCCCGAGAGGGAGGGGAAAGGTAACCACTCCTTTGTGGAGGTCGCCAGGGTC
ATTGTCGTGGATTTGCACAGTCGGCTGGGCGGTGCAATGGCGGAAAGAAAAGGAACAGCC
AAAGTGGACTTTTTGAAGAAGATTGAGAAAGAAATCCAACAGAAATGGGATACTGAGAGA
GTGTTTGAGGTCAATGCATCTAATTTAGAGAAACAGACCAGCAAGGGCAAGTATTTTGTA
ACCTTCCCATATCCATATATGAATGGACGCCTTCATTTGGGACACACGTTTTCTTTATCC
AAATGTGAGTTTGCTGTAGGGTACCAGCGATTGAAAGGAAAATGTTGTCTGTTTCCCTTT
GGCCTGCACTGTACTGGAATGCCTATTAAGAGTAAAGCTGCTGCTAAAGCTGGATCTTCT
AAATACCAGTGGGGCATTATGAAATCCCTTGGCCTGTCTGATGAAGAGATAGTAAAATTT
TCTGAAGCAGAACATTGGCTTGATTATTTCCCGCCACTGGCTATTCAGGATTTAAAAAGA
ATGGGTTTGAAGGTAGACTGGCGTCGTTCCTTCATCACCACTGATGTTAATCCTTACTAT
GATTCATTTGTCAGATGGCAATTTTTAACATTAAGAGAAAGAAACAAAATTAAATTTGGG
AAGCGGTATACAATTTACTCTCCGAAAGATGGACAGCCTTGCATGGATCATGATAGACAA
ACTGGAGAGGGTGTTGGACCTCAGGAATATACTTTACTCAAATTGAAGGTGCTTGAGCCA
TACCCATCTAAATTAAGTGGCCTGAAAGGTAAAAATATTTTCTTGGTGGCTGCTACTCTC
AGACCTGAGACCATGTTTGGGCAGACAAATTGTTGGGTTCGTCCTGATATGAAGTACATT
GGATTTGAGACGGTGAATGGTGATATATTCATCTGTACCCAAAAAGCAGCCAGGAATATG
TCATACCAGGGCTTTACCAAAGACAATGGCGTGGTGCCTGTTGTTAAGGAATTAATGGGG
GAGGTAAGT
>ENST00000514369.5 cdna chromosome:GRCh38:5:7869194:7883265:1 gene:ENSG00000124275.14 gene_biotype:protein_coding transcript_biotype:nonsense_mediated_decay gene_symbol:MTRR description:5-methyltetrahydrofolate-homocysteine methyltransferase reductase [Source:HGNC Symbol;Acc:HGNC:7473]
GTGCCCGGCTGGCGCGGCGTGGTTTCACTGTTACATGCCTTGAAGTGATGAGGAGGTTTC
TGTTACTATATGCTACACAGCAGGGACAGGCAAAGGCCATCGCAGAAGAAATATGTGAGC
AAGCTGTGGTACATGGATTTTCTGCAGATCTTCACTGTATTAGTGAATCCGATAAGGTCT
CGGTGATTCAGAATACACCTACTTTTGCAATGGGGGGAAGATAATTGATAAACGACTTCA
AGAGCTTGGAGCCCGGCATTTCTATGACACTGGACATGCAGATGACTGTGTAGGAACTTG
TGGTTGAGCCGTGGATTGCTGGACTCTGGCCAGCCCTCAGAAAGCATTTTAGGTCAAGCA
GAGGACAAGAGGAGATAAGTGGCGCACTCCCGGTGGCATCACCTGCATCCTCGAGGACAG
ACCTTGTGAAGTCAGAGCTGCTACACATTGAATCTCAAGTCGAGCTTCTGAGATTCGATG
ATTCAGGAAGAAAGGATTCTGAGGTTTTGAAGCAAAATGCAGTGAACAGCAACCAATCCA
ATGTTGTAATTGAAGACTTTGAGTCCTCACTTACCCGTTCGGTACCCCCACTCTCACAAG
CCTCTCTGAATATTCCTGGTTTACCCCCAGAATATTTACAGGTACATCTGCAGGAGTCTC
TTGGCCAGGAGGAAAGCCAAGTATCTGTGACTTCAGCAGATCCAGTTTTTCAAGTGCCAA
TTTCAAAGGCAGTTCAACTTACTACGAATGATGCCATAAAAACCACTCTGCTGGTAGAA
>ENST00000505566.1 cdna chromosome:GRCh38:5:41939298:41941570:1 gene:ENSG00000151876.12 gene_biotype:protein_coding transcript_biotype:retained_intron gene_symbol:FBXO4 description:F-box protein 4 [Source:HGNC Symbol;Acc:HGNC:13583]
GAAGAGTACTGTGATTTTTTTCCCTCAGTTTATGTTTGGATCCTGGTAAATTTTTGTTCC
CTCGCTTTGTTAGTTTTTTATTTTATTATTTTCAAAACTATTAAAAGTAATGCAAATTAA
GGGTTTTGACTTACATTCCTTAGGACATGAATGGCAAGATGAATTTTCTCATATTATGGC
AATGACAGATCCAGCCTTTGGGTCTTCGGGAAGACCATTGTTGGTTTTATCTTGTATTTC
TCAAGGGGATGTAAAAAGAATGCCCTGTTTTTATTTGGCTCATGAGCTGCATCTGAATCT
TCTAAATCACCCATGGCTGGTCCAGGATACAGAGGCTGAAACTCTGACTGGTTTTTTGAA
TGGCATTGAGTGGATTCTTGAAGAAGTGGAATCTAAGCGTGCAAGATGATTCTCTTTTCA
GATCTTGGGAACTGAAACCATTTGAAATTTATTACTAAGGTCGTGATGTGAATATTTGCT
CAGTCAGCCCACCTTGTCCTGCCTTTTTGCAGATAGGCTTTCATTTGGACAGCTATAACT
GCTGTGTTTTTTATATTATTTTTACTCTTTACCATAAATCAATTACAAGAAAAGAGTTTC
AGTCCTAGTATTTAGCCCCAAAATGAACCTTTAAACATTTTTTTGGTAATTTTTATATTT
TCTGTCTTTTTAAAAATATTAAATTCTGGAAAAAACAA
>ENST00000566480.5 cdna chromosome:GRCh38:15:74843732:74854586:-1 gene:ENSG00000140497.16 gene_biotype:protein_coding transcript_biotype:protein_coding gene_symbol:SCAMP2 description:secretory carrier membrane protein 2 [Source:HGNC Symbol;Acc:HGNC:10564]
TCAGAGACAAATGCAGCGACAACAGTTCCTGTCACCCAACTCCCTGGGTCCTCACAGCCA
GCGGTTCTCCAGCCATCAGTGGAACCAACCCAGCCGACCCCCCAGGCCGTGGTGTCTGCA
GCCCAGGCAGGCCTGCTCCGGCAGCAGGAAGAACTGGACAGGAAAGCTGCCGAGCTGGAA
CGCAAGGAGCGGGAGCTGCAGAACACTGTAGCCAACTTGCATGTGAGACAGAACAACTGG
CCCCCTCTGCCCTCGTGGTGCCCTGTGAAGCCCTGCTTCTATCAGGATTTCTCCACAGAG
ATCCCTGCCGACTACCAGCGGATATGCAAGATGCTCTACTATCTGTGGATGTTGCATTCA
GTGACTCTGTTTCTGAACCTGCTTGCCTGCCTGGCCTGGTTCTCGGGCAACAGCTCCAAG
GGAGTGGACTTTGGCCTCTCCATCCTGTGGTTTCTGATCTTCACTCCCTGTGCCTTCCTT
TGTTGGTACCGACCCATCTATAAGGCCTTTAGGTCCGACAACTCTTTCAGCTTCTTTGTG
TTCTTCTTTGTATTTTTTTGTCAAATAGGGATCTACATCATCCAGTTGGTTGGCATCCCT
GGCCTGGGGGACAGCGGTTGGATTGCAGCCCTGTCTACACTGGATAATCATTCCCTGGCC
ATATCAGTCATCATGATGGTGGTGGCTGGCTTCTTCACCCTCTGTGCCGTGCTCTCAGTC
TTCCTCCTGCAGCGGGTGAGTGGTGTGGGCAGGGCTGACAGCAAATGGGAGGAGGCAGGC
AACCGTTTCCTGCCCTTGCCACGAGATGTTTTTCACCACTGCAGTTGGGCATCCTAGGCC
CCCAAAGGTCCAGTACCTTTCTCCAGGGATCTGGGTGGGGGGTCAGGCAGTGCCAGGCTT
CTGGTGACCCCTTTGGGAGTATAACCTGGATGGCTGGCTTCCTGGTGGGCCCAAAGGACA
GGCTTCTCTCACCCCACCCCTCTTCGCCAGGTGCACTCCCTCTACCGACGGACAGGGGCC
AGCTTCCAGCAGGCCCAGGAGGAGTTTTCCCAGGGCATCTTCAGCAGCAGAACCTTCCAC
AGAGCTGCTTCATCTGCTGCCCAAGGAGCCTTCCAGGGGAATTAGTCCTCCTCTCTTCTC
TCCCCCTCAGCCTTTCTCTCGCCTGCCTTCTGAGCTGCACTTTCCGTGGGTGCCTTATGT
GGTGGTGGTTGTGCCCAGCACAGACCTGGCAGGGTTCTTGCCGTGGCTCTTCCTCCTCCC
TCAGCGACCAGCTCTCCCTGGAACGGGAGGGACAGGGAATTTTTTCCCCCTCTATGTACA
AAAAAAAACAAAGCTCTCTTTCCTTCTCTGGTGATGGTTTGGTAGGATTCTTTTGTCTCT
GGAAGCAGTGGGACTGAAGTTCTCTTCGTCCTGTGCACACACAGACACCCCCACACAGTT
GGGATCACAGGCTGACCTGGGCCCATCCCAGCTGGAGCTTTCTGCCAGGGTCCTGGGCCT
TGACTCCCCCACCCTGCAGGCCTGGCCTGAATCTGGCTTCTTAGACACAGCCCAGTCCTT
CCTGCCTGGGCTGGGAATAAGCCTCTCACAGGTTCTGGTGGACAGATCTGTTCCCCAGGT
CACTCCAGTGGTCTCCAGGCTTCCAGAGAAGGCTGGTTGCCTCAAGCTCTTCTCTGCCTC
ATAAACGGATCCAGAGAAGGCTGGTTGCCTTAAGCTCTTCCCTGCCTCGTGTTCCTGAGA
AACGGATTAATAGCCCTTTATCCCCCTGCACCCTCCTGCAGGGGATGGCACTTTGAGCCC
TCTGGAGCCCTCCCCTTGCTGAGCCTTACTCTCTTCAGACTTTCTGAATGTACAATGCCG
TTGGTTGGGATTTGGGGACTGGAAGGGACCAAGGACACTGACCCCAAGCTGTCCTGCCTA
GCGTCCAGCGTCTTCTAGGAGGGTGGGGTCTGCCTGTCCTGGTGTGGTTGGTTTGGCCCT
GTTTGCTGTGACTACCCCCCCCCCTCCCCGAACCGAGGGACGGCTGCCTTTGTCTCTGCC
TCAGATGCCACCTGCCCCGCCCATGCTCCCCATCAGCAGCATCCAGACTTTCAGGAAGGG
CAGGGCCAGCCAGTCCAGAACCGCATCCCTCAGCAGGGACTGATAAGCCATCTCTCGGAG
GGCCCCCTAATACCCAGTGGAGTCTGGTTCACACCCTGGGGGGTGTGTCACTGTGATGGG
ACACGTAGGAGTCCACCCTTAAAACCAGCACCCTGTCCCTCGAGGCTGCCGAGTGGGTGT
GTGGACTGGGGTGCCTTCCCACAAAACTAGCCTCCGGCTCTGGGCCCGAGACAGCCGCAG
GCCCCAGCCACTGAATGATACTGGCAGCGGCTGGGGTTTTATGAACTCCTTTCTGGTATT
TTTTCCCCTCTATGTACAAATGTATATGTTACGTCTCAATTTTTGTGCTTAAGTAAAAAT
AAAAACATTTTCAGAC
>ENST00000486704.1 cdna chromosome:GRCh38:X:72571946:72572816:-1 gene:ENSG00000147099.19 gene_biotype:protein_coding transcript_biotype:retained_intron gene_symbol:HDAC8 description:histone deacetylase 8 [Source:HGNC Symbol;Acc:HGNC:13315]
GAGTCCGAAAAAAGCCAGATCTGGAAGGTGGCTGCGGAACGGTTTTAAGCGGAAGATGGA
GGAGCCGGAGGAACCGGCGGACAGTGGGCAGTCGCTGGTCCCGGTTTATATCTATAGTCC
CGAGTATGTCAGTATGTGTGACTCCCTGGCCAAGATCCCCAAACGGGCCAGTATGGTGCA
TTCTTTGATTGAAGCATATGCACTGCATAAGCAGATGAGGTAAGTTGTCTTTCTTGAACA
TAGCCCTGAAGCTAGGTGTTCGTAGCCTTAATATCCTGCTTCACAGTGGGGCAAGGAAAA
GAATGGTCTTTTGAAAAAATTATTTTAGCT
>ENST00000389413.7 cdna chromosome:GRCh38:7:157539056:158587773:-1 gene:ENSG00000155093.17 gene_biotype:protein_coding transcript_biotype:protein_coding gene_symbol:PTPRN2 description:protein tyrosine phosphatase, receptor type N2 [Source:HGNC Symbol;Acc:HGNC:9677]
GGCGGGAGGAGCCGGCGGCGCGCGCCTCCCTGGGCCCGGACTCGGCCGCCTCCCGCCGCC
TCCCGCGCGGCCATGGACTGAGCGCCGCCGGCCAGGCCGCGGGGATGGGGCCGCCGCTCC
CGCTGCTGCTGCTGCTACTGCTGCTGCTGCCGCCACGCGTCCTGCCTGCCGCCCCTTCGT
CCGTCCCCCGCGGCCGGCAGCTCCCGGGGCGTCTGGGCTGCCTGCTCGAGGAGGGCCTCT
GCGGAGCGTCCGAGGCCTGTGTGAACGATGGAGTGTTTGGAAGGTGCCAGAAGGTTCCGG
CAATGGACTTTTACCGCTACGAGGTGTCGCCCGTGGCCCTGCAGCGCCTGCGCGTGGCGT
TGCAGAAGCTTTCCGGCACAGGTTTCACGTGGCAGGATGACTATACTCAGTATGTGATGG
ACCAGGAACTTGCAGACCTCCCGAAAACCTACCTGAGGCGTCCTGAAGCATCCAGCCCAG
CCAGGCCCTCAAAACACAGCGTTGGCAGCGAGAGGAGGTACAGTCGGGAGGGCGGTGCTG
CCCTGGCCAACGCCCTCCGACGCCACCTGCCCTTCCTGGAGGCCCTGTCCCAGGCCCCAG
CCTCAGACGTGCTCGCCAGGACCCATACGGCGCAGGACAGACCCCCCGCTGAGGGTGATG
ACCGCTTCTCCGAGAGCATCCTGACCTATGTGGCCCACACGTCTGCGCTGACCTACCCTC
CCGGGTCCCGGACCCAGCTCCGCGAGGACCTCCTGCCGCGGACCCTCGGCCAGCTCCAGC
CAGATGAGCTCAGCCCTAAGGTGGACAGTGGTGTGGACAGACACCATCTGATGGCGGCCC
TCAGTGCCTATGCTGCCCAGAGGCCCCCAGCTCCCCCCGGGGAGGGCAGCCTGGAGCCAC
AGTACCTTCTGCGTGCACCCTCAAGAATGCCCAGGCCTTTGCTGGCACCAGCCGCCCCCC
AGAAGTGGCCTTCACCTCTGGGAGATTCCGAAGACCCCTCCAGCACAGGCGATGGAGCAC
GGATTCATACCCTCCTGAAGGACCTGCAGAGGCAGCCGGCTGAGGTGAGGGGCCTGAGTG
GCCTGGAGCTGGACGGCATGGCTGAGCTGATGGCTGGCCTGATGCAAGGCGTGGACCATG
GAGTAGCTCGAGGCAGCCCTGGGAGAGCGGCCCTGGGAGAGTCTGGAGAACAGGCGGATG
GCCCCAAGGCCACCCTCCGTGGAGACAGCTTTCCAGATGACGGAGTGCAGGACGACGATG
ATAGACTTTACCAAGAGGTCCATCGTCTGAGTGCCACACTCGGGGGCCTCCTGCAGGACC
ACGGGTCTCGACTCTTACCTGGAGCCCTCCCCTTTGCAAGGCCCCTCGACATGGAGAGGA
AGAAGTCCGAGCACCCTGAGTCTTCCCTGTCTTCAGAAGAGGAGACTGCCGGAGTGGAGA
ACGTCAAGAGCCAGACGTATTCCAAAGATCTGCTGGGGCAGCAGCCGCATTCGGAGCCCG
GGGCCGCTGCGTTTGGGGAGCTCCAAAACCAGATGCCTGGGCCCTCGAAGGAGGAGCAGA
GCCTTCCAGCGGGTGCTCAGGAGGCCCTCAGCGACGGCCTGCAATTGGAGGTCCAGCCTT
CCGAGGAAGAGGCGCGGGGCTACATCGTGACAGACAGAGAGGTTCTCGGACCAGCAGTGA
CCTTCAAAGTGAGCGCCAATGTCCAAAACGTGACCACTGAGGATGTGGAGAAGGCCACAG
TTGACAACAAAGACAAACTGGAGGAAACCTCTGGACTGAAAATTCTTCAAACCGGAGTCG
GGTCGAAAAGCAAACTCAAGTTCCTGCCTCCTCAGGCGGAGCAAGAAGACTCCACCAAGT
TCATCGCGCTCACCCTGGTCTCCCTCGCCTGCATCCTGGGCGTCCTCCTGGCCTCTGGCC
TCATCTACTGCCTCCGCCATAGCTCTCAGCACAGGCTGAAGGAGAAGCTCTCGGGACTAG
GGGGCGACCCAGGTGCAGATGCCACTGCCGCCTACCAGGAGCTGTGCCGCCAGCGTATGG
CCACGCGGCCACCAGACCGACCTGAGGGCCCGCACACGTCACGCATCAGCAGCGTCTCAT
CCCAGTTCAGCGACGGGCCGATCCCCAGCCCCTCCGCACGCAGCAGCGCCTCATCCTGGT
CCGAGGAGCCTGTGCAGTCCAACATGGACATCTCCACCGGCCACATGATCCTGTCCTACA
TGGAGGACCACCTGAAGAACAAGAACCGGCTGGAGAAGGAGTGGGAAGCGCTGTGCGCCT
ACCAGGCGGAGCCCAACAGCTCGTTCGTGGCCCAGAGGGAGGAGAACGTGCCCAAGAACC
GCTCCCTGGCCGTGCTGACCTATGACCACTCCCGGGTCCTGCTGAAGGCGGAGAACAGCC
ACAGCCACTCAGACTACATCAACGCTAGCCCCATCATGGATCACGACCCGAGGAACCCCG
CGTACATCGCCACCCAGGGACCGCTGCCCGCCACCGTGGCTGACTTTTGGCAGATGGTGT
GGGAGAGCGGCTGCGTGGTGATCGTCATGCTGACACCCCTCGCGGAGAACGGCGTCCGGC
AGTGCTACCACTACTGGCCGGATGAAGGCTCCAATCTCTACCACATCTATGAGGTGAACC
TGGTCTCCGAGCACATCTGGTGTGAGGACTTCCTGGTGAGGAGCTTCTATCTGAAGAACC
TGCAGACCAACGAGACGCGCACCGTGACGCAGTTCCACTTCCTGAGTTGGTATGACCGAG
GAGTCCCTTCCTCCTCAAGGTCCCTCCTGGACTTCCGCAGAAAAGTAAACAAGTGCTACA
GGGGCCGTTCTTGTCCAATAATTGTTCATTGCAGTGACGGTGCAGGCCGGAGCGGCACCT
ACGTCCTGATCGACATGGTTCTCAACAAGATGGCCAAAGGTGCTAAAGAGATTGATATCG
CAGCGACCCTGGAGCACTTGAGGGACCAGAGACCCGGCATGGTCCAGACGAAGGAGCAGT
TTGAGTTCGCGCTGACAGCCGTGGCTGAGGAGGTGAACGCCATCCTCAAGGCCCTTCCCC
AGTGAGCGGCAGCCTCAGGGGCCTCAGGGGAGCCCCCACCCCACGGATGTTGTCAGGAAT
CATGATCTGACTTTAATTGTGTGTCTTCTATTATAACTGCATAGTAATAGGGCCCTTAGC
TCTCCCGTAGTCAGCGCAGTTTAGCAGTTAAAAGTGTATTTTTGTTTAATCAAACAATAA
TAAAGAGAGATTTGTGGAAAAATCCAGTTACGGGTGGAGGGGAATCGGTTCATCAATTTT
CACTTGCTTAAAAAAAATACTTTTTCTTAAAGCACCCGTTCACCTTCTTGGTTGAAGTTG
TGTTAACAATGCAGTAGCCAGCACGTTCGAGGCGGTTTCCAGGAAGAGTGTGCTTGTCAT
CTGCCACTTTCGGGAGGGTGGATCCACTGTGCAGGAGTGGCCGGGGAAGCTGGCAGCACT
CAGTGAGGCCGCCCGGCACACAAGGCACGTTTGGCATTTCTCTTTGAGAGAGTTTATCAT
TGGGAGAAGCCGCAGGGACAGAACTGAACGTCCTGCAGCTTCGGGGCAAGTGAGACAATC
ACAGCTCCTCGCTGCGTCTCCATCAACACTGCGCCGGGTACCATGGACGGCCCCGTCAGC
CACACCTGTCAGCCCAAGCAGAGTGATTCAGGGGCTCCCCGGGGGCAGACACCTGTGCAC
CCCATGAGTAGTGCCCACTTGAGGCTGGCACTCCCCTGACCTCACCTTTGCAAAGTTACA
GATGCACCCCAACATTGAGATGTGTTTTTAATGTTAAAATATTGATTTCTACGTTATGAA
AACAGATGCCCCCGTGAATGCTTACCTGTGAGATAACCACAACCAGGAAGAACAAATCTG
GGCATTGAGCAAGCTATGAGGGTCCCCGGGAGCACACGAACCCTGCCAGGCCCCCGCTGG
CTCCTCCAGGCACGTCCCGGACCTGTGGGGCCCCAGAGAGGGGACATTTCCCTCCTGGGA
GAGAAGGAGATCAGGGCAACTCGGAGAGGGCTGCGAGCATTTCCCTCCCGGGAGAGGAGA
TCAGGGCGACCTGCACGCACTGCGTAGAGCCTGGAAGGGAAGTGAGAAACCAGCCGACCG
GCCCTGCCCCTCTTCCCGGGATCACTTAATGAACCACGTGTTTTGACATCATGTAAACCT
AAGCACGTAGAGATGATTCGGATTTGACAAAATAACATTTGAGTATCCGATTCGCCATCA
CCCCCTACCCCAGAAATAGGACAATTCACTTCATTGACCAAGATGATCACATGGAAGGCG
GCACAGAGGCAGCTGTGTGGGCTGCAGATTTCCTGTGTGGGGTTCAGCGTAGAAAACGCA
CCTCCATCCCGCCCTTCCCACAGCATTCCTCCATCTTAGATAGATGGTACTCTCCAAAGG
CCCTACCAGAGGGAACACGGCCTACTGAGCGGACAGAATGATGCCAAAATATTGCTTATG
TCTCTACATGGTATTGTAATGAATATCTGCTTTAATATAGCTATCATTTCTTTTCCAAAA
TTACTTCTCTCTATCTGGAATTTAATTAATCGAAATGAATTTATCTGAATATAGGAAGCA
TATGCCTACTTGTAATTTCTAACTCCTTATGTTTGAAGAGAAACCTCCGGTGTGAGATAT
ACAAATATATTTAATTGTGTCATATTAAACTTCTGATTTCACA
>ENST00000439231.6 cdna chromosome:GRCh38:12:132730233:132742558:-1 gene:ENSG00000176915.14 gene_biotype:protein_coding transcript_biotype:retained_intron gene_symbol:ANKLE2 description:ankyrin repeat and LEM domain containing 2 [Source:HGNC Symbol;Acc:HGNC:29101]
GCAAAGTGCACCTTGCAGAGGGCAGAAGTATATTCTGTGCCCACAAAGTGCAAGAAGTAT
CTGGACCTTCTGAGAACTGAAAGATGAGTTTGATTTTTCTGTGTATTACAGCTGTGAGCT
GTCCCTTGTCTAGCAGCCCTTTAGAAATAAAAGCTATAAGGATCTTCTGGTGGCAGTGGC
CTCTCCCACACCCCTTCTGTAATTGCTGTTATTACATAAGCTATACATCCACTTGCCATA
GAAAACTTAAAATACTGCTTGATCAAAAAGAATAAAATTCACCAGAAAATTCTACAACTG
AGAAATTGCTATTATTTTGCATACATGTGATTCTTTTTGTGTGTGTGTGTGTGTGTGTGT
GTGTGTGTGTGTGTATCTGTACTTCAACATAAGAATGGCATTTGGTAACCAACTTAAAAC
TCCTGGCATTTTAAAAAGCATTTGACTTTTTAAAGCTCACAATCAGGTACAGACTCAAAA
ATGTAGTTGCATTCATAGTTTTAATTAGTTTCTCTCATAGGCTGGTTCCTTTCTTTCCTT
TTATTTGAAGGTTGTTGGTTTTTCTATAGTTTCTAGCAAAAGTTCGTATTGCTGCAATTC
TTCAAGGGCTGAGAAAGTTGATTTCTTTAGTGGCAAAAATAGAACTTTGATGTTCCGTGT
TACTTAGGAGCTCCACCTTGACCCAGCCTCACAACAAAAAGTTTGTGTATGACCAGGCTT
CCTGTAAGTGGAACTCAACCAACCAAGAAGGTTAGAAACATGTTCACGTGCTTCTGCTTT
TACTCGATGCGCTGGTACCTTTTCCTCTCCTTGCAGACAGTTAGAAAATGTCGAGTAGCG
CAAACAAGAAGTAAATTTACCCATAATCCCAGAGTGTGTTCTCCTAGCTGTCTCCTTAGA
CTTTTAGAAAGACCACACTCTTCACACGTTTTCTGAGTGTGAGCTTTATTAAATCTTTAG
CATTAAGATACTATTCTACTTTACTGAGTTTAAAACTATTTTTCTGAAATCATTGTAATG
ATAAGGAAATGTTGCGATCAAATAAGATTTAGACACACTTTTTTTTCCAATAGGTAATTT
GTGAAAGAAGCAAAAATAAATCTGTGGAACTGAAGGAGCGGATCAGAGAGTATTTAAAGG
GCCACTACTACGTGCCCCTCCTGAGAGCGGAAGAGACTTCTTCTCCAGTCATCGGGGAGC
TGTGGTCCCCAGACCAGACGGCTGAGGCCTCTCACGTCAGCCGCTATGGAGGCAGCCCCA
GAGACCCGGTACTGACCCTGAGAGCCTTCGCAGGGCCCCTGAGTCCAGCCAAGGCAGAAG
ATTTTCGCAAGCTCTGGAAAACTCCACCTCGAGAGAAAGCAGGCTTCCTTCACCACGTCA
AGAAGTCGGACCCGGAAAGAGGCTTTGAGAGAGTGGGAAGGGAGCTAGCTCATGAGCTGG
GGTATCCCTGGGTTGAATACTGGGAATTTCTGGGCTGTTTTGTTGATCTGTCTTCCCAGG
AAGGCCTGCAAAGACTAGAAGAATATCTCACACAGCAGGAAATAGGCAAAAAGGCTCAAC
AAGAAACAGGAGAACGGGAAGCCTCCTGCCGAGATAAAGCCACCACGTCTGTGGAGATGC
GGTTTCACCGTATTGACCAGGCTGGTCTCGAACTCCTGACCTCGTGATCCACTAGAGTGC
TGGGAAGGCAGCAATTCCATTTCCGTGAGGGCGTTTCTAGATGAA
>ENST00000595559.1 cdna chromosome:GRCh38:19:57908480:57916591:-1 gene:ENSG00000173480.10 gene_biotype:protein_coding transcript_biotype:protein_coding gene_symbol:ZNF417 description:zinc finger protein 417 [Source:HGNC Symbol;Acc:HGNC:20646]
GTAGCGGCTGTGTATCGGTGACGCGGGTGTTTCCCCAGTTTGTGGCCCCTGAGTGCTGGG
GGGGGACCGCGGTGACTGAACCTAGAAGGTGGAGAGGAATCGTCCTCGGTGCCCAGAGGC
GGCTCTGCAGCCCCGTGACGGCGACCACTGCTCCCGGGCCGTGCTTCCCCAAGTAGTCCG
ATGGCAGCGGCTGCGCCGAGGCGCCCGACTCAGGGCACTGTGACCTTTGAAGATGTGGCT
GTGAACTTTTCCCAGGAGGAGTGGTGTCTTCTTAGTGAGGCTCAGAGGTGCTTGTACCGT
GATGTGATGCTAGAGAACCTGGCTCTCATATCCTCGCTGGGTTGTTGGTGTGGATCAAAA
GATGAGGAGGCACCTTGTAAGCAGAGAATTTCTGTACAAAGAGAGTCTCAGAGCAGGACT
CCTAGGGCAGGTGTTTCTCCTAAGAAGGCTCACCCCTGTGAAATGTGTGGCCTCATCTTG
GAGGATGTTTTTCACTTTGCTGACCACCAGGAAACTCATCACAAGCAGAAGCTGAACAGG
AGTGGAGCATGTGGAAAAAACTTGGATGACACTGCATACCTTCATCAGCACCAGAAGCAG
CATATTGGAGAGAAATTCTACAGAAAGAGTGTCAGAGAAGCATCGTTTGTAAAGAAACGT
AAGCTCAGGGTGTCACAGGAGCCATTTGTCTTCCGCGAGTTTGGGAAGGACGTTCTGCCC
AGTTCAGGATTGTGCCAAGAAGCAGCTGCTGTAGAGAAGACAGACAGTGAAACTATGCAT
GGCCCACCCTTTCAGGAGGGAAAAACTAATTACAGTTGTGGAAAACGCACAAAAGCCTTC
AGCACCAAACACTCAGTTATTCCACACCAGAAACTTTTCACTAGAGATGGATGTTATGTG
TGCAGTGATTGTGGAAAATCCTTTAGCAGATATGTCAGCTTCAGTAATCATCAGCGAGAT
CACACTGCAAAAGGACCTTATGATTGTGGAGAGTGTGGGAAATCTTATAGTCGAAAGAGC
AGCCTTATTCAACATCAGCGAGTCCACACTGGAAAGACAGCTTATCCCTGTGAGGAGTGC
GGGAAATCTTTTAGTCAGAAGGGCAGCCTTATTAGCCATCAGCGTGTTCACACTGGAGAA
AGGCCTTATGAGTGTAGAGAATATGGGAAATCTTTTGGTCAAAAGGGTAACCTCATTCAA
CATCAGCAAGGTCACACTGGAGAGAGAGCTTATCACTGTGGGGAATGTGGGAAATCTTTT
CGTCAGAAGTTCTGCTTTATTAACCATCAGCGTGTTCACACTGGAGAAAGGCCTTACAAG
TGTGGAGAATGTGGAAAATCTTTTGGTCAAAAGGGCAACCTCGTTCAACATCAGCGAGGT
CATACTGGAGAAAGGCCCTATGAGTGCAAGGAATGTGGGAAATCATTTAGGTACAGATCC
CACCTCACTGAACACCAGAGACTTCACACTGGGGAAAGACCTTACAATTGTAGGGAATGT
GGGAAATTATTTAACAGGAAGTATCATCTTCTCGTTCATGAGAGAGTTCACACTGGAGAA
AGGCCATATGCGTGTGAGGTATGTGGGAAATTATTTGGTAATAAGAACTGCGTGACTATA
CATCAGAGGATTCACACTGGAGAAAGGCCGTATGAATGCAATGAATGTGGGAAATCATTT
CTTTCCAGCTCTGCGCTTCATGTTCATAAAAGAGTTCATTCTGGACAAAAGCCTTATAAG
TGCAGTGAATGTGGAAAATCCTTTGCTGAATGTTCCAGTCTCATTAAACACAGGAGAATT
CACACTGGAGAAAGGCCTTATGAATGTACCAAATGTGGAAAAACATTTCAGCGAAGCTCT
ACCCTCCTTCATCATCAGAGTTCACACAGGAGAAAGGCCTTATGAGTGCAGTGAATATGG
GAAATCGTTTGCTGAAACATCCCGTCTCATTAAACACAGGAGAGTTCATACTGGA
>ENST00000463031.1 cdna chromosome:GRCh38:X:154018346:154018945:-1 gene:ENSG00000184216.12 gene_biotype:protein_coding transcript_biotype:retained_intron gene_symbol:IRAK1 description:interleukin 1 receptor associated kinase 1 [Source:HGNC Symbol;Acc:HGNC:6112]
TCGAGACAAGGAGGAAGGAATTCAGCCTTTGATGTAGCGCAGAGCCCCAGTCAGCCAAGC
TGGGTCAGCTGGGAGGCAGCTGTGGTGGGGAGAGCCTGGAGCCTTGGGCAGAAGGGAAGA
GACAGGGACCCCACCTGATCCAGGCTCTCTTCCCACAGCCAGGCCCAGAGAGCTCAGTGT
CCCTCCTGCAGGGAGCCCGCCCCTTTCCGTTTTGCTGGCCCCTCTGTGAGATTTCCCGGG
GCACCCACAACTTCTCGGAGGAGCTCAAGATCGGGGAGGGTGGCTTTGGGTGCGTGTACC
GGGCGGTGATGAGGAACACGGTGTATGCTGTGAAGAGGCTGAAGGAGAACGCTGACC
>ENST00000546715.5 cdna chromosome:GRCh38:19:58000224:58002817:-1 gene:ENSG00000166704.11 gene_biotype:protein_coding transcript_biotype:protein_coding gene_symbol:ZNF606 description:zinc finger protein 606 [Source:HGNC Symbol;Acc:HGNC:25879]
CGACGCCGGGGAAGCAGCCGCCATTGTCCGCGGCTGAGGTTGGGATTTGCTGTGTTCCTG
GGCAGGTGCCTGGTCAATCAGTCCTCGGGATGGCAGCCATCAACCCGTGGGCCTCCTGGG
GTGCCCTTACGGACCAATCTTGGGGGATGACAGCTGTTGACCCATGGGCCTCCTGGGGTG
AGTCAAGAGCCTGGTCAGCTGTGGGCTGCCATATTGTGGCCTCTGGCTGTAGTGCTCTGC
CACAGCTGGGGAATAGAATGGGGACCAGGTGGGGCTTTAGGGCAGGTGGTCCAGATCTGT
CTCTGTGCAGAGCTGGAACAAGGAGGAATCAGAAAACTAGTGGCCAGGCGTGGTGACTCA
CGCCTACAGCACTTTGGGAGGCCGAGGCGAGTGGATCACGAGGTCAGGAGATCGAGACCA
TCCTGGCTAACACGGTGAAACCCCGTCTCTACTAAAACAAAATACAAAAAATTAGCTGGG
CGTGGTGGTGGGCGCCTGTAGTCCCAGCTGCTCGGGAGGCTGAGGCAGGAGAATGGCGTG
AAGCCAGGAGGCGGAGCGTGCAGTGAGCCAAGATCGTGCCACTGCACTCCAGCCTGGGCG
ACAGAGCGAGACTCAGTCTCAAAAAAAAAAAGAAAA
>ENST00000374630.7 cdna chromosome:GRCh38:1:22710965:22913743:1 gene:ENSG00000133216.16 gene_biotype:protein_coding transcript_biotype:protein_coding gene_symbol:EPHB2 description:EPH receptor B2 [Source:HGNC Symbol;Acc:HGNC:3393]
GCCCCGGGAAGCGCAGCCATGGCTCTGCGGAGGCTGGGGGCCGCGCTGCTGCTGCTGCCG
CTGCTCGCCGCCGTGGAAGAAACGCTAATGGACTCCACTACAGCGACTGCTGAGCTGGGC
TGGATGGTGCATCCTCCATCAGGGTGGGAAGAGGTGAGTGGCTACGATGAGAACATGAAC
ACGATCCGCACGTACCAGGTGTGCAACGTGTTTGAGTCAAGCCAGAACAACTGGCTACGG
ACCAAGTTTATCCGGCGCCGTGGCGCCCACCGCATCCACGTGGAGATGAAGTTTTCGGTG
CGTGACTGCAGCAGCATCCCCAGCGTGCCTGGCTCCTGCAAGGAGACCTTCAACCTCTAT
TACTATGAGGCTGACTTTGACTCGGCCACCAAGACCTTCCCCAACTGGATGGAGAATCCA
TGGGTGAAGGTGGATACCATTGCAGCCGACGAGAGCTTCTCCCAGGTGGACCTGGGTGGC
CGCGTCATGAAAATCAACACCGAGGTGCGGAGCTTCGGACCTGTGTCCCGCAGCGGCTTC
TACCTGGCCTTCCAGGACTATGGCGGCTGCATGTCCCTCATCGCCGTGCGTGTCTTCTAC
CGCAAGTGCCCCCGCATCATCCAGAATGGCGCCATCTTCCAGGAAACCCTGTCGGGGGCT
GAGAGCACATCGCTGGTGGCTGCCCGGGGCAGCTGCATCGCCAATGCGGAAGAGGTGGAT
GTACCCATCAAGCTCTACTGTAACGGGGACGGCGAGTGGCTGGTGCCCATCGGGCGCTGC
ATGTGCAAAGCAGGCTTCGAGGCCGTTGAGAATGGCACCGTCTGCCGAGGTTGTCCATCT
GGGACTTTCAAGGCCAACCAAGGGGATGAGGCCTGTACCCACTGTCCCATCAACAGCCGG
ACCACTTCTGAAGGGGCCACCAACTGTGTCTGCCGCAATGGCTACTACAGAGCAGACCTG
GACCCCCTGGACATGCCCTGCACAACCATCCCCTCCGCGCCCCAGGCTGTGATTTCCAGT
GTCAATGAGACCTCCCTCATGCTGGAGTGGACCCCTCCCCGCGACTCCGGAGGCCGAGAG
GACCTCGTCTACAACATCATCTGCAAGAGCTGTGGCTCGGGCCGGGGTGCCTGCACCCGC
TGCGGGGACAATGTACAGTACGCACCACGCCAGCTAGGCCTGACCGAGCCACGCATTTAC
ATCAGTGACCTGCTGGCCCACACCCAGTACACCTTCGAGATCCAGGCTGTGAACGGCGTT
ACTGACCAGAGCCCCTTCTCGCCTCAGTTCGCCTCTGTGAACATCACCACCAACCAGGCA
GCTCCATCGGCAGTGTCCATCATGCATCAGGTGAGCCGCACCGTGGACAGCATTACCCTG
TCGTGGTCCCAGCCGGACCAGCCCAATGGCGTGATCCTGGACTATGAGCTGCAGTACTAT
GAGAAGGAGCTCAGTGAGTACAACGCCACAGCCATAAAAAGCCCCACCAACACGGTCACC
GTGCAGGGCCTCAAAGCCGGCGCCATCTATGTCTTCCAGGTGCGGGCACGCACCGTGGCA
GGTTACGGGCGCTACAGCGGCAAGATGTACTTCCAGACCATGACAGAAGCCGAGTACCAG
ACAAGCATCCAGGAGAAGTTGCCACTCATCATCGGCTCCTCGGCCGCTGGCCTGGTCTTC
CTCATTGCTGTGGTTGTCATCGCCATCGTGTGTAACAGACGGGGGTTTGAGCGTGCTGAC
TCGGAGTACACGGACAAGCTGCAACACTACACCAGTGGCCACATGACCCCAGGCATGAAG
ATCTACATCGATCCTTTCACCTACGAGGACCCCAACGAGGCAGTGCGGGAGTTTGCCAAG
GAAATTGACATCTCCTGTGTCAAAATTGAGCAGGTGATCGGAGCAGGGGAGTTTGGCGAG
GTCTGCAGTGGCCACCTGAAGCTGCCAGGCAAGAGAGAGATCTTTGTGGCCATCAAGACG
CTCAAGTCGGGCTACACGGAGAAGCAGCGCCGGGACTTCCTGAGCGAAGCCTCCATCATG
GGCCAGTTCGACCATCCCAACGTCATCCACCTGGAGGGTGTCGTGACCAAGAGCACACCT
GTGATGATCATCACCGAGTTCATGGAGAATGGCTCCCTGGACTCCTTTCTCCGGCAAAAC
GATGGGCAGTTCACAGTCATCCAGCTGGTGGGCATGCTTCGGGGCATCGCAGCTGGCATG
AAGTACCTGGCAGACATGAACTATGTTCACCGTGACCTGGCTGCCCGCAACATCCTCGTC
AACAGCAACCTGGTCTGCAAGGTGTCGGACTTTGGGCTCTCACGCTTTCTAGAGGACGAT
ACCTCAGACCCCACCTACACCAGTGCCCTGGGCGGAAAGATCCCCATCCGCTGGACAGCC
CCGGAAGCCATCCAGTACCGGAAGTTCACCTCGGCCAGTGATGTGTGGAGCTACGGCATT
GTCATGTGGGAGGTGATGTCCTATGGGGAGCGGCCCTACTGGGACATGACCAACCAGGAT
GTAATCAATGCCATTGAGCAGGACTATCGGCTGCCACCGCCCATGGACTGCCCGAGCGCC
CTGCACCAACTCATGCTGGACTGTTGGCAGAAGGACCGCAACCACCGGCCCAAGTTCGGC
CAAATTGTCAACACGCTAGACAAGATGATCCGCAATCCCAACAGCCTCAAAGCCATGGCG
CCCCTCTCCTCTGGCATCAACCTGCCGCTGCTGGACCGCACGATCCCCGACTACACCAGC
TTTAACACGGTGGACGAGTGGCTGGAGGCCATCAAGATGGGGCAGTACAAGGAGAGCTTC
GCCAATGCCGGCTTCACCTCCTTTGACGTCGTGTCTCAGATGATGATGGAGGACATTCTC
CGGGTTGGGGTCACTTTGGCTGGCCACCAGAAAAAAATCCTGAACAGTATCCAGGTGATG
CGGGCGCAGATGAACCAGATTCAGTCTGTGGAGGTTTGACATTCACCTGCCTCGGCTCAC
CTCTTCCTCCAAGCCCCGCCCCCTCTGCCCCACGTGCCGGCCCTCCTGGTGCTCTATCCA
CTGCAGGGCCAGCCACTCGCCAGGAGGCCACGGGCCACGGGAAGAACCAAGCGGTGCCAG
CCACGAGACGTCACCAAGAAAACATGCAACTC
>ENST00000539659.5 cdna chromosome:GRCh38:12:14365676:14460567:1 gene:ENSG00000171681.12 gene_biotype:protein_coding transcript_biotype:processed_transcript gene_symbol:ATF7IP description:activating transcription factor 7 interacting protein [Source:HGNC Symbol;Acc:HGNC:20092]
GTTTTTGAATCTGCGGAGGCGGCGGCGGTGGCAGCGGCGGCGCGGCGACTGAAGCGCGCG
AAAAGCTGAGGCGGCAACGTCGGGGACGGCTGCGCGGGACGGCTCTGTAGGAAGGAACTT
GGTTCCCCCTCCCTCAGCTTCCGCCCCAAAAGATTCAGAATGGACAGTTTAGAAGAACCT
CAGAAAAAAGTCTTTAAGGCTCGAAAAACGATGAGAGTGAGTGATCGTCAGCAACTTGAA
GCAGTGTACAAGGTCAAAGAAGAACTGTTGAAAACTGATGTCAAGCTGTTAAATGGCAAC
CATGAAAATGGAGATTTGGACCCAACCTCACCTTTGGAAAACATGGATTACATTAAAGAC
AAGGAAGAGGTGAATGGCATTGAAGAGATTTGTTTTGATCCTGAAGGAAGTAAAGCAGAA
TGGAAGGAAACACCCTGTATCCTAAGTGTTAATGTAAAAAACAAGCAGGATGATGATTTA
AATTGTGAACCTTTGTCTCCCCATAATATAACTCCAGAACCAGTCTCTAAACTGCCTGCT
GAACCAGTTTCTGGTGATCCAGCCCCTGGTGATCTGGATGCCGGAGATCCAGCCTCCGGA
GTACTGGCCTCTGGTGATTCCACCTCTGGTGATCCCACCTCTAGCGAGCCCTCCTCTAGT
GATGCTGCCTCTGGTGATGCAACCTCTGGTGATGCCCCTTCTGGTGATGTGTCCCCTGGT
GATGCCACCTCTGGTGATGCCACTGCTGATGATCTCTCCTCTGGTGATCCCACCTCTAGT
GATCCCATCCCAGGTGAACCGGTCCCTGTTGAACCCATTTCTGGTGATTGTGCCGCTGAT
GATATAGCCTCTAGTGAAATAACTTCTGTTGATCTGGCTTCTGGAGCACCAGCTTCCACT
GATCCAGCCTCTGATGATCTGGCCTCTGGTGATCTATCCTCTAGTGAACTGGCCTCTGAT
GATCTGGCCACTGGTGAACTGGCCTCTGATGAGCTGACTTCTGAATCAACCTTTGATCGT
ACCTTTGAACCAAAGTCTGTACCAGTTTGTGAACCAGTTCCTGAAATTGACAATATAGAA
CCAAGTAGCAATAAAGATGATGATTTTCTTGAAAAAAATGGAGCTGATGAAAAATTAGAG
CAAATTCAGAGTAAAGACTCATTGGATGAGAAAAATAAAGCTGATAATAATATTGATGCT
AATGAAGAAACTCTAGAAACAGATGATACAACTATTTGTTCAGATCGACCTCCTGAAAAT
GAAAAGAAGGTAGAGGAAGATATTATCACAGAGCTTGCTCTTGGAGAAGATGCTATATCT
AGCAGTATGGAAATTGACCAAGGTGAAAAGAATGAAGATGAAACTTCTGCAGATCTTGTA
GAAACGATTAATGAAAATGTTATTGAAGATAACAAAAGTGAGAATATCTTAGAAAATACA
GACTCTATGGAGACAGATGAAATCATTCCTATTTTGGAAAAGCTTGCACCTTCTGAGGAT
GAACTTACTTGCTTTTCTAAAACATCTCTCCTTCCAATCGATGAGACAAATCCAGATTTG
GAAGAGAAAATGGAAAGTTCTTTTGGTTCACCATCTAAACAAGAAAGTAGTGAGAGTTTG
CCAAAAGAAGCCTTTCTGGTCCTCTCTGATGAAGAGGATATTTCGGGTGAAAAAGATGAG
TCTGAAGTTATATCGCAAAATGAAACGTGCTCTCCAGAAGTAGAAAGTAATGAAAAGGAC
AACAAACCTGAGGAAGAAGAGCAAGTAATACATGAAGATGATGAAAGACCTTCTGAGAAA
AATGAATTTTCTAGACGAAAACGTTCTAAATCAGAAGACATGGACAATGTACAGTCTAAA
CGTCGTCGATATATGGAAGAAGAATATGAGGCAGAATTTCAAGTAAAGATTACAGCCAAA
GGAGACATTAACCAGAAACTTCAAAAGGTTATACAGTGGTTGCTGGAAGAAAAATTGTGT
GCGCTGCAGTGTGCTGTATTTGATAAGACTTTGGCAGAATTGAAAACACGAGTGGAAAAG
ATTGAATGTAACAAGAGGCATAAAACAGTTCTCACTGAACTACAGGCCAAGATAGCCAGG
TTAACCAAACGCTTTGAAGCAGCCAAAGAAGATCTTAAGAAAAGACATGAACATCCACCC
AACCCACCAGTATCACCAGGAAAAACTGTAAATGATGTCAACAGCAATAATAACATGTCT
TACAGTATCTTCAACCAATCTTGTCACTCCTCCAGCAGTTGTCAGTAGTCAACCTAAATT
GCAGACTCCAGTGACTTC
>ENST00000553540.5 cdna chromosome:GRCh38:14:104729893:104747308:1 gene:ENSG00000185100.10 gene_biotype:protein_coding transcript_biotype:nonsense_mediated_decay gene_symbol:ADSSL1 description:adenylosuccinate synthase like 1 [Source:HGNC Symbol;Acc:HGNC:20093]
ATGGTGGGGAGGAGCTGTGGGGTGGCAACCCAGAGGCAAGGAGGTGGGCAGAGGCCCACG
AACCTGGCCCTGACCCTCAGCTCGTCCCCAGCTCACAGCACAGCCCTCCCCTGGCTGCCT
CCAAGGAGTCTCCAGTTACTGAGTGGCCACTCCGTGCCAGCTCAGCCCACCCCTCACCTT
CCCAGTGCCTGTGGAGGCCCAACTAGGGTGACGCTGGGAGAGGAGAGGGCTTGGAGGAGC
CACGGGTCAAATGCAGGAGGCCACACCTGCCTGCCCAGGAGGACTGCAGGAGCCGGATCC
TTAACACCTGGAGGGGAGCGGGGGGGCAACAACGCCGGCCACACGGTGGTGGTGGATGGG
AAAGAGTACGACTTCCACCTGCTGCCCAGCGGCATCATCAACACCAAGGCCGTGTCCTTC
ATTGGCAACGGGGTGGTCATCCACTTGCCAGGCTTGTTTGAGGAAGCAGAGAAGAATGAA
AAGAAAGGCCTGAAGGACTGGGAGAAGAGGCTCATCATCTCTGACAGAGCCCACCTTGGC
TGTCGACGGACTTCAGGAAGTGCAGCGCCAGGCACAAGAGGGGAAGAATATAGGCACCAC
CAAGAAGGGAATCGGACCAACCTACTCTTCCAAAGCTGCCCGGACAGGCCTCCGCATCTG
CGACCTCCTGTCAGATTTTGATGAGTTTTCCTCCAGATTCAAGAACCTGGCCCACCAGCA
CCAGTCGATGTTCCCCACCCTGGAAATAGACATTGAAGGCCAACTCAAAAGGCTCAAGGG
CTTTGCTGAGCGGATCAGACCCATGGTCCGAGATGGTGTTTACTTTATGTATGAGGCACT
CCACGGCCCCCCCAAGAAGATCCTGGTGGAGGGTGCCAACGCCGCCCTCCTCGACATTGA
CTTCGGGACCTACCCCTTTGTGACTTCATCCAACTGCACCGTGGGCGGTGTGTGCACGGG
CCTGGGCATCCCCCCGCAGAACATAGGTGACGTGTATGGCGTGGTGAAAGCCTATACCAC
ACGTGTGGGCATCGGGGCCTTCCCCACCGAGCAGATCAACGAGATTGGAGGCCTGCTGCA
GACCCGCGGCCACGAGTGGGGAGTGACCACAGGCAGGAAGAGGCGCTGCGGCTGGCTCGA
CCTGATGATTCTAAGATATGCTCACATGGTCAACGGATTCACTGCGCTGGCCCTGACGAA
GCTGGACATCCTGGACGTACTGGGTGAGGTTAAAGTCGGTGTCTCATACAAGCTGAACGG
GAAAAGGATTCCCTATTTCCCAGCTAACCAGGAGATGCTTCAGAAGGTCGAAGTTGAGTA
TGAAACGCTGCCTGGGTGGAAAGCAGACACCACAGGCGCCAGGAGGTGGGAGGACCTGCC
CCCACAGGCCCAGAACTACATCCGCTTTGTGGAGAATCACGTGGGAGTCGCAGTCAAATG
GGTTGGTGTTGGCAAGTCAAGAGAGTCGATGATCCAGCTGTTTTAGTCACAGACTGAGCT
GATCCCAACAGGCCCTGGCAGCGTCTGGACTTGTGTAAACAGCAGCAGTCACGTTCCTCG
GCCGCCACAACCAACACCAAAGCAGGAAAACCATTTTCTGTACTTTTATATTTCTGTTCA
ACCTGTTGGTTTCTACAATGATTTTAAACATTGGAAAGCCAGCCTTGTGTATATTTTTAA
AAATTATATTCAAAATGAGCCAAAGTGCTCAGAGACCTTCTATGACACATTAGTGTCACA
TGGTTGCGTGTCCAGCCGAAGCAGTGTAATAAACATCTCCAATGGCCACTG
>ENST00000240079.10 cdna chromosome:GRCh38:12:102012939:102062124:-1 gene:ENSG00000120860.10 gene_biotype:protein_coding transcript_biotype:protein_coding gene_symbol:CCDC53 description:coiled-coil domain containing 53 [Source:HGNC Symbol;Acc:HGNC:24256]
GGAAGCCGCCGAGTGATTAGTGAGCGGAGAAGCTTTCTTCCGGCGGGAAGGGCCCCGGAG
GCGGGCACTTGGGGGGAAAGTTGAGACGTGATTACCGGGTTGGGCGGGCCCCATCTGGGA
GGGGTTTGTGGGTGAACTCGGGGTCCACCGCCCGCTGAGGAGATGGATGAGGACGGGCTT
CCTCTCATGGGGTCAGGCATAGACCTGACCAAGGTGCCAGCTATTCAACAGAAAAGAACG
GTGGCTTTTCTAAACCAATTTGTGGTGCACACTGTACAGTTCCTCAACCGCTTTTCTACA
GTTTGTGAGGAGAAACTGGCAGACCTTTCACTTCGTATCCAACAAATTGAAACAACTCTC
AATATTTTAGATGCAAAGTTGTCATCTATCCCAGGCCTAGATGATGTCACAGTTGAAGTA
TCTCCTTTAAATGTCACCAGTGTCACAAATGGAGCACATCCTGAAGCCACTTCAGAGCAA
CCACAGCAGAACAGTACACAAGACTCTGGACTACAGGAAAGTGAAGTATCAGCAGAAAAT
ATCTTAACTGTAGCCAAGGATCCAAGATATGCCAGATATCTCAAAATGGTTCAAGTGGGT
GTACCAGTGATGGCAATAAGAAACAAAATGATATCAGAAGGACTAGACCCAGATCTTCTT
GAGAGGCCAGATGCTCCAGTGCCTGATGGCGAAAGTGAGAAAACTGTAGAAGAAAGTTCA
GATAGCGAATCTTCTTTTAGTGATTAAGCTTAATTTTGATAAGAATTACATATGCATGCA
TAGGGGTACATTTACATTCTGTAAGAGATTGAGCCTGAACTCTCTTAGTCATAAAAACAT
CAAATGGCCACATGTCCACTACCAAGCTTCTTCTATGTTAAAAAAATAATAATAAAGCAG
TTTTAACCTGCCAGTA
>ENST00000461677.6 cdna chromosome:GRCh38:3:7298577:7415164:1 gene:ENSG00000196277.15 gene_biotype:protein_coding transcript_biotype:retained_intron gene_symbol:GRM7 description:glutamate metabotropic receptor 7 [Source:HGNC Symbol;Acc:HGNC:4599]
AGTATTGCATATCCGGGATTCAGAATCTCCTCCTCATCTACCTTCCTTGGCTCCTTTGAC
ATCTCTGTGGAAACATTATTGACACTATGTTTTCTTCTCTTAAACAGGTGGACTCTGCAT
TGCCCAGTCCGTGAGAATCCCCCAGGAACGCAAAGACAGGACCATTGACTTTGATAGAAT
TATCAAACAGCTCCTGGACACCCCCAACTCCAGGGCCGTCGTGATTTTTGCCAACGATGA
GGATATAAAGCAGATCCTTGCAGCAGCCAAAAGAGCTGACCAAGTTGGCCATTTTCTTTG
GGTGGGATCAGACAGCTGGGGATCCAAAATAAACCCACTGCACCAGCATGAAGATATCGC
AGAAGGGGCCATCACCATTCAGCCCAAGCGAGCCACGGTGGAAGGGTTTGATGCCTACTT
TACGTCCCGTACACTTGAAAACAACAGAAGAAATGTATGGTTTGCCGAATACTGGGAGGA
AAACTTCAACTGCAAGTTGACGATTAGTGGGTCAAAAAAAGAAGACACAGATCGCAAATG
CACAGG
>ENST00000409533.5 cdna chromosome:GRCh38:2:232869014:232876406:1 gene:ENSG00000182600.9 gene_biotype:protein_coding transcript_biotype:protein_coding gene_symbol:C2orf82 description:chromosome 2 open reading frame 82 [Source:HGNC Symbol;Acc:HGNC:33763]
TCCTAAGTCAGACTTTGTGCTTGCTCTCCCTAGGAATGCTGATACCTGATTCTAGTTATG
GATATGGAGGCAAGGAGAAGTTGTTAGGTTAACCAGCGCAGTCCTCCGTGCGTCCCGCCC
GCCGCTGCCCTCACTCCCGGCCAGGATGGCATCCTGTCTGGCCCTGCGCATGGCGCTGCT
GCTGGTCTCCGGGGTTCTGGCCCCTGCGGTGCTCACAGACGATGTTCCACAGGAGCCCGT
GCCCACGCTGTGGAACGAGCCGGCCGAGCTGCCGTCGGGAGAAGGCCCCGTGGAGAGCAC
CAGCCCCGGCCGGGAGCCCGTGGACACCGGTCCCCCAGCCCCCACCGTCGCGCCAGGACC
CGAGGACAGCACCGCGCAGGAGCGGCTGGACCAGGGCGGCGGGTCGCTGGGGCCCGGCGC
TATCGCGGCCATCGTGATCGCCGCCCTGCTGGCCACCTGCGTGGTGCTGGCGCTCGTGGT
CGTCGCGCTGAGAAAGTTTTCTGCCTCCTGAAGCGAATAAAGGGGCCGCGCCCGGCCGCG
GCGCGACTCGGCTGCACTCCT
>ENST00000474204.1 cdna chromosome:GRCh38:3:149173484:149176714:-1 gene:ENSG00000047457.13 gene_biotype:protein_coding transcript_biotype:retained_intron gene_symbol:CP description:ceruloplasmin [Source:HGNC Symbol;Acc:HGNC:2295]
AGCTTAAGTGCTATGACAAACAGGCAAACCAGAATCAAGGTACAGGAGGTTTGTAGGTAG
TCCTGATTGATGAATTCATTCTCATCACATCTTTCTTTCACACCCACTTGATGTGGATAC
CAAAGACTTATTAGGAATACAAAAACCACATTTTACCATTTGTATTAAACACAGAAACGA
GCTCGATTTTTTAAAAACAGATTTATCCATTTTTTCAATATCCCTGAGCTGAACATTAAC
AAATGACATGAGTGAACTCTCATATACAATATTATACATTATTTGTCATTTTTCTAATTA
AGCACAGGGGAGTTTATAGTTCTGATGTCTTTGACATTTTCCCTGGAACATACCAAACCC
TAGAAATGTTTCCAAGAACACCTGGAATTTGGTTACTCCACTGCCATGTGACCGACCACA
TTCATGCTGGAATGGAAACCACTTACACCGTTCTACAAAATGAAGACACCAAATCTGGCT
GAATGAAATAAATTGGTGATAAGTGGAAAAAAGAGAAAAACCAATGATTCATAACAATGT
ATGTGAAAGTGTAAAATAGAATGTTACTTTGGAATGACTATAAACATTAAAAGAAGACTG
GAAGCATACAACTTTGTACATTTGTGGGGGAAAACTATTAATTTTTTGCAAATGGAAAGA
TCAACAGACTATATAATGATACATGACTGACACTTGTACACTAGGTAATAAA
>ENST00000513773.1 cdna chromosome:GRCh38:5:65582556:65587278:1 gene:ENSG00000113593.11 gene_biotype:protein_coding transcript_biotype:retained_intron gene_symbol:PPWD1 description:peptidylprolyl isomerase domain and WD repeat containing 1 [Source:HGNC Symbol;Acc:HGNC:28954]
CACAACTACCTTCATTGCAAGGTATGTACTGTTATCATCATATATGAGTGAGGGAAGAGA
AGAAATGAATTCACATCCCCAAAGTCGCAGAACTGGAATTCAAATCCAAACAATCTAAAT
AATGAACTGAGCAACAAACAGGTGGCATGTTAGGCCTTACTAGAAGGCATAAGTCGAGAG
CTACCACAAATGAAACAATTATTCTTGTTAAATGTTTGCCCAAGAAAATTTCTAACCAAA
GAAATTAAATTCCATTTGAAATCAATGTGTTCAGTATGTTATGTGGATCCTTTTCATATT
AGACAATGTAAAAATAATTTAATTGCCTGACACATCCTGTATGGGAAGTGATTCCTGAAA
TAAGGATTCTGATGTGAATTCTTACATTTCTTAAGTACTTCATTAGAAATTCTATTGTTC
ATAAAATTTTTACCAGATGAAAACTTTAATTCGTTGACTCACTTTTTACTTTCCTCCTTG
AGTTTACCAAACGAGAACCAGAAGATACGAAAAGTGCAGATTCTGATCGAGATGTTTTTA
ATGAGAAACCTTCTAAAGAAGAAGTCATGGCAGCTACTCAAGCTGAAGGACCTAAACGAG
TTTCGGACAGTGCCATTATCCACACCAGCATGGGAGACATTCACACCAAACTTTTTCCTG
TTGAGTGCCCTAAGACAGTGGAAAACTTCTGTGTTCACAGCAGAAATGGTTATTATAATG
GGCATACATTTCACCGTATAATTAAGGGCTTTATGATTCAGACTGGAGATCCAACAGGTA
CTGGTATGGGAGGAGAAAGCATATGGGGAGGAGAATTTGAAGATGAATTTCATTCAACAT
TACGACATGACAGGCCATACACACTCAGCATGGCTAACGCGGGATCAAATACTAATGGAT
CCCAGTTTTTCATAACGGTAGTACCAACGCCTTGGCTTGATAATAAGCATACAGT
>ENST00000528968.5 cdna chromosome:GRCh38:11:2969916:2992258:-1 gene:ENSG00000205531.12 gene_biotype:protein_coding transcript_biotype:protein_coding gene_symbol:NAP1L4 description:nucleosome assembly protein 1 like 4 [Source:HGNC Symbol;Acc:HGNC:7640]
GTGAGGTGCGGAGACACGGGTGCTGGGCCGGAAGTAGCTGATCTCTGCAGGAAACTGCTG
TTACCTGGCCTCAGCTGAATTTTTGTGGGACCTCCTGAGGGCTTGGCACCGCAGAAGTCT
CTGAAGAGACAGTCTGCTGCTGTTTGGAGGGGATAAAAACATTCAGATGGCAGATCACAG
TTTTTCAGATGGGGTTCCTTCAGATTCCGTGGAAGCTGCTAAAAATGCAAGTAACACAGA
AAAGCTCACAGATCAGGTGATGCAGAATCCTCGAGTTCTGGCAGCTTTACAGGAGCGACT
TGACAATGTCCCTCACACCCCTTCCAGCTACATCGAAACTTTACCTAAAGCAGTAAAAAG
AAGAATTAATGCATTGAAACAACTTCAGGTGAGATGTGCTCACATAGAAGCCAAGTTCTA
TGAAGAGGTACATGACTTGGAAAGAAAGTATGCAGCGCTATACCAGCCTCTCTTTGACAA
GAGAAGAGAATTTATCACCGGCGATGTTGAACCAACAGATGCGGAATCGGAATGGCACAG
TGAAAATGAAGAGGAAGAGAAATTGGCTGGAGACATGAAAAGTAAAG
>ENST00000400166.5 cdna chromosome:GRCh38:21:17513046:17565852:1 gene:ENSG00000154639.18 gene_biotype:protein_coding transcript_biotype:protein_coding gene_symbol:CXADR description:coxsackie virus and adenovirus receptor [Source:HGNC Symbol;Acc:HGNC:2559]
CGGGAGCGCGCGAGGCGCGGGGAGCCTGGGACCAGGAGCGAGAGCCGCCTACCTGCAGCC
GCCGCCCACGGCACGGCAGCCACCATGGCGCTCCTGCTGTGCTTCGTGCTCCTGTGCGGA
GTAGTGGATTTCGCCAGAAGTTTGAGTATCACTACTCCTGAAGAGATGATTGAAAAAGCC
AAAGGGGAAACTGCCTATCTGCCATGCAAATTTACGCTTAGTCCCGAAGACCAGGGACCG
CTGGACATCGAGTGGCTGATATCACCAGCTGATAATCAGAAGGTGGATCAAGTGATTATT
TTATATTCTGGAGACAAAATTTATGATGACTACTATCCAGATCTGAAAGGCCGAGTACAT
TTTACGAGTAATGATCTCAAATCTGGTGATGCATCAATAAATGTAACGAATTTACAACTG
TCAGATATTGGCACATATCAGTGCAAAGTGAAAAAAGCTCCTGGTGTTGCAAATAAGAAG
ATTCATCTGGTAGTTCTTGTTAAGCCTTCAGGTGCGAGATGTTACGTTGATGGATCTGAA
GAAATTGGAAGTGACTTTAAGATAAAATGTGAACCAAAAGAAGGTTCACTTCCATTACAG
TATGAGTGGCAAAAATTGTCTGACTCACAGAAAATGCCCACTTCATGGTTAGCAGGGAAG
ATGTGCCACCTCCAAAGAGCCGTACGTCCACTGCCAGAAGCTACATCGGCAGTAATCATT
CATCCCTGGGGTCCATGTCTCCTTCCAACATGGAAGGATATTCCAAGACTCAGTATAACC
AAGTACCAAGTGAAGACTTTGAACGCACTCCTCAGAGTCCGACTCTCCCACCTGCTAAGG
TAGCTGCCCCTAATCTAAGTCGAATGGGTGCGATTCCTGTGATGATTCCAGCACAGAGCA
AGGATGGGTCTATAGTATAGAGCCTCCATATGTCTCATCTGTGCTCTCCGTGTTCCTTTC
CTTTTTTTGATATATGAAAACCTATTCTGGTCTAAATTGTGTTACTAGCCTCAAAATACA
TCAAAAAATAAGTTAATCAGGAACTGTACGGAATATATTTTTAAAAATTTTTGTTTGGTT
>ENST00000602627.1 cdna chromosome:GRCh38:16:67675900:67685612:-1 gene:ENSG00000141098.12 gene_biotype:protein_coding transcript_biotype:protein_coding gene_symbol:GFOD2 description:glucose-fructose oxidoreductase domain containing 2 [Source:HGNC Symbol;Acc:HGNC:28159]
GGAAGACTGAGGAGGAGGCGAAGCAGCTTGCTGAGGAGATGAACATCGCCTTCTACACCA
GCCGGACTGATGACATCTTGCTGCATCAAGATGTGGATCTGGTGTGCATCAGCATCCCCC
CTCCACTCACCCGGCAGATATCCGTGAAGGCTCTAGGAAGTACCTGTGGAGTGCCAGAGT
GGAGCCTGGATGGCTGTGGAGGAGAAGCCCAGGTGCACACATTGCCCAGATGGGCTTCAA
CTAGAAGGGTATTGGGAAGAATGTGGTTTGCGAGAAGGCAGCAACATCGGTGGATGCCTT
CCGGATGGTGACAGCCTCGCGCTACTACCCGCAGCTCATGAGCCTGGTAGGGAACGTGCT
GCGCTTCCTGCCTGCCTTCGTGCGCATGAAACAGCTGATTTC
>ENST00000592180.1 cdna chromosome:GRCh38:18:11893048:11897091:-1 gene:ENSG00000154889.16 gene_biotype:protein_coding transcript_biotype:retained_intron gene_symbol:MPPE1 description:metallophosphoesterase 1 [Source:HGNC Symbol;Acc:HGNC:15988]
CTCTGATGGTGAACAGACCACACGTGAGCCTGTGCTCAAAGCCATGTTTTTGGCTGACAC
CCATTTGCTTGGGGAATTCCTAGGCCACTGGCTGGACAAATTACGAAGGGAATGGCAGAT
GGAGAGAGCGTTCCAGACAGCTCTGTGGTTGCTGCAGCCGGAAGTCGTCTTCATCCTGGG
GGATATCTTTGATGAAGGGAAGTGGAGCACCCCTGAGGTAGGACTCTGTGTTCCAGGTGC
CCTCATCCTGCTGTGAGGTCCAGCACAAGTATCCCAGAGAATCCACGAATCAGTGTCAGC
TTGAGCTGGAGATTTTATGGAAGTTGTACTTACTACTGATATTAAAAATGCGTAGGCTAT
TTGGAAGATGATTAGAATTCATAGGCTATCTAAGATTATTAGAACAACTCAATCTTGAGT
TAGGTTGGCTAATTGTAAACATTTGTCTATGTAGGAAATATGTCGATTAGCCAGATATCA
TTTAGTTGGAATACACTGTTTTGTGAACCTCTTGGGAAAGGGAGAAACGGGCAAGATAGA
TGTTATTTCAGTTGTCACCGAAATTGCAAAATACATATTGAAATGTACATTTAATTTCAC
ACTCTTATTGAACCATGACATTATGAGAATCGTGCTG
>ENST00000595312.1 cdna chromosome:GRCh38:19:43017231:43019047:-1 gene:ENSG00000243130.7 gene_biotype:protein_coding transcript_biotype:processed_transcript gene_symbol:PSG11 description:pregnancy specific beta-1-glycoprotein 11 [Source:HGNC Symbol;Acc:HGNC:9516]
GGAGACTCCCAAGCCCTCCATCTCCAGCAGCAACTTAAACCCCAGGGAGGCCATGGAGAC
TGTGATCTTAACCTGTAATCCTGAGACTCCGGACGCAAGCTACCTGTGGTGGATGAATGG
TCAGAGCCTCCCTATGACTCATAGGATGCAGCTGTCTGAAACCAACAGGACCCTCTTTCT
ATTTGGTGTCACAAAGTATACTGCAGGACCCTATGAATGTGAAATATGGAACTCAGGGAG
TGCCAGCCGCAGTGACCCAGTCACCCTGAATCTCCTCCGCACTTATTAATGACTGCCACA
ACAGAAACACTGTGAAAAAGATGCAACCATGAAAAGGTGGAAAGTTTTGATGACATAGAA
AATAGCAATCAGCCTTTCTCACATCCCAAAGCCTTCAAATATATATGAGTGCAGCATGGC
CAGTATGGAATTCACCGAAAACTAATCACCAAGCTAGAAATGTGGTGAGAGAAAAAAAAG
GGCAAGAATATATTTGGCTTATCACTTCCCACTTTTGTCTACTAATCTGATGCTGAAAAG
AAATTCTCACTGAAGCATTTTAGATTTTGAATCTTTCAGATTTGGGATGCTAAACCAGTA
AGTATATGACAAATATTTCAGAATCAAAAAATGTCAGAAATCCAAAACA
>ENST00000476727.6 cdna chromosome:GRCh38:9:128166759:128191550:-1 gene:ENSG00000148337.20 gene_biotype:protein_coding transcript_biotype:processed_transcript gene_symbol:CIZ1 description:CDKN1A interacting zinc finger protein 1 [Source:HGNC Symbol;Acc:HGNC:16744]
AGTAGCAGCGGGGAGGCCGGGAGCCCGCGGGCCGGAGCCGCCCGGCCGAGGCGTGGGGGC
TGCGGGGCCGGCCCATCCGTGGGGGCGACTTGAGCGTTGAGGGCGCGCGGGGAGGCGAGC
CACCATGTTCAGCCAGCAGCAGCAGCAGCAGCTCCAGAGAGCTTTGCTTTTACAGCAGTT
GCAAGGACTGGACCAGTTTGCAATGCCACCAGCCACGTATGACACTGCCGGTCTCACCAT
GCCCACAGCAACACTGGGTAACCTCCGAGGCTATGGCATGGCATCCCCAGGCCTCGCAGC
CCCCAGCCTCACACCCCCACAACTGGCCACTCCAAATTTGCAACAGTTCTTTCCCCAGGC
CACTCGCCAGTCCTTGCTGGGACCTCCTCCTGTTGGGGTCCCCATGAACCCTTCCCAGTT
CAACCTTTCAGGACGGAACCCCCAGAAACAGGCCCGGACCTCCTCCTCTACCACCCCCAA
TCGAAAGGATTCTTCTTCTCAGACAATGCCTGTGGAAGACAAGTCAGACCCCCCAGAGGG
GTCTGAGGAAGCCGCAGAGCCCCGGATGGACACACCAGAAGACCAAGATTTACCGCCCTG
CCCAGAGGACATCGCCAAGGAAAAACGCACTCCAGCACCTGAGCCTGAGCCTTGTGAGGC
GTCCGAGCTGCCAGCAAAGAGATTGAGGAGCTCAGAAGAGCCCACAGAGAAGGAACCTCC
AGGGCAGTTACAGGACACAGGACCACAAGATTGCCAAACAATCCTTGCGACCCTTCTGCA
CCGTTTGCAACCGCTACTTCAAAACCCCTCGCAAGTTTGTGGAGCACGTGAAGTCCCAGG
GGCATAAGGACAAAGCCAAGGAGCTGAAGTCGCTTGAGAAAGAAATTGCTGGCCAAGATG
AGGACCACTTCATTACAGTGGACGCTGTGGGTTGCTTCGAGGGTGATGAAGAAGAGGAAG
AGGATGATGAGGATGAAGAAGAGATCGAGGTTGAGGAGGAACTCTGCAAGCAGGTGAGGT
CCAGAGATATATCCAGAGAGGAGTGGAAGGGCTCGGAGACCTACAGCCCCAATACTGCAT
ATGGTGTGGACTTCCTGGTGCCCGTGATGGGCTATATCTGCCGCATCTGCCACAAGTTCT
ATCACAGCAACTCAGGGGCACAGCTCTCCCACTGCAAGTCCCTGGGCCACTTTGAGAACC
TGCAG
>ENST00000442448.5 cdna chromosome:GRCh38:21:38380030:38661780:-1 gene:ENSG00000157554.18 gene_biotype:protein_coding transcript_biotype:protein_coding gene_symbol:ERG description:ERG, ETS transcription factor [Source:HGNC Symbol;Acc:HGNC:3446]
GTTTTCACTTGGTCGGAATGGGGAGAGTGTGCAAGAGATCGCTGCGGGACAGGTTCCTAG
AGATCGCTCCGGGACGGTCGTGACGGCCCCCGAGGGACATGAGAGAAGAGGAGCGGCGCT
CAGGTTATTCCAGGATCTTTGGAGACCCGAGGAAAGCCGTGTTGACCAAAAGCAAGACAA
ATGACTCACAGAGAAAAAAGATGGCAGAACCAAGGGCAACTAAAGCCGTCAGGTTCTGAA
CAGCTGGTAGATGGGCTGGCTTACTGAAGGACATGATTCAGACTGTCCCGGACCCAGCAG
CTCATATCAAGGAAGCCTTATCAGTTGTGAGTGAGGACCAGTCGTTGTTTGAGTGTGCCT
ACGGAACGCCACACCTGGCTAAGACAGAGATGACCGCGTCCTCCTCCAGCGACTATGGAC
AGACTTCCAAGATGAGCCCACGCGTCCCTCAGCAGGATTGGCTGTCTCAACCCCCAGCCA
GGGTCACCATCAAAATGGAATGTAACCCTAGCCAGGTGAATGGCTCAAGGAACTCTCCTG
ATGAATGCAGTGTGGCCAAAGGCGGGAAGATGGTGGGCAGCCCAGACACCGTTGGGATGA
ACTACGGCAGCTACATGGAGGAGAAGCACATGCCACCCCCAAACATGACCACGAACGAGC
GCAGAGTTATCGTGCCAGCAGATCCTACGCTATGGAGTACAGACCATGTGCGGCAGTGGC
TGGAGTGGGCGGTGAAAGAATATGGCCTTCCAGACGTCAACATCTTGTTATTCCAGAACA
TCGATGGGAAGGAACTGTGCAAGATGACCAAGGACGACTTCCAGAGGCTCACCCCCAGCT
ACAACGCCGACATCCTTCTCTCACATCTCCACTACCTCAGAGAGACTCCTCTTCCACATT
TGACTTCAGATGATGTTGATAAAGCCTTACAAAACTCTCCACGGTTAATGCATGCTAGAA
ACACAGATTTACCATATGAGCCCCCCAGGAGATCAGCCTGGACCGGTCACGGCCACCCCA
CGCCCCAGTCGAAAGCTGCTCAACCATCTCCTTCCACAGTGCCCAAAACTGAAGACCAGC
GTCCTCAGTTAGATCCTTATCAGATTCTTGGACCAACAAGTAGCCGCCTTGCAAATCCAG
GCAGTGGCCAGATCCAGCTTTGGCAGTTCCTCCTGGAGCTCCTGTCGGACAGCTCCAACT
CCAGCTGCATCACCTGGGAAGGCACCAACGGGGAGTTCAAGATGACGGATCCCGACGAGG
TGGCCCGGCGCTGGGGAGAGCGGAAGAGCAAACCCAACATGAACTACGATAAGCTCAGCC
GCGCCCTCCGTTACTACTATGACAAGAACATCATGACCAAGGTCCATGGGAAGCGCTACG
CCTACAAGTTCGACTTCCACGGGATCGCCCAGGCCCTCCAGCCCCACCCCCCGGAGTCAT
CTCTGTACAAGTACCCCTCAGACCTCCCGTACATGGGCTCCTATCACGCCCACCCACAGA
AGATGAACTTTGTGGCGCCCCACCCTCCAGCCCTCCCCGTGACATCTTCCAGTTTTTTTG
CTGCCCCAAACCCATACTGGAATTCACCAACTGGGGGTATATACCCCAACACTAGGCTCC
CCACCAGCCATATGCCTTCTCATCTGGGCACTTACTACTAAAGACCTGGCGGAGGCTTTT
CCCATCAGCGTGCATTCACCAGCCCATCGCCACAAACTCTATCGGAGAACATGAATCAAA
AGTGCCTCAAGAGGAATGAAAAAAGCTTTACTGGGGCTGGGGAAGGAAGCCGGGGAAGAG
ATCCAAAGACTCTTGGGAGGGAGTTACTGAAGTCTTACTACAGAAATGAGGAGGATGCTA
AAAATGTCACGAATATGGACATATCATCTGTGGACTGACCTTGTAAAAGACAGTGTATGT
AGAAGCATGAAGTCTTAAGGACAAAGTGCCAAAGAAAGTGGTCTTAAGAAATGTATAAAC
TTTAGAGTAGAGTTTGGAATCCCACTAATGCAAACTGGGATGAAACTAAAGCAATAGAAA
CAACACAGTTTTGACCTAACATACCGTTTATAATGCCATTTTAAGGAAAACTACCTGTAT
TTAAAAATAGAAACATATCAAAAACAAGAGAAAAGACACGAGAGAGACTGTGGCCCATCA
ACAGACGTTGATATGCAACTGCATGGCATGTGCTGTTTTGGTTGAAATCAAATACATTCC
GTTTGATGGACAGCTGTCAGCTTTCTCAAACTGTGAAGATGACCCAAAGTTTCCAACTCC
TTTACAGTATTACCGGGACTATGAACTAAAAGGTGGGACTGAGGATGTGTATAGAGTGAG
CGTGTGATTGTAGACAGAGGGGTGAAGAAGGAGGAGGAAGAGGCAGAGAAGGAGGAGACC
AGGGCTGGGAAAGAAACTTCTCAAGCAATGAAGACTGGACTCAGGACATTTGGGGACTGT
GTACAATGAGTTATGGAGACTCGAGGGTTCATGCAGTCAGTGTTATACCAAACCCAGTGT
TAGGAGAAAGGACACAGCGTAATGGAGAAAGGGGAAGTAGTAGAATTCAGAAACAAAAAT
GCGCATCTCTTTCTTTGTTTGTCAAATGAAAATTTTAACTGGAATTGTCTGATATTTAAG
AGAAACATTCAGGACCTCATCATTATGTGGGGGCTTTGTTCTCCACAGGGTCAGGTAAGA
GATGGCCTTCTTGGCTGCCACAATCAGAAATCACGCAGGCATTTTGGGTAGGCGGCCTCC
AGTTTTCCTTTGAGTCGCGAACGCTGTGCGTTTGTCAGAATGAAGTATACAAGTCAATGT
TTTTCCCCCTTTTTATATAATAATTATATAACTTATGCATTTATACACTACGAGTTGATC
TCGGCCAGCCAAAGACACACGACAAAAGAGACAATCGATATAATGTGGCCTTGAATTTTA
ACTCTGTATGCTTAATGTTTACAATATGAAGTTATTAGTTCTTAGAATGCAGAATGTATG
TAATAAAATAAGCTTGGCCTAGCATGGCAAATCAGATTTATACAGGAGTCTGCATTTGCA
CTTTTTTTAGTGACTAAAGTTGCTTAATGAAAACATGTGCTGAATGTTGTGGATTTTGTG
TTATAATTTACTTTGTCCAGGAACTTGTGCAAGGGAGAGCCAAGGAAATAGGATGTTTGG
CACCCAAATGGCGTCAGCCTCTCCAGGTCCTTCTTGCCTCCCCTCCTGTCTTTTATTTCT
AGCCCCTTTTGGAACAGAAGGACCCCGGGTTTCACATTGGAGCCTCCATATTTATGCCTG
GAATGGAAAGAGGCCTATGAAGCTGGGGTTGTCATTGAGAAATTCTAGTTCAGCACCTGG
TCACAAATCACCCTTAATTCCTGCTATGATTAAAATACATTTGTTGAACAGTGAACAAGC
TACCACTCGTAAGGCAAACTGTATTATTACTGGCAAATAAAGCGTCATGGATAGCTGCAA
TTTCTCACTTTACAGAAACAAGGGATAACGTCTAGATTTGCTGCGGGGTTTCTCTTTCAG
GAGCTCTCACTAGGTAGACAGCTTTAGTCCTGCTACATCAGAGTTACCTGGGCACTGTGG
CTTGGGATTCACTAGCCCTGAGCCTGATGTTGCTGGCTATCCCTTGAAGACAATGTTTAT
TTCCATAATCTAGAGTCAGTTTCCCTGGGCATCTTTTCTTTGAATCACAAATGCTGCCAA
CCTTGGTCCAGGTGAAGGCAACTCAAAAGGTGAAAATACAAGGTGACCGTGCGAAGGCGC
TAGCCGAAACATCTTAGCTGAATAGGTTTCTGAACTGGCCCTTTTCATAGCTGTTTCAGG
GCCTGTTTTTTTCACGTTGCAGTCCTTTTGCTATGATTATGTGAAGTTGCCAAACCTCTG
TGCTGTGGATGTTTTGGCAGTGGGCTTTGAAGTCGGCAGGACACGATTACCAATGCTCCT
GACACCCCGTGTCATTTGGATTAGACGGAGCCCAACCATCCATCATTTTGCAGCAGCCTG
GGAAGGCCCACAAAGTGCCCGTATCTCCTTAGGGAAAATAAATAAATACAATCATGAAAG
CTGGCAGTTAGGCTGACCCAAACTGTGCTAATGGAAAAGATCAGTCATTTTTATTTTGGA
ATGCAAAGTCAAGACACACCTACATTCTTCATAGAAATACACATTTACTTGGATAATCAC
TCAGTTCTCTCTTCAAGACTGTCTCATGAGCAAGATCATAAAAACAAGACATGATTATCA
TATTCAATTTTAACAGATGTTTTCCATTAGATCCCTCAACCCTCCACCCCCAGTCCAGGT
TATTAGCAAGTCTTATGAGCAACTGGGATAATTTTGGATAACATGATAATACTGAGTTCC
TTCAAATACATAATTCTTAAATTGTTTCAAAATGGCATTAACTCTCTGTTACTGTTGTAA
TCTAATTCCAAAGCCCCCTCCAGGTCATATTCATAATTGCATGAACCTTTTCTCTCTGTT
TGTCCCTGTCTCTTGGCTTGCCCTGATGTATACTCAGACTCCTGTACAATCTTACTCCTG
CTGGCAAGAGATTTGTCTTCTTTTCTTGTCTTCAATTGGCTTTCGGGCCTTGTATGTGGT
AAAATCACCAAATCACAGTCAAGACTGTGTTTTTGTTCCTAGTTTGATGCCCTTATGTCC
CGGAGGGGTTCACAAAGTGCTTTGTCAGGACTGCTGCAGTTAGAAGGCTCACTGCTTCTC
CTAAGCCTTCTGCACAGATGTGGCACCTGCAACCCAGGAGCAGGAGCCGGAGGAGCTGCC
CTCTGACAGCAGGTGCAGCAGAGATGGCTACAGCTCAGGAGCTGGGAAGGTGATGGGGCA
CAGGGAAAGCACAGATGTTCTGCAGCGCCCCAAAGTGACCCATTGCCTGGAGAAAGAGAA
GAAAATATTTTTTAAAAAGCTAGTTTATTTAGCTTCTCATTAATTCATTCAAATAAAGTC
GTGAGGTGACTAATTAGAGAATAAAAATTACTTTGGACTACTCAAAAATACACC
>ENST00000444333.2 cdna chromosome:GRCh38:7:23710378:23729116:1 gene:ENSG00000196335.12 gene_biotype:protein_coding transcript_biotype:protein_coding gene_symbol:STK31 description:serine/threonine kinase 31 [Source:HGNC Symbol;Acc:HGNC:11407]
AAGGACTATTTTCGTCGCTGCTTGCGTTTTAAGTCTCCAATCCTGGGACGAGGCCCATTT
CAGGGTTTTCTGTCACCTTCTAGCCGCCCGCCACCCCAGAGGGGTGCCAGATGCCCCAGT
TTTTGAGTGCATGCAGGCAGGCGAAAGTGGCTCGAAAAGACCTCCGGCCTGAATGATCTC
CATGAAGACGCGGTCACGCAGCCTCCACACTCTCTTCCCCTTCTCGAAAATTCTGTGCCA
TTTAAGTTTCAAAATCCCTTATAAAATAAGTGTCAGAGAGCTACGTGTACCCGTTTCTTC
CAAATTTTCATCACGAAGTGGAGATTTGGACGTACTATTTTGTGATCTCTGTTTGCAGAA
ATTTTTCAGGAATTGTTCAAATGGATGAAGATACACATTACGATAAAGTGGAAGATGTGG
TTGGAAGTCACATAGAAGATGCAGTAACATTTTGGGCCCAGAGTATCAATAGAAATAAGG
ATATCATGAAGATTGGTTGCTCACTGTCTGAAGTTTGCCCCCAGGCCAGTTCAGTTTTGG
GGAATCTTGACCCAAACAAGATTTATGGTGGATTATTTTCTGAAGATCAGTGTTGGTACA
GATGCAAAGTACTGAAAATCATCAGCGTTGAAAAGTGTCTGGTGAGGTACATTGACTATG
G
>ENST00000608372.5 cdna chromosome:GRCh38:4:140373510:140385726:1 gene:ENSG00000153130.17 gene_biotype:protein_coding transcript_biotype:protein_coding gene_symbol:SCOC description:short coiled-coil protein [Source:HGNC Symbol;Acc:HGNC:20335]
GGACGACTGGGGTGAGGCGGGCAGCTAATGCGCAGGCGTGTATTCTCGAGTCAGGATTGG
CGGGCGAGCGGCTGGGACGGGATGGGATTCTTCTCACGGCGCACGTTCTGTGGGCGGAGT
GGGCGGAGCTGCCGGGGTCAGTTGGTCCAAGTGTCCCGGCCTGAGGTGTCGGCCGGATCC
CTCCTTCTCCCGGCGCCTCAAGCGGAAGACCATTCCTCAAGAATTTTGTATCCAAGGCCC
AAAAGTTTGTTACCCAAGATGATGAATGCTGACATGGATGCAGTTGATGCTGAAAATCAA
GTGGAACTGGAGGAAAAAACAAGACTTATTAATCAAGTGTTGGAACTCCAACACACACTT
GAAGATCTCTCTGCAAGAGTAGATGCAGTTAAGGAAGAAAATCTGAAGCTAAAATCAGAA
AACCAAGTTCTTGGACAATATATAGAAAATCTCATGTCAGCTTCTAGTGTTTTTCAAACA
ACTGACACAAAAAGCAAAAGAAAGTAAGGGATTGACACCCTTCTGTTTTATGGAATTGCT
GCTGATCATTTTTTCTTTAAAACTTGGATAGATTCCAAAAGTTACAGTACCTTTGTGGCT
TCATTGAATATTTATGAAGATAATGTCAGATGTAGACAAAAATAACACAATAACAGGAGA
CTTCCATAAGTTTGTGTATTATGTTAGTCTATGAAAACGTGCAAATGTATTGTAGAGACT
TTATGATTAGAATTGCATATATTTATGAAACTTAAAGATGAATGTTTTATTGAATTTGTA
GGTTTAGCACTGTCTTTTATTATAGGATTAGTAAGATATACAAGAAAATAACCACCGTGT
TGTGAAAAAGTGACCAAAATCATGTACTAAATGCACAGCTTTATGTACCCTGTCCACCAT
CTTGTGCCTCTTCTCCATTTGCCTCTTCCTTCCTATTTCCCTTCCGCTAAGGAAAAAAAT
TGGTGTCACATTTGTAAAAGTAATTTTAATAGTTAATCATCTCTGAGAGTAACCTGTATT
TTAATTGTTGAAACTTAACCAAAATAAGATACTGTCTCAGCTAGGGCTTGTCATTTGTGT
ATTTAGTGTTAAGATAGGAATGCTAGTGTCTCTTTAATTAATTGGAAATAGATGGAGGCT
AAAAATGAAGGTTTTTCTTTGAAACTGAATTAACTTGGGAATATTTGTTGTTAAAAACTT
CTTTTTGCCCAAAATAACTCATTTTGTATTATCTGAAAATATATAATTTCTGGTCATGTG
TATGTTAAAATAGAAAATTTTGAGGAAAAATGGAAATAGGGTGGAAAAGTACTCGGTAAA
CAGTAGTAACCAAATATTTTCACTCCAGATTTGTGTTTTCTCTGGCACAGAGTAGATCTT
TTGGGAAATATATATGAAAGTGGATTAAGTTTGACTACCCTTATGTTAGCCACATCTGGA
TGAGAACAGTTACAAAGAGTTTGGTCTCTAAGTTGATTTGTACCCAGTGGGTCAACTTCT
GCAAAATTCCGTAATGGTGTATTAGTATTAGAATAGTGAATAAAATGGGAAAGTTATACA
TGTATACTTATTATCTTGCTCAGTATTTTATCTCACTTGTTCTAGAATTTTCTGTAAACC
CTGCTACTGGGTTTGAAGAGTTTTAGTCATCCTTTAACAATTTTTAAAAATTTAGCTTCT
AGATTCCATTTGGTAAGGAAATCAATATTGGAAGTATTGCTAAAATCTTATAATATGAAA
AGAGATCCACTAATGTAGCTTAAGGTTATTAGATTTGGGCTTTTAATCATGGAATAATCT
TATGTATTGGTGTAAGAGTTGATGAATGACTTTAGCTGTGTGAATATATAATAGTCAAAC
TGCAAACATTTTGCATCCCTTTTGTGACCTAATTTACAGACATTTAAATTGTGTTGCAGT
TCTGCTTTGCCGTTTAATAAAAAGCTATTTCAGAGGTTGTGTGTGTTTTGATATAGTTGC
CTAAGTAAATGGGGTATTTAGGTATAGTGGTGTATCCAGGGTTATTCAATGCCACAGAAT
AGTGTATCTTATTTAAGTACCCAGTTACTGATTATTTAGGGGAATAATATTTTTATTAAT
ACAACTATAACTGGTTATCAATATAAATATCATAGGCTATTATACATTAATTTGGAAAAC
AAAAGCAAAGCACTCAAAGGATCCAGTATCTCCAGGGAAAAAGGAAGTTGTATTTTTTAG
GGTAGGCTAAGCTACTTTAGCAAGAGACCCAGTGATAAAGAATATAAATATAGAAGTTTC
TCTCCCAACCAGTGGTTCCAAGGTCAGCATTGCAGGCTAGCAGCCCTTGTTCAAACAGTT
ATTCAGGGACTTTGGCTGAGGATGGTGCTGCCATTTTAAATCATGGCTTTCAAGTCACTC
TAGTTATTCTTCTAATTTGCAGAAAAAGAACATGGAAGTGTACATATGCAAGGTGTTATG
GGCTGTGCCTGGAAATGGCTCATATATCTTCTCATATTCCAGTGGTGTGGAGACTTAGTT
ACATCTAGATACAAGAGGAGCTGAGAAATGTAGTCCCTGGCTGGGAAGCCATCTTCCAGC
TATAAATACAAGATTTTGGTGGCTGCTAGCAGCCTCAGCCACAGCTCTTCTTGTGCTACC
AAGTATCTTCCCTTACACAGAAAGTAATCCCTCTTCATCCAGCTAGTGATTCAGCTCACA
ATCTAGGATCTCTATTAAAGGTCCATCCCTTTACATGTGGCTTCTAATAGTCTGACAATC
TCTAAACTGATAGGCAAATTATTTGCTCTCACCCTTGCTGCTGCCCATTTATAATGTAGT
TGGGACAGGATGGCCAAATAAAAAGTCTCAATTTGGAAAATGGAATAAAGGGAAACGTAA
AAATTGTGGAATGCTCCTGGGAGATGTATGAAGATTTTGTCCCTAGCAGTGGAGAAGTTC
CTTGATTCAACTATGATTCTGATCTCTGGCAGGGGACTCCCTTGTTCATTGAACTCCATG
GTTTCCCCTCTGGAAAGTTACTCCTTATCCATTTTCTTCCATGGCTACCTCAGAAGTAGA
GATTGGGTGTTCACTCCATGGGAATTGTGAAGACAGTCCACTTCCTGCTGGTGTGAATTT
GGTGCCCATCATTTTAAGGCCAAGCTCATGTTTCTGTGGAATACGATTCTCTCAAAAACT
CAAGCCTTTTTATCAGTGTGCTTCTGATTGCATATGCCGAGGAACCACAACCAAGCTTTT
GACCAAATTCTCAAAGTATGTATTATTTTTGCCTTTCTTTAATGGAGGCTATCTTGAGAT
CAACTAAAAATAAGATTACACTGGGAATGTTACATGCAGATCATCACTGCAAAGCTGGGT
TCCTTTGGCTTAACGATTGGTAGAGAAGTCTTCATGGGCTTCCCCCCAATCTCCCCCACC
TCAAAAATAATTTTGAACCTTTGCTGCTATTCAGACTTCAGAAACAATTGGCTTAATTTC
ATGAGGTTCCTTGTATCAAAACTTTGTCTATTCCCTTCTATCTTTGCTTGAAAATGTCAA
TTTTTTTGATACCTTGCTGAAAGCAAGGAATAGCCAATTCACTTAACATTCTGGCTTTTT
CCAGCTAGAGCTATCAGATTAGTAGGTGTCAAAATATATCCCCACTGCTTGTCATGTTAA
TGGTAAGCTAATGCTATATACTTAGTTTTTGCTATGCAATACTTCAGGATAATTTCTTCA
[truncated: 4,722,394 more chars]
