# Supplementary material for: Prediction of plant lncRNA by ensemble machine learning classifiers
Source: BMC Genomics. 2018 May 2;19:316. doi: 10.1186/s12864-018-4665-2 (PMC5930664; doi:10.1186/s12864-018-4665-2)
Supplement: Supplementary file 2 — Random protein training data sets, lncRNA data sets. Fasta files of protein coding and lncRNA sequences in data sets used for training machine learning classifiers. (TXT 0.07725 kb) [file 12864_2018_4665_MOESM2_ESM.txt]

###
ALL ncRNA sequences downloaded from RNAcentral V6 on March 28 other than Z. mays

H. sapiens:
Query: TAXONOMY:"9606" AND rna_type:"lncRNA" OR rna_type:"tRNA" OR rna_type:"rRNA"

A. thaliana:
Query: TAXONOMY:"3702" AND rna_type:"lncRNA" OR rna_type:"rRNA" OR rna_type:"tRNA"


M. musculus
Query: TAXONOMY:"10090" AND rna_type:"lncRNA" OR rna_type:"rRNA" OR rna_type:"tRNA"


O. sativa:
Query: oryza* sativa* AND rna_type:"antisense RNA" OR rna_type:"rRNA" OR rna_type:"tRNA"


* April 27, 2017
Z. mays
Query: TAXONOMY:"4577" AND rna_type:"antisense RNA" OR rna_type:"rRNA" OR rna_type:"tRNA" OR rna_type:"lncRNA"
